# Supplementary material for: CoVM2: Molecular Biological Data Integration of SARS-CoV-2 Proteins in a Macro-to-Micro Method
Source: Biomolecules. 2022 Aug 2;12(8):1067. doi: 10.3390/biom12081067 (PMC9405999; doi:10.3390/biom12081067)
Supplement: Supplementary file 1 [file biomolecules-12-01067-s001.zip]

Archive with 1,266 entries (1,121 files):
- prodigy_results/
- prodigy_results/ACE2_delta/
- prodigy_results/ACE2_delta/7wbq.pdb
- prodigy_results/ACE2_delta/7wbq.pml
- prodigy_results/ACE2_delta/7wbq_DG_prediction.txt
- prodigy_results/ACE2_delta/7wbq_IC_list.txt
- prodigy_results/ACE2_delta/prediction.json
- prodigy_results/ACE2_delta/prodigy.log
- prodigy_results/ACE2_delta/result.html
- prodigy_results/ACE2_delta/static/
- prodigy_results/ACE2_delta/static/css/
- prodigy_results/ACE2_delta/static/css/bootstrap.min.css
- prodigy_results/ACE2_delta/static/css/bootstrap.min.css.map
- prodigy_results/ACE2_delta/static/css/cookieconsent.min.css
- prodigy_results/ACE2_delta/static/css/CSB.css
- prodigy_results/ACE2_delta/static/css/datatables.min.css
- prodigy_results/ACE2_delta/static/css/mainstyle-CSB_flask.css
- prodigy_results/ACE2_delta/static/css/mainstyle-CSB_flask_mini.css
- prodigy_results/ACE2_delta/static/css/material-icons.css
- prodigy_results/ACE2_delta/static/css/MaterialIcons-Regular.eot
- prodigy_results/ACE2_delta/static/css/MaterialIcons-Regular.ttf
- prodigy_results/ACE2_delta/static/css/MaterialIcons-Regular.woff
- prodigy_results/ACE2_delta/static/css/MaterialIcons-Regular.woff2
- prodigy_results/ACE2_delta/static/css/usermap.css
- prodigy_results/ACE2_delta/static/js/
- prodigy_results/ACE2_delta/static/js/bootstrap.min.js
- prodigy_results/ACE2_delta/static/js/bootstrap.min.js.map
- prodigy_results/ACE2_delta/static/js/cookieconsent.min.js
- prodigy_results/ACE2_delta/static/js/datatables.min.js
- prodigy_results/ACE2_delta/static/js/jquery-3.2.1.min.js
- prodigy_results/ACE2_delta/static/js/ngl.js
- prodigy_results/ACE2_delta/static/js/popper.min.js
- prodigy_results/ACE2_delta/static/js/popper.min.js.map
- prodigy_results/ACE2_delta/static/js/satisfaction.js
- prodigy_results/ACE2_delta/static/js/usermap.js
- prodigy_results/ACE2_delta/STATUS
- prodigy_results/ACE2_soba1/
- prodigy_results/ACE2_soba1/7wbp.pdb
- prodigy_results/ACE2_soba1/7wbp.pml
- prodigy_results/ACE2_soba1/7wbp_DG_prediction.txt
- prodigy_results/ACE2_soba1/7wbp_IC_list.txt
- prodigy_results/ACE2_soba1/prediction.json
- prodigy_results/ACE2_soba1/prodigy.log
- prodigy_results/ACE2_soba1/result.html
- prodigy_results/ACE2_soba1/static/
- prodigy_results/ACE2_soba1/static/css/
- prodigy_results/ACE2_soba1/static/css/bootstrap.min.css
- prodigy_results/ACE2_soba1/static/css/bootstrap.min.css.map
- prodigy_results/ACE2_soba1/static/css/cookieconsent.min.css
- prodigy_results/ACE2_soba1/static/css/CSB.css
- prodigy_results/ACE2_soba1/static/css/datatables.min.css
- prodigy_results/ACE2_soba1/static/css/mainstyle-CSB_flask.css
- prodigy_results/ACE2_soba1/static/css/mainstyle-CSB_flask_mini.css
- prodigy_results/ACE2_soba1/static/css/material-icons.css
- prodigy_results/ACE2_soba1/static/css/MaterialIcons-Regular.eot
- prodigy_results/ACE2_soba1/static/css/MaterialIcons-Regular.ttf
- prodigy_results/ACE2_soba1/static/css/MaterialIcons-Regular.woff
- prodigy_results/ACE2_soba1/static/css/MaterialIcons-Regular.woff2
- prodigy_results/ACE2_soba1/static/css/usermap.css
- prodigy_results/ACE2_soba1/static/js/
- prodigy_results/ACE2_soba1/static/js/bootstrap.min.js
- prodigy_results/ACE2_soba1/static/js/bootstrap.min.js.map
- prodigy_results/ACE2_soba1/static/js/cookieconsent.min.js
- prodigy_results/ACE2_soba1/static/js/datatables.min.js
- prodigy_results/ACE2_soba1/static/js/jquery-3.2.1.min.js
- prodigy_results/ACE2_soba1/static/js/ngl.js
- prodigy_results/ACE2_soba1/static/js/popper.min.js
- prodigy_results/ACE2_soba1/static/js/popper.min.js.map
- prodigy_results/ACE2_soba1/static/js/satisfaction.js
- prodigy_results/ACE2_soba1/static/js/usermap.js
- prodigy_results/ACE2_soba1/STATUS
- prodigy_results/ACE2_soba2/
- prodigy_results/ACE2_soba2/ace2_soba2.pdb
- prodigy_results/ACE2_soba2/ace2_soba2.pml
- prodigy_results/ACE2_soba2/ace2_soba2_DG_prediction.txt
- prodigy_results/ACE2_soba2/ace2_soba2_IC_list.txt
- prodigy_results/ACE2_soba2/prediction.json
- prodigy_results/ACE2_soba2/prodigy.log
- prodigy_results/ACE2_soba2/result.html
- prodigy_results/ACE2_soba2/static/
- prodigy_results/ACE2_soba2/static/css/
- prodigy_results/ACE2_soba2/static/css/bootstrap.min.css
- prodigy_results/ACE2_soba2/static/css/bootstrap.min.css.map
- prodigy_results/ACE2_soba2/static/css/cookieconsent.min.css
- prodigy_results/ACE2_soba2/static/css/CSB.css
- prodigy_results/ACE2_soba2/static/css/datatables.min.css
- prodigy_results/ACE2_soba2/static/css/mainstyle-CSB_flask.css
- prodigy_results/ACE2_soba2/static/css/mainstyle-CSB_flask_mini.css
- prodigy_results/ACE2_soba2/static/css/material-icons.css
- prodigy_results/ACE2_soba2/static/css/MaterialIcons-Regular.eot
- prodigy_results/ACE2_soba2/static/css/MaterialIcons-Regular.ttf
- prodigy_results/ACE2_soba2/static/css/MaterialIcons-Regular.woff
- prodigy_results/ACE2_soba2/static/css/MaterialIcons-Regular.woff2
- prodigy_results/ACE2_soba2/static/css/usermap.css
- prodigy_results/ACE2_soba2/static/js/
- prodigy_results/ACE2_soba2/static/js/bootstrap.min.js
- prodigy_results/ACE2_soba2/static/js/bootstrap.min.js.map
- prodigy_results/ACE2_soba2/static/js/cookieconsent.min.js
- prodigy_results/ACE2_soba2/static/js/datatables.min.js
- prodigy_results/ACE2_soba2/static/js/jquery-3.2.1.min.js
- prodigy_results/ACE2_soba2/static/js/ngl.js
- prodigy_results/ACE2_soba2/static/js/popper.min.js
- prodigy_results/ACE2_soba2/static/js/popper.min.js.map
- prodigy_results/ACE2_soba2/static/js/satisfaction.js
- prodigy_results/ACE2_soba2/static/js/usermap.js
- prodigy_results/ACE2_soba2/STATUS
- prodigy_results/ACE2_spike/
- prodigy_results/ACE2_spike/6m0j.pdb
- prodigy_results/ACE2_spike/6m0j.pml
- prodigy_results/ACE2_spike/6m0j_DG_prediction.txt
- prodigy_results/ACE2_spike/6m0j_IC_list.txt
- prodigy_results/ACE2_spike/prediction.json
- prodigy_results/ACE2_spike/prodigy.log
- prodigy_results/ACE2_spike/result.html
- prodigy_results/ACE2_spike/static/
- prodigy_results/ACE2_spike/static/css/
- prodigy_results/ACE2_spike/static/css/bootstrap.min.css
- prodigy_results/ACE2_spike/static/css/bootstrap.min.css.map
- prodigy_results/ACE2_spike/static/css/cookieconsent.min.css
- prodigy_results/ACE2_spike/static/css/CSB.css
- prodigy_results/ACE2_spike/static/css/datatables.min.css
- prodigy_results/ACE2_spike/static/css/mainstyle-CSB_flask.css
- prodigy_results/ACE2_spike/static/css/mainstyle-CSB_flask_mini.css
- prodigy_results/ACE2_spike/static/css/material-icons.css
- prodigy_results/ACE2_spike/static/css/MaterialIcons-Regular.eot
- prodigy_results/ACE2_spike/static/css/MaterialIcons-Regular.ttf
- prodigy_results/ACE2_spike/static/css/MaterialIcons-Regular.woff
- prodigy_results/ACE2_spike/static/css/MaterialIcons-Regular.woff2
- prodigy_results/ACE2_spike/static/css/usermap.css
- prodigy_results/ACE2_spike/static/js/
- prodigy_results/ACE2_spike/static/js/bootstrap.min.js
- prodigy_results/ACE2_spike/static/js/bootstrap.min.js.map
- prodigy_results/ACE2_spike/static/js/cookieconsent.min.js
- prodigy_results/ACE2_spike/static/js/datatables.min.js
- prodigy_results/ACE2_spike/static/js/jquery-3.2.1.min.js
- prodigy_results/ACE2_spike/static/js/ngl.js
- prodigy_results/ACE2_spike/static/js/popper.min.js
- prodigy_results/ACE2_spike/static/js/popper.min.js.map
- prodigy_results/ACE2_spike/static/js/satisfaction.js
- prodigy_results/ACE2_spike/static/js/usermap.js
- prodigy_results/ACE2_spike/STATUS
- prodigy_results/axl_delta/
- prodigy_results/axl_delta/axl_delta.pdb
- prodigy_results/axl_delta/axl_delta.pml
- prodigy_results/axl_delta/axl_delta_DG_prediction.txt
- prodigy_results/axl_delta/axl_delta_IC_list.txt
- prodigy_results/axl_delta/prediction.json
- prodigy_results/axl_delta/prodigy.log
- prodigy_results/axl_delta/result.html
- prodigy_results/axl_delta/static/
- prodigy_results/axl_delta/static/css/
- prodigy_results/axl_delta/static/css/bootstrap.min.css
- prodigy_results/axl_delta/static/css/bootstrap.min.css.map
- prodigy_results/axl_delta/static/css/cookieconsent.min.css
- prodigy_results/axl_delta/static/css/CSB.css
- prodigy_results/axl_delta/static/css/datatables.min.css
- prodigy_results/axl_delta/static/css/mainstyle-CSB_flask.css
- prodigy_results/axl_delta/static/css/mainstyle-CSB_flask_mini.css
- prodigy_results/axl_delta/static/css/material-icons.css
- prodigy_results/axl_delta/static/css/MaterialIcons-Regular.eot
- prodigy_results/axl_delta/static/css/MaterialIcons-Regular.ttf
- prodigy_results/axl_delta/static/css/MaterialIcons-Regular.woff
- prodigy_results/axl_delta/static/css/MaterialIcons-Regular.woff2
- prodigy_results/axl_delta/static/css/usermap.css
- prodigy_results/axl_delta/static/js/
- prodigy_results/axl_delta/static/js/bootstrap.min.js
- prodigy_results/axl_delta/static/js/bootstrap.min.js.map
- prodigy_results/axl_delta/static/js/cookieconsent.min.js
- prodigy_results/axl_delta/static/js/datatables.min.js
- prodigy_results/axl_delta/static/js/jquery-3.2.1.min.js
- prodigy_results/axl_delta/static/js/ngl.js
- prodigy_results/axl_delta/static/js/popper.min.js
- prodigy_results/axl_delta/static/js/popper.min.js.map
- prodigy_results/axl_delta/static/js/satisfaction.js
- prodigy_results/axl_delta/static/js/usermap.js
- prodigy_results/axl_delta/STATUS
- prodigy_results/axl_soba1/
- prodigy_results/axl_soba1/axl_soba1.pdb
- prodigy_results/axl_soba1/axl_soba1.pml
- prodigy_results/axl_soba1/axl_soba1_DG_prediction.txt
- prodigy_results/axl_soba1/axl_soba1_IC_list.txt
- prodigy_results/axl_soba1/prediction.json
- prodigy_results/axl_soba1/prodigy.log
- prodigy_results/axl_soba1/result.html
- prodigy_results/axl_soba1/static/
- prodigy_results/axl_soba1/static/css/
- prodigy_results/axl_soba1/static/css/bootstrap.min.css
- prodigy_results/axl_soba1/static/css/bootstrap.min.css.map
- prodigy_results/axl_soba1/static/css/cookieconsent.min.css
- prodigy_results/axl_soba1/static/css/CSB.css
- prodigy_results/axl_soba1/static/css/datatables.min.css
- prodigy_results/axl_soba1/static/css/mainstyle-CSB_flask.css
- prodigy_results/axl_soba1/static/css/mainstyle-CSB_flask_mini.css
- prodigy_results/axl_soba1/static/css/material-icons.css
- prodigy_results/axl_soba1/static/css/MaterialIcons-Regular.eot
- prodigy_results/axl_soba1/static/css/MaterialIcons-Regular.ttf
- prodigy_results/axl_soba1/static/css/MaterialIcons-Regular.woff
- prodigy_results/axl_soba1/static/css/MaterialIcons-Regular.woff2
- prodigy_results/axl_soba1/static/css/usermap.css
- prodigy_results/axl_soba1/static/js/
- prodigy_results/axl_soba1/static/js/bootstrap.min.js
- prodigy_results/axl_soba1/static/js/bootstrap.min.js.map
- prodigy_results/axl_soba1/static/js/cookieconsent.min.js
- prodigy_results/axl_soba1/static/js/datatables.min.js
- prodigy_results/axl_soba1/static/js/jquery-3.2.1.min.js
- prodigy_results/axl_soba1/static/js/ngl.js
- prodigy_results/axl_soba1/static/js/popper.min.js
- prodigy_results/axl_soba1/static/js/popper.min.js.map
- prodigy_results/axl_soba1/static/js/satisfaction.js
- prodigy_results/axl_soba1/static/js/usermap.js
- prodigy_results/axl_soba1/STATUS
- prodigy_results/axl_soba2/
- prodigy_results/axl_soba2/axl_soba2.pdb
- prodigy_results/axl_soba2/axl_soba2.pml
- prodigy_results/axl_soba2/axl_soba2_DG_prediction.txt
- prodigy_results/axl_soba2/axl_soba2_IC_list.txt
- prodigy_results/axl_soba2/prediction.json
- prodigy_results/axl_soba2/prodigy.log
- prodigy_results/axl_soba2/result.html
- prodigy_results/axl_soba2/static/
- prodigy_results/axl_soba2/static/css/
- prodigy_results/axl_soba2/static/css/bootstrap.min.css
- prodigy_results/axl_soba2/static/css/bootstrap.min.css.map
- prodigy_results/axl_soba2/static/css/cookieconsent.min.css
- prodigy_results/axl_soba2/static/css/CSB.css
- prodigy_results/axl_soba2/static/css/datatables.min.css
- prodigy_results/axl_soba2/static/css/mainstyle-CSB_flask.css
- prodigy_results/axl_soba2/static/css/mainstyle-CSB_flask_mini.css
- prodigy_results/axl_soba2/static/css/material-icons.css
- prodigy_results/axl_soba2/static/css/MaterialIcons-Regular.eot
- prodigy_results/axl_soba2/static/css/MaterialIcons-Regular.ttf
- prodigy_results/axl_soba2/static/css/MaterialIcons-Regular.woff
- prodigy_results/axl_soba2/static/css/MaterialIcons-Regular.woff2
- prodigy_results/axl_soba2/static/css/usermap.css
- prodigy_results/axl_soba2/static/js/
- prodigy_results/axl_soba2/static/js/bootstrap.min.js
- prodigy_results/axl_soba2/static/js/bootstrap.min.js.map
- prodigy_results/axl_soba2/static/js/cookieconsent.min.js
- prodigy_results/axl_soba2/static/js/datatables.min.js
- prodigy_results/axl_soba2/static/js/jquery-3.2.1.min.js
- prodigy_results/axl_soba2/static/js/ngl.js
- prodigy_results/axl_soba2/static/js/popper.min.js
- prodigy_results/axl_soba2/static/js/popper.min.js.map
- prodigy_results/axl_soba2/static/js/satisfaction.js
- prodigy_results/axl_soba2/static/js/usermap.js
- prodigy_results/axl_soba2/STATUS
- prodigy_results/axl_spike/
- prodigy_results/axl_spike/axl_spike.pdb
- prodigy_results/axl_spike/axl_spike.pml
- prodigy_results/axl_spike/axl_spike_DG_prediction.txt
- prodigy_results/axl_spike/axl_spike_IC_list.txt
- prodigy_results/axl_spike/prediction.json
- prodigy_results/axl_spike/prodigy.log
- prodigy_results/axl_spike/result.html
- prodigy_results/axl_spike/static/
- prodigy_results/axl_spike/static/css/
- prodigy_results/axl_spike/static/css/bootstrap.min.css
- prodigy_results/axl_spike/static/css/bootstrap.min.css.map
- prodigy_results/axl_spike/static/css/cookieconsent.min.css
- prodigy_results/axl_spike/static/css/CSB.css
- prodigy_results/axl_spike/static/css/datatables.min.css
- prodigy_results/axl_spike/static/css/mainstyle-CSB_flask.css
- prodigy_results/axl_spike/static/css/mainstyle-CSB_flask_mini.css
- prodigy_results/axl_spike/static/css/material-icons.css
- prodigy_results/axl_spike/static/css/MaterialIcons-Regular.eot
- prodigy_results/axl_spike/static/css/MaterialIcons-Regular.ttf
- prodigy_results/axl_spike/static/css/MaterialIcons-Regular.woff
- prodigy_results/axl_spike/static/css/MaterialIcons-Regular.woff2
- prodigy_results/axl_spike/static/css/usermap.css
- prodigy_results/axl_spike/static/js/
- prodigy_results/axl_spike/static/js/bootstrap.min.js
- prodigy_results/axl_spike/static/js/bootstrap.min.js.map
- prodigy_results/axl_spike/static/js/cookieconsent.min.js
- prodigy_results/axl_spike/static/js/datatables.min.js
- prodigy_results/axl_spike/static/js/jquery-3.2.1.min.js
- prodigy_results/axl_spike/static/js/ngl.js
- prodigy_results/axl_spike/static/js/popper.min.js
- prodigy_results/axl_spike/static/js/popper.min.js.map
- prodigy_results/axl_spike/static/js/satisfaction.js
- prodigy_results/axl_spike/static/js/usermap.js
- prodigy_results/axl_spike/STATUS
- prodigy_results/CD209_delta/
- prodigy_results/CD209_delta/a.png
- prodigy_results/CD209_delta/CD209_delta.pdb
- prodigy_results/CD209_delta/CD209_delta.pml
- prodigy_results/CD209_delta/CD209_delta_DG_prediction.txt
- prodigy_results/CD209_delta/CD209_delta_IC_list.txt
- prodigy_results/CD209_delta/prediction.json
- prodigy_results/CD209_delta/prodigy.log
- prodigy_results/CD209_delta/result.html
- prodigy_results/CD209_delta/static/
- prodigy_results/CD209_delta/static/css/
- prodigy_results/CD209_delta/static/css/bootstrap.min.css
- prodigy_results/CD209_delta/static/css/bootstrap.min.css.map
- prodigy_results/CD209_delta/static/css/cookieconsent.min.css
- prodigy_results/CD209_delta/static/css/CSB.css
- prodigy_results/CD209_delta/static/css/datatables.min.css
- prodigy_results/CD209_delta/static/css/mainstyle-CSB_flask.css
- prodigy_results/CD209_delta/static/css/mainstyle-CSB_flask_mini.css
- prodigy_results/CD209_delta/static/css/material-icons.css
[truncated: 966 more entries]
