# Supplementary material for: CoVM2: Molecular Biological Data Integration of SARS-CoV-2 Proteins in a Macro-to-Micro Method
Source: Biomolecules. 2022 Aug 2;12(8):1067. doi: 10.3390/biom12081067 (PMC9405999; doi:10.3390/biom12081067)
Supplement: Supplementary file 1 [file biomolecules-12-01067-s001.zip › prodigy_results/ACE2_delta/7wbq.pdb]

ATOM      1  N   SER A  19      33.472  58.470  46.809  1.00122.89           N  
ATOM      2  CA  SER A  19      32.316  59.068  47.466  1.00108.72           C  
ATOM      3  C   SER A  19      31.047  58.879  46.640  1.00135.72           C  
ATOM      4  O   SER A  19      30.042  59.546  46.879  1.00144.07           O  
ATOM      5  CB  SER A  19      32.555  60.559  47.723  1.00110.34           C  
ATOM      6  OG  SER A  19      33.092  61.201  46.578  1.00119.60           O  
ATOM      7  N   THR A  20      31.099  57.970  45.668  1.00133.28           N  
ATOM      8  CA  THR A  20      29.941  57.717  44.826  1.00117.15           C  
ATOM      9  C   THR A  20      28.799  57.131  45.651  1.00123.85           C  
ATOM     10  O   THR A  20      29.000  56.564  46.729  1.00121.05           O  
ATOM     11  CB  THR A  20      30.291  56.760  43.684  1.00117.08           C  
ATOM     12  OG1 THR A  20      30.134  55.406  44.126  1.00125.01           O  
ATOM     13  CG2 THR A  20      31.725  56.972  43.233  1.00123.17           C  
ATOM     14  N   ILE A  21      27.581  57.282  45.126  1.00127.55           N  
ATOM     15  CA  ILE A  21      26.415  56.708  45.791  1.00117.16           C  
ATOM     16  C   ILE A  21      26.523  55.190  45.838  1.00115.44           C  
ATOM     17  O   ILE A  21      26.087  54.552  46.805  1.00122.72           O  
ATOM     18  CB  ILE A  21      25.122  57.168  45.095  1.00114.54           C  
ATOM     19  CG1 ILE A  21      25.148  58.682  44.872  1.00119.03           C  
ATOM     20  CG2 ILE A  21      23.912  56.766  45.916  1.00119.72           C  
ATOM     21  CD1 ILE A  21      25.044  59.491  46.148  1.00126.01           C  
ATOM     22  N   GLU A  22      27.106  54.587  44.798  1.00107.27           N  
ATOM     23  CA  GLU A  22      27.385  53.154  44.824  1.00115.30           C  
ATOM     24  C   GLU A  22      28.276  52.788  46.004  1.00113.32           C  
ATOM     25  O   GLU A  22      27.926  51.929  46.822  1.00108.83           O  
ATOM     26  CB  GLU A  22      28.048  52.712  43.520  1.00117.71           C  
ATOM     27  CG  GLU A  22      28.584  51.290  43.605  1.00119.06           C  
ATOM     28  CD  GLU A  22      29.108  50.765  42.287  1.00126.92           C  
ATOM     29  OE1 GLU A  22      28.360  50.796  41.288  1.00129.84           O  
ATOM     30  OE2 GLU A  22      30.270  50.308  42.255  1.00126.67           O  
ATOM     31  N   GLU A  23      29.452  53.423  46.092  1.00117.86           N  
ATOM     32  CA  GLU A  23      30.396  53.122  47.166  1.00109.42           C  
ATOM     33  C   GLU A  23      29.745  53.247  48.535  1.00105.13           C  
ATOM     34  O   GLU A  23      29.951  52.396  49.408  1.00108.46           O  
ATOM     35  CB  GLU A  23      31.608  54.051  47.077  1.00107.48           C  
ATOM     36  CG  GLU A  23      32.405  53.939  45.796  1.00121.40           C  
ATOM     37  CD  GLU A  23      33.466  55.013  45.693  1.00127.47           C  
ATOM     38  OE1 GLU A  23      33.606  55.803  46.651  1.00119.10           O  
ATOM     39  OE2 GLU A  23      34.145  55.081  44.648  1.00141.67           O  
ATOM     40  N   GLN A  24      28.960  54.309  48.742  1.00 94.70           N  
ATOM     41  CA  GLN A  24      28.206  54.449  49.984  1.00 98.24           C  
ATOM     42  C   GLN A  24      27.326  53.232  50.234  1.00 99.25           C  
ATOM     43  O   GLN A  24      27.267  52.719  51.357  1.00101.13           O  
ATOM     44  CB  GLN A  24      27.348  55.713  49.936  1.00 91.87           C  
ATOM     45  CG  GLN A  24      28.120  57.016  49.927  1.00 96.48           C  
ATOM     46  CD  GLN A  24      27.246  58.182  49.520  1.00103.48           C  
ATOM     47  OE1 GLN A  24      26.023  58.127  49.649  1.00105.72           O  
ATOM     48  NE2 GLN A  24      27.865  59.237  49.004  1.00117.78           N  
ATOM     49  N   ALA A  25      26.636  52.757  49.192  1.00 91.43           N  
ATOM     50  CA  ALA A  25      25.745  51.611  49.342  1.00 93.47           C  
ATOM     51  C   ALA A  25      26.525  50.326  49.592  1.00 89.06           C  
ATOM     52  O   ALA A  25      26.094  49.483  50.386  1.00 96.48           O  
ATOM     53  CB  ALA A  25      24.859  51.469  48.104  1.00 95.41           C  
ATOM     54  N   LYS A  26      27.657  50.146  48.903  1.00 86.24           N  
ATOM     55  CA  LYS A  26      28.581  49.067  49.243  1.00 86.40           C  
ATOM     56  C   LYS A  26      28.877  49.064  50.738  1.00103.22           C  
ATOM     57  O   LYS A  26      28.691  48.055  51.426  1.00103.93           O  
ATOM     58  CB  LYS A  26      29.883  49.215  48.450  1.00 88.98           C  
ATOM     59  CG  LYS A  26      29.808  48.856  46.978  1.00 92.25           C  
ATOM     60  CD  LYS A  26      31.211  48.801  46.390  1.00 95.26           C  
ATOM     61  CE  LYS A  26      31.273  47.941  45.141  1.00116.49           C  
ATOM     62  NZ  LYS A  26      32.680  47.613  44.778  1.00120.82           N  
ATOM     63  N   THR A  27      29.339  50.207  51.250  1.00111.02           N  
ATOM     64  CA  THR A  27      29.593  50.352  52.680  1.00 93.67           C  
ATOM     65  C   THR A  27      28.326  50.104  53.491  1.00 97.86           C  
ATOM     66  O   THR A  27      28.342  49.350  54.471  1.00 91.21           O  
ATOM     67  CB  THR A  27      30.149  51.746  52.966  1.00 88.58           C  
ATOM     68  OG1 THR A  27      31.467  51.858  52.416  1.00 89.91           O  
ATOM     69  CG2 THR A  27      30.206  51.999  54.459  1.00 93.21           C  
ATOM     70  N   PHE A  28      27.218  50.743  53.100  1.00102.03           N  
ATOM     71  CA  PHE A  28      25.933  50.475  53.740  1.00102.25           C  
ATOM     72  C   PHE A  28      25.644  48.982  53.785  1.00 97.15           C  
ATOM     73  O   PHE A  28      25.361  48.419  54.848  1.00 97.95           O  
ATOM     74  CB  PHE A  28      24.810  51.204  52.998  1.00102.36           C  
ATOM     75  CG  PHE A  28      23.439  50.652  53.286  1.00 99.68           C  
ATOM     76  CD1 PHE A  28      22.750  51.035  54.423  1.00 98.02           C  
ATOM     77  CD2 PHE A  28      22.845  49.742  52.423  1.00 96.24           C  
ATOM     78  CE1 PHE A  28      21.494  50.524  54.694  1.00 91.46           C  
ATOM     79  CE2 PHE A  28      21.592  49.226  52.692  1.00 93.19           C  
ATOM     80  CZ  PHE A  28      20.915  49.619  53.827  1.00 92.80           C  
ATOM     81  N   LEU A  29      25.713  48.326  52.625  1.00 94.20           N  
ATOM     82  CA  LEU A  29      25.452  46.894  52.553  1.00 96.08           C  
ATOM     83  C   LEU A  29      26.450  46.100  53.381  1.00 88.60           C  
ATOM     84  O   LEU A  29      26.106  45.044  53.925  1.00 78.96           O  
ATOM     85  CB  LEU A  29      25.492  46.439  51.096  1.00 93.85           C  
ATOM     86  CG  LEU A  29      24.181  46.506  50.316  1.00 82.52           C  
ATOM     87  CD1 LEU A  29      24.324  45.714  49.042  1.00 94.72           C  
ATOM     88  CD2 LEU A  29      23.022  45.977  51.145  1.00 82.15           C  
ATOM     89  N   ASP A  30      27.688  46.588  53.485  1.00 99.73           N  
ATOM     90  CA  ASP A  30      28.705  45.882  54.258  1.00 99.79           C  
ATOM     91  C   ASP A  30      28.323  45.816  55.731  1.00 89.62           C  
ATOM     92  O   ASP A  30      28.417  44.758  56.364  1.00 83.25           O  
ATOM     93  CB  ASP A  30      30.059  46.567  54.078  1.00 95.42           C  
ATOM     94  CG  ASP A  30      31.219  45.617  54.261  1.00104.63           C  
ATOM     95  OD1 ASP A  30      30.971  44.414  54.484  1.00102.51           O  
ATOM     96  OD2 ASP A  30      32.379  46.074  54.181  1.00107.37           O  
ATOM     97  N   LYS A  31      27.886  46.946  56.291  1.00 87.91           N  
ATOM     98  CA  LYS A  31      27.401  46.965  57.667  1.00 94.24           C  
ATOM     99  C   LYS A  31      26.183  46.065  57.834  1.00 91.75           C  
ATOM    100  O   LYS A  31      26.081  45.313  58.810  1.00103.99           O  
ATOM    101  CB  LYS A  31      27.075  48.403  58.079  1.00 99.90           C  
ATOM    102  CG  LYS A  31      26.084  48.532  59.230  1.00100.10           C  
ATOM    103  CD  LYS A  31      26.698  48.204  60.580  1.00 83.73           C  
ATOM    104  CE  LYS A  31      25.763  48.627  61.705  1.00105.25           C  
ATOM    105  NZ  LYS A  31      26.331  48.359  63.055  1.00130.84           N  
ATOM    106  N   PHE A  32      25.247  46.129  56.881  1.00 86.46           N  
ATOM    107  CA  PHE A  32      24.020  45.341  56.971  1.00 92.74           C  
ATOM    108  C   PHE A  32      24.315  43.853  57.111  1.00 95.81           C  
ATOM    109  O   PHE A  32      23.745  43.177  57.973  1.00102.84           O  
ATOM    110  CB  PHE A  32      23.139  45.599  55.744  1.00 98.33           C  
ATOM    111  CG  PHE A  32      21.998  44.625  55.600  1.00 89.03           C  
ATOM    112  CD1 PHE A  32      20.782  44.857  56.226  1.00 90.58           C  
ATOM    113  CD2 PHE A  32      22.138  43.481  54.830  1.00 86.74           C  
ATOM    114  CE1 PHE A  32      19.737  43.956  56.095  1.00 91.35           C  
ATOM    115  CE2 PHE A  32      21.100  42.581  54.694  1.00 89.01           C  
ATOM    116  CZ  PHE A  32      19.897  42.818  55.326  1.00 89.32           C  
ATOM    117  N   ASN A  33      25.207  43.326  56.266  1.00 93.45           N  
ATOM    118  CA  ASN A  33      25.432  41.882  56.217  1.00 96.57           C  
ATOM    119  C   ASN A  33      25.876  41.335  57.570  1.00 98.89           C  
ATOM    120  O   ASN A  33      25.346  40.324  58.046  1.00100.86           O  
ATOM    121  CB  ASN A  33      26.465  41.546  55.142  1.00 96.33           C  
ATOM    122  CG  ASN A  33      25.989  41.895  53.750  1.00 90.42           C  
ATOM    123  OD1 ASN A  33      24.822  41.693  53.415  1.00118.96           O  
ATOM    124  ND2 ASN A  33      26.893  42.411  52.926  1.00 92.40           N  
ATOM    125  N   HIS A  34      26.851  41.991  58.204  1.00 93.93           N  
ATOM    126  CA  HIS A  34      27.395  41.469  59.454  1.00102.71           C  
ATOM    127  C   HIS A  34      26.362  41.513  60.575  1.00 94.33           C  
ATOM    128  O   HIS A  34      26.225  40.546  61.335  1.00 95.80           O  
ATOM    129  CB  HIS A  34      28.655  42.242  59.840  1.00103.85           C  
ATOM    130  CG  HIS A  34      29.774  42.092  58.857  1.00119.43           C  
ATOM    131  ND1 HIS A  34      29.990  42.987  57.832  1.00128.03           N  
ATOM    132  CD2 HIS A  34      30.728  41.139  58.731  1.00116.70           C  
ATOM    133  CE1 HIS A  34      31.036  42.599  57.124  1.00126.21           C  
ATOM    134  NE2 HIS A  34      31.502  41.480  57.649  1.00123.77           N  
ATOM    135  N   GLU A  35      25.622  42.619  60.693  1.00 84.37           N  
ATOM    136  CA  GLU A  35      24.551  42.675  61.683  1.00 87.78           C  
ATOM    137  C   GLU A  35      23.422  41.703  61.355  1.00 86.01           C  
ATOM    138  O   GLU A  35      22.809  41.139  62.269  1.00 88.74           O  
ATOM    139  CB  GLU A  35      24.005  44.102  61.793  1.00 83.70           C  
ATOM    140  CG  GLU A  35      22.954  44.273  62.883  1.00 90.52           C  
ATOM    141  CD  GLU A  35      23.329  45.324  63.904  1.00119.41           C  
ATOM    142  OE1 GLU A  35      24.281  46.088  63.647  1.00129.94           O  
ATOM    143  OE2 GLU A  35      22.670  45.386  64.965  1.00135.92           O  
ATOM    144  N   ALA A  36      23.143  41.484  60.067  1.00 94.25           N  
ATOM    145  CA  ALA A  36      22.013  40.643  59.683  1.00 86.20           C  
ATOM    146  C   ALA A  36      22.242  39.181  60.049  1.00100.26           C  
ATOM    147  O   ALA A  36      21.313  38.500  60.498  1.00103.59           O  
ATOM    148  CB  ALA A  36      21.741  40.773  58.184  1.00 87.57           C  
ATOM    149  N   GLU A  37      23.466  38.679  59.856  1.00111.49           N  
ATOM    150  CA  GLU A  37      23.734  37.261  60.084  1.00105.48           C  
ATOM    151  C   GLU A  37      23.436  36.860  61.524  1.00 95.37           C  
ATOM    152  O   GLU A  37      22.803  35.827  61.773  1.00 95.78           O  
ATOM    153  CB  GLU A  37      25.184  36.929  59.731  1.00 95.66           C  
ATOM    154  CG  GLU A  37      25.395  36.541  58.282  1.00 91.60           C  
ATOM    155  CD  GLU A  37      26.811  36.082  58.007  1.00111.45           C  
ATOM    156  OE1 GLU A  37      27.699  36.945  57.845  1.00122.15           O  
ATOM    157  OE2 GLU A  37      27.034  34.854  57.953  1.00111.33           O  
ATOM    158  N   ASP A  38      23.889  37.665  62.488  1.00 86.51           N  
ATOM    159  CA  ASP A  38      23.649  37.342  63.891  1.00106.30           C  
ATOM    160  C   ASP A  38      22.160  37.372  64.218  1.00 98.00           C  
ATOM    161  O   ASP A  38      21.633  36.449  64.851  1.00 99.91           O  
ATOM    162  CB  ASP A  38      24.414  38.309  64.795  1.00 98.80           C  
ATOM    163  CG  ASP A  38      24.104  38.097  66.261  1.00102.48           C  
ATOM    164  OD1 ASP A  38      24.283  36.958  66.745  1.00104.67           O  
ATOM    165  OD2 ASP A  38      23.668  39.060  66.926  1.00104.12           O  
ATOM    166  N   LEU A  39      21.465  38.433  63.795  1.00 84.19           N  
ATOM    167  CA  LEU A  39      20.039  38.550  64.090  1.00 85.25           C  
ATOM    168  C   LEU A  39      19.244  37.421  63.448  1.00 93.87           C  
ATOM    169  O   LEU A  39      18.285  36.914  64.043  1.00 89.79           O  
ATOM    170  CB  LEU A  39      19.517  39.908  63.624  1.00 85.43           C  
ATOM    171  CG  LEU A  39      19.740  41.056  64.610  1.00 95.16           C  
ATOM    172  CD1 LEU A  39      20.065  42.342  63.873  1.00104.45           C  
ATOM    173  CD2 LEU A  39      18.527  41.239  65.512  1.00 96.89           C  
ATOM    174  N   PHE A  40      19.624  37.017  62.232  1.00 82.86           N  
ATOM    175  CA  PHE A  40      18.988  35.863  61.606  1.00 86.93           C  
ATOM    176  C   PHE A  40      19.247  34.590  62.401  1.00 91.14           C  
ATOM    177  O   PHE A  40      18.343  33.764  62.577  1.00 93.52           O  
ATOM    178  CB  PHE A  40      19.482  35.698  60.167  1.00 92.75           C  
ATOM    179  CG  PHE A  40      18.820  34.570  59.428  1.00 94.33           C  
ATOM    180  CD1 PHE A  40      17.443  34.428  59.447  1.00 86.56           C  
ATOM    181  CD2 PHE A  40      19.575  33.640  58.732  1.00 91.80           C  
ATOM    182  CE1 PHE A  40      16.831  33.386  58.779  1.00 88.29           C  
ATOM    183  CE2 PHE A  40      18.968  32.595  58.061  1.00 86.71           C  
ATOM    184  CZ  PHE A  40      17.595  32.469  58.085  1.00 90.60           C  
ATOM    185  N   TYR A  41      20.479  34.412  62.887  1.00100.83           N  
ATOM    186  CA  TYR A  41      20.806  33.230  63.679  1.00101.62           C  
ATOM    187  C   TYR A  41      19.906  33.117  64.903  1.00104.75           C  
ATOM    188  O   TYR A  41      19.317  32.060  65.157  1.00119.87           O  
ATOM    189  CB  TYR A  41      22.275  33.269  64.102  1.00 87.56           C  
ATOM    190  CG  TYR A  41      22.850  31.904  64.399  1.00 88.02           C  
ATOM    191  CD1 TYR A  41      22.654  31.304  65.637  1.00 94.36           C  
ATOM    192  CD2 TYR A  41      23.593  31.220  63.449  1.00 87.42           C  
ATOM    193  CE1 TYR A  41      23.175  30.055  65.916  1.00 89.71           C  
ATOM    194  CE2 TYR A  41      24.122  29.974  63.719  1.00 93.26           C  
ATOM    195  CZ  TYR A  41      23.910  29.396  64.953  1.00 96.07           C  
ATOM    196  OH  TYR A  41      24.437  28.153  65.216  1.00 90.55           O  
ATOM    197  N   GLN A  42      19.797  34.201  65.678  1.00 89.70           N  
ATOM    198  CA  GLN A  42      18.957  34.189  66.873  1.00103.01           C  
ATOM    199  C   GLN A  42      17.534  33.754  66.552  1.00107.82           C  
ATOM    200  O   GLN A  42      16.921  32.994  67.312  1.00109.62           O  
ATOM    201  CB  GLN A  42      18.958  35.573  67.525  1.00106.83           C  
ATOM    202  CG  GLN A  42      20.336  36.068  67.925  1.00 94.49           C  
ATOM    203  CD  GLN A  42      20.893  35.330  69.128  1.00108.38           C  
ATOM    204  OE1 GLN A  42      20.166  34.631  69.835  1.00113.27           O  
ATOM    205  NE2 GLN A  42      22.192  35.475  69.360  1.00112.56           N  
ATOM    206  N   SER A  43      16.993  34.220  65.426  1.00101.31           N  
ATOM    207  CA  SER A  43      15.668  33.777  65.005  1.00106.76           C  
ATOM    208  C   SER A  43      15.680  32.305  64.611  1.00105.06           C  
ATOM    209  O   SER A  43      14.834  31.526  65.066  1.00111.95           O  
ATOM    210  CB  SER A  43      15.171  34.641  63.847  1.00107.57           C  
ATOM    211  OG  SER A  43      14.077  34.021  63.196  1.00113.61           O  
ATOM    212  N   SER A  44      16.637  31.907  63.768  1.00 92.58           N  
ATOM    213  CA  SER A  44      16.710  30.521  63.309  1.00 95.66           C  
ATOM    214  C   SER A  44      16.851  29.553  64.477  1.00104.77           C  
ATOM    215  O   SER A  44      16.118  28.562  64.569  1.00109.48           O  
ATOM    216  CB  SER A  44      17.875  30.356  62.331  1.00 92.38           C  
ATOM    217  OG  SER A  44      17.802  31.305  61.281  1.00103.60           O  
ATOM    218  N   LEU A  45      17.790  29.830  65.385  1.00116.10           N  
ATOM    219  CA  LEU A  45      18.025  28.939  66.517  1.00108.10           C  
ATOM    220  C   LEU A  45      16.785  28.819  67.399  1.00108.73           C  
ATOM    221  O   LEU A  45      16.388  27.712  67.784  1.00112.31           O  
ATOM    222  CB  LEU A  45      19.221  29.438  67.327  1.00 92.45           C  
ATOM    223  CG  LEU A  45      19.701  28.507  68.438  1.00113.18           C  
ATOM    224  CD1 LEU A  45      19.918  27.098  67.900  1.00109.61           C  
ATOM    225  CD2 LEU A  45      20.962  29.054  69.095  1.00136.95           C  
ATOM    226  N   ALA A  46      16.156  29.951  67.726  1.00 96.46           N  
ATOM    227  CA  ALA A  46      14.942  29.921  68.538  1.00 99.87           C  
ATOM    228  C   ALA A  46      13.808  29.208  67.809  1.00112.64           C  
ATOM    229  O   ALA A  46      13.166  28.309  68.364  1.00115.78           O  
ATOM    230  CB  ALA A  46      14.529  31.343  68.920  1.00 99.46           C  
ATOM    231  N   SER A  47      13.544  29.602  66.559  1.00115.35           N  
ATOM    232  CA  SER A  47      12.557  28.899  65.748  1.00109.57           C  
ATOM    233  C   SER A  47      12.920  27.434  65.551  1.00107.26           C  
ATOM    234  O   SER A  47      12.032  26.615  65.290  1.00116.78           O  
ATOM    235  CB  SER A  47      12.396  29.588  64.392  1.00108.92           C  
ATOM    236  OG  SER A  47      12.094  30.964  64.556  1.00111.11           O  
ATOM    237  N   TRP A  48      14.201  27.086  65.671  1.00 97.65           N  
ATOM    238  CA  TRP A  48      14.577  25.680  65.655  1.00 97.35           C  
ATOM    239  C   TRP A  48      14.227  24.998  66.972  1.00106.73           C  
ATOM    240  O   TRP A  48      13.973  23.789  66.990  1.00110.60           O  
ATOM    241  CB  TRP A  48      16.072  25.534  65.350  1.00 97.66           C  
ATOM    242  CG  TRP A  48      16.660  24.265  65.863  1.00 94.46           C  
ATOM    243  CD1 TRP A  48      17.136  24.020  67.120  1.00101.76           C  
ATOM    244  CD2 TRP A  48      16.798  23.042  65.136  1.00 93.59           C  
ATOM    245  NE1 TRP A  48      17.572  22.721  67.213  1.00 96.54           N  
ATOM    246  CE2 TRP A  48      17.378  22.101  66.006  1.00 93.91           C  
ATOM    247  CE3 TRP A  48      16.495  22.655  63.828  1.00 94.83           C  
ATOM    248  CZ2 TRP A  48      17.657  20.797  65.611  1.00 99.96           C  
ATOM    249  CZ3 TRP A  48      16.774  21.361  63.437  1.00 96.08           C  
ATOM    250  CH2 TRP A  48      17.350  20.447  64.325  1.00 98.81           C  
ATOM    251  N   ASN A  49      14.201  25.751  68.075  1.00114.65           N  
ATOM    252  CA  ASN A  49      13.830  25.167  69.361  1.00112.54           C  
ATOM    253  C   ASN A  49      12.353  24.797  69.394  1.00118.01           C  
ATOM    254  O   ASN A  49      11.996  23.679  69.786  1.00124.46           O  
ATOM    255  CB  ASN A  49      14.171  26.123  70.504  1.00122.47           C  
ATOM    256  CG  ASN A  49      15.644  26.107  70.857  1.00111.02           C  
ATOM    257  OD1 ASN A  49      16.462  25.553  70.125  1.00105.24           O  
ATOM    258  ND2 ASN A  49      15.987  26.706  71.991  1.00103.72           N  
ATOM    259  N   TYR A  50      11.475  25.723  68.994  1.00120.34           N  
ATOM    260  CA  TYR A  50      10.049  25.411  68.971  1.00125.41           C  
ATOM    261  C   TYR A  50       9.762  24.209  68.081  1.00129.07           C  
ATOM    262  O   TYR A  50       8.931  23.359  68.422  1.00137.02           O  
ATOM    263  CB  TYR A  50       9.232  26.612  68.495  1.00125.45           C  
ATOM    264  CG  TYR A  50       7.820  26.212  68.129  1.00137.39           C  
ATOM    265  CD1 TYR A  50       6.925  25.797  69.104  1.00138.71           C  
ATOM    266  CD2 TYR A  50       7.393  26.211  66.807  1.00143.74           C  
ATOM    267  CE1 TYR A  50       5.639  25.410  68.776  1.00140.14           C  
ATOM    268  CE2 TYR A  50       6.105  25.828  66.471  1.00147.03           C  
ATOM    269  CZ  TYR A  50       5.233  25.429  67.463  1.00143.06           C  
ATOM    270  OH  TYR A  50       3.951  25.045  67.146  1.00149.67           O  
ATOM    271  N   ASN A  51      10.445  24.117  66.939  1.00112.34           N  
ATOM    272  CA  ASN A  51      10.194  23.013  66.020  1.00115.71           C  
ATOM    273  C   ASN A  51      10.702  21.693  66.580  1.00113.72           C  
ATOM    274  O   ASN A  51      10.170  20.627  66.244  1.00116.40           O  
ATOM    275  CB  ASN A  51      10.843  23.302  64.666  1.00109.35           C  
ATOM    276  CG  ASN A  51       9.997  24.215  63.796  1.00124.90           C  
ATOM    277  OD1 ASN A  51       9.284  25.085  64.297  1.00133.95           O  
ATOM    278  ND2 ASN A  51      10.080  24.025  62.483  1.00124.63           N  
ATOM    279  N   THR A  52      11.723  21.736  67.427  1.00115.62           N  
ATOM    280  CA  THR A  52      12.265  20.515  68.009  1.00112.87           C  
ATOM    281  C   THR A  52      11.723  20.237  69.395  1.00114.75           C  
ATOM    282  O   THR A  52      11.849  19.113  69.882  1.00111.52           O  
ATOM    283  CB  THR A  52      13.778  20.616  68.136  1.00103.16           C  
ATOM    284  OG1 THR A  52      14.093  21.907  68.661  1.00103.90           O  
ATOM    285  CG2 THR A  52      14.444  20.424  66.777  1.00110.19           C  
ATOM    286  N   ASN A  53      11.147  21.246  70.038  1.00120.42           N  
ATOM    287  CA  ASN A  53      10.773  21.142  71.436  1.00123.90           C  
ATOM    288  C   ASN A  53       9.578  22.048  71.687  1.00125.91           C  
ATOM    289  O   ASN A  53       9.730  23.148  72.222  1.00129.18           O  
ATOM    290  CB  ASN A  53      11.985  21.501  72.292  1.00128.53           C  
ATOM    291  CG  ASN A  53      11.724  21.445  73.781  1.00136.07           C  
ATOM    292  OD1 ASN A  53      10.980  20.600  74.279  1.00140.14           O  
ATOM    293  ND2 ASN A  53      12.370  22.350  74.507  1.00145.27           N  
ATOM    294  N   ILE A  54       8.387  21.602  71.285  1.00129.79           N  
ATOM    295  CA  ILE A  54       7.211  22.466  71.365  1.00129.88           C  
ATOM    296  C   ILE A  54       6.902  22.766  72.825  1.00130.70           C  
ATOM    297  O   ILE A  54       6.657  21.853  73.623  1.00135.74           O  
ATOM    298  CB  ILE A  54       6.016  21.815  70.656  1.00136.90           C  
ATOM    299  CG1 ILE A  54       6.345  21.571  69.179  1.00134.12           C  
ATOM    300  CG2 ILE A  54       4.730  22.668  70.828  1.00138.72           C  
ATOM    301  CD1 ILE A  54       5.275  20.831  68.423  1.00138.35           C  
ATOM    302  N   THR A  55       6.936  24.048  73.180  1.00125.45           N  
ATOM    303  CA  THR A  55       6.593  24.538  74.505  1.00131.24           C  
ATOM    304  C   THR A  55       5.922  25.885  74.318  1.00136.03           C  
ATOM    305  O   THR A  55       6.293  26.627  73.409  1.00139.07           O  
ATOM    306  CB  THR A  55       7.824  24.724  75.403  1.00137.18           C  
ATOM    307  OG1 THR A  55       8.432  25.986  75.093  1.00128.45           O  
ATOM    308  CG2 THR A  55       8.844  23.609  75.209  1.00141.64           C  
ATOM    309  N   GLU A  56       4.941  26.214  75.168  1.00152.55           N  
ATOM    310  CA  GLU A  56       4.420  27.579  75.115  1.00151.71           C  
ATOM    311  C   GLU A  56       5.535  28.575  75.367  1.00149.34           C  
ATOM    312  O   GLU A  56       5.475  29.711  74.885  1.00152.26           O  
ATOM    313  CB  GLU A  56       3.289  27.788  76.120  1.00152.03           C  
ATOM    314  CG  GLU A  56       2.113  28.564  75.553  1.00155.42           C  
ATOM    315  CD  GLU A  56       2.388  30.049  75.489  1.00159.27           C  
ATOM    316  OE1 GLU A  56       3.115  30.548  76.372  1.00157.60           O  
ATOM    317  OE2 GLU A  56       1.905  30.712  74.549  1.00157.23           O  
ATOM    318  N   GLU A  57       6.559  28.166  76.119  1.00143.49           N  
ATOM    319  CA  GLU A  57       7.703  29.039  76.336  1.00141.09           C  
ATOM    320  C   GLU A  57       8.374  29.379  75.015  1.00134.27           C  
ATOM    321  O   GLU A  57       8.625  30.550  74.713  1.00141.81           O  
ATOM    322  CB  GLU A  57       8.714  28.382  77.278  1.00157.48           C  
ATOM    323  CG  GLU A  57       9.999  29.188  77.390  1.00164.30           C  
ATOM    324  CD  GLU A  57      10.921  28.715  78.493  1.00169.60           C  
ATOM    325  OE1 GLU A  57      10.460  28.031  79.430  1.00172.20           O  
ATOM    326  OE2 GLU A  57      12.137  28.979  78.381  1.00155.39           O  
ATOM    327  N   ASN A  58       8.657  28.360  74.201  1.00128.39           N  
ATOM    328  CA  ASN A  58       9.379  28.604  72.960  1.00133.03           C  
ATOM    329  C   ASN A  58       8.488  29.181  71.869  1.00133.71           C  
ATOM    330  O   ASN A  58       8.987  29.900  70.998  1.00128.60           O  
ATOM    331  CB  ASN A  58      10.054  27.323  72.474  1.00134.36           C  
ATOM    332  CG  ASN A  58      11.064  26.777  73.470  1.00126.14           C  
ATOM    333  OD1 ASN A  58      11.485  27.473  74.394  1.00132.52           O  
ATOM    334  ND2 ASN A  58      11.483  25.541  73.260  1.00119.17           N  
ATOM    335  N   VAL A  59       7.185  28.887  71.887  1.00149.52           N  
ATOM    336  CA  VAL A  59       6.273  29.593  70.990  1.00146.69           C  
ATOM    337  C   VAL A  59       6.444  31.095  71.160  1.00144.99           C  
ATOM    338  O   VAL A  59       6.407  31.859  70.188  1.00148.41           O  
ATOM    339  CB  VAL A  59       4.816  29.165  71.242  1.00149.67           C  
ATOM    340  CG1 VAL A  59       3.875  29.903  70.303  1.00151.40           C  
ATOM    341  CG2 VAL A  59       4.666  27.676  71.065  1.00150.36           C  
ATOM    342  N   GLN A  60       6.651  31.538  72.401  1.00144.14           N  
ATOM    343  CA  GLN A  60       6.889  32.949  72.672  1.00147.81           C  
ATOM    344  C   GLN A  60       8.328  33.355  72.374  1.00144.56           C  
ATOM    345  O   GLN A  60       8.567  34.491  71.951  1.00146.45           O  
ATOM    346  CB  GLN A  60       6.535  33.267  74.127  1.00153.94           C  
ATOM    347  CG  GLN A  60       5.112  32.881  74.535  1.00162.57           C  
ATOM    348  CD  GLN A  60       4.064  33.876  74.062  1.00163.43           C  
ATOM    349  OE1 GLN A  60       4.049  34.280  72.899  1.00164.12           O  
ATOM    350  NE2 GLN A  60       3.179  34.275  74.969  1.00156.00           N  
ATOM    351  N   ASN A  61       9.292  32.455  72.587  1.00145.53           N  
ATOM    352  CA  ASN A  61      10.676  32.768  72.240  1.00146.44           C  
ATOM    353  C   ASN A  61      10.856  32.859  70.731  1.00144.43           C  
ATOM    354  O   ASN A  61      11.539  33.762  70.235  1.00144.67           O  
ATOM    355  CB  ASN A  61      11.622  31.720  72.825  1.00141.48           C  
ATOM    356  CG  ASN A  61      11.883  31.931  74.299  1.00154.19           C  
ATOM    357  OD1 ASN A  61      11.811  33.054  74.798  1.00151.63           O  
ATOM    358  ND2 ASN A  61      12.214  30.855  75.002  1.00161.32           N  
ATOM    359  N   MET A  62      10.261  31.923  69.989  1.00135.98           N  
ATOM    360  CA  MET A  62      10.305  31.974  68.530  1.00121.70           C  
ATOM    361  C   MET A  62       9.754  33.296  68.010  1.00118.64           C  
ATOM    362  O   MET A  62      10.348  33.928  67.128  1.00120.97           O  
ATOM    363  CB  MET A  62       9.518  30.795  67.957  1.00125.50           C  
ATOM    364  CG  MET A  62       9.513  30.686  66.447  1.00115.99           C  
ATOM    365  SD  MET A  62       8.408  29.362  65.925  1.00131.69           S  
ATOM    366  CE  MET A  62       8.692  29.330  64.158  1.00131.35           C  
ATOM    367  N   ASN A  63       8.622  33.739  68.563  1.00126.74           N  
ATOM    368  CA  ASN A  63       7.982  34.956  68.075  1.00132.21           C  
ATOM    369  C   ASN A  63       8.807  36.195  68.404  1.00129.97           C  
ATOM    370  O   ASN A  63       8.885  37.125  67.592  1.00132.16           O  
ATOM    371  CB  ASN A  63       6.574  35.077  68.659  1.00130.78           C  
ATOM    372  CG  ASN A  63       5.639  33.993  68.156  1.00129.48           C  
ATOM    373  OD1 ASN A  63       5.743  33.549  67.013  1.00130.00           O  
ATOM    374  ND2 ASN A  63       4.722  33.556  69.013  1.00134.00           N  
ATOM    375  N   ASN A  64       9.427  36.229  69.587  1.00126.07           N  
ATOM    376  CA  ASN A  64      10.202  37.404  69.978  1.00122.54           C  
ATOM    377  C   ASN A  64      11.420  37.590  69.084  1.00121.48           C  
ATOM    378  O   ASN A  64      11.762  38.721  68.721  1.00124.41           O  
ATOM    379  CB  ASN A  64      10.624  37.298  71.444  1.00121.30           C  
ATOM    380  CG  ASN A  64       9.452  37.414  72.396  1.00129.37           C  
ATOM    381  OD1 ASN A  64       8.438  38.031  72.073  1.00133.69           O  
ATOM    382  ND2 ASN A  64       9.589  36.830  73.581  1.00143.96           N  
ATOM    383  N   ALA A  65      12.087  36.496  68.715  1.00117.96           N  
ATOM    384  CA  ALA A  65      13.224  36.608  67.810  1.00113.43           C  
ATOM    385  C   ALA A  65      12.773  36.968  66.399  1.00123.27           C  
ATOM    386  O   ALA A  65      13.421  37.775  65.722  1.00122.43           O  
ATOM    387  CB  ALA A  65      14.023  35.307  67.808  1.00105.81           C  
ATOM    388  N   GLY A  66      11.665  36.386  65.939  1.00126.81           N  
ATOM    389  CA  GLY A  66      11.178  36.700  64.605  1.00115.11           C  
ATOM    390  C   GLY A  66      10.645  38.116  64.498  1.00118.35           C  
ATOM    391  O   GLY A  66      10.772  38.761  63.453  1.00123.16           O  
ATOM    392  N   ASP A  67      10.040  38.619  65.577  1.00126.69           N  
ATOM    393  CA  ASP A  67       9.530  39.986  65.563  1.00134.03           C  
ATOM    394  C   ASP A  67      10.666  41.001  65.514  1.00128.23           C  
ATOM    395  O   ASP A  67      10.544  42.046  64.865  1.00127.43           O  
ATOM    396  CB  ASP A  67       8.641  40.231  66.781  1.00134.64           C  
ATOM    397  CG  ASP A  67       7.286  39.562  66.658  1.00147.26           C  
ATOM    398  OD1 ASP A  67       6.961  39.067  65.557  1.00151.80           O  
ATOM    399  OD2 ASP A  67       6.541  39.540  67.659  1.00148.83           O  
ATOM    400  N   LYS A  68      11.777  40.712  66.195  1.00121.73           N  
ATOM    401  CA  LYS A  68      12.936  41.596  66.128  1.00124.34           C  
ATOM    402  C   LYS A  68      13.611  41.523  64.765  1.00113.98           C  
ATOM    403  O   LYS A  68      14.186  42.515  64.302  1.00113.93           O  
ATOM    404  CB  LYS A  68      13.929  41.236  67.232  1.00121.64           C  
ATOM    405  CG  LYS A  68      13.392  41.456  68.633  1.00128.70           C  
ATOM    406  CD  LYS A  68      14.419  41.077  69.685  1.00129.32           C  
ATOM    407  CE  LYS A  68      13.874  41.303  71.087  1.00123.96           C  
ATOM    408  NZ  LYS A  68      14.851  40.911  72.140  1.00105.53           N  
ATOM    409  N   TRP A  69      13.551  40.361  64.114  1.00111.81           N  
ATOM    410  CA  TRP A  69      14.116  40.208  62.780  1.00109.38           C  
ATOM    411  C   TRP A  69      13.190  40.780  61.714  1.00103.79           C  
ATOM    412  O   TRP A  69      13.667  41.316  60.707  1.00 98.90           O  
ATOM    413  CB  TRP A  69      14.405  38.725  62.525  1.00108.08           C  
ATOM    414  CG  TRP A  69      14.687  38.343  61.105  1.00 94.51           C  
ATOM    415  CD1 TRP A  69      13.920  37.549  60.306  1.00 99.09           C  
ATOM    416  CD2 TRP A  69      15.842  38.695  60.332  1.00 93.02           C  
ATOM    417  NE1 TRP A  69      14.513  37.401  59.076  1.00 99.18           N  
ATOM    418  CE2 TRP A  69      15.695  38.094  59.066  1.00 93.69           C  
ATOM    419  CE3 TRP A  69      16.978  39.468  60.584  1.00 94.80           C  
ATOM    420  CZ2 TRP A  69      16.641  38.242  58.056  1.00 95.57           C  
ATOM    421  CZ3 TRP A  69      17.917  39.614  59.579  1.00 95.34           C  
ATOM    422  CH2 TRP A  69      17.743  39.004  58.330  1.00 93.30           C  
ATOM    423  N   SER A  70      11.875  40.685  61.923  1.00115.03           N  
ATOM    424  CA  SER A  70      10.931  41.351  61.032  1.00121.42           C  
ATOM    425  C   SER A  70      11.051  42.865  61.140  1.00118.43           C  
ATOM    426  O   SER A  70      10.947  43.578  60.135  1.00124.11           O  
ATOM    427  CB  SER A  70       9.502  40.909  61.352  1.00137.59           C  
ATOM    428  OG  SER A  70       9.244  39.601  60.871  1.00139.57           O  
ATOM    429  N   ALA A  71      11.268  43.376  62.355  1.00113.59           N  
ATOM    430  CA  ALA A  71      11.379  44.813  62.570  1.00117.31           C  
ATOM    431  C   ALA A  71      12.751  45.362  62.202  1.00106.43           C  
ATOM    432  O   ALA A  71      12.881  46.572  61.992  1.00110.78           O  
ATOM    433  CB  ALA A  71      11.061  45.154  64.026  1.00122.19           C  
ATOM    434  N   PHE A  72      13.774  44.509  62.132  1.00 96.63           N  
ATOM    435  CA  PHE A  72      15.081  44.954  61.664  1.00101.01           C  
ATOM    436  C   PHE A  72      15.099  45.098  60.148  1.00100.76           C  
ATOM    437  O   PHE A  72      15.696  46.040  59.616  1.00106.00           O  
ATOM    438  CB  PHE A  72      16.162  43.976  62.132  1.00103.85           C  
ATOM    439  CG  PHE A  72      17.477  44.124  61.416  1.00 94.37           C  
ATOM    440  CD1 PHE A  72      18.335  45.168  61.720  1.00 96.65           C  
ATOM    441  CD2 PHE A  72      17.865  43.203  60.455  1.00 90.54           C  
ATOM    442  CE1 PHE A  72      19.547  45.299  61.069  1.00 97.36           C  
ATOM    443  CE2 PHE A  72      19.074  43.329  59.800  1.00 88.47           C  
ATOM    444  CZ  PHE A  72      19.917  44.377  60.107  1.00 87.03           C  
ATOM    445  N   LEU A  73      14.439  44.178  59.441  1.00 88.59           N  
ATOM    446  CA  LEU A  73      14.402  44.250  57.985  1.00 84.86           C  
ATOM    447  C   LEU A  73      13.547  45.418  57.510  1.00 94.63           C  
ATOM    448  O   LEU A  73      13.875  46.066  56.509  1.00 88.35           O  
ATOM    449  CB  LEU A  73      13.887  42.930  57.412  1.00 85.73           C  
ATOM    450  CG  LEU A  73      14.966  41.872  57.174  1.00 84.28           C  
ATOM    451  CD1 LEU A  73      14.358  40.584  56.646  1.00 85.51           C  
ATOM    452  CD2 LEU A  73      16.027  42.402  56.221  1.00 83.26           C  
ATOM    453  N   LYS A  74      12.448  45.703  58.214  1.00117.56           N  
ATOM    454  CA  LYS A  74      11.649  46.878  57.883  1.00116.00           C  
ATOM    455  C   LYS A  74      12.418  48.163  58.159  1.00114.89           C  
ATOM    456  O   LYS A  74      12.244  49.157  57.445  1.00111.64           O  
ATOM    457  CB  LYS A  74      10.335  46.856  58.667  1.00115.60           C  
ATOM    458  CG  LYS A  74       9.277  47.821  58.150  1.00133.98           C  
ATOM    459  CD  LYS A  74       8.102  47.927  59.113  1.00129.71           C  
ATOM    460  CE  LYS A  74       7.505  49.326  59.106  1.00118.46           C  
ATOM    461  NZ  LYS A  74       6.478  49.506  60.171  1.00125.63           N  
ATOM    462  N   GLU A  75      13.273  48.156  59.185  1.00110.76           N  
ATOM    463  CA  GLU A  75      14.128  49.306  59.454  1.00108.10           C  
ATOM    464  C   GLU A  75      15.201  49.455  58.383  1.00106.32           C  
ATOM    465  O   GLU A  75      15.564  50.576  58.008  1.00100.88           O  
ATOM    466  CB  GLU A  75      14.774  49.169  60.831  1.00117.12           C  
ATOM    467  CG  GLU A  75      15.610  50.370  61.251  1.00134.19           C  
ATOM    468  CD  GLU A  75      16.269  50.180  62.605  1.00141.74           C  
ATOM    469  OE1 GLU A  75      16.618  49.027  62.939  1.00124.76           O  
ATOM    470  OE2 GLU A  75      16.448  51.180  63.331  1.00135.53           O  
ATOM    471  N   GLN A  76      15.724  48.334  57.884  1.00105.89           N  
ATOM    472  CA  GLN A  76      16.797  48.387  56.898  1.00101.55           C  
ATOM    473  C   GLN A  76      16.259  48.598  55.490  1.00108.96           C  
ATOM    474  O   GLN A  76      16.933  49.221  54.662  1.00103.45           O  
ATOM    475  CB  GLN A  76      17.627  47.106  56.959  1.00 95.64           C  
ATOM    476  CG  GLN A  76      18.429  46.943  58.241  1.00107.23           C  
ATOM    477  CD  GLN A  76      19.543  47.958  58.386  1.00114.56           C  
ATOM    478  OE1 GLN A  76      20.435  48.042  57.544  1.00115.21           O  
ATOM    479  NE2 GLN A  76      19.504  48.728  59.468  1.00110.02           N  
ATOM    480  N   SER A  77      15.060  48.080  55.203  1.00109.33           N  
ATOM    481  CA  SER A  77      14.417  48.348  53.922  1.00 99.79           C  
ATOM    482  C   SER A  77      14.241  49.843  53.701  1.00107.35           C  
ATOM    483  O   SER A  77      14.457  50.348  52.593  1.00113.49           O  
ATOM    484  CB  SER A  77      13.061  47.640  53.859  1.00111.35           C  
ATOM    485  OG  SER A  77      12.395  47.914  52.640  1.00141.25           O  
ATOM    486  N   THR A  78      13.855  50.568  54.754  1.00108.03           N  
ATOM    487  CA  THR A  78      13.652  52.008  54.644  1.00110.24           C  
ATOM    488  C   THR A  78      14.953  52.723  54.296  1.00103.80           C  
ATOM    489  O   THR A  78      14.998  53.538  53.367  1.00112.67           O  
ATOM    490  CB  THR A  78      13.076  52.554  55.951  1.00102.06           C  
ATOM    491  OG1 THR A  78      11.833  51.903  56.245  1.00104.77           O  
ATOM    492  CG2 THR A  78      12.851  54.051  55.841  1.00103.47           C  
ATOM    493  N   LEU A  79      16.025  52.428  55.037  1.00108.49           N  
ATOM    494  CA  LEU A  79      17.310  53.076  54.789  1.00114.42           C  
ATOM    495  C   LEU A  79      17.856  52.752  53.404  1.00110.37           C  
ATOM    496  O   LEU A  79      18.507  53.600  52.783  1.00113.80           O  
ATOM    497  CB  LEU A  79      18.319  52.658  55.860  1.00104.87           C  
ATOM    498  CG  LEU A  79      17.980  53.059  57.296  1.00 98.08           C  
ATOM    499  CD1 LEU A  79      18.913  52.365  58.273  1.00106.75           C  
ATOM    500  CD2 LEU A  79      18.028  54.573  57.469  1.00 94.11           C  
ATOM    501  N   ALA A  80      17.604  51.538  52.907  1.00 99.43           N  
ATOM    502  CA  ALA A  80      18.154  51.128  51.617  1.00 99.10           C  
ATOM    503  C   ALA A  80      17.622  51.991  50.479  1.00108.01           C  
ATOM    504  O   ALA A  80      18.357  52.308  49.536  1.00104.57           O  
ATOM    505  CB  ALA A  80      17.837  49.655  51.358  1.00 94.36           C  
ATOM    506  N   GLN A  81      16.346  52.378  50.546  1.00116.65           N  
ATOM    507  CA  GLN A  81      15.746  53.168  49.477  1.00120.35           C  
ATOM    508  C   GLN A  81      16.398  54.537  49.326  1.00115.83           C  
ATOM    509  O   GLN A  81      16.257  55.163  48.270  1.00124.65           O  
ATOM    510  CB  GLN A  81      14.243  53.320  49.725  1.00121.87           C  
ATOM    511  CG  GLN A  81      13.488  52.000  49.693  1.00119.36           C  
ATOM    512  CD  GLN A  81      12.055  52.132  50.163  1.00132.35           C  
ATOM    513  OE1 GLN A  81      11.536  53.239  50.311  1.00146.78           O  
ATOM    514  NE2 GLN A  81      11.407  51.000  50.410  1.00125.20           N  
ATOM    515  N   MET A  82      17.115  55.012  50.349  1.00107.87           N  
ATOM    516  CA  MET A  82      17.830  56.278  50.236  1.00110.29           C  
ATOM    517  C   MET A  82      18.950  56.219  49.204  1.00109.60           C  
ATOM    518  O   MET A  82      19.444  57.270  48.781  1.00110.25           O  
ATOM    519  CB  MET A  82      18.394  56.685  51.599  1.00104.33           C  
ATOM    520  CG  MET A  82      17.336  56.911  52.669  1.00115.72           C  
ATOM    521  SD  MET A  82      17.921  57.952  54.021  1.00117.99           S  
ATOM    522  CE  MET A  82      16.472  57.992  55.073  1.00123.59           C  
ATOM    523  N   TYR A  83      19.369  55.016  48.798  1.00104.49           N  
ATOM    524  CA  TYR A  83      20.346  54.838  47.733  1.00104.31           C  
ATOM    525  C   TYR A  83      19.603  54.458  46.457  1.00117.62           C  
ATOM    526  O   TYR A  83      19.239  53.285  46.284  1.00117.91           O  
ATOM    527  CB  TYR A  83      21.371  53.761  48.104  1.00112.18           C  
ATOM    528  CG  TYR A  83      22.025  53.950  49.459  1.00109.90           C  
ATOM    529  CD1 TYR A  83      23.185  54.704  49.593  1.00104.06           C  
ATOM    530  CD2 TYR A  83      21.495  53.358  50.599  1.00107.23           C  
ATOM    531  CE1 TYR A  83      23.788  54.876  50.828  1.00100.23           C  
ATOM    532  CE2 TYR A  83      22.093  53.524  51.837  1.00109.34           C  
ATOM    533  CZ  TYR A  83      23.239  54.283  51.945  1.00107.56           C  
ATOM    534  OH  TYR A  83      23.839  54.451  53.174  1.00114.42           O  
ATOM    535  N   PRO A  84      19.348  55.396  45.543  1.00110.82           N  
ATOM    536  CA  PRO A  84      18.500  55.090  44.380  1.00105.99           C  
ATOM    537  C   PRO A  84      19.232  54.238  43.352  1.00114.51           C  
ATOM    538  O   PRO A  84      20.330  54.582  42.910  1.00115.68           O  
ATOM    539  CB  PRO A  84      18.155  56.475  43.824  1.00119.32           C  
ATOM    540  CG  PRO A  84      19.307  57.330  44.236  1.00102.39           C  
ATOM    541  CD  PRO A  84      19.747  56.814  45.580  1.00108.98           C  
ATOM    542  N   LEU A  85      18.581  53.141  42.941  1.00106.17           N  
ATOM    543  CA  LEU A  85      19.208  52.126  42.093  1.00102.19           C  
ATOM    544  C   LEU A  85      19.800  52.697  40.811  1.00117.14           C  
ATOM    545  O   LEU A  85      20.751  52.127  40.261  1.00112.35           O  
ATOM    546  CB  LEU A  85      18.187  51.046  41.732  1.00102.47           C  
ATOM    547  CG  LEU A  85      17.665  50.123  42.830  1.00101.94           C  
ATOM    548  CD1 LEU A  85      16.875  48.981  42.213  1.00114.62           C  
ATOM    549  CD2 LEU A  85      18.814  49.587  43.664  1.00113.04           C  
ATOM    550  N   GLN A  86      19.247  53.806  40.312  1.00138.85           N  
ATOM    551  CA  GLN A  86      19.671  54.347  39.022  1.00137.92           C  
ATOM    552  C   GLN A  86      21.161  54.653  38.995  1.00136.45           C  
ATOM    553  O   GLN A  86      21.804  54.539  37.944  1.00144.49           O  
ATOM    554  CB  GLN A  86      18.874  55.613  38.716  1.00132.32           C  
ATOM    555  CG  GLN A  86      17.397  55.370  38.499  1.00159.30           C  
ATOM    556  CD  GLN A  86      16.632  56.655  38.271  1.00188.25           C  
ATOM    557  OE1 GLN A  86      17.056  57.728  38.703  1.00172.04           O  
ATOM    558  NE2 GLN A  86      15.493  56.555  37.596  1.00188.93           N  
ATOM    559  N   GLU A  87      21.722  55.027  40.136  1.00138.50           N  
ATOM    560  CA  GLU A  87      23.099  55.476  40.234  1.00141.60           C  
ATOM    561  C   GLU A  87      24.069  54.345  40.559  1.00142.27           C  
ATOM    562  O   GLU A  87      25.284  54.568  40.553  1.00146.45           O  
ATOM    563  CB  GLU A  87      23.167  56.586  41.285  1.00149.93           C  
ATOM    564  CG  GLU A  87      22.387  57.826  40.838  1.00151.89           C  
ATOM    565  CD  GLU A  87      22.258  58.890  41.911  1.00164.46           C  
ATOM    566  OE1 GLU A  87      22.577  58.604  43.082  1.00170.49           O  
ATOM    567  OE2 GLU A  87      21.812  60.010  41.581  1.00144.91           O  
ATOM    568  N   ILE A  88      23.562  53.141  40.820  1.00137.39           N  
ATOM    569  CA  ILE A  88      24.390  51.963  41.059  1.00137.59           C  
ATOM    570  C   ILE A  88      24.623  51.228  39.746  1.00120.96           C  
ATOM    571  O   ILE A  88      23.679  50.943  38.999  1.00121.11           O  
ATOM    572  CB  ILE A  88      23.752  51.030  42.107  1.00135.04           C  
ATOM    573  CG1 ILE A  88      23.638  51.700  43.487  1.00123.63           C  
ATOM    574  CG2 ILE A  88      24.509  49.712  42.193  1.00136.94           C  
ATOM    575  CD1 ILE A  88      22.487  52.631  43.667  1.00120.79           C  
ATOM    576  N   GLN A  89      25.886  50.903  39.477  1.00128.84           N  
ATOM    577  CA  GLN A  89      26.306  50.251  38.243  1.00131.80           C  
ATOM    578  C   GLN A  89      26.831  48.837  38.449  1.00135.39           C  
ATOM    579  O   GLN A  89      26.567  47.966  37.619  1.00139.23           O  
ATOM    580  CB  GLN A  89      27.369  51.108  37.548  1.00131.12           C  
ATOM    581  CG  GLN A  89      26.890  52.529  37.269  1.00140.32           C  
ATOM    582  CD  GLN A  89      27.975  53.427  36.708  1.00173.43           C  
ATOM    583  OE1 GLN A  89      29.142  53.042  36.636  1.00186.74           O  
ATOM    584  NE2 GLN A  89      27.594  54.637  36.313  1.00173.44           N  
ATOM    585  N   ASN A  90      27.576  48.584  39.527  1.00144.42           N  
ATOM    586  CA  ASN A  90      27.933  47.217  39.901  1.00138.99           C  
ATOM    587  C   ASN A  90      26.662  46.394  40.069  1.00132.78           C  
ATOM    588  O   ASN A  90      25.833  46.683  40.939  1.00136.15           O  
ATOM    589  CB  ASN A  90      28.762  47.222  41.194  1.00133.24           C  
ATOM    590  CG  ASN A  90      29.374  45.848  41.534  1.00136.02           C  
ATOM    591  OD1 ASN A  90      28.745  44.816  41.320  1.00138.82           O  
ATOM    592  ND2 ASN A  90      30.597  45.844  42.093  1.00131.42           N  
ATOM    593  N   LEU A  91      26.512  45.369  39.226  1.00117.15           N  
ATOM    594  CA  LEU A  91      25.263  44.617  39.173  1.00111.83           C  
ATOM    595  C   LEU A  91      25.023  43.812  40.443  1.00110.46           C  
ATOM    596  O   LEU A  91      23.868  43.614  40.835  1.00103.15           O  
ATOM    597  CB  LEU A  91      25.260  43.689  37.957  1.00118.45           C  
ATOM    598  CG  LEU A  91      25.298  44.316  36.561  1.00132.28           C  
ATOM    599  CD1 LEU A  91      25.343  43.230  35.496  1.00115.02           C  
ATOM    600  CD2 LEU A  91      24.103  45.231  36.342  1.00110.32           C  
ATOM    601  N   THR A  92      26.087  43.330  41.091  1.00118.07           N  
ATOM    602  CA  THR A  92      25.901  42.544  42.303  1.00102.89           C  
ATOM    603  C   THR A  92      25.557  43.426  43.496  1.00108.47           C  
ATOM    604  O   THR A  92      24.918  42.957  44.444  1.00109.84           O  
ATOM    605  CB  THR A  92      27.145  41.695  42.591  1.00 99.95           C  
ATOM    606  OG1 THR A  92      26.789  40.605  43.447  1.00116.65           O  
ATOM    607  CG2 THR A  92      28.232  42.514  43.270  1.00110.47           C  
ATOM    608  N   VAL A  93      25.959  44.699  43.462  1.00109.79           N  
ATOM    609  CA  VAL A  93      25.476  45.654  44.452  1.00104.30           C  
ATOM    610  C   VAL A  93      24.001  45.951  44.221  1.00111.01           C  
ATOM    611  O   VAL A  93      23.211  46.015  45.171  1.00107.46           O  
ATOM    612  CB  VAL A  93      26.322  46.941  44.414  1.00 91.20           C  
ATOM    613  CG1 VAL A  93      25.706  48.008  45.307  1.00 89.89           C  
ATOM    614  CG2 VAL A  93      27.757  46.653  44.831  1.00 90.93           C  
ATOM    615  N   LYS A  94      23.602  46.118  42.956  1.00118.38           N  
ATOM    616  CA  LYS A  94      22.221  46.484  42.659  1.00107.39           C  
ATOM    617  C   LYS A  94      21.250  45.370  43.033  1.00105.16           C  
ATOM    618  O   LYS A  94      20.140  45.647  43.497  1.00109.84           O  
ATOM    619  CB  LYS A  94      22.067  46.849  41.181  1.00107.86           C  
ATOM    620  CG  LYS A  94      20.727  47.513  40.872  1.00112.82           C  
ATOM    621  CD  LYS A  94      20.465  47.666  39.380  1.00123.11           C  
ATOM    622  CE  LYS A  94      21.470  48.587  38.709  1.00132.70           C  
ATOM    623  NZ  LYS A  94      20.944  49.083  37.404  1.00115.75           N  
ATOM    624  N   LEU A  95      21.642  44.107  42.835  1.00102.79           N  
ATOM    625  CA  LEU A  95      20.771  42.993  43.202  1.00 95.01           C  
ATOM    626  C   LEU A  95      20.440  43.022  44.689  1.00 92.45           C  
ATOM    627  O   LEU A  95      19.267  43.021  45.080  1.00 99.26           O  
ATOM    628  CB  LEU A  95      21.419  41.659  42.828  1.00 91.48           C  
ATOM    629  CG  LEU A  95      21.494  41.267  41.354  1.00 94.59           C  
ATOM    630  CD1 LEU A  95      22.085  39.874  41.217  1.00 94.55           C  
ATOM    631  CD2 LEU A  95      20.116  41.328  40.720  1.00103.75           C  
ATOM    632  N   GLN A  96      21.472  43.041  45.536  1.00102.39           N  
ATOM    633  CA  GLN A  96      21.252  43.061  46.979  1.00 93.61           C  
ATOM    634  C   GLN A  96      20.460  44.295  47.393  1.00 97.32           C  
ATOM    635  O   GLN A  96      19.500  44.200  48.166  1.00101.97           O  
ATOM    636  CB  GLN A  96      22.592  43.016  47.709  1.00106.27           C  
ATOM    637  CG  GLN A  96      23.514  41.884  47.294  1.00107.38           C  
ATOM    638  CD  GLN A  96      24.898  42.022  47.902  1.00112.29           C  
ATOM    639  OE1 GLN A  96      25.046  42.131  49.120  1.00 94.96           O  
ATOM    640  NE2 GLN A  96      25.921  42.021  47.053  1.00100.81           N  
ATOM    641  N   LEU A  97      20.859  45.465  46.887  1.00 97.35           N  
ATOM    642  CA  LEU A  97      20.129  46.698  47.166  1.00 98.65           C  
ATOM    643  C   LEU A  97      18.664  46.576  46.770  1.00112.50           C  
ATOM    644  O   LEU A  97      17.766  46.966  47.525  1.00116.99           O  
ATOM    645  CB  LEU A  97      20.784  47.867  46.428  1.00 96.96           C  
ATOM    646  CG  LEU A  97      21.374  48.994  47.274  1.00 94.52           C  
ATOM    647  CD1 LEU A  97      21.652  50.208  46.407  1.00103.66           C  
ATOM    648  CD2 LEU A  97      20.426  49.355  48.403  1.00101.37           C  
ATOM    649  N   GLN A  98      18.406  46.029  45.581  1.00115.96           N  
ATOM    650  CA  GLN A  98      17.035  45.901  45.101  1.00119.32           C  
ATOM    651  C   GLN A  98      16.255  44.884  45.926  1.00121.55           C  
ATOM    652  O   GLN A  98      15.068  45.087  46.209  1.00125.18           O  
ATOM    653  CB  GLN A  98      17.045  45.517  43.623  1.00119.61           C  
ATOM    654  CG  GLN A  98      15.690  45.450  42.955  1.00117.18           C  
ATOM    655  CD  GLN A  98      15.807  45.106  41.484  1.00132.45           C  
ATOM    656  OE1 GLN A  98      16.886  45.208  40.898  1.00127.19           O  
ATOM    657  NE2 GLN A  98      14.699  44.699  40.877  1.00150.09           N  
ATOM    658  N   ALA A  99      16.907  43.790  46.328  1.00119.73           N  
ATOM    659  CA  ALA A  99      16.248  42.783  47.153  1.00117.67           C  
ATOM    660  C   ALA A  99      15.841  43.328  48.514  1.00100.88           C  
ATOM    661  O   ALA A  99      14.949  42.762  49.156  1.00102.21           O  
ATOM    662  CB  ALA A  99      17.160  41.569  47.336  1.00109.71           C  
ATOM    663  N   LEU A 100      16.471  44.409  48.968  1.00 96.11           N  
ATOM    664  CA  LEU A 100      16.155  45.019  50.250  1.00102.92           C  
ATOM    665  C   LEU A 100      15.245  46.234  50.119  1.00109.03           C  
ATOM    666  O   LEU A 100      14.771  46.745  51.139  1.00111.96           O  
ATOM    667  CB  LEU A 100      17.452  45.414  50.970  1.00106.75           C  
ATOM    668  CG  LEU A 100      17.425  45.574  52.489  1.00 92.02           C  
ATOM    669  CD1 LEU A 100      17.131  44.236  53.148  1.00 92.61           C  
ATOM    670  CD2 LEU A 100      18.745  46.143  52.983  1.00 90.43           C  
ATOM    671  N   GLN A 101      14.982  46.696  48.895  1.00126.82           N  
ATOM    672  CA  GLN A 101      14.164  47.876  48.637  1.00123.76           C  
ATOM    673  C   GLN A 101      12.718  47.522  48.301  1.00123.87           C  
ATOM    674  O   GLN A 101      12.055  48.261  47.565  1.00142.11           O  
ATOM    675  CB  GLN A 101      14.776  48.701  47.505  1.00114.54           C  
ATOM    676  CG  GLN A 101      15.923  49.599  47.924  1.00119.31           C  
ATOM    677  CD  GLN A 101      16.351  50.540  46.816  1.00116.91           C  
ATOM    678  OE1 GLN A 101      15.743  50.575  45.745  1.00117.04           O  
ATOM    679  NE2 GLN A 101      17.411  51.301  47.062  1.00112.85           N  
ATOM    680  N   GLN A 102      12.216  46.408  48.825  1.00126.61           N  
ATOM    681  CA  GLN A 102      10.878  45.929  48.495  1.00138.70           C  
ATOM    682  C   GLN A 102       9.874  46.580  49.439  1.00144.23           C  
ATOM    683  O   GLN A 102       9.827  46.251  50.630  1.00133.32           O  
ATOM    684  CB  GLN A 102      10.814  44.407  48.583  1.00126.91           C  
ATOM    685  CG  GLN A 102      11.792  43.699  47.662  1.00136.69           C  
ATOM    686  CD  GLN A 102      11.485  43.921  46.192  1.00162.53           C  
ATOM    687  OE1 GLN A 102      10.327  44.076  45.802  1.00156.11           O  
ATOM    688  NE2 GLN A 102      12.526  43.937  45.367  1.00158.86           N  
ATOM    689  N   ASN A 103       9.074  47.508  48.904  1.00150.70           N  
ATOM    690  CA  ASN A 103       8.034  48.148  49.702  1.00141.04           C  
ATOM    691  C   ASN A 103       7.038  47.124  50.226  1.00137.42           C  
ATOM    692  O   ASN A 103       6.684  47.131  51.410  1.00136.39           O  
ATOM    693  CB  ASN A 103       7.310  49.206  48.874  1.00143.58           C  
ATOM    694  CG  ASN A 103       8.256  50.161  48.187  1.00155.75           C  
ATOM    695  OD1 ASN A 103       9.469  50.119  48.392  1.00162.90           O  
ATOM    696  ND2 ASN A 103       7.696  51.042  47.373  1.00165.43           N  
ATOM    697  N   GLY A 104       6.565  46.242  49.349  1.00124.14           N  
ATOM    698  CA  GLY A 104       5.623  45.223  49.774  1.00115.56           C  
ATOM    699  C   GLY A 104       4.281  45.831  50.124  1.00127.49           C  
ATOM    700  O   GLY A 104       3.834  46.813  49.519  1.00139.19           O  
ATOM    701  N   SER A 105       3.625  45.239  51.124  1.00122.95           N  
ATOM    702  CA  SER A 105       2.347  45.758  51.598  1.00140.61           C  
ATOM    703  C   SER A 105       2.471  47.156  52.194  1.00147.82           C  
ATOM    704  O   SER A 105       1.456  47.846  52.341  1.00141.70           O  
ATOM    705  CB  SER A 105       1.750  44.800  52.631  1.00131.71           C  
ATOM    706  OG  SER A 105       0.517  45.284  53.131  1.00131.42           O  
ATOM    707  N   SER A 106       3.689  47.586  52.538  1.00150.85           N  
ATOM    708  CA  SER A 106       3.880  48.907  53.131  1.00143.28           C  
ATOM    709  C   SER A 106       3.513  50.023  52.163  1.00150.34           C  
ATOM    710  O   SER A 106       3.107  51.108  52.596  1.00158.03           O  
ATOM    711  CB  SER A 106       5.328  49.069  53.594  1.00140.45           C  
ATOM    712  OG  SER A 106       5.757  47.937  54.331  1.00152.27           O  
ATOM    713  N   VAL A 107       3.640  49.781  50.857  1.00141.37           N  
ATOM    714  CA  VAL A 107       3.271  50.768  49.852  1.00130.60           C  
ATOM    715  C   VAL A 107       1.807  51.172  49.949  1.00128.94           C  
ATOM    716  O   VAL A 107       1.395  52.157  49.327  1.00132.44           O  
ATOM    717  CB  VAL A 107       3.586  50.227  48.438  1.00132.76           C  
ATOM    718  CG1 VAL A 107       2.463  49.311  47.945  1.00128.77           C  
ATOM    719  CG2 VAL A 107       3.847  51.373  47.469  1.00141.79           C  
ATOM    720  N   LEU A 108       1.015  50.437  50.720  1.00129.73           N  
ATOM    721  CA  LEU A 108      -0.404  50.686  50.905  1.00139.68           C  
ATOM    722  C   LEU A 108      -0.635  51.514  52.164  1.00138.94           C  
ATOM    723  O   LEU A 108       0.208  51.566  53.063  1.00143.96           O  
ATOM    724  CB  LEU A 108      -1.159  49.360  51.006  1.00136.74           C  
ATOM    725  CG  LEU A 108      -1.657  48.769  49.688  1.00132.16           C  
ATOM    726  CD1 LEU A 108      -2.526  47.551  49.946  1.00129.82           C  
ATOM    727  CD2 LEU A 108      -2.416  49.816  48.885  1.00139.28           C  
ATOM    728  N   SER A 109      -1.792  52.169  52.217  1.00136.19           N  
ATOM    729  CA  SER A 109      -2.196  52.844  53.440  1.00137.02           C  
ATOM    730  C   SER A 109      -2.264  51.839  54.584  1.00143.36           C  
ATOM    731  O   SER A 109      -2.595  50.666  54.386  1.00141.75           O  
ATOM    732  CB  SER A 109      -3.551  53.525  53.255  1.00149.58           C  
ATOM    733  OG  SER A 109      -4.614  52.623  53.512  1.00147.01           O  
ATOM    734  N   GLU A 110      -1.923  52.304  55.790  1.00168.01           N  
ATOM    735  CA  GLU A 110      -1.960  51.425  56.957  1.00166.34           C  
ATOM    736  C   GLU A 110      -3.331  50.781  57.109  1.00157.71           C  
ATOM    737  O   GLU A 110      -3.437  49.572  57.336  1.00147.90           O  
ATOM    738  CB  GLU A 110      -1.589  52.197  58.222  1.00164.44           C  
ATOM    739  CG  GLU A 110      -0.175  52.741  58.247  1.00169.27           C  
ATOM    740  CD  GLU A 110       0.210  53.256  59.617  1.00190.07           C  
ATOM    741  OE1 GLU A 110      -0.400  52.807  60.611  1.00189.35           O  
ATOM    742  OE2 GLU A 110       1.112  54.115  59.701  1.00198.61           O  
ATOM    743  N   ASP A 111      -4.394  51.576  56.961  1.00143.23           N  
ATOM    744  CA  ASP A 111      -5.750  51.045  57.071  1.00138.06           C  
ATOM    745  C   ASP A 111      -5.985  49.906  56.083  1.00138.41           C  
ATOM    746  O   ASP A 111      -6.605  48.892  56.427  1.00128.73           O  
ATOM    747  CB  ASP A 111      -6.764  52.165  56.844  1.00129.80           C  
ATOM    748  CG  ASP A 111      -6.665  53.258  57.887  1.00160.50           C  
ATOM    749  OD1 ASP A 111      -5.706  53.230  58.688  1.00165.67           O  
ATOM    750  OD2 ASP A 111      -7.541  54.149  57.901  1.00169.27           O  
ATOM    751  N   LYS A 112      -5.494  50.056  54.851  1.00136.96           N  
ATOM    752  CA  LYS A 112      -5.648  49.010  53.845  1.00122.69           C  
ATOM    753  C   LYS A 112      -4.701  47.842  54.099  1.00126.87           C  
ATOM    754  O   LYS A 112      -5.125  46.681  54.097  1.00124.03           O  
ATOM    755  CB  LYS A 112      -5.420  49.592  52.449  1.00124.18           C  
ATOM    756  CG  LYS A 112      -6.485  50.585  52.028  1.00126.59           C  
ATOM    757  CD  LYS A 112      -6.254  51.081  50.613  1.00129.01           C  
ATOM    758  CE  LYS A 112      -7.447  51.881  50.117  1.00134.25           C  
ATOM    759  NZ  LYS A 112      -7.267  52.330  48.709  1.00127.74           N  
ATOM    760  N   SER A 113      -3.414  48.132  54.317  1.00138.74           N  
ATOM    761  CA  SER A 113      -2.461  47.075  54.641  1.00133.96           C  
ATOM    762  C   SER A 113      -2.868  46.321  55.900  1.00116.02           C  
ATOM    763  O   SER A 113      -2.490  45.157  56.076  1.00 99.25           O  
ATOM    764  CB  SER A 113      -1.057  47.664  54.798  1.00135.99           C  
ATOM    765  OG  SER A 113      -0.884  48.249  56.077  1.00132.61           O  
ATOM    766  N   LYS A 114      -3.639  46.962  56.782  1.00111.68           N  
ATOM    767  CA  LYS A 114      -4.186  46.263  57.938  1.00117.85           C  
ATOM    768  C   LYS A 114      -5.408  45.429  57.575  1.00114.74           C  
ATOM    769  O   LYS A 114      -5.668  44.411  58.225  1.00116.75           O  
ATOM    770  CB  LYS A 114      -4.532  47.261  59.046  1.00121.15           C  
ATOM    771  CG  LYS A 114      -3.341  47.646  59.918  1.00134.00           C  
ATOM    772  CD  LYS A 114      -3.495  49.037  60.521  1.00144.70           C  
ATOM    773  CE  LYS A 114      -4.779  49.169  61.322  1.00137.29           C  
ATOM    774  NZ  LYS A 114      -4.925  50.539  61.891  1.00121.19           N  
ATOM    775  N   ARG A 115      -6.168  45.831  56.550  1.00121.44           N  
ATOM    776  CA  ARG A 115      -7.282  44.999  56.103  1.00120.07           C  
ATOM    777  C   ARG A 115      -6.793  43.794  55.312  1.00113.23           C  
ATOM    778  O   ARG A 115      -7.242  42.666  55.547  1.00107.48           O  
ATOM    779  CB  ARG A 115      -8.273  45.802  55.264  1.00112.69           C  
ATOM    780  CG  ARG A 115      -9.428  44.929  54.799  1.00 98.85           C  
ATOM    781  CD  ARG A 115     -10.563  44.896  55.806  1.00113.51           C  
ATOM    782  NE  ARG A 115     -11.222  43.593  55.822  1.00124.49           N  
ATOM    783  CZ  ARG A 115     -12.373  43.316  55.226  1.00132.09           C  
ATOM    784  NH1 ARG A 115     -13.031  44.231  54.532  1.00133.20           N  
ATOM    785  NH2 ARG A 115     -12.879  42.091  55.331  1.00113.06           N  
ATOM    786  N   LEU A 116      -5.888  44.016  54.352  1.00107.97           N  
ATOM    787  CA  LEU A 116      -5.347  42.907  53.569  1.00 97.30           C  
ATOM    788  C   LEU A 116      -4.815  41.806  54.475  1.00106.66           C  
ATOM    789  O   LEU A 116      -5.072  40.619  54.242  1.00 99.69           O  
ATOM    790  CB  LEU A 116      -4.248  43.419  52.634  1.00 92.10           C  
ATOM    791  CG  LEU A 116      -3.479  42.393  51.797  1.00 98.91           C  
ATOM    792  CD1 LEU A 116      -4.421  41.581  50.921  1.00 89.60           C  
ATOM    793  CD2 LEU A 116      -2.427  43.088  50.948  1.00105.80           C  
ATOM    794  N   ASN A 117      -4.099  42.185  55.536  1.00123.46           N  
ATOM    795  CA  ASN A 117      -3.608  41.199  56.491  1.00120.77           C  
ATOM    796  C   ASN A 117      -4.747  40.543  57.262  1.00115.54           C  
ATOM    797  O   ASN A 117      -4.632  39.378  57.656  1.00110.66           O  
ATOM    798  CB  ASN A 117      -2.617  41.852  57.455  1.00109.91           C  
ATOM    799  CG  ASN A 117      -1.318  42.247  56.777  1.00123.92           C  
ATOM    800  OD1 ASN A 117      -0.943  41.680  55.751  1.00122.71           O  
ATOM    801  ND2 ASN A 117      -0.629  43.230  57.345  1.00136.67           N  
ATOM    802  N   THR A 118      -5.845  41.267  57.491  1.00105.70           N  
ATOM    803  CA  THR A 118      -7.006  40.659  58.134  1.00 99.95           C  
ATOM    804  C   THR A 118      -7.652  39.626  57.220  1.00 99.89           C  
ATOM    805  O   THR A 118      -7.969  38.511  57.650  1.00 96.50           O  
ATOM    806  CB  THR A 118      -8.020  41.735  58.525  1.00 95.12           C  
ATOM    807  OG1 THR A 118      -7.396  42.691  59.392  1.00116.39           O  
ATOM    808  CG2 THR A 118      -9.211  41.109  59.235  1.00 89.38           C  
ATOM    809  N   ILE A 119      -7.853  39.987  55.949  1.00107.06           N  
ATOM    810  CA  ILE A 119      -8.443  39.062  54.983  1.00 93.51           C  
ATOM    811  C   ILE A 119      -7.582  37.815  54.849  1.00 98.35           C  
ATOM    812  O   ILE A 119      -8.072  36.685  54.961  1.00 99.58           O  
ATOM    813  CB  ILE A 119      -8.625  39.759  53.624  1.00 91.76           C  
ATOM    814  CG1 ILE A 119      -9.650  40.886  53.729  1.00100.54           C  
ATOM    815  CG2 ILE A 119      -9.030  38.753  52.560  1.00 93.93           C  
ATOM    816  CD1 ILE A 119      -9.670  41.775  52.518  1.00105.59           C  
ATOM    817  N   LEU A 120      -6.283  38.009  54.598  1.00102.43           N  
ATOM    818  CA  LEU A 120      -5.355  36.891  54.463  1.00 92.07           C  
ATOM    819  C   LEU A 120      -5.446  35.950  55.657  1.00100.21           C  
ATOM    820  O   LEU A 120      -5.525  34.726  55.497  1.00 97.72           O  
ATOM    821  CB  LEU A 120      -3.928  37.422  54.309  1.00 82.71           C  
ATOM    822  CG  LEU A 120      -3.582  38.173  53.022  1.00 90.00           C  
ATOM    823  CD1 LEU A 120      -2.204  38.804  53.131  1.00 90.80           C  
ATOM    824  CD2 LEU A 120      -3.652  37.244  51.823  1.00 95.81           C  
ATOM    825  N   ASN A 121      -5.446  36.511  56.868  1.00111.59           N  
ATOM    826  CA  ASN A 121      -5.539  35.686  58.067  1.00109.59           C  
ATOM    827  C   ASN A 121      -6.917  35.049  58.192  1.00109.13           C  
ATOM    828  O   ASN A 121      -7.040  33.913  58.664  1.00109.49           O  
ATOM    829  CB  ASN A 121      -5.215  36.524  59.303  1.00105.72           C  
ATOM    830  CG  ASN A 121      -3.723  36.691  59.520  1.00118.66           C  
ATOM    831  OD1 ASN A 121      -2.957  35.732  59.423  1.00125.15           O  
ATOM    832  ND2 ASN A 121      -3.302  37.917  59.810  1.00127.93           N  
ATOM    833  N   THR A 122      -7.964  35.764  57.775  1.00101.59           N  
ATOM    834  CA  THR A 122      -9.306  35.193  57.804  1.00 95.58           C  
ATOM    835  C   THR A 122      -9.407  33.998  56.865  1.00 96.26           C  
ATOM    836  O   THR A 122      -9.962  32.953  57.224  1.00 96.32           O  
ATOM    837  CB  THR A 122     -10.340  36.254  57.429  1.00 84.70           C  
ATOM    838  OG1 THR A 122     -10.202  37.385  58.298  1.00104.86           O  
ATOM    839  CG2 THR A 122     -11.746  35.690  57.555  1.00 86.85           C  
ATOM    840  N   MET A 123      -8.868  34.137  55.653  1.00100.10           N  
ATOM    841  CA  MET A 123      -8.912  33.046  54.685  1.00 98.06           C  
ATOM    842  C   MET A 123      -8.089  31.857  55.164  1.00 98.78           C  
ATOM    843  O   MET A 123      -8.531  30.705  55.077  1.00 95.32           O  
ATOM    844  CB  MET A 123      -8.420  33.547  53.326  1.00 98.14           C  
ATOM    845  CG  MET A 123      -9.337  34.596  52.702  1.00 88.86           C  
ATOM    846  SD  MET A 123      -9.021  34.918  50.956  1.00 87.69           S  
ATOM    847  CE  MET A 123      -7.298  35.399  51.000  1.00 80.01           C  
ATOM    848  N   SER A 124      -6.884  32.120  55.681  1.00100.12           N  
ATOM    849  CA  SER A 124      -6.060  31.047  56.230  1.00100.82           C  
ATOM    850  C   SER A 124      -6.781  30.325  57.360  1.00 99.32           C  
ATOM    851  O   SER A 124      -6.645  29.105  57.516  1.00100.77           O  
ATOM    852  CB  SER A 124      -4.727  31.611  56.721  1.00112.84           C  
ATOM    853  OG  SER A 124      -3.952  30.612  57.359  1.00126.75           O  
ATOM    854  N   THR A 125      -7.560  31.061  58.154  1.00101.85           N  
ATOM    855  CA  THR A 125      -8.300  30.436  59.242  1.00109.19           C  
ATOM    856  C   THR A 125      -9.445  29.575  58.723  1.00111.97           C  
ATOM    857  O   THR A 125      -9.748  28.532  59.309  1.00117.10           O  
ATOM    858  CB  THR A 125      -8.829  31.510  60.195  1.00108.26           C  
ATOM    859  OG1 THR A 125      -7.732  32.280  60.702  1.00117.78           O  
ATOM    860  CG2 THR A 125      -9.575  30.879  61.361  1.00 97.73           C  
ATOM    861  N   ILE A 126     -10.077  29.978  57.620  1.00105.54           N  
ATOM    862  CA  ILE A 126     -11.259  29.265  57.142  1.00101.51           C  
ATOM    863  C   ILE A 126     -10.867  27.923  56.532  1.00 98.52           C  
ATOM    864  O   ILE A 126     -11.496  26.895  56.803  1.00 95.89           O  
ATOM    865  CB  ILE A 126     -12.042  30.139  56.147  1.00 92.89           C  
ATOM    866  CG1 ILE A 126     -12.665  31.331  56.876  1.00 99.83           C  
ATOM    867  CG2 ILE A 126     -13.120  29.322  55.455  1.00 88.09           C  
ATOM    868  CD1 ILE A 126     -13.432  32.267  55.972  1.00108.51           C  
ATOM    869  N   TYR A 127      -9.829  27.914  55.693  1.00 93.06           N  
ATOM    870  CA  TYR A 127      -9.334  26.664  55.120  1.00 87.51           C  
ATOM    871  C   TYR A 127      -8.866  25.702  56.207  1.00 96.81           C  
ATOM    872  O   TYR A 127      -9.366  24.577  56.321  1.00 93.83           O  
ATOM    873  CB  TYR A 127      -8.200  26.969  54.138  1.00 83.10           C  
ATOM    874  CG  TYR A 127      -7.623  25.768  53.419  1.00 77.78           C  
ATOM    875  CD1 TYR A 127      -8.191  25.293  52.246  1.00 77.63           C  
ATOM    876  CD2 TYR A 127      -6.479  25.136  53.895  1.00 98.96           C  
ATOM    877  CE1 TYR A 127      -7.653  24.206  51.584  1.00 82.52           C  
ATOM    878  CE2 TYR A 127      -5.935  24.049  53.236  1.00 89.45           C  
ATOM    879  CZ  TYR A 127      -6.528  23.589  52.079  1.00 75.60           C  
ATOM    880  OH  TYR A 127      -6.001  22.510  51.408  1.00 75.62           O  
ATOM    881  N   SER A 128      -7.903  26.138  57.024  1.00116.65           N  
ATOM    882  CA  SER A 128      -7.268  25.248  57.991  1.00114.95           C  
ATOM    883  C   SER A 128      -8.207  24.813  59.110  1.00119.62           C  
ATOM    884  O   SER A 128      -7.949  23.788  59.750  1.00131.62           O  
ATOM    885  CB  SER A 128      -6.027  25.924  58.577  1.00118.63           C  
ATOM    886  OG  SER A 128      -6.371  27.114  59.265  1.00122.25           O  
ATOM    887  N   THR A 129      -9.282  25.560  59.368  1.00112.36           N  
ATOM    888  CA  THR A 129     -10.280  25.164  60.354  1.00107.84           C  
ATOM    889  C   THR A 129     -11.599  24.735  59.727  1.00114.82           C  
ATOM    890  O   THR A 129     -12.542  24.419  60.462  1.00112.61           O  
ATOM    891  CB  THR A 129     -10.540  26.302  61.351  1.00123.10           C  
ATOM    892  OG1 THR A 129     -11.243  27.368  60.699  1.00105.03           O  
ATOM    893  CG2 THR A 129      -9.230  26.831  61.919  1.00141.96           C  
ATOM    894  N   GLY A 130     -11.690  24.707  58.399  1.00123.73           N  
ATOM    895  CA  GLY A 130     -12.948  24.405  57.741  1.00120.04           C  
ATOM    896  C   GLY A 130     -13.347  22.961  57.950  1.00115.60           C  
ATOM    897  O   GLY A 130     -12.584  22.042  57.605  1.00117.10           O  
ATOM    898  N   LYS A 131     -14.535  22.738  58.503  1.00119.01           N  
ATOM    899  CA  LYS A 131     -15.023  21.403  58.808  1.00128.05           C  
ATOM    900  C   LYS A 131     -16.352  21.143  58.112  1.00134.01           C  
ATOM    901  O   LYS A 131     -17.159  22.056  57.908  1.00138.57           O  
ATOM    902  CB  LYS A 131     -15.162  21.204  60.324  1.00142.04           C  
ATOM    903  CG  LYS A 131     -16.106  22.162  61.029  1.00146.36           C  
ATOM    904  CD  LYS A 131     -16.405  21.670  62.438  1.00155.13           C  
ATOM    905  CE  LYS A 131     -15.267  21.993  63.399  1.00158.31           C  
ATOM    906  NZ  LYS A 131     -15.288  23.403  63.872  1.00164.25           N  
ATOM    907  N   VAL A 132     -16.561  19.883  57.738  1.00142.83           N  
ATOM    908  CA  VAL A 132     -17.767  19.433  57.052  1.00142.72           C  
ATOM    909  C   VAL A 132     -18.393  18.319  57.879  1.00151.25           C  
ATOM    910  O   VAL A 132     -17.698  17.385  58.295  1.00160.27           O  
ATOM    911  CB  VAL A 132     -17.461  18.952  55.621  1.00121.20           C  
ATOM    912  CG1 VAL A 132     -18.550  18.013  55.117  1.00120.47           C  
ATOM    913  CG2 VAL A 132     -17.301  20.141  54.687  1.00116.72           C  
ATOM    914  N   CYS A 133     -19.697  18.417  58.113  1.00145.01           N  
ATOM    915  CA  CYS A 133     -20.399  17.494  58.989  1.00150.81           C  
ATOM    916  C   CYS A 133     -21.382  16.640  58.196  1.00155.72           C  
ATOM    917  O   CYS A 133     -21.860  17.037  57.130  1.00149.71           O  
ATOM    918  CB  CYS A 133     -21.127  18.250  60.106  1.00153.28           C  
ATOM    919  SG  CYS A 133     -20.012  19.173  61.206  1.00181.93           S  
ATOM    920  N   ASN A 134     -21.675  15.461  58.738  1.00180.63           N  
ATOM    921  CA  ASN A 134     -22.505  14.489  58.041  1.00186.18           C  
ATOM    922  C   ASN A 134     -23.911  15.038  57.811  1.00186.97           C  
ATOM    923  O   ASN A 134     -24.465  15.719  58.682  1.00184.76           O  
ATOM    924  CB  ASN A 134     -22.592  13.192  58.846  1.00194.89           C  
ATOM    925  CG  ASN A 134     -23.094  12.022  58.022  1.00197.95           C  
ATOM    926  OD1 ASN A 134     -22.526  11.687  56.983  1.00193.88           O  
ATOM    927  ND2 ASN A 134     -24.171  11.396  58.483  1.00195.44           N  
ATOM    928  N   PRO A 135     -24.514  14.766  56.655  1.00185.62           N  
ATOM    929  CA  PRO A 135     -25.954  14.999  56.515  1.00188.66           C  
ATOM    930  C   PRO A 135     -26.715  14.035  57.405  1.00195.39           C  
ATOM    931  O   PRO A 135     -26.352  12.862  57.527  1.00195.69           O  
ATOM    932  CB  PRO A 135     -26.222  14.722  55.031  1.00174.55           C  
ATOM    933  CG  PRO A 135     -25.098  13.850  54.597  1.00172.72           C  
ATOM    934  CD  PRO A 135     -23.911  14.267  55.409  1.00173.70           C  
ATOM    935  N   ASP A 136     -27.764  14.549  58.045  1.00212.21           N  
ATOM    936  CA  ASP A 136     -28.626  13.812  58.964  1.00216.79           C  
ATOM    937  C   ASP A 136     -27.908  13.417  60.247  1.00205.39           C  
ATOM    938  O   ASP A 136     -28.463  12.657  61.049  1.00199.89           O  
ATOM    939  CB  ASP A 136     -29.223  12.565  58.300  1.00214.58           C  
ATOM    940  CG  ASP A 136     -29.979  12.893  57.030  1.00218.64           C  
ATOM    941  OD1 ASP A 136     -30.282  14.084  56.813  1.00224.48           O  
ATOM    942  OD2 ASP A 136     -30.255  11.965  56.241  1.00221.58           O  
ATOM    943  N   ASN A 137     -26.687  13.901  60.462  1.00187.04           N  
ATOM    944  CA  ASN A 137     -25.973  13.702  61.725  1.00194.83           C  
ATOM    945  C   ASN A 137     -25.023  14.871  61.920  1.00197.41           C  
ATOM    946  O   ASN A 137     -23.833  14.794  61.589  1.00195.72           O  
ATOM    947  CB  ASN A 137     -25.216  12.372  61.742  1.00192.65           C  
ATOM    948  CG  ASN A 137     -24.611  12.059  63.105  1.00205.19           C  
ATOM    949  OD1 ASN A 137     -24.863  12.757  64.087  1.00191.36           O  
ATOM    950  ND2 ASN A 137     -23.809  11.002  63.166  1.00211.65           N  
ATOM    951  N   PRO A 138     -25.524  15.993  62.447  1.00208.08           N  
ATOM    952  CA  PRO A 138     -24.651  17.163  62.645  1.00209.84           C  
ATOM    953  C   PRO A 138     -23.446  16.876  63.521  1.00210.44           C  
ATOM    954  O   PRO A 138     -22.417  17.550  63.391  1.00206.84           O  
ATOM    955  CB  PRO A 138     -25.593  18.185  63.298  1.00214.26           C  
ATOM    956  CG  PRO A 138     -26.954  17.789  62.820  1.00214.10           C  
ATOM    957  CD  PRO A 138     -26.926  16.286  62.793  1.00208.36           C  
ATOM    958  N   GLN A 139     -23.549  15.886  64.409  1.00212.36           N  
ATOM    959  CA  GLN A 139     -22.442  15.539  65.293  1.00215.55           C  
ATOM    960  C   GLN A 139     -21.244  15.021  64.506  1.00210.92           C  
ATOM    961  O   GLN A 139     -20.101  15.429  64.746  1.00197.09           O  
ATOM    962  CB  GLN A 139     -22.916  14.504  66.311  1.00214.62           C  
ATOM    963  CG  GLN A 139     -21.814  13.803  67.069  1.00213.36           C  
ATOM    964  CD  GLN A 139     -22.170  12.364  67.381  1.00221.25           C  
ATOM    965  OE1 GLN A 139     -23.214  11.865  66.955  1.00229.74           O  
ATOM    966  NE2 GLN A 139     -21.301  11.685  68.116  1.00219.79           N  
ATOM    967  N   GLU A 140     -21.486  14.110  63.565  1.00202.85           N  
ATOM    968  CA  GLU A 140     -20.410  13.544  62.759  1.00193.17           C  
ATOM    969  C   GLU A 140     -19.839  14.613  61.838  1.00185.69           C  
ATOM    970  O   GLU A 140     -20.573  15.206  61.042  1.00183.65           O  
ATOM    971  CB  GLU A 140     -20.927  12.363  61.945  1.00187.25           C  
ATOM    972  CG  GLU A 140     -19.903  11.784  60.986  1.00195.17           C  
ATOM    973  CD  GLU A 140     -20.486  10.709  60.091  1.00202.51           C  
ATOM    974  OE1 GLU A 140     -21.482  10.073  60.495  1.00197.94           O  
ATOM    975  OE2 GLU A 140     -19.943  10.497  58.986  1.00197.91           O  
ATOM    976  N   CYS A 141     -18.535  14.860  61.944  1.00174.46           N  
ATOM    977  CA  CYS A 141     -17.882  15.894  61.157  1.00170.17           C  
ATOM    978  C   CYS A 141     -16.496  15.427  60.739  1.00162.89           C  
ATOM    979  O   CYS A 141     -15.873  14.596  61.406  1.00173.28           O  
ATOM    980  CB  CYS A 141     -17.778  17.216  61.930  1.00180.78           C  
ATOM    981  SG  CYS A 141     -19.358  17.820  62.578  1.00210.92           S  
ATOM    982  N   LEU A 142     -16.021  15.977  59.624  1.00134.23           N  
ATOM    983  CA  LEU A 142     -14.740  15.596  59.044  1.00130.41           C  
ATOM    984  C   LEU A 142     -14.022  16.837  58.546  1.00126.99           C  
ATOM    985  O   LEU A 142     -14.623  17.676  57.868  1.00125.86           O  
ATOM    986  CB  LEU A 142     -14.926  14.600  57.892  1.00120.71           C  
ATOM    987  CG  LEU A 142     -15.565  13.260  58.253  1.00123.47           C  
ATOM    988  CD1 LEU A 142     -15.873  12.454  57.007  1.00122.18           C  
ATOM    989  CD2 LEU A 142     -14.660  12.474  59.192  1.00140.12           C  
ATOM    990  N   LEU A 143     -12.743  16.949  58.881  1.00134.92           N  
ATOM    991  CA  LEU A 143     -11.915  18.029  58.372  1.00128.59           C  
ATOM    992  C   LEU A 143     -11.308  17.592  57.044  1.00113.99           C  
ATOM    993  O   LEU A 143     -11.466  16.445  56.617  1.00115.91           O  
ATOM    994  CB  LEU A 143     -10.817  18.377  59.385  1.00127.56           C  
ATOM    995  CG  LEU A 143     -11.230  18.417  60.862  1.00120.06           C  
ATOM    996  CD1 LEU A 143     -10.132  19.016  61.727  1.00147.32           C  
ATOM    997  CD2 LEU A 143     -12.523  19.165  61.073  1.00129.73           C  
ATOM    998  N   LEU A 144     -10.613  18.513  56.375  1.00109.96           N  
ATOM    999  CA  LEU A 144      -9.892  18.113  55.171  1.00114.32           C  
ATOM   1000  C   LEU A 144      -8.913  16.997  55.495  1.00125.72           C  
ATOM   1001  O   LEU A 144      -8.821  15.999  54.774  1.00128.08           O  
ATOM   1002  CB  LEU A 144      -9.152  19.305  54.561  1.00112.54           C  
ATOM   1003  CG  LEU A 144      -8.510  19.022  53.198  1.00 95.11           C  
ATOM   1004  CD1 LEU A 144      -9.528  19.104  52.069  1.00 94.99           C  
ATOM   1005  CD2 LEU A 144      -7.355  19.970  52.945  1.00103.47           C  
ATOM   1006  N   GLU A 145      -8.183  17.150  56.595  1.00127.73           N  
ATOM   1007  CA  GLU A 145      -7.342  16.111  57.138  1.00118.00           C  
ATOM   1008  C   GLU A 145      -7.866  15.722  58.512  1.00118.01           C  
ATOM   1009  O   GLU A 145      -8.108  16.606  59.347  1.00120.02           O  
ATOM   1010  CB  GLU A 145      -5.886  16.573  57.243  1.00111.88           C  
ATOM   1011  CG  GLU A 145      -4.898  15.446  57.485  1.00122.62           C  
ATOM   1012  CD  GLU A 145      -4.522  14.709  56.215  1.00125.21           C  
ATOM   1013  OE1 GLU A 145      -4.786  15.240  55.118  1.00123.54           O  
ATOM   1014  OE2 GLU A 145      -3.952  13.603  56.311  1.00133.40           O  
ATOM   1015  N   PRO A 146      -8.056  14.426  58.793  1.00124.01           N  
ATOM   1016  CA  PRO A 146      -7.709  13.322  57.906  1.00127.11           C  
ATOM   1017  C   PRO A 146      -8.858  12.769  57.067  1.00139.21           C  
ATOM   1018  O   PRO A 146      -8.601  12.142  56.047  1.00149.86           O  
ATOM   1019  CB  PRO A 146      -7.252  12.256  58.888  1.00123.50           C  
ATOM   1020  CG  PRO A 146      -8.183  12.461  60.060  1.00135.17           C  
ATOM   1021  CD  PRO A 146      -8.542  13.937  60.093  1.00135.21           C  
ATOM   1022  N   GLY A 147     -10.100  12.975  57.507  1.00139.15           N  
ATOM   1023  CA  GLY A 147     -11.257  12.348  56.895  1.00138.58           C  
ATOM   1024  C   GLY A 147     -11.510  12.598  55.420  1.00122.73           C  
ATOM   1025  O   GLY A 147     -11.521  11.656  54.623  1.00126.37           O  
ATOM   1026  N   LEU A 148     -11.716  13.859  55.039  1.00118.83           N  
ATOM   1027  CA  LEU A 148     -12.101  14.159  53.663  1.00111.43           C  
ATOM   1028  C   LEU A 148     -11.003  13.741  52.694  1.00110.96           C  
ATOM   1029  O   LEU A 148     -11.272  13.134  51.650  1.00117.10           O  
ATOM   1030  CB  LEU A 148     -12.408  15.648  53.533  1.00104.81           C  
ATOM   1031  CG  LEU A 148     -13.688  16.145  54.208  1.00110.01           C  
ATOM   1032  CD1 LEU A 148     -13.962  17.586  53.843  1.00105.39           C  
ATOM   1033  CD2 LEU A 148     -14.864  15.288  53.808  1.00111.59           C  
ATOM   1034  N   ASN A 149      -9.748  14.023  53.048  1.00109.79           N  
ATOM   1035  CA  ASN A 149      -8.640  13.649  52.178  1.00111.76           C  
ATOM   1036  C   ASN A 149      -8.567  12.136  52.004  1.00113.70           C  
ATOM   1037  O   ASN A 149      -8.208  11.649  50.927  1.00111.80           O  
ATOM   1038  CB  ASN A 149      -7.324  14.208  52.716  1.00110.19           C  
ATOM   1039  CG  ASN A 149      -7.006  15.587  52.152  1.00107.06           C  
ATOM   1040  OD1 ASN A 149      -7.362  15.896  51.016  1.00 91.00           O  
ATOM   1041  ND2 ASN A 149      -6.314  16.408  52.933  1.00101.91           N  
ATOM   1042  N   GLU A 150      -8.928  11.374  53.041  1.00117.91           N  
ATOM   1043  CA  GLU A 150      -8.981   9.923  52.897  1.00127.81           C  
ATOM   1044  C   GLU A 150      -9.989   9.532  51.829  1.00130.52           C  
ATOM   1045  O   GLU A 150      -9.666   8.808  50.881  1.00126.99           O  
ATOM   1046  CB  GLU A 150      -9.351   9.263  54.225  1.00126.89           C  
ATOM   1047  CG  GLU A 150      -9.122   7.760  54.230  1.00145.49           C  
ATOM   1048  CD  GLU A 150     -10.337   6.984  53.774  1.00160.05           C  
ATOM   1049  OE1 GLU A 150     -11.464   7.489  53.954  1.00161.21           O  
ATOM   1050  OE2 GLU A 150     -10.166   5.879  53.219  1.00158.16           O  
ATOM   1051  N   ILE A 151     -11.226  10.013  51.975  1.00126.99           N  
ATOM   1052  CA  ILE A 151     -12.294   9.646  51.050  1.00115.89           C  
ATOM   1053  C   ILE A 151     -11.862   9.914  49.614  1.00116.20           C  
ATOM   1054  O   ILE A 151     -11.872   9.020  48.762  1.00122.45           O  
ATOM   1055  CB  ILE A 151     -13.587  10.400  51.395  1.00116.01           C  
ATOM   1056  CG1 ILE A 151     -14.040  10.074  52.821  1.00123.71           C  
ATOM   1057  CG2 ILE A 151     -14.661  10.061  50.392  1.00121.26           C  
ATOM   1058  CD1 ILE A 151     -15.312  10.767  53.219  1.00120.26           C  
ATOM   1059  N   MET A 152     -11.444  11.150  49.335  1.00107.47           N  
ATOM   1060  CA  MET A 152     -11.070  11.505  47.971  1.00104.05           C  
ATOM   1061  C   MET A 152      -9.894  10.674  47.470  1.00115.31           C  
ATOM   1062  O   MET A 152      -9.851  10.295  46.293  1.00110.13           O  
ATOM   1063  CB  MET A 152     -10.743  12.995  47.889  1.00 98.10           C  
ATOM   1064  CG  MET A 152     -11.857  13.896  48.383  1.00 98.82           C  
ATOM   1065  SD  MET A 152     -13.297  13.790  47.306  1.00113.33           S  
ATOM   1066  CE  MET A 152     -12.572  14.260  45.738  1.00118.56           C  
ATOM   1067  N   ALA A 153      -8.937  10.372  48.346  1.00123.56           N  
ATOM   1068  CA  ALA A 153      -7.689   9.754  47.921  1.00125.74           C  
ATOM   1069  C   ALA A 153      -7.691   8.234  48.013  1.00130.61           C  
ATOM   1070  O   ALA A 153      -6.761   7.602  47.506  1.00137.15           O  
ATOM   1071  CB  ALA A 153      -6.513  10.305  48.739  1.00116.19           C  
ATOM   1072  N   ASN A 154      -8.695   7.631  48.630  1.00120.89           N  
ATOM   1073  CA  ASN A 154      -8.721   6.176  48.766  1.00123.49           C  
ATOM   1074  C   ASN A 154     -10.073   5.531  48.491  1.00122.13           C  
ATOM   1075  O   ASN A 154     -10.094   4.380  48.045  1.00117.64           O  
ATOM   1076  CB  ASN A 154      -8.259   5.777  50.175  1.00131.22           C  
ATOM   1077  CG  ASN A 154      -6.945   5.026  50.166  1.00142.72           C  
ATOM   1078  OD1 ASN A 154      -6.347   4.800  49.116  1.00150.16           O  
ATOM   1079  ND2 ASN A 154      -6.480   4.640  51.349  1.00141.91           N  
ATOM   1080  N   SER A 155     -11.189   6.220  48.715  1.00120.03           N  
ATOM   1081  CA  SER A 155     -12.522   5.658  48.522  1.00115.29           C  
ATOM   1082  C   SER A 155     -12.823   5.420  47.043  1.00108.73           C  
ATOM   1083  O   SER A 155     -12.146   5.930  46.146  1.00121.43           O  
ATOM   1084  CB  SER A 155     -13.591   6.578  49.122  1.00123.68           C  
ATOM   1085  OG  SER A 155     -14.907   6.177  48.771  1.00114.72           O  
ATOM   1086  N   LEU A 156     -13.882   4.645  46.798  1.00111.18           N  
ATOM   1087  CA  LEU A 156     -14.261   4.211  45.457  1.00110.28           C  
ATOM   1088  C   LEU A 156     -15.775   4.224  45.290  1.00106.18           C  
ATOM   1089  O   LEU A 156     -16.369   3.273  44.771  1.00105.91           O  
ATOM   1090  CB  LEU A 156     -13.714   2.816  45.156  1.00103.12           C  
ATOM   1091  CG  LEU A 156     -12.205   2.611  45.039  1.00113.60           C  
ATOM   1092  CD1 LEU A 156     -11.906   1.150  44.742  1.00103.33           C  
ATOM   1093  CD2 LEU A 156     -11.632   3.504  43.948  1.00111.70           C  
ATOM   1094  N   ASP A 157     -16.429   5.291  45.742  1.00124.01           N  
ATOM   1095  CA  ASP A 157     -17.866   5.447  45.556  1.00120.86           C  
ATOM   1096  C   ASP A 157     -18.123   6.819  44.954  1.00116.90           C  
ATOM   1097  O   ASP A 157     -17.758   7.839  45.550  1.00126.52           O  
ATOM   1098  CB  ASP A 157     -18.628   5.276  46.874  1.00127.16           C  
ATOM   1099  CG  ASP A 157     -20.131   5.456  46.710  1.00131.19           C  
ATOM   1100  OD1 ASP A 157     -20.622   5.439  45.560  1.00144.33           O  
ATOM   1101  OD2 ASP A 157     -20.825   5.613  47.736  1.00131.45           O  
ATOM   1102  N   TYR A 158     -18.748   6.834  43.775  1.00115.85           N  
ATOM   1103  CA  TYR A 158     -19.042   8.086  43.084  1.00109.69           C  
ATOM   1104  C   TYR A 158     -19.874   9.015  43.961  1.00111.30           C  
ATOM   1105  O   TYR A 158     -19.529  10.188  44.147  1.00115.00           O  
ATOM   1106  CB  TYR A 158     -19.763   7.785  41.767  1.00108.16           C  
ATOM   1107  CG  TYR A 158     -20.011   8.978  40.863  1.00115.07           C  
ATOM   1108  CD1 TYR A 158     -21.057   9.861  41.109  1.00119.58           C  
ATOM   1109  CD2 TYR A 158     -19.219   9.200  39.745  1.00111.39           C  
ATOM   1110  CE1 TYR A 158     -21.289  10.944  40.278  1.00113.62           C  
ATOM   1111  CE2 TYR A 158     -19.446  10.277  38.907  1.00104.86           C  
ATOM   1112  CZ  TYR A 158     -20.480  11.146  39.178  1.00101.59           C  
ATOM   1113  OH  TYR A 158     -20.703  12.219  38.345  1.00 99.42           O  
ATOM   1114  N   ASN A 159     -20.974   8.501  44.516  1.00112.23           N  
ATOM   1115  CA  ASN A 159     -21.864   9.340  45.312  1.00114.36           C  
ATOM   1116  C   ASN A 159     -21.204   9.776  46.615  1.00122.13           C  
ATOM   1117  O   ASN A 159     -21.392  10.916  47.058  1.00121.78           O  
ATOM   1118  CB  ASN A 159     -23.171   8.600  45.589  1.00118.07           C  
ATOM   1119  CG  ASN A 159     -24.057   8.512  44.364  1.00113.21           C  
ATOM   1120  OD1 ASN A 159     -24.121   9.443  43.560  1.00114.48           O  
ATOM   1121  ND2 ASN A 159     -24.743   7.386  44.209  1.00134.41           N  
ATOM   1122  N   GLU A 160     -20.435   8.885  47.248  1.00118.22           N  
ATOM   1123  CA  GLU A 160     -19.698   9.268  48.451  1.00117.10           C  
ATOM   1124  C   GLU A 160     -18.669  10.346  48.145  1.00113.20           C  
ATOM   1125  O   GLU A 160     -18.602  11.370  48.836  1.00111.16           O  
ATOM   1126  CB  GLU A 160     -19.009   8.053  49.071  1.00120.76           C  
ATOM   1127  CG  GLU A 160     -18.281   8.384  50.365  1.00120.25           C  
ATOM   1128  CD  GLU A 160     -17.444   7.234  50.883  1.00123.53           C  
ATOM   1129  OE1 GLU A 160     -17.113   6.331  50.087  1.00121.37           O  
ATOM   1130  OE2 GLU A 160     -17.115   7.235  52.088  1.00131.49           O  
ATOM   1131  N   ARG A 161     -17.841  10.121  47.121  1.00118.81           N  
ATOM   1132  CA  ARG A 161     -16.826  11.104  46.755  1.00114.67           C  
ATOM   1133  C   ARG A 161     -17.443  12.453  46.418  1.00118.04           C  
ATOM   1134  O   ARG A 161     -16.940  13.495  46.853  1.00124.51           O  
ATOM   1135  CB  ARG A 161     -16.001  10.608  45.571  1.00103.44           C  
ATOM   1136  CG  ARG A 161     -14.897   9.649  45.924  1.00104.21           C  
ATOM   1137  CD  ARG A 161     -13.829   9.770  44.869  1.00 97.83           C  
ATOM   1138  NE  ARG A 161     -12.872   8.675  44.867  1.00115.38           N  
ATOM   1139  CZ  ARG A 161     -11.737   8.691  44.182  1.00134.41           C  
ATOM   1140  NH1 ARG A 161     -11.363   9.756  43.491  1.00134.77           N  
ATOM   1141  NH2 ARG A 161     -10.954   7.617  44.198  1.00147.97           N  
ATOM   1142  N   LEU A 162     -18.520  12.454  45.625  1.00114.65           N  
ATOM   1143  CA  LEU A 162     -19.201  13.700  45.292  1.00109.43           C  
ATOM   1144  C   LEU A 162     -19.556  14.494  46.540  1.00112.87           C  
ATOM   1145  O   LEU A 162     -19.484  15.727  46.533  1.00109.44           O  
ATOM   1146  CB  LEU A 162     -20.460  13.402  44.470  1.00101.82           C  
ATOM   1147  CG  LEU A 162     -21.355  14.591  44.116  1.00102.84           C  
ATOM   1148  CD1 LEU A 162     -20.534  15.747  43.569  1.00100.42           C  
ATOM   1149  CD2 LEU A 162     -22.445  14.191  43.131  1.00110.35           C  
ATOM   1150  N   TRP A 163     -19.920  13.807  47.623  1.00107.55           N  
ATOM   1151  CA  TRP A 163     -20.191  14.483  48.886  1.00109.80           C  
ATOM   1152  C   TRP A 163     -18.962  15.235  49.390  1.00112.04           C  
ATOM   1153  O   TRP A 163     -19.010  16.451  49.609  1.00105.19           O  
ATOM   1154  CB  TRP A 163     -20.667  13.472  49.931  1.00118.66           C  
ATOM   1155  CG  TRP A 163     -21.069  14.142  51.191  1.00127.04           C  
ATOM   1156  CD1 TRP A 163     -22.099  15.020  51.357  1.00126.44           C  
ATOM   1157  CD2 TRP A 163     -20.401  14.060  52.454  1.00129.87           C  
ATOM   1158  NE1 TRP A 163     -22.138  15.461  52.657  1.00132.39           N  
ATOM   1159  CE2 TRP A 163     -21.103  14.888  53.350  1.00134.67           C  
ATOM   1160  CE3 TRP A 163     -19.288  13.353  52.919  1.00121.78           C  
ATOM   1161  CZ2 TRP A 163     -20.726  15.033  54.683  1.00143.75           C  
ATOM   1162  CZ3 TRP A 163     -18.918  13.496  54.244  1.00123.75           C  
ATOM   1163  CH2 TRP A 163     -19.636  14.328  55.111  1.00145.76           C  
ATOM   1164  N   ALA A 164     -17.847  14.523  49.595  1.00117.28           N  
ATOM   1165  CA  ALA A 164     -16.643  15.167  50.119  1.00114.59           C  
ATOM   1166  C   ALA A 164     -16.147  16.267  49.188  1.00107.68           C  
ATOM   1167  O   ALA A 164     -15.762  17.351  49.644  1.00110.25           O  
ATOM   1168  CB  ALA A 164     -15.545  14.126  50.344  1.00116.37           C  
ATOM   1169  N   TRP A 165     -16.152  16.006  47.881  1.00107.35           N  
ATOM   1170  CA  TRP A 165     -15.709  17.005  46.914  1.00 98.58           C  
ATOM   1171  C   TRP A 165     -16.613  18.233  46.937  1.00 98.53           C  
ATOM   1172  O   TRP A 165     -16.133  19.373  46.963  1.00 94.79           O  
ATOM   1173  CB  TRP A 165     -15.675  16.383  45.517  1.00 95.19           C  
ATOM   1174  CG  TRP A 165     -15.101  17.269  44.455  1.00 96.14           C  
ATOM   1175  CD1 TRP A 165     -13.814  17.279  44.001  1.00 94.27           C  
ATOM   1176  CD2 TRP A 165     -15.796  18.276  43.711  1.00 99.57           C  
ATOM   1177  NE1 TRP A 165     -13.666  18.228  43.019  1.00 94.95           N  
ATOM   1178  CE2 TRP A 165     -14.869  18.855  42.824  1.00101.55           C  
ATOM   1179  CE3 TRP A 165     -17.114  18.744  43.709  1.00 87.53           C  
ATOM   1180  CZ2 TRP A 165     -15.216  19.877  41.946  1.00100.08           C  
ATOM   1181  CZ3 TRP A 165     -17.456  19.759  42.838  1.00 81.01           C  
ATOM   1182  CH2 TRP A 165     -16.511  20.315  41.967  1.00 77.97           C  
ATOM   1183  N   GLU A 166     -17.931  18.018  46.934  1.00105.30           N  
ATOM   1184  CA  GLU A 166     -18.869  19.134  46.842  1.00 97.24           C  
ATOM   1185  C   GLU A 166     -18.956  19.901  48.157  1.00103.75           C  
ATOM   1186  O   GLU A 166     -18.901  21.137  48.168  1.00102.79           O  
ATOM   1187  CB  GLU A 166     -20.250  18.619  46.430  1.00 90.83           C  
ATOM   1188  CG  GLU A 166     -21.391  19.609  46.601  1.00107.15           C  
ATOM   1189  CD  GLU A 166     -21.314  20.777  45.638  1.00106.50           C  
ATOM   1190  OE1 GLU A 166     -20.538  20.706  44.662  1.00 99.09           O  
ATOM   1191  OE2 GLU A 166     -22.041  21.768  45.857  1.00102.78           O  
ATOM   1192  N   SER A 167     -19.099  19.185  49.276  1.00105.73           N  
ATOM   1193  CA  SER A 167     -19.313  19.852  50.558  1.00106.41           C  
ATOM   1194  C   SER A 167     -18.122  20.719  50.943  1.00107.48           C  
ATOM   1195  O   SER A 167     -18.293  21.792  51.534  1.00107.31           O  
ATOM   1196  CB  SER A 167     -19.600  18.819  51.648  1.00112.96           C  
ATOM   1197  OG  SER A 167     -20.747  18.049  51.332  1.00111.31           O  
ATOM   1198  N   TRP A 168     -16.906  20.272  50.619  1.00103.78           N  
ATOM   1199  CA  TRP A 168     -15.730  21.096  50.882  1.00104.32           C  
ATOM   1200  C   TRP A 168     -15.799  22.416  50.124  1.00104.65           C  
ATOM   1201  O   TRP A 168     -15.434  23.467  50.660  1.00117.64           O  
ATOM   1202  CB  TRP A 168     -14.456  20.341  50.510  1.00101.78           C  
ATOM   1203  CG  TRP A 168     -13.219  21.160  50.702  1.00 97.98           C  
ATOM   1204  CD1 TRP A 168     -12.423  21.679  49.725  1.00 92.35           C  
ATOM   1205  CD2 TRP A 168     -12.636  21.561  51.948  1.00101.53           C  
ATOM   1206  NE1 TRP A 168     -11.381  22.377  50.283  1.00101.26           N  
ATOM   1207  CE2 TRP A 168     -11.488  22.319  51.647  1.00104.62           C  
ATOM   1208  CE3 TRP A 168     -12.970  21.350  53.290  1.00105.09           C  
ATOM   1209  CZ2 TRP A 168     -10.674  22.868  52.634  1.00 99.22           C  
ATOM   1210  CZ3 TRP A 168     -12.159  21.896  54.269  1.00102.86           C  
ATOM   1211  CH2 TRP A 168     -11.026  22.647  53.936  1.00101.23           C  
ATOM   1212  N   ARG A 169     -16.264  22.382  48.876  1.00 87.61           N  
ATOM   1213  CA  ARG A 169     -16.330  23.591  48.067  1.00 89.54           C  
ATOM   1214  C   ARG A 169     -17.558  24.439  48.362  1.00 97.46           C  
ATOM   1215  O   ARG A 169     -17.615  25.591  47.916  1.00 99.29           O  
ATOM   1216  CB  ARG A 169     -16.307  23.230  46.582  1.00 80.13           C  
ATOM   1217  CG  ARG A 169     -14.939  22.828  46.076  1.00 72.64           C  
ATOM   1218  CD  ARG A 169     -15.048  21.956  44.843  1.00 86.00           C  
ATOM   1219  NE  ARG A 169     -13.737  21.608  44.309  1.00 89.30           N  
ATOM   1220  CZ  ARG A 169     -12.943  20.678  44.820  1.00 90.67           C  
ATOM   1221  NH1 ARG A 169     -13.298  19.973  45.882  1.00 86.01           N  
ATOM   1222  NH2 ARG A 169     -11.767  20.444  44.247  1.00106.43           N  
ATOM   1223  N   SER A 170     -18.533  23.909  49.096  1.00113.88           N  
ATOM   1224  CA  SER A 170     -19.769  24.629  49.375  1.00121.19           C  
ATOM   1225  C   SER A 170     -19.775  25.319  50.730  1.00132.74           C  
ATOM   1226  O   SER A 170     -20.397  26.375  50.870  1.00140.72           O  
ATOM   1227  CB  SER A 170     -20.965  23.676  49.297  1.00111.02           C  
ATOM   1228  OG  SER A 170     -20.915  22.716  50.338  1.00137.73           O  
ATOM   1229  N   GLU A 171     -19.106  24.749  51.732  1.00133.22           N  
ATOM   1230  CA  GLU A 171     -19.070  25.342  53.061  1.00136.99           C  
ATOM   1231  C   GLU A 171     -17.756  26.043  53.368  1.00122.52           C  
ATOM   1232  O   GLU A 171     -17.728  26.918  54.240  1.00127.82           O  
ATOM   1233  CB  GLU A 171     -19.342  24.269  54.121  1.00142.03           C  
ATOM   1234  CG  GLU A 171     -20.768  23.744  54.086  1.00162.55           C  
ATOM   1235  CD  GLU A 171     -20.889  22.326  54.602  1.00172.58           C  
ATOM   1236  OE1 GLU A 171     -20.200  21.985  55.587  1.00191.39           O  
ATOM   1237  OE2 GLU A 171     -21.675  21.551  54.019  1.00150.82           O  
ATOM   1238  N   VAL A 172     -16.681  25.687  52.673  1.00101.07           N  
ATOM   1239  CA  VAL A 172     -15.400  26.361  52.818  1.00106.93           C  
ATOM   1240  C   VAL A 172     -15.147  27.334  51.674  1.00102.02           C  
ATOM   1241  O   VAL A 172     -14.640  28.433  51.894  1.00104.90           O  
ATOM   1242  CB  VAL A 172     -14.265  25.321  52.930  1.00110.22           C  
ATOM   1243  CG1 VAL A 172     -12.914  26.005  53.081  1.00105.76           C  
ATOM   1244  CG2 VAL A 172     -14.532  24.391  54.100  1.00120.73           C  
ATOM   1245  N   GLY A 173     -15.515  26.956  50.449  1.00101.34           N  
ATOM   1246  CA  GLY A 173     -15.282  27.838  49.317  1.00106.49           C  
ATOM   1247  C   GLY A 173     -16.155  29.078  49.344  1.00102.25           C  
ATOM   1248  O   GLY A 173     -15.706  30.172  48.989  1.00 97.46           O  
ATOM   1249  N   LYS A 174     -17.411  28.929  49.771  1.00107.84           N  
ATOM   1250  CA  LYS A 174     -18.345  30.050  49.726  1.00100.85           C  
ATOM   1251  C   LYS A 174     -17.995  31.111  50.763  1.00114.05           C  
ATOM   1252  O   LYS A 174     -18.168  32.310  50.512  1.00112.03           O  
ATOM   1253  CB  LYS A 174     -19.772  29.542  49.922  1.00101.33           C  
ATOM   1254  CG  LYS A 174     -20.288  28.726  48.748  1.00103.07           C  
ATOM   1255  CD  LYS A 174     -21.785  28.492  48.837  1.00115.47           C  
ATOM   1256  CE  LYS A 174     -22.274  27.686  47.645  1.00118.38           C  
ATOM   1257  NZ  LYS A 174     -23.747  27.473  47.676  1.00107.84           N  
ATOM   1258  N   GLN A 175     -17.507  30.692  51.936  1.00116.70           N  
ATOM   1259  CA  GLN A 175     -16.994  31.655  52.906  1.00109.30           C  
ATOM   1260  C   GLN A 175     -15.854  32.472  52.314  1.00106.76           C  
ATOM   1261  O   GLN A 175     -15.749  33.680  52.559  1.00107.43           O  
ATOM   1262  CB  GLN A 175     -16.516  30.938  54.169  1.00106.97           C  
ATOM   1263  CG  GLN A 175     -17.587  30.202  54.947  1.00115.61           C  
ATOM   1264  CD  GLN A 175     -17.049  29.624  56.242  1.00118.03           C  
ATOM   1265  OE1 GLN A 175     -16.319  30.291  56.976  1.00115.17           O  
ATOM   1266  NE2 GLN A 175     -17.403  28.377  56.527  1.00124.81           N  
ATOM   1267  N   LEU A 176     -14.993  31.829  51.524  1.00 91.04           N  
ATOM   1268  CA  LEU A 176     -13.819  32.477  50.959  1.00 89.73           C  
ATOM   1269  C   LEU A 176     -14.138  33.358  49.760  1.00 87.39           C  
ATOM   1270  O   LEU A 176     -13.286  34.162  49.364  1.00 88.92           O  
ATOM   1271  CB  LEU A 176     -12.793  31.418  50.548  1.00 83.26           C  
ATOM   1272  CG  LEU A 176     -12.285  30.516  51.673  1.00 87.38           C  
ATOM   1273  CD1 LEU A 176     -11.585  29.287  51.111  1.00 78.01           C  
ATOM   1274  CD2 LEU A 176     -11.371  31.288  52.609  1.00 99.44           C  
ATOM   1275  N   ARG A 177     -15.331  33.232  49.177  1.00 92.84           N  
ATOM   1276  CA  ARG A 177     -15.624  33.953  47.939  1.00 94.61           C  
ATOM   1277  C   ARG A 177     -15.621  35.469  48.110  1.00 91.15           C  
ATOM   1278  O   ARG A 177     -14.908  36.145  47.349  1.00 87.70           O  
ATOM   1279  CB  ARG A 177     -16.946  33.453  47.347  1.00 88.31           C  
ATOM   1280  CG  ARG A 177     -17.379  34.216  46.109  1.00 98.47           C  
ATOM   1281  CD  ARG A 177     -16.276  34.240  45.060  1.00 98.97           C  
ATOM   1282  NE  ARG A 177     -16.619  35.112  43.944  1.00118.43           N  
ATOM   1283  CZ  ARG A 177     -17.071  34.686  42.773  1.00116.08           C  
ATOM   1284  NH1 ARG A 177     -17.212  33.396  42.514  1.00113.42           N  
ATOM   1285  NH2 ARG A 177     -17.390  35.576  41.837  1.00107.22           N  
ATOM   1286  N   PRO A 178     -16.366  36.070  49.047  1.00 94.66           N  
ATOM   1287  CA  PRO A 178     -16.287  37.535  49.177  1.00 97.88           C  
ATOM   1288  C   PRO A 178     -14.920  38.014  49.622  1.00 98.99           C  
ATOM   1289  O   PRO A 178     -14.486  39.098  49.211  1.00105.81           O  
ATOM   1290  CB  PRO A 178     -17.365  37.856  50.220  1.00106.84           C  
ATOM   1291  CG  PRO A 178     -17.490  36.614  51.014  1.00104.73           C  
ATOM   1292  CD  PRO A 178     -17.286  35.491  50.044  1.00 96.23           C  
ATOM   1293  N   LEU A 179     -14.226  37.229  50.448  1.00101.19           N  
ATOM   1294  CA  LEU A 179     -12.881  37.598  50.877  1.00 97.06           C  
ATOM   1295  C   LEU A 179     -11.913  37.605  49.701  1.00 95.05           C  
ATOM   1296  O   LEU A 179     -11.125  38.543  49.537  1.00 90.87           O  
ATOM   1297  CB  LEU A 179     -12.401  36.638  51.965  1.00 88.65           C  
ATOM   1298  CG  LEU A 179     -13.207  36.640  53.263  1.00 89.67           C  
ATOM   1299  CD1 LEU A 179     -12.925  35.380  54.059  1.00 98.63           C  
ATOM   1300  CD2 LEU A 179     -12.894  37.882  54.086  1.00 94.91           C  
ATOM   1301  N   TYR A 180     -11.958  36.559  48.868  1.00 85.21           N  
ATOM   1302  CA  TYR A 180     -11.045  36.488  47.732  1.00 77.73           C  
ATOM   1303  C   TYR A 180     -11.263  37.638  46.759  1.00 86.14           C  
ATOM   1304  O   TYR A 180     -10.321  38.055  46.077  1.00 89.69           O  
ATOM   1305  CB  TYR A 180     -11.190  35.154  47.001  1.00 74.63           C  
ATOM   1306  CG  TYR A 180      -9.939  34.770  46.244  1.00 73.89           C  
ATOM   1307  CD1 TYR A 180      -8.872  34.162  46.889  1.00 77.01           C  
ATOM   1308  CD2 TYR A 180      -9.811  35.057  44.892  1.00 77.61           C  
ATOM   1309  CE1 TYR A 180      -7.722  33.823  46.201  1.00 75.00           C  
ATOM   1310  CE2 TYR A 180      -8.665  34.726  44.197  1.00 80.79           C  
ATOM   1311  CZ  TYR A 180      -7.624  34.110  44.856  1.00 76.78           C  
ATOM   1312  OH  TYR A 180      -6.481  33.780  44.165  1.00 79.08           O  
ATOM   1313  N   GLU A 181     -12.488  38.160  46.676  1.00 96.67           N  
ATOM   1314  CA  GLU A 181     -12.735  39.309  45.810  1.00104.06           C  
ATOM   1315  C   GLU A 181     -12.033  40.554  46.336  1.00110.28           C  
ATOM   1316  O   GLU A 181     -11.435  41.311  45.561  1.00110.26           O  
ATOM   1317  CB  GLU A 181     -14.236  39.559  45.673  1.00101.96           C  
ATOM   1318  CG  GLU A 181     -14.987  38.459  44.949  1.00105.86           C  
ATOM   1319  CD  GLU A 181     -16.477  38.721  44.880  1.00115.50           C  
ATOM   1320  OE1 GLU A 181     -16.952  39.648  45.570  1.00125.41           O  
ATOM   1321  OE2 GLU A 181     -17.173  38.003  44.132  1.00108.80           O  
ATOM   1322  N   GLU A 182     -12.097  40.784  47.649  1.00110.33           N  
ATOM   1323  CA  GLU A 182     -11.402  41.923  48.237  1.00102.87           C  
ATOM   1324  C   GLU A 182      -9.896  41.695  48.273  1.00 92.11           C  
ATOM   1325  O   GLU A 182      -9.121  42.654  48.166  1.00 89.40           O  
ATOM   1326  CB  GLU A 182     -11.939  42.187  49.642  1.00100.73           C  
ATOM   1327  CG  GLU A 182     -11.674  43.585  50.165  1.00109.44           C  
ATOM   1328  CD  GLU A 182     -12.272  43.803  51.539  1.00114.03           C  
ATOM   1329  OE1 GLU A 182     -13.014  42.914  52.009  1.00114.86           O  
ATOM   1330  OE2 GLU A 182     -12.008  44.861  52.147  1.00120.84           O  
ATOM   1331  N   TYR A 183      -9.470  40.439  48.426  1.00 82.87           N  
ATOM   1332  CA  TYR A 183      -8.053  40.101  48.341  1.00 85.04           C  
ATOM   1333  C   TYR A 183      -7.477  40.439  46.970  1.00 89.21           C  
ATOM   1334  O   TYR A 183      -6.315  40.846  46.870  1.00 90.66           O  
ATOM   1335  CB  TYR A 183      -7.880  38.613  48.682  1.00 89.13           C  
ATOM   1336  CG  TYR A 183      -6.676  37.905  48.094  1.00 89.43           C  
ATOM   1337  CD1 TYR A 183      -5.454  37.895  48.755  1.00 88.21           C  
ATOM   1338  CD2 TYR A 183      -6.779  37.200  46.901  1.00 98.62           C  
ATOM   1339  CE1 TYR A 183      -4.361  37.229  48.225  1.00 92.69           C  
ATOM   1340  CE2 TYR A 183      -5.694  36.535  46.365  1.00 98.73           C  
ATOM   1341  CZ  TYR A 183      -4.487  36.550  47.031  1.00 89.84           C  
ATOM   1342  OH  TYR A 183      -3.401  35.889  46.507  1.00 85.26           O  
ATOM   1343  N   VAL A 184      -8.278  40.305  45.910  1.00 94.57           N  
ATOM   1344  CA  VAL A 184      -7.803  40.654  44.574  1.00 88.33           C  
ATOM   1345  C   VAL A 184      -7.719  42.167  44.397  1.00 88.90           C  
ATOM   1346  O   VAL A 184      -6.815  42.669  43.716  1.00 91.78           O  
ATOM   1347  CB  VAL A 184      -8.706  39.999  43.510  1.00 79.72           C  
ATOM   1348  CG1 VAL A 184      -8.402  40.549  42.123  1.00 97.47           C  
ATOM   1349  CG2 VAL A 184      -8.528  38.489  43.530  1.00 78.89           C  
ATOM   1350  N   VAL A 185      -8.644  42.919  45.001  1.00 95.37           N  
ATOM   1351  CA  VAL A 185      -8.604  44.378  44.901  1.00101.00           C  
ATOM   1352  C   VAL A 185      -7.329  44.920  45.533  1.00109.37           C  
ATOM   1353  O   VAL A 185      -6.567  45.665  44.904  1.00113.42           O  
ATOM   1354  CB  VAL A 185      -9.852  45.000  45.553  1.00 99.36           C  
ATOM   1355  CG1 VAL A 185      -9.759  46.521  45.532  1.00102.35           C  
ATOM   1356  CG2 VAL A 185     -11.115  44.526  44.856  1.00102.93           C  
ATOM   1357  N   LEU A 186      -7.079  44.550  46.791  1.00 98.92           N  
ATOM   1358  CA  LEU A 186      -5.966  45.132  47.533  1.00 95.90           C  
ATOM   1359  C   LEU A 186      -4.623  44.673  46.981  1.00 97.95           C  
ATOM   1360  O   LEU A 186      -3.699  45.482  46.839  1.00104.08           O  
ATOM   1361  CB  LEU A 186      -6.094  44.779  49.013  1.00 96.23           C  
ATOM   1362  CG  LEU A 186      -7.250  45.479  49.729  1.00 88.94           C  
ATOM   1363  CD1 LEU A 186      -7.426  44.933  51.134  1.00106.89           C  
ATOM   1364  CD2 LEU A 186      -7.029  46.982  49.755  1.00 98.93           C  
ATOM   1365  N   LYS A 187      -4.495  43.381  46.669  1.00 85.48           N  
ATOM   1366  CA  LYS A 187      -3.246  42.880  46.106  1.00 89.07           C  
ATOM   1367  C   LYS A 187      -2.904  43.584  44.800  1.00102.58           C  
ATOM   1368  O   LYS A 187      -1.729  43.853  44.521  1.00105.25           O  
ATOM   1369  CB  LYS A 187      -3.332  41.368  45.893  1.00 83.80           C  
ATOM   1370  CG  LYS A 187      -3.142  40.553  47.159  1.00 83.94           C  
ATOM   1371  CD  LYS A 187      -1.722  40.697  47.668  1.00 93.07           C  
ATOM   1372  CE  LYS A 187      -1.433  39.743  48.810  1.00 88.65           C  
ATOM   1373  NZ  LYS A 187      -0.015  39.854  49.252  1.00 89.03           N  
ATOM   1374  N   ASN A 188      -3.916  43.896  43.987  1.00104.43           N  
ATOM   1375  CA  ASN A 188      -3.662  44.638  42.757  1.00105.36           C  
ATOM   1376  C   ASN A 188      -3.302  46.092  43.042  1.00114.00           C  
ATOM   1377  O   ASN A 188      -2.521  46.689  42.294  1.00126.26           O  
ATOM   1378  CB  ASN A 188      -4.872  44.559  41.828  1.00112.11           C  
ATOM   1379  CG  ASN A 188      -4.822  43.354  40.911  1.00108.20           C  
ATOM   1380  OD1 ASN A 188      -3.755  42.786  40.673  1.00104.54           O  
ATOM   1381  ND2 ASN A 188      -5.976  42.959  40.387  1.00111.85           N  
ATOM   1382  N   GLU A 189      -3.855  46.679  44.108  1.00114.17           N  
ATOM   1383  CA  GLU A 189      -3.459  48.034  44.482  1.00117.82           C  
ATOM   1384  C   GLU A 189      -2.014  48.072  44.963  1.00117.65           C  
ATOM   1385  O   GLU A 189      -1.261  48.987  44.610  1.00111.00           O  
ATOM   1386  CB  GLU A 189      -4.386  48.594  45.560  1.00111.32           C  
ATOM   1387  CG  GLU A 189      -5.798  48.889  45.094  1.00135.60           C  
ATOM   1388  CD  GLU A 189      -6.603  49.643  46.135  1.00144.48           C  
ATOM   1389  OE1 GLU A 189      -6.010  50.092  47.140  1.00132.38           O  
ATOM   1390  OE2 GLU A 189      -7.829  49.788  45.947  1.00142.59           O  
ATOM   1391  N   MET A 190      -1.610  47.088  45.772  1.00114.97           N  
ATOM   1392  CA  MET A 190      -0.242  47.054  46.281  1.00117.73           C  
ATOM   1393  C   MET A 190       0.770  46.871  45.154  1.00116.25           C  
ATOM   1394  O   MET A 190       1.855  47.464  45.183  1.00130.81           O  
ATOM   1395  CB  MET A 190      -0.106  45.942  47.324  1.00109.59           C  
ATOM   1396  CG  MET A 190       1.323  45.529  47.631  1.00107.76           C  
ATOM   1397  SD  MET A 190       1.847  44.081  46.693  1.00120.25           S  
ATOM   1398  CE  MET A 190       3.622  44.296  46.731  1.00113.74           C  
ATOM   1399  N   ALA A 191       0.431  46.062  44.145  1.00 95.40           N  
ATOM   1400  CA  ALA A 191       1.362  45.806  43.048  1.00106.51           C  
ATOM   1401  C   ALA A 191       1.439  46.982  42.080  1.00109.31           C  
ATOM   1402  O   ALA A 191       2.518  47.291  41.562  1.00111.05           O  
ATOM   1403  CB  ALA A 191       0.962  44.531  42.305  1.00105.06           C  
ATOM   1404  N   ARG A 192       0.308  47.644  41.817  1.00114.07           N  
ATOM   1405  CA  ARG A 192       0.321  48.812  40.942  1.00113.89           C  
ATOM   1406  C   ARG A 192       1.088  49.966  41.572  1.00115.36           C  
ATOM   1407  O   ARG A 192       1.835  50.672  40.884  1.00125.27           O  
ATOM   1408  CB  ARG A 192      -1.111  49.229  40.608  1.00122.40           C  
ATOM   1409  CG  ARG A 192      -1.732  48.394  39.511  1.00115.23           C  
ATOM   1410  CD  ARG A 192      -3.242  48.356  39.608  1.00102.78           C  
ATOM   1411  NE  ARG A 192      -3.798  47.355  38.705  1.00118.58           N  
ATOM   1412  CZ  ARG A 192      -5.060  46.951  38.718  1.00130.35           C  
ATOM   1413  NH1 ARG A 192      -5.939  47.456  39.568  1.00133.82           N  
ATOM   1414  NH2 ARG A 192      -5.448  46.010  37.862  1.00120.11           N  
ATOM   1415  N   ALA A 193       0.917  50.171  42.880  1.00113.60           N  
ATOM   1416  CA  ALA A 193       1.698  51.185  43.579  1.00120.52           C  
ATOM   1417  C   ALA A 193       3.183  50.847  43.550  1.00119.51           C  
ATOM   1418  O   ALA A 193       4.028  51.740  43.421  1.00128.31           O  
ATOM   1419  CB  ALA A 193       1.204  51.329  45.017  1.00113.64           C  
ATOM   1420  N   ASN A 194       3.520  49.563  43.655  1.00113.32           N  
ATOM   1421  CA  ASN A 194       4.901  49.113  43.546  1.00117.39           C  
ATOM   1422  C   ASN A 194       5.395  49.084  42.105  1.00118.09           C  
ATOM   1423  O   ASN A 194       6.460  48.510  41.839  1.00119.07           O  
ATOM   1424  CB  ASN A 194       5.050  47.728  44.181  1.00114.55           C  
ATOM   1425  CG  ASN A 194       5.721  47.780  45.535  1.00124.49           C  
ATOM   1426  OD1 ASN A 194       6.880  48.177  45.655  1.00149.47           O  
ATOM   1427  ND2 ASN A 194       4.989  47.387  46.568  1.00117.88           N  
ATOM   1428  N   HIS A 195       4.626  49.669  41.182  1.00119.72           N  
ATOM   1429  CA  HIS A 195       5.017  49.871  39.785  1.00122.79           C  
ATOM   1430  C   HIS A 195       5.073  48.549  39.020  1.00122.65           C  
ATOM   1431  O   HIS A 195       5.929  48.344  38.158  1.00117.79           O  
ATOM   1432  CB  HIS A 195       6.338  50.635  39.689  1.00121.05           C  
ATOM   1433  CG  HIS A 195       6.313  51.943  40.416  1.00126.05           C  
ATOM   1434  ND1 HIS A 195       7.066  52.177  41.545  1.00141.17           N  
ATOM   1435  CD2 HIS A 195       5.612  53.078  40.189  1.00124.03           C  
ATOM   1436  CE1 HIS A 195       6.835  53.403  41.979  1.00150.50           C  
ATOM   1437  NE2 HIS A 195       5.957  53.972  41.173  1.00140.18           N  
ATOM   1438  N   TYR A 196       4.145  47.654  39.342  1.00119.07           N  
ATOM   1439  CA  TYR A 196       3.879  46.438  38.591  1.00114.84           C  
ATOM   1440  C   TYR A 196       2.489  46.548  37.974  1.00109.56           C  
ATOM   1441  O   TYR A 196       1.637  47.296  38.459  1.00112.49           O  
ATOM   1442  CB  TYR A 196       3.963  45.201  39.495  1.00115.65           C  
ATOM   1443  CG  TYR A 196       5.372  44.776  39.860  1.00113.78           C  
ATOM   1444  CD1 TYR A 196       6.106  43.929  39.037  1.00116.76           C  
ATOM   1445  CD2 TYR A 196       5.964  45.215  41.039  1.00119.47           C  
ATOM   1446  CE1 TYR A 196       7.396  43.539  39.377  1.00119.08           C  
ATOM   1447  CE2 TYR A 196       7.248  44.831  41.384  1.00126.71           C  
ATOM   1448  CZ  TYR A 196       7.960  43.995  40.553  1.00122.47           C  
ATOM   1449  OH  TYR A 196       9.237  43.617  40.902  1.00123.45           O  
ATOM   1450  N   GLU A 197       2.261  45.802  36.889  1.00110.56           N  
ATOM   1451  CA  GLU A 197       0.974  45.879  36.199  1.00123.90           C  
ATOM   1452  C   GLU A 197      -0.162  45.417  37.104  1.00117.20           C  
ATOM   1453  O   GLU A 197      -1.070  46.188  37.434  1.00118.89           O  
ATOM   1454  CB  GLU A 197       1.000  45.046  34.918  1.00124.02           C  
ATOM   1455  CG  GLU A 197       2.146  45.351  33.981  1.00130.46           C  
ATOM   1456  CD  GLU A 197       2.207  44.376  32.826  1.00133.25           C  
ATOM   1457  OE1 GLU A 197       1.399  43.423  32.809  1.00115.92           O  
ATOM   1458  OE2 GLU A 197       3.059  44.562  31.933  1.00139.31           O  
ATOM   1459  N   ASP A 198      -0.134  44.149  37.498  1.00111.47           N  
ATOM   1460  CA  ASP A 198      -1.099  43.590  38.430  1.00106.10           C  
ATOM   1461  C   ASP A 198      -0.364  42.620  39.344  1.00113.50           C  
ATOM   1462  O   ASP A 198       0.826  42.350  39.163  1.00116.14           O  
ATOM   1463  CB  ASP A 198      -2.260  42.910  37.691  1.00109.29           C  
ATOM   1464  CG  ASP A 198      -1.788  41.972  36.597  1.00108.60           C  
ATOM   1465  OD1 ASP A 198      -1.341  40.852  36.921  1.00108.65           O  
ATOM   1466  OD2 ASP A 198      -1.863  42.358  35.411  1.00110.95           O  
ATOM   1467  N   TYR A 199      -1.082  42.102  40.345  1.00109.51           N  
ATOM   1468  CA  TYR A 199      -0.452  41.220  41.324  1.00102.41           C  
ATOM   1469  C   TYR A 199       0.195  40.012  40.660  1.00 93.16           C  
ATOM   1470  O   TYR A 199       1.206  39.499  41.154  1.00 96.51           O  
ATOM   1471  CB  TYR A 199      -1.477  40.774  42.367  1.00 98.93           C  
ATOM   1472  CG  TYR A 199      -0.876  40.075  43.565  1.00 93.53           C  
ATOM   1473  CD1 TYR A 199       0.263  40.571  44.187  1.00 89.93           C  
ATOM   1474  CD2 TYR A 199      -1.451  38.922  44.080  1.00 94.48           C  
ATOM   1475  CE1 TYR A 199       0.814  39.935  45.284  1.00 93.38           C  
ATOM   1476  CE2 TYR A 199      -0.910  38.281  45.176  1.00 85.52           C  
ATOM   1477  CZ  TYR A 199       0.224  38.788  45.772  1.00 85.46           C  
ATOM   1478  OH  TYR A 199       0.763  38.150  46.866  1.00 92.42           O  
ATOM   1479  N   GLY A 200      -0.360  39.552  39.537  1.00 89.41           N  
ATOM   1480  CA  GLY A 200       0.266  38.462  38.807  1.00 89.94           C  
ATOM   1481  C   GLY A 200       1.595  38.857  38.193  1.00 91.09           C  
ATOM   1482  O   GLY A 200       2.564  38.094  38.246  1.00 91.14           O  
ATOM   1483  N   ASP A 201       1.659  40.049  37.591  1.00 96.51           N  
ATOM   1484  CA  ASP A 201       2.930  40.559  37.084  1.00 97.31           C  
ATOM   1485  C   ASP A 201       3.961  40.659  38.200  1.00103.86           C  
ATOM   1486  O   ASP A 201       5.144  40.364  37.995  1.00108.01           O  
ATOM   1487  CB  ASP A 201       2.725  41.922  36.426  1.00103.21           C  
ATOM   1488  CG  ASP A 201       4.009  42.494  35.860  1.00106.03           C  
ATOM   1489  OD1 ASP A 201       4.676  41.792  35.071  1.00113.04           O  
ATOM   1490  OD2 ASP A 201       4.357  43.641  36.213  1.00102.67           O  
ATOM   1491  N   TYR A 202       3.523  41.081  39.389  1.00113.19           N  
ATOM   1492  CA  TYR A 202       4.390  41.103  40.562  1.00104.07           C  
ATOM   1493  C   TYR A 202       4.988  39.726  40.832  1.00101.80           C  
ATOM   1494  O   TYR A 202       6.207  39.582  40.983  1.00109.78           O  
ATOM   1495  CB  TYR A 202       3.587  41.608  41.763  1.00107.46           C  
ATOM   1496  CG  TYR A 202       4.309  41.586  43.089  1.00122.20           C  
ATOM   1497  CD1 TYR A 202       5.179  42.607  43.446  1.00127.97           C  
ATOM   1498  CD2 TYR A 202       4.093  40.559  43.999  1.00112.70           C  
ATOM   1499  CE1 TYR A 202       5.831  42.594  44.663  1.00128.25           C  
ATOM   1500  CE2 TYR A 202       4.738  40.539  45.218  1.00115.75           C  
ATOM   1501  CZ  TYR A 202       5.605  41.559  45.545  1.00132.81           C  
ATOM   1502  OH  TYR A 202       6.251  41.545  46.759  1.00143.04           O  
ATOM   1503  N   TRP A 203       4.138  38.695  40.877  1.00 83.31           N  
ATOM   1504  CA  TRP A 203       4.623  37.337  41.109  1.00 81.04           C  
ATOM   1505  C   TRP A 203       5.578  36.876  40.018  1.00 81.38           C  
ATOM   1506  O   TRP A 203       6.522  36.130  40.297  1.00 81.12           O  
ATOM   1507  CB  TRP A 203       3.455  36.359  41.198  1.00 80.20           C  
ATOM   1508  CG  TRP A 203       2.796  36.311  42.526  1.00 76.51           C  
ATOM   1509  CD1 TRP A 203       3.203  36.930  43.670  1.00 76.02           C  
ATOM   1510  CD2 TRP A 203       1.626  35.564  42.865  1.00 74.86           C  
ATOM   1511  NE1 TRP A 203       2.342  36.631  44.699  1.00 76.02           N  
ATOM   1512  CE2 TRP A 203       1.366  35.792  44.229  1.00 74.17           C  
ATOM   1513  CE3 TRP A 203       0.766  34.732  42.143  1.00 74.41           C  
ATOM   1514  CZ2 TRP A 203       0.283  35.215  44.888  1.00 70.87           C  
ATOM   1515  CZ3 TRP A 203      -0.308  34.163  42.796  1.00 70.05           C  
ATOM   1516  CH2 TRP A 203      -0.542  34.407  44.155  1.00 69.93           C  
ATOM   1517  N   ARG A 204       5.343  37.287  38.771  1.00 88.40           N  
ATOM   1518  CA  ARG A 204       6.232  36.889  37.689  1.00 90.36           C  
ATOM   1519  C   ARG A 204       7.599  37.553  37.785  1.00 90.30           C  
ATOM   1520  O   ARG A 204       8.521  37.132  37.079  1.00 98.41           O  
ATOM   1521  CB  ARG A 204       5.580  37.198  36.337  1.00102.45           C  
ATOM   1522  CG  ARG A 204       4.346  36.351  36.060  1.00 88.38           C  
ATOM   1523  CD  ARG A 204       3.826  36.529  34.641  1.00 88.79           C  
ATOM   1524  NE  ARG A 204       3.211  37.832  34.411  1.00 91.02           N  
ATOM   1525  CZ  ARG A 204       1.942  38.119  34.671  1.00 97.70           C  
ATOM   1526  NH1 ARG A 204       1.130  37.228  35.217  1.00 89.85           N  
ATOM   1527  NH2 ARG A 204       1.476  39.329  34.375  1.00 95.52           N  
ATOM   1528  N   GLY A 205       7.757  38.555  38.655  1.00 93.09           N  
ATOM   1529  CA  GLY A 205       9.030  39.233  38.824  1.00103.11           C  
ATOM   1530  C   GLY A 205      10.162  38.346  39.304  1.00 99.45           C  
ATOM   1531  O   GLY A 205      11.330  38.685  39.087  1.00109.02           O  
ATOM   1532  N   ASP A 206       9.849  37.215  39.945  1.00 92.14           N  
ATOM   1533  CA  ASP A 206      10.894  36.315  40.424  1.00 91.21           C  
ATOM   1534  C   ASP A 206      11.756  35.766  39.293  1.00 92.64           C  
ATOM   1535  O   ASP A 206      12.875  35.306  39.546  1.00101.35           O  
ATOM   1536  CB  ASP A 206      10.276  35.156  41.207  1.00 88.42           C  
ATOM   1537  CG  ASP A 206      11.319  34.299  41.898  1.00100.72           C  
ATOM   1538  OD1 ASP A 206      11.753  34.666  43.011  1.00117.00           O  
ATOM   1539  OD2 ASP A 206      11.714  33.263  41.322  1.00 91.65           O  
ATOM   1540  N   TYR A 207      11.267  35.801  38.058  1.00 82.47           N  
ATOM   1541  CA  TYR A 207      12.027  35.319  36.916  1.00 82.83           C  
ATOM   1542  C   TYR A 207      12.639  36.448  36.102  1.00 85.18           C  
ATOM   1543  O   TYR A 207      13.323  36.179  35.111  1.00 88.57           O  
ATOM   1544  CB  TYR A 207      11.135  34.453  36.022  1.00 79.82           C  
ATOM   1545  CG  TYR A 207      10.561  33.251  36.738  1.00 77.96           C  
ATOM   1546  CD1 TYR A 207       9.403  33.360  37.495  1.00 76.52           C  
ATOM   1547  CD2 TYR A 207      11.189  32.015  36.674  1.00 77.70           C  
ATOM   1548  CE1 TYR A 207       8.877  32.271  38.156  1.00 74.05           C  
ATOM   1549  CE2 TYR A 207      10.670  30.918  37.334  1.00 75.23           C  
ATOM   1550  CZ  TYR A 207       9.515  31.053  38.073  1.00 73.18           C  
ATOM   1551  OH  TYR A 207       8.994  29.965  38.732  1.00 70.90           O  
ATOM   1552  N   GLU A 208      12.421  37.698  36.501  1.00 85.84           N  
ATOM   1553  CA  GLU A 208      12.919  38.831  35.738  1.00 87.82           C  
ATOM   1554  C   GLU A 208      14.432  38.962  35.882  1.00 89.56           C  
ATOM   1555  O   GLU A 208      15.009  38.668  36.932  1.00 90.75           O  
ATOM   1556  CB  GLU A 208      12.231  40.119  36.191  1.00 88.20           C  
ATOM   1557  CG  GLU A 208      12.583  41.346  35.368  1.00 92.67           C  
ATOM   1558  CD  GLU A 208      11.709  42.539  35.698  1.00108.65           C  
ATOM   1559  OE1 GLU A 208      11.027  42.511  36.745  1.00111.63           O  
ATOM   1560  OE2 GLU A 208      11.700  43.504  34.905  1.00118.94           O  
ATOM   1561  N   VAL A 209      15.074  39.396  34.798  1.00 81.21           N  
ATOM   1562  CA  VAL A 209      16.516  39.621  34.752  1.00 82.83           C  
ATOM   1563  C   VAL A 209      16.770  40.862  33.909  1.00 85.30           C  
ATOM   1564  O   VAL A 209      16.246  40.975  32.795  1.00110.25           O  
ATOM   1565  CB  VAL A 209      17.273  38.414  34.160  1.00 82.76           C  
ATOM   1566  CG1 VAL A 209      18.742  38.752  33.988  1.00 84.71           C  
ATOM   1567  CG2 VAL A 209      17.100  37.170  35.024  1.00 81.58           C  
ATOM   1568  N   ASN A 210      17.574  41.790  34.427  1.00100.69           N  
ATOM   1569  CA  ASN A 210      17.896  43.015  33.711  1.00102.54           C  
ATOM   1570  C   ASN A 210      19.391  43.299  33.789  1.00103.84           C  
ATOM   1571  O   ASN A 210      20.079  42.856  34.713  1.00115.65           O  
ATOM   1572  CB  ASN A 210      17.116  44.216  34.263  1.00114.45           C  
ATOM   1573  CG  ASN A 210      15.630  44.123  33.982  1.00122.30           C  
ATOM   1574  OD1 ASN A 210      15.191  44.237  32.836  1.00117.24           O  
ATOM   1575  ND2 ASN A 210      14.845  43.915  35.031  1.00116.34           N  
ATOM   1576  N   GLY A 211      19.886  44.036  32.794  1.00120.11           N  
ATOM   1577  CA  GLY A 211      21.247  44.533  32.785  1.00123.51           C  
ATOM   1578  C   GLY A 211      22.333  43.522  32.493  1.00125.23           C  
ATOM   1579  O   GLY A 211      23.507  43.814  32.750  1.00128.66           O  
ATOM   1580  N   VAL A 212      21.994  42.346  31.970  1.00123.74           N  
ATOM   1581  CA  VAL A 212      22.971  41.306  31.652  1.00127.08           C  
ATOM   1582  C   VAL A 212      22.738  40.916  30.197  1.00131.70           C  
ATOM   1583  O   VAL A 212      21.803  40.168  29.891  1.00126.11           O  
ATOM   1584  CB  VAL A 212      22.857  40.087  32.577  1.00121.34           C  
ATOM   1585  CG1 VAL A 212      24.084  39.194  32.439  1.00127.13           C  
ATOM   1586  CG2 VAL A 212      22.670  40.523  34.025  1.00120.44           C  
ATOM   1587  N   ASP A 213      23.587  41.417  29.298  1.00145.75           N  
ATOM   1588  CA  ASP A 213      23.403  41.192  27.869  1.00154.39           C  
ATOM   1589  C   ASP A 213      23.418  39.704  27.541  1.00141.95           C  
ATOM   1590  O   ASP A 213      24.353  38.983  27.901  1.00140.16           O  
ATOM   1591  CB  ASP A 213      24.493  41.914  27.077  1.00171.63           C  
ATOM   1592  CG  ASP A 213      24.194  43.388  26.881  1.00175.42           C  
ATOM   1593  OD1 ASP A 213      24.271  44.150  27.869  1.00181.04           O  
ATOM   1594  OD2 ASP A 213      23.883  43.785  25.739  1.00160.76           O  
ATOM   1595  N   GLY A 214      22.373  39.248  26.850  1.00131.74           N  
ATOM   1596  CA  GLY A 214      22.250  37.862  26.461  1.00137.75           C  
ATOM   1597  C   GLY A 214      21.634  36.953  27.502  1.00132.42           C  
ATOM   1598  O   GLY A 214      21.328  35.796  27.185  1.00133.83           O  
ATOM   1599  N   TYR A 215      21.439  37.435  28.731  1.00115.73           N  
ATOM   1600  CA  TYR A 215      20.877  36.616  29.796  1.00112.04           C  
ATOM   1601  C   TYR A 215      19.679  37.268  30.477  1.00113.86           C  
ATOM   1602  O   TYR A 215      19.245  36.784  31.528  1.00117.97           O  
ATOM   1603  CB  TYR A 215      21.954  36.282  30.836  1.00114.47           C  
ATOM   1604  CG  TYR A 215      22.999  35.319  30.324  1.00115.27           C  
ATOM   1605  CD1 TYR A 215      22.828  33.948  30.455  1.00110.42           C  
ATOM   1606  CD2 TYR A 215      24.148  35.778  29.693  1.00130.93           C  
ATOM   1607  CE1 TYR A 215      23.775  33.060  29.985  1.00110.97           C  
ATOM   1608  CE2 TYR A 215      25.101  34.897  29.217  1.00134.99           C  
ATOM   1609  CZ  TYR A 215      24.909  33.539  29.366  1.00128.52           C  
ATOM   1610  OH  TYR A 215      25.855  32.659  28.894  1.00135.26           O  
ATOM   1611  N   ASP A 216      19.128  38.338  29.907  1.00105.26           N  
ATOM   1612  CA  ASP A 216      17.943  38.960  30.474  1.00101.38           C  
ATOM   1613  C   ASP A 216      16.741  38.023  30.373  1.00 99.15           C  
ATOM   1614  O   ASP A 216      16.771  36.985  29.705  1.00 98.65           O  
ATOM   1615  CB  ASP A 216      17.631  40.282  29.772  1.00101.96           C  
ATOM   1616  CG  ASP A 216      18.671  41.348  30.043  1.00108.07           C  
ATOM   1617  OD1 ASP A 216      19.096  41.481  31.208  1.00125.16           O  
ATOM   1618  OD2 ASP A 216      19.055  42.063  29.093  1.00114.08           O  
ATOM   1619  N   TYR A 217      15.665  38.408  31.056  1.00 92.38           N  
ATOM   1620  CA  TYR A 217      14.410  37.669  31.009  1.00 91.40           C  
ATOM   1621  C   TYR A 217      13.293  38.623  31.397  1.00 91.62           C  
ATOM   1622  O   TYR A 217      13.394  39.313  32.415  1.00 97.11           O  
ATOM   1623  CB  TYR A 217      14.438  36.458  31.950  1.00 90.09           C  
ATOM   1624  CG  TYR A 217      13.420  35.386  31.621  1.00 88.12           C  
ATOM   1625  CD1 TYR A 217      12.128  35.446  32.126  1.00 86.51           C  
ATOM   1626  CD2 TYR A 217      13.757  34.307  30.814  1.00 88.02           C  
ATOM   1627  CE1 TYR A 217      11.196  34.466  31.829  1.00 87.94           C  
ATOM   1628  CE2 TYR A 217      12.833  33.321  30.512  1.00100.96           C  
ATOM   1629  CZ  TYR A 217      11.554  33.406  31.022  1.00 96.56           C  
ATOM   1630  OH  TYR A 217      10.629  32.430  30.727  1.00 86.08           O  
ATOM   1631  N   SER A 218      12.245  38.671  30.584  1.00112.73           N  
ATOM   1632  CA  SER A 218      11.110  39.538  30.857  1.00107.95           C  
ATOM   1633  C   SER A 218      10.119  38.843  31.780  1.00101.24           C  
ATOM   1634  O   SER A 218       9.999  37.615  31.783  1.00105.64           O  
ATOM   1635  CB  SER A 218      10.412  39.941  29.556  1.00113.26           C  
ATOM   1636  OG  SER A 218       9.053  40.272  29.787  1.00106.19           O  
ATOM   1637  N   ARG A 219       9.412  39.647  32.578  1.00 97.70           N  
ATOM   1638  CA  ARG A 219       8.332  39.103  33.396  1.00102.52           C  
ATOM   1639  C   ARG A 219       7.277  38.429  32.527  1.00109.50           C  
ATOM   1640  O   ARG A 219       6.785  37.346  32.863  1.00109.86           O  
ATOM   1641  CB  ARG A 219       7.697  40.209  34.238  1.00107.39           C  
ATOM   1642  CG  ARG A 219       8.580  40.746  35.347  1.00 98.51           C  
ATOM   1643  CD  ARG A 219       7.769  41.582  36.316  1.00 98.87           C  
ATOM   1644  NE  ARG A 219       7.182  42.745  35.661  1.00108.60           N  
ATOM   1645  CZ  ARG A 219       7.704  43.964  35.684  1.00118.28           C  
ATOM   1646  NH1 ARG A 219       8.833  44.220  36.326  1.00111.66           N  
ATOM   1647  NH2 ARG A 219       7.077  44.950  35.049  1.00139.14           N  
ATOM   1648  N   GLY A 220       6.924  39.051  31.401  1.00 97.95           N  
ATOM   1649  CA  GLY A 220       5.938  38.460  30.515  1.00102.37           C  
ATOM   1650  C   GLY A 220       6.420  37.203  29.818  1.00 97.07           C  
ATOM   1651  O   GLY A 220       5.623  36.299  29.552  1.00111.05           O  
ATOM   1652  N   GLN A 221       7.723  37.121  29.521  1.00 93.63           N  
ATOM   1653  CA  GLN A 221       8.269  35.967  28.809  1.00 98.35           C  
ATOM   1654  C   GLN A 221       7.981  34.649  29.520  1.00 96.80           C  
ATOM   1655  O   GLN A 221       7.990  33.595  28.874  1.00103.75           O  
ATOM   1656  CB  GLN A 221       9.780  36.143  28.614  1.00 94.43           C  
ATOM   1657  CG  GLN A 221      10.442  35.082  27.736  1.00 94.33           C  
ATOM   1658  CD  GLN A 221      10.304  35.377  26.257  1.00134.72           C  
ATOM   1659  OE1 GLN A 221      10.100  36.523  25.858  1.00146.62           O  
ATOM   1660  NE2 GLN A 221      10.414  34.340  25.433  1.00134.28           N  
ATOM   1661  N   LEU A 222       7.717  34.681  30.829  1.00 95.30           N  
ATOM   1662  CA  LEU A 222       7.348  33.459  31.535  1.00 97.11           C  
ATOM   1663  C   LEU A 222       6.063  32.862  30.968  1.00 93.47           C  
ATOM   1664  O   LEU A 222       6.024  31.678  30.617  1.00 98.11           O  
ATOM   1665  CB  LEU A 222       7.209  33.735  33.033  1.00 83.11           C  
ATOM   1666  CG  LEU A 222       6.888  32.489  33.862  1.00 81.05           C  
ATOM   1667  CD1 LEU A 222       8.083  31.547  33.903  1.00 80.29           C  
ATOM   1668  CD2 LEU A 222       6.437  32.857  35.269  1.00 79.92           C  
ATOM   1669  N   ILE A 223       5.005  33.676  30.853  1.00 82.33           N  
ATOM   1670  CA  ILE A 223       3.737  33.201  30.292  1.00 89.59           C  
ATOM   1671  C   ILE A 223       3.962  32.541  28.936  1.00 93.11           C  
ATOM   1672  O   ILE A 223       3.480  31.434  28.675  1.00 87.85           O  
ATOM   1673  CB  ILE A 223       2.725  34.356  30.186  1.00 86.81           C  
ATOM   1674  CG1 ILE A 223       2.610  35.109  31.512  1.00 83.39           C  
ATOM   1675  CG2 ILE A 223       1.372  33.826  29.758  1.00 88.20           C  
ATOM   1676  CD1 ILE A 223       1.481  36.117  31.530  1.00 84.04           C  
ATOM   1677  N   GLU A 224       4.686  33.228  28.051  1.00 97.94           N  
ATOM   1678  CA  GLU A 224       5.117  32.635  26.788  1.00 94.42           C  
ATOM   1679  C   GLU A 224       5.779  31.277  26.998  1.00105.06           C  
ATOM   1680  O   GLU A 224       5.295  30.251  26.506  1.00109.00           O  
ATOM   1681  CB  GLU A 224       6.076  33.578  26.072  1.00 96.51           C  
ATOM   1682  CG  GLU A 224       6.687  32.974  24.826  1.00123.43           C  
ATOM   1683  CD  GLU A 224       7.644  33.923  24.122  1.00144.74           C  
ATOM   1684  OE1 GLU A 224       7.590  35.138  24.426  1.00137.08           O  
ATOM   1685  OE2 GLU A 224       8.401  33.467  23.229  1.00158.87           O  
ATOM   1686  N   ASP A 225       6.902  31.252  27.720  1.00101.71           N  
ATOM   1687  CA  ASP A 225       7.688  30.027  27.808  1.00 91.88           C  
ATOM   1688  C   ASP A 225       6.984  28.958  28.633  1.00 88.16           C  
ATOM   1689  O   ASP A 225       7.197  27.763  28.403  1.00 86.36           O  
ATOM   1690  CB  ASP A 225       9.068  30.344  28.378  1.00 98.32           C  
ATOM   1691  CG  ASP A 225       9.935  31.114  27.399  1.00112.49           C  
ATOM   1692  OD1 ASP A 225       9.750  30.951  26.172  1.00108.34           O  
ATOM   1693  OD2 ASP A 225      10.766  31.922  27.859  1.00115.77           O  
ATOM   1694  N   VAL A 226       6.149  29.359  29.594  1.00 86.20           N  
ATOM   1695  CA  VAL A 226       5.256  28.400  30.238  1.00 75.78           C  
ATOM   1696  C   VAL A 226       4.333  27.769  29.205  1.00 85.50           C  
ATOM   1697  O   VAL A 226       4.246  26.541  29.090  1.00 82.10           O  
ATOM   1698  CB  VAL A 226       4.453  29.072  31.366  1.00 75.45           C  
ATOM   1699  CG1 VAL A 226       3.323  28.170  31.800  1.00 73.78           C  
ATOM   1700  CG2 VAL A 226       5.353  29.356  32.553  1.00 96.55           C  
ATOM   1701  N   GLU A 227       3.641  28.608  28.427  1.00107.08           N  
ATOM   1702  CA  GLU A 227       2.692  28.112  27.433  1.00 93.57           C  
ATOM   1703  C   GLU A 227       3.395  27.347  26.322  1.00 90.37           C  
ATOM   1704  O   GLU A 227       2.994  26.229  25.978  1.00 85.74           O  
ATOM   1705  CB  GLU A 227       1.888  29.274  26.847  1.00 97.97           C  
ATOM   1706  CG  GLU A 227       0.929  29.921  27.823  1.00 95.19           C  
ATOM   1707  CD  GLU A 227       0.155  31.091  27.228  1.00131.78           C  
ATOM   1708  OE1 GLU A 227       0.471  31.528  26.096  1.00110.27           O  
ATOM   1709  OE2 GLU A 227      -0.780  31.570  27.905  1.00137.69           O  
ATOM   1710  N   HIS A 228       4.442  27.943  25.738  1.00 98.74           N  
ATOM   1711  CA  HIS A 228       5.128  27.306  24.617  1.00106.20           C  
ATOM   1712  C   HIS A 228       5.688  25.941  24.990  1.00106.74           C  
ATOM   1713  O   HIS A 228       5.844  25.079  24.117  1.00108.04           O  
ATOM   1714  CB  HIS A 228       6.250  28.201  24.091  1.00 98.65           C  
ATOM   1715  CG  HIS A 228       6.878  27.694  22.828  1.00124.62           C  
ATOM   1716  ND1 HIS A 228       7.854  26.721  22.825  1.00129.24           N  
ATOM   1717  CD2 HIS A 228       6.659  28.010  21.530  1.00130.94           C  
ATOM   1718  CE1 HIS A 228       8.215  26.466  21.580  1.00133.35           C  
ATOM   1719  NE2 HIS A 228       7.505  27.235  20.775  1.00135.78           N  
ATOM   1720  N   THR A 229       6.005  25.723  26.265  1.00111.10           N  
ATOM   1721  CA  THR A 229       6.474  24.412  26.697  1.00113.44           C  
ATOM   1722  C   THR A 229       5.333  23.487  27.093  1.00104.68           C  
ATOM   1723  O   THR A 229       5.468  22.264  26.965  1.00106.01           O  
ATOM   1724  CB  THR A 229       7.457  24.548  27.862  1.00101.72           C  
ATOM   1725  OG1 THR A 229       6.881  25.363  28.892  1.00 88.12           O  
ATOM   1726  CG2 THR A 229       8.766  25.171  27.386  1.00102.94           C  
ATOM   1727  N   PHE A 230       4.212  24.036  27.568  1.00 94.88           N  
ATOM   1728  CA  PHE A 230       3.051  23.197  27.849  1.00 97.41           C  
ATOM   1729  C   PHE A 230       2.494  22.586  26.570  1.00103.17           C  
ATOM   1730  O   PHE A 230       2.016  21.446  26.577  1.00110.08           O  
ATOM   1731  CB  PHE A 230       1.972  24.003  28.570  1.00 95.48           C  
ATOM   1732  CG  PHE A 230       0.732  23.210  28.879  1.00 85.56           C  
ATOM   1733  CD1 PHE A 230       0.751  22.213  29.842  1.00 84.33           C  
ATOM   1734  CD2 PHE A 230      -0.449  23.455  28.200  1.00 89.94           C  
ATOM   1735  CE1 PHE A 230      -0.388  21.480  30.123  1.00 84.86           C  
ATOM   1736  CE2 PHE A 230      -1.590  22.727  28.477  1.00 87.11           C  
ATOM   1737  CZ  PHE A 230      -1.560  21.738  29.439  1.00 84.06           C  
ATOM   1738  N   GLU A 231       2.543  23.334  25.462  1.00 99.83           N  
ATOM   1739  CA  GLU A 231       2.076  22.807  24.183  1.00101.84           C  
ATOM   1740  C   GLU A 231       2.800  21.517  23.816  1.00106.63           C  
ATOM   1741  O   GLU A 231       2.198  20.597  23.250  1.00108.04           O  
ATOM   1742  CB  GLU A 231       2.255  23.855  23.082  1.00108.70           C  
ATOM   1743  CG  GLU A 231       1.199  24.957  23.062  1.00114.58           C  
ATOM   1744  CD  GLU A 231      -0.133  24.481  22.506  1.00131.89           C  
ATOM   1745  OE1 GLU A 231      -0.123  23.647  21.575  1.00117.25           O  
ATOM   1746  OE2 GLU A 231      -1.187  24.940  22.995  1.00140.64           O  
ATOM   1747  N   GLU A 232       4.093  21.424  24.137  1.00108.99           N  
ATOM   1748  CA  GLU A 232       4.830  20.197  23.860  1.00108.53           C  
ATOM   1749  C   GLU A 232       4.513  19.076  24.840  1.00104.48           C  
ATOM   1750  O   GLU A 232       4.872  17.925  24.567  1.00102.51           O  
ATOM   1751  CB  GLU A 232       6.342  20.449  23.862  1.00101.19           C  
ATOM   1752  CG  GLU A 232       6.791  21.744  23.206  1.00115.95           C  
ATOM   1753  CD  GLU A 232       8.304  21.881  23.181  1.00131.30           C  
ATOM   1754  OE1 GLU A 232       8.965  21.024  22.559  1.00135.93           O  
ATOM   1755  OE2 GLU A 232       8.834  22.840  23.782  1.00129.92           O  
ATOM   1756  N   ILE A 233       3.860  19.370  25.966  1.00 98.36           N  
ATOM   1757  CA  ILE A 233       3.486  18.299  26.885  1.00 95.39           C  
ATOM   1758  C   ILE A 233       2.193  17.633  26.434  1.00107.59           C  
ATOM   1759  O   ILE A 233       2.031  16.417  26.596  1.00106.62           O  
ATOM   1760  CB  ILE A 233       3.352  18.825  28.324  1.00 79.73           C  
ATOM   1761  CG1 ILE A 233       4.683  19.358  28.827  1.00 99.55           C  
ATOM   1762  CG2 ILE A 233       2.892  17.717  29.261  1.00 77.86           C  
ATOM   1763  CD1 ILE A 233       4.610  19.980  30.202  1.00112.41           C  
ATOM   1764  N   LYS A 234       1.273  18.410  25.851  1.00 94.52           N  
ATOM   1765  CA  LYS A 234      -0.072  17.941  25.498  1.00 80.16           C  
ATOM   1766  C   LYS A 234      -0.125  16.543  24.891  1.00 91.52           C  
ATOM   1767  O   LYS A 234      -0.968  15.751  25.332  1.00103.27           O  
ATOM   1768  CB  LYS A 234      -0.737  18.957  24.555  1.00 97.33           C  
ATOM   1769  CG  LYS A 234      -1.177  20.246  25.236  1.00 97.50           C  
ATOM   1770  CD  LYS A 234      -1.963  21.142  24.289  1.00107.43           C  
ATOM   1771  CE  LYS A 234      -2.455  22.391  25.001  1.00104.07           C  
ATOM   1772  NZ  LYS A 234      -3.248  23.271  24.100  1.00 94.74           N  
ATOM   1773  N   PRO A 235       0.714  16.166  23.915  1.00 95.59           N  
ATOM   1774  CA  PRO A 235       0.643  14.780  23.412  1.00 98.91           C  
ATOM   1775  C   PRO A 235       0.869  13.733  24.490  1.00100.23           C  
ATOM   1776  O   PRO A 235       0.159  12.720  24.521  1.00100.26           O  
ATOM   1777  CB  PRO A 235       1.738  14.740  22.337  1.00 90.36           C  
ATOM   1778  CG  PRO A 235       1.929  16.156  21.935  1.00 98.35           C  
ATOM   1779  CD  PRO A 235       1.722  16.953  23.179  1.00 93.99           C  
ATOM   1780  N   LEU A 236       1.834  13.954  25.386  1.00 91.70           N  
ATOM   1781  CA  LEU A 236       2.083  12.984  26.448  1.00 98.31           C  
ATOM   1782  C   LEU A 236       0.966  12.999  27.487  1.00 96.55           C  
ATOM   1783  O   LEU A 236       0.571  11.944  27.997  1.00 98.98           O  
ATOM   1784  CB  LEU A 236       3.436  13.260  27.102  1.00103.88           C  
ATOM   1785  CG  LEU A 236       3.782  12.435  28.343  1.00 84.31           C  
ATOM   1786  CD1 LEU A 236       3.739  10.944  28.031  1.00 91.06           C  
ATOM   1787  CD2 LEU A 236       5.141  12.840  28.893  1.00 88.46           C  
ATOM   1788  N   TYR A 237       0.440  14.183  27.812  1.00 88.71           N  
ATOM   1789  CA  TYR A 237      -0.671  14.254  28.757  1.00 84.21           C  
ATOM   1790  C   TYR A 237      -1.947  13.684  28.153  1.00 95.83           C  
ATOM   1791  O   TYR A 237      -2.703  12.981  28.836  1.00 91.21           O  
ATOM   1792  CB  TYR A 237      -0.895  15.697  29.206  1.00 71.59           C  
ATOM   1793  CG  TYR A 237      -2.056  15.855  30.161  1.00 70.86           C  
ATOM   1794  CD1 TYR A 237      -2.006  15.312  31.437  1.00 80.78           C  
ATOM   1795  CD2 TYR A 237      -3.203  16.543  29.787  1.00 72.25           C  
ATOM   1796  CE1 TYR A 237      -3.063  15.451  32.315  1.00 87.76           C  
ATOM   1797  CE2 TYR A 237      -4.266  16.688  30.658  1.00 75.62           C  
ATOM   1798  CZ  TYR A 237      -4.189  16.140  31.920  1.00 83.69           C  
ATOM   1799  OH  TYR A 237      -5.242  16.279  32.793  1.00 83.79           O  
ATOM   1800  N   GLU A 238      -2.200  13.976  26.874  1.00103.04           N  
ATOM   1801  CA  GLU A 238      -3.416  13.502  26.219  1.00 99.51           C  
ATOM   1802  C   GLU A 238      -3.508  11.982  26.253  1.00106.98           C  
ATOM   1803  O   GLU A 238      -4.596  11.421  26.433  1.00119.36           O  
ATOM   1804  CB  GLU A 238      -3.455  14.007  24.777  1.00107.27           C  
ATOM   1805  CG  GLU A 238      -4.303  15.248  24.565  1.00108.03           C  
ATOM   1806  CD  GLU A 238      -4.289  15.715  23.123  1.00124.45           C  
ATOM   1807  OE1 GLU A 238      -4.760  14.960  22.245  1.00127.63           O  
ATOM   1808  OE2 GLU A 238      -3.801  16.835  22.865  1.00119.77           O  
ATOM   1809  N   HIS A 239      -2.375  11.297  26.083  1.00 88.39           N  
ATOM   1810  CA  HIS A 239      -2.380   9.838  26.118  1.00 99.14           C  
ATOM   1811  C   HIS A 239      -2.526   9.325  27.545  1.00 94.91           C  
ATOM   1812  O   HIS A 239      -3.325   8.418  27.810  1.00 97.76           O  
ATOM   1813  CB  HIS A 239      -1.107   9.295  25.471  1.00 99.30           C  
ATOM   1814  CG  HIS A 239      -1.143   9.306  23.974  1.00 96.82           C  
ATOM   1815  ND1 HIS A 239      -0.669  10.361  23.224  1.00122.07           N  
ATOM   1816  CD2 HIS A 239      -1.603   8.391  23.088  1.00 90.07           C  
ATOM   1817  CE1 HIS A 239      -0.831  10.094  21.940  1.00 93.04           C  
ATOM   1818  NE2 HIS A 239      -1.397   8.906  21.831  1.00 90.33           N  
ATOM   1819  N   LEU A 240      -1.751   9.887  28.478  1.00 95.96           N  
ATOM   1820  CA  LEU A 240      -1.935   9.577  29.894  1.00103.78           C  
ATOM   1821  C   LEU A 240      -3.384   9.790  30.310  1.00 99.66           C  
ATOM   1822  O   LEU A 240      -3.934   9.018  31.103  1.00105.02           O  
ATOM   1823  CB  LEU A 240      -0.991  10.439  30.740  1.00105.78           C  
ATOM   1824  CG  LEU A 240      -0.733  10.127  32.223  1.00 79.88           C  
ATOM   1825  CD1 LEU A 240      -1.844  10.660  33.124  1.00 77.93           C  
ATOM   1826  CD2 LEU A 240      -0.532   8.635  32.449  1.00 77.23           C  
ATOM   1827  N   HIS A 241      -4.025  10.826  29.765  1.00 97.04           N  
ATOM   1828  CA  HIS A 241      -5.408  11.121  30.122  1.00100.20           C  
ATOM   1829  C   HIS A 241      -6.358  10.064  29.568  1.00 89.04           C  
ATOM   1830  O   HIS A 241      -7.241   9.576  30.282  1.00 83.46           O  
ATOM   1831  CB  HIS A 241      -5.789  12.513  29.615  1.00 99.32           C  
ATOM   1832  CG  HIS A 241      -7.182  12.926  29.975  1.00 91.56           C  
ATOM   1833  ND1 HIS A 241      -8.293  12.475  29.295  1.00 83.34           N  
ATOM   1834  CD2 HIS A 241      -7.643  13.749  30.945  1.00 91.06           C  
ATOM   1835  CE1 HIS A 241      -9.378  13.002  29.833  1.00 86.29           C  
ATOM   1836  NE2 HIS A 241      -9.011  13.780  30.836  1.00 80.97           N  
ATOM   1837  N   ALA A 242      -6.194   9.700  28.292  1.00 96.69           N  
ATOM   1838  CA  ALA A 242      -7.062   8.698  27.685  1.00105.34           C  
ATOM   1839  C   ALA A 242      -6.809   7.300  28.233  1.00107.13           C  
ATOM   1840  O   ALA A 242      -7.698   6.446  28.150  1.00104.65           O  
ATOM   1841  CB  ALA A 242      -6.890   8.696  26.166  1.00105.23           C  
ATOM   1842  N   TYR A 243      -5.617   7.046  28.777  1.00 99.23           N  
ATOM   1843  CA  TYR A 243      -5.351   5.764  29.420  1.00 90.19           C  
ATOM   1844  C   TYR A 243      -5.950   5.714  30.819  1.00 83.70           C  
ATOM   1845  O   TYR A 243      -6.503   4.686  31.223  1.00 82.84           O  
ATOM   1846  CB  TYR A 243      -3.846   5.500  29.473  1.00 96.25           C  
ATOM   1847  CG  TYR A 243      -3.472   4.292  30.301  1.00 99.87           C  
ATOM   1848  CD1 TYR A 243      -3.648   3.005  29.808  1.00108.41           C  
ATOM   1849  CD2 TYR A 243      -2.952   4.437  31.580  1.00 98.96           C  
ATOM   1850  CE1 TYR A 243      -3.312   1.897  30.565  1.00105.92           C  
ATOM   1851  CE2 TYR A 243      -2.615   3.336  32.344  1.00101.35           C  
ATOM   1852  CZ  TYR A 243      -2.797   2.069  31.832  1.00110.23           C  
ATOM   1853  OH  TYR A 243      -2.462   0.969  32.588  1.00124.99           O  
ATOM   1854  N   VAL A 244      -5.848   6.811  31.572  1.00 85.64           N  
ATOM   1855  CA  VAL A 244      -6.482   6.868  32.885  1.00 89.01           C  
ATOM   1856  C   VAL A 244      -7.999   6.850  32.743  1.00 92.49           C  
ATOM   1857  O   VAL A 244      -8.700   6.175  33.508  1.00 89.91           O  
ATOM   1858  CB  VAL A 244      -5.996   8.109  33.655  1.00 93.51           C  
ATOM   1859  CG1 VAL A 244      -6.871   8.358  34.873  1.00 91.92           C  
ATOM   1860  CG2 VAL A 244      -4.543   7.937  34.066  1.00 92.54           C  
ATOM   1861  N   ARG A 245      -8.528   7.582  31.759  1.00105.15           N  
ATOM   1862  CA  ARG A 245      -9.970   7.589  31.529  1.00103.01           C  
ATOM   1863  C   ARG A 245     -10.471   6.208  31.132  1.00 92.80           C  
ATOM   1864  O   ARG A 245     -11.541   5.776  31.577  1.00 99.00           O  
ATOM   1865  CB  ARG A 245     -10.325   8.611  30.452  1.00 95.07           C  
ATOM   1866  CG  ARG A 245     -11.785   8.589  30.040  1.00 87.78           C  
ATOM   1867  CD  ARG A 245     -12.067   9.681  29.034  1.00 96.98           C  
ATOM   1868  NE  ARG A 245     -11.154   9.590  27.902  1.00 91.96           N  
ATOM   1869  CZ  ARG A 245     -11.009  10.530  26.979  1.00 93.21           C  
ATOM   1870  NH1 ARG A 245     -11.712  11.650  27.017  1.00 96.80           N  
ATOM   1871  NH2 ARG A 245     -10.134  10.342  25.995  1.00 92.63           N  
ATOM   1872  N   ALA A 246      -9.717   5.505  30.284  1.00 92.39           N  
ATOM   1873  CA  ALA A 246     -10.080   4.135  29.942  1.00 99.20           C  
ATOM   1874  C   ALA A 246     -10.125   3.254  31.185  1.00104.26           C  
ATOM   1875  O   ALA A 246     -11.048   2.447  31.349  1.00102.36           O  
ATOM   1876  CB  ALA A 246      -9.096   3.570  28.917  1.00108.51           C  
ATOM   1877  N   LYS A 247      -9.150   3.411  32.084  1.00112.44           N  
ATOM   1878  CA  LYS A 247      -9.083   2.550  33.258  1.00109.93           C  
ATOM   1879  C   LYS A 247     -10.082   2.961  34.335  1.00106.23           C  
ATOM   1880  O   LYS A 247     -10.553   2.101  35.088  1.00112.15           O  
ATOM   1881  CB  LYS A 247      -7.662   2.538  33.825  1.00101.12           C  
ATOM   1882  CG  LYS A 247      -6.611   2.013  32.850  1.00109.86           C  
ATOM   1883  CD  LYS A 247      -6.770   0.526  32.573  1.00122.12           C  
ATOM   1884  CE  LYS A 247      -6.247  -0.322  33.718  1.00123.68           C  
ATOM   1885  NZ  LYS A 247      -6.371  -1.777  33.422  1.00137.41           N  
ATOM   1886  N   LEU A 248     -10.414   4.252  34.435  1.00 88.04           N  
ATOM   1887  CA  LEU A 248     -11.494   4.656  35.331  1.00 88.65           C  
ATOM   1888  C   LEU A 248     -12.843   4.161  34.834  1.00102.88           C  
ATOM   1889  O   LEU A 248     -13.714   3.816  35.642  1.00108.69           O  
ATOM   1890  CB  LEU A 248     -11.535   6.178  35.489  1.00 85.12           C  
ATOM   1891  CG  LEU A 248     -10.460   6.893  36.305  1.00 93.08           C  
ATOM   1892  CD1 LEU A 248     -10.833   8.358  36.473  1.00 87.19           C  
ATOM   1893  CD2 LEU A 248     -10.292   6.224  37.659  1.00 97.17           C  
ATOM   1894  N   MET A 249     -13.032   4.125  33.513  1.00117.44           N  
ATOM   1895  CA  MET A 249     -14.303   3.692  32.945  1.00112.13           C  
ATOM   1896  C   MET A 249     -14.609   2.240  33.294  1.00118.92           C  
ATOM   1897  O   MET A 249     -15.780   1.867  33.425  1.00132.87           O  
ATOM   1898  CB  MET A 249     -14.274   3.906  31.431  1.00112.36           C  
ATOM   1899  CG  MET A 249     -15.623   3.892  30.746  1.00127.25           C  
ATOM   1900  SD  MET A 249     -15.417   4.178  28.979  1.00137.94           S  
ATOM   1901  CE  MET A 249     -14.458   2.737  28.521  1.00130.94           C  
ATOM   1902  N   ASN A 250     -13.575   1.413  33.464  1.00113.85           N  
ATOM   1903  CA  ASN A 250     -13.780   0.056  33.955  1.00116.80           C  
ATOM   1904  C   ASN A 250     -14.205   0.026  35.419  1.00103.41           C  
ATOM   1905  O   ASN A 250     -14.793  -0.968  35.859  1.00105.44           O  
ATOM   1906  CB  ASN A 250     -12.503  -0.772  33.785  1.00121.34           C  
ATOM   1907  CG  ASN A 250     -12.180  -1.066  32.333  1.00138.47           C  
ATOM   1908  OD1 ASN A 250     -13.048  -1.002  31.463  1.00132.22           O  
ATOM   1909  ND2 ASN A 250     -10.921  -1.398  32.066  1.00143.88           N  
ATOM   1910  N   ALA A 251     -13.926   1.089  36.179  1.00107.88           N  
ATOM   1911  CA  ALA A 251     -14.139   1.094  37.622  1.00116.22           C  
ATOM   1912  C   ALA A 251     -15.420   1.795  38.055  1.00117.03           C  
ATOM   1913  O   ALA A 251     -15.936   1.491  39.137  1.00103.52           O  
ATOM   1914  CB  ALA A 251     -12.945   1.747  38.330  1.00109.94           C  
ATOM   1915  N   TYR A 252     -15.923   2.742  37.264  1.00129.26           N  
ATOM   1916  CA  TYR A 252     -17.281   3.262  37.418  1.00129.36           C  
ATOM   1917  C   TYR A 252     -17.895   3.335  36.027  1.00123.87           C  
ATOM   1918  O   TYR A 252     -17.856   4.382  35.368  1.00125.04           O  
ATOM   1919  CB  TYR A 252     -17.311   4.635  38.094  1.00119.41           C  
ATOM   1920  CG  TYR A 252     -16.245   4.901  39.136  1.00118.87           C  
ATOM   1921  CD1 TYR A 252     -16.405   4.479  40.452  1.00127.78           C  
ATOM   1922  CD2 TYR A 252     -15.091   5.599  38.812  1.00111.82           C  
ATOM   1923  CE1 TYR A 252     -15.440   4.737  41.410  1.00125.35           C  
ATOM   1924  CE2 TYR A 252     -14.119   5.857  39.762  1.00112.50           C  
ATOM   1925  CZ  TYR A 252     -14.300   5.428  41.059  1.00124.32           C  
ATOM   1926  OH  TYR A 252     -13.333   5.687  42.005  1.00136.74           O  
ATOM   1927  N   PRO A 253     -18.478   2.233  35.547  1.00113.12           N  
ATOM   1928  CA  PRO A 253     -18.899   2.198  34.136  1.00131.27           C  
ATOM   1929  C   PRO A 253     -20.078   3.100  33.826  1.00129.11           C  
ATOM   1930  O   PRO A 253     -20.096   3.742  32.768  1.00120.82           O  
ATOM   1931  CB  PRO A 253     -19.241   0.718  33.916  1.00137.28           C  
ATOM   1932  CG  PRO A 253     -19.617   0.218  35.273  1.00139.29           C  
ATOM   1933  CD  PRO A 253     -18.748   0.965  36.245  1.00112.32           C  
ATOM   1934  N   SER A 254     -21.069   3.169  34.715  1.00132.65           N  
ATOM   1935  CA  SER A 254     -22.267   3.955  34.446  1.00124.06           C  
ATOM   1936  C   SER A 254     -22.036   5.456  34.560  1.00124.10           C  
ATOM   1937  O   SER A 254     -22.945   6.226  34.229  1.00108.15           O  
ATOM   1938  CB  SER A 254     -23.385   3.541  35.405  1.00125.79           C  
ATOM   1939  OG  SER A 254     -23.016   3.787  36.751  1.00130.86           O  
ATOM   1940  N   TYR A 255     -20.852   5.891  34.999  1.00115.70           N  
ATOM   1941  CA  TYR A 255     -20.646   7.277  35.397  1.00102.32           C  
ATOM   1942  C   TYR A 255     -19.695   8.068  34.506  1.00 99.18           C  
ATOM   1943  O   TYR A 255     -19.724   9.301  34.556  1.00 97.65           O  
ATOM   1944  CB  TYR A 255     -20.118   7.337  36.840  1.00102.43           C  
ATOM   1945  CG  TYR A 255     -21.093   6.864  37.902  1.00103.77           C  
ATOM   1946  CD1 TYR A 255     -22.228   7.603  38.216  1.00103.15           C  
ATOM   1947  CD2 TYR A 255     -20.869   5.684  38.602  1.00118.57           C  
ATOM   1948  CE1 TYR A 255     -23.115   7.177  39.191  1.00108.42           C  
ATOM   1949  CE2 TYR A 255     -21.750   5.250  39.577  1.00125.72           C  
ATOM   1950  CZ  TYR A 255     -22.871   6.000  39.867  1.00119.15           C  
ATOM   1951  OH  TYR A 255     -23.750   5.572  40.836  1.00123.80           O  
ATOM   1952  N   ILE A 256     -18.858   7.411  33.702  1.00112.94           N  
ATOM   1953  CA  ILE A 256     -17.798   8.083  32.956  1.00113.58           C  
ATOM   1954  C   ILE A 256     -18.048   7.923  31.462  1.00115.03           C  
ATOM   1955  O   ILE A 256     -18.449   6.849  31.000  1.00116.60           O  
ATOM   1956  CB  ILE A 256     -16.407   7.536  33.344  1.00118.16           C  
ATOM   1957  CG1 ILE A 256     -16.041   7.974  34.763  1.00114.85           C  
ATOM   1958  CG2 ILE A 256     -15.339   8.003  32.364  1.00113.46           C  
ATOM   1959  CD1 ILE A 256     -15.043   7.064  35.442  1.00121.57           C  
ATOM   1960  N   SER A 257     -17.801   9.017  30.696  1.00119.26           N  
ATOM   1961  CA  SER A 257     -17.941   9.063  29.240  1.00122.54           C  
ATOM   1962  C   SER A 257     -16.621   8.698  28.570  1.00113.88           C  
ATOM   1963  O   SER A 257     -15.567   9.203  28.977  1.00120.68           O  
ATOM   1964  CB  SER A 257     -18.377  10.447  28.782  1.00127.94           C  
ATOM   1965  OG  SER A 257     -18.287  10.574  27.373  1.00110.82           O  
ATOM   1966  N   PRO A 258     -16.638   7.840  27.547  1.00108.58           N  
ATOM   1967  CA  PRO A 258     -15.394   7.450  26.870  1.00106.20           C  
ATOM   1968  C   PRO A 258     -14.811   8.508  25.945  1.00107.52           C  
ATOM   1969  O   PRO A 258     -13.741   8.275  25.373  1.00106.67           O  
ATOM   1970  CB  PRO A 258     -15.816   6.205  26.072  1.00 98.13           C  
ATOM   1971  CG  PRO A 258     -17.274   6.388  25.841  1.00107.19           C  
ATOM   1972  CD  PRO A 258     -17.798   7.067  27.073  1.00106.19           C  
ATOM   1973  N   ILE A 259     -15.477   9.650  25.762  1.00108.98           N  
ATOM   1974  CA  ILE A 259     -14.914  10.768  25.013  1.00102.51           C  
ATOM   1975  C   ILE A 259     -14.918  12.062  25.809  1.00 97.84           C  
ATOM   1976  O   ILE A 259     -14.464  13.088  25.301  1.00 93.70           O  
ATOM   1977  CB  ILE A 259     -15.639  10.983  23.668  1.00 96.21           C  
ATOM   1978  CG1 ILE A 259     -17.062  11.493  23.905  1.00101.98           C  
ATOM   1979  CG2 ILE A 259     -15.643   9.705  22.842  1.00 96.02           C  
ATOM   1980  CD1 ILE A 259     -17.749  11.984  22.650  1.00104.69           C  
ATOM   1981  N   GLY A 260     -15.430  12.054  27.039  1.00109.47           N  
ATOM   1982  CA  GLY A 260     -15.562  13.267  27.814  1.00125.50           C  
ATOM   1983  C   GLY A 260     -14.372  13.524  28.718  1.00103.05           C  
ATOM   1984  O   GLY A 260     -13.393  12.778  28.751  1.00 92.44           O  
ATOM   1985  N   CYS A 261     -14.467  14.622  29.460  1.00 88.06           N  
ATOM   1986  CA  CYS A 261     -13.476  14.935  30.472  1.00 93.90           C  
ATOM   1987  C   CYS A 261     -13.639  14.012  31.676  1.00 98.16           C  
ATOM   1988  O   CYS A 261     -14.638  13.304  31.828  1.00 91.99           O  
ATOM   1989  CB  CYS A 261     -13.581  16.399  30.892  1.00106.08           C  
ATOM   1990  SG  CYS A 261     -13.550  17.559  29.511  1.00130.55           S  
ATOM   1991  N   LEU A 262     -12.640  14.021  32.530  1.00100.51           N  
ATOM   1992  CA  LEU A 262     -12.705  13.149  33.695  1.00 97.02           C  
ATOM   1993  C   LEU A 262     -13.425  13.860  34.833  1.00 90.69           C  
ATOM   1994  O   LEU A 262     -13.102  15.014  35.131  1.00 90.89           O  
ATOM   1995  CB  LEU A 262     -11.309  12.740  34.138  1.00 79.33           C  
ATOM   1996  CG  LEU A 262     -10.698  11.614  33.302  1.00 79.35           C  
ATOM   1997  CD1 LEU A 262      -9.233  11.406  33.654  1.00 98.23           C  
ATOM   1998  CD2 LEU A 262     -11.491  10.326  33.472  1.00102.16           C  
ATOM   1999  N   PRO A 263     -14.410  13.223  35.468  1.00 82.76           N  
ATOM   2000  CA  PRO A 263     -15.062  13.847  36.627  1.00 83.43           C  
ATOM   2001  C   PRO A 263     -14.046  14.199  37.704  1.00 92.10           C  
ATOM   2002  O   PRO A 263     -13.191  13.386  38.066  1.00104.14           O  
ATOM   2003  CB  PRO A 263     -16.045  12.769  37.095  1.00 93.84           C  
ATOM   2004  CG  PRO A 263     -16.369  12.029  35.836  1.00 87.04           C  
ATOM   2005  CD  PRO A 263     -15.044  11.939  35.122  1.00 87.31           C  
ATOM   2006  N   ALA A 264     -14.148  15.430  38.213  1.00 88.96           N  
ATOM   2007  CA  ALA A 264     -13.107  15.969  39.084  1.00 81.32           C  
ATOM   2008  C   ALA A 264     -12.935  15.133  40.344  1.00 92.24           C  
ATOM   2009  O   ALA A 264     -11.805  14.835  40.748  1.00 98.48           O  
ATOM   2010  CB  ALA A 264     -13.424  17.419  39.446  1.00 79.85           C  
ATOM   2011  N   HIS A 265     -14.040  14.731  40.972  1.00 98.64           N  
ATOM   2012  CA  HIS A 265     -13.953  14.043  42.254  1.00 97.10           C  
ATOM   2013  C   HIS A 265     -13.291  12.675  42.151  1.00100.20           C  
ATOM   2014  O   HIS A 265     -12.912  12.115  43.185  1.00102.07           O  
ATOM   2015  CB  HIS A 265     -15.351  13.918  42.878  1.00101.74           C  
ATOM   2016  CG  HIS A 265     -16.351  13.196  42.024  1.00103.58           C  
ATOM   2017  ND1 HIS A 265     -16.671  13.594  40.743  1.00103.17           N  
ATOM   2018  CD2 HIS A 265     -17.151  12.137  42.297  1.00108.09           C  
ATOM   2019  CE1 HIS A 265     -17.591  12.785  40.248  1.00110.29           C  
ATOM   2020  NE2 HIS A 265     -17.902  11.894  41.172  1.00109.68           N  
ATOM   2021  N   LEU A 266     -13.110  12.147  40.940  1.00105.17           N  
ATOM   2022  CA  LEU A 266     -12.600  10.800  40.713  1.00103.53           C  
ATOM   2023  C   LEU A 266     -11.098  10.760  40.465  1.00 99.20           C  
ATOM   2024  O   LEU A 266     -10.591   9.758  39.948  1.00 96.82           O  
ATOM   2025  CB  LEU A 266     -13.332  10.164  39.529  1.00 97.28           C  
ATOM   2026  CG  LEU A 266     -14.489   9.207  39.812  1.00 96.83           C  
ATOM   2027  CD1 LEU A 266     -15.513   9.832  40.722  1.00110.78           C  
ATOM   2028  CD2 LEU A 266     -15.142   8.793  38.502  1.00103.29           C  
ATOM   2029  N   LEU A 267     -10.366  11.804  40.842  1.00 89.81           N  
ATOM   2030  CA  LEU A 267      -8.972  11.927  40.439  1.00 93.38           C  
ATOM   2031  C   LEU A 267      -7.971  11.758  41.580  1.00 97.61           C  
ATOM   2032  O   LEU A 267      -6.790  12.054  41.389  1.00 98.79           O  
ATOM   2033  CB  LEU A 267      -8.766  13.271  39.739  1.00 87.20           C  
ATOM   2034  CG  LEU A 267      -9.622  13.451  38.483  1.00 73.92           C  
ATOM   2035  CD1 LEU A 267      -9.448  14.844  37.928  1.00 71.74           C  
ATOM   2036  CD2 LEU A 267      -9.282  12.406  37.425  1.00 82.41           C  
ATOM   2037  N   GLY A 268      -8.396  11.287  42.754  1.00 93.93           N  
ATOM   2038  CA  GLY A 268      -7.461  10.947  43.812  1.00 96.29           C  
ATOM   2039  C   GLY A 268      -7.116  12.049  44.797  1.00 98.48           C  
ATOM   2040  O   GLY A 268      -6.537  11.750  45.846  1.00 92.14           O  
ATOM   2041  N   ASP A 269      -7.423  13.306  44.492  1.00106.28           N  
ATOM   2042  CA  ASP A 269      -7.260  14.406  45.437  1.00 84.45           C  
ATOM   2043  C   ASP A 269      -8.595  15.132  45.543  1.00101.70           C  
ATOM   2044  O   ASP A 269      -9.421  15.064  44.631  1.00117.02           O  
ATOM   2045  CB  ASP A 269      -6.164  15.382  44.990  1.00 86.60           C  
ATOM   2046  CG  ASP A 269      -4.763  14.797  45.094  1.00111.41           C  
ATOM   2047  OD1 ASP A 269      -4.637  13.642  45.555  1.00122.34           O  
ATOM   2048  OD2 ASP A 269      -3.791  15.470  44.678  1.00109.83           O  
ATOM   2049  N   MET A 270      -8.797  15.838  46.658  1.00 92.27           N  
ATOM   2050  CA  MET A 270      -9.981  16.672  46.762  1.00 88.21           C  
ATOM   2051  C   MET A 270     -10.026  17.733  45.673  1.00 89.27           C  
ATOM   2052  O   MET A 270     -11.106  18.021  45.137  1.00 99.25           O  
ATOM   2053  CB  MET A 270     -10.065  17.320  48.139  1.00 96.37           C  
ATOM   2054  CG  MET A 270     -10.952  18.504  48.183  1.00 85.75           C  
ATOM   2055  SD  MET A 270     -12.613  18.054  48.620  1.00 90.14           S  
ATOM   2056  CE  MET A 270     -12.318  17.134  50.119  1.00 94.22           C  
ATOM   2057  N   TRP A 271      -8.862  18.266  45.287  1.00 97.18           N  
ATOM   2058  CA  TRP A 271      -8.724  19.306  44.285  1.00 99.82           C  
ATOM   2059  C   TRP A 271      -8.232  18.766  42.937  1.00102.56           C  
ATOM   2060  O   TRP A 271      -8.166  19.522  41.957  1.00107.75           O  
ATOM   2061  CB  TRP A 271      -7.766  20.396  44.792  1.00100.99           C  
ATOM   2062  CG  TRP A 271      -7.968  20.694  46.258  1.00 98.98           C  
ATOM   2063  CD1 TRP A 271      -8.913  21.511  46.800  1.00 99.90           C  
ATOM   2064  CD2 TRP A 271      -7.168  20.215  47.359  1.00 97.84           C  
ATOM   2065  NE1 TRP A 271      -8.779  21.535  48.170  1.00105.60           N  
ATOM   2066  CE2 TRP A 271      -7.714  20.756  48.536  1.00116.52           C  
ATOM   2067  CE3 TRP A 271      -6.051  19.370  47.463  1.00103.29           C  
ATOM   2068  CZ2 TRP A 271      -7.188  20.487  49.802  1.00139.18           C  
ATOM   2069  CZ3 TRP A 271      -5.526  19.102  48.732  1.00130.10           C  
ATOM   2070  CH2 TRP A 271      -6.100  19.661  49.878  1.00139.84           C  
ATOM   2071  N   GLY A 272      -7.898  17.483  42.854  1.00 97.80           N  
ATOM   2072  CA  GLY A 272      -7.545  16.882  41.590  1.00 83.90           C  
ATOM   2073  C   GLY A 272      -6.235  17.402  41.025  1.00 99.25           C  
ATOM   2074  O   GLY A 272      -6.122  17.645  39.823  1.00101.43           O  
ATOM   2075  N   ARG A 273      -5.247  17.552  41.907  1.00 95.30           N  
ATOM   2076  CA  ARG A 273      -3.905  18.018  41.599  1.00 83.30           C  
ATOM   2077  C   ARG A 273      -3.018  16.884  41.093  1.00 82.17           C  
ATOM   2078  O   ARG A 273      -2.644  16.835  39.911  1.00105.86           O  
ATOM   2079  CB  ARG A 273      -3.286  18.632  42.837  1.00 85.22           C  
ATOM   2080  CG  ARG A 273      -1.987  19.317  42.639  1.00 92.50           C  
ATOM   2081  CD  ARG A 273      -1.640  20.079  43.899  1.00 86.61           C  
ATOM   2082  NE  ARG A 273      -0.297  20.639  43.897  1.00 85.97           N  
ATOM   2083  CZ  ARG A 273       0.343  20.953  45.011  1.00 88.74           C  
ATOM   2084  NH1 ARG A 273      -0.188  20.705  46.197  1.00 77.07           N  
ATOM   2085  NH2 ARG A 273       1.531  21.551  44.937  1.00 80.57           N  
ATOM   2086  N   PHE A 274      -2.613  16.001  42.003  1.00 84.22           N  
ATOM   2087  CA  PHE A 274      -1.788  14.842  41.684  1.00101.33           C  
ATOM   2088  C   PHE A 274      -2.707  13.650  41.441  1.00 96.54           C  
ATOM   2089  O   PHE A 274      -3.646  13.425  42.211  1.00103.45           O  
ATOM   2090  CB  PHE A 274      -0.812  14.522  42.826  1.00100.39           C  
ATOM   2091  CG  PHE A 274       0.016  15.697  43.261  1.00 94.85           C  
ATOM   2092  CD1 PHE A 274       1.063  16.149  42.482  1.00 99.42           C  
ATOM   2093  CD2 PHE A 274      -0.279  16.371  44.439  1.00 89.10           C  
ATOM   2094  CE1 PHE A 274       1.823  17.231  42.877  1.00 96.62           C  
ATOM   2095  CE2 PHE A 274       0.480  17.462  44.840  1.00 76.55           C  
ATOM   2096  CZ  PHE A 274       1.532  17.890  44.053  1.00 78.16           C  
ATOM   2097  N   TRP A 275      -2.458  12.901  40.366  1.00 79.20           N  
ATOM   2098  CA  TRP A 275      -3.223  11.698  40.070  1.00 93.58           C  
ATOM   2099  C   TRP A 275      -2.589  10.454  40.688  1.00 91.04           C  
ATOM   2100  O   TRP A 275      -2.841   9.334  40.225  1.00 99.66           O  
ATOM   2101  CB  TRP A 275      -3.368  11.527  38.555  1.00105.48           C  
ATOM   2102  CG  TRP A 275      -4.240  12.568  37.903  1.00 92.06           C  
ATOM   2103  CD1 TRP A 275      -4.815  13.656  38.500  1.00 93.03           C  
ATOM   2104  CD2 TRP A 275      -4.610  12.627  36.523  1.00 80.16           C  
ATOM   2105  NE1 TRP A 275      -5.531  14.378  37.576  1.00 81.68           N  
ATOM   2106  CE2 TRP A 275      -5.421  13.768  36.354  1.00 93.47           C  
ATOM   2107  CE3 TRP A 275      -4.341  11.822  35.413  1.00 85.41           C  
ATOM   2108  CZ2 TRP A 275      -5.964  14.121  35.121  1.00111.44           C  
ATOM   2109  CZ3 TRP A 275      -4.880  12.173  34.190  1.00 84.91           C  
ATOM   2110  CH2 TRP A 275      -5.682  13.312  34.053  1.00 94.98           C  
ATOM   2111  N   THR A 276      -1.758  10.641  41.717  1.00 95.21           N  
ATOM   2112  CA  THR A 276      -0.940   9.550  42.239  1.00107.87           C  
ATOM   2113  C   THR A 276      -1.787   8.416  42.798  1.00106.72           C  
ATOM   2114  O   THR A 276      -1.525   7.241  42.515  1.00118.76           O  
ATOM   2115  CB  THR A 276       0.009  10.070  43.321  1.00100.36           C  
ATOM   2116  OG1 THR A 276       0.583  11.319  42.913  1.00 99.13           O  
ATOM   2117  CG2 THR A 276       1.108   9.055  43.584  1.00 85.99           C  
ATOM   2118  N   ASN A 277      -2.798   8.741  43.601  1.00 92.12           N  
ATOM   2119  CA  ASN A 277      -3.570   7.711  44.285  1.00 99.39           C  
ATOM   2120  C   ASN A 277      -4.409   6.860  43.339  1.00108.41           C  
ATOM   2121  O   ASN A 277      -5.025   5.888  43.792  1.00121.09           O  
ATOM   2122  CB  ASN A 277      -4.462   8.361  45.342  1.00 96.28           C  
ATOM   2123  CG  ASN A 277      -3.662   9.077  46.409  1.00102.24           C  
ATOM   2124  OD1 ASN A 277      -2.915   8.455  47.165  1.00111.23           O  
ATOM   2125  ND2 ASN A 277      -3.808  10.395  46.471  1.00110.31           N  
ATOM   2126  N   LEU A 278      -4.445   7.194  42.049  1.00 98.54           N  
ATOM   2127  CA  LEU A 278      -5.150   6.406  41.046  1.00100.70           C  
ATOM   2128  C   LEU A 278      -4.340   5.210  40.558  1.00103.52           C  
ATOM   2129  O   LEU A 278      -4.819   4.474  39.687  1.00114.64           O  
ATOM   2130  CB  LEU A 278      -5.521   7.298  39.857  1.00 95.39           C  
ATOM   2131  CG  LEU A 278      -6.554   8.394  40.127  1.00 94.33           C  
ATOM   2132  CD1 LEU A 278      -6.813   9.207  38.868  1.00 84.61           C  
ATOM   2133  CD2 LEU A 278      -7.851   7.814  40.677  1.00105.98           C  
ATOM   2134  N   TYR A 279      -3.134   5.007  41.098  1.00 95.64           N  
ATOM   2135  CA  TYR A 279      -2.265   3.922  40.648  1.00101.90           C  
ATOM   2136  C   TYR A 279      -2.922   2.561  40.840  1.00104.28           C  
ATOM   2137  O   TYR A 279      -2.872   1.705  39.948  1.00103.75           O  
ATOM   2138  CB  TYR A 279      -0.933   3.986  41.399  1.00102.63           C  
ATOM   2139  CG  TYR A 279       0.089   2.954  40.971  1.00103.64           C  
ATOM   2140  CD1 TYR A 279       0.786   3.086  39.777  1.00106.53           C  
ATOM   2141  CD2 TYR A 279       0.363   1.850  41.770  1.00106.21           C  
ATOM   2142  CE1 TYR A 279       1.725   2.144  39.389  1.00105.88           C  
ATOM   2143  CE2 TYR A 279       1.298   0.904  41.390  1.00107.43           C  
ATOM   2144  CZ  TYR A 279       1.976   1.056  40.199  1.00106.08           C  
ATOM   2145  OH  TYR A 279       2.907   0.118  39.816  1.00 96.68           O  
ATOM   2146  N   SER A 280      -3.535   2.342  42.009  1.00107.19           N  
ATOM   2147  CA  SER A 280      -4.213   1.080  42.289  1.00110.87           C  
ATOM   2148  C   SER A 280      -5.173   0.694  41.177  1.00121.98           C  
ATOM   2149  O   SER A 280      -5.362  -0.496  40.893  1.00124.16           O  
ATOM   2150  CB  SER A 280      -4.963   1.180  43.621  1.00111.11           C  
ATOM   2151  OG  SER A 280      -5.900   2.244  43.602  1.00113.22           O  
ATOM   2152  N   LEU A 281      -5.771   1.682  40.522  1.00127.17           N  
ATOM   2153  CA  LEU A 281      -6.733   1.425  39.463  1.00121.95           C  
ATOM   2154  C   LEU A 281      -6.079   1.410  38.094  1.00117.03           C  
ATOM   2155  O   LEU A 281      -6.594   0.770  37.173  1.00121.36           O  
ATOM   2156  CB  LEU A 281      -7.829   2.489  39.505  1.00107.97           C  
ATOM   2157  CG  LEU A 281      -8.422   2.762  40.890  1.00124.41           C  
ATOM   2158  CD1 LEU A 281      -9.407   3.919  40.852  1.00121.40           C  
ATOM   2159  CD2 LEU A 281      -9.097   1.515  41.426  1.00120.93           C  
ATOM   2160  N   THR A 282      -4.943   2.090  37.944  1.00115.08           N  
ATOM   2161  CA  THR A 282      -4.313   2.257  36.641  1.00114.13           C  
ATOM   2162  C   THR A 282      -3.028   1.457  36.493  1.00115.81           C  
ATOM   2163  O   THR A 282      -2.311   1.652  35.508  1.00109.22           O  
ATOM   2164  CB  THR A 282      -4.010   3.733  36.387  1.00106.80           C  
ATOM   2165  OG1 THR A 282      -3.188   4.228  37.450  1.00105.15           O  
ATOM   2166  CG2 THR A 282      -5.297   4.555  36.296  1.00 94.15           C  
ATOM   2167  N   VAL A 283      -2.722   0.568  37.437  1.00118.69           N  
ATOM   2168  CA  VAL A 283      -1.425  -0.126  37.412  1.00113.83           C  
ATOM   2169  C   VAL A 283      -1.309  -0.932  36.124  1.00114.63           C  
ATOM   2170  O   VAL A 283      -2.209  -1.738  35.811  1.00105.82           O  
ATOM   2171  CB  VAL A 283      -1.262  -1.030  38.649  1.00112.76           C  
ATOM   2172  CG1 VAL A 283      -2.521  -1.857  38.895  1.00133.20           C  
ATOM   2173  CG2 VAL A 283      -0.027  -1.931  38.512  1.00104.96           C  
ATOM   2174  N   PRO A 284      -0.244  -0.749  35.339  1.00110.17           N  
ATOM   2175  CA  PRO A 284      -0.160  -1.448  34.046  1.00 98.08           C  
ATOM   2176  C   PRO A 284      -0.116  -2.960  34.175  1.00100.12           C  
ATOM   2177  O   PRO A 284      -0.824  -3.662  33.445  1.00116.48           O  
ATOM   2178  CB  PRO A 284       1.136  -0.884  33.447  1.00 98.91           C  
ATOM   2179  CG  PRO A 284       1.277   0.463  34.099  1.00106.35           C  
ATOM   2180  CD  PRO A 284       0.850   0.216  35.513  1.00109.97           C  
ATOM   2181  N   PHE A 285       0.706  -3.485  35.082  1.00108.01           N  
ATOM   2182  CA  PHE A 285       0.830  -4.926  35.303  1.00118.20           C  
ATOM   2183  C   PHE A 285       0.669  -5.160  36.804  1.00133.25           C  
ATOM   2184  O   PHE A 285       1.644  -5.095  37.556  1.00136.86           O  
ATOM   2185  CB  PHE A 285       2.159  -5.445  34.766  1.00121.26           C  
ATOM   2186  CG  PHE A 285       2.426  -5.062  33.336  1.00120.66           C  
ATOM   2187  CD1 PHE A 285       1.919  -5.819  32.291  1.00125.70           C  
ATOM   2188  CD2 PHE A 285       3.164  -3.929  33.037  1.00119.99           C  
ATOM   2189  CE1 PHE A 285       2.161  -5.460  30.974  1.00128.47           C  
ATOM   2190  CE2 PHE A 285       3.406  -3.564  31.728  1.00119.47           C  
ATOM   2191  CZ  PHE A 285       2.905  -4.330  30.694  1.00127.52           C  
ATOM   2192  N   GLY A 286      -0.565  -5.444  37.225  1.00136.50           N  
ATOM   2193  CA  GLY A 286      -0.885  -5.413  38.642  1.00129.86           C  
ATOM   2194  C   GLY A 286      -0.167  -6.468  39.465  1.00130.28           C  
ATOM   2195  O   GLY A 286       0.194  -6.223  40.619  1.00127.33           O  
ATOM   2196  N   GLN A 287       0.043  -7.655  38.893  1.00132.33           N  
ATOM   2197  CA  GLN A 287       0.600  -8.757  39.674  1.00146.10           C  
ATOM   2198  C   GLN A 287       2.042  -8.487  40.087  1.00148.28           C  
ATOM   2199  O   GLN A 287       2.447  -8.832  41.203  1.00153.23           O  
ATOM   2200  CB  GLN A 287       0.497 -10.064  38.889  1.00151.86           C  
ATOM   2201  CG  GLN A 287      -0.928 -10.456  38.545  1.00155.75           C  
ATOM   2202  CD  GLN A 287      -1.771 -10.697  39.783  1.00165.11           C  
ATOM   2203  OE1 GLN A 287      -1.297 -11.260  40.770  1.00171.84           O  
ATOM   2204  NE2 GLN A 287      -3.027 -10.267  39.739  1.00174.57           N  
ATOM   2205  N   LYS A 288       2.830  -7.876  39.212  1.00135.46           N  
ATOM   2206  CA  LYS A 288       4.225  -7.606  39.541  1.00134.66           C  
ATOM   2207  C   LYS A 288       4.314  -6.461  40.544  1.00139.46           C  
ATOM   2208  O   LYS A 288       3.774  -5.377  40.292  1.00130.43           O  
ATOM   2209  CB  LYS A 288       5.020  -7.283  38.279  1.00117.68           C  
ATOM   2210  CG  LYS A 288       5.311  -8.506  37.422  1.00119.95           C  
ATOM   2211  CD  LYS A 288       6.244  -8.179  36.269  1.00141.76           C  
ATOM   2212  CE  LYS A 288       6.673  -9.444  35.538  1.00149.45           C  
ATOM   2213  NZ  LYS A 288       7.474  -9.151  34.317  1.00153.46           N  
ATOM   2214  N   PRO A 289       4.979  -6.654  41.678  1.00139.31           N  
ATOM   2215  CA  PRO A 289       4.993  -5.628  42.723  1.00130.24           C  
ATOM   2216  C   PRO A 289       6.042  -4.557  42.451  1.00129.63           C  
ATOM   2217  O   PRO A 289       6.926  -4.703  41.605  1.00132.54           O  
ATOM   2218  CB  PRO A 289       5.337  -6.433  43.977  1.00117.46           C  
ATOM   2219  CG  PRO A 289       6.260  -7.490  43.460  1.00124.97           C  
ATOM   2220  CD  PRO A 289       5.750  -7.847  42.075  1.00117.11           C  
ATOM   2221  N   ASN A 290       5.926  -3.463  43.198  1.00133.76           N  
ATOM   2222  CA  ASN A 290       6.903  -2.390  43.119  1.00134.93           C  
ATOM   2223  C   ASN A 290       8.130  -2.719  43.963  1.00136.72           C  
ATOM   2224  O   ASN A 290       8.092  -3.555  44.871  1.00143.43           O  
ATOM   2225  CB  ASN A 290       6.295  -1.063  43.575  1.00131.08           C  
ATOM   2226  CG  ASN A 290       5.914  -0.166  42.414  1.00142.87           C  
ATOM   2227  OD1 ASN A 290       6.588  -0.147  41.383  1.00149.70           O  
ATOM   2228  ND2 ASN A 290       4.837   0.593  42.579  1.00126.79           N  
ATOM   2229  N   ILE A 291       9.230  -2.042  43.650  1.00130.11           N  
ATOM   2230  CA  ILE A 291      10.497  -2.249  44.344  1.00128.60           C  
ATOM   2231  C   ILE A 291      10.411  -1.546  45.695  1.00128.96           C  
ATOM   2232  O   ILE A 291      10.410  -0.315  45.763  1.00125.20           O  
ATOM   2233  CB  ILE A 291      11.678  -1.724  43.521  1.00124.09           C  
ATOM   2234  CG1 ILE A 291      11.870  -2.564  42.258  1.00129.44           C  
ATOM   2235  CG2 ILE A 291      12.953  -1.739  44.348  1.00133.58           C  
ATOM   2236  CD1 ILE A 291      13.073  -2.148  41.439  1.00133.27           C  
ATOM   2237  N   ASP A 292      10.335  -2.325  46.773  1.00127.83           N  
ATOM   2238  CA  ASP A 292      10.265  -1.786  48.131  1.00129.74           C  
ATOM   2239  C   ASP A 292      11.380  -2.417  48.961  1.00146.51           C  
ATOM   2240  O   ASP A 292      11.272  -3.572  49.384  1.00160.50           O  
ATOM   2241  CB  ASP A 292       8.899  -2.037  48.758  1.00131.75           C  
ATOM   2242  CG  ASP A 292       8.680  -1.221  50.017  1.00120.82           C  
ATOM   2243  OD1 ASP A 292       8.628   0.024  49.917  1.00105.17           O  
ATOM   2244  OD2 ASP A 292       8.562  -1.823  51.104  1.00120.35           O  
ATOM   2245  N   VAL A 293      12.440  -1.649  49.205  1.00150.23           N  
ATOM   2246  CA  VAL A 293      13.605  -2.135  49.936  1.00152.94           C  
ATOM   2247  C   VAL A 293      13.420  -1.907  51.430  1.00144.37           C  
ATOM   2248  O   VAL A 293      14.362  -2.079  52.213  1.00137.59           O  
ATOM   2249  CB  VAL A 293      14.893  -1.457  49.435  1.00151.66           C  
ATOM   2250  CG1 VAL A 293      15.097  -1.740  47.957  1.00151.20           C  
ATOM   2251  CG2 VAL A 293      14.835   0.042  49.690  1.00146.37           C  
ATOM   2252  N   THR A 294      12.208  -1.517  51.835  1.00140.22           N  
ATOM   2253  CA  THR A 294      11.932  -1.300  53.253  1.00140.49           C  
ATOM   2254  C   THR A 294      12.176  -2.568  54.061  1.00146.41           C  
ATOM   2255  O   THR A 294      12.796  -2.523  55.131  1.00141.80           O  
ATOM   2256  CB  THR A 294      10.495  -0.815  53.446  1.00132.59           C  
ATOM   2257  OG1 THR A 294      10.330   0.464  52.822  1.00144.28           O  
ATOM   2258  CG2 THR A 294      10.161  -0.699  54.929  1.00129.96           C  
ATOM   2259  N   ASP A 295      11.702  -3.710  53.561  1.00149.35           N  
ATOM   2260  CA  ASP A 295      11.932  -4.971  54.255  1.00153.06           C  
ATOM   2261  C   ASP A 295      13.420  -5.291  54.331  1.00154.86           C  
ATOM   2262  O   ASP A 295      13.892  -5.853  55.326  1.00136.03           O  
ATOM   2263  CB  ASP A 295      11.172  -6.097  53.555  1.00158.43           C  
ATOM   2264  CG  ASP A 295       9.734  -6.204  54.020  1.00169.75           C  
ATOM   2265  OD1 ASP A 295       9.408  -5.637  55.084  1.00164.81           O  
ATOM   2266  OD2 ASP A 295       8.929  -6.852  53.318  1.00177.93           O  
ATOM   2267  N   ALA A 296      14.177  -4.928  53.293  1.00160.46           N  
ATOM   2268  CA  ALA A 296      15.613  -5.185  53.298  1.00162.25           C  
ATOM   2269  C   ALA A 296      16.343  -4.302  54.301  1.00159.23           C  
ATOM   2270  O   ALA A 296      17.357  -4.722  54.869  1.00145.69           O  
ATOM   2271  CB  ALA A 296      16.188  -4.982  51.898  1.00165.46           C  
ATOM   2272  N   MET A 297      15.852  -3.081  54.528  1.00157.60           N  
ATOM   2273  CA  MET A 297      16.492  -2.196  55.496  1.00157.95           C  
ATOM   2274  C   MET A 297      16.312  -2.715  56.917  1.00161.52           C  
ATOM   2275  O   MET A 297      17.264  -2.736  57.707  1.00150.65           O  
ATOM   2276  CB  MET A 297      15.934  -0.777  55.365  1.00142.40           C  
ATOM   2277  CG  MET A 297      16.265  -0.093  54.049  1.00136.99           C  
ATOM   2278  SD  MET A 297      15.346   1.439  53.798  1.00144.70           S  
ATOM   2279  CE  MET A 297      15.936   2.419  55.176  1.00141.37           C  
ATOM   2280  N   VAL A 298      15.094  -3.141  57.260  1.00155.91           N  
ATOM   2281  CA  VAL A 298      14.843  -3.681  58.594  1.00146.60           C  
ATOM   2282  C   VAL A 298      15.617  -4.977  58.799  1.00149.24           C  
ATOM   2283  O   VAL A 298      16.101  -5.261  59.902  1.00139.55           O  
ATOM   2284  CB  VAL A 298      13.331  -3.880  58.812  1.00134.88           C  
ATOM   2285  CG1 VAL A 298      13.056  -4.422  60.207  1.00125.84           C  
ATOM   2286  CG2 VAL A 298      12.588  -2.572  58.590  1.00132.96           C  
ATOM   2287  N   ASP A 299      15.758  -5.777  57.738  1.00173.99           N  
ATOM   2288  CA  ASP A 299      16.471  -7.047  57.853  1.00179.21           C  
ATOM   2289  C   ASP A 299      17.935  -6.842  58.217  1.00166.52           C  
ATOM   2290  O   ASP A 299      18.529  -7.686  58.897  1.00158.32           O  
ATOM   2291  CB  ASP A 299      16.357  -7.836  56.548  1.00182.85           C  
ATOM   2292  CG  ASP A 299      14.979  -8.437  56.348  1.00193.51           C  
ATOM   2293  OD1 ASP A 299      14.152  -8.357  57.280  1.00195.10           O  
ATOM   2294  OD2 ASP A 299      14.722  -8.987  55.256  1.00203.21           O  
ATOM   2295  N   GLN A 300      18.532  -5.735  57.780  1.00154.86           N  
ATOM   2296  CA  GLN A 300      19.923  -5.427  58.076  1.00159.83           C  
ATOM   2297  C   GLN A 300      20.073  -4.471  59.255  1.00164.99           C  
ATOM   2298  O   GLN A 300      21.187  -4.016  59.532  1.00156.62           O  
ATOM   2299  CB  GLN A 300      20.606  -4.862  56.829  1.00159.38           C  
ATOM   2300  CG  GLN A 300      20.524  -5.800  55.629  1.00162.08           C  
ATOM   2301  CD  GLN A 300      21.038  -5.175  54.347  1.00157.40           C  
ATOM   2302  OE1 GLN A 300      21.818  -4.224  54.374  1.00162.46           O  
ATOM   2303  NE2 GLN A 300      20.599  -5.709  53.212  1.00148.37           N  
ATOM   2304  N   ALA A 301      18.973  -4.158  59.947  1.00167.04           N  
ATOM   2305  CA  ALA A 301      18.997  -3.407  61.206  1.00158.93           C  
ATOM   2306  C   ALA A 301      19.540  -1.991  61.019  1.00149.37           C  
ATOM   2307  O   ALA A 301      20.245  -1.458  61.879  1.00150.37           O  
ATOM   2308  CB  ALA A 301      19.790  -4.154  62.282  1.00145.34           C  
ATOM   2309  N   TRP A 302      19.202  -1.375  59.891  1.00137.42           N  
ATOM   2310  CA  TRP A 302      19.572   0.013  59.652  1.00141.79           C  
ATOM   2311  C   TRP A 302      18.813   0.930  60.605  1.00141.38           C  
ATOM   2312  O   TRP A 302      17.626   0.723  60.873  1.00150.36           O  
ATOM   2313  CB  TRP A 302      19.260   0.398  58.205  1.00149.46           C  
ATOM   2314  CG  TRP A 302      20.253  -0.108  57.199  1.00151.32           C  
ATOM   2315  CD1 TRP A 302      20.987  -1.256  57.276  1.00148.09           C  
ATOM   2316  CD2 TRP A 302      20.587   0.498  55.944  1.00146.25           C  
ATOM   2317  NE1 TRP A 302      21.774  -1.391  56.157  1.00148.54           N  
ATOM   2318  CE2 TRP A 302      21.545  -0.328  55.323  1.00147.98           C  
ATOM   2319  CE3 TRP A 302      20.176   1.663  55.289  1.00138.19           C  
ATOM   2320  CZ2 TRP A 302      22.098  -0.027  54.080  1.00144.99           C  
ATOM   2321  CZ3 TRP A 302      20.727   1.961  54.054  1.00138.53           C  
ATOM   2322  CH2 TRP A 302      21.677   1.119  53.463  1.00141.32           C  
ATOM   2323  N   ASP A 303      19.499   1.942  61.126  1.00128.15           N  
ATOM   2324  CA  ASP A 303      18.850   2.984  61.908  1.00133.95           C  
ATOM   2325  C   ASP A 303      18.880   4.296  61.130  1.00135.23           C  
ATOM   2326  O   ASP A 303      19.337   4.357  59.985  1.00136.43           O  
ATOM   2327  CB  ASP A 303      19.498   3.135  63.290  1.00143.12           C  
ATOM   2328  CG  ASP A 303      20.992   3.409  63.223  1.00145.44           C  
ATOM   2329  OD1 ASP A 303      21.527   3.624  62.116  1.00144.94           O  
ATOM   2330  OD2 ASP A 303      21.633   3.421  64.295  1.00137.26           O  
ATOM   2331  N   ALA A 304      18.381   5.355  61.771  1.00135.16           N  
ATOM   2332  CA  ALA A 304      18.319   6.655  61.110  1.00137.77           C  
ATOM   2333  C   ALA A 304      19.707   7.155  60.735  1.00125.63           C  
ATOM   2334  O   ALA A 304      19.892   7.754  59.669  1.00121.18           O  
ATOM   2335  CB  ALA A 304      17.608   7.667  62.007  1.00140.58           C  
ATOM   2336  N   GLN A 305      20.701   6.913  61.593  1.00114.65           N  
ATOM   2337  CA  GLN A 305      22.038   7.422  61.313  1.00127.90           C  
ATOM   2338  C   GLN A 305      22.688   6.692  60.144  1.00126.40           C  
ATOM   2339  O   GLN A 305      23.466   7.297  59.399  1.00132.60           O  
ATOM   2340  CB  GLN A 305      22.917   7.328  62.560  1.00124.77           C  
ATOM   2341  CG  GLN A 305      24.138   8.236  62.504  1.00113.03           C  
ATOM   2342  CD  GLN A 305      25.245   7.787  63.432  1.00133.62           C  
ATOM   2343  OE1 GLN A 305      26.381   7.577  63.005  1.00142.39           O  
ATOM   2344  NE2 GLN A 305      24.923   7.640  64.711  1.00149.27           N  
ATOM   2345  N   ARG A 306      22.388   5.402  59.963  1.00128.65           N  
ATOM   2346  CA  ARG A 306      22.876   4.702  58.780  1.00136.36           C  
ATOM   2347  C   ARG A 306      22.263   5.277  57.510  1.00125.32           C  
ATOM   2348  O   ARG A 306      22.926   5.350  56.468  1.00117.56           O  
ATOM   2349  CB  ARG A 306      22.581   3.205  58.880  1.00141.80           C  
ATOM   2350  CG  ARG A 306      22.940   2.450  57.611  1.00139.10           C  
ATOM   2351  CD  ARG A 306      24.442   2.449  57.386  1.00139.07           C  
ATOM   2352  NE  ARG A 306      24.813   1.788  56.139  1.00141.81           N  
ATOM   2353  CZ  ARG A 306      24.954   0.478  55.991  1.00145.62           C  
ATOM   2354  NH1 ARG A 306      24.734  -0.359  56.991  1.00145.96           N  
ATOM   2355  NH2 ARG A 306      25.324  -0.004  54.808  1.00142.10           N  
ATOM   2356  N   ILE A 307      20.998   5.699  57.580  1.00120.84           N  
ATOM   2357  CA  ILE A 307      20.326   6.270  56.415  1.00120.02           C  
ATOM   2358  C   ILE A 307      21.051   7.528  55.952  1.00120.50           C  
ATOM   2359  O   ILE A 307      21.511   7.620  54.808  1.00112.70           O  
ATOM   2360  CB  ILE A 307      18.849   6.560  56.735  1.00115.86           C  
ATOM   2361  CG1 ILE A 307      18.102   5.256  57.017  1.00123.76           C  
ATOM   2362  CG2 ILE A 307      18.191   7.317  55.592  1.00112.15           C  
ATOM   2363  CD1 ILE A 307      16.652   5.452  57.401  1.00138.31           C  
ATOM   2364  N   PHE A 308      21.170   8.514  56.844  1.00127.13           N  
ATOM   2365  CA  PHE A 308      21.825   9.763  56.476  1.00116.01           C  
ATOM   2366  C   PHE A 308      23.296   9.548  56.145  1.00110.68           C  
ATOM   2367  O   PHE A 308      23.863  10.291  55.336  1.00104.09           O  
ATOM   2368  CB  PHE A 308      21.671  10.784  57.604  1.00108.60           C  
ATOM   2369  CG  PHE A 308      20.306  11.410  57.672  1.00116.27           C  
ATOM   2370  CD1 PHE A 308      19.297  10.823  58.419  1.00116.99           C  
ATOM   2371  CD2 PHE A 308      20.030  12.583  56.988  1.00113.29           C  
ATOM   2372  CE1 PHE A 308      18.040  11.396  58.487  1.00109.35           C  
ATOM   2373  CE2 PHE A 308      18.775  13.161  57.051  1.00108.81           C  
ATOM   2374  CZ  PHE A 308      17.779  12.566  57.802  1.00106.21           C  
ATOM   2375  N   LYS A 309      23.927   8.539  56.754  1.00131.97           N  
ATOM   2376  CA  LYS A 309      25.308   8.212  56.410  1.00139.27           C  
ATOM   2377  C   LYS A 309      25.427   7.777  54.955  1.00136.19           C  
ATOM   2378  O   LYS A 309      26.370   8.169  54.258  1.00133.16           O  
ATOM   2379  CB  LYS A 309      25.841   7.116  57.335  1.00132.23           C  
ATOM   2380  CG  LYS A 309      27.214   7.403  57.925  1.00123.40           C  
ATOM   2381  CD  LYS A 309      27.140   8.435  59.033  1.00134.17           C  
ATOM   2382  CE  LYS A 309      28.521   8.794  59.557  1.00154.99           C  
ATOM   2383  NZ  LYS A 309      28.452   9.751  60.695  1.00144.08           N  
ATOM   2384  N   GLU A 310      24.483   6.961  54.480  1.00120.28           N  
ATOM   2385  CA  GLU A 310      24.512   6.538  53.084  1.00114.88           C  
ATOM   2386  C   GLU A 310      24.220   7.699  52.143  1.00116.71           C  
ATOM   2387  O   GLU A 310      24.735   7.728  51.019  1.00109.29           O  
ATOM   2388  CB  GLU A 310      23.517   5.400  52.856  1.00119.41           C  
ATOM   2389  CG  GLU A 310      23.926   4.082  53.493  1.00126.84           C  
ATOM   2390  CD  GLU A 310      25.060   3.405  52.746  1.00135.77           C  
ATOM   2391  OE1 GLU A 310      25.244   3.706  51.548  1.00112.97           O  
ATOM   2392  OE2 GLU A 310      25.768   2.576  53.357  1.00153.02           O  
ATOM   2393  N   ALA A 311      23.403   8.660  52.580  1.00106.15           N  
ATOM   2394  CA  ALA A 311      23.169   9.855  51.776  1.00100.52           C  
ATOM   2395  C   ALA A 311      24.439  10.688  51.661  1.00101.41           C  
ATOM   2396  O   ALA A 311      24.805  11.134  50.567  1.00 99.92           O  
ATOM   2397  CB  ALA A 311      22.032  10.678  52.379  1.00107.48           C  
ATOM   2398  N   GLU A 312      25.119  10.911  52.789  1.00117.36           N  
ATOM   2399  CA  GLU A 312      26.412  11.590  52.780  1.00122.61           C  
ATOM   2400  C   GLU A 312      27.375  10.926  51.806  1.00120.33           C  
ATOM   2401  O   GLU A 312      28.043  11.599  51.012  1.00111.16           O  
ATOM   2402  CB  GLU A 312      26.999  11.591  54.192  1.00132.05           C  
ATOM   2403  CG  GLU A 312      28.310  12.340  54.338  1.00129.46           C  
ATOM   2404  CD  GLU A 312      28.880  12.228  55.739  1.00126.98           C  
ATOM   2405  OE1 GLU A 312      28.820  11.122  56.316  1.00131.71           O  
ATOM   2406  OE2 GLU A 312      29.385  13.243  56.262  1.00124.69           O  
ATOM   2407  N   LYS A 313      27.452   9.595  51.855  1.00123.61           N  
ATOM   2408  CA  LYS A 313      28.347   8.858  50.971  1.00120.82           C  
ATOM   2409  C   LYS A 313      27.986   9.065  49.505  1.00120.14           C  
ATOM   2410  O   LYS A 313      28.873   9.067  48.643  1.00116.99           O  
ATOM   2411  CB  LYS A 313      28.310   7.374  51.341  1.00124.74           C  
ATOM   2412  CG  LYS A 313      29.142   6.457  50.465  1.00123.87           C  
ATOM   2413  CD  LYS A 313      28.686   5.014  50.635  1.00133.36           C  
ATOM   2414  CE  LYS A 313      29.283   4.380  51.883  1.00118.52           C  
ATOM   2415  NZ  LYS A 313      30.073   3.155  51.580  1.00123.88           N  
ATOM   2416  N   PHE A 314      26.699   9.257  49.205  1.00117.35           N  
ATOM   2417  CA  PHE A 314      26.282   9.480  47.824  1.00111.99           C  
ATOM   2418  C   PHE A 314      26.830  10.797  47.288  1.00110.01           C  
ATOM   2419  O   PHE A 314      27.453  10.835  46.220  1.00105.52           O  
ATOM   2420  CB  PHE A 314      24.756   9.453  47.728  1.00114.21           C  
ATOM   2421  CG  PHE A 314      24.216  10.060  46.463  1.00110.93           C  
ATOM   2422  CD1 PHE A 314      24.234   9.347  45.275  1.00109.16           C  
ATOM   2423  CD2 PHE A 314      23.686  11.340  46.463  1.00109.17           C  
ATOM   2424  CE1 PHE A 314      23.736   9.902  44.111  1.00 94.89           C  
ATOM   2425  CE2 PHE A 314      23.189  11.900  45.303  1.00 99.95           C  
ATOM   2426  CZ  PHE A 314      23.213  11.180  44.126  1.00 93.58           C  
ATOM   2427  N   PHE A 315      26.592  11.895  48.011  1.00113.73           N  
ATOM   2428  CA  PHE A 315      27.106  13.195  47.586  1.00114.73           C  
ATOM   2429  C   PHE A 315      28.626  13.185  47.496  1.00120.44           C  
ATOM   2430  O   PHE A 315      29.207  13.703  46.537  1.00124.09           O  
ATOM   2431  CB  PHE A 315      26.639  14.289  48.547  1.00111.81           C  
ATOM   2432  CG  PHE A 315      25.162  14.544  48.508  1.00105.36           C  
ATOM   2433  CD1 PHE A 315      24.594  15.231  47.449  1.00104.35           C  
ATOM   2434  CD2 PHE A 315      24.341  14.098  49.529  1.00109.52           C  
ATOM   2435  CE1 PHE A 315      23.235  15.472  47.411  1.00111.98           C  
ATOM   2436  CE2 PHE A 315      22.981  14.333  49.493  1.00107.89           C  
ATOM   2437  CZ  PHE A 315      22.427  15.023  48.434  1.00109.44           C  
ATOM   2438  N   VAL A 316      29.290  12.601  48.497  1.00118.82           N  
ATOM   2439  CA  VAL A 316      30.749  12.537  48.490  1.00116.91           C  
ATOM   2440  C   VAL A 316      31.249  11.792  47.260  1.00114.17           C  
ATOM   2441  O   VAL A 316      32.306  12.123  46.707  1.00110.14           O  
ATOM   2442  CB  VAL A 316      31.251  11.894  49.799  1.00114.64           C  
ATOM   2443  CG1 VAL A 316      32.731  11.563  49.710  1.00111.90           C  
ATOM   2444  CG2 VAL A 316      30.986  12.819  50.977  1.00118.24           C  
ATOM   2445  N   SER A 317      30.489  10.802  46.790  1.00117.84           N  
ATOM   2446  CA  SER A 317      30.891  10.017  45.630  1.00126.23           C  
ATOM   2447  C   SER A 317      30.907  10.823  44.336  1.00130.36           C  
ATOM   2448  O   SER A 317      31.469  10.346  43.344  1.00131.90           O  
ATOM   2449  CB  SER A 317      29.967   8.809  45.475  1.00124.37           C  
ATOM   2450  OG  SER A 317      28.674   9.209  45.058  1.00111.99           O  
ATOM   2451  N   VAL A 318      30.314  12.016  44.311  1.00122.93           N  
ATOM   2452  CA  VAL A 318      30.336  12.866  43.125  1.00114.93           C  
ATOM   2453  C   VAL A 318      31.232  14.078  43.299  1.00119.03           C  
ATOM   2454  O   VAL A 318      31.278  14.934  42.403  1.00108.53           O  
ATOM   2455  CB  VAL A 318      28.918  13.307  42.713  1.00100.46           C  
ATOM   2456  CG1 VAL A 318      27.984  12.107  42.654  1.00110.81           C  
ATOM   2457  CG2 VAL A 318      28.387  14.381  43.647  1.00 96.83           C  
ATOM   2458  N   GLY A 319      31.947  14.182  44.414  1.00130.92           N  
ATOM   2459  CA  GLY A 319      32.880  15.266  44.626  1.00119.98           C  
ATOM   2460  C   GLY A 319      32.415  16.362  45.555  1.00117.07           C  
ATOM   2461  O   GLY A 319      33.089  17.393  45.647  1.00112.26           O  
ATOM   2462  N   LEU A 320      31.286  16.173  46.253  1.00120.31           N  
ATOM   2463  CA  LEU A 320      30.731  17.177  47.145  1.00115.69           C  
ATOM   2464  C   LEU A 320      31.158  16.905  48.586  1.00111.98           C  
ATOM   2465  O   LEU A 320      31.400  15.754  48.960  1.00121.50           O  
ATOM   2466  CB  LEU A 320      29.202  17.191  47.046  1.00115.26           C  
ATOM   2467  CG  LEU A 320      28.636  17.659  45.698  1.00102.90           C  
ATOM   2468  CD1 LEU A 320      27.119  17.532  45.661  1.00 87.96           C  
ATOM   2469  CD2 LEU A 320      29.064  19.085  45.374  1.00 90.87           C  
ATOM   2470  N   PRO A 321      31.273  17.941  49.417  1.00107.81           N  
ATOM   2471  CA  PRO A 321      31.817  17.746  50.768  1.00129.67           C  
ATOM   2472  C   PRO A 321      30.884  16.940  51.660  1.00130.87           C  
ATOM   2473  O   PRO A 321      29.667  16.915  51.462  1.00123.60           O  
ATOM   2474  CB  PRO A 321      31.973  19.179  51.295  1.00132.73           C  
ATOM   2475  CG  PRO A 321      31.014  19.986  50.480  1.00118.41           C  
ATOM   2476  CD  PRO A 321      31.038  19.364  49.120  1.00 92.50           C  
ATOM   2477  N   ASN A 322      31.470  16.277  52.660  1.00118.34           N  
ATOM   2478  CA  ASN A 322      30.638  15.609  53.648  1.00119.91           C  
ATOM   2479  C   ASN A 322      30.054  16.634  54.621  1.00113.66           C  
ATOM   2480  O   ASN A 322      30.458  17.801  54.661  1.00114.78           O  
ATOM   2481  CB  ASN A 322      31.411  14.496  54.383  1.00121.81           C  
ATOM   2482  CG  ASN A 322      32.588  15.000  55.230  1.00159.25           C  
ATOM   2483  OD1 ASN A 322      32.615  16.143  55.682  1.00168.29           O  
ATOM   2484  ND2 ASN A 322      33.557  14.107  55.475  1.00173.02           N  
ATOM   2485  N   MET A 323      29.074  16.186  55.401  1.00115.75           N  
ATOM   2486  CA  MET A 323      28.366  17.083  56.302  1.00120.71           C  
ATOM   2487  C   MET A 323      29.314  17.658  57.347  1.00125.09           C  
ATOM   2488  O   MET A 323      30.277  17.013  57.768  1.00123.25           O  
ATOM   2489  CB  MET A 323      27.221  16.345  56.994  1.00117.58           C  
ATOM   2490  CG  MET A 323      26.121  15.855  56.063  1.00116.79           C  
ATOM   2491  SD  MET A 323      25.174  17.173  55.278  1.00128.93           S  
ATOM   2492  CE  MET A 323      25.890  17.173  53.637  1.00114.04           C  
ATOM   2493  N   THR A 324      29.034  18.892  57.761  1.00123.23           N  
ATOM   2494  CA  THR A 324      29.769  19.476  58.872  1.00110.05           C  
ATOM   2495  C   THR A 324      29.494  18.688  60.147  1.00112.77           C  
ATOM   2496  O   THR A 324      28.464  18.025  60.285  1.00112.60           O  
ATOM   2497  CB  THR A 324      29.383  20.945  59.071  1.00108.58           C  
ATOM   2498  OG1 THR A 324      28.007  21.038  59.463  1.00 87.60           O  
ATOM   2499  CG2 THR A 324      29.601  21.737  57.790  1.00 91.44           C  
ATOM   2500  N   GLN A 325      30.447  18.748  61.079  1.00 97.73           N  
ATOM   2501  CA  GLN A 325      30.238  18.126  62.382  1.00109.10           C  
ATOM   2502  C   GLN A 325      29.012  18.708  63.074  1.00106.26           C  
ATOM   2503  O   GLN A 325      28.241  17.978  63.708  1.00100.93           O  
ATOM   2504  CB  GLN A 325      31.482  18.307  63.247  1.00110.51           C  
ATOM   2505  CG  GLN A 325      31.435  17.590  64.579  1.00100.28           C  
ATOM   2506  CD  GLN A 325      32.505  18.089  65.524  1.00153.11           C  
ATOM   2507  OE1 GLN A 325      33.158  19.099  65.257  1.00150.21           O  
ATOM   2508  NE2 GLN A 325      32.688  17.391  66.638  1.00167.41           N  
ATOM   2509  N   GLY A 326      28.813  20.023  62.954  1.00100.27           N  
ATOM   2510  CA  GLY A 326      27.626  20.642  63.515  1.00 98.00           C  
ATOM   2511  C   GLY A 326      26.337  20.061  62.971  1.00113.24           C  
ATOM   2512  O   GLY A 326      25.307  20.084  63.648  1.00121.56           O  
ATOM   2513  N   PHE A 327      26.371  19.534  61.745  1.00101.56           N  
ATOM   2514  CA  PHE A 327      25.211  18.830  61.209  1.00 92.18           C  
ATOM   2515  C   PHE A 327      24.886  17.598  62.045  1.00 96.05           C  
ATOM   2516  O   PHE A 327      23.743  17.408  62.475  1.00 94.31           O  
ATOM   2517  CB  PHE A 327      25.464  18.439  59.752  1.00104.10           C  
ATOM   2518  CG  PHE A 327      24.382  17.586  59.151  1.00105.74           C  
ATOM   2519  CD1 PHE A 327      23.248  18.162  58.607  1.00104.90           C  
ATOM   2520  CD2 PHE A 327      24.500  16.204  59.132  1.00100.00           C  
ATOM   2521  CE1 PHE A 327      22.256  17.379  58.052  1.00108.99           C  
ATOM   2522  CE2 PHE A 327      23.511  15.417  58.579  1.00 97.62           C  
ATOM   2523  CZ  PHE A 327      22.387  16.005  58.039  1.00106.96           C  
ATOM   2524  N   TRP A 328      25.890  16.751  62.291  1.00 93.12           N  
ATOM   2525  CA  TRP A 328      25.661  15.506  63.018  1.00 95.40           C  
ATOM   2526  C   TRP A 328      25.336  15.747  64.486  1.00100.68           C  
ATOM   2527  O   TRP A 328      24.634  14.937  65.102  1.00 98.33           O  
ATOM   2528  CB  TRP A 328      26.885  14.599  62.895  1.00 95.31           C  
ATOM   2529  CG  TRP A 328      27.132  14.131  61.500  1.00104.82           C  
ATOM   2530  CD1 TRP A 328      28.100  14.570  60.646  1.00108.12           C  
ATOM   2531  CD2 TRP A 328      26.397  13.126  60.793  1.00113.67           C  
ATOM   2532  NE1 TRP A 328      28.012  13.903  59.448  1.00115.45           N  
ATOM   2533  CE2 TRP A 328      26.974  13.010  59.513  1.00116.08           C  
ATOM   2534  CE3 TRP A 328      25.307  12.313  61.117  1.00116.60           C  
ATOM   2535  CZ2 TRP A 328      26.498  12.115  58.558  1.00119.97           C  
ATOM   2536  CZ3 TRP A 328      24.835  11.425  60.168  1.00125.99           C  
ATOM   2537  CH2 TRP A 328      25.428  11.336  58.903  1.00126.58           C  
ATOM   2538  N   GLU A 329      25.833  16.839  65.063  1.00108.57           N  
ATOM   2539  CA  GLU A 329      25.626  17.117  66.479  1.00105.71           C  
ATOM   2540  C   GLU A 329      24.318  17.835  66.765  1.00106.75           C  
ATOM   2541  O   GLU A 329      23.795  17.722  67.879  1.00106.53           O  
ATOM   2542  CB  GLU A 329      26.775  17.969  67.022  1.00118.83           C  
ATOM   2543  CG  GLU A 329      28.104  17.252  67.108  1.00126.63           C  
ATOM   2544  CD  GLU A 329      29.239  18.194  67.450  1.00143.61           C  
ATOM   2545  OE1 GLU A 329      29.011  19.423  67.446  1.00137.20           O  
ATOM   2546  OE2 GLU A 329      30.357  17.710  67.719  1.00165.85           O  
ATOM   2547  N   ASN A 330      23.781  18.563  65.791  1.00109.26           N  
ATOM   2548  CA  ASN A 330      22.694  19.490  66.044  1.00109.59           C  
ATOM   2549  C   ASN A 330      21.431  19.187  65.255  1.00102.56           C  
ATOM   2550  O   ASN A 330      20.398  19.806  65.527  1.00103.23           O  
ATOM   2551  CB  ASN A 330      23.156  20.923  65.739  1.00115.91           C  
ATOM   2552  CG  ASN A 330      24.347  21.334  66.583  1.00112.27           C  
ATOM   2553  OD1 ASN A 330      24.368  21.119  67.795  1.00 99.12           O  
ATOM   2554  ND2 ASN A 330      25.361  21.902  65.940  1.00104.41           N  
ATOM   2555  N   SER A 331      21.476  18.268  64.297  1.00 94.98           N  
ATOM   2556  CA  SER A 331      20.271  17.854  63.596  1.00105.00           C  
ATOM   2557  C   SER A 331      19.479  16.867  64.444  1.00104.24           C  
ATOM   2558  O   SER A 331      20.031  16.158  65.290  1.00100.29           O  
ATOM   2559  CB  SER A 331      20.616  17.212  62.253  1.00 97.65           C  
ATOM   2560  OG  SER A 331      21.344  18.101  61.429  1.00 91.21           O  
ATOM   2561  N   MET A 332      18.172  16.823  64.209  1.00106.59           N  
ATOM   2562  CA  MET A 332      17.285  15.871  64.873  1.00112.06           C  
ATOM   2563  C   MET A 332      16.839  14.872  63.812  1.00109.86           C  
ATOM   2564  O   MET A 332      15.927  15.152  63.030  1.00121.03           O  
ATOM   2565  CB  MET A 332      16.094  16.574  65.517  1.00107.63           C  
ATOM   2566  CG  MET A 332      15.415  15.755  66.603  1.00114.53           C  
ATOM   2567  SD  MET A 332      13.925  16.541  67.238  1.00132.49           S  
ATOM   2568  CE  MET A 332      12.824  16.335  65.846  1.00131.56           C  
ATOM   2569  N   LEU A 333      17.490  13.711  63.781  1.00 94.71           N  
ATOM   2570  CA  LEU A 333      17.223  12.697  62.772  1.00 93.85           C  
ATOM   2571  C   LEU A 333      16.363  11.551  63.290  1.00 96.76           C  
ATOM   2572  O   LEU A 333      16.099  10.608  62.539  1.00103.99           O  
ATOM   2573  CB  LEU A 333      18.541  12.144  62.219  1.00 91.90           C  
ATOM   2574  CG  LEU A 333      19.607  13.176  61.853  1.00 88.99           C  
ATOM   2575  CD1 LEU A 333      20.805  12.491  61.218  1.00 87.37           C  
ATOM   2576  CD2 LEU A 333      19.031  14.233  60.926  1.00 87.00           C  
ATOM   2577  N   THR A 334      15.949  11.592  64.555  1.00116.53           N  
ATOM   2578  CA  THR A 334      15.047  10.608  65.137  1.00119.13           C  
ATOM   2579  C   THR A 334      14.067  11.332  66.045  1.00131.54           C  
ATOM   2580  O   THR A 334      14.463  12.231  66.791  1.00142.87           O  
ATOM   2581  CB  THR A 334      15.787   9.529  65.961  1.00137.65           C  
ATOM   2582  OG1 THR A 334      16.071  10.028  67.275  1.00156.18           O  
ATOM   2583  CG2 THR A 334      17.088   9.112  65.299  1.00135.59           C  
ATOM   2584  N   ASP A 335      12.795  10.947  65.980  1.00139.94           N  
ATOM   2585  CA  ASP A 335      11.800  11.510  66.881  1.00153.20           C  
ATOM   2586  C   ASP A 335      12.232  11.301  68.331  1.00158.85           C  
ATOM   2587  O   ASP A 335      12.420  10.149  68.754  1.00158.47           O  
ATOM   2588  CB  ASP A 335      10.430  10.874  66.659  1.00158.95           C  
ATOM   2589  CG  ASP A 335       9.309  11.647  67.340  1.00162.29           C  
ATOM   2590  OD1 ASP A 335       9.589  12.710  67.930  1.00164.50           O  
ATOM   2591  OD2 ASP A 335       8.151  11.180  67.303  1.00153.33           O  
ATOM   2592  N   PRO A 336      12.430  12.370  69.107  1.00155.44           N  
ATOM   2593  CA  PRO A 336      12.567  12.181  70.558  1.00159.16           C  
ATOM   2594  C   PRO A 336      11.370  11.463  71.137  1.00167.05           C  
ATOM   2595  O   PRO A 336      11.517  10.609  72.022  1.00166.34           O  
ATOM   2596  CB  PRO A 336      12.695  13.615  71.096  1.00157.90           C  
ATOM   2597  CG  PRO A 336      12.230  14.508  69.988  1.00152.24           C  
ATOM   2598  CD  PRO A 336      12.520  13.784  68.715  1.00147.79           C  
ATOM   2599  N   GLY A 337      10.182  11.771  70.623  1.00175.67           N  
ATOM   2600  CA  GLY A 337       8.957  11.156  71.064  1.00176.28           C  
ATOM   2601  C   GLY A 337       8.674  11.499  72.514  1.00181.35           C  
ATOM   2602  O   GLY A 337       9.220  12.448  73.087  1.00180.11           O  
ATOM   2603  N   ASN A 338       7.793  10.696  73.102  1.00185.25           N  
ATOM   2604  CA  ASN A 338       7.441  10.781  74.523  1.00193.94           C  
ATOM   2605  C   ASN A 338       6.922  12.192  74.794  1.00188.46           C  
ATOM   2606  O   ASN A 338       6.027  12.660  74.070  1.00180.79           O  
ATOM   2607  CB  ASN A 338       8.643  10.356  75.357  1.00193.85           C  
ATOM   2608  CG  ASN A 338       9.093   8.940  75.060  1.00199.28           C  
ATOM   2609  OD1 ASN A 338       8.506   8.246  74.229  1.00199.66           O  
ATOM   2610  ND2 ASN A 338      10.141   8.501  75.746  1.00192.87           N  
ATOM   2611  N   VAL A 339       7.457  12.903  75.788  1.00179.48           N  
ATOM   2612  CA  VAL A 339       6.933  14.212  76.160  1.00180.63           C  
ATOM   2613  C   VAL A 339       7.318  15.262  75.125  1.00177.04           C  
ATOM   2614  O   VAL A 339       6.514  16.134  74.773  1.00173.26           O  
ATOM   2615  CB  VAL A 339       7.433  14.588  77.566  1.00184.02           C  
ATOM   2616  CG1 VAL A 339       6.560  13.939  78.630  1.00169.15           C  
ATOM   2617  CG2 VAL A 339       8.886  14.161  77.743  1.00177.94           C  
ATOM   2618  N   GLN A 340       8.549  15.194  74.618  1.00170.96           N  
ATOM   2619  CA  GLN A 340       9.065  16.197  73.694  1.00166.64           C  
ATOM   2620  C   GLN A 340       8.435  16.059  72.315  1.00170.61           C  
ATOM   2621  O   GLN A 340       8.926  15.297  71.477  1.00173.59           O  
ATOM   2622  CB  GLN A 340      10.587  16.085  73.592  1.00165.17           C  
ATOM   2623  CG  GLN A 340      11.257  17.250  72.883  1.00159.79           C  
ATOM   2624  CD  GLN A 340      12.770  17.152  72.919  1.00161.13           C  
ATOM   2625  OE1 GLN A 340      13.333  16.343  73.658  1.00158.72           O  
ATOM   2626  NE2 GLN A 340      13.437  17.974  72.117  1.00152.95           N  
ATOM   2627  N   LYS A 341       7.350  16.787  72.072  1.00176.13           N  
ATOM   2628  CA  LYS A 341       6.745  16.783  70.750  1.00174.80           C  
ATOM   2629  C   LYS A 341       7.600  17.604  69.789  1.00163.95           C  
ATOM   2630  O   LYS A 341       8.445  18.404  70.200  1.00167.06           O  
ATOM   2631  CB  LYS A 341       5.323  17.344  70.810  1.00173.98           C  
ATOM   2632  CG  LYS A 341       4.473  16.759  71.930  1.00178.61           C  
ATOM   2633  CD  LYS A 341       3.266  15.987  71.416  1.00177.13           C  
ATOM   2634  CE  LYS A 341       3.680  14.753  70.629  1.00176.24           C  
ATOM   2635  NZ  LYS A 341       2.499  13.975  70.158  1.00180.24           N  
ATOM   2636  N   ALA A 342       7.372  17.402  68.492  1.00137.08           N  
ATOM   2637  CA  ALA A 342       8.170  18.088  67.485  1.00128.28           C  
ATOM   2638  C   ALA A 342       7.459  18.051  66.139  1.00139.04           C  
ATOM   2639  O   ALA A 342       6.794  17.066  65.808  1.00152.45           O  
ATOM   2640  CB  ALA A 342       9.565  17.461  67.358  1.00125.46           C  
ATOM   2641  N   VAL A 343       7.613  19.128  65.372  1.00130.03           N  
ATOM   2642  CA  VAL A 343       7.060  19.208  64.022  1.00131.89           C  
ATOM   2643  C   VAL A 343       7.904  18.312  63.119  1.00129.85           C  
ATOM   2644  O   VAL A 343       9.068  18.617  62.843  1.00128.94           O  
ATOM   2645  CB  VAL A 343       7.033  20.654  63.511  1.00122.22           C  
ATOM   2646  CG1 VAL A 343       6.384  20.726  62.132  1.00150.53           C  
ATOM   2647  CG2 VAL A 343       6.305  21.555  64.499  1.00123.81           C  
ATOM   2648  N   CYS A 344       7.320  17.212  62.647  1.00135.73           N  
ATOM   2649  CA  CYS A 344       8.082  16.137  62.021  1.00134.80           C  
ATOM   2650  C   CYS A 344       8.207  16.261  60.508  1.00126.69           C  
ATOM   2651  O   CYS A 344       8.865  15.413  59.895  1.00118.38           O  
ATOM   2652  CB  CYS A 344       7.460  14.780  62.365  1.00143.66           C  
ATOM   2653  SG  CYS A 344       7.970  14.121  63.966  1.00158.26           S  
ATOM   2654  N   HIS A 345       7.590  17.266  59.890  1.00127.02           N  
ATOM   2655  CA  HIS A 345       7.779  17.513  58.468  1.00129.99           C  
ATOM   2656  C   HIS A 345       9.271  17.583  58.147  1.00130.57           C  
ATOM   2657  O   HIS A 345       9.993  18.379  58.766  1.00132.99           O  
ATOM   2658  CB  HIS A 345       7.093  18.811  58.049  1.00126.19           C  
ATOM   2659  CG  HIS A 345       7.106  19.055  56.569  1.00134.93           C  
ATOM   2660  ND1 HIS A 345       6.521  18.196  55.664  1.00141.72           N  
ATOM   2661  CD2 HIS A 345       7.634  20.067  55.839  1.00136.01           C  
ATOM   2662  CE1 HIS A 345       6.690  18.666  54.441  1.00143.77           C  
ATOM   2663  NE2 HIS A 345       7.362  19.801  54.519  1.00148.76           N  
ATOM   2664  N   PRO A 346       9.771  16.767  57.219  1.00119.82           N  
ATOM   2665  CA  PRO A 346      11.210  16.792  56.915  1.00111.34           C  
ATOM   2666  C   PRO A 346      11.618  18.139  56.340  1.00112.21           C  
ATOM   2667  O   PRO A 346      11.100  18.582  55.312  1.00118.09           O  
ATOM   2668  CB  PRO A 346      11.378  15.656  55.898  1.00103.73           C  
ATOM   2669  CG  PRO A 346      10.158  14.798  56.069  1.00116.95           C  
ATOM   2670  CD  PRO A 346       9.060  15.745  56.435  1.00123.33           C  
ATOM   2671  N   THR A 347      12.550  18.800  57.024  1.00 95.68           N  
ATOM   2672  CA  THR A 347      12.987  20.133  56.641  1.00 92.69           C  
ATOM   2673  C   THR A 347      14.498  20.235  56.772  1.00 86.39           C  
ATOM   2674  O   THR A 347      15.103  19.638  57.666  1.00 96.54           O  
ATOM   2675  CB  THR A 347      12.314  21.216  57.495  1.00101.95           C  
ATOM   2676  OG1 THR A 347      12.270  20.791  58.862  1.00 95.88           O  
ATOM   2677  CG2 THR A 347      10.897  21.472  57.002  1.00130.30           C  
ATOM   2678  N   ALA A 348      15.099  20.999  55.866  1.00 86.97           N  
ATOM   2679  CA  ALA A 348      16.533  21.259  55.862  1.00 84.41           C  
ATOM   2680  C   ALA A 348      16.763  22.701  56.291  1.00 93.64           C  
ATOM   2681  O   ALA A 348      16.234  23.629  55.670  1.00100.65           O  
ATOM   2682  CB  ALA A 348      17.135  21.003  54.481  1.00 96.00           C  
ATOM   2683  N   TRP A 349      17.551  22.884  57.344  1.00 89.79           N  
ATOM   2684  CA  TRP A 349      17.760  24.193  57.943  1.00 79.17           C  
ATOM   2685  C   TRP A 349      19.102  24.766  57.507  1.00 79.52           C  
ATOM   2686  O   TRP A 349      20.110  24.055  57.465  1.00 78.60           O  
ATOM   2687  CB  TRP A 349      17.700  24.102  59.470  1.00 83.03           C  
ATOM   2688  CG  TRP A 349      16.334  23.774  59.991  1.00 87.00           C  
ATOM   2689  CD1 TRP A 349      15.634  22.623  59.781  1.00 91.73           C  
ATOM   2690  CD2 TRP A 349      15.501  24.605  60.810  1.00 90.65           C  
ATOM   2691  NE1 TRP A 349      14.418  22.684  60.415  1.00 98.29           N  
ATOM   2692  CE2 TRP A 349      14.311  23.891  61.054  1.00 94.44           C  
ATOM   2693  CE3 TRP A 349      15.645  25.883  61.359  1.00 91.71           C  
ATOM   2694  CZ2 TRP A 349      13.273  24.410  61.824  1.00104.31           C  
ATOM   2695  CZ3 TRP A 349      14.612  26.397  62.123  1.00 96.79           C  
ATOM   2696  CH2 TRP A 349      13.441  25.662  62.347  1.00103.29           C  
ATOM   2697  N   ASP A 350      19.102  26.053  57.171  1.00 93.96           N  
ATOM   2698  CA  ASP A 350      20.319  26.814  56.894  1.00 88.35           C  
ATOM   2699  C   ASP A 350      20.303  27.997  57.858  1.00104.41           C  
ATOM   2700  O   ASP A 350      19.829  29.083  57.518  1.00104.73           O  
ATOM   2701  CB  ASP A 350      20.388  27.267  55.434  1.00 95.93           C  
ATOM   2702  CG  ASP A 350      21.655  28.046  55.121  1.00110.67           C  
ATOM   2703  OD1 ASP A 350      22.554  28.107  55.985  1.00109.87           O  
ATOM   2704  OD2 ASP A 350      21.750  28.603  54.007  1.00123.06           O  
ATOM   2705  N   LEU A 351      20.819  27.776  59.069  1.00 92.54           N  
ATOM   2706  CA  LEU A 351      20.774  28.806  60.098  1.00 79.15           C  
ATOM   2707  C   LEU A 351      21.776  29.923  59.847  1.00 77.49           C  
ATOM   2708  O   LEU A 351      21.604  31.025  60.379  1.00 78.55           O  
ATOM   2709  CB  LEU A 351      21.028  28.187  61.475  1.00 80.34           C  
ATOM   2710  CG  LEU A 351      20.036  27.125  61.961  1.00 84.06           C  
ATOM   2711  CD1 LEU A 351      20.446  25.722  61.522  1.00 81.91           C  
ATOM   2712  CD2 LEU A 351      19.878  27.195  63.471  1.00 88.09           C  
ATOM   2713  N   GLY A 352      22.807  29.667  59.050  1.00 75.28           N  
ATOM   2714  CA  GLY A 352      23.884  30.617  58.840  1.00 79.65           C  
ATOM   2715  C   GLY A 352      25.033  30.388  59.807  1.00 99.27           C  
ATOM   2716  O   GLY A 352      25.032  29.463  60.625  1.00 90.71           O  
ATOM   2717  N   LYS A 353      26.036  31.262  59.700  1.00 99.51           N  
ATOM   2718  CA  LYS A 353      27.264  31.167  60.491  1.00 79.24           C  
ATOM   2719  C   LYS A 353      27.886  29.768  60.426  1.00 79.85           C  
ATOM   2720  O   LYS A 353      28.630  29.372  61.332  1.00107.37           O  
ATOM   2721  CB  LYS A 353      27.027  31.570  61.956  1.00 83.75           C  
ATOM   2722  CG  LYS A 353      26.889  33.072  62.215  1.00 85.33           C  
ATOM   2723  CD  LYS A 353      26.382  33.324  63.638  1.00106.80           C  
ATOM   2724  CE  LYS A 353      26.584  34.766  64.105  1.00 98.49           C  
ATOM   2725  NZ  LYS A 353      28.011  35.110  64.368  1.00 81.26           N  
ATOM   2726  N   GLY A 354      27.593  29.005  59.369  1.00 82.30           N  
ATOM   2727  CA  GLY A 354      28.109  27.663  59.201  1.00 89.80           C  
ATOM   2728  C   GLY A 354      27.229  26.548  59.732  1.00 88.83           C  
ATOM   2729  O   GLY A 354      27.575  25.371  59.557  1.00 82.18           O  
ATOM   2730  N   ASP A 355      26.106  26.872  60.365  1.00 87.10           N  
ATOM   2731  CA  ASP A 355      25.254  25.881  61.012  1.00 89.25           C  
ATOM   2732  C   ASP A 355      24.267  25.317  59.995  1.00 93.23           C  
ATOM   2733  O   ASP A 355      23.450  26.060  59.441  1.00 87.32           O  
ATOM   2734  CB  ASP A 355      24.517  26.517  62.191  1.00 86.77           C  
ATOM   2735  CG  ASP A 355      23.937  25.495  63.149  1.00 93.64           C  
ATOM   2736  OD1 ASP A 355      23.772  24.320  62.758  1.00 97.24           O  
ATOM   2737  OD2 ASP A 355      23.636  25.876  64.300  1.00 90.59           O  
ATOM   2738  N   PHE A 356      24.343  24.008  59.753  1.00 96.12           N  
ATOM   2739  CA  PHE A 356      23.446  23.319  58.831  1.00 82.45           C  
ATOM   2740  C   PHE A 356      22.838  22.116  59.532  1.00 86.56           C  
ATOM   2741  O   PHE A 356      23.566  21.286  60.085  1.00110.97           O  
ATOM   2742  CB  PHE A 356      24.180  22.868  57.566  1.00 79.92           C  
ATOM   2743  CG  PHE A 356      24.830  23.986  56.811  1.00 80.91           C  
ATOM   2744  CD1 PHE A 356      24.076  24.820  56.005  1.00 90.99           C  
ATOM   2745  CD2 PHE A 356      26.195  24.196  56.896  1.00 91.06           C  
ATOM   2746  CE1 PHE A 356      24.670  25.849  55.304  1.00 91.41           C  
ATOM   2747  CE2 PHE A 356      26.795  25.224  56.197  1.00 92.93           C  
ATOM   2748  CZ  PHE A 356      26.031  26.051  55.399  1.00 93.70           C  
ATOM   2749  N   ARG A 357      21.509  22.016  59.505  1.00 94.47           N  
ATOM   2750  CA  ARG A 357      20.806  20.962  60.221  1.00 95.57           C  
ATOM   2751  C   ARG A 357      19.658  20.417  59.385  1.00 99.49           C  
ATOM   2752  O   ARG A 357      19.092  21.115  58.540  1.00 90.28           O  
ATOM   2753  CB  ARG A 357      20.257  21.456  61.564  1.00 91.61           C  
ATOM   2754  CG  ARG A 357      21.279  22.140  62.444  1.00100.62           C  
ATOM   2755  CD  ARG A 357      20.643  22.636  63.721  1.00107.96           C  
ATOM   2756  NE  ARG A 357      21.528  23.525  64.460  1.00 93.81           N  
ATOM   2757  CZ  ARG A 357      21.248  24.028  65.654  1.00 97.38           C  
ATOM   2758  NH1 ARG A 357      20.123  23.728  66.280  1.00 97.78           N  
ATOM   2759  NH2 ARG A 357      22.116  24.852  66.233  1.00 98.19           N  
ATOM   2760  N   ILE A 358      19.320  19.156  59.642  1.00 92.77           N  
ATOM   2761  CA  ILE A 358      18.145  18.506  59.074  1.00 88.74           C  
ATOM   2762  C   ILE A 358      17.269  18.043  60.228  1.00 95.15           C  
ATOM   2763  O   ILE A 358      17.724  17.291  61.100  1.00107.55           O  
ATOM   2764  CB  ILE A 358      18.515  17.323  58.165  1.00 87.23           C  
ATOM   2765  CG1 ILE A 358      19.007  17.814  56.803  1.00 83.15           C  
ATOM   2766  CG2 ILE A 358      17.322  16.390  57.997  1.00 90.08           C  
ATOM   2767  CD1 ILE A 358      19.284  16.693  55.817  1.00 82.51           C  
ATOM   2768  N   LEU A 359      16.022  18.499  60.240  1.00 86.86           N  
ATOM   2769  CA  LEU A 359      15.014  18.026  61.179  1.00 90.28           C  
ATOM   2770  C   LEU A 359      14.157  16.991  60.460  1.00 94.18           C  
ATOM   2771  O   LEU A 359      13.485  17.315  59.475  1.00113.28           O  
ATOM   2772  CB  LEU A 359      14.170  19.194  61.690  1.00 91.00           C  
ATOM   2773  CG  LEU A 359      13.379  19.091  62.997  1.00 93.20           C  
ATOM   2774  CD1 LEU A 359      12.808  20.448  63.356  1.00 94.11           C  
ATOM   2775  CD2 LEU A 359      12.253  18.083  62.874  1.00103.19           C  
ATOM   2776  N   MET A 360      14.182  15.751  60.944  1.00103.60           N  
ATOM   2777  CA  MET A 360      13.473  14.671  60.260  1.00109.80           C  
ATOM   2778  C   MET A 360      13.242  13.521  61.225  1.00109.80           C  
ATOM   2779  O   MET A 360      14.204  12.914  61.705  1.00121.18           O  
ATOM   2780  CB  MET A 360      14.263  14.203  59.040  1.00102.12           C  
ATOM   2781  CG  MET A 360      13.542  13.171  58.201  1.00104.54           C  
ATOM   2782  SD  MET A 360      14.404  12.809  56.664  1.00110.46           S  
ATOM   2783  CE  MET A 360      13.399  11.466  56.044  1.00106.40           C  
ATOM   2784  N   CYS A 361      11.972  13.213  61.495  1.00106.12           N  
ATOM   2785  CA  CYS A 361      11.596  12.104  62.374  1.00107.32           C  
ATOM   2786  C   CYS A 361      11.679  10.793  61.587  1.00107.65           C  
ATOM   2787  O   CYS A 361      10.681  10.143  61.271  1.00126.56           O  
ATOM   2788  CB  CYS A 361      10.202  12.331  62.944  1.00114.59           C  
ATOM   2789  SG  CYS A 361       9.984  13.919  63.788  1.00127.02           S  
ATOM   2790  N   THR A 362      12.915  10.403  61.287  1.00 96.84           N  
ATOM   2791  CA  THR A 362      13.168   9.336  60.328  1.00 97.25           C  
ATOM   2792  C   THR A 362      12.674   7.985  60.836  1.00103.70           C  
ATOM   2793  O   THR A 362      12.918   7.611  61.987  1.00109.09           O  
ATOM   2794  CB  THR A 362      14.662   9.256  60.019  1.00 93.98           C  
ATOM   2795  OG1 THR A 362      15.154  10.561  59.686  1.00 91.84           O  
ATOM   2796  CG2 THR A 362      14.920   8.317  58.857  1.00 93.43           C  
ATOM   2797  N   LYS A 363      11.973   7.259  59.969  1.00126.62           N  
ATOM   2798  CA  LYS A 363      11.695   5.842  60.146  1.00133.52           C  
ATOM   2799  C   LYS A 363      12.606   5.031  59.229  1.00138.78           C  
ATOM   2800  O   LYS A 363      13.354   5.574  58.414  1.00143.37           O  
ATOM   2801  CB  LYS A 363      10.225   5.525  59.846  1.00140.84           C  
ATOM   2802  CG  LYS A 363       9.217   6.510  60.415  1.00145.73           C  
ATOM   2803  CD  LYS A 363       9.162   6.450  61.931  1.00142.07           C  
ATOM   2804  CE  LYS A 363       8.644   7.757  62.507  1.00150.10           C  
ATOM   2805  NZ  LYS A 363       7.504   8.293  61.710  1.00165.81           N  
ATOM   2806  N   VAL A 364      12.533   3.709  59.363  1.00131.64           N  
ATOM   2807  CA  VAL A 364      13.320   2.829  58.507  1.00126.84           C  
ATOM   2808  C   VAL A 364      12.432   2.328  57.375  1.00142.31           C  
ATOM   2809  O   VAL A 364      11.969   1.182  57.386  1.00139.74           O  
ATOM   2810  CB  VAL A 364      13.940   1.665  59.303  1.00115.69           C  
ATOM   2811  CG1 VAL A 364      14.928   0.894  58.439  1.00126.00           C  
ATOM   2812  CG2 VAL A 364      14.632   2.189  60.552  1.00115.34           C  
ATOM   2813  N   THR A 365      12.173   3.196  56.402  1.00145.49           N  
ATOM   2814  CA  THR A 365      11.390   2.864  55.222  1.00133.24           C  
ATOM   2815  C   THR A 365      12.130   3.359  53.988  1.00130.11           C  
ATOM   2816  O   THR A 365      13.090   4.129  54.080  1.00130.88           O  
ATOM   2817  CB  THR A 365       9.986   3.483  55.278  1.00137.63           C  
ATOM   2818  OG1 THR A 365      10.098   4.909  55.375  1.00129.97           O  
ATOM   2819  CG2 THR A 365       9.205   2.953  56.475  1.00133.83           C  
ATOM   2820  N   MET A 366      11.679   2.907  52.816  1.00129.57           N  
ATOM   2821  CA  MET A 366      12.280   3.391  51.579  1.00126.95           C  
ATOM   2822  C   MET A 366      11.879   4.831  51.287  1.00122.61           C  
ATOM   2823  O   MET A 366      12.683   5.598  50.744  1.00120.52           O  
ATOM   2824  CB  MET A 366      11.893   2.486  50.408  1.00132.18           C  
ATOM   2825  CG  MET A 366      12.523   2.900  49.084  1.00127.73           C  
ATOM   2826  SD  MET A 366      12.129   1.787  47.723  1.00133.88           S  
ATOM   2827  CE  MET A 366      13.034   2.554  46.381  1.00133.23           C  
ATOM   2828  N   ASP A 367      10.656   5.220  51.650  1.00132.07           N  
ATOM   2829  CA  ASP A 367      10.192   6.572  51.359  1.00137.92           C  
ATOM   2830  C   ASP A 367      10.916   7.617  52.201  1.00131.43           C  
ATOM   2831  O   ASP A 367      11.047   8.769  51.772  1.00126.11           O  
ATOM   2832  CB  ASP A 367       8.681   6.666  51.569  1.00146.96           C  
ATOM   2833  CG  ASP A 367       7.894   6.052  50.424  1.00155.17           C  
ATOM   2834  OD1 ASP A 367       8.374   6.110  49.272  1.00137.86           O  
ATOM   2835  OD2 ASP A 367       6.798   5.508  50.676  1.00154.10           O  
ATOM   2836  N   ASP A 368      11.385   7.247  53.394  1.00132.18           N  
ATOM   2837  CA  ASP A 368      12.206   8.143  54.199  1.00127.52           C  
ATOM   2838  C   ASP A 368      13.694   8.002  53.910  1.00115.91           C  
ATOM   2839  O   ASP A 368      14.472   8.876  54.308  1.00109.10           O  
ATOM   2840  CB  ASP A 368      11.948   7.914  55.693  1.00129.16           C  
ATOM   2841  CG  ASP A 368      10.648   8.542  56.162  1.00140.58           C  
ATOM   2842  OD1 ASP A 368       9.907   9.078  55.312  1.00141.78           O  
ATOM   2843  OD2 ASP A 368      10.369   8.507  57.379  1.00134.08           O  
ATOM   2844  N   PHE A 369      14.107   6.927  53.236  1.00120.12           N  
ATOM   2845  CA  PHE A 369      15.480   6.834  52.752  1.00117.90           C  
ATOM   2846  C   PHE A 369      15.721   7.829  51.624  1.00110.72           C  
ATOM   2847  O   PHE A 369      16.707   8.576  51.638  1.00104.68           O  
ATOM   2848  CB  PHE A 369      15.773   5.405  52.291  1.00121.07           C  
ATOM   2849  CG  PHE A 369      17.035   5.266  51.486  1.00112.04           C  
ATOM   2850  CD1 PHE A 369      18.267   5.178  52.111  1.00124.40           C  
ATOM   2851  CD2 PHE A 369      16.987   5.206  50.102  1.00107.06           C  
ATOM   2852  CE1 PHE A 369      19.429   5.045  51.371  1.00121.84           C  
ATOM   2853  CE2 PHE A 369      18.144   5.074  49.358  1.00112.15           C  
ATOM   2854  CZ  PHE A 369      19.366   4.990  49.993  1.00119.54           C  
ATOM   2855  N   LEU A 370      14.821   7.850  50.638  1.00101.62           N  
ATOM   2856  CA  LEU A 370      14.911   8.824  49.555  1.00 94.51           C  
ATOM   2857  C   LEU A 370      14.801  10.246  50.088  1.00 93.42           C  
ATOM   2858  O   LEU A 370      15.560  11.135  49.684  1.00 93.46           O  
ATOM   2859  CB  LEU A 370      13.817   8.556  48.523  1.00 99.32           C  
ATOM   2860  CG  LEU A 370      13.847   7.186  47.852  1.00 96.48           C  
ATOM   2861  CD1 LEU A 370      12.675   7.040  46.895  1.00102.00           C  
ATOM   2862  CD2 LEU A 370      15.170   7.006  47.133  1.00 98.59           C  
ATOM   2863  N   THR A 371      13.851  10.478  50.998  1.00 88.97           N  
ATOM   2864  CA  THR A 371      13.660  11.811  51.558  1.00 87.22           C  
ATOM   2865  C   THR A 371      14.930  12.318  52.230  1.00 84.59           C  
ATOM   2866  O   THR A 371      15.206  13.522  52.211  1.00 81.69           O  
ATOM   2867  CB  THR A 371      12.496  11.791  52.552  1.00 90.20           C  
ATOM   2868  OG1 THR A 371      11.325  11.282  51.903  1.00 93.33           O  
ATOM   2869  CG2 THR A 371      12.194  13.192  53.059  1.00 92.05           C  
ATOM   2870  N   ALA A 372      15.724  11.412  52.808  1.00 98.41           N  
ATOM   2871  CA  ALA A 372      16.974  11.817  53.442  1.00101.87           C  
ATOM   2872  C   ALA A 372      17.972  12.339  52.415  1.00100.22           C  
ATOM   2873  O   ALA A 372      18.732  13.271  52.700  1.00104.45           O  
ATOM   2874  CB  ALA A 372      17.568  10.654  54.231  1.00106.90           C  
ATOM   2875  N   HIS A 373      17.996  11.744  51.219  1.00 98.67           N  
ATOM   2876  CA  HIS A 373      18.787  12.310  50.131  1.00 97.68           C  
ATOM   2877  C   HIS A 373      18.214  13.649  49.685  1.00100.92           C  
ATOM   2878  O   HIS A 373      18.951  14.629  49.514  1.00101.17           O  
ATOM   2879  CB  HIS A 373      18.832  11.345  48.948  1.00 92.48           C  
ATOM   2880  CG  HIS A 373      19.623  10.102  49.202  1.00 93.74           C  
ATOM   2881  ND1 HIS A 373      19.213   9.120  50.078  1.00 96.23           N  
ATOM   2882  CD2 HIS A 373      20.800   9.679  48.685  1.00 99.08           C  
ATOM   2883  CE1 HIS A 373      20.106   8.147  50.091  1.00102.30           C  
ATOM   2884  NE2 HIS A 373      21.079   8.462  49.255  1.00 95.62           N  
ATOM   2885  N   HIS A 374      16.894  13.698  49.488  1.00106.62           N  
ATOM   2886  CA  HIS A 374      16.234  14.912  49.020  1.00112.77           C  
ATOM   2887  C   HIS A 374      16.497  16.086  49.957  1.00111.64           C  
ATOM   2888  O   HIS A 374      16.880  17.175  49.514  1.00119.32           O  
ATOM   2889  CB  HIS A 374      14.736  14.640  48.871  1.00120.28           C  
ATOM   2890  CG  HIS A 374      13.915  15.863  48.641  1.00116.24           C  
ATOM   2891  ND1 HIS A 374      13.460  16.237  47.394  1.00114.07           N  
ATOM   2892  CD2 HIS A 374      13.441  16.784  49.509  1.00116.80           C  
ATOM   2893  CE1 HIS A 374      12.758  17.349  47.502  1.00115.22           C  
ATOM   2894  NE2 HIS A 374      12.711  17.685  48.778  1.00117.28           N  
ATOM   2895  N   GLU A 375      16.299  15.884  51.262  1.00 96.80           N  
ATOM   2896  CA  GLU A 375      16.541  16.964  52.215  1.00 92.57           C  
ATOM   2897  C   GLU A 375      18.020  17.326  52.283  1.00 92.29           C  
ATOM   2898  O   GLU A 375      18.369  18.510  52.359  1.00 81.80           O  
ATOM   2899  CB  GLU A 375      16.012  16.575  53.595  1.00 95.01           C  
ATOM   2900  CG  GLU A 375      14.501  16.434  53.656  1.00 89.75           C  
ATOM   2901  CD  GLU A 375      13.782  17.726  53.308  1.00 98.44           C  
ATOM   2902  OE1 GLU A 375      14.298  18.810  53.653  1.00107.65           O  
ATOM   2903  OE2 GLU A 375      12.699  17.657  52.690  1.00117.98           O  
ATOM   2904  N   MET A 376      18.904  16.326  52.253  1.00 96.87           N  
ATOM   2905  CA  MET A 376      20.334  16.619  52.235  1.00 98.37           C  
ATOM   2906  C   MET A 376      20.740  17.344  50.959  1.00 95.64           C  
ATOM   2907  O   MET A 376      21.744  18.065  50.947  1.00 94.01           O  
ATOM   2908  CB  MET A 376      21.147  15.334  52.394  1.00 97.52           C  
ATOM   2909  CG  MET A 376      22.626  15.578  52.663  1.00101.58           C  
ATOM   2910  SD  MET A 376      23.536  14.103  53.161  1.00108.99           S  
ATOM   2911  CE  MET A 376      22.819  13.771  54.769  1.00105.19           C  
ATOM   2912  N   GLY A 377      19.981  17.162  49.876  1.00101.56           N  
ATOM   2913  CA  GLY A 377      20.244  17.930  48.669  1.00101.15           C  
ATOM   2914  C   GLY A 377      20.155  19.423  48.914  1.00 98.46           C  
ATOM   2915  O   GLY A 377      20.996  20.195  48.446  1.00 94.28           O  
ATOM   2916  N   HIS A 378      19.133  19.848  49.662  1.00 92.00           N  
ATOM   2917  CA  HIS A 378      19.023  21.253  50.038  1.00 90.94           C  
ATOM   2918  C   HIS A 378      20.239  21.700  50.836  1.00 97.42           C  
ATOM   2919  O   HIS A 378      20.755  22.805  50.631  1.00 98.92           O  
ATOM   2920  CB  HIS A 378      17.754  21.484  50.857  1.00 84.04           C  
ATOM   2921  CG  HIS A 378      16.488  21.206  50.110  1.00 88.01           C  
ATOM   2922  ND1 HIS A 378      16.219  21.748  48.873  1.00104.14           N  
ATOM   2923  CD2 HIS A 378      15.418  20.440  50.426  1.00110.22           C  
ATOM   2924  CE1 HIS A 378      15.037  21.328  48.460  1.00105.67           C  
ATOM   2925  NE2 HIS A 378      14.527  20.537  49.386  1.00116.11           N  
ATOM   2926  N   ILE A 379      20.695  20.858  51.766  1.00100.13           N  
ATOM   2927  CA  ILE A 379      21.859  21.193  52.582  1.00100.90           C  
ATOM   2928  C   ILE A 379      23.066  21.468  51.694  1.00106.03           C  
ATOM   2929  O   ILE A 379      23.800  22.442  51.896  1.00106.02           O  
ATOM   2930  CB  ILE A 379      22.147  20.066  53.591  1.00 93.88           C  
ATOM   2931  CG1 ILE A 379      20.981  19.907  54.570  1.00 82.74           C  
ATOM   2932  CG2 ILE A 379      23.437  20.338  54.345  1.00 95.75           C  
ATOM   2933  CD1 ILE A 379      20.776  21.096  55.481  1.00 83.27           C  
ATOM   2934  N   GLN A 380      23.282  20.613  50.690  1.00102.00           N  
ATOM   2935  CA  GLN A 380      24.401  20.807  49.772  1.00100.38           C  
ATOM   2936  C   GLN A 380      24.289  22.136  49.035  1.00 99.82           C  
ATOM   2937  O   GLN A 380      25.284  22.853  48.874  1.00 97.58           O  
ATOM   2938  CB  GLN A 380      24.469  19.647  48.778  1.00100.48           C  
ATOM   2939  CG  GLN A 380      25.041  18.363  49.354  1.00101.76           C  
ATOM   2940  CD  GLN A 380      26.551  18.410  49.484  1.00 98.58           C  
ATOM   2941  OE1 GLN A 380      27.203  19.307  48.949  1.00 92.62           O  
ATOM   2942  NE2 GLN A 380      27.114  17.445  50.200  1.00 98.89           N  
ATOM   2943  N   TYR A 381      23.083  22.479  48.576  1.00 94.72           N  
ATOM   2944  CA  TYR A 381      22.875  23.774  47.934  1.00 99.14           C  
ATOM   2945  C   TYR A 381      23.107  24.912  48.921  1.00 95.10           C  
ATOM   2946  O   TYR A 381      23.670  25.953  48.561  1.00 96.47           O  
ATOM   2947  CB  TYR A 381      21.462  23.839  47.348  1.00102.67           C  
ATOM   2948  CG  TYR A 381      21.285  24.787  46.177  1.00 97.39           C  
ATOM   2949  CD1 TYR A 381      22.291  25.669  45.805  1.00 95.21           C  
ATOM   2950  CD2 TYR A 381      20.105  24.798  45.443  1.00 87.63           C  
ATOM   2951  CE1 TYR A 381      22.124  26.534  44.738  1.00100.74           C  
ATOM   2952  CE2 TYR A 381      19.931  25.659  44.374  1.00 87.03           C  
ATOM   2953  CZ  TYR A 381      20.945  26.524  44.026  1.00 92.87           C  
ATOM   2954  OH  TYR A 381      20.779  27.383  42.963  1.00 93.31           O  
ATOM   2955  N   ASP A 382      22.692  24.725  50.178  1.00 87.93           N  
ATOM   2956  CA  ASP A 382      22.892  25.758  51.190  1.00 93.51           C  
ATOM   2957  C   ASP A 382      24.370  25.950  51.507  1.00100.42           C  
ATOM   2958  O   ASP A 382      24.827  27.084  51.695  1.00 96.66           O  
ATOM   2959  CB  ASP A 382      22.111  25.410  52.458  1.00 89.82           C  
ATOM   2960  CG  ASP A 382      20.611  25.538  52.273  1.00 93.71           C  
ATOM   2961  OD1 ASP A 382      20.184  26.356  51.432  1.00 93.20           O  
ATOM   2962  OD2 ASP A 382      19.859  24.822  52.967  1.00 94.49           O  
ATOM   2963  N   MET A 383      25.135  24.857  51.575  1.00101.67           N  
ATOM   2964  CA  MET A 383      26.563  24.980  51.849  1.00 93.95           C  
ATOM   2965  C   MET A 383      27.300  25.611  50.673  1.00103.87           C  
ATOM   2966  O   MET A 383      28.231  26.400  50.869  1.00 99.42           O  
ATOM   2967  CB  MET A 383      27.162  23.610  52.182  1.00 91.01           C  
ATOM   2968  CG  MET A 383      26.620  22.974  53.456  1.00 98.22           C  
ATOM   2969  SD  MET A 383      27.468  21.451  53.946  1.00 77.65           S  
ATOM   2970  CE  MET A 383      27.290  20.446  52.473  1.00121.21           C  
ATOM   2971  N   ALA A 384      26.880  25.294  49.445  1.00 98.22           N  
ATOM   2972  CA  ALA A 384      27.658  25.678  48.271  1.00 92.26           C  
ATOM   2973  C   ALA A 384      27.653  27.184  48.033  1.00 88.29           C  
ATOM   2974  O   ALA A 384      28.666  27.736  47.588  1.00 92.38           O  
ATOM   2975  CB  ALA A 384      27.141  24.946  47.034  1.00 89.79           C  
ATOM   2976  N   TYR A 385      26.541  27.869  48.304  1.00 82.95           N  
ATOM   2977  CA  TYR A 385      26.493  29.312  48.104  1.00 84.10           C  
ATOM   2978  C   TYR A 385      26.620  30.093  49.405  1.00 99.42           C  
ATOM   2979  O   TYR A 385      26.327  31.293  49.421  1.00 97.25           O  
ATOM   2980  CB  TYR A 385      25.211  29.733  47.368  1.00104.91           C  
ATOM   2981  CG  TYR A 385      23.875  29.354  47.996  1.00 98.97           C  
ATOM   2982  CD1 TYR A 385      23.582  29.664  49.320  1.00 90.55           C  
ATOM   2983  CD2 TYR A 385      22.878  28.760  47.235  1.00 95.32           C  
ATOM   2984  CE1 TYR A 385      22.361  29.343  49.880  1.00 95.58           C  
ATOM   2985  CE2 TYR A 385      21.648  28.441  47.787  1.00 98.97           C  
ATOM   2986  CZ  TYR A 385      21.396  28.736  49.109  1.00 95.24           C  
ATOM   2987  OH  TYR A 385      20.176  28.420  49.661  1.00 91.66           O  
ATOM   2988  N   ALA A 386      27.032  29.444  50.496  1.00107.53           N  
ATOM   2989  CA  ALA A 386      27.129  30.138  51.775  1.00 82.53           C  
ATOM   2990  C   ALA A 386      28.184  31.234  51.764  1.00 80.13           C  
ATOM   2991  O   ALA A 386      28.072  32.189  52.541  1.00 80.21           O  
ATOM   2992  CB  ALA A 386      27.423  29.142  52.896  1.00 79.69           C  
ATOM   2993  N   ALA A 387      29.200  31.122  50.906  1.00 78.97           N  
ATOM   2994  CA  ALA A 387      30.211  32.168  50.793  1.00 82.46           C  
ATOM   2995  C   ALA A 387      29.700  33.402  50.063  1.00 84.16           C  
ATOM   2996  O   ALA A 387      30.351  34.450  50.123  1.00 90.71           O  
ATOM   2997  CB  ALA A 387      31.453  31.626  50.086  1.00 98.80           C  
ATOM   2998  N   GLN A 388      28.564  33.302  49.375  1.00 94.79           N  
ATOM   2999  CA  GLN A 388      27.937  34.463  48.772  1.00 81.43           C  
ATOM   3000  C   GLN A 388      27.455  35.418  49.863  1.00 80.77           C  
ATOM   3001  O   GLN A 388      27.347  35.033  51.031  1.00 93.89           O  
ATOM   3002  CB  GLN A 388      26.763  34.030  47.894  1.00 80.14           C  
ATOM   3003  CG  GLN A 388      27.154  33.190  46.687  1.00 82.24           C  
ATOM   3004  CD  GLN A 388      27.759  34.017  45.569  1.00 98.05           C  
ATOM   3005  OE1 GLN A 388      27.627  35.240  45.547  1.00 88.05           O  
ATOM   3006  NE2 GLN A 388      28.428  33.351  44.633  1.00 97.19           N  
ATOM   3007  N   PRO A 389      27.172  36.675  49.514  1.00 87.32           N  
ATOM   3008  CA  PRO A 389      26.585  37.601  50.492  1.00 91.78           C  
ATOM   3009  C   PRO A 389      25.289  37.056  51.074  1.00 89.55           C  
ATOM   3010  O   PRO A 389      24.699  36.095  50.575  1.00101.48           O  
ATOM   3011  CB  PRO A 389      26.342  38.870  49.671  1.00 89.78           C  
ATOM   3012  CG  PRO A 389      27.401  38.825  48.628  1.00 94.39           C  
ATOM   3013  CD  PRO A 389      27.559  37.369  48.272  1.00 90.04           C  
ATOM   3014  N   PHE A 390      24.834  37.697  52.154  1.00 87.77           N  
ATOM   3015  CA  PHE A 390      23.679  37.179  52.880  1.00 88.33           C  
ATOM   3016  C   PHE A 390      22.401  37.276  52.054  1.00105.03           C  
ATOM   3017  O   PHE A 390      21.582  36.350  52.062  1.00 98.77           O  
ATOM   3018  CB  PHE A 390      23.524  37.911  54.215  1.00 87.36           C  
ATOM   3019  CG  PHE A 390      22.272  37.548  54.965  1.00 89.60           C  
ATOM   3020  CD1 PHE A 390      22.208  36.384  55.713  1.00 92.60           C  
ATOM   3021  CD2 PHE A 390      21.174  38.392  54.953  1.00 89.52           C  
ATOM   3022  CE1 PHE A 390      21.058  36.052  56.408  1.00 89.52           C  
ATOM   3023  CE2 PHE A 390      20.026  38.070  55.650  1.00 90.08           C  
ATOM   3024  CZ  PHE A 390      19.967  36.900  56.379  1.00 89.03           C  
ATOM   3025  N   LEU A 391      22.212  38.378  51.331  1.00106.20           N  
ATOM   3026  CA  LEU A 391      21.017  38.536  50.510  1.00 95.73           C  
ATOM   3027  C   LEU A 391      21.070  37.734  49.215  1.00 95.50           C  
ATOM   3028  O   LEU A 391      20.112  37.785  48.437  1.00 94.58           O  
ATOM   3029  CB  LEU A 391      20.785  40.016  50.192  1.00 96.74           C  
ATOM   3030  CG  LEU A 391      20.467  40.901  51.399  1.00 94.79           C  
ATOM   3031  CD1 LEU A 391      20.455  42.375  51.010  1.00 97.58           C  
ATOM   3032  CD2 LEU A 391      19.147  40.486  52.038  1.00 94.29           C  
ATOM   3033  N   LEU A 392      22.150  36.988  48.967  1.00 83.07           N  
ATOM   3034  CA  LEU A 392      22.297  36.206  47.745  1.00 84.59           C  
ATOM   3035  C   LEU A 392      22.411  34.710  48.024  1.00 82.10           C  
ATOM   3036  O   LEU A 392      22.878  33.958  47.163  1.00 82.61           O  
ATOM   3037  CB  LEU A 392      23.509  36.690  46.947  1.00 87.00           C  
ATOM   3038  CG  LEU A 392      23.494  38.167  46.553  1.00 86.75           C  
ATOM   3039  CD1 LEU A 392      24.710  38.514  45.709  1.00 91.51           C  
ATOM   3040  CD2 LEU A 392      22.208  38.511  45.820  1.00 88.00           C  
ATOM   3041  N   ARG A 393      21.991  34.261  49.208  1.00 79.61           N  
ATOM   3042  CA  ARG A 393      22.043  32.844  49.571  1.00 96.88           C  
ATOM   3043  C   ARG A 393      20.656  32.232  49.391  1.00101.98           C  
ATOM   3044  O   ARG A 393      19.886  32.061  50.336  1.00 98.91           O  
ATOM   3045  CB  ARG A 393      22.549  32.665  50.997  1.00 83.91           C  
ATOM   3046  CG  ARG A 393      23.973  33.115  51.211  1.00 79.95           C  
ATOM   3047  CD  ARG A 393      24.317  33.091  52.682  1.00 92.58           C  
ATOM   3048  NE  ARG A 393      25.613  33.699  52.950  1.00 92.93           N  
ATOM   3049  CZ  ARG A 393      26.021  34.079  54.152  1.00 95.82           C  
ATOM   3050  NH1 ARG A 393      25.253  33.930  55.219  1.00 98.34           N  
ATOM   3051  NH2 ARG A 393      27.226  34.623  54.286  1.00 98.58           N  
ATOM   3052  N   ASN A 394      20.352  31.884  48.146  1.00 86.44           N  
ATOM   3053  CA  ASN A 394      19.085  31.259  47.799  1.00 89.19           C  
ATOM   3054  C   ASN A 394      19.217  30.703  46.392  1.00 95.44           C  
ATOM   3055  O   ASN A 394      20.067  31.146  45.614  1.00 98.67           O  
ATOM   3056  CB  ASN A 394      17.923  32.255  47.884  1.00 96.81           C  
ATOM   3057  CG  ASN A 394      16.647  31.620  48.398  1.00117.38           C  
ATOM   3058  OD1 ASN A 394      16.297  30.501  48.020  1.00117.10           O  
ATOM   3059  ND2 ASN A 394      15.946  32.333  49.272  1.00115.57           N  
ATOM   3060  N   GLY A 395      18.372  29.722  46.077  1.00 92.14           N  
ATOM   3061  CA  GLY A 395      18.337  29.150  44.744  1.00100.85           C  
ATOM   3062  C   GLY A 395      18.170  30.212  43.677  1.00106.70           C  
ATOM   3063  O   GLY A 395      17.637  31.289  43.961  1.00102.36           O  
ATOM   3064  N   ALA A 396      18.627  29.922  42.455  1.00103.94           N  
ATOM   3065  CA  ALA A 396      18.651  30.925  41.392  1.00 85.59           C  
ATOM   3066  C   ALA A 396      17.308  31.637  41.265  1.00 90.57           C  
ATOM   3067  O   ALA A 396      17.248  32.870  41.191  1.00 93.99           O  
ATOM   3068  CB  ALA A 396      19.045  30.272  40.070  1.00 87.46           C  
ATOM   3069  N   ASN A 397      16.218  30.874  41.248  1.00100.51           N  
ATOM   3070  CA  ASN A 397      14.872  31.428  41.305  1.00 97.55           C  
ATOM   3071  C   ASN A 397      14.044  30.547  42.238  1.00 99.26           C  
ATOM   3072  O   ASN A 397      14.580  29.690  42.948  1.00106.30           O  
ATOM   3073  CB  ASN A 397      14.278  31.564  39.895  1.00 87.04           C  
ATOM   3074  CG  ASN A 397      14.233  30.248  39.139  1.00 91.23           C  
ATOM   3075  OD1 ASN A 397      13.970  29.189  39.709  1.00 95.45           O  
ATOM   3076  ND2 ASN A 397      14.488  30.314  37.838  1.00 92.84           N  
ATOM   3077  N   GLU A 398      12.723  30.753  42.239  1.00 83.06           N  
ATOM   3078  CA  GLU A 398      11.879  30.057  43.204  1.00 92.54           C  
ATOM   3079  C   GLU A 398      11.821  28.554  42.960  1.00 94.42           C  
ATOM   3080  O   GLU A 398      11.391  27.816  43.852  1.00109.70           O  
ATOM   3081  CB  GLU A 398      10.454  30.617  43.195  1.00 83.25           C  
ATOM   3082  CG  GLU A 398       9.714  30.455  41.879  1.00 99.25           C  
ATOM   3083  CD  GLU A 398       8.362  31.146  41.883  1.00103.13           C  
ATOM   3084  OE1 GLU A 398       8.123  31.986  42.777  1.00101.45           O  
ATOM   3085  OE2 GLU A 398       7.533  30.837  41.001  1.00 93.94           O  
ATOM   3086  N   GLY A 399      12.244  28.085  41.789  1.00 86.12           N  
ATOM   3087  CA  GLY A 399      12.129  26.678  41.464  1.00 92.95           C  
ATOM   3088  C   GLY A 399      13.431  25.903  41.494  1.00 98.38           C  
ATOM   3089  O   GLY A 399      13.421  24.671  41.405  1.00101.44           O  
ATOM   3090  N   PHE A 400      14.559  26.604  41.629  1.00 99.16           N  
ATOM   3091  CA  PHE A 400      15.856  25.938  41.543  1.00 93.55           C  
ATOM   3092  C   PHE A 400      16.109  25.038  42.746  1.00 87.52           C  
ATOM   3093  O   PHE A 400      16.566  23.899  42.594  1.00 83.23           O  
ATOM   3094  CB  PHE A 400      16.975  26.968  41.406  1.00 92.76           C  
ATOM   3095  CG  PHE A 400      17.488  27.121  40.006  1.00 96.95           C  
ATOM   3096  CD1 PHE A 400      16.668  27.604  38.999  1.00 91.94           C  
ATOM   3097  CD2 PHE A 400      18.787  26.760  39.692  1.00 98.87           C  
ATOM   3098  CE1 PHE A 400      17.143  27.738  37.706  1.00 93.26           C  
ATOM   3099  CE2 PHE A 400      19.267  26.891  38.403  1.00110.68           C  
ATOM   3100  CZ  PHE A 400      18.444  27.379  37.409  1.00104.89           C  
ATOM   3101  N   HIS A 401      15.828  25.535  43.953  1.00 85.77           N  
ATOM   3102  CA  HIS A 401      16.187  24.798  45.162  1.00 88.13           C  
ATOM   3103  C   HIS A 401      15.479  23.450  45.219  1.00 88.52           C  
ATOM   3104  O   HIS A 401      16.107  22.414  45.469  1.00 79.15           O  
ATOM   3105  CB  HIS A 401      15.859  25.632  46.398  1.00 92.63           C  
ATOM   3106  CG  HIS A 401      16.952  25.646  47.419  1.00101.46           C  
ATOM   3107  ND1 HIS A 401      17.512  24.493  47.925  1.00101.37           N  
ATOM   3108  CD2 HIS A 401      17.595  26.673  48.023  1.00 94.29           C  
ATOM   3109  CE1 HIS A 401      18.450  24.809  48.799  1.00 88.25           C  
ATOM   3110  NE2 HIS A 401      18.521  26.126  48.877  1.00 89.54           N  
ATOM   3111  N   GLU A 402      14.167  23.444  44.982  1.00 92.05           N  
ATOM   3112  CA  GLU A 402      13.401  22.204  45.018  1.00 83.80           C  
ATOM   3113  C   GLU A 402      13.745  21.269  43.867  1.00 77.75           C  
ATOM   3114  O   GLU A 402      13.499  20.062  43.974  1.00 76.49           O  
ATOM   3115  CB  GLU A 402      11.908  22.527  45.021  1.00 99.30           C  
ATOM   3116  CG  GLU A 402      11.068  21.533  45.776  1.00120.62           C  
ATOM   3117  CD  GLU A 402      11.550  21.346  47.192  1.00126.66           C  
ATOM   3118  OE1 GLU A 402      11.482  22.301  47.994  1.00128.17           O  
ATOM   3119  OE2 GLU A 402      12.003  20.232  47.491  1.00126.28           O  
ATOM   3120  N   ALA A 403      14.310  21.790  42.776  1.00 83.10           N  
ATOM   3121  CA  ALA A 403      14.747  20.928  41.682  1.00 85.66           C  
ATOM   3122  C   ALA A 403      16.022  20.172  42.038  1.00 88.35           C  
ATOM   3123  O   ALA A 403      16.161  18.992  41.698  1.00 87.65           O  
ATOM   3124  CB  ALA A 403      14.952  21.756  40.412  1.00 94.49           C  
ATOM   3125  N   VAL A 404      16.963  20.840  42.713  1.00102.35           N  
ATOM   3126  CA  VAL A 404      18.176  20.169  43.180  1.00 98.98           C  
ATOM   3127  C   VAL A 404      17.821  19.025  44.119  1.00 94.38           C  
ATOM   3128  O   VAL A 404      18.350  17.913  44.004  1.00 99.22           O  
ATOM   3129  CB  VAL A 404      19.118  21.179  43.862  1.00 79.68           C  
ATOM   3130  CG1 VAL A 404      20.225  20.453  44.610  1.00 92.59           C  
ATOM   3131  CG2 VAL A 404      19.706  22.118  42.834  1.00 82.91           C  
ATOM   3132  N   GLY A 405      16.917  19.284  45.066  1.00 87.14           N  
ATOM   3133  CA  GLY A 405      16.513  18.250  46.001  1.00 94.56           C  
ATOM   3134  C   GLY A 405      15.906  17.030  45.336  1.00101.63           C  
ATOM   3135  O   GLY A 405      16.095  15.907  45.810  1.00106.71           O  
ATOM   3136  N   GLU A 406      15.187  17.225  44.228  1.00 97.79           N  
ATOM   3137  CA  GLU A 406      14.472  16.115  43.604  1.00101.95           C  
ATOM   3138  C   GLU A 406      15.421  15.156  42.895  1.00107.50           C  
ATOM   3139  O   GLU A 406      15.309  13.934  43.053  1.00110.77           O  
ATOM   3140  CB  GLU A 406      13.420  16.646  42.630  1.00113.30           C  
ATOM   3141  CG  GLU A 406      12.173  17.185  43.303  1.00124.08           C  
ATOM   3142  CD  GLU A 406      11.352  16.095  43.965  1.00129.23           C  
ATOM   3143  OE1 GLU A 406      11.480  14.919  43.560  1.00112.70           O  
ATOM   3144  OE2 GLU A 406      10.582  16.413  44.895  1.00148.95           O  
ATOM   3145  N   ILE A 407      16.361  15.685  42.106  1.00 96.17           N  
ATOM   3146  CA  ILE A 407      17.239  14.840  41.305  1.00 97.16           C  
ATOM   3147  C   ILE A 407      18.058  13.878  42.151  1.00102.62           C  
ATOM   3148  O   ILE A 407      18.638  12.931  41.611  1.00106.82           O  
ATOM   3149  CB  ILE A 407      18.179  15.699  40.430  1.00 97.74           C  
ATOM   3150  CG1 ILE A 407      19.156  16.495  41.296  1.00 96.81           C  
ATOM   3151  CG2 ILE A 407      17.375  16.644  39.565  1.00 97.47           C  
ATOM   3152  CD1 ILE A 407      20.110  17.366  40.496  1.00106.35           C  
ATOM   3153  N   MET A 408      18.116  14.093  43.466  1.00105.67           N  
ATOM   3154  CA  MET A 408      18.842  13.177  44.337  1.00104.49           C  
ATOM   3155  C   MET A 408      18.072  11.875  44.529  1.00112.71           C  
ATOM   3156  O   MET A 408      18.648  10.785  44.437  1.00108.70           O  
ATOM   3157  CB  MET A 408      19.127  13.850  45.679  1.00 97.36           C  
ATOM   3158  CG  MET A 408      19.800  15.208  45.542  1.00102.39           C  
ATOM   3159  SD  MET A 408      21.219  15.138  44.427  1.00 99.95           S  
ATOM   3160  CE  MET A 408      21.513  16.878  44.121  1.00 90.39           C  
ATOM   3161  N   SER A 409      16.767  11.965  44.793  1.00111.56           N  
ATOM   3162  CA  SER A 409      15.960  10.760  44.937  1.00108.91           C  
ATOM   3163  C   SER A 409      15.583  10.139  43.597  1.00106.34           C  
ATOM   3164  O   SER A 409      15.019   9.040  43.582  1.00103.05           O  
ATOM   3165  CB  SER A 409      14.700  11.052  45.757  1.00 99.83           C  
ATOM   3166  OG  SER A 409      14.041  12.218  45.300  1.00 97.65           O  
ATOM   3167  N   LEU A 410      15.864  10.814  42.480  1.00110.35           N  
ATOM   3168  CA  LEU A 410      15.851  10.135  41.188  1.00107.80           C  
ATOM   3169  C   LEU A 410      16.959   9.093  41.126  1.00116.28           C  
ATOM   3170  O   LEU A 410      16.710   7.912  40.857  1.00119.09           O  
ATOM   3171  CB  LEU A 410      16.008  11.147  40.049  1.00111.75           C  
ATOM   3172  CG  LEU A 410      14.808  11.990  39.611  1.00103.15           C  
ATOM   3173  CD1 LEU A 410      15.195  12.881  38.442  1.00102.35           C  
ATOM   3174  CD2 LEU A 410      13.635  11.102  39.230  1.00108.67           C  
ATOM   3175  N   SER A 411      18.196   9.518  41.389  1.00112.79           N  
ATOM   3176  CA  SER A 411      19.330   8.604  41.328  1.00110.61           C  
ATOM   3177  C   SER A 411      19.250   7.560  42.434  1.00111.11           C  
ATOM   3178  O   SER A 411      19.491   6.369  42.199  1.00113.30           O  
ATOM   3179  CB  SER A 411      20.635   9.393  41.427  1.00102.40           C  
ATOM   3180  OG  SER A 411      20.745  10.332  40.371  1.00101.86           O  
ATOM   3181  N   ALA A 412      18.893   7.988  43.646  1.00104.73           N  
ATOM   3182  CA  ALA A 412      18.970   7.107  44.805  1.00 98.99           C  
ATOM   3183  C   ALA A 412      17.972   5.961  44.739  1.00114.76           C  
ATOM   3184  O   ALA A 412      18.174   4.940  45.406  1.00114.42           O  
ATOM   3185  CB  ALA A 412      18.755   7.913  46.087  1.00 96.48           C  
ATOM   3186  N   ALA A 413      16.912   6.093  43.945  1.00128.27           N  
ATOM   3187  CA  ALA A 413      15.844   5.104  43.922  1.00119.77           C  
ATOM   3188  C   ALA A 413      15.947   4.119  42.766  1.00125.40           C  
ATOM   3189  O   ALA A 413      15.204   3.132  42.752  1.00129.70           O  
ATOM   3190  CB  ALA A 413      14.480   5.800  43.869  1.00113.82           C  
ATOM   3191  N   THR A 414      16.835   4.357  41.803  1.00123.07           N  
ATOM   3192  CA  THR A 414      16.956   3.457  40.669  1.00128.08           C  
ATOM   3193  C   THR A 414      17.412   2.075  41.139  1.00133.45           C  
ATOM   3194  O   THR A 414      18.072   1.950  42.175  1.00134.77           O  
ATOM   3195  CB  THR A 414      17.948   4.011  39.647  1.00119.90           C  
ATOM   3196  OG1 THR A 414      19.217   4.224  40.277  1.00125.80           O  
ATOM   3197  CG2 THR A 414      17.444   5.325  39.071  1.00122.82           C  
ATOM   3198  N   PRO A 415      17.058   1.015  40.404  1.00136.18           N  
ATOM   3199  CA  PRO A 415      17.558  -0.317  40.782  1.00144.42           C  
ATOM   3200  C   PRO A 415      19.071  -0.409  40.749  1.00149.46           C  
ATOM   3201  O   PRO A 415      19.665  -1.092  41.592  1.00146.02           O  
ATOM   3202  CB  PRO A 415      16.905  -1.246  39.746  1.00149.93           C  
ATOM   3203  CG  PRO A 415      15.745  -0.476  39.206  1.00145.67           C  
ATOM   3204  CD  PRO A 415      16.161   0.960  39.238  1.00144.17           C  
ATOM   3205  N   LYS A 416      19.713   0.276  39.799  1.00158.78           N  
ATOM   3206  CA  LYS A 416      21.169   0.245  39.707  1.00157.81           C  
ATOM   3207  C   LYS A 416      21.820   0.749  40.990  1.00143.15           C  
ATOM   3208  O   LYS A 416      22.843   0.212  41.429  1.00143.76           O  
ATOM   3209  CB  LYS A 416      21.631   1.073  38.507  1.00158.87           C  
ATOM   3210  CG  LYS A 416      23.115   1.403  38.507  1.00166.99           C  
ATOM   3211  CD  LYS A 416      23.477   2.333  37.361  1.00159.20           C  
ATOM   3212  CE  LYS A 416      24.820   3.003  37.602  1.00170.63           C  
ATOM   3213  NZ  LYS A 416      25.932   2.291  36.914  1.00180.87           N  
ATOM   3214  N   HIS A 417      21.234   1.773  41.614  1.00120.81           N  
ATOM   3215  CA  HIS A 417      21.825   2.331  42.825  1.00126.10           C  
ATOM   3216  C   HIS A 417      21.534   1.469  44.049  1.00133.08           C  
ATOM   3217  O   HIS A 417      22.428   1.236  44.870  1.00137.57           O  
ATOM   3218  CB  HIS A 417      21.324   3.756  43.053  1.00120.26           C  
ATOM   3219  CG  HIS A 417      21.946   4.428  44.237  1.00117.37           C  
ATOM   3220  ND1 HIS A 417      23.167   5.063  44.176  1.00122.04           N  
ATOM   3221  CD2 HIS A 417      21.521   4.551  45.517  1.00120.67           C  
ATOM   3222  CE1 HIS A 417      23.465   5.555  45.366  1.00124.24           C  
ATOM   3223  NE2 HIS A 417      22.483   5.258  46.197  1.00124.40           N  
ATOM   3224  N   LEU A 418      20.292   0.994  44.193  1.00138.35           N  
ATOM   3225  CA  LEU A 418      19.940   0.186  45.358  1.00141.40           C  
ATOM   3226  C   LEU A 418      20.741  -1.108  45.413  1.00140.17           C  
ATOM   3227  O   LEU A 418      21.011  -1.624  46.504  1.00135.12           O  
ATOM   3228  CB  LEU A 418      18.442  -0.121  45.355  1.00149.95           C  
ATOM   3229  CG  LEU A 418      17.492   1.056  45.585  1.00139.29           C  
ATOM   3230  CD1 LEU A 418      16.056   0.641  45.327  1.00129.69           C  
ATOM   3231  CD2 LEU A 418      17.645   1.590  47.000  1.00129.02           C  
ATOM   3232  N   LYS A 419      21.124  -1.649  44.256  1.00146.14           N  
ATOM   3233  CA  LYS A 419      21.932  -2.862  44.240  1.00143.12           C  
ATOM   3234  C   LYS A 419      23.354  -2.588  44.708  1.00143.94           C  
ATOM   3235  O   LYS A 419      23.989  -3.459  45.315  1.00141.70           O  
ATOM   3236  CB  LYS A 419      21.936  -3.458  42.832  1.00144.96           C  
ATOM   3237  CG  LYS A 419      20.572  -3.963  42.379  1.00150.58           C  
ATOM   3238  CD  LYS A 419      20.663  -5.282  41.632  1.00157.41           C  
ATOM   3239  CE  LYS A 419      21.285  -5.097  40.256  1.00153.93           C  
ATOM   3240  NZ  LYS A 419      20.714  -6.052  39.266  1.00167.70           N  
ATOM   3241  N   SER A 420      23.858  -1.382  44.454  1.00142.85           N  
ATOM   3242  CA  SER A 420      25.245  -1.056  44.749  1.00137.48           C  
ATOM   3243  C   SER A 420      25.493  -0.771  46.223  1.00138.24           C  
ATOM   3244  O   SER A 420      26.652  -0.760  46.649  1.00152.70           O  
ATOM   3245  CB  SER A 420      25.673   0.149  43.917  1.00136.24           C  
ATOM   3246  OG  SER A 420      24.997   1.316  44.350  1.00125.58           O  
ATOM   3247  N   ILE A 421      24.443  -0.535  47.007  1.00127.06           N  
ATOM   3248  CA  ILE A 421      24.578  -0.312  48.439  1.00119.20           C  
ATOM   3249  C   ILE A 421      24.065  -1.497  49.245  1.00133.13           C  
ATOM   3250  O   ILE A 421      23.959  -1.409  50.472  1.00147.91           O  
ATOM   3251  CB  ILE A 421      23.886   0.991  48.873  1.00113.29           C  
ATOM   3252  CG1 ILE A 421      22.378   0.905  48.634  1.00118.59           C  
ATOM   3253  CG2 ILE A 421      24.486   2.184  48.138  1.00119.47           C  
ATOM   3254  CD1 ILE A 421      21.626   2.136  49.087  1.00131.97           C  
ATOM   3255  N   GLY A 422      23.737  -2.605  48.585  1.00142.70           N  
ATOM   3256  CA  GLY A 422      23.384  -3.820  49.291  1.00143.60           C  
ATOM   3257  C   GLY A 422      21.987  -3.867  49.864  1.00153.92           C  
ATOM   3258  O   GLY A 422      21.759  -4.565  50.857  1.00159.78           O  
ATOM   3259  N   LEU A 423      21.038  -3.141  49.275  1.00150.00           N  
ATOM   3260  CA  LEU A 423      19.643  -3.220  49.690  1.00145.63           C  
ATOM   3261  C   LEU A 423      18.760  -3.969  48.708  1.00163.29           C  
ATOM   3262  O   LEU A 423      17.736  -4.520  49.115  1.00177.97           O  
ATOM   3263  CB  LEU A 423      19.064  -1.817  49.908  1.00140.57           C  
ATOM   3264  CG  LEU A 423      19.441  -1.130  51.221  1.00150.59           C  
ATOM   3265  CD1 LEU A 423      18.721   0.203  51.355  1.00147.10           C  
ATOM   3266  CD2 LEU A 423      19.130  -2.035  52.405  1.00150.61           C  
ATOM   3267  N   LEU A 424      19.127  -4.006  47.432  1.00159.33           N  
ATOM   3268  CA  LEU A 424      18.373  -4.724  46.414  1.00150.40           C  
ATOM   3269  C   LEU A 424      19.187  -5.928  45.963  1.00149.29           C  
ATOM   3270  O   LEU A 424      20.378  -5.798  45.660  1.00140.34           O  
ATOM   3271  CB  LEU A 424      18.043  -3.809  45.233  1.00144.89           C  
ATOM   3272  CG  LEU A 424      16.971  -4.302  44.261  1.00147.87           C  
ATOM   3273  CD1 LEU A 424      15.698  -4.664  45.008  1.00148.63           C  
ATOM   3274  CD2 LEU A 424      16.688  -3.242  43.212  1.00148.46           C  
ATOM   3275  N   SER A 425      18.544  -7.092  45.929  1.00163.80           N  
ATOM   3276  CA  SER A 425      19.258  -8.335  45.680  1.00171.36           C  
ATOM   3277  C   SER A 425      19.930  -8.303  44.309  1.00176.28           C  
ATOM   3278  O   SER A 425      19.334  -7.827  43.334  1.00178.27           O  
ATOM   3279  CB  SER A 425      18.303  -9.528  45.763  1.00163.70           C  
ATOM   3280  OG  SER A 425      17.498  -9.460  46.926  1.00155.78           O  
ATOM   3281  N   PRO A 426      21.166  -8.798  44.195  1.00170.66           N  
ATOM   3282  CA  PRO A 426      21.812  -8.880  42.874  1.00176.15           C  
ATOM   3283  C   PRO A 426      21.079  -9.779  41.891  1.00175.85           C  
ATOM   3284  O   PRO A 426      21.480  -9.839  40.721  1.00172.94           O  
ATOM   3285  CB  PRO A 426      23.206  -9.437  43.198  1.00164.73           C  
ATOM   3286  CG  PRO A 426      23.437  -9.070  44.629  1.00155.99           C  
ATOM   3287  CD  PRO A 426      22.089  -9.155  45.286  1.00153.05           C  
ATOM   3288  N   ASP A 427      20.030 -10.476  42.322  1.00177.76           N  
ATOM   3289  CA  ASP A 427      19.251 -11.348  41.457  1.00180.63           C  
ATOM   3290  C   ASP A 427      17.957 -10.697  40.983  1.00186.01           C  
ATOM   3291  O   ASP A 427      17.077 -11.393  40.468  1.00179.97           O  
ATOM   3292  CB  ASP A 427      18.954 -12.665  42.174  1.00175.18           C  
ATOM   3293  CG  ASP A 427      20.140 -13.608  42.168  1.00187.27           C  
ATOM   3294  OD1 ASP A 427      20.979 -13.502  41.247  1.00189.80           O  
ATOM   3295  OD2 ASP A 427      20.239 -14.451  43.084  1.00198.83           O  
ATOM   3296  N   PHE A 428      17.820  -9.386  41.154  1.00192.46           N  
ATOM   3297  CA  PHE A 428      16.714  -8.626  40.588  1.00196.71           C  
ATOM   3298  C   PHE A 428      17.201  -7.943  39.319  1.00204.23           C  
ATOM   3299  O   PHE A 428      18.248  -7.287  39.326  1.00200.61           O  
ATOM   3300  CB  PHE A 428      16.188  -7.591  41.587  1.00182.69           C  
ATOM   3301  CG  PHE A 428      14.958  -6.857  41.118  1.00193.23           C  
ATOM   3302  CD1 PHE A 428      15.061  -5.760  40.276  1.00189.39           C  
ATOM   3303  CD2 PHE A 428      13.699  -7.258  41.533  1.00199.80           C  
ATOM   3304  CE1 PHE A 428      13.933  -5.090  39.846  1.00191.76           C  
ATOM   3305  CE2 PHE A 428      12.567  -6.588  41.110  1.00196.95           C  
ATOM   3306  CZ  PHE A 428      12.684  -5.502  40.267  1.00194.93           C  
ATOM   3307  N   GLN A 429      16.450  -8.102  38.233  1.00207.77           N  
ATOM   3308  CA  GLN A 429      16.815  -7.522  36.949  1.00207.78           C  
ATOM   3309  C   GLN A 429      15.605  -6.838  36.333  1.00196.30           C  
ATOM   3310  O   GLN A 429      14.494  -7.377  36.363  1.00182.87           O  
ATOM   3311  CB  GLN A 429      17.367  -8.586  35.995  1.00202.51           C  
ATOM   3312  CG  GLN A 429      18.222  -8.021  34.874  1.00205.08           C  
ATOM   3313  CD  GLN A 429      19.534  -7.450  35.376  1.00199.13           C  
ATOM   3314  OE1 GLN A 429      19.696  -6.234  35.480  1.00185.23           O  
ATOM   3315  NE2 GLN A 429      20.478  -8.328  35.694  1.00188.50           N  
ATOM   3316  N   GLU A 430      15.829  -5.652  35.771  1.00186.78           N  
ATOM   3317  CA  GLU A 430      14.734  -4.855  35.231  1.00178.01           C  
ATOM   3318  C   GLU A 430      14.174  -5.509  33.976  1.00189.53           C  
ATOM   3319  O   GLU A 430      14.875  -5.639  32.967  1.00199.54           O  
ATOM   3320  CB  GLU A 430      15.200  -3.435  34.915  1.00183.97           C  
ATOM   3321  CG  GLU A 430      15.868  -2.702  36.065  1.00180.45           C  
ATOM   3322  CD  GLU A 430      17.348  -3.010  36.166  1.00182.38           C  
ATOM   3323  OE1 GLU A 430      18.053  -2.862  35.146  1.00180.50           O  
ATOM   3324  OE2 GLU A 430      17.806  -3.401  37.261  1.00185.18           O  
ATOM   3325  N   ASP A 431      12.917  -5.924  34.043  1.00198.20           N  
ATOM   3326  CA  ASP A 431      12.148  -6.310  32.873  1.00197.31           C  
ATOM   3327  C   ASP A 431      11.312  -5.122  32.411  1.00180.47           C  
ATOM   3328  O   ASP A 431      11.068  -4.179  33.167  1.00171.98           O  
ATOM   3329  CB  ASP A 431      11.258  -7.514  33.187  1.00192.17           C  
ATOM   3330  CG  ASP A 431      10.212  -7.203  34.235  1.00182.58           C  
ATOM   3331  OD1 ASP A 431       9.161  -6.645  33.874  1.00177.36           O  
ATOM   3332  OD2 ASP A 431      10.444  -7.506  35.424  1.00178.34           O  
ATOM   3333  N   ASN A 432      10.873  -5.171  31.152  1.00165.00           N  
ATOM   3334  CA  ASN A 432      10.152  -4.028  30.602  1.00153.20           C  
ATOM   3335  C   ASN A 432       8.801  -3.794  31.271  1.00154.79           C  
ATOM   3336  O   ASN A 432       8.200  -2.738  31.047  1.00152.16           O  
ATOM   3337  CB  ASN A 432       9.959  -4.193  29.092  1.00155.61           C  
ATOM   3338  CG  ASN A 432       9.074  -5.371  28.737  1.00165.45           C  
ATOM   3339  OD1 ASN A 432       8.963  -6.333  29.496  1.00159.79           O  
ATOM   3340  ND2 ASN A 432       8.433  -5.297  27.576  1.00165.92           N  
ATOM   3341  N   GLU A 433       8.317  -4.730  32.092  1.00153.03           N  
ATOM   3342  CA  GLU A 433       7.000  -4.571  32.704  1.00140.55           C  
ATOM   3343  C   GLU A 433       7.069  -3.745  33.987  1.00130.82           C  
ATOM   3344  O   GLU A 433       6.273  -2.819  34.175  1.00116.43           O  
ATOM   3345  CB  GLU A 433       6.373  -5.941  32.970  1.00132.63           C  
ATOM   3346  CG  GLU A 433       5.889  -6.648  31.712  1.00143.32           C  
ATOM   3347  CD  GLU A 433       4.940  -7.792  32.010  1.00152.57           C  
ATOM   3348  OE1 GLU A 433       4.689  -8.063  33.203  1.00154.21           O  
ATOM   3349  OE2 GLU A 433       4.451  -8.425  31.050  1.00159.55           O  
ATOM   3350  N   THR A 434       8.005  -4.064  34.889  1.00152.49           N  
ATOM   3351  CA  THR A 434       8.183  -3.217  36.066  1.00144.12           C  
ATOM   3352  C   THR A 434       8.649  -1.822  35.676  1.00130.82           C  
ATOM   3353  O   THR A 434       8.378  -0.853  36.394  1.00118.88           O  
ATOM   3354  CB  THR A 434       9.177  -3.846  37.046  1.00141.81           C  
ATOM   3355  OG1 THR A 434      10.354  -4.265  36.344  1.00145.38           O  
ATOM   3356  CG2 THR A 434       8.550  -5.036  37.756  1.00127.46           C  
ATOM   3357  N   GLU A 435       9.344  -1.706  34.543  1.00150.96           N  
ATOM   3358  CA  GLU A 435       9.771  -0.402  34.048  1.00154.36           C  
ATOM   3359  C   GLU A 435       8.576   0.500  33.763  1.00142.49           C  
ATOM   3360  O   GLU A 435       8.618   1.706  34.035  1.00131.73           O  
ATOM   3361  CB  GLU A 435      10.627  -0.592  32.795  1.00166.50           C  
ATOM   3362  CG  GLU A 435      11.064   0.681  32.101  1.00177.14           C  
ATOM   3363  CD  GLU A 435      11.474   0.428  30.656  1.00188.19           C  
ATOM   3364  OE1 GLU A 435      10.789  -0.361  29.967  1.00175.68           O  
ATOM   3365  OE2 GLU A 435      12.478   1.019  30.207  1.00188.87           O  
ATOM   3366  N   ILE A 436       7.492  -0.070  33.237  1.00128.01           N  
ATOM   3367  CA  ILE A 436       6.319   0.731  32.903  1.00123.74           C  
ATOM   3368  C   ILE A 436       5.527   1.084  34.157  1.00119.21           C  
ATOM   3369  O   ILE A 436       5.058   2.219  34.303  1.00123.20           O  
ATOM   3370  CB  ILE A 436       5.453  -0.010  31.867  1.00127.53           C  
ATOM   3371  CG1 ILE A 436       6.166  -0.051  30.514  1.00131.38           C  
ATOM   3372  CG2 ILE A 436       4.092   0.654  31.723  1.00126.53           C  
ATOM   3373  CD1 ILE A 436       6.474   1.318  29.942  1.00129.77           C  
ATOM   3374  N   ASN A 437       5.364   0.126  35.076  1.00114.67           N  
ATOM   3375  CA  ASN A 437       4.634   0.397  36.312  1.00110.04           C  
ATOM   3376  C   ASN A 437       5.183   1.628  37.013  1.00111.85           C  
ATOM   3377  O   ASN A 437       4.432   2.528  37.406  1.00107.53           O  
ATOM   3378  CB  ASN A 437       4.712  -0.812  37.247  1.00105.52           C  
ATOM   3379  CG  ASN A 437       3.791  -1.937  36.833  1.00119.30           C  
ATOM   3380  OD1 ASN A 437       3.303  -1.976  35.706  1.00118.36           O  
ATOM   3381  ND2 ASN A 437       3.568  -2.875  37.742  1.00134.21           N  
ATOM   3382  N   PHE A 438       6.503   1.683  37.168  1.00114.00           N  
ATOM   3383  CA  PHE A 438       7.128   2.807  37.849  1.00114.95           C  
ATOM   3384  C   PHE A 438       6.884   4.104  37.098  1.00111.10           C  
ATOM   3385  O   PHE A 438       6.482   5.113  37.688  1.00110.56           O  
ATOM   3386  CB  PHE A 438       8.621   2.531  37.994  1.00112.75           C  
ATOM   3387  CG  PHE A 438       9.438   3.714  38.416  1.00112.66           C  
ATOM   3388  CD1 PHE A 438       9.481   4.125  39.740  1.00119.41           C  
ATOM   3389  CD2 PHE A 438      10.205   4.388  37.485  1.00115.21           C  
ATOM   3390  CE1 PHE A 438      10.267   5.202  40.116  1.00128.59           C  
ATOM   3391  CE2 PHE A 438      10.986   5.459  37.851  1.00109.94           C  
ATOM   3392  CZ  PHE A 438      11.020   5.869  39.167  1.00123.88           C  
ATOM   3393  N   LEU A 439       7.114   4.093  35.784  1.00107.32           N  
ATOM   3394  CA  LEU A 439       6.990   5.327  35.019  1.00103.20           C  
ATOM   3395  C   LEU A 439       5.562   5.850  35.039  1.00101.59           C  
ATOM   3396  O   LEU A 439       5.349   7.059  34.899  1.00 96.67           O  
ATOM   3397  CB  LEU A 439       7.474   5.114  33.587  1.00104.10           C  
ATOM   3398  CG  LEU A 439       8.885   5.615  33.270  1.00 90.71           C  
ATOM   3399  CD1 LEU A 439       9.922   4.691  33.883  1.00111.11           C  
ATOM   3400  CD2 LEU A 439       9.088   5.705  31.777  1.00111.92           C  
ATOM   3401  N   LEU A 440       4.573   4.974  35.223  1.00105.68           N  
ATOM   3402  CA  LEU A 440       3.201   5.455  35.333  1.00104.75           C  
ATOM   3403  C   LEU A 440       2.987   6.196  36.643  1.00105.80           C  
ATOM   3404  O   LEU A 440       2.436   7.304  36.661  1.00105.86           O  
ATOM   3405  CB  LEU A 440       2.214   4.294  35.229  1.00101.78           C  
ATOM   3406  CG  LEU A 440       0.766   4.770  35.327  1.00 98.95           C  
ATOM   3407  CD1 LEU A 440       0.157   5.042  33.954  1.00 98.40           C  
ATOM   3408  CD2 LEU A 440      -0.032   3.753  36.097  1.00100.94           C  
ATOM   3409  N   LYS A 441       3.386   5.570  37.757  1.00111.15           N  
ATOM   3410  CA  LYS A 441       3.326   6.213  39.064  1.00111.55           C  
ATOM   3411  C   LYS A 441       3.973   7.582  38.992  1.00110.19           C  
ATOM   3412  O   LYS A 441       3.456   8.567  39.527  1.00109.75           O  
ATOM   3413  CB  LYS A 441       4.052   5.358  40.107  1.00122.31           C  
ATOM   3414  CG  LYS A 441       4.284   6.068  41.422  1.00133.43           C  
ATOM   3415  CD  LYS A 441       3.236   5.731  42.468  1.00145.16           C  
ATOM   3416  CE  LYS A 441       3.456   4.352  43.069  1.00150.97           C  
ATOM   3417  NZ  LYS A 441       2.627   4.194  44.297  1.00156.78           N  
ATOM   3418  N   GLN A 442       5.131   7.647  38.334  1.00102.48           N  
ATOM   3419  CA  GLN A 442       5.798   8.928  38.150  1.00 99.54           C  
ATOM   3420  C   GLN A 442       4.979   9.842  37.253  1.00104.99           C  
ATOM   3421  O   GLN A 442       4.874  11.046  37.515  1.00105.23           O  
ATOM   3422  CB  GLN A 442       7.198   8.709  37.583  1.00100.75           C  
ATOM   3423  CG  GLN A 442       8.109   7.920  38.511  1.00102.14           C  
ATOM   3424  CD  GLN A 442       8.572   8.744  39.696  1.00 99.78           C  
ATOM   3425  OE1 GLN A 442       8.103   8.560  40.819  1.00103.85           O  
ATOM   3426  NE2 GLN A 442       9.493   9.668  39.447  1.00 96.42           N  
ATOM   3427  N   ALA A 443       4.375   9.290  36.200  1.00102.73           N  
ATOM   3428  CA  ALA A 443       3.588  10.124  35.301  1.00 88.82           C  
ATOM   3429  C   ALA A 443       2.336  10.644  35.991  1.00 88.78           C  
ATOM   3430  O   ALA A 443       1.936  11.794  35.781  1.00 85.82           O  
ATOM   3431  CB  ALA A 443       3.220   9.344  34.039  1.00 84.23           C  
ATOM   3432  N   LEU A 444       1.711   9.814  36.830  1.00 83.16           N  
ATOM   3433  CA  LEU A 444       0.510  10.246  37.537  1.00 79.45           C  
ATOM   3434  C   LEU A 444       0.799  11.412  38.471  1.00 87.62           C  
ATOM   3435  O   LEU A 444      -0.080  12.248  38.710  1.00 90.55           O  
ATOM   3436  CB  LEU A 444      -0.092   9.079  38.319  1.00 83.10           C  
ATOM   3437  CG  LEU A 444      -0.814   7.990  37.525  1.00 92.51           C  
ATOM   3438  CD1 LEU A 444      -1.389   6.944  38.466  1.00 87.95           C  
ATOM   3439  CD2 LEU A 444      -1.908   8.604  36.668  1.00102.32           C  
ATOM   3440  N   THR A 445       2.020  11.492  38.999  1.00 97.43           N  
ATOM   3441  CA  THR A 445       2.395  12.545  39.935  1.00 83.38           C  
ATOM   3442  C   THR A 445       3.051  13.726  39.229  1.00 86.15           C  
ATOM   3443  O   THR A 445       2.671  14.880  39.453  1.00 86.34           O  
ATOM   3444  CB  THR A 445       3.350  11.989  40.995  1.00 82.82           C  
ATOM   3445  OG1 THR A 445       2.726  10.894  41.671  1.00 88.60           O  
ATOM   3446  CG2 THR A 445       3.697  13.067  42.011  1.00 95.57           C  
ATOM   3447  N   ILE A 446       4.034  13.449  38.378  1.00 94.93           N  
ATOM   3448  CA  ILE A 446       4.809  14.513  37.748  1.00 98.63           C  
ATOM   3449  C   ILE A 446       4.048  15.108  36.569  1.00 94.72           C  
ATOM   3450  O   ILE A 446       3.831  16.323  36.497  1.00 93.77           O  
ATOM   3451  CB  ILE A 446       6.190  13.983  37.324  1.00 89.29           C  
ATOM   3452  CG1 ILE A 446       6.938  13.435  38.542  1.00 96.37           C  
ATOM   3453  CG2 ILE A 446       6.996  15.072  36.641  1.00 83.05           C  
ATOM   3454  CD1 ILE A 446       8.186  12.653  38.197  1.00100.16           C  
ATOM   3455  N   VAL A 447       3.630  14.259  35.627  1.00 91.07           N  
ATOM   3456  CA  VAL A 447       2.908  14.749  34.456  1.00 86.27           C  
ATOM   3457  C   VAL A 447       1.505  15.198  34.840  1.00 88.50           C  
ATOM   3458  O   VAL A 447       1.015  16.224  34.354  1.00 82.27           O  
ATOM   3459  CB  VAL A 447       2.873  13.671  33.357  1.00 78.24           C  
ATOM   3460  CG1 VAL A 447       2.045  14.144  32.176  1.00 80.36           C  
ATOM   3461  CG2 VAL A 447       4.279  13.323  32.914  1.00 78.28           C  
ATOM   3462  N   GLY A 448       0.841  14.447  35.721  1.00 80.12           N  
ATOM   3463  CA  GLY A 448      -0.542  14.752  36.051  1.00 75.13           C  
ATOM   3464  C   GLY A 448      -0.731  16.151  36.603  1.00 78.65           C  
ATOM   3465  O   GLY A 448      -1.724  16.818  36.300  1.00 95.60           O  
ATOM   3466  N   THR A 449       0.225  16.624  37.405  1.00 83.09           N  
ATOM   3467  CA  THR A 449       0.087  17.921  38.059  1.00 88.98           C  
ATOM   3468  C   THR A 449       0.358  19.100  37.131  1.00 83.00           C  
ATOM   3469  O   THR A 449      -0.124  20.204  37.408  1.00 79.03           O  
ATOM   3470  CB  THR A 449       1.020  18.006  39.275  1.00 78.14           C  
ATOM   3471  OG1 THR A 449       0.628  19.107  40.105  1.00 76.46           O  
ATOM   3472  CG2 THR A 449       2.473  18.189  38.842  1.00 72.91           C  
ATOM   3473  N   LEU A 450       1.096  18.896  36.040  1.00 81.40           N  
ATOM   3474  CA  LEU A 450       1.499  20.021  35.196  1.00 80.23           C  
ATOM   3475  C   LEU A 450       0.324  20.762  34.567  1.00 90.81           C  
ATOM   3476  O   LEU A 450       0.316  22.005  34.618  1.00 91.80           O  
ATOM   3477  CB  LEU A 450       2.496  19.530  34.141  1.00 77.88           C  
ATOM   3478  CG  LEU A 450       3.809  19.038  34.749  1.00 93.18           C  
ATOM   3479  CD1 LEU A 450       4.744  18.514  33.678  1.00106.72           C  
ATOM   3480  CD2 LEU A 450       4.469  20.158  35.544  1.00 88.44           C  
ATOM   3481  N   PRO A 451      -0.675  20.104  33.963  1.00 99.27           N  
ATOM   3482  CA  PRO A 451      -1.828  20.875  33.460  1.00 83.41           C  
ATOM   3483  C   PRO A 451      -2.594  21.571  34.570  1.00 87.08           C  
ATOM   3484  O   PRO A 451      -2.884  22.770  34.468  1.00 84.90           O  
ATOM   3485  CB  PRO A 451      -2.677  19.809  32.753  1.00 83.99           C  
ATOM   3486  CG  PRO A 451      -1.726  18.711  32.442  1.00 83.79           C  
ATOM   3487  CD  PRO A 451      -0.789  18.681  33.604  1.00 97.60           C  
ATOM   3488  N   PHE A 452      -2.938  20.832  35.628  1.00 90.98           N  
ATOM   3489  CA  PHE A 452      -3.554  21.422  36.813  1.00 84.13           C  
ATOM   3490  C   PHE A 452      -2.802  22.669  37.261  1.00 77.10           C  
ATOM   3491  O   PHE A 452      -3.408  23.705  37.558  1.00 75.09           O  
ATOM   3492  CB  PHE A 452      -3.594  20.377  37.932  1.00 83.38           C  
ATOM   3493  CG  PHE A 452      -4.168  20.878  39.227  1.00 75.94           C  
ATOM   3494  CD1 PHE A 452      -3.371  21.533  40.153  1.00 71.93           C  
ATOM   3495  CD2 PHE A 452      -5.498  20.666  39.534  1.00 88.67           C  
ATOM   3496  CE1 PHE A 452      -3.898  21.985  41.346  1.00 76.62           C  
ATOM   3497  CE2 PHE A 452      -6.026  21.114  40.725  1.00 83.49           C  
ATOM   3498  CZ  PHE A 452      -5.228  21.771  41.633  1.00 74.36           C  
ATOM   3499  N   THR A 453      -1.472  22.586  37.299  1.00 72.92           N  
ATOM   3500  CA  THR A 453      -0.669  23.697  37.799  1.00 74.98           C  
ATOM   3501  C   THR A 453      -0.674  24.868  36.822  1.00 73.47           C  
ATOM   3502  O   THR A 453      -0.858  26.022  37.226  1.00 72.12           O  
ATOM   3503  CB  THR A 453       0.758  23.223  38.075  1.00 76.80           C  
ATOM   3504  OG1 THR A 453       0.742  22.261  39.137  1.00 83.14           O  
ATOM   3505  CG2 THR A 453       1.650  24.391  38.467  1.00 76.29           C  
ATOM   3506  N   TYR A 454      -0.471  24.592  35.531  1.00 77.58           N  
ATOM   3507  CA  TYR A 454      -0.476  25.670  34.547  1.00 81.36           C  
ATOM   3508  C   TYR A 454      -1.843  26.336  34.474  1.00 81.51           C  
ATOM   3509  O   TYR A 454      -1.939  27.561  34.329  1.00 78.93           O  
ATOM   3510  CB  TYR A 454      -0.069  25.143  33.170  1.00 78.51           C  
ATOM   3511  CG  TYR A 454      -0.506  26.048  32.038  1.00 79.00           C  
ATOM   3512  CD1 TYR A 454      -0.029  27.350  31.945  1.00 84.57           C  
ATOM   3513  CD2 TYR A 454      -1.401  25.609  31.071  1.00 77.45           C  
ATOM   3514  CE1 TYR A 454      -0.426  28.188  30.921  1.00 91.27           C  
ATOM   3515  CE2 TYR A 454      -1.803  26.442  30.040  1.00 80.97           C  
ATOM   3516  CZ  TYR A 454      -1.312  27.729  29.971  1.00 90.04           C  
ATOM   3517  OH  TYR A 454      -1.712  28.558  28.949  1.00111.26           O  
ATOM   3518  N   MET A 455      -2.913  25.548  34.582  1.00 83.92           N  
ATOM   3519  CA  MET A 455      -4.255  26.108  34.466  1.00 83.99           C  
ATOM   3520  C   MET A 455      -4.638  26.904  35.709  1.00 87.57           C  
ATOM   3521  O   MET A 455      -5.268  27.963  35.600  1.00 93.17           O  
ATOM   3522  CB  MET A 455      -5.266  24.992  34.203  1.00 73.26           C  
ATOM   3523  CG  MET A 455      -6.703  25.464  34.149  1.00 73.92           C  
ATOM   3524  SD  MET A 455      -7.577  25.119  35.684  1.00 81.31           S  
ATOM   3525  CE  MET A 455      -8.624  26.564  35.791  1.00 77.70           C  
ATOM   3526  N   LEU A 456      -4.270  26.416  36.899  1.00 73.00           N  
ATOM   3527  CA  LEU A 456      -4.597  27.145  38.122  1.00 72.42           C  
ATOM   3528  C   LEU A 456      -3.906  28.503  38.157  1.00 78.42           C  
ATOM   3529  O   LEU A 456      -4.514  29.506  38.549  1.00 79.62           O  
ATOM   3530  CB  LEU A 456      -4.221  26.319  39.355  1.00 79.74           C  
ATOM   3531  CG  LEU A 456      -4.605  26.901  40.723  1.00 66.46           C  
ATOM   3532  CD1 LEU A 456      -4.960  25.793  41.697  1.00 67.04           C  
ATOM   3533  CD2 LEU A 456      -3.484  27.759  41.301  1.00 68.21           C  
ATOM   3534  N   GLU A 457      -2.632  28.556  37.762  1.00 79.02           N  
ATOM   3535  CA  GLU A 457      -1.932  29.836  37.753  1.00 81.00           C  
ATOM   3536  C   GLU A 457      -2.413  30.734  36.623  1.00 83.67           C  
ATOM   3537  O   GLU A 457      -2.403  31.962  36.766  1.00 84.45           O  
ATOM   3538  CB  GLU A 457      -0.421  29.622  37.656  1.00 77.35           C  
ATOM   3539  CG  GLU A 457       0.402  30.851  38.041  1.00 88.83           C  
ATOM   3540  CD  GLU A 457       0.530  31.047  39.544  1.00 83.21           C  
ATOM   3541  OE1 GLU A 457      -0.488  30.947  40.261  1.00 76.29           O  
ATOM   3542  OE2 GLU A 457       1.657  31.316  40.011  1.00 84.74           O  
ATOM   3543  N   LYS A 458      -2.834  30.154  35.496  1.00 80.32           N  
ATOM   3544  CA  LYS A 458      -3.352  30.983  34.413  1.00 76.62           C  
ATOM   3545  C   LYS A 458      -4.677  31.626  34.799  1.00 79.11           C  
ATOM   3546  O   LYS A 458      -4.925  32.790  34.463  1.00 81.51           O  
ATOM   3547  CB  LYS A 458      -3.508  30.167  33.132  1.00 85.70           C  
ATOM   3548  CG  LYS A 458      -3.467  31.032  31.884  1.00 88.29           C  
ATOM   3549  CD  LYS A 458      -4.102  30.356  30.686  1.00 88.94           C  
ATOM   3550  CE  LYS A 458      -3.728  31.088  29.410  1.00 99.84           C  
ATOM   3551  NZ  LYS A 458      -3.761  32.566  29.599  1.00106.80           N  
ATOM   3552  N   TRP A 459      -5.539  30.886  35.500  1.00 78.52           N  
ATOM   3553  CA  TRP A 459      -6.774  31.478  36.001  1.00 84.54           C  
ATOM   3554  C   TRP A 459      -6.483  32.669  36.904  1.00 86.58           C  
ATOM   3555  O   TRP A 459      -7.146  33.707  36.808  1.00 85.38           O  
ATOM   3556  CB  TRP A 459      -7.599  30.435  36.755  1.00 85.25           C  
ATOM   3557  CG  TRP A 459      -8.886  30.984  37.300  1.00 86.21           C  
ATOM   3558  CD1 TRP A 459     -10.095  31.020  36.668  1.00 92.78           C  
ATOM   3559  CD2 TRP A 459      -9.085  31.596  38.581  1.00 83.46           C  
ATOM   3560  NE1 TRP A 459     -11.036  31.605  37.481  1.00 97.26           N  
ATOM   3561  CE2 TRP A 459     -10.441  31.969  38.660  1.00 88.71           C  
ATOM   3562  CE3 TRP A 459      -8.249  31.860  39.669  1.00 85.70           C  
ATOM   3563  CZ2 TRP A 459     -10.979  32.591  39.785  1.00 97.84           C  
ATOM   3564  CZ3 TRP A 459      -8.785  32.479  40.784  1.00 85.96           C  
ATOM   3565  CH2 TRP A 459     -10.136  32.839  40.833  1.00 95.08           C  
ATOM   3566  N   ARG A 460      -5.487  32.540  37.783  1.00 90.09           N  
ATOM   3567  CA  ARG A 460      -5.171  33.624  38.708  1.00 91.00           C  
ATOM   3568  C   ARG A 460      -4.498  34.785  37.988  1.00 88.99           C  
ATOM   3569  O   ARG A 460      -4.846  35.951  38.214  1.00 97.80           O  
ATOM   3570  CB  ARG A 460      -4.287  33.106  39.841  1.00 89.25           C  
ATOM   3571  CG  ARG A 460      -5.005  32.177  40.797  1.00 84.30           C  
ATOM   3572  CD  ARG A 460      -4.345  32.188  42.158  1.00 80.54           C  
ATOM   3573  NE  ARG A 460      -2.993  31.648  42.101  1.00 84.74           N  
ATOM   3574  CZ  ARG A 460      -2.247  31.390  43.165  1.00 86.29           C  
ATOM   3575  NH1 ARG A 460      -2.689  31.617  44.390  1.00 83.37           N  
ATOM   3576  NH2 ARG A 460      -1.024  30.895  42.995  1.00 83.40           N  
ATOM   3577  N   TRP A 461      -3.519  34.485  37.127  1.00 82.91           N  
ATOM   3578  CA  TRP A 461      -2.876  35.523  36.326  1.00 87.56           C  
ATOM   3579  C   TRP A 461      -3.907  36.392  35.622  1.00 96.48           C  
ATOM   3580  O   TRP A 461      -3.769  37.620  35.569  1.00 99.77           O  
ATOM   3581  CB  TRP A 461      -1.947  34.888  35.290  1.00 97.52           C  
ATOM   3582  CG  TRP A 461      -0.621  34.438  35.815  1.00 87.68           C  
ATOM   3583  CD1 TRP A 461      -0.056  34.756  37.013  1.00 96.88           C  
ATOM   3584  CD2 TRP A 461       0.311  33.581  35.145  1.00 88.22           C  
ATOM   3585  NE1 TRP A 461       1.171  34.149  37.133  1.00102.68           N  
ATOM   3586  CE2 TRP A 461       1.420  33.422  35.998  1.00 94.74           C  
ATOM   3587  CE3 TRP A 461       0.315  32.933  33.906  1.00 93.08           C  
ATOM   3588  CZ2 TRP A 461       2.520  32.641  35.652  1.00 97.58           C  
ATOM   3589  CZ3 TRP A 461       1.408  32.160  33.565  1.00 87.36           C  
ATOM   3590  CH2 TRP A 461       2.495  32.020  34.434  1.00 93.23           C  
ATOM   3591  N   MET A 462      -4.955  35.768  35.083  1.00 94.98           N  
ATOM   3592  CA  MET A 462      -5.981  36.512  34.364  1.00 99.36           C  
ATOM   3593  C   MET A 462      -6.884  37.273  35.327  1.00101.14           C  
ATOM   3594  O   MET A 462      -7.198  38.448  35.097  1.00109.41           O  
ATOM   3595  CB  MET A 462      -6.796  35.554  33.497  1.00 90.18           C  
ATOM   3596  CG  MET A 462      -5.991  34.909  32.383  1.00 97.29           C  
ATOM   3597  SD  MET A 462      -6.881  33.562  31.582  1.00 88.23           S  
ATOM   3598  CE  MET A 462      -8.250  34.449  30.845  1.00111.80           C  
ATOM   3599  N   VAL A 463      -7.323  36.613  36.407  1.00 89.76           N  
ATOM   3600  CA  VAL A 463      -8.143  37.279  37.421  1.00 90.29           C  
ATOM   3601  C   VAL A 463      -7.483  38.575  37.868  1.00 92.48           C  
ATOM   3602  O   VAL A 463      -8.101  39.646  37.863  1.00 99.58           O  
ATOM   3603  CB  VAL A 463      -8.395  36.339  38.615  1.00 89.11           C  
ATOM   3604  CG1 VAL A 463      -8.914  37.124  39.807  1.00 89.72           C  
ATOM   3605  CG2 VAL A 463      -9.398  35.274  38.239  1.00 87.22           C  
ATOM   3606  N   PHE A 464      -6.204  38.496  38.238  1.00 89.73           N  
ATOM   3607  CA  PHE A 464      -5.470  39.693  38.628  1.00 96.24           C  
ATOM   3608  C   PHE A 464      -5.346  40.667  37.463  1.00 98.88           C  
ATOM   3609  O   PHE A 464      -5.456  41.885  37.647  1.00109.06           O  
ATOM   3610  CB  PHE A 464      -4.090  39.303  39.155  1.00102.57           C  
ATOM   3611  CG  PHE A 464      -4.133  38.393  40.349  1.00 97.85           C  
ATOM   3612  CD1 PHE A 464      -5.130  38.520  41.303  1.00 97.89           C  
ATOM   3613  CD2 PHE A 464      -3.183  37.399  40.509  1.00 80.09           C  
ATOM   3614  CE1 PHE A 464      -5.169  37.679  42.400  1.00 84.09           C  
ATOM   3615  CE2 PHE A 464      -3.218  36.556  41.600  1.00 76.52           C  
ATOM   3616  CZ  PHE A 464      -4.211  36.696  42.547  1.00 77.63           C  
ATOM   3617  N   LYS A 465      -5.127  40.147  36.252  1.00 97.72           N  
ATOM   3618  CA  LYS A 465      -4.993  41.002  35.078  1.00102.44           C  
ATOM   3619  C   LYS A 465      -6.258  41.799  34.791  1.00 97.57           C  
ATOM   3620  O   LYS A 465      -6.179  42.860  34.163  1.00 99.02           O  
ATOM   3621  CB  LYS A 465      -4.624  40.158  33.854  1.00109.26           C  
ATOM   3622  CG  LYS A 465      -3.299  40.526  33.204  1.00121.69           C  
ATOM   3623  CD  LYS A 465      -2.759  39.382  32.357  1.00116.47           C  
ATOM   3624  CE  LYS A 465      -1.449  39.767  31.687  1.00115.43           C  
ATOM   3625  NZ  LYS A 465      -0.811  38.616  30.992  1.00 87.13           N  
ATOM   3626  N   GLY A 466      -7.417  41.319  35.242  1.00114.43           N  
ATOM   3627  CA  GLY A 466      -8.692  41.929  34.928  1.00117.59           C  
ATOM   3628  C   GLY A 466      -9.439  41.263  33.792  1.00107.75           C  
ATOM   3629  O   GLY A 466     -10.577  41.656  33.504  1.00103.60           O  
ATOM   3630  N   GLU A 467      -8.837  40.255  33.156  1.00101.73           N  
ATOM   3631  CA  GLU A 467      -9.416  39.653  31.963  1.00 96.58           C  
ATOM   3632  C   GLU A 467     -10.667  38.836  32.257  1.00 96.43           C  
ATOM   3633  O   GLU A 467     -11.407  38.508  31.324  1.00113.85           O  
ATOM   3634  CB  GLU A 467      -8.382  38.765  31.270  1.00107.95           C  
ATOM   3635  CG  GLU A 467      -7.117  39.486  30.831  1.00116.83           C  
ATOM   3636  CD  GLU A 467      -6.117  38.547  30.181  1.00122.90           C  
ATOM   3637  OE1 GLU A 467      -6.418  37.339  30.078  1.00118.53           O  
ATOM   3638  OE2 GLU A 467      -5.039  39.015  29.759  1.00126.01           O  
ATOM   3639  N   ILE A 468     -10.920  38.491  33.514  1.00 86.64           N  
ATOM   3640  CA  ILE A 468     -12.082  37.699  33.889  1.00 88.87           C  
ATOM   3641  C   ILE A 468     -12.897  38.493  34.903  1.00 96.23           C  
ATOM   3642  O   ILE A 468     -12.415  38.765  36.007  1.00100.96           O  
ATOM   3643  CB  ILE A 468     -11.693  36.325  34.460  1.00 84.75           C  
ATOM   3644  CG1 ILE A 468     -10.819  35.561  33.463  1.00 83.99           C  
ATOM   3645  CG2 ILE A 468     -12.938  35.529  34.805  1.00 84.54           C  
ATOM   3646  CD1 ILE A 468     -10.436  34.170  33.927  1.00 82.88           C  
ATOM   3647  N   PRO A 469     -14.121  38.896  34.575  1.00 96.68           N  
ATOM   3648  CA  PRO A 469     -14.927  39.672  35.522  1.00100.66           C  
ATOM   3649  C   PRO A 469     -15.431  38.817  36.676  1.00100.92           C  
ATOM   3650  O   PRO A 469     -15.510  37.588  36.596  1.00 90.89           O  
ATOM   3651  CB  PRO A 469     -16.091  40.186  34.665  1.00112.10           C  
ATOM   3652  CG  PRO A 469     -15.620  40.052  33.245  1.00109.39           C  
ATOM   3653  CD  PRO A 469     -14.739  38.844  33.242  1.00104.47           C  
ATOM   3654  N   LYS A 470     -15.793  39.511  37.760  1.00108.32           N  
ATOM   3655  CA  LYS A 470     -16.207  38.851  38.996  1.00104.50           C  
ATOM   3656  C   LYS A 470     -17.368  37.889  38.775  1.00107.21           C  
ATOM   3657  O   LYS A 470     -17.416  36.812  39.381  1.00102.32           O  
ATOM   3658  CB  LYS A 470     -16.593  39.901  40.037  1.00100.58           C  
ATOM   3659  CG  LYS A 470     -15.473  40.333  40.962  1.00 99.50           C  
ATOM   3660  CD  LYS A 470     -15.955  41.449  41.873  1.00114.94           C  
ATOM   3661  CE  LYS A 470     -17.309  41.109  42.479  1.00100.67           C  
ATOM   3662  NZ  LYS A 470     -17.660  41.997  43.619  1.00117.01           N  
ATOM   3663  N   ASP A 471     -18.321  38.261  37.922  1.00113.93           N  
ATOM   3664  CA  ASP A 471     -19.500  37.436  37.690  1.00120.84           C  
ATOM   3665  C   ASP A 471     -19.225  36.250  36.772  1.00120.88           C  
ATOM   3666  O   ASP A 471     -20.176  35.599  36.326  1.00104.83           O  
ATOM   3667  CB  ASP A 471     -20.639  38.287  37.119  1.00132.42           C  
ATOM   3668  CG  ASP A 471     -20.335  38.825  35.732  1.00135.21           C  
ATOM   3669  OD1 ASP A 471     -19.145  38.889  35.358  1.00129.34           O  
ATOM   3670  OD2 ASP A 471     -21.292  39.187  35.015  1.00140.41           O  
ATOM   3671  N   GLN A 472     -17.952  35.960  36.479  1.00122.45           N  
ATOM   3672  CA  GLN A 472     -17.598  34.814  35.651  1.00122.05           C  
ATOM   3673  C   GLN A 472     -16.346  34.110  36.170  1.00113.34           C  
ATOM   3674  O   GLN A 472     -15.708  33.364  35.416  1.00109.43           O  
ATOM   3675  CB  GLN A 472     -17.407  35.248  34.190  1.00110.62           C  
ATOM   3676  CG  GLN A 472     -18.705  35.686  33.518  1.00122.21           C  
ATOM   3677  CD  GLN A 472     -18.516  36.144  32.088  1.00136.73           C  
ATOM   3678  OE1 GLN A 472     -17.391  36.318  31.621  1.00135.98           O  
ATOM   3679  NE2 GLN A 472     -19.623  36.351  31.384  1.00142.43           N  
ATOM   3680  N   TRP A 473     -15.984  34.332  37.437  1.00106.13           N  
ATOM   3681  CA  TRP A 473     -14.837  33.657  38.037  1.00108.67           C  
ATOM   3682  C   TRP A 473     -14.975  32.142  37.946  1.00104.69           C  
ATOM   3683  O   TRP A 473     -14.091  31.451  37.428  1.00112.44           O  
ATOM   3684  CB  TRP A 473     -14.684  34.087  39.498  1.00105.33           C  
ATOM   3685  CG  TRP A 473     -13.840  35.303  39.698  1.00 92.43           C  
ATOM   3686  CD1 TRP A 473     -13.350  36.134  38.734  1.00 95.39           C  
ATOM   3687  CD2 TRP A 473     -13.386  35.828  40.949  1.00 90.43           C  
ATOM   3688  NE1 TRP A 473     -12.615  37.143  39.308  1.00 93.46           N  
ATOM   3689  CE2 TRP A 473     -12.624  36.979  40.668  1.00 94.01           C  
ATOM   3690  CE3 TRP A 473     -13.551  35.438  42.282  1.00 93.70           C  
ATOM   3691  CZ2 TRP A 473     -12.027  37.741  41.668  1.00 97.18           C  
ATOM   3692  CZ3 TRP A 473     -12.958  36.195  43.273  1.00 94.71           C  
ATOM   3693  CH2 TRP A 473     -12.205  37.333  42.961  1.00 96.02           C  
ATOM   3694  N   MET A 474     -16.083  31.607  38.458  1.00 98.20           N  
ATOM   3695  CA  MET A 474     -16.272  30.163  38.449  1.00101.90           C  
ATOM   3696  C   MET A 474     -16.643  29.640  37.069  1.00106.75           C  
ATOM   3697  O   MET A 474     -16.296  28.502  36.732  1.00104.16           O  
ATOM   3698  CB  MET A 474     -17.337  29.766  39.470  1.00 99.01           C  
ATOM   3699  CG  MET A 474     -16.943  30.073  40.902  1.00105.10           C  
ATOM   3700  SD  MET A 474     -15.263  29.537  41.286  1.00 99.81           S  
ATOM   3701  CE  MET A 474     -15.344  27.793  40.874  1.00 98.72           C  
ATOM   3702  N   LYS A 475     -17.341  30.442  36.264  1.00116.78           N  
ATOM   3703  CA  LYS A 475     -17.653  30.018  34.904  1.00107.75           C  
ATOM   3704  C   LYS A 475     -16.386  29.871  34.074  1.00102.10           C  
ATOM   3705  O   LYS A 475     -16.257  28.928  33.285  1.00100.48           O  
ATOM   3706  CB  LYS A 475     -18.610  31.010  34.246  1.00100.46           C  
ATOM   3707  CG  LYS A 475     -19.087  30.575  32.873  1.00107.98           C  
ATOM   3708  CD  LYS A 475     -19.764  31.716  32.139  1.00121.43           C  
ATOM   3709  CE  LYS A 475     -20.320  31.257  30.805  1.00125.12           C  
ATOM   3710  NZ  LYS A 475     -20.818  32.405  30.000  1.00141.99           N  
ATOM   3711  N   LYS A 476     -15.434  30.789  34.240  1.00101.14           N  
ATOM   3712  CA  LYS A 476     -14.181  30.695  33.505  1.00 99.90           C  
ATOM   3713  C   LYS A 476     -13.225  29.687  34.127  1.00101.37           C  
ATOM   3714  O   LYS A 476     -12.346  29.175  33.427  1.00 95.17           O  
ATOM   3715  CB  LYS A 476     -13.509  32.067  33.422  1.00 99.31           C  
ATOM   3716  CG  LYS A 476     -13.527  32.688  32.030  1.00120.08           C  
ATOM   3717  CD  LYS A 476     -12.658  31.937  31.035  1.00129.88           C  
ATOM   3718  CE  LYS A 476     -12.670  32.637  29.679  1.00115.83           C  
ATOM   3719  NZ  LYS A 476     -11.712  32.033  28.711  1.00126.73           N  
ATOM   3720  N   TRP A 477     -13.379  29.392  35.420  1.00101.98           N  
ATOM   3721  CA  TRP A 477     -12.550  28.371  36.053  1.00 88.43           C  
ATOM   3722  C   TRP A 477     -12.826  26.997  35.458  1.00 89.97           C  
ATOM   3723  O   TRP A 477     -11.899  26.282  35.061  1.00 93.44           O  
ATOM   3724  CB  TRP A 477     -12.790  28.356  37.566  1.00 87.22           C  
ATOM   3725  CG  TRP A 477     -12.091  27.226  38.273  1.00 92.26           C  
ATOM   3726  CD1 TRP A 477     -12.625  26.015  38.612  1.00 93.96           C  
ATOM   3727  CD2 TRP A 477     -10.732  27.205  38.730  1.00 86.53           C  
ATOM   3728  NE1 TRP A 477     -11.683  25.242  39.247  1.00100.96           N  
ATOM   3729  CE2 TRP A 477     -10.513  25.950  39.333  1.00 83.88           C  
ATOM   3730  CE3 TRP A 477      -9.682  28.126  38.691  1.00 79.85           C  
ATOM   3731  CZ2 TRP A 477      -9.287  25.592  39.887  1.00 77.00           C  
ATOM   3732  CZ3 TRP A 477      -8.464  27.768  39.237  1.00 77.67           C  
ATOM   3733  CH2 TRP A 477      -8.277  26.514  39.830  1.00 91.08           C  
ATOM   3734  N   TRP A 478     -14.101  26.611  35.385  1.00 86.26           N  
ATOM   3735  CA  TRP A 478     -14.450  25.280  34.908  1.00 86.60           C  
ATOM   3736  C   TRP A 478     -14.433  25.165  33.390  1.00 89.92           C  
ATOM   3737  O   TRP A 478     -14.362  24.045  32.874  1.00 95.30           O  
ATOM   3738  CB  TRP A 478     -15.816  24.864  35.455  1.00 87.48           C  
ATOM   3739  CG  TRP A 478     -15.746  24.470  36.893  1.00 86.10           C  
ATOM   3740  CD1 TRP A 478     -16.264  25.144  37.958  1.00 88.69           C  
ATOM   3741  CD2 TRP A 478     -15.087  23.316  37.428  1.00 93.26           C  
ATOM   3742  NE1 TRP A 478     -15.982  24.474  39.124  1.00 93.30           N  
ATOM   3743  CE2 TRP A 478     -15.259  23.348  38.825  1.00 98.44           C  
ATOM   3744  CE3 TRP A 478     -14.375  22.256  36.860  1.00104.34           C  
ATOM   3745  CZ2 TRP A 478     -14.744  22.361  39.662  1.00109.19           C  
ATOM   3746  CZ3 TRP A 478     -13.864  21.277  37.692  1.00101.03           C  
ATOM   3747  CH2 TRP A 478     -14.051  21.336  39.077  1.00105.45           C  
ATOM   3748  N   GLU A 479     -14.497  26.283  32.663  1.00 97.09           N  
ATOM   3749  CA  GLU A 479     -14.225  26.230  31.230  1.00 97.73           C  
ATOM   3750  C   GLU A 479     -12.785  25.811  30.971  1.00103.58           C  
ATOM   3751  O   GLU A 479     -12.510  25.022  30.059  1.00 96.96           O  
ATOM   3752  CB  GLU A 479     -14.500  27.585  30.580  1.00105.49           C  
ATOM   3753  CG  GLU A 479     -15.953  27.854  30.245  1.00124.39           C  
ATOM   3754  CD  GLU A 479     -16.138  29.186  29.547  1.00134.19           C  
ATOM   3755  OE1 GLU A 479     -15.130  29.754  29.073  1.00114.08           O  
ATOM   3756  OE2 GLU A 479     -17.289  29.666  29.475  1.00139.00           O  
ATOM   3757  N   MET A 480     -11.853  26.329  31.770  1.00 91.22           N  
ATOM   3758  CA  MET A 480     -10.440  26.029  31.583  1.00 80.90           C  
ATOM   3759  C   MET A 480     -10.067  24.666  32.150  1.00 78.88           C  
ATOM   3760  O   MET A 480      -9.143  24.022  31.641  1.00 94.39           O  
ATOM   3761  CB  MET A 480      -9.604  27.141  32.215  1.00 79.50           C  
ATOM   3762  CG  MET A 480      -9.902  28.504  31.605  1.00 82.65           C  
ATOM   3763  SD  MET A 480      -9.302  29.916  32.551  1.00 97.54           S  
ATOM   3764  CE  MET A 480      -7.529  29.694  32.427  1.00 87.69           C  
ATOM   3765  N   LYS A 481     -10.771  24.206  33.187  1.00 85.22           N  
ATOM   3766  CA  LYS A 481     -10.558  22.847  33.680  1.00 88.90           C  
ATOM   3767  C   LYS A 481     -10.958  21.819  32.628  1.00 91.56           C  
ATOM   3768  O   LYS A 481     -10.292  20.790  32.467  1.00 93.79           O  
ATOM   3769  CB  LYS A 481     -11.349  22.630  34.971  1.00 85.27           C  
ATOM   3770  CG  LYS A 481     -10.617  23.046  36.239  1.00 85.47           C  
ATOM   3771  CD  LYS A 481      -9.778  21.918  36.813  1.00 97.66           C  
ATOM   3772  CE  LYS A 481      -9.002  22.391  38.033  1.00 95.70           C  
ATOM   3773  NZ  LYS A 481      -8.640  21.264  38.932  1.00 85.11           N  
ATOM   3774  N   ARG A 482     -12.047  22.087  31.904  1.00 91.85           N  
ATOM   3775  CA  ARG A 482     -12.506  21.189  30.848  1.00 98.06           C  
ATOM   3776  C   ARG A 482     -11.527  21.167  29.681  1.00 98.25           C  
ATOM   3777  O   ARG A 482     -11.159  20.099  29.178  1.00 95.07           O  
ATOM   3778  CB  ARG A 482     -13.882  21.635  30.357  1.00100.56           C  
ATOM   3779  CG  ARG A 482     -15.040  21.370  31.295  1.00 98.18           C  
ATOM   3780  CD  ARG A 482     -16.248  22.150  30.802  1.00 93.33           C  
ATOM   3781  NE  ARG A 482     -17.398  22.061  31.693  1.00 94.14           N  
ATOM   3782  CZ  ARG A 482     -18.480  21.334  31.447  1.00116.40           C  
ATOM   3783  NH1 ARG A 482     -18.588  20.604  30.349  1.00123.23           N  
ATOM   3784  NH2 ARG A 482     -19.482  21.349  32.320  1.00125.02           N  
ATOM   3785  N   GLU A 483     -11.108  22.350  29.229  1.00 94.57           N  
ATOM   3786  CA  GLU A 483     -10.309  22.476  28.016  1.00 91.30           C  
ATOM   3787  C   GLU A 483      -8.846  22.131  28.262  1.00 93.22           C  
ATOM   3788  O   GLU A 483      -8.240  21.381  27.489  1.00 95.41           O  
ATOM   3789  CB  GLU A 483     -10.429  23.900  27.470  1.00102.67           C  
ATOM   3790  CG  GLU A 483      -9.572  24.177  26.252  1.00116.24           C  
ATOM   3791  CD  GLU A 483      -9.517  25.652  25.914  1.00130.52           C  
ATOM   3792  OE1 GLU A 483     -10.145  26.451  26.641  1.00133.40           O  
ATOM   3793  OE2 GLU A 483      -8.857  26.009  24.917  1.00136.12           O  
ATOM   3794  N   ILE A 484      -8.263  22.675  29.329  1.00 96.01           N  
ATOM   3795  CA  ILE A 484      -6.831  22.526  29.562  1.00 82.46           C  
ATOM   3796  C   ILE A 484      -6.535  21.208  30.265  1.00 75.87           C  
ATOM   3797  O   ILE A 484      -5.692  20.420  29.821  1.00 73.91           O  
ATOM   3798  CB  ILE A 484      -6.303  23.720  30.376  1.00 74.66           C  
ATOM   3799  CG1 ILE A 484      -6.625  25.033  29.658  1.00 84.33           C  
ATOM   3800  CG2 ILE A 484      -4.807  23.580  30.618  1.00 74.26           C  
ATOM   3801  CD1 ILE A 484      -6.186  26.264  30.425  1.00 81.66           C  
ATOM   3802  N   VAL A 485      -7.227  20.950  31.376  1.00 74.34           N  
ATOM   3803  CA  VAL A 485      -6.912  19.800  32.214  1.00 77.24           C  
ATOM   3804  C   VAL A 485      -7.719  18.560  31.841  1.00 79.49           C  
ATOM   3805  O   VAL A 485      -7.358  17.450  32.256  1.00 89.13           O  
ATOM   3806  CB  VAL A 485      -7.136  20.162  33.695  1.00 81.49           C  
ATOM   3807  CG1 VAL A 485      -6.395  19.197  34.616  1.00 89.74           C  
ATOM   3808  CG2 VAL A 485      -6.708  21.599  33.958  1.00 71.88           C  
ATOM   3809  N   GLY A 486      -8.784  18.708  31.059  1.00 81.64           N  
ATOM   3810  CA  GLY A 486      -9.641  17.573  30.764  1.00 89.00           C  
ATOM   3811  C   GLY A 486     -10.410  17.094  31.976  1.00 95.86           C  
ATOM   3812  O   GLY A 486     -10.551  15.881  32.181  1.00 95.44           O  
ATOM   3813  N   VAL A 487     -10.912  18.023  32.784  1.00101.06           N  
ATOM   3814  CA  VAL A 487     -11.565  17.720  34.051  1.00103.92           C  
ATOM   3815  C   VAL A 487     -12.890  18.468  34.085  1.00104.37           C  
ATOM   3816  O   VAL A 487     -12.935  19.666  33.787  1.00107.35           O  
ATOM   3817  CB  VAL A 487     -10.680  18.124  35.247  1.00 84.48           C  
ATOM   3818  CG1 VAL A 487     -11.460  18.058  36.544  1.00 84.46           C  
ATOM   3819  CG2 VAL A 487      -9.432  17.255  35.307  1.00 80.45           C  
ATOM   3820  N   VAL A 488     -13.964  17.767  34.440  1.00 91.33           N  
ATOM   3821  CA  VAL A 488     -15.300  18.348  34.462  1.00 90.19           C  
ATOM   3822  C   VAL A 488     -15.886  18.198  35.860  1.00 97.55           C  
ATOM   3823  O   VAL A 488     -15.742  17.152  36.502  1.00 98.57           O  
ATOM   3824  CB  VAL A 488     -16.220  17.712  33.397  1.00100.83           C  
ATOM   3825  CG1 VAL A 488     -16.391  16.218  33.637  1.00106.78           C  
ATOM   3826  CG2 VAL A 488     -17.570  18.420  33.362  1.00 94.45           C  
ATOM   3827  N   GLU A 489     -16.531  19.259  36.331  1.00 97.51           N  
ATOM   3828  CA  GLU A 489     -17.144  19.240  37.648  1.00 97.70           C  
ATOM   3829  C   GLU A 489     -18.349  18.300  37.660  1.00 93.44           C  
ATOM   3830  O   GLU A 489     -19.102  18.242  36.683  1.00 97.24           O  
ATOM   3831  CB  GLU A 489     -17.562  20.655  38.057  1.00105.14           C  
ATOM   3832  CG  GLU A 489     -18.727  21.238  37.261  1.00104.41           C  
ATOM   3833  CD  GLU A 489     -18.302  21.807  35.916  1.00105.32           C  
ATOM   3834  OE1 GLU A 489     -17.249  21.390  35.389  1.00107.49           O  
ATOM   3835  OE2 GLU A 489     -19.029  22.669  35.379  1.00 98.91           O  
ATOM   3836  N   PRO A 490     -18.545  17.535  38.741  1.00 89.55           N  
ATOM   3837  CA  PRO A 490     -19.706  16.635  38.803  1.00 93.13           C  
ATOM   3838  C   PRO A 490     -21.018  17.341  39.083  1.00 94.40           C  
ATOM   3839  O   PRO A 490     -22.075  16.746  38.845  1.00 94.23           O  
ATOM   3840  CB  PRO A 490     -19.354  15.686  39.952  1.00 95.09           C  
ATOM   3841  CG  PRO A 490     -18.445  16.493  40.821  1.00100.11           C  
ATOM   3842  CD  PRO A 490     -17.662  17.392  39.908  1.00100.67           C  
ATOM   3843  N   VAL A 491     -20.985  18.574  39.571  1.00101.84           N  
ATOM   3844  CA  VAL A 491     -22.177  19.301  39.976  1.00106.32           C  
ATOM   3845  C   VAL A 491     -22.047  20.742  39.496  1.00104.56           C  
ATOM   3846  O   VAL A 491     -20.966  21.337  39.604  1.00104.98           O  
ATOM   3847  CB  VAL A 491     -22.377  19.214  41.496  1.00112.01           C  
ATOM   3848  CG1 VAL A 491     -23.158  20.420  42.036  1.00122.59           C  
ATOM   3849  CG2 VAL A 491     -23.065  17.907  41.890  1.00107.67           C  
ATOM   3850  N   PRO A 492     -23.103  21.342  38.947  1.00101.94           N  
ATOM   3851  CA  PRO A 492     -22.972  22.706  38.412  1.00 95.34           C  
ATOM   3852  C   PRO A 492     -22.676  23.681  39.535  1.00 98.00           C  
ATOM   3853  O   PRO A 492     -23.143  23.516  40.669  1.00101.82           O  
ATOM   3854  CB  PRO A 492     -24.339  22.966  37.765  1.00 96.51           C  
ATOM   3855  CG  PRO A 492     -25.270  22.003  38.418  1.00107.23           C  
ATOM   3856  CD  PRO A 492     -24.441  20.775  38.673  1.00107.89           C  
ATOM   3857  N   HIS A 493     -21.865  24.686  39.234  1.00 87.44           N  
ATOM   3858  CA  HIS A 493     -21.416  25.605  40.264  1.00 89.02           C  
ATOM   3859  C   HIS A 493     -21.706  27.043  39.885  1.00 88.84           C  
ATOM   3860  O   HIS A 493     -21.408  27.484  38.772  1.00 86.45           O  
ATOM   3861  CB  HIS A 493     -19.928  25.425  40.580  1.00 97.45           C  
ATOM   3862  CG  HIS A 493     -19.678  24.334  41.567  1.00 88.92           C  
ATOM   3863  ND1 HIS A 493     -18.450  24.105  42.157  1.00 83.06           N  
ATOM   3864  CD2 HIS A 493     -20.520  23.397  42.071  1.00 92.51           C  
ATOM   3865  CE1 HIS A 493     -18.551  23.083  42.993  1.00 92.54           C  
ATOM   3866  NE2 HIS A 493     -19.793  22.630  42.954  1.00 85.62           N  
ATOM   3867  N   ASP A 494     -22.353  27.740  40.810  1.00114.65           N  
ATOM   3868  CA  ASP A 494     -22.731  29.141  40.691  1.00108.37           C  
ATOM   3869  C   ASP A 494     -21.491  30.017  40.844  1.00109.87           C  
ATOM   3870  O   ASP A 494     -20.352  29.537  40.808  1.00119.09           O  
ATOM   3871  CB  ASP A 494     -23.810  29.450  41.719  1.00102.04           C  
ATOM   3872  CG  ASP A 494     -24.680  30.623  41.329  1.00151.77           C  
ATOM   3873  OD1 ASP A 494     -24.402  31.234  40.291  1.00167.58           O  
ATOM   3874  OD2 ASP A 494     -25.624  30.950  42.090  1.00172.62           O  
ATOM   3875  N   GLU A 495     -21.705  31.322  40.998  1.00100.20           N  
ATOM   3876  CA  GLU A 495     -20.642  32.255  41.314  1.00114.22           C  
ATOM   3877  C   GLU A 495     -20.606  32.583  42.799  1.00115.60           C  
ATOM   3878  O   GLU A 495     -19.871  33.489  43.205  1.00100.54           O  
ATOM   3879  CB  GLU A 495     -20.759  33.536  40.467  1.00111.87           C  
ATOM   3880  CG  GLU A 495     -20.634  33.254  38.985  1.00112.74           C  
ATOM   3881  CD  GLU A 495     -19.200  33.043  38.553  1.00115.80           C  
ATOM   3882  OE1 GLU A 495     -18.272  33.571  39.200  1.00102.01           O  
ATOM   3883  OE2 GLU A 495     -19.011  32.350  37.541  1.00132.86           O  
ATOM   3884  N   THR A 496     -21.394  31.869  43.612  1.00125.76           N  
ATOM   3885  CA  THR A 496     -21.220  31.869  45.056  1.00120.11           C  
ATOM   3886  C   THR A 496     -20.026  31.039  45.483  1.00120.04           C  
ATOM   3887  O   THR A 496     -19.484  31.248  46.580  1.00129.40           O  
ATOM   3888  CB  THR A 496     -22.473  31.351  45.760  1.00117.63           C  
ATOM   3889  OG1 THR A 496     -22.763  30.025  45.297  1.00129.81           O  
ATOM   3890  CG2 THR A 496     -23.625  32.229  45.436  1.00112.97           C  
ATOM   3891  N   TYR A 497     -19.576  30.141  44.613  1.00105.68           N  
ATOM   3892  CA  TYR A 497     -18.434  29.279  44.858  1.00107.70           C  
ATOM   3893  C   TYR A 497     -17.133  30.039  44.620  1.00105.21           C  
ATOM   3894  O   TYR A 497     -17.099  31.068  43.942  1.00104.02           O  
ATOM   3895  CB  TYR A 497     -18.494  28.059  43.943  1.00111.13           C  
ATOM   3896  CG  TYR A 497     -19.567  27.048  44.287  1.00113.27           C  
ATOM   3897  CD1 TYR A 497     -20.869  27.198  43.822  1.00100.33           C  
ATOM   3898  CD2 TYR A 497     -19.264  25.911  45.022  1.00122.49           C  
ATOM   3899  CE1 TYR A 497     -21.852  26.261  44.121  1.00100.08           C  
ATOM   3900  CE2 TYR A 497     -20.233  24.971  45.318  1.00114.24           C  
ATOM   3901  CZ  TYR A 497     -21.523  25.147  44.867  1.00101.89           C  
ATOM   3902  OH  TYR A 497     -22.481  24.204  45.168  1.00103.91           O  
ATOM   3903  N   CYS A 498     -16.054  29.517  45.190  1.00 99.83           N  
ATOM   3904  CA  CYS A 498     -14.710  30.026  44.942  1.00 97.52           C  
ATOM   3905  C   CYS A 498     -13.751  28.839  45.031  1.00 93.15           C  
ATOM   3906  O   CYS A 498     -12.816  28.810  45.825  1.00101.25           O  
ATOM   3907  CB  CYS A 498     -14.354  31.140  45.925  1.00 96.04           C  
ATOM   3908  SG  CYS A 498     -12.987  32.181  45.384  1.00106.08           S  
ATOM   3909  N   ASP A 499     -14.000  27.837  44.187  1.00 85.81           N  
ATOM   3910  CA  ASP A 499     -13.280  26.568  44.289  1.00 95.59           C  
ATOM   3911  C   ASP A 499     -11.766  26.676  44.126  1.00 94.77           C  
ATOM   3912  O   ASP A 499     -11.054  25.928  44.818  1.00 97.11           O  
ATOM   3913  CB  ASP A 499     -13.858  25.574  43.277  1.00 86.43           C  
ATOM   3914  CG  ASP A 499     -15.348  25.401  43.433  1.00101.69           C  
ATOM   3915  OD1 ASP A 499     -15.870  25.741  44.515  1.00 92.42           O  
ATOM   3916  OD2 ASP A 499     -15.996  24.944  42.468  1.00108.55           O  
ATOM   3917  N   PRO A 500     -11.201  27.552  43.256  1.00 80.42           N  
ATOM   3918  CA  PRO A 500      -9.741  27.723  43.245  1.00 73.82           C  
ATOM   3919  C   PRO A 500      -9.176  28.018  44.625  1.00 84.33           C  
ATOM   3920  O   PRO A 500      -8.056  27.595  44.914  1.00 89.16           O  
ATOM   3921  CB  PRO A 500      -9.524  28.901  42.289  1.00 75.38           C  
ATOM   3922  CG  PRO A 500     -10.867  29.538  42.164  1.00 75.93           C  
ATOM   3923  CD  PRO A 500     -11.832  28.409  42.247  1.00 81.91           C  
ATOM   3924  N   ALA A 501      -9.951  28.691  45.478  1.00 93.68           N  
ATOM   3925  CA  ALA A 501      -9.597  28.937  46.862  1.00 88.77           C  
ATOM   3926  C   ALA A 501      -9.840  27.738  47.812  1.00 88.46           C  
ATOM   3927  O   ALA A 501      -9.397  27.809  48.973  1.00 95.53           O  
ATOM   3928  CB  ALA A 501     -10.356  30.160  47.401  1.00 93.08           C  
ATOM   3929  N   SER A 502     -10.482  26.636  47.366  1.00 73.73           N  
ATOM   3930  CA  SER A 502     -10.529  25.413  48.153  1.00 74.64           C  
ATOM   3931  C   SER A 502      -9.169  24.740  48.269  1.00 81.47           C  
ATOM   3932  O   SER A 502      -9.021  23.783  49.044  1.00 84.63           O  
ATOM   3933  CB  SER A 502     -11.525  24.385  47.552  1.00 78.78           C  
ATOM   3934  OG  SER A 502     -11.031  23.832  46.342  1.00112.22           O  
ATOM   3935  N   LEU A 503      -8.181  25.203  47.525  1.00 97.26           N  
ATOM   3936  CA  LEU A 503      -6.825  24.718  47.667  1.00 84.06           C  
ATOM   3937  C   LEU A 503      -6.023  25.681  48.533  1.00 91.57           C  
ATOM   3938  O   LEU A 503      -6.188  26.901  48.457  1.00 91.13           O  
ATOM   3939  CB  LEU A 503      -6.164  24.548  46.294  1.00 83.46           C  
ATOM   3940  CG  LEU A 503      -4.720  24.045  46.270  1.00 89.27           C  
ATOM   3941  CD1 LEU A 503      -4.636  22.636  46.826  1.00 94.93           C  
ATOM   3942  CD2 LEU A 503      -4.128  24.096  44.835  1.00 85.85           C  
ATOM   3943  N   PHE A 504      -5.154  25.097  49.374  1.00 85.17           N  
ATOM   3944  CA  PHE A 504      -4.300  25.843  50.303  1.00 85.55           C  
ATOM   3945  C   PHE A 504      -3.614  27.026  49.609  1.00 87.58           C  
ATOM   3946  O   PHE A 504      -3.796  28.195  49.987  1.00 93.69           O  
ATOM   3947  CB  PHE A 504      -3.305  24.883  50.959  1.00 86.08           C  
ATOM   3948  CG  PHE A 504      -2.278  25.573  51.805  1.00 84.26           C  
ATOM   3949  CD1 PHE A 504      -2.520  25.824  53.131  1.00 71.31           C  
ATOM   3950  CD2 PHE A 504      -1.039  25.928  51.271  1.00 87.13           C  
ATOM   3951  CE1 PHE A 504      -1.586  26.483  53.926  1.00 97.65           C  
ATOM   3952  CE2 PHE A 504      -0.090  26.579  52.071  1.00 83.00           C  
ATOM   3953  CZ  PHE A 504      -0.367  26.854  53.395  1.00 99.43           C  
ATOM   3954  N   HIS A 505      -2.855  26.730  48.560  1.00 75.80           N  
ATOM   3955  CA  HIS A 505      -1.952  27.681  47.920  1.00 75.00           C  
ATOM   3956  C   HIS A 505      -2.657  28.937  47.390  1.00 87.66           C  
ATOM   3957  O   HIS A 505      -2.049  30.021  47.323  1.00 94.35           O  
ATOM   3958  CB  HIS A 505      -1.211  26.971  46.776  1.00 75.88           C  
ATOM   3959  CG  HIS A 505      -0.483  25.738  47.222  1.00 79.54           C  
ATOM   3960  ND1 HIS A 505      -1.147  24.557  47.486  1.00 77.84           N  
ATOM   3961  CD2 HIS A 505       0.830  25.497  47.476  1.00 81.00           C  
ATOM   3962  CE1 HIS A 505      -0.277  23.642  47.881  1.00 81.24           C  
ATOM   3963  NE2 HIS A 505       0.928  24.185  47.883  1.00 88.79           N  
ATOM   3964  N   VAL A 506      -3.928  28.822  46.998  1.00 90.16           N  
ATOM   3965  CA  VAL A 506      -4.651  29.977  46.472  1.00 91.24           C  
ATOM   3966  C   VAL A 506      -5.217  30.829  47.599  1.00 88.29           C  
ATOM   3967  O   VAL A 506      -5.115  32.058  47.567  1.00 88.11           O  
ATOM   3968  CB  VAL A 506      -5.750  29.506  45.503  1.00 83.45           C  
ATOM   3969  CG1 VAL A 506      -6.591  30.683  45.047  1.00 74.54           C  
ATOM   3970  CG2 VAL A 506      -5.134  28.778  44.314  1.00 79.79           C  
ATOM   3971  N   SER A 507      -5.823  30.203  48.613  1.00 87.11           N  
ATOM   3972  CA  SER A 507      -6.374  30.981  49.719  1.00 88.33           C  
ATOM   3973  C   SER A 507      -5.337  31.324  50.783  1.00 97.04           C  
ATOM   3974  O   SER A 507      -5.663  32.054  51.726  1.00 95.60           O  
ATOM   3975  CB  SER A 507      -7.546  30.241  50.370  1.00 79.33           C  
ATOM   3976  OG  SER A 507      -7.154  28.957  50.813  1.00 75.95           O  
ATOM   3977  N   ASN A 508      -4.110  30.818  50.661  1.00 88.50           N  
ATOM   3978  CA  ASN A 508      -3.007  31.214  51.529  1.00 81.92           C  
ATOM   3979  C   ASN A 508      -1.964  32.042  50.786  1.00 84.89           C  
ATOM   3980  O   ASN A 508      -0.842  32.206  51.276  1.00107.64           O  
ATOM   3981  CB  ASN A 508      -2.364  29.987  52.175  1.00 87.97           C  
ATOM   3982  CG  ASN A 508      -3.250  29.359  53.232  1.00 78.58           C  
ATOM   3983  OD1 ASN A 508      -3.125  29.656  54.420  1.00 81.46           O  
ATOM   3984  ND2 ASN A 508      -4.165  28.500  52.803  1.00 77.81           N  
ATOM   3985  N   ASP A 509      -2.315  32.549  49.602  1.00 77.89           N  
ATOM   3986  CA  ASP A 509      -1.546  33.578  48.902  1.00 74.28           C  
ATOM   3987  C   ASP A 509      -0.117  33.109  48.614  1.00 80.41           C  
ATOM   3988  O   ASP A 509       0.868  33.693  49.068  1.00100.36           O  
ATOM   3989  CB  ASP A 509      -1.565  34.887  49.702  1.00 68.78           C  
ATOM   3990  CG  ASP A 509      -0.989  36.057  48.930  1.00 85.72           C  
ATOM   3991  OD1 ASP A 509      -1.401  36.268  47.771  1.00 89.69           O  
ATOM   3992  OD2 ASP A 509      -0.133  36.775  49.490  1.00107.73           O  
ATOM   3993  N   TYR A 510      -0.024  32.030  47.839  1.00 79.30           N  
ATOM   3994  CA  TYR A 510       1.247  31.460  47.413  1.00 81.14           C  
ATOM   3995  C   TYR A 510       1.253  31.354  45.896  1.00 86.67           C  
ATOM   3996  O   TYR A 510       0.297  30.840  45.306  1.00 94.24           O  
ATOM   3997  CB  TYR A 510       1.470  30.073  48.026  1.00 80.74           C  
ATOM   3998  CG  TYR A 510       1.931  30.081  49.466  1.00 97.40           C  
ATOM   3999  CD1 TYR A 510       3.245  30.383  49.797  1.00112.07           C  
ATOM   4000  CD2 TYR A 510       1.051  29.771  50.493  1.00 95.09           C  
ATOM   4001  CE1 TYR A 510       3.666  30.387  51.116  1.00114.79           C  
ATOM   4002  CE2 TYR A 510       1.462  29.771  51.813  1.00 95.68           C  
ATOM   4003  CZ  TYR A 510       2.770  30.080  52.119  1.00109.85           C  
ATOM   4004  OH  TYR A 510       3.186  30.082  53.430  1.00119.89           O  
ATOM   4005  N   SER A 511       2.321  31.839  45.267  1.00 78.21           N  
ATOM   4006  CA  SER A 511       2.469  31.649  43.831  1.00 73.95           C  
ATOM   4007  C   SER A 511       2.601  30.163  43.524  1.00 79.20           C  
ATOM   4008  O   SER A 511       3.321  29.432  44.209  1.00 87.95           O  
ATOM   4009  CB  SER A 511       3.684  32.415  43.306  1.00 72.74           C  
ATOM   4010  OG  SER A 511       4.892  31.849  43.780  1.00 85.33           O  
ATOM   4011  N   PHE A 512       1.886  29.713  42.492  1.00 81.92           N  
ATOM   4012  CA  PHE A 512       1.775  28.294  42.185  1.00 72.47           C  
ATOM   4013  C   PHE A 512       2.565  27.856  40.960  1.00 73.20           C  
ATOM   4014  O   PHE A 512       2.722  26.648  40.752  1.00 70.71           O  
ATOM   4015  CB  PHE A 512       0.302  27.910  41.986  1.00 68.07           C  
ATOM   4016  CG  PHE A 512       0.004  26.473  42.298  1.00 72.90           C  
ATOM   4017  CD1 PHE A 512       0.018  26.015  43.603  1.00 74.56           C  
ATOM   4018  CD2 PHE A 512      -0.287  25.578  41.282  1.00 76.89           C  
ATOM   4019  CE1 PHE A 512      -0.257  24.688  43.890  1.00 79.21           C  
ATOM   4020  CE2 PHE A 512      -0.561  24.253  41.561  1.00 78.17           C  
ATOM   4021  CZ  PHE A 512      -0.546  23.807  42.865  1.00 77.36           C  
ATOM   4022  N   ILE A 513       3.065  28.790  40.147  1.00 65.59           N  
ATOM   4023  CA  ILE A 513       3.762  28.403  38.926  1.00 67.05           C  
ATOM   4024  C   ILE A 513       5.082  27.703  39.222  1.00 82.08           C  
ATOM   4025  O   ILE A 513       5.628  27.027  38.342  1.00 88.26           O  
ATOM   4026  CB  ILE A 513       3.989  29.630  38.023  1.00 76.27           C  
ATOM   4027  CG1 ILE A 513       4.256  29.195  36.579  1.00 69.67           C  
ATOM   4028  CG2 ILE A 513       5.134  30.481  38.550  1.00 78.20           C  
ATOM   4029  CD1 ILE A 513       3.143  28.366  35.977  1.00 71.26           C  
ATOM   4030  N   ARG A 514       5.604  27.834  40.447  1.00 89.16           N  
ATOM   4031  CA  ARG A 514       6.889  27.224  40.777  1.00 83.38           C  
ATOM   4032  C   ARG A 514       6.856  25.715  40.566  1.00 82.46           C  
ATOM   4033  O   ARG A 514       7.841  25.123  40.111  1.00 90.42           O  
ATOM   4034  CB  ARG A 514       7.277  27.555  42.220  1.00 74.94           C  
ATOM   4035  CG  ARG A 514       6.475  26.799  43.273  1.00 85.94           C  
ATOM   4036  CD  ARG A 514       5.985  27.700  44.383  1.00 90.20           C  
ATOM   4037  NE  ARG A 514       7.087  28.254  45.158  1.00 94.85           N  
ATOM   4038  CZ  ARG A 514       6.957  29.222  46.054  1.00102.73           C  
ATOM   4039  NH1 ARG A 514       5.779  29.757  46.328  1.00 84.79           N  
ATOM   4040  NH2 ARG A 514       8.036  29.660  46.695  1.00122.28           N  
ATOM   4041  N   TYR A 515       5.721  25.080  40.870  1.00 71.29           N  
ATOM   4042  CA  TYR A 515       5.618  23.634  40.729  1.00 72.81           C  
ATOM   4043  C   TYR A 515       5.727  23.217  39.270  1.00 80.41           C  
ATOM   4044  O   TYR A 515       6.223  22.126  38.969  1.00 81.70           O  
ATOM   4045  CB  TYR A 515       4.300  23.156  41.337  1.00 72.49           C  
ATOM   4046  CG  TYR A 515       4.139  23.556  42.787  1.00 73.53           C  
ATOM   4047  CD1 TYR A 515       4.761  22.843  43.803  1.00 97.21           C  
ATOM   4048  CD2 TYR A 515       3.384  24.668  43.138  1.00 81.61           C  
ATOM   4049  CE1 TYR A 515       4.619  23.215  45.128  1.00 98.53           C  
ATOM   4050  CE2 TYR A 515       3.238  25.049  44.458  1.00 79.42           C  
ATOM   4051  CZ  TYR A 515       3.857  24.319  45.449  1.00 82.72           C  
ATOM   4052  OH  TYR A 515       3.715  24.693  46.765  1.00 92.79           O  
ATOM   4053  N   TYR A 516       5.278  24.074  38.355  1.00 75.10           N  
ATOM   4054  CA  TYR A 516       5.497  23.834  36.934  1.00 75.88           C  
ATOM   4055  C   TYR A 516       6.963  24.033  36.567  1.00 78.13           C  
ATOM   4056  O   TYR A 516       7.603  23.140  36.000  1.00 77.67           O  
ATOM   4057  CB  TYR A 516       4.597  24.758  36.111  1.00 73.77           C  
ATOM   4058  CG  TYR A 516       4.651  24.525  34.618  1.00 75.63           C  
ATOM   4059  CD1 TYR A 516       5.585  25.184  33.829  1.00 83.30           C  
ATOM   4060  CD2 TYR A 516       3.771  23.650  33.997  1.00 71.63           C  
ATOM   4061  CE1 TYR A 516       5.640  24.983  32.468  1.00 86.57           C  
ATOM   4062  CE2 TYR A 516       3.818  23.441  32.633  1.00 72.82           C  
ATOM   4063  CZ  TYR A 516       4.756  24.111  31.874  1.00 83.44           C  
ATOM   4064  OH  TYR A 516       4.813  23.910  30.515  1.00 90.97           O  
ATOM   4065  N   THR A 517       7.512  25.207  36.889  1.00 77.33           N  
ATOM   4066  CA  THR A 517       8.878  25.530  36.488  1.00 81.06           C  
ATOM   4067  C   THR A 517       9.880  24.558  37.098  1.00 93.82           C  
ATOM   4068  O   THR A 517      10.783  24.067  36.411  1.00100.04           O  
ATOM   4069  CB  THR A 517       9.216  26.966  36.888  1.00 81.60           C  
ATOM   4070  OG1 THR A 517       9.089  27.109  38.309  1.00 80.68           O  
ATOM   4071  CG2 THR A 517       8.287  27.951  36.191  1.00 86.01           C  
ATOM   4072  N   ARG A 518       9.734  24.268  38.394  1.00 95.42           N  
ATOM   4073  CA  ARG A 518      10.662  23.363  39.064  1.00 85.86           C  
ATOM   4074  C   ARG A 518      10.642  21.972  38.445  1.00 97.09           C  
ATOM   4075  O   ARG A 518      11.678  21.298  38.398  1.00100.64           O  
ATOM   4076  CB  ARG A 518      10.329  23.287  40.554  1.00 84.55           C  
ATOM   4077  CG  ARG A 518      11.072  22.204  41.306  1.00 99.96           C  
ATOM   4078  CD  ARG A 518      10.128  21.415  42.194  1.00107.15           C  
ATOM   4079  NE  ARG A 518       9.404  20.393  41.448  1.00114.45           N  
ATOM   4080  CZ  ARG A 518       8.394  19.686  41.935  1.00131.35           C  
ATOM   4081  NH1 ARG A 518       7.975  19.846  43.180  1.00131.89           N  
ATOM   4082  NH2 ARG A 518       7.789  18.795  41.154  1.00132.51           N  
ATOM   4083  N   THR A 519       9.483  21.529  37.955  1.00 83.03           N  
ATOM   4084  CA  THR A 519       9.395  20.203  37.352  1.00 79.71           C  
ATOM   4085  C   THR A 519      10.195  20.126  36.057  1.00 80.82           C  
ATOM   4086  O   THR A 519      10.930  19.156  35.834  1.00 82.64           O  
ATOM   4087  CB  THR A 519       7.933  19.842  37.103  1.00 86.33           C  
ATOM   4088  OG1 THR A 519       7.237  19.784  38.355  1.00 77.91           O  
ATOM   4089  CG2 THR A 519       7.831  18.503  36.405  1.00 84.75           C  
ATOM   4090  N   LEU A 520      10.062  21.131  35.189  1.00 88.21           N  
ATOM   4091  CA  LEU A 520      10.870  21.163  33.976  1.00 93.78           C  
ATOM   4092  C   LEU A 520      12.348  21.335  34.299  1.00 96.73           C  
ATOM   4093  O   LEU A 520      13.206  20.853  33.551  1.00 96.90           O  
ATOM   4094  CB  LEU A 520      10.395  22.286  33.051  1.00103.99           C  
ATOM   4095  CG  LEU A 520       9.326  21.947  32.007  1.00101.49           C  
ATOM   4096  CD1 LEU A 520       8.026  21.504  32.666  1.00 93.61           C  
ATOM   4097  CD2 LEU A 520       9.079  23.126  31.078  1.00 89.75           C  
ATOM   4098  N   TYR A 521      12.659  22.010  35.408  1.00 99.61           N  
ATOM   4099  CA  TYR A 521      14.050  22.215  35.799  1.00 87.51           C  
ATOM   4100  C   TYR A 521      14.734  20.898  36.145  1.00 84.39           C  
ATOM   4101  O   TYR A 521      15.854  20.632  35.695  1.00 93.44           O  
ATOM   4102  CB  TYR A 521      14.121  23.179  36.985  1.00 80.43           C  
ATOM   4103  CG  TYR A 521      13.848  24.627  36.644  1.00 79.44           C  
ATOM   4104  CD1 TYR A 521      14.040  25.110  35.356  1.00 80.16           C  
ATOM   4105  CD2 TYR A 521      13.389  25.509  37.613  1.00 79.84           C  
ATOM   4106  CE1 TYR A 521      13.793  26.435  35.048  1.00 79.85           C  
ATOM   4107  CE2 TYR A 521      13.136  26.832  37.313  1.00 83.68           C  
ATOM   4108  CZ  TYR A 521      13.339  27.290  36.030  1.00 78.43           C  
ATOM   4109  OH  TYR A 521      13.089  28.609  35.727  1.00 77.18           O  
ATOM   4110  N   GLN A 522      14.075  20.054  36.947  1.00 83.34           N  
ATOM   4111  CA  GLN A 522      14.762  18.901  37.520  1.00 86.87           C  
ATOM   4112  C   GLN A 522      15.120  17.846  36.481  1.00 86.97           C  
ATOM   4113  O   GLN A 522      16.060  17.078  36.704  1.00 92.35           O  
ATOM   4114  CB  GLN A 522      13.921  18.257  38.624  1.00 85.83           C  
ATOM   4115  CG  GLN A 522      12.809  17.348  38.133  1.00 84.46           C  
ATOM   4116  CD  GLN A 522      11.996  16.768  39.271  1.00 85.96           C  
ATOM   4117  OE1 GLN A 522      11.463  17.500  40.106  1.00 87.26           O  
ATOM   4118  NE2 GLN A 522      11.915  15.444  39.325  1.00 84.84           N  
ATOM   4119  N   PHE A 523      14.401  17.780  35.363  1.00 87.48           N  
ATOM   4120  CA  PHE A 523      14.767  16.829  34.323  1.00 90.32           C  
ATOM   4121  C   PHE A 523      15.807  17.400  33.371  1.00 93.51           C  
ATOM   4122  O   PHE A 523      16.637  16.644  32.850  1.00 94.35           O  
ATOM   4123  CB  PHE A 523      13.520  16.372  33.561  1.00 90.91           C  
ATOM   4124  CG  PHE A 523      12.584  15.538  34.393  1.00 95.68           C  
ATOM   4125  CD1 PHE A 523      12.865  14.206  34.653  1.00 90.36           C  
ATOM   4126  CD2 PHE A 523      11.434  16.091  34.930  1.00 89.76           C  
ATOM   4127  CE1 PHE A 523      12.009  13.440  35.428  1.00 85.95           C  
ATOM   4128  CE2 PHE A 523      10.575  15.329  35.704  1.00 85.45           C  
ATOM   4129  CZ  PHE A 523      10.864  14.002  35.952  1.00 86.52           C  
ATOM   4130  N   GLN A 524      15.792  18.716  33.144  1.00 87.87           N  
ATOM   4131  CA  GLN A 524      16.928  19.365  32.496  1.00 87.13           C  
ATOM   4132  C   GLN A 524      18.207  19.111  33.280  1.00101.07           C  
ATOM   4133  O   GLN A 524      19.222  18.685  32.715  1.00120.61           O  
ATOM   4134  CB  GLN A 524      16.680  20.869  32.360  1.00 85.68           C  
ATOM   4135  CG  GLN A 524      15.533  21.248  31.444  1.00 84.59           C  
ATOM   4136  CD  GLN A 524      15.410  22.744  31.255  1.00 84.00           C  
ATOM   4137  OE1 GLN A 524      14.453  23.364  31.717  1.00 82.21           O  
ATOM   4138  NE2 GLN A 524      16.384  23.335  30.573  1.00 85.28           N  
ATOM   4139  N   PHE A 525      18.175  19.380  34.589  1.00 94.91           N  
ATOM   4140  CA  PHE A 525      19.284  19.029  35.470  1.00 94.32           C  
ATOM   4141  C   PHE A 525      19.684  17.570  35.292  1.00101.11           C  
ATOM   4142  O   PHE A 525      20.823  17.259  34.925  1.00107.56           O  
ATOM   4143  CB  PHE A 525      18.900  19.281  36.931  1.00 89.10           C  
ATOM   4144  CG  PHE A 525      18.806  20.732  37.310  1.00 86.52           C  
ATOM   4145  CD1 PHE A 525      19.343  21.722  36.506  1.00 86.93           C  
ATOM   4146  CD2 PHE A 525      18.190  21.098  38.496  1.00 83.61           C  
ATOM   4147  CE1 PHE A 525      19.255  23.054  36.876  1.00 84.92           C  
ATOM   4148  CE2 PHE A 525      18.100  22.422  38.869  1.00 81.84           C  
ATOM   4149  CZ  PHE A 525      18.633  23.402  38.059  1.00 81.81           C  
ATOM   4150  N   GLN A 526      18.738  16.661  35.551  1.00 97.18           N  
ATOM   4151  CA  GLN A 526      19.030  15.230  35.553  1.00 99.48           C  
ATOM   4152  C   GLN A 526      19.660  14.774  34.244  1.00103.77           C  
ATOM   4153  O   GLN A 526      20.622  13.998  34.246  1.00 99.67           O  
ATOM   4154  CB  GLN A 526      17.748  14.441  35.826  1.00 96.79           C  
ATOM   4155  CG  GLN A 526      17.944  12.935  35.925  1.00103.53           C  
ATOM   4156  CD  GLN A 526      18.616  12.504  37.216  1.00127.63           C  
ATOM   4157  OE1 GLN A 526      19.037  13.331  38.025  1.00124.04           O  
ATOM   4158  NE2 GLN A 526      18.724  11.194  37.411  1.00128.71           N  
ATOM   4159  N   GLU A 527      19.133  15.249  33.114  1.00114.16           N  
ATOM   4160  CA  GLU A 527      19.659  14.823  31.821  1.00113.86           C  
ATOM   4161  C   GLU A 527      21.085  15.320  31.618  1.00117.07           C  
ATOM   4162  O   GLU A 527      21.957  14.565  31.172  1.00128.14           O  
ATOM   4163  CB  GLU A 527      18.749  15.318  30.698  1.00104.40           C  
ATOM   4164  CG  GLU A 527      19.086  14.745  29.333  1.00115.87           C  
ATOM   4165  CD  GLU A 527      18.241  15.346  28.230  1.00134.77           C  
ATOM   4166  OE1 GLU A 527      18.439  16.537  27.909  1.00140.77           O  
ATOM   4167  OE2 GLU A 527      17.377  14.628  27.687  1.00136.26           O  
ATOM   4168  N   ALA A 528      21.343  16.588  31.947  1.00 96.51           N  
ATOM   4169  CA  ALA A 528      22.683  17.141  31.776  1.00 96.98           C  
ATOM   4170  C   ALA A 528      23.705  16.394  32.626  1.00110.73           C  
ATOM   4171  O   ALA A 528      24.808  16.089  32.158  1.00100.49           O  
ATOM   4172  CB  ALA A 528      22.683  18.629  32.120  1.00 97.91           C  
ATOM   4173  N   LEU A 529      23.349  16.080  33.874  1.00117.93           N  
ATOM   4174  CA  LEU A 529      24.293  15.424  34.775  1.00116.62           C  
ATOM   4175  C   LEU A 529      24.548  13.981  34.357  1.00119.44           C  
ATOM   4176  O   LEU A 529      25.691  13.509  34.402  1.00115.63           O  
ATOM   4177  CB  LEU A 529      23.767  15.478  36.208  1.00100.50           C  
ATOM   4178  CG  LEU A 529      23.586  16.875  36.799  1.00 99.63           C  
ATOM   4179  CD1 LEU A 529      23.352  16.786  38.298  1.00102.34           C  
ATOM   4180  CD2 LEU A 529      24.786  17.752  36.481  1.00101.98           C  
ATOM   4181  N   CYS A 530      23.494  13.265  33.955  1.00118.84           N  
ATOM   4182  CA  CYS A 530      23.639  11.888  33.501  1.00116.48           C  
ATOM   4183  C   CYS A 530      24.402  11.782  32.188  1.00128.84           C  
ATOM   4184  O   CYS A 530      25.018  10.743  31.929  1.00135.38           O  
ATOM   4185  CB  CYS A 530      22.262  11.240  33.365  1.00110.92           C  
ATOM   4186  SG  CYS A 530      21.431  11.018  34.946  1.00109.45           S  
ATOM   4187  N   GLN A 531      24.365  12.823  31.356  1.00145.10           N  
ATOM   4188  CA  GLN A 531      25.235  12.863  30.187  1.00155.52           C  
ATOM   4189  C   GLN A 531      26.701  12.876  30.599  1.00158.78           C  
ATOM   4190  O   GLN A 531      27.530  12.185  29.994  1.00165.17           O  
ATOM   4191  CB  GLN A 531      24.911  14.090  29.335  1.00157.22           C  
ATOM   4192  CG  GLN A 531      25.863  14.297  28.171  1.00169.74           C  
ATOM   4193  CD  GLN A 531      26.937  15.329  28.465  1.00191.77           C  
ATOM   4194  OE1 GLN A 531      26.929  15.976  29.514  1.00192.62           O  
ATOM   4195  NE2 GLN A 531      27.875  15.481  27.538  1.00179.94           N  
ATOM   4196  N   ALA A 532      27.040  13.668  31.621  1.00131.78           N  
ATOM   4197  CA  ALA A 532      28.408  13.686  32.129  1.00126.10           C  
ATOM   4198  C   ALA A 532      28.808  12.325  32.682  1.00129.45           C  
ATOM   4199  O   ALA A 532      29.940  11.871  32.478  1.00128.34           O  
ATOM   4200  CB  ALA A 532      28.558  14.767  33.200  1.00113.41           C  
ATOM   4201  N   ALA A 533      27.890  11.654  33.384  1.00115.27           N  
ATOM   4202  CA  ALA A 533      28.130  10.286  33.824  1.00123.22           C  
ATOM   4203  C   ALA A 533      28.196   9.300  32.664  1.00126.98           C  
ATOM   4204  O   ALA A 533      28.492   8.122  32.895  1.00124.95           O  
ATOM   4205  CB  ALA A 533      27.042   9.851  34.809  1.00112.47           C  
ATOM   4206  N   LYS A 534      27.931   9.754  31.436  1.00143.36           N  
ATOM   4207  CA  LYS A 534      27.962   8.907  30.244  1.00145.31           C  
ATOM   4208  C   LYS A 534      27.027   7.712  30.396  1.00148.14           C  
ATOM   4209  O   LYS A 534      27.362   6.586  30.020  1.00151.63           O  
ATOM   4210  CB  LYS A 534      29.386   8.446  29.922  1.00140.00           C  
ATOM   4211  CG  LYS A 534      30.372   9.579  29.703  1.00140.78           C  
ATOM   4212  CD  LYS A 534      31.799   9.057  29.660  1.00163.35           C  
ATOM   4213  CE  LYS A 534      32.807  10.192  29.594  1.00169.98           C  
ATOM   4214  NZ  LYS A 534      32.665  10.996  28.352  1.00182.04           N  
ATOM   4215  N   HIS A 535      25.850   7.954  30.967  1.00137.72           N  
ATOM   4216  CA  HIS A 535      24.872   6.886  31.101  1.00137.86           C  
ATOM   4217  C   HIS A 535      24.447   6.395  29.725  1.00140.55           C  
ATOM   4218  O   HIS A 535      24.196   7.187  28.813  1.00144.25           O  
ATOM   4219  CB  HIS A 535      23.644   7.354  31.880  1.00129.80           C  
ATOM   4220  CG  HIS A 535      22.633   6.272  32.101  1.00138.12           C  
ATOM   4221  ND1 HIS A 535      21.485   6.161  31.347  1.00143.00           N  
ATOM   4222  CD2 HIS A 535      22.602   5.247  32.987  1.00146.66           C  
ATOM   4223  CE1 HIS A 535      20.790   5.115  31.756  1.00144.20           C  
ATOM   4224  NE2 HIS A 535      21.444   4.544  32.752  1.00152.38           N  
ATOM   4225  N   GLU A 536      24.377   5.078  29.579  1.00141.07           N  
ATOM   4226  CA  GLU A 536      23.959   4.443  28.337  1.00150.09           C  
ATOM   4227  C   GLU A 536      22.588   3.825  28.573  1.00143.27           C  
ATOM   4228  O   GLU A 536      22.458   2.862  29.336  1.00155.32           O  
ATOM   4229  CB  GLU A 536      24.974   3.395  27.887  1.00147.14           C  
ATOM   4230  CG  GLU A 536      26.220   3.987  27.246  1.00149.96           C  
ATOM   4231  CD  GLU A 536      25.932   4.692  25.935  1.00161.40           C  
ATOM   4232  OE1 GLU A 536      25.287   4.086  25.052  1.00147.92           O  
ATOM   4233  OE2 GLU A 536      26.356   5.858  25.787  1.00175.91           O  
ATOM   4234  N   GLY A 537      21.568   4.389  27.934  1.00113.65           N  
ATOM   4235  CA  GLY A 537      20.225   3.881  28.050  1.00130.11           C  
ATOM   4236  C   GLY A 537      19.209   4.966  28.320  1.00135.71           C  
ATOM   4237  O   GLY A 537      19.479   6.162  28.171  1.00135.53           O  
ATOM   4238  N   PRO A 538      18.004   4.568  28.712  1.00124.64           N  
ATOM   4239  CA  PRO A 538      16.979   5.560  29.052  1.00106.50           C  
ATOM   4240  C   PRO A 538      17.362   6.344  30.300  1.00112.58           C  
ATOM   4241  O   PRO A 538      17.947   5.808  31.238  1.00116.28           O  
ATOM   4242  CB  PRO A 538      15.730   4.698  29.297  1.00109.96           C  
ATOM   4243  CG  PRO A 538      16.014   3.418  28.565  1.00115.41           C  
ATOM   4244  CD  PRO A 538      17.473   3.203  28.823  1.00123.02           C  
ATOM   4245  N   LEU A 539      17.013   7.628  30.301  1.00115.28           N  
ATOM   4246  CA  LEU A 539      17.212   8.470  31.465  1.00112.05           C  
ATOM   4247  C   LEU A 539      16.498   7.960  32.716  1.00117.46           C  
ATOM   4248  O   LEU A 539      16.798   8.429  33.823  1.00116.81           O  
ATOM   4249  CB  LEU A 539      16.779   9.899  31.142  1.00 98.08           C  
ATOM   4250  CG  LEU A 539      17.543  11.004  31.853  1.00101.24           C  
ATOM   4251  CD1 LEU A 539      18.950  11.097  31.282  1.00112.16           C  
ATOM   4252  CD2 LEU A 539      16.813  12.354  31.730  1.00108.87           C  
ATOM   4253  N   HIS A 540      15.573   7.016  32.560  1.00138.42           N  
ATOM   4254  CA  HIS A 540      14.794   6.492  33.682  1.00137.67           C  
ATOM   4255  C   HIS A 540      15.665   5.793  34.731  1.00119.27           C  
ATOM   4256  O   HIS A 540      15.387   5.870  35.935  1.00124.93           O  
ATOM   4257  CB  HIS A 540      13.711   5.533  33.132  1.00132.40           C  
ATOM   4258  CG  HIS A 540      13.276   4.454  34.088  1.00152.01           C  
ATOM   4259  ND1 HIS A 540      12.593   4.705  35.261  1.00165.17           N  
ATOM   4260  CD2 HIS A 540      13.422   3.108  34.026  1.00138.62           C  
ATOM   4261  CE1 HIS A 540      12.339   3.561  35.874  1.00154.95           C  
ATOM   4262  NE2 HIS A 540      12.832   2.579  35.147  1.00147.83           N  
ATOM   4263  N   LYS A 541      16.709   5.096  34.294  1.00104.76           N  
ATOM   4264  CA  LYS A 541      17.557   4.332  35.193  1.00117.88           C  
ATOM   4265  C   LYS A 541      18.967   4.894  35.294  1.00127.57           C  
ATOM   4266  O   LYS A 541      19.934   4.124  35.278  1.00128.95           O  
ATOM   4267  CB  LYS A 541      17.626   2.866  34.747  1.00120.74           C  
ATOM   4268  CG  LYS A 541      17.819   2.704  33.242  1.00119.23           C  
ATOM   4269  CD  LYS A 541      17.584   1.273  32.787  1.00117.25           C  
ATOM   4270  CE  LYS A 541      16.261   0.726  33.290  1.00131.21           C  
ATOM   4271  NZ  LYS A 541      16.071  -0.693  32.896  1.00126.63           N  
ATOM   4272  N   CYS A 542      19.120   6.211  35.407  1.00126.99           N  
ATOM   4273  CA  CYS A 542      20.455   6.785  35.556  1.00113.57           C  
ATOM   4274  C   CYS A 542      20.810   6.986  37.023  1.00125.67           C  
ATOM   4275  O   CYS A 542      19.960   7.354  37.841  1.00119.15           O  
ATOM   4276  CB  CYS A 542      20.575   8.122  34.827  1.00121.37           C  
ATOM   4277  SG  CYS A 542      21.919   9.128  35.490  1.00116.26           S  
ATOM   4278  N   ASP A 543      22.080   6.752  37.339  1.00147.99           N  
ATOM   4279  CA  ASP A 543      22.650   7.020  38.653  1.00129.07           C  
ATOM   4280  C   ASP A 543      23.885   7.890  38.456  1.00124.07           C  
ATOM   4281  O   ASP A 543      24.796   7.514  37.710  1.00132.29           O  
ATOM   4282  CB  ASP A 543      23.013   5.712  39.366  1.00121.57           C  
ATOM   4283  CG  ASP A 543      23.335   5.912  40.838  1.00130.47           C  
ATOM   4284  OD1 ASP A 543      23.144   7.037  41.349  1.00132.87           O  
ATOM   4285  OD2 ASP A 543      23.788   4.942  41.486  1.00130.94           O  
ATOM   4286  N   ILE A 544      23.920   9.051  39.112  1.00104.16           N  
ATOM   4287  CA  ILE A 544      25.062   9.946  38.954  1.00114.53           C  
ATOM   4288  C   ILE A 544      26.133   9.588  39.978  1.00121.19           C  
ATOM   4289  O   ILE A 544      27.116  10.319  40.145  1.00114.95           O  
ATOM   4290  CB  ILE A 544      24.660  11.428  39.080  1.00103.97           C  
ATOM   4291  CG1 ILE A 544      24.130  11.733  40.481  1.00113.39           C  
ATOM   4292  CG2 ILE A 544      23.622  11.790  38.031  1.00106.64           C  
ATOM   4293  CD1 ILE A 544      23.862  13.204  40.719  1.00106.62           C  
ATOM   4294  N   SER A 545      25.951   8.461  40.662  1.00118.05           N  
ATOM   4295  CA  SER A 545      26.908   8.025  41.670  1.00112.40           C  
ATOM   4296  C   SER A 545      28.255   7.698  41.032  1.00125.13           C  
ATOM   4297  O   SER A 545      28.334   7.287  39.871  1.00130.89           O  
ATOM   4298  CB  SER A 545      26.368   6.804  42.418  1.00119.69           C  
ATOM   4299  OG  SER A 545      25.168   7.115  43.106  1.00116.05           O  
ATOM   4300  N   ASN A 546      29.323   7.884  41.811  1.00132.38           N  
ATOM   4301  CA  ASN A 546      30.698   7.685  41.342  1.00134.96           C  
ATOM   4302  C   ASN A 546      30.945   8.448  40.032  1.00141.56           C  
ATOM   4303  O   ASN A 546      31.377   7.883  39.025  1.00157.22           O  
ATOM   4304  CB  ASN A 546      31.025   6.186  41.185  1.00135.35           C  
ATOM   4305  CG  ASN A 546      31.195   5.449  42.537  1.00152.63           C  
ATOM   4306  OD1 ASN A 546      30.799   5.954  43.587  1.00150.04           O  
ATOM   4307  ND2 ASN A 546      31.798   4.240  42.495  1.00167.00           N  
ATOM   4308  N   SER A 547      30.660   9.768  40.046  1.00131.84           N  
ATOM   4309  CA  SER A 547      30.748  10.574  38.813  1.00133.50           C  
ATOM   4310  C   SER A 547      31.049  12.034  39.177  1.00136.70           C  
ATOM   4311  O   SER A 547      30.173  12.905  39.171  1.00133.34           O  
ATOM   4312  CB  SER A 547      29.472  10.474  37.977  1.00125.93           C  
ATOM   4313  OG  SER A 547      29.508  11.371  36.879  1.00128.09           O  
ATOM   4314  N   THR A 548      32.329  12.307  39.454  1.00135.76           N  
ATOM   4315  CA  THR A 548      32.740  13.651  39.855  1.00130.81           C  
ATOM   4316  C   THR A 548      32.503  14.679  38.755  1.00135.16           C  
ATOM   4317  O   THR A 548      32.361  15.873  39.044  1.00134.73           O  
ATOM   4318  CB  THR A 548      34.214  13.655  40.260  1.00128.58           C  
ATOM   4319  OG1 THR A 548      35.019  13.243  39.148  1.00134.73           O  
ATOM   4320  CG2 THR A 548      34.450  12.712  41.427  1.00134.12           C  
ATOM   4321  N   GLU A 549      32.474  14.246  37.492  1.00136.87           N  
ATOM   4322  CA  GLU A 549      32.211  15.180  36.401  1.00128.29           C  
ATOM   4323  C   GLU A 549      30.796  15.736  36.487  1.00108.88           C  
ATOM   4324  O   GLU A 549      30.580  16.935  36.274  1.00107.42           O  
ATOM   4325  CB  GLU A 549      32.442  14.497  35.053  1.00123.22           C  
ATOM   4326  CG  GLU A 549      33.799  13.820  34.920  1.00153.99           C  
ATOM   4327  CD  GLU A 549      33.824  12.423  35.513  1.00155.01           C  
ATOM   4328  OE1 GLU A 549      33.111  11.537  34.996  1.00165.84           O  
ATOM   4329  OE2 GLU A 549      34.558  12.212  36.502  1.00138.60           O  
ATOM   4330  N   ALA A 550      29.822  14.879  36.795  1.00103.84           N  
ATOM   4331  CA  ALA A 550      28.468  15.357  37.043  1.00101.67           C  
ATOM   4332  C   ALA A 550      28.439  16.292  38.245  1.00102.87           C  
ATOM   4333  O   ALA A 550      27.802  17.351  38.208  1.00102.13           O  
ATOM   4334  CB  ALA A 550      27.526  14.172  37.255  1.00104.85           C  
ATOM   4335  N   GLY A 551      29.143  15.919  39.316  1.00114.39           N  
ATOM   4336  CA  GLY A 551      29.145  16.741  40.515  1.00104.23           C  
ATOM   4337  C   GLY A 551      29.695  18.134  40.276  1.00102.31           C  
ATOM   4338  O   GLY A 551      29.156  19.119  40.786  1.00101.09           O  
ATOM   4339  N   GLN A 552      30.772  18.238  39.493  1.00107.65           N  
ATOM   4340  CA  GLN A 552      31.364  19.548  39.240  1.00107.87           C  
ATOM   4341  C   GLN A 552      30.427  20.432  38.428  1.00107.96           C  
ATOM   4342  O   GLN A 552      30.313  21.633  38.697  1.00111.55           O  
ATOM   4343  CB  GLN A 552      32.709  19.394  38.531  1.00112.33           C  
ATOM   4344  CG  GLN A 552      33.477  20.700  38.387  1.00129.88           C  
ATOM   4345  CD  GLN A 552      33.980  21.228  39.719  1.00134.70           C  
ATOM   4346  OE1 GLN A 552      34.703  20.541  40.440  1.00127.43           O  
ATOM   4347  NE2 GLN A 552      33.592  22.454  40.056  1.00120.90           N  
ATOM   4348  N   LYS A 553      29.741  19.857  37.437  1.00120.04           N  
ATOM   4349  CA  LYS A 553      28.829  20.648  36.615  1.00113.79           C  
ATOM   4350  C   LYS A 553      27.666  21.177  37.446  1.00106.34           C  
ATOM   4351  O   LYS A 553      27.299  22.353  37.342  1.00105.11           O  
ATOM   4352  CB  LYS A 553      28.319  19.813  35.440  1.00106.88           C  
ATOM   4353  CG  LYS A 553      28.022  20.628  34.190  1.00114.82           C  
ATOM   4354  CD  LYS A 553      28.058  19.763  32.940  1.00133.63           C  
ATOM   4355  CE  LYS A 553      28.539  20.554  31.735  1.00143.54           C  
ATOM   4356  NZ  LYS A 553      27.703  21.761  31.490  1.00139.38           N  
ATOM   4357  N   LEU A 554      27.073  20.318  38.278  1.00 99.91           N  
ATOM   4358  CA  LEU A 554      26.031  20.773  39.193  1.00 95.75           C  
ATOM   4359  C   LEU A 554      26.569  21.832  40.146  1.00 99.17           C  
ATOM   4360  O   LEU A 554      25.926  22.861  40.379  1.00 95.17           O  
ATOM   4361  CB  LEU A 554      25.462  19.591  39.977  1.00 95.66           C  
ATOM   4362  CG  LEU A 554      24.384  19.944  41.007  1.00 93.85           C  
ATOM   4363  CD1 LEU A 554      23.121  20.452  40.326  1.00 94.12           C  
ATOM   4364  CD2 LEU A 554      24.075  18.759  41.910  1.00 93.17           C  
ATOM   4365  N   PHE A 555      27.763  21.598  40.700  1.00109.80           N  
ATOM   4366  CA  PHE A 555      28.318  22.526  41.680  1.00104.62           C  
ATOM   4367  C   PHE A 555      28.598  23.894  41.072  1.00 99.83           C  
ATOM   4368  O   PHE A 555      28.496  24.910  41.769  1.00103.70           O  
ATOM   4369  CB  PHE A 555      29.596  21.952  42.287  1.00107.66           C  
ATOM   4370  CG  PHE A 555      30.178  22.803  43.377  1.00111.83           C  
ATOM   4371  CD1 PHE A 555      29.731  22.682  44.681  1.00107.68           C  
ATOM   4372  CD2 PHE A 555      31.164  23.734  43.094  1.00116.86           C  
ATOM   4373  CE1 PHE A 555      30.262  23.469  45.685  1.00116.45           C  
ATOM   4374  CE2 PHE A 555      31.697  24.524  44.091  1.00117.84           C  
ATOM   4375  CZ  PHE A 555      31.247  24.391  45.389  1.00123.65           C  
ATOM   4376  N   ASN A 556      28.959  23.942  39.785  1.00103.97           N  
ATOM   4377  CA  ASN A 556      29.220  25.225  39.137  1.00109.64           C  
ATOM   4378  C   ASN A 556      28.008  26.145  39.209  1.00115.07           C  
ATOM   4379  O   ASN A 556      28.159  27.372  39.201  1.00113.76           O  
ATOM   4380  CB  ASN A 556      29.632  25.005  37.680  1.00124.96           C  
ATOM   4381  CG  ASN A 556      30.967  24.295  37.548  1.00131.56           C  
ATOM   4382  OD1 ASN A 556      31.746  24.228  38.499  1.00131.37           O  
ATOM   4383  ND2 ASN A 556      31.233  23.754  36.364  1.00136.64           N  
ATOM   4384  N   MET A 557      26.806  25.574  39.283  1.00109.55           N  
ATOM   4385  CA  MET A 557      25.575  26.338  39.435  1.00 95.33           C  
ATOM   4386  C   MET A 557      25.193  26.538  40.895  1.00 99.05           C  
ATOM   4387  O   MET A 557      24.644  27.588  41.250  1.00 98.87           O  
ATOM   4388  CB  MET A 557      24.434  25.634  38.701  1.00100.37           C  
ATOM   4389  CG  MET A 557      23.055  26.254  38.888  1.00109.91           C  
ATOM   4390  SD  MET A 557      22.143  25.606  40.309  1.00100.09           S  
ATOM   4391  CE  MET A 557      22.027  23.868  39.895  1.00 92.08           C  
ATOM   4392  N   LEU A 558      25.462  25.541  41.741  1.00102.84           N  
ATOM   4393  CA  LEU A 558      25.062  25.617  43.143  1.00 95.97           C  
ATOM   4394  C   LEU A 558      25.675  26.831  43.829  1.00 93.49           C  
ATOM   4395  O   LEU A 558      24.985  27.577  44.532  1.00 86.31           O  
ATOM   4396  CB  LEU A 558      25.465  24.331  43.868  1.00 89.15           C  
ATOM   4397  CG  LEU A 558      24.808  23.030  43.403  1.00 89.15           C  
ATOM   4398  CD1 LEU A 558      25.353  21.846  44.183  1.00 90.33           C  
ATOM   4399  CD2 LEU A 558      23.294  23.108  43.535  1.00 95.91           C  
ATOM   4400  N   ARG A 559      26.975  27.051  43.626  1.00 92.83           N  
ATOM   4401  CA  ARG A 559      27.660  28.140  44.312  1.00 93.19           C  
ATOM   4402  C   ARG A 559      27.135  29.510  43.909  1.00 93.24           C  
ATOM   4403  O   ARG A 559      27.299  30.470  44.668  1.00111.60           O  
ATOM   4404  CB  ARG A 559      29.160  28.078  44.033  1.00 95.66           C  
ATOM   4405  CG  ARG A 559      29.505  27.940  42.562  1.00110.30           C  
ATOM   4406  CD  ARG A 559      30.974  28.212  42.340  1.00100.60           C  
ATOM   4407  NE  ARG A 559      31.325  29.522  42.873  1.00112.32           N  
ATOM   4408  CZ  ARG A 559      31.373  30.637  42.158  1.00125.21           C  
ATOM   4409  NH1 ARG A 559      31.122  30.638  40.858  1.00124.96           N  
ATOM   4410  NH2 ARG A 559      31.672  31.783  42.764  1.00135.97           N  
ATOM   4411  N   LEU A 560      26.518  29.625  42.731  1.00 92.69           N  
ATOM   4412  CA  LEU A 560      26.109  30.936  42.239  1.00 96.88           C  
ATOM   4413  C   LEU A 560      25.060  31.568  43.145  1.00 96.97           C  
ATOM   4414  O   LEU A 560      25.062  32.787  43.352  1.00 90.28           O  
ATOM   4415  CB  LEU A 560      25.586  30.819  40.808  1.00113.99           C  
ATOM   4416  CG  LEU A 560      26.550  30.226  39.780  1.00110.24           C  
ATOM   4417  CD1 LEU A 560      25.938  30.264  38.390  1.00 96.02           C  
ATOM   4418  CD2 LEU A 560      27.874  30.973  39.804  1.00101.52           C  
ATOM   4419  N   GLY A 561      24.169  30.755  43.709  1.00 94.83           N  
ATOM   4420  CA  GLY A 561      23.078  31.302  44.499  1.00 89.89           C  
ATOM   4421  C   GLY A 561      22.225  32.218  43.646  1.00107.09           C  
ATOM   4422  O   GLY A 561      21.812  31.866  42.535  1.00113.10           O  
ATOM   4423  N   LYS A 562      21.960  33.416  44.163  1.00 99.58           N  
ATOM   4424  CA  LYS A 562      21.274  34.456  43.409  1.00102.57           C  
ATOM   4425  C   LYS A 562      22.230  35.461  42.782  1.00103.60           C  
ATOM   4426  O   LYS A 562      21.771  36.429  42.169  1.00104.76           O  
ATOM   4427  CB  LYS A 562      20.275  35.198  44.303  1.00 99.27           C  
ATOM   4428  CG  LYS A 562      18.933  34.504  44.455  1.00116.05           C  
ATOM   4429  CD  LYS A 562      17.936  35.398  45.177  1.00121.06           C  
ATOM   4430  CE  LYS A 562      17.842  36.763  44.509  1.00115.27           C  
ATOM   4431  NZ  LYS A 562      16.892  37.676  45.204  1.00 86.47           N  
ATOM   4432  N   SER A 563      23.543  35.252  42.915  1.00 91.66           N  
ATOM   4433  CA  SER A 563      24.509  36.227  42.419  1.00 96.74           C  
ATOM   4434  C   SER A 563      24.477  36.344  40.901  1.00101.85           C  
ATOM   4435  O   SER A 563      24.811  37.401  40.355  1.00 94.80           O  
ATOM   4436  CB  SER A 563      25.914  35.856  42.893  1.00118.92           C  
ATOM   4437  OG  SER A 563      26.295  34.579  42.408  1.00117.79           O  
ATOM   4438  N   GLU A 564      24.085  35.280  40.207  1.00117.49           N  
ATOM   4439  CA  GLU A 564      24.003  35.290  38.759  1.00114.16           C  
ATOM   4440  C   GLU A 564      22.565  35.032  38.322  1.00115.09           C  
ATOM   4441  O   GLU A 564      21.816  34.347  39.026  1.00110.57           O  
ATOM   4442  CB  GLU A 564      24.928  34.229  38.147  1.00112.21           C  
ATOM   4443  CG  GLU A 564      26.410  34.412  38.479  1.00119.11           C  
ATOM   4444  CD  GLU A 564      27.065  35.568  37.738  1.00123.75           C  
ATOM   4445  OE1 GLU A 564      26.374  36.274  36.973  1.00133.61           O  
ATOM   4446  OE2 GLU A 564      28.285  35.768  37.921  1.00108.15           O  
ATOM   4447  N   PRO A 565      22.146  35.580  37.179  1.00110.81           N  
ATOM   4448  CA  PRO A 565      20.768  35.363  36.719  1.00 95.78           C  
ATOM   4449  C   PRO A 565      20.471  33.884  36.532  1.00 95.27           C  
ATOM   4450  O   PRO A 565      21.339  33.098  36.146  1.00101.15           O  
ATOM   4451  CB  PRO A 565      20.717  36.117  35.386  1.00 98.53           C  
ATOM   4452  CG  PRO A 565      21.798  37.140  35.491  1.00 95.08           C  
ATOM   4453  CD  PRO A 565      22.888  36.487  36.287  1.00104.80           C  
ATOM   4454  N   TRP A 566      19.217  33.507  36.808  1.00 86.66           N  
ATOM   4455  CA  TRP A 566      18.857  32.093  36.802  1.00 90.99           C  
ATOM   4456  C   TRP A 566      19.034  31.459  35.430  1.00100.60           C  
ATOM   4457  O   TRP A 566      19.141  30.232  35.338  1.00103.21           O  
ATOM   4458  CB  TRP A 566      17.417  31.895  37.291  1.00 93.74           C  
ATOM   4459  CG  TRP A 566      16.344  32.366  36.348  1.00100.19           C  
ATOM   4460  CD1 TRP A 566      15.685  33.561  36.385  1.00 99.88           C  
ATOM   4461  CD2 TRP A 566      15.785  31.636  35.246  1.00100.10           C  
ATOM   4462  NE1 TRP A 566      14.763  33.626  35.368  1.00 94.54           N  
ATOM   4463  CE2 TRP A 566      14.805  32.456  34.655  1.00 96.11           C  
ATOM   4464  CE3 TRP A 566      16.025  30.371  34.699  1.00101.68           C  
ATOM   4465  CZ2 TRP A 566      14.067  32.054  33.543  1.00102.20           C  
ATOM   4466  CZ3 TRP A 566      15.291  29.974  33.595  1.00 86.92           C  
ATOM   4467  CH2 TRP A 566      14.324  30.813  33.029  1.00100.46           C  
ATOM   4468  N   THR A 567      19.068  32.263  34.366  1.00105.45           N  
ATOM   4469  CA  THR A 567      19.362  31.723  33.044  1.00 97.51           C  
ATOM   4470  C   THR A 567      20.824  31.303  32.945  1.00109.08           C  
ATOM   4471  O   THR A 567      21.134  30.193  32.496  1.00107.79           O  
ATOM   4472  CB  THR A 567      19.022  32.756  31.970  1.00 89.07           C  
ATOM   4473  OG1 THR A 567      19.696  33.986  32.258  1.00 99.14           O  
ATOM   4474  CG2 THR A 567      17.522  33.008  31.940  1.00 91.33           C  
ATOM   4475  N   LEU A 568      21.739  32.183  33.362  1.00111.20           N  
ATOM   4476  CA  LEU A 568      23.151  31.821  33.421  1.00106.62           C  
ATOM   4477  C   LEU A 568      23.405  30.744  34.468  1.00 96.94           C  
ATOM   4478  O   LEU A 568      24.350  29.959  34.333  1.00 97.97           O  
ATOM   4479  CB  LEU A 568      23.992  33.068  33.705  1.00108.29           C  
ATOM   4480  CG  LEU A 568      25.484  32.934  34.018  1.00 99.01           C  
ATOM   4481  CD1 LEU A 568      26.235  32.278  32.870  1.00 99.19           C  
ATOM   4482  CD2 LEU A 568      26.069  34.304  34.327  1.00 98.66           C  
ATOM   4483  N   ALA A 569      22.573  30.689  35.510  1.00 91.84           N  
ATOM   4484  CA  ALA A 569      22.662  29.594  36.470  1.00 99.63           C  
ATOM   4485  C   ALA A 569      22.305  28.268  35.811  1.00 96.89           C  
ATOM   4486  O   ALA A 569      23.042  27.283  35.924  1.00103.36           O  
ATOM   4487  CB  ALA A 569      21.749  29.869  37.664  1.00 92.91           C  
ATOM   4488  N   LEU A 570      21.172  28.233  35.106  1.00101.75           N  
ATOM   4489  CA  LEU A 570      20.760  27.025  34.398  1.00102.67           C  
ATOM   4490  C   LEU A 570      21.800  26.613  33.363  1.00108.57           C  
ATOM   4491  O   LEU A 570      22.149  25.432  33.251  1.00110.58           O  
ATOM   4492  CB  LEU A 570      19.402  27.260  33.734  1.00 93.38           C  
ATOM   4493  CG  LEU A 570      18.772  26.129  32.921  1.00 91.34           C  
ATOM   4494  CD1 LEU A 570      18.506  24.914  33.794  1.00 88.92           C  
ATOM   4495  CD2 LEU A 570      17.494  26.609  32.256  1.00 91.30           C  
ATOM   4496  N   GLU A 571      22.312  27.586  32.601  1.00114.95           N  
ATOM   4497  CA  GLU A 571      23.269  27.294  31.538  1.00113.26           C  
ATOM   4498  C   GLU A 571      24.527  26.619  32.070  1.00122.40           C  
ATOM   4499  O   GLU A 571      25.173  25.853  31.344  1.00130.80           O  
ATOM   4500  CB  GLU A 571      23.634  28.584  30.803  1.00103.18           C  
ATOM   4501  CG  GLU A 571      24.329  28.376  29.470  1.00101.99           C  
ATOM   4502  CD  GLU A 571      24.879  29.667  28.898  1.00108.82           C  
ATOM   4503  OE1 GLU A 571      25.687  30.326  29.584  1.00121.76           O  
ATOM   4504  OE2 GLU A 571      24.505  30.023  27.762  1.00119.06           O  
ATOM   4505  N   ASN A 572      24.897  26.890  33.325  1.00105.28           N  
ATOM   4506  CA  ASN A 572      26.085  26.259  33.891  1.00113.81           C  
ATOM   4507  C   ASN A 572      25.921  24.750  34.007  1.00120.53           C  
ATOM   4508  O   ASN A 572      26.895  24.007  33.842  1.00139.96           O  
ATOM   4509  CB  ASN A 572      26.404  26.875  35.255  1.00122.02           C  
ATOM   4510  CG  ASN A 572      27.128  28.202  35.138  1.00121.29           C  
ATOM   4511  OD1 ASN A 572      27.045  28.879  34.113  1.00115.11           O  
ATOM   4512  ND2 ASN A 572      27.847  28.580  36.189  1.00117.80           N  
ATOM   4513  N   VAL A 573      24.705  24.278  34.276  1.00 94.21           N  
ATOM   4514  CA  VAL A 573      24.454  22.839  34.314  1.00 87.65           C  
ATOM   4515  C   VAL A 573      24.205  22.301  32.914  1.00111.39           C  
ATOM   4516  O   VAL A 573      24.924  21.423  32.424  1.00108.86           O  
ATOM   4517  CB  VAL A 573      23.261  22.516  35.233  1.00 86.40           C  
ATOM   4518  CG1 VAL A 573      23.270  21.043  35.623  1.00 86.90           C  
ATOM   4519  CG2 VAL A 573      23.268  23.391  36.450  1.00 85.53           C  
ATOM   4520  N   VAL A 574      23.178  22.830  32.250  1.00122.60           N  
ATOM   4521  CA  VAL A 574      22.585  22.167  31.096  1.00104.36           C  
ATOM   4522  C   VAL A 574      23.013  22.755  29.753  1.00101.24           C  
ATOM   4523  O   VAL A 574      22.801  22.107  28.717  1.00107.83           O  
ATOM   4524  CB  VAL A 574      21.047  22.178  31.215  1.00 99.76           C  
ATOM   4525  CG1 VAL A 574      20.624  21.749  32.614  1.00 95.77           C  
ATOM   4526  CG2 VAL A 574      20.500  23.558  30.895  1.00104.99           C  
ATOM   4527  N   GLY A 575      23.598  23.950  29.733  1.00103.60           N  
ATOM   4528  CA  GLY A 575      24.050  24.533  28.485  1.00114.24           C  
ATOM   4529  C   GLY A 575      22.988  25.233  27.669  1.00110.54           C  
ATOM   4530  O   GLY A 575      23.269  25.636  26.534  1.00100.10           O  
ATOM   4531  N   ALA A 576      21.778  25.380  28.199  1.00118.64           N  
ATOM   4532  CA  ALA A 576      20.724  26.157  27.565  1.00115.34           C  
ATOM   4533  C   ALA A 576      20.296  27.271  28.508  1.00120.21           C  
ATOM   4534  O   ALA A 576      20.301  27.105  29.732  1.00120.08           O  
ATOM   4535  CB  ALA A 576      19.519  25.282  27.198  1.00118.49           C  
ATOM   4536  N   LYS A 577      19.930  28.413  27.932  1.00114.66           N  
ATOM   4537  CA  LYS A 577      19.585  29.583  28.726  1.00107.95           C  
ATOM   4538  C   LYS A 577      18.133  29.607  29.179  1.00110.79           C  
ATOM   4539  O   LYS A 577      17.725  30.579  29.821  1.00117.11           O  
ATOM   4540  CB  LYS A 577      19.881  30.872  27.947  1.00 97.91           C  
ATOM   4541  CG  LYS A 577      21.346  31.107  27.634  1.00105.99           C  
ATOM   4542  CD  LYS A 577      21.532  32.393  26.843  1.00118.50           C  
ATOM   4543  CE  LYS A 577      22.996  32.641  26.514  1.00138.55           C  
ATOM   4544  NZ  LYS A 577      23.186  33.882  25.713  1.00151.15           N  
ATOM   4545  N   ASN A 578      17.338  28.582  28.882  1.00106.33           N  
ATOM   4546  CA  ASN A 578      15.917  28.690  29.172  1.00 99.51           C  
ATOM   4547  C   ASN A 578      15.299  27.316  29.393  1.00 97.94           C  
ATOM   4548  O   ASN A 578      15.937  26.275  29.211  1.00 97.87           O  
ATOM   4549  CB  ASN A 578      15.190  29.442  28.050  1.00106.63           C  
ATOM   4550  CG  ASN A 578      13.909  30.094  28.525  1.00129.28           C  
ATOM   4551  OD1 ASN A 578      13.398  29.771  29.598  1.00117.93           O  
ATOM   4552  ND2 ASN A 578      13.383  31.020  27.730  1.00136.42           N  
ATOM   4553  N   MET A 579      14.026  27.348  29.782  1.00 90.85           N  
ATOM   4554  CA  MET A 579      13.268  26.163  30.153  1.00 85.49           C  
ATOM   4555  C   MET A 579      12.877  25.353  28.926  1.00106.03           C  
ATOM   4556  O   MET A 579      12.437  25.902  27.913  1.00126.70           O  
ATOM   4557  CB  MET A 579      12.010  26.596  30.906  1.00 83.90           C  
ATOM   4558  CG  MET A 579      11.512  25.675  31.992  1.00104.69           C  
ATOM   4559  SD  MET A 579       9.921  26.279  32.601  1.00109.00           S  
ATOM   4560  CE  MET A 579      10.132  28.054  32.430  1.00 83.47           C  
ATOM   4561  N   ASN A 580      13.024  24.034  29.022  1.00104.22           N  
ATOM   4562  CA  ASN A 580      12.592  23.142  27.956  1.00112.69           C  
ATOM   4563  C   ASN A 580      12.042  21.863  28.562  1.00116.86           C  
ATOM   4564  O   ASN A 580      12.594  21.334  29.530  1.00104.61           O  
ATOM   4565  CB  ASN A 580      13.730  22.814  26.984  1.00 93.64           C  
ATOM   4566  CG  ASN A 580      13.247  22.048  25.767  1.00110.06           C  
ATOM   4567  OD1 ASN A 580      12.048  21.969  25.506  1.00127.23           O  
ATOM   4568  ND2 ASN A 580      14.183  21.477  25.015  1.00116.83           N  
ATOM   4569  N   VAL A 581      10.952  21.371  27.976  1.00121.29           N  
ATOM   4570  CA  VAL A 581      10.291  20.189  28.509  1.00110.63           C  
ATOM   4571  C   VAL A 581      10.823  18.895  27.890  1.00107.42           C  
ATOM   4572  O   VAL A 581      10.595  17.811  28.448  1.00106.42           O  
ATOM   4573  CB  VAL A 581       8.766  20.333  28.328  1.00 86.44           C  
ATOM   4574  CG1 VAL A 581       8.417  20.635  26.871  1.00104.53           C  
ATOM   4575  CG2 VAL A 581       8.031  19.117  28.833  1.00 84.78           C  
ATOM   4576  N   ARG A 582      11.548  18.979  26.772  1.00105.03           N  
ATOM   4577  CA  ARG A 582      12.122  17.794  26.122  1.00107.37           C  
ATOM   4578  C   ARG A 582      12.781  16.808  27.079  1.00123.55           C  
ATOM   4579  O   ARG A 582      12.553  15.599  26.936  1.00113.28           O  
ATOM   4580  CB  ARG A 582      13.118  18.244  25.043  1.00128.67           C  
ATOM   4581  CG  ARG A 582      13.992  17.114  24.520  1.00145.67           C  
ATOM   4582  CD  ARG A 582      15.136  17.641  23.653  1.00161.07           C  
ATOM   4583  NE  ARG A 582      16.054  18.495  24.404  1.00164.15           N  
ATOM   4584  CZ  ARG A 582      17.149  18.075  25.022  1.00155.63           C  
ATOM   4585  NH1 ARG A 582      17.488  16.795  25.035  1.00154.49           N  
ATOM   4586  NH2 ARG A 582      17.917  18.961  25.647  1.00146.77           N  
ATOM   4587  N   PRO A 583      13.571  17.242  28.059  1.00122.66           N  
ATOM   4588  CA  PRO A 583      14.145  16.288  29.021  1.00102.30           C  
ATOM   4589  C   PRO A 583      13.071  15.512  29.750  1.00107.98           C  
ATOM   4590  O   PRO A 583      13.165  14.291  29.862  1.00111.35           O  
ATOM   4591  CB  PRO A 583      14.944  17.184  29.985  1.00101.20           C  
ATOM   4592  CG  PRO A 583      15.096  18.511  29.277  1.00110.72           C  
ATOM   4593  CD  PRO A 583      14.112  18.605  28.185  1.00105.70           C  
ATOM   4594  N   LEU A 584      12.037  16.207  30.228  1.00106.22           N  
ATOM   4595  CA  LEU A 584      10.908  15.536  30.852  1.00102.01           C  
ATOM   4596  C   LEU A 584      10.321  14.499  29.902  1.00109.49           C  
ATOM   4597  O   LEU A 584      10.000  13.369  30.297  1.00106.59           O  
ATOM   4598  CB  LEU A 584       9.836  16.543  31.248  1.00 89.62           C  
ATOM   4599  CG  LEU A 584       8.438  16.038  31.624  1.00 87.79           C  
ATOM   4600  CD1 LEU A 584       8.520  15.168  32.856  1.00 87.81           C  
ATOM   4601  CD2 LEU A 584       7.525  17.205  31.873  1.00 90.86           C  
ATOM   4602  N   LEU A 585      10.180  14.872  28.631  1.00104.75           N  
ATOM   4603  CA  LEU A 585       9.588  13.961  27.662  1.00106.16           C  
ATOM   4604  C   LEU A 585      10.503  12.772  27.426  1.00113.14           C  
ATOM   4605  O   LEU A 585      10.057  11.618  27.431  1.00118.21           O  
ATOM   4606  CB  LEU A 585       9.303  14.707  26.357  1.00119.71           C  
ATOM   4607  CG  LEU A 585       8.364  15.911  26.451  1.00108.37           C  
ATOM   4608  CD1 LEU A 585       8.340  16.694  25.153  1.00111.60           C  
ATOM   4609  CD2 LEU A 585       6.975  15.417  26.753  1.00101.75           C  
ATOM   4610  N   ASN A 586      11.802  13.041  27.246  1.00109.05           N  
ATOM   4611  CA  ASN A 586      12.785  11.970  27.115  1.00109.51           C  
ATOM   4612  C   ASN A 586      12.703  11.036  28.305  1.00100.21           C  
ATOM   4613  O   ASN A 586      12.794   9.811  28.162  1.00 98.89           O  
ATOM   4614  CB  ASN A 586      14.196  12.554  27.015  1.00115.48           C  
ATOM   4615  CG  ASN A 586      15.276  11.483  26.927  1.00140.76           C  
ATOM   4616  OD1 ASN A 586      15.012  10.352  26.514  1.00145.25           O  
ATOM   4617  ND2 ASN A 586      16.496  11.835  27.313  1.00136.70           N  
ATOM   4618  N   TYR A 587      12.533  11.600  29.499  1.00102.28           N  
ATOM   4619  CA  TYR A 587      12.412  10.764  30.684  1.00107.24           C  
ATOM   4620  C   TYR A 587      11.246   9.794  30.563  1.00103.59           C  
ATOM   4621  O   TYR A 587      11.326   8.656  31.037  1.00102.82           O  
ATOM   4622  CB  TYR A 587      12.263  11.655  31.915  1.00105.24           C  
ATOM   4623  CG  TYR A 587      12.185  10.921  33.232  1.00100.79           C  
ATOM   4624  CD1 TYR A 587      10.964  10.476  33.722  1.00100.18           C  
ATOM   4625  CD2 TYR A 587      13.321  10.685  33.993  1.00100.52           C  
ATOM   4626  CE1 TYR A 587      10.876   9.812  34.929  1.00 95.75           C  
ATOM   4627  CE2 TYR A 587      13.243  10.021  35.205  1.00102.40           C  
ATOM   4628  CZ  TYR A 587      12.016   9.586  35.669  1.00 90.47           C  
ATOM   4629  OH  TYR A 587      11.927   8.923  36.874  1.00 91.13           O  
ATOM   4630  N   PHE A 588      10.161  10.219  29.920  1.00104.27           N  
ATOM   4631  CA  PHE A 588       8.952   9.415  29.818  1.00101.40           C  
ATOM   4632  C   PHE A 588       8.743   8.771  28.454  1.00106.44           C  
ATOM   4633  O   PHE A 588       7.745   8.066  28.279  1.00110.07           O  
ATOM   4634  CB  PHE A 588       7.719  10.262  30.157  1.00 89.90           C  
ATOM   4635  CG  PHE A 588       7.544  10.543  31.624  1.00 87.00           C  
ATOM   4636  CD1 PHE A 588       7.102   9.548  32.478  1.00 88.35           C  
ATOM   4637  CD2 PHE A 588       7.779  11.804  32.142  1.00 86.44           C  
ATOM   4638  CE1 PHE A 588       6.919   9.796  33.827  1.00 87.81           C  
ATOM   4639  CE2 PHE A 588       7.595  12.055  33.494  1.00 87.56           C  
ATOM   4640  CZ  PHE A 588       7.165  11.053  34.334  1.00 85.89           C  
ATOM   4641  N   GLU A 589       9.637   8.996  27.489  1.00 99.05           N  
ATOM   4642  CA  GLU A 589       9.420   8.479  26.139  1.00 99.87           C  
ATOM   4643  C   GLU A 589       9.040   7.002  26.094  1.00119.34           C  
ATOM   4644  O   GLU A 589       8.101   6.663  25.352  1.00134.69           O  
ATOM   4645  CB  GLU A 589      10.656   8.723  25.260  1.00107.00           C  
ATOM   4646  CG  GLU A 589      10.504   8.100  23.878  1.00136.07           C  
ATOM   4647  CD  GLU A 589      11.522   8.585  22.872  1.00168.64           C  
ATOM   4648  OE1 GLU A 589      12.284   9.520  23.192  1.00178.26           O  
ATOM   4649  OE2 GLU A 589      11.567   8.015  21.759  1.00161.91           O  
ATOM   4650  N   PRO A 590       9.690   6.089  26.831  1.00111.33           N  
ATOM   4651  CA  PRO A 590       9.232   4.693  26.799  1.00122.27           C  
ATOM   4652  C   PRO A 590       7.813   4.509  27.319  1.00117.86           C  
ATOM   4653  O   PRO A 590       7.132   3.564  26.901  1.00103.60           O  
ATOM   4654  CB  PRO A 590      10.252   3.974  27.687  1.00111.38           C  
ATOM   4655  CG  PRO A 590      11.481   4.787  27.595  1.00106.45           C  
ATOM   4656  CD  PRO A 590      10.987   6.209  27.526  1.00103.72           C  
ATOM   4657  N   LEU A 591       7.351   5.361  28.241  1.00109.40           N  
ATOM   4658  CA  LEU A 591       5.942   5.319  28.616  1.00109.16           C  
ATOM   4659  C   LEU A 591       5.079   5.981  27.556  1.00119.71           C  
ATOM   4660  O   LEU A 591       3.927   5.581  27.357  1.00124.38           O  
ATOM   4661  CB  LEU A 591       5.716   5.980  29.978  1.00104.10           C  
ATOM   4662  CG  LEU A 591       4.268   5.957  30.495  1.00 99.87           C  
ATOM   4663  CD1 LEU A 591       3.778   4.534  30.708  1.00117.26           C  
ATOM   4664  CD2 LEU A 591       4.130   6.740  31.787  1.00 95.09           C  
ATOM   4665  N   PHE A 592       5.628   6.975  26.851  1.00120.09           N  
ATOM   4666  CA  PHE A 592       4.871   7.653  25.805  1.00120.84           C  
ATOM   4667  C   PHE A 592       4.538   6.707  24.656  1.00106.57           C  
ATOM   4668  O   PHE A 592       3.426   6.745  24.118  1.00113.41           O  
ATOM   4669  CB  PHE A 592       5.652   8.864  25.292  1.00125.78           C  
ATOM   4670  CG  PHE A 592       4.889   9.699  24.305  1.00121.43           C  
ATOM   4671  CD1 PHE A 592       3.553   9.996  24.518  1.00110.73           C  
ATOM   4672  CD2 PHE A 592       5.502  10.177  23.159  1.00120.92           C  
ATOM   4673  CE1 PHE A 592       2.843  10.760  23.609  1.00104.64           C  
ATOM   4674  CE2 PHE A 592       4.798  10.942  22.245  1.00117.33           C  
ATOM   4675  CZ  PHE A 592       3.467  11.233  22.471  1.00109.26           C  
ATOM   4676  N   THR A 593       5.484   5.852  24.263  1.00 94.53           N  
ATOM   4677  CA  THR A 593       5.211   4.915  23.177  1.00111.52           C  
ATOM   4678  C   THR A 593       4.400   3.713  23.646  1.00118.02           C  
ATOM   4679  O   THR A 593       3.641   3.141  22.857  1.00126.13           O  
ATOM   4680  CB  THR A 593       6.515   4.449  22.532  1.00102.49           C  
ATOM   4681  OG1 THR A 593       7.392   3.930  23.539  1.00112.67           O  
ATOM   4682  CG2 THR A 593       7.194   5.606  21.818  1.00101.73           C  
ATOM   4683  N   TRP A 594       4.549   3.310  24.911  1.00114.47           N  
ATOM   4684  CA  TRP A 594       3.675   2.276  25.454  1.00117.85           C  
ATOM   4685  C   TRP A 594       2.250   2.791  25.595  1.00120.19           C  
ATOM   4686  O   TRP A 594       1.289   2.054  25.342  1.00120.82           O  
ATOM   4687  CB  TRP A 594       4.203   1.783  26.800  1.00123.42           C  
ATOM   4688  CG  TRP A 594       3.353   0.710  27.417  1.00120.62           C  
ATOM   4689  CD1 TRP A 594       3.464  -0.636  27.222  1.00118.98           C  
ATOM   4690  CD2 TRP A 594       2.263   0.894  28.329  1.00113.48           C  
ATOM   4691  NE1 TRP A 594       2.511  -1.301  27.954  1.00111.06           N  
ATOM   4692  CE2 TRP A 594       1.762  -0.385  28.644  1.00107.80           C  
ATOM   4693  CE3 TRP A 594       1.662   2.016  28.911  1.00105.76           C  
ATOM   4694  CZ2 TRP A 594       0.690  -0.574  29.514  1.00109.94           C  
ATOM   4695  CZ3 TRP A 594       0.598   1.826  29.774  1.00106.52           C  
ATOM   4696  CH2 TRP A 594       0.122   0.542  30.066  1.00115.33           C  
ATOM   4697  N   LEU A 595       2.093   4.055  26.002  1.00115.09           N  
ATOM   4698  CA  LEU A 595       0.769   4.667  26.007  1.00112.18           C  
ATOM   4699  C   LEU A 595       0.206   4.790  24.598  1.00113.16           C  
ATOM   4700  O   LEU A 595      -1.008   4.660  24.407  1.00120.56           O  
ATOM   4701  CB  LEU A 595       0.819   6.042  26.682  1.00107.69           C  
ATOM   4702  CG  LEU A 595       0.890   6.067  28.212  1.00101.79           C  
ATOM   4703  CD1 LEU A 595       1.080   7.489  28.718  1.00 93.14           C  
ATOM   4704  CD2 LEU A 595      -0.338   5.429  28.843  1.00100.64           C  
ATOM   4705  N   LYS A 596       1.061   5.036  23.602  1.00107.05           N  
ATOM   4706  CA  LYS A 596       0.619   5.089  22.211  1.00117.05           C  
ATOM   4707  C   LYS A 596       0.412   3.708  21.600  1.00135.94           C  
ATOM   4708  O   LYS A 596       0.205   3.607  20.388  1.00150.99           O  
ATOM   4709  CB  LYS A 596       1.614   5.873  21.345  1.00105.31           C  
ATOM   4710  CG  LYS A 596       1.561   7.380  21.511  1.00 98.92           C  
ATOM   4711  CD  LYS A 596       2.382   8.073  20.434  1.00104.35           C  
ATOM   4712  CE  LYS A 596       3.876   7.909  20.641  1.00117.27           C  
ATOM   4713  NZ  LYS A 596       4.627   8.520  19.508  1.00115.76           N  
ATOM   4714  N   ASP A 597       0.486   2.646  22.401  1.00132.57           N  
ATOM   4715  CA  ASP A 597       0.167   1.303  21.935  1.00132.00           C  
ATOM   4716  C   ASP A 597      -0.892   0.679  22.838  1.00132.05           C  
ATOM   4717  O   ASP A 597      -1.266  -0.482  22.644  1.00135.12           O  
ATOM   4718  CB  ASP A 597       1.453   0.457  21.854  1.00125.45           C  
ATOM   4719  CG  ASP A 597       1.215  -0.974  21.382  1.00142.76           C  
ATOM   4720  OD1 ASP A 597       0.943  -1.864  22.219  1.00155.26           O  
ATOM   4721  OD2 ASP A 597       1.296  -1.205  20.159  1.00149.65           O  
ATOM   4722  N   GLN A 598      -1.408   1.449  23.797  1.00129.82           N  
ATOM   4723  CA  GLN A 598      -2.525   1.049  24.638  1.00127.55           C  
ATOM   4724  C   GLN A 598      -3.812   1.779  24.282  1.00114.95           C  
ATOM   4725  O   GLN A 598      -4.886   1.357  24.721  1.00119.51           O  
ATOM   4726  CB  GLN A 598      -2.192   1.314  26.114  1.00116.41           C  
ATOM   4727  CG  GLN A 598      -1.263   0.293  26.760  1.00114.79           C  
ATOM   4728  CD  GLN A 598      -1.928  -1.034  27.051  1.00120.49           C  
ATOM   4729  OE1 GLN A 598      -3.050  -1.081  27.552  1.00123.93           O  
ATOM   4730  NE2 GLN A 598      -1.228  -2.125  26.758  1.00111.81           N  
ATOM   4731  N   ASN A 599      -3.725   2.858  23.498  1.00110.11           N  
ATOM   4732  CA  ASN A 599      -4.857   3.721  23.181  1.00137.27           C  
ATOM   4733  C   ASN A 599      -5.177   3.713  21.691  1.00138.58           C  
ATOM   4734  O   ASN A 599      -5.867   4.617  21.203  1.00124.28           O  
ATOM   4735  CB  ASN A 599      -4.579   5.150  23.654  1.00127.43           C  
ATOM   4736  CG  ASN A 599      -4.359   5.238  25.153  1.00119.03           C  
ATOM   4737  OD1 ASN A 599      -4.849   4.406  25.916  1.00118.58           O  
ATOM   4738  ND2 ASN A 599      -3.604   6.245  25.581  1.00108.00           N  
ATOM   4739  N   LYS A 600      -4.675   2.714  20.959  1.00136.21           N  
ATOM   4740  CA  LYS A 600      -4.898   2.652  19.518  1.00130.46           C  
ATOM   4741  C   LYS A 600      -6.384   2.666  19.188  1.00131.19           C  
ATOM   4742  O   LYS A 600      -6.823   3.391  18.288  1.00145.51           O  
ATOM   4743  CB  LYS A 600      -4.231   1.400  18.945  1.00135.53           C  
ATOM   4744  CG  LYS A 600      -4.079   1.383  17.430  1.00137.69           C  
ATOM   4745  CD  LYS A 600      -3.851   2.774  16.857  1.00142.73           C  
ATOM   4746  CE  LYS A 600      -3.484   2.699  15.385  1.00145.59           C  
ATOM   4747  NZ  LYS A 600      -3.874   3.935  14.656  1.00148.11           N  
ATOM   4748  N   ASN A 601      -7.174   1.876  19.914  1.00123.54           N  
ATOM   4749  CA  ASN A 601      -8.617   1.801  19.730  1.00119.84           C  
ATOM   4750  C   ASN A 601      -9.364   2.564  20.815  1.00117.84           C  
ATOM   4751  O   ASN A 601     -10.451   2.156  21.240  1.00116.52           O  
ATOM   4752  CB  ASN A 601      -9.062   0.339  19.674  1.00117.65           C  
ATOM   4753  CG  ASN A 601      -8.427  -0.408  18.522  1.00122.29           C  
ATOM   4754  OD1 ASN A 601      -8.237   0.148  17.439  1.00123.22           O  
ATOM   4755  ND2 ASN A 601      -8.078  -1.665  18.752  1.00131.50           N  
ATOM   4756  N   SER A 602      -8.780   3.667  21.273  1.00108.42           N  
ATOM   4757  CA  SER A 602      -9.359   4.530  22.292  1.00114.98           C  
ATOM   4758  C   SER A 602      -9.221   5.980  21.851  1.00110.71           C  
ATOM   4759  O   SER A 602      -8.287   6.332  21.129  1.00121.69           O  
ATOM   4760  CB  SER A 602      -8.673   4.335  23.649  1.00129.28           C  
ATOM   4761  OG  SER A 602      -8.739   2.986  24.073  1.00136.83           O  
ATOM   4762  N   PHE A 603     -10.157   6.821  22.283  1.00 96.11           N  
ATOM   4763  CA  PHE A 603     -10.174   8.217  21.861  1.00 94.09           C  
ATOM   4764  C   PHE A 603      -9.156   8.985  22.687  1.00 95.38           C  
ATOM   4765  O   PHE A 603      -9.231   8.963  23.916  1.00 98.03           O  
ATOM   4766  CB  PHE A 603     -11.576   8.815  22.021  1.00 93.64           C  
ATOM   4767  CG  PHE A 603     -11.698  10.205  21.448  1.00 96.10           C  
ATOM   4768  CD1 PHE A 603     -11.172  10.498  20.210  1.00107.19           C  
ATOM   4769  CD2 PHE A 603     -12.283  11.230  22.183  1.00 94.45           C  
ATOM   4770  CE1 PHE A 603     -11.237  11.774  19.687  1.00118.28           C  
ATOM   4771  CE2 PHE A 603     -12.351  12.523  21.659  1.00 98.95           C  
ATOM   4772  CZ  PHE A 603     -11.822  12.787  20.404  1.00116.97           C  
ATOM   4773  N   VAL A 604      -8.177   9.611  22.034  1.00 90.56           N  
ATOM   4774  CA  VAL A 604      -7.178  10.439  22.697  1.00109.91           C  
ATOM   4775  C   VAL A 604      -7.603  11.881  22.508  1.00108.71           C  
ATOM   4776  O   VAL A 604      -7.529  12.417  21.396  1.00103.65           O  
ATOM   4777  CB  VAL A 604      -5.766  10.189  22.151  1.00112.96           C  
ATOM   4778  CG1 VAL A 604      -4.792  11.230  22.723  1.00 92.47           C  
ATOM   4779  CG2 VAL A 604      -5.302   8.759  22.522  1.00116.37           C  
ATOM   4780  N   GLY A 605      -8.050  12.501  23.589  1.00106.87           N  
ATOM   4781  CA  GLY A 605      -8.673  13.808  23.528  1.00 94.40           C  
ATOM   4782  C   GLY A 605      -9.848  13.865  24.482  1.00100.34           C  
ATOM   4783  O   GLY A 605     -10.172  12.902  25.175  1.00116.98           O  
ATOM   4784  N   TRP A 606     -10.482  15.034  24.509  1.00 90.75           N  
ATOM   4785  CA  TRP A 606     -11.675  15.231  25.320  1.00100.99           C  
ATOM   4786  C   TRP A 606     -12.608  16.210  24.618  1.00112.77           C  
ATOM   4787  O   TRP A 606     -12.178  17.077  23.856  1.00122.85           O  
ATOM   4788  CB  TRP A 606     -11.343  15.751  26.733  1.00105.12           C  
ATOM   4789  CG  TRP A 606     -10.316  16.845  26.795  1.00107.21           C  
ATOM   4790  CD1 TRP A 606     -10.529  18.168  26.544  1.00103.26           C  
ATOM   4791  CD2 TRP A 606      -8.921  16.714  27.109  1.00 99.20           C  
ATOM   4792  NE1 TRP A 606      -9.362  18.871  26.713  1.00103.35           N  
ATOM   4793  CE2 TRP A 606      -8.360  18.003  27.051  1.00 97.98           C  
ATOM   4794  CE3 TRP A 606      -8.092  15.633  27.436  1.00 86.89           C  
ATOM   4795  CZ2 TRP A 606      -7.016  18.245  27.306  1.00 94.25           C  
ATOM   4796  CZ3 TRP A 606      -6.750  15.878  27.690  1.00 94.37           C  
ATOM   4797  CH2 TRP A 606      -6.229  17.174  27.623  1.00100.43           C  
ATOM   4798  N   SER A 607     -13.897  16.062  24.901  1.00101.60           N  
ATOM   4799  CA  SER A 607     -14.938  16.963  24.444  1.00 96.00           C  
ATOM   4800  C   SER A 607     -15.355  17.861  25.591  1.00103.93           C  
ATOM   4801  O   SER A 607     -15.697  17.371  26.672  1.00103.16           O  
ATOM   4802  CB  SER A 607     -16.138  16.150  23.936  1.00106.91           C  
ATOM   4803  OG  SER A 607     -17.193  16.998  23.533  1.00108.91           O  
ATOM   4804  N   THR A 608     -15.327  19.168  25.336  1.00110.93           N  
ATOM   4805  CA  THR A 608     -15.589  20.150  26.376  1.00110.15           C  
ATOM   4806  C   THR A 608     -16.998  20.014  26.932  1.00122.57           C  
ATOM   4807  O   THR A 608     -17.214  20.182  28.138  1.00135.36           O  
ATOM   4808  CB  THR A 608     -15.367  21.563  25.822  1.00117.67           C  
ATOM   4809  OG1 THR A 608     -16.272  21.806  24.735  1.00126.08           O  
ATOM   4810  CG2 THR A 608     -13.940  21.726  25.325  1.00 97.76           C  
ATOM   4811  N   ASP A 609     -17.971  19.689  26.076  1.00121.05           N  
ATOM   4812  CA  ASP A 609     -19.369  19.856  26.465  1.00116.49           C  
ATOM   4813  C   ASP A 609     -19.844  18.773  27.429  1.00119.68           C  
ATOM   4814  O   ASP A 609     -20.637  19.066  28.331  1.00140.91           O  
ATOM   4815  CB  ASP A 609     -20.273  19.911  25.234  1.00137.75           C  
ATOM   4816  CG  ASP A 609     -19.629  20.632  24.070  1.00146.19           C  
ATOM   4817  OD1 ASP A 609     -19.321  21.831  24.227  1.00144.96           O  
ATOM   4818  OD2 ASP A 609     -19.456  20.016  22.996  1.00149.90           O  
ATOM   4819  N   TRP A 610     -19.403  17.521  27.257  1.00100.34           N  
ATOM   4820  CA  TRP A 610     -19.935  16.454  28.104  1.00101.38           C  
ATOM   4821  C   TRP A 610     -19.744  16.794  29.572  1.00104.83           C  
ATOM   4822  O   TRP A 610     -18.654  17.183  30.002  1.00111.12           O  
ATOM   4823  CB  TRP A 610     -19.288  15.097  27.823  1.00 93.73           C  
ATOM   4824  CG  TRP A 610     -19.904  14.030  28.718  1.00 94.50           C  
ATOM   4825  CD1 TRP A 610     -21.076  13.359  28.507  1.00103.36           C  
ATOM   4826  CD2 TRP A 610     -19.413  13.580  29.993  1.00103.74           C  
ATOM   4827  NE1 TRP A 610     -21.326  12.497  29.549  1.00105.48           N  
ATOM   4828  CE2 TRP A 610     -20.323  12.616  30.475  1.00115.56           C  
ATOM   4829  CE3 TRP A 610     -18.287  13.887  30.763  1.00 97.39           C  
ATOM   4830  CZ2 TRP A 610     -20.139  11.955  31.691  1.00115.97           C  
ATOM   4831  CZ3 TRP A 610     -18.107  13.230  31.970  1.00 98.00           C  
ATOM   4832  CH2 TRP A 610     -19.028  12.277  32.422  1.00 94.19           C  
ATOM   4833  N   SER A 611     -20.823  16.650  30.334  1.00 96.42           N  
ATOM   4834  CA  SER A 611     -20.852  16.946  31.743  1.00 91.09           C  
ATOM   4835  C   SER A 611     -21.737  15.909  32.416  1.00102.29           C  
ATOM   4836  O   SER A 611     -22.794  15.549  31.878  1.00110.90           O  
ATOM   4837  CB  SER A 611     -21.395  18.357  32.010  1.00 88.96           C  
ATOM   4838  OG  SER A 611     -22.566  18.605  31.249  1.00125.43           O  
ATOM   4839  N   PRO A 612     -21.331  15.405  33.582  1.00105.37           N  
ATOM   4840  CA  PRO A 612     -22.156  14.421  34.290  1.00105.15           C  
ATOM   4841  C   PRO A 612     -23.376  15.013  34.976  1.00116.47           C  
ATOM   4842  O   PRO A 612     -24.160  14.255  35.558  1.00117.20           O  
ATOM   4843  CB  PRO A 612     -21.179  13.836  35.320  1.00 95.80           C  
ATOM   4844  CG  PRO A 612     -20.212  14.935  35.580  1.00 96.29           C  
ATOM   4845  CD  PRO A 612     -20.080  15.709  34.299  1.00 93.75           C  
ATOM   4846  N   TYR A 613     -23.577  16.329  34.914  1.00121.41           N  
ATOM   4847  CA  TYR A 613     -24.630  16.982  35.679  1.00117.58           C  
ATOM   4848  C   TYR A 613     -25.840  17.374  34.836  1.00138.92           C  
ATOM   4849  O   TYR A 613     -26.737  18.053  35.348  1.00153.57           O  
ATOM   4850  CB  TYR A 613     -24.072  18.208  36.412  1.00112.95           C  
ATOM   4851  CG  TYR A 613     -23.468  19.306  35.550  1.00114.01           C  
ATOM   4852  CD1 TYR A 613     -24.273  20.174  34.821  1.00122.77           C  
ATOM   4853  CD2 TYR A 613     -22.092  19.502  35.506  1.00116.37           C  
ATOM   4854  CE1 TYR A 613     -23.724  21.186  34.050  1.00131.35           C  
ATOM   4855  CE2 TYR A 613     -21.535  20.513  34.740  1.00117.56           C  
ATOM   4856  CZ  TYR A 613     -22.355  21.350  34.014  1.00124.47           C  
ATOM   4857  OH  TYR A 613     -21.801  22.354  33.251  1.00137.93           O  
ATOM   4858  N   ALA A 614     -25.889  16.959  33.571  1.00131.01           N  
ATOM   4859  CA  ALA A 614     -27.037  17.215  32.698  1.00122.24           C  
ATOM   4860  C   ALA A 614     -27.408  18.697  32.647  1.00119.94           C  
ATOM   4861  O   ALA A 614     -27.421  19.311  31.580  1.00129.91           O  
ATOM   4862  CB  ALA A 614     -28.237  16.384  33.145  1.00100.61           C  
TER    4863      ALA A 614                                                       
ATOM   4863  N   THR B 333      68.834  30.002  83.576  1.00152.05           N  
ATOM   4864  CA  THR B 333      67.723  29.090  83.821  1.00155.31           C  
ATOM   4865  C   THR B 333      66.423  29.841  84.086  1.00152.79           C  
ATOM   4866  O   THR B 333      65.456  29.262  84.581  1.00150.83           O  
ATOM   4867  CB  THR B 333      68.009  28.153  85.010  1.00174.10           C  
ATOM   4868  OG1 THR B 333      68.169  28.926  86.207  1.00177.60           O  
ATOM   4869  CG2 THR B 333      69.265  27.340  84.757  1.00154.73           C  
ATOM   4870  N   ASN B 334      66.402  31.132  83.762  1.00151.35           N  
ATOM   4871  CA  ASN B 334      65.173  31.913  83.835  1.00157.35           C  
ATOM   4872  C   ASN B 334      64.373  31.655  82.565  1.00163.94           C  
ATOM   4873  O   ASN B 334      64.742  32.124  81.483  1.00160.18           O  
ATOM   4874  CB  ASN B 334      65.475  33.399  84.006  1.00155.16           C  
ATOM   4875  CG  ASN B 334      64.220  34.226  84.230  1.00170.70           C  
ATOM   4876  OD1 ASN B 334      63.254  33.756  84.833  1.00173.57           O  
ATOM   4877  ND2 ASN B 334      64.226  35.460  83.740  1.00171.15           N  
ATOM   4878  N   LEU B 335      63.288  30.900  82.693  1.00161.05           N  
ATOM   4879  CA  LEU B 335      62.501  30.516  81.534  1.00153.54           C  
ATOM   4880  C   LEU B 335      61.717  31.710  80.997  1.00151.75           C  
ATOM   4881  O   LEU B 335      61.457  32.689  81.701  1.00147.67           O  
ATOM   4882  CB  LEU B 335      61.551  29.374  81.892  1.00157.73           C  
ATOM   4883  CG  LEU B 335      62.236  28.049  82.228  1.00153.13           C  
ATOM   4884  CD1 LEU B 335      61.239  27.063  82.821  1.00152.16           C  
ATOM   4885  CD2 LEU B 335      62.926  27.462  81.002  1.00145.60           C  
ATOM   4886  N   CYS B 336      61.347  31.622  79.725  1.00146.82           N  
ATOM   4887  CA  CYS B 336      60.555  32.706  79.163  1.00138.32           C  
ATOM   4888  C   CYS B 336      59.080  32.500  79.502  1.00129.14           C  
ATOM   4889  O   CYS B 336      58.580  31.373  79.446  1.00123.04           O  
ATOM   4890  CB  CYS B 336      60.742  32.789  77.651  1.00125.66           C  
ATOM   4891  SG  CYS B 336      62.380  33.366  77.123  1.00143.54           S  
ATOM   4892  N   PRO B 337      58.367  33.566  79.861  1.00132.48           N  
ATOM   4893  CA  PRO B 337      56.983  33.434  80.354  1.00123.21           C  
ATOM   4894  C   PRO B 337      55.965  33.272  79.229  1.00139.38           C  
ATOM   4895  O   PRO B 337      55.092  34.117  79.015  1.00149.03           O  
ATOM   4896  CB  PRO B 337      56.790  34.743  81.130  1.00133.39           C  
ATOM   4897  CG  PRO B 337      57.663  35.716  80.422  1.00142.03           C  
ATOM   4898  CD  PRO B 337      58.866  34.948  79.961  1.00134.11           C  
ATOM   4899  N   PHE B 338      56.072  32.164  78.493  1.00144.63           N  
ATOM   4900  CA  PHE B 338      55.093  31.896  77.448  1.00129.57           C  
ATOM   4901  C   PHE B 338      53.755  31.454  78.021  1.00123.45           C  
ATOM   4902  O   PHE B 338      52.739  31.529  77.322  1.00114.24           O  
ATOM   4903  CB  PHE B 338      55.625  30.842  76.479  1.00118.19           C  
ATOM   4904  CG  PHE B 338      56.645  31.373  75.518  1.00125.51           C  
ATOM   4905  CD1 PHE B 338      56.427  32.567  74.853  1.00120.63           C  
ATOM   4906  CD2 PHE B 338      57.819  30.682  75.277  1.00141.99           C  
ATOM   4907  CE1 PHE B 338      57.363  33.064  73.969  1.00120.49           C  
ATOM   4908  CE2 PHE B 338      58.756  31.174  74.391  1.00142.08           C  
ATOM   4909  CZ  PHE B 338      58.528  32.368  73.738  1.00131.75           C  
ATOM   4910  N   GLY B 339      53.735  31.002  79.275  1.00145.70           N  
ATOM   4911  CA  GLY B 339      52.478  30.615  79.892  1.00130.09           C  
ATOM   4912  C   GLY B 339      51.503  31.770  80.012  1.00123.13           C  
ATOM   4913  O   GLY B 339      50.294  31.590  79.852  1.00126.82           O  
ATOM   4914  N   GLU B 340      52.013  32.977  80.287  1.00122.86           N  
ATOM   4915  CA  GLU B 340      51.117  34.119  80.450  1.00124.50           C  
ATOM   4916  C   GLU B 340      50.445  34.516  79.141  1.00135.44           C  
ATOM   4917  O   GLU B 340      49.341  35.069  79.164  1.00147.18           O  
ATOM   4918  CB  GLU B 340      51.848  35.331  81.033  1.00120.66           C  
ATOM   4919  CG  GLU B 340      52.481  35.137  82.401  1.00142.29           C  
ATOM   4920  CD  GLU B 340      53.788  35.892  82.544  1.00157.18           C  
ATOM   4921  OE1 GLU B 340      53.840  37.070  82.128  1.00159.98           O  
ATOM   4922  OE2 GLU B 340      54.754  35.323  83.094  1.00152.15           O  
ATOM   4923  N   VAL B 341      51.083  34.260  78.000  1.00127.05           N  
ATOM   4924  CA  VAL B 341      50.463  34.613  76.726  1.00118.90           C  
ATOM   4925  C   VAL B 341      49.472  33.541  76.291  1.00109.99           C  
ATOM   4926  O   VAL B 341      48.300  33.829  76.028  1.00113.77           O  
ATOM   4927  CB  VAL B 341      51.537  34.857  75.649  1.00113.16           C  
ATOM   4928  CG1 VAL B 341      50.881  35.206  74.318  1.00111.35           C  
ATOM   4929  CG2 VAL B 341      52.482  35.964  76.085  1.00102.78           C  
ATOM   4930  N   PHE B 342      49.923  32.287  76.223  1.00 97.00           N  
ATOM   4931  CA  PHE B 342      49.115  31.228  75.627  1.00 98.13           C  
ATOM   4932  C   PHE B 342      47.998  30.741  76.542  1.00108.40           C  
ATOM   4933  O   PHE B 342      46.921  30.382  76.054  1.00129.49           O  
ATOM   4934  CB  PHE B 342      50.006  30.051  75.231  1.00 94.71           C  
ATOM   4935  CG  PHE B 342      50.848  30.314  74.020  1.00 94.94           C  
ATOM   4936  CD1 PHE B 342      52.044  31.003  74.124  1.00 95.10           C  
ATOM   4937  CD2 PHE B 342      50.445  29.867  72.773  1.00115.70           C
[truncated: 119,400 more chars]
