# Supplementary material for: CoVM2: Molecular Biological Data Integration of SARS-CoV-2 Proteins in a Macro-to-Micro Method
Source: Biomolecules. 2022 Aug 2;12(8):1067. doi: 10.3390/biom12081067 (PMC9405999; doi:10.3390/biom12081067)
Supplement: Supplementary file 1 [file biomolecules-12-01067-s001.zip › prodigy_results/ACE2_delta/7wbq.pml]

color silver
as cartoon
bg_color white
center
color lightblue, chain A
color lightpink, chain B
select iface1,  chain A and resi 82+79+37+19+355+24+41+393+27+31+386+357+38+353+45+326+352+34+30+354+35+83+42+28+330
color blue, iface1
show sticks, iface1
select iface2,  chain B and resi 487+456+417+447+501+449+496+446+503+473+475+403+455+477+486+489+453+493+505+490+484+497+500+498+502+476
color hotpink, iface2
show sticks, iface2
