# Supplementary material for: CoVM2: Molecular Biological Data Integration of SARS-CoV-2 Proteins in a Macro-to-Micro Method
Source: Biomolecules. 2022 Aug 2;12(8):1067. doi: 10.3390/biom12081067 (PMC9405999; doi:10.3390/biom12081067)
Supplement: Supplementary file 1 [file biomolecules-12-01067-s001.zip › prodigy_results/ACE2_delta/prodigy.log]

[!] Structure contains gaps:
	A SER19 < Fragment 0 > A ALA614
	B THR333 < Fragment 1 > B PRO527

Running Prodigy for structure 7wbq
