# Supplementary material for: CoVM2: Molecular Biological Data Integration of SARS-CoV-2 Proteins in a Macro-to-Micro Method
Source: Biomolecules. 2022 Aug 2;12(8):1067. doi: 10.3390/biom12081067 (PMC9405999; doi:10.3390/biom12081067)
Supplement: Supplementary file 1 [file biomolecules-12-01067-s001.zip › prodigy_results/ACE2_delta/static/css/bootstrap.min.css.map]

{"version":3,"sources":["../../scss/bootstrap.scss","../../scss/_root.scss","../../scss/_reboot.scss","dist/css/bootstrap.css","bootstrap.css","../../scss/mixins/_hover.scss","../../scss/_type.scss","../../scss/mixins/_lists.scss","../../scss/_images.scss","../../scss/mixins/_image.scss","../../scss/mixins/_border-radius.scss","../../scss/_code.scss","../../scss/_grid.scss","../../scss/mixins/_grid.scss","../../scss/mixins/_breakpoints.scss","../../scss/mixins/_grid-framework.scss","../../scss/_tables.scss","../../scss/mixins/_table-row.scss","../../scss/_forms.scss","../../scss/mixins/_transition.scss","../../scss/mixins/_forms.scss","../../scss/mixins/_gradients.scss","../../scss/_buttons.scss","../../scss/mixins/_buttons.scss","../../scss/_transitions.scss","../../scss/_dropdown.scss","../../scss/mixins/_caret.scss","../../scss/mixins/_nav-divider.scss","../../scss/_button-group.scss","../../scss/_input-group.scss","../../scss/_custom-forms.scss","../../scss/_nav.scss","../../scss/_navbar.scss","../../scss/_card.scss","../../scss/_breadcrumb.scss","../../scss/_pagination.scss","../../scss/mixins/_pagination.scss","../../scss/_badge.scss","../../scss/mixins/_badge.scss","../../scss/_jumbotron.scss","../../scss/_alert.scss","../../scss/mixins/_alert.scss","../../scss/_progress.scss","../../scss/_media.scss","../../scss/_list-group.scss","../../scss/mixins/_list-group.scss","../../scss/_close.scss","../../scss/_modal.scss","../../scss/_tooltip.scss","../../scss/mixins/_reset-text.scss","../../scss/_popover.scss","../../scss/_carousel.scss","../../scss/utilities/_align.scss","../../scss/mixins/_background-variant.scss","../../scss/utilities/_background.scss","../../scss/utilities/_borders.scss","../../scss/mixins/_clearfix.scss","../../scss/utilities/_display.scss","../../scss/utilities/_embed.scss","../../scss/utilities/_flex.scss","../../scss/utilities/_float.scss","../../scss/mixins/_float.scss","../../scss/utilities/_position.scss","../../scss/utilities/_screenreaders.scss","../../scss/mixins/_screen-reader.scss","../../scss/utilities/_shadows.scss","../../scss/utilities/_sizing.scss","../../scss/utilities/_spacing.scss","../../scss/utilities/_text.scss","../../scss/mixins/_text-truncate.scss","../../scss/mixins/_text-emphasis.scss","../../scss/mixins/_text-hide.scss","../../scss/utilities/_visibility.scss","../../scss/mixins/_visibility.scss","../../scss/_print.scss"],"names":[],"mappings":"AAAA;;;;;ACAA,MAGI,OAAA,QAAA,SAAA,QAAA,SAAA,QAAA,OAAA,QAAA,MAAA,QAAA,SAAA,QAAA,SAAA,QAAA,QAAA,QAAA,OAAA,QAAA,OAAA,QAAA,QAAA,KAAA,OAAA,QAAA,YAAA,QAIA,UAAA,QAAA,YAAA,QAAA,UAAA,QAAA,OAAA,QAAA,UAAA,QAAA,SAAA,QAAA,QAAA,QAAA,OAAA,QAIA,gBAAA,EAAA,gBAAA,MAAA,gBAAA,MAAA,gBAAA,MAAA,gBAAA,OAKF,yBAAA,aAAA,CAAA,kBAAA,CAAA,UAAA,CAAA,MAAA,CAAA,gBAAA,CAAA,KAAA,CAAA,UAAA,CAAA,mBAAA,CAAA,gBAAA,CAAA,kBACA,wBAAA,cAAA,CAAA,KAAA,CAAA,MAAA,CAAA,QAAA,CAAA,iBAAA,CAAA,aAAA,CAAA,UCGF,ECmBA,QADA,SDfE,WAAA,WAGF,KACE,YAAA,WACA,YAAA,KACA,yBAAA,KACA,qBAAA,KACA,mBAAA,UACA,4BAAA,YAKA,cACE,MAAA,aAMJ,QAAA,MAAA,WAAA,OAAA,OAAA,OAAA,OAAA,KAAA,IAAA,QACE,QAAA,MAWF,KACE,OAAA,EACA,YAAA,aAAA,CAAA,kBAAA,CAAA,UAAA,CAAA,MAAA,CAAA,gBAAA,CAAA,KAAA,CAAA,UAAA,CAAA,mBAAA,CAAA,gBAAA,CAAA,kBACA,UAAA,KACA,YAAA,IACA,YAAA,IACA,MAAA,QACA,WAAA,KACA,iBAAA,KEOF,sBFEE,QAAA,YASF,GACE,WAAA,YACA,OAAA,EACA,SAAA,QAaF,GAAA,GAAA,GAAA,GAAA,GAAA,GACE,WAAA,EACA,cAAA,MAQF,EACE,WAAA,EACA,cAAA,KClBF,0BD4BA,YAEE,gBAAA,UACA,wBAAA,UAAA,OAAA,gBAAA,UAAA,OACA,OAAA,KACA,cAAA,EAGF,QACE,cAAA,KACA,WAAA,OACA,YAAA,QCvBF,GD0BA,GC3BA,GD8BE,WAAA,EACA,cAAA,KAGF,MC1BA,MACA,MAFA,MD+BE,cAAA,EAGF,GACE,YAAA,IAGF,GACE,cAAA,MACA,YAAA,EAGF,WACE,OAAA,EAAA,EAAA,KAGF,IACE,WAAA,OAIF,EC5BA,OD8BE,YAAA,OAIF,MACE,UAAA,IAQF,IClCA,IDoCE,SAAA,SACA,UAAA,IACA,YAAA,EACA,eAAA,SAGF,IAAM,OAAA,OACN,IAAM,IAAA,MAON,EACE,MAAA,QACA,gBAAA,KACA,iBAAA,YACA,6BAAA,QG7LA,QHgME,MAAA,QACA,gBAAA,UAUJ,8BACE,MAAA,QACA,gBAAA,KGzMA,oCAAA,oCH4ME,MAAA,QACA,gBAAA,KANJ,oCAUI,QAAA,ECpCJ,KACA,ID4CA,IC3CA,KD+CE,YAAA,cAAA,CAAA,KAAA,CAAA,MAAA,CAAA,QAAA,CAAA,iBAAA,CAAA,aAAA,CAAA,UACA,UAAA,IAGF,IAEE,WAAA,EAEA,cAAA,KAEA,SAAA,KAGA,mBAAA,UAQF,OAEE,OAAA,EAAA,EAAA,KAQF,IACE,eAAA,OACA,aAAA,KAGF,eACE,SAAA,OAQF,MACE,gBAAA,SAGF,QACE,YAAA,OACA,eAAA,OACA,MAAA,QACA,WAAA,KACA,aAAA,OAGF,GAGE,WAAA,QAQF,MAEE,QAAA,aACA,cAAA,MAMF,OACE,cAAA,EAOF,aACE,QAAA,IAAA,OACA,QAAA,IAAA,KAAA,yBC9EF,ODiFA,MC/EA,SADA,OAEA,SDmFE,OAAA,EACA,YAAA,QACA,UAAA,QACA,YAAA,QAGF,OCjFA,MDmFE,SAAA,QAGF,OCjFA,ODmFE,eAAA,KC7EF,aACA,cDkFA,OCpFA,mBDwFE,mBAAA,OCjFF,gCACA,+BACA,gCDmFA,yBAIE,QAAA,EACA,aAAA,KClFF,qBDqFA,kBAEE,WAAA,WACA,QAAA,EAIF,iBCrFA,2BACA,kBAFA,iBD+FE,mBAAA,QAGF,SACE,SAAA,KAEA,OAAA,SAGF,SAME,UAAA,EAEA,QAAA,EACA,OAAA,EACA,OAAA,EAKF,OACE,QAAA,MACA,MAAA,KACA,UAAA,KACA,QAAA,EACA,cAAA,MACA,UAAA,OACA,YAAA,QACA,MAAA,QACA,YAAA,OAGF,SACE,eAAA,SEnGF,yCDEA,yCDuGE,OAAA,KEpGF,cF4GE,eAAA,KACA,mBAAA,KExGF,4CDEA,yCD+GE,mBAAA,KAQF,6BACE,KAAA,QACA,mBAAA,OAOF,OACE,QAAA,aAGF,QACE,QAAA,UACA,OAAA,QAGF,SACE,QAAA,KErHF,SF2HE,QAAA,eCrHF,IAAK,IAAK,IAAK,IAAK,IAAK,IGnWzB,GAAA,GAAA,GAAA,GAAA,GAAA,GAEE,cAAA,MACA,YAAA,QACA,YAAA,IACA,YAAA,IACA,MAAA,QAGF,IAAA,GAAU,UAAA,OACV,IAAA,GAAU,UAAA,KACV,IAAA,GAAU,UAAA,QACV,IAAA,GAAU,UAAA,OACV,IAAA,GAAU,UAAA,QACV,IAAA,GAAU,UAAA,KAEV,MACE,UAAA,QACA,YAAA,IAIF,WACE,UAAA,KACA,YAAA,IACA,YAAA,IAEF,WACE,UAAA,OACA,YAAA,IACA,YAAA,IAEF,WACE,UAAA,OACA,YAAA,IACA,YAAA,IAEF,WACE,UAAA,OACA,YAAA,IACA,YAAA,IJoCF,GI3BE,WAAA,KACA,cAAA,KACA,OAAA,EACA,WAAA,IAAA,MAAA,eHoXF,OG5WA,MAEE,UAAA,IACA,YAAA,IH+WF,MG5WA,KAEE,QAAA,KACA,iBAAA,QAQF,eC/EE,aAAA,EACA,WAAA,KDmFF,aCpFE,aAAA,EACA,WAAA,KDsFF,kBACE,QAAA,aADF,mCAII,aAAA,MAUJ,YACE,UAAA,IACA,eAAA,UAIF,YACE,cAAA,KACA,UAAA,QAGF,mBACE,QAAA,MACA,UAAA,IACA,MAAA,QAHF,2BAMI,QAAA,cEnHJ,WCIE,UAAA,KAGA,OAAA,KDDF,eACE,QAAA,OACA,iBAAA,KACA,OAAA,IAAA,MAAA,QEZE,cAAA,ODOF,UAAA,KAGA,OAAA,KDcF,QAEE,QAAA,aAGF,YACE,cAAA,MACA,YAAA,EAGF,gBACE,UAAA,IACA,MAAA,QGvCF,KACE,UAAA,MACA,MAAA,QACA,WAAA,WAGA,OACE,MAAA,QAKJ,IACE,QAAA,MAAA,MACA,UAAA,MACA,MAAA,KACA,iBAAA,QDbE,cAAA,MCSJ,QASI,QAAA,EACA,UAAA,KACA,YAAA,IT0NJ,ISnNE,QAAA,MACA,UAAA,MACA,MAAA,QAHF,SAOI,UAAA,QACA,MAAA,QACA,WAAA,OAKJ,gBACE,WAAA,MACA,WAAA,OCzCA,WCAA,MAAA,KACA,cAAA,KACA,aAAA,KACA,aAAA,KACA,YAAA,KCmDE,yBFvDF,WCYI,UAAA,OC2CF,yBFvDF,WCYI,UAAA,OC2CF,yBFvDF,WCYI,UAAA,OC2CF,0BFvDF,WCYI,UAAA,QDAJ,iBCZA,MAAA,KACA,cAAA,KACA,aAAA,KACA,aAAA,KACA,YAAA,KDkBA,KCJA,QAAA,YAAA,QAAA,KACA,cAAA,KAAA,UAAA,KACA,aAAA,MACA,YAAA,MDOA,YACE,aAAA,EACA,YAAA,EAFF,iBT0jBF,0BSpjBM,cAAA,EACA,aAAA,EGjCJ,KAAA,OAAA,QAAA,QAAA,QAAA,OAAA,OAAA,OAAA,OAAA,OAAA,OAAA,OAAA,OZ0lBF,UAEqJ,QAAvI,UAAmG,WAAY,WAAY,WAAhH,UAAW,UAAW,UAAW,UAAW,UAAW,UAAW,UAAW,UACtG,aAFqJ,QAAvI,UAAmG,WAAY,WAAY,WAAhH,UAAW,UAAW,UAAW,UAAW,UAAW,UAAW,UAAW,UACtG,aAFkJ,QAAvI,UAAmG,WAAY,WAAY,WAAhH,UAAW,UAAW,UAAW,UAAW,UAAW,UAAW,UAAW,UACnG,aAEqJ,QAAvI,UAAmG,WAAY,WAAY,WAAhH,UAAW,UAAW,UAAW,UAAW,UAAW,UAAW,UAAW,UACtG,aY7lBI,SAAA,SACA,MAAA,KACA,WAAA,IACA,cAAA,KACA,aAAA,KAmBE,KACE,wBAAA,EAAA,WAAA,EACA,kBAAA,EAAA,UAAA,EACA,UAAA,KAEF,UACE,SAAA,EAAA,EAAA,KAAA,KAAA,EAAA,EAAA,KACA,MAAA,KACA,UAAA,KAIA,OFFN,SAAA,EAAA,EAAA,UAAA,KAAA,EAAA,EAAA,UAIA,UAAA,UEFM,OFFN,SAAA,EAAA,EAAA,WAAA,KAAA,EAAA,EAAA,WAIA,UAAA,WEFM,OFFN,SAAA,EAAA,EAAA,IAAA,KAAA,EAAA,EAAA,IAIA,UAAA,IEFM,OFFN,SAAA,EAAA,EAAA,WAAA,KAAA,EAAA,EAAA,WAIA,UAAA,WEFM,OFFN,SAAA,EAAA,EAAA,WAAA,KAAA,EAAA,EAAA,WAIA,UAAA,WEFM,OFFN,SAAA,EAAA,EAAA,IAAA,KAAA,EAAA,EAAA,IAIA,UAAA,IEFM,OFFN,SAAA,EAAA,EAAA,WAAA,KAAA,EAAA,EAAA,WAIA,UAAA,WEFM,OFFN,SAAA,EAAA,EAAA,WAAA,KAAA,EAAA,EAAA,WAIA,UAAA,WEFM,OFFN,SAAA,EAAA,EAAA,IAAA,KAAA,EAAA,EAAA,IAIA,UAAA,IEFM,QFFN,SAAA,EAAA,EAAA,WAAA,KAAA,EAAA,EAAA,WAIA,UAAA,WEFM,QFFN,SAAA,EAAA,EAAA,WAAA,KAAA,EAAA,EAAA,WAIA,UAAA,WEFM,QFFN,SAAA,EAAA,EAAA,KAAA,KAAA,EAAA,EAAA,KAIA,UAAA,KEGI,aAAwB,eAAA,GAAA,MAAA,GAExB,YAAuB,eAAA,GAAA,MAAA,GAGrB,SAAwB,eAAA,EAAA,MAAA,EAAxB,SAAwB,eAAA,EAAA,MAAA,EAAxB,SAAwB,eAAA,EAAA,MAAA,EAAxB,SAAwB,eAAA,EAAA,MAAA,EAAxB,SAAwB,eAAA,EAAA,MAAA,EAAxB,SAAwB,eAAA,EAAA,MAAA,EAAxB,SAAwB,eAAA,EAAA,MAAA,EAAxB,SAAwB,eAAA,EAAA,MAAA,EAAxB,SAAwB,eAAA,EAAA,MAAA,EAAxB,SAAwB,eAAA,EAAA,MAAA,EAAxB,UAAwB,eAAA,GAAA,MAAA,GAAxB,UAAwB,eAAA,GAAA,MAAA,GAAxB,UAAwB,eAAA,GAAA,MAAA,GAMtB,UFTR,YAAA,UESQ,UFTR,YAAA,WESQ,UFTR,YAAA,IESQ,UFTR,YAAA,WESQ,UFTR,YAAA,WESQ,UFTR,YAAA,IESQ,UFTR,YAAA,WESQ,UFTR,YAAA,WESQ,UFTR,YAAA,IESQ,WFTR,YAAA,WESQ,WFTR,YAAA,WCUE,yBC7BE,QACE,wBAAA,EAAA,WAAA,EACA,kBAAA,EAAA,UAAA,EACA,UAAA,KAEF,aACE,SAAA,EAAA,EAAA,KAAA,KAAA,EAAA,EAAA,KACA,MAAA,KACA,UAAA,KAIA,UFFN,SAAA,EAAA,EAAA,UAAA,KAAA,EAAA,EAAA,UAIA,UAAA,UEFM,UFFN,SAAA,EAAA,EAAA,WAAA,KAAA,EAAA,EAAA,WAIA,UAAA,WEFM,UFFN,SAAA,EAAA,EAAA,IAAA,KAAA,EAAA,EAAA,IAIA,UAAA,IEFM,UFFN,SAAA,EAAA,EAAA,WAAA,KAAA,EAAA,EAAA,WAIA,UAAA,WEFM,UFFN,SAAA,EAAA,EAAA,WAAA,KAAA,EAAA,EAAA,WAIA,UAAA,WEFM,UFFN,SAAA,EAAA,EAAA,IAAA,KAAA,EAAA,EAAA,IAIA,UAAA,IEFM,UFFN,SAAA,EAAA,EAAA,WAAA,KAAA,EAAA,EAAA,WAIA,UAAA,WEFM,UFFN,SAAA,EAAA,EAAA,WAAA,KAAA,EAAA,EAAA,WAIA,UAAA,WEFM,UFFN,SAAA,EAAA,EAAA,IAAA,KAAA,EAAA,EAAA,IAIA,UAAA,IEFM,WFFN,SAAA,EAAA,EAAA,WAAA,KAAA,EAAA,EAAA,WAIA,UAAA,WEFM,WFFN,SAAA,EAAA,EAAA,WAAA,KAAA,EAAA,EAAA,WAIA,UAAA,WEFM,WFFN,SAAA,EAAA,EAAA,KAAA,KAAA,EAAA,EAAA,KAIA,UAAA,KEGI,gBAAwB,eAAA,GAAA,MAAA,GAExB,eAAuB,eAAA,GAAA,MAAA,GAGrB,YAAwB,eAAA,EAAA,MAAA,EAAxB,YAAwB,eAAA,EAAA,MAAA,EAAxB,YAAwB,eAAA,EAAA,MAAA,EAAxB,YAAwB,eAAA,EAAA,MAAA,EAAxB,YAAwB,eAAA,EAAA,MAAA,EAAxB,YAAwB,eAAA,EAAA,MAAA,EAAxB,YAAwB,eAAA,EAAA,MAAA,EAAxB,YAAwB,eAAA,EAAA,MAAA,EAAxB,YAAwB,eAAA,EAAA,MAAA,EAAxB,YAAwB,eAAA,EAAA,MAAA,EAAxB,aAAwB,eAAA,GAAA,MAAA,GAAxB,aAAwB,eAAA,GAAA,MAAA,GAAxB,aAAwB,eAAA,GAAA,MAAA,GAMtB,aFTR,YAAA,EESQ,aFTR,YAAA,UESQ,aFTR,YAAA,WESQ,aFTR,YAAA,IESQ,aFTR,YAAA,WESQ,aFTR,YAAA,WESQ,aFTR,YAAA,IESQ,aFTR,YAAA,WESQ,aFTR,YAAA,WESQ,aFTR,YAAA,IESQ,cFTR,YAAA,WESQ,cFTR,YAAA,YCUE,yBC7BE,QACE,wBAAA,EAAA,WAAA,EACA,kBAAA,EAAA,UAAA,EACA,UAAA,KAEF,aACE,SAAA,EAAA,EAAA,KAAA,KAAA,EAAA,EAAA,KACA,MAAA,KACA,UAAA,KAIA,UFFN,SAAA,EAAA,EAAA,UAAA,KAAA,EAAA,EAAA,UAIA,UAAA,UEFM,UFFN,SAAA,EAAA,EAAA,WAAA,KAAA,EAAA,EAAA,WAIA,UAAA,WEFM,UFFN,SAAA,EAAA,EAAA,IAAA,KAAA,EAAA,EAAA,IAIA,UAAA,IEFM,UFFN,SAAA,EAAA,EAAA,WAAA,KAAA,EAAA,EAAA,WAIA,UAAA,WEFM,UFFN,SAAA,EAAA,EAAA,WAAA,KAAA,EAAA,EAAA,WAIA,UAAA,WEFM,UFFN,SAAA,EAAA,EAAA,IAAA,KAAA,EAAA,EAAA,IAIA,UAAA,IEFM,UFFN,SAAA,EAAA,EAAA,WAAA,KAAA,EAAA,EAAA,WAIA,UAAA,WEFM,UFFN,SAAA,EAAA,EAAA,WAAA,KAAA,EAAA,EAAA,WAIA,UAAA,WEFM,UFFN,SAAA,EAAA,EAAA,IAAA,KAAA,EAAA,EAAA,IAIA,UAAA,IEFM,WFFN,SAAA,EAAA,EAAA,WAAA,KAAA,EAAA,EAAA,WAIA,UAAA,WEFM,WFFN,SAAA,EAAA,EAAA,WAAA,KAAA,EAAA,EAAA,WAIA,UAAA,WEFM,WFFN,SAAA,EAAA,EAAA,KAAA,KAAA,EAAA,EAAA,KAIA,UAAA,KEGI,gBAAwB,eAAA,GAAA,MAAA,GAExB,eAAuB,eAAA,GAAA,MAAA,GAGrB,YAAwB,eAAA,EAAA,MAAA,EAAxB,YAAwB,eAAA,EAAA,MAAA,EAAxB,YAAwB,eAAA,EAAA,MAAA,EAAxB,YAAwB,eAAA,EAAA,MAAA,EAAxB,YAAwB,eAAA,EAAA,MAAA,EAAxB,YAAwB,eAAA,EAAA,MAAA,EAAxB,YAAwB,eAAA,EAAA,MAAA,EAAxB,YAAwB,eAAA,EAAA,MAAA,EAAxB,YAAwB,eAAA,EAAA,MAAA,EAAxB,YAAwB,eAAA,EAAA,MAAA,EAAxB,aAAwB,eAAA,GAAA,MAAA,GAAxB,aAAwB,eAAA,GAAA,MAAA,GAAxB,aAAwB,eAAA,GAAA,MAAA,GAMtB,aFTR,YAAA,EESQ,aFTR,YAAA,UESQ,aFTR,YAAA,WESQ,aFTR,YAAA,IESQ,aFTR,YAAA,WESQ,aFTR,YAAA,WESQ,aFTR,YAAA,IESQ,aFTR,YAAA,WESQ,aFTR,YAAA,WESQ,aFTR,YAAA,IESQ,cFTR,YAAA,WESQ,cFTR,YAAA,YCUE,yBC7BE,QACE,wBAAA,EAAA,WAAA,EACA,kBAAA,EAAA,UAAA,EACA,UAAA,KAEF,aACE,SAAA,EAAA,EAAA,KAAA,KAAA,EAAA,EAAA,KACA,MAAA,KACA,UAAA,KAIA,UFFN,SAAA,EAAA,EAAA,UAAA,KAAA,EAAA,EAAA,UAIA,UAAA,UEFM,UFFN,SAAA,EAAA,EAAA,WAAA,KAAA,EAAA,EAAA,WAIA,UAAA,WEFM,UFFN,SAAA,EAAA,EAAA,IAAA,KAAA,EAAA,EAAA,IAIA,UAAA,IEFM,UFFN,SAAA,EAAA,EAAA,WAAA,KAAA,EAAA,EAAA,WAIA,UAAA,WEFM,UFFN,SAAA,EAAA,EAAA,WAAA,KAAA,EAAA,EAAA,WAIA,UAAA,WEFM,UFFN,SAAA,EAAA,EAAA,IAAA,KAAA,EAAA,EAAA,IAIA,UAAA,IEFM,UFFN,SAAA,EAAA,EAAA,WAAA,KAAA,EAAA,EAAA,WAIA,UAAA,WEFM,UFFN,SAAA,EAAA,EAAA,WAAA,KAAA,EAAA,EAAA,WAIA,UAAA,WEFM,UFFN,SAAA,EAAA,EAAA,IAAA,KAAA,EAAA,EAAA,IAIA,UAAA,IEFM,WFFN,SAAA,EAAA,EAAA,WAAA,KAAA,EAAA,EAAA,WAIA,UAAA,WEFM,WFFN,SAAA,EAAA,EAAA,WAAA,KAAA,EAAA,EAAA,WAIA,UAAA,WEFM,WFFN,SAAA,EAAA,EAAA,KAAA,KAAA,EAAA,EAAA,KAIA,UAAA,KEGI,gBAAwB,eAAA,GAAA,MAAA,GAExB,eAAuB,eAAA,GAAA,MAAA,GAGrB,YAAwB,eAAA,EAAA,MAAA,EAAxB,YAAwB,eAAA,EAAA,MAAA,EAAxB,YAAwB,eAAA,EAAA,MAAA,EAAxB,YAAwB,eAAA,EAAA,MAAA,EAAxB,YAAwB,eAAA,EAAA,MAAA,EAAxB,YAAwB,eAAA,EAAA,MAAA,EAAxB,YAAwB,eAAA,EAAA,MAAA,EAAxB,YAAwB,eAAA,EAAA,MAAA,EAAxB,YAAwB,eAAA,EAAA,MAAA,EAAxB,YAAwB,eAAA,EAAA,MAAA,EAAxB,aAAwB,eAAA,GAAA,MAAA,GAAxB,aAAwB,eAAA,GAAA,MAAA,GAAxB,aAAwB,eAAA,GAAA,MAAA,GAMtB,aFTR,YAAA,EESQ,aFTR,YAAA,UESQ,aFTR,YAAA,WESQ,aFTR,YAAA,IESQ,aFTR,YAAA,WESQ,aFTR,YAAA,WESQ,aFTR,YAAA,IESQ,aFTR,YAAA,WESQ,aFTR,YAAA,WESQ,aFTR,YAAA,IESQ,cFTR,YAAA,WESQ,cFTR,YAAA,YCUE,0BC7BE,QACE,wBAAA,EAAA,WAAA,EACA,kBAAA,EAAA,UAAA,EACA,UAAA,KAEF,aACE,SAAA,EAAA,EAAA,KAAA,KAAA,EAAA,EAAA,KACA,MAAA,KACA,UAAA,KAIA,UFFN,SAAA,EAAA,EAAA,UAAA,KAAA,EAAA,EAAA,UAIA,UAAA,UEFM,UFFN,SAAA,EAAA,EAAA,WAAA,KAAA,EAAA,EAAA,WAIA,UAAA,WEFM,UFFN,SAAA,EAAA,EAAA,IAAA,KAAA,EAAA,EAAA,IAIA,UAAA,IEFM,UFFN,SAAA,EAAA,EAAA,WAAA,KAAA,EAAA,EAAA,WAIA,UAAA,WEFM,UFFN,SAAA,EAAA,EAAA,WAAA,KAAA,EAAA,EAAA,WAIA,UAAA,WEFM,UFFN,SAAA,EAAA,EAAA,IAAA,KAAA,EAAA,EAAA,IAIA,UAAA,IEFM,UFFN,SAAA,EAAA,EAAA,WAAA,KAAA,EAAA,EAAA,WAIA,UAAA,WEFM,UFFN,SAAA,EAAA,EAAA,WAAA,KAAA,EAAA,EAAA,WAIA,UAAA,WEFM,UFFN,SAAA,EAAA,EAAA,IAAA,KAAA,EAAA,EAAA,IAIA,UAAA,IEFM,WFFN,SAAA,EAAA,EAAA,WAAA,KAAA,EAAA,EAAA,WAIA,UAAA,WEFM,WFFN,SAAA,EAAA,EAAA,WAAA,KAAA,EAAA,EAAA,WAIA,UAAA,WEFM,WFFN,SAAA,EAAA,EAAA,KAAA,KAAA,EAAA,EAAA,KAIA,UAAA,KEGI,gBAAwB,eAAA,GAAA,MAAA,GAExB,eAAuB,eAAA,GAAA,MAAA,GAGrB,YAAwB,eAAA,EAAA,MAAA,EAAxB,YAAwB,eAAA,EAAA,MAAA,EAAxB,YAAwB,eAAA,EAAA,MAAA,EAAxB,YAAwB,eAAA,EAAA,MAAA,EAAxB,YAAwB,eAAA,EAAA,MAAA,EAAxB,YAAwB,eAAA,EAAA,MAAA,EAAxB,YAAwB,eAAA,EAAA,MAAA,EAAxB,YAAwB,eAAA,EAAA,MAAA,EAAxB,YAAwB,eAAA,EAAA,MAAA,EAAxB,YAAwB,eAAA,EAAA,MAAA,EAAxB,aAAwB,eAAA,GAAA,MAAA,GAAxB,aAAwB,eAAA,GAAA,MAAA,GAAxB,aAAwB,eAAA,GAAA,MAAA,GAMtB,aFTR,YAAA,EESQ,aFTR,YAAA,UESQ,aFTR,YAAA,WESQ,aFTR,YAAA,IESQ,aFTR,YAAA,WESQ,aFTR,YAAA,WESQ,aFTR,YAAA,IESQ,aFTR,YAAA,WESQ,aFTR,YAAA,WESQ,aFTR,YAAA,IESQ,cFTR,YAAA,WESQ,cFTR,YAAA,YG9CF,OACE,MAAA,KACA,UAAA,KACA,cAAA,KACA,iBAAA,Yb2+CF,Ua/+CA,UAQI,QAAA,OACA,eAAA,IACA,WAAA,IAAA,MAAA,QAVJ,gBAcI,eAAA,OACA,cAAA,IAAA,MAAA,QAfJ,mBAmBI,WAAA,IAAA,MAAA,QAnBJ,cAuBI,iBAAA,Kb4+CJ,aan+CA,aAGI,QAAA,MASJ,gBACE,OAAA,IAAA,MAAA,Qb+9CF,mBah+CA,mBAKI,OAAA,IAAA,MAAA,Qbg+CJ,yBar+CA,yBAWM,oBAAA,Ibi+CN,8BAFA,qBa19CA,qBb29CA,2Bat9CI,OAAA,EAQJ,yCAEI,iBAAA,gBXnEF,4BW+EI,iBAAA,iBCtFJ,edqiDF,kBADA,kBchiDM,iBAAA,QZGJ,kCYQM,iBAAA,QALN,qCdoiDF,qCc3hDU,iBAAA,QAnBR,iBdojDF,oBADA,oBc/iDM,iBAAA,QZGJ,oCYQM,iBAAA,QALN,uCdmjDF,uCc1iDU,iBAAA,QAnBR,edmkDF,kBADA,kBc9jDM,iBAAA,QZGJ,kCYQM,iBAAA,QALN,qCdkkDF,qCczjDU,iBAAA,QAnBR,YdklDF,eADA,ec7kDM,iBAAA,QZGJ,+BYQM,iBAAA,QALN,kCdilDF,kCcxkDU,iBAAA,QAnBR,edimDF,kBADA,kBc5lDM,iBAAA,QZGJ,kCYQM,iBAAA,QALN,qCdgmDF,qCcvlDU,iBAAA,QAnBR,cdgnDF,iBADA,iBc3mDM,iBAAA,QZGJ,iCYQM,iBAAA,QALN,oCd+mDF,oCctmDU,iBAAA,QAnBR,ad+nDF,gBADA,gBc1nDM,iBAAA,QZGJ,gCYQM,iBAAA,QALN,mCd8nDF,mCcrnDU,iBAAA,QAnBR,Yd8oDF,eADA,eczoDM,iBAAA,QZGJ,+BYQM,iBAAA,QALN,kCd6oDF,kCcpoDU,iBAAA,QAnBR,cd6pDF,iBADA,iBcxpDM,iBAAA,iBZGJ,iCYQM,iBAAA,iBALN,oCd4pDF,oCcnpDU,iBAAA,iBD0FV,sBAGM,MAAA,KACA,iBAAA,QACA,aAAA,QALN,uBAWM,MAAA,QACA,iBAAA,QACA,aAAA,QAKN,YACE,MAAA,KACA,iBAAA,Qb2jDF,ea7jDA,eb8jDA,qBavjDI,aAAA,QAPJ,2BAWI,OAAA,EAXJ,oDAgBM,iBAAA,sBXxIJ,uCW+IM,iBAAA,uBFlFJ,4BEmGA,qBAEI,QAAA,MACA,MAAA,KACA,WAAA,KACA,2BAAA,MACA,mBAAA,yBANH,qCAUK,OAAA,GF7GN,4BEmGA,qBAEI,QAAA,MACA,MAAA,KACA,WAAA,KACA,2BAAA,MACA,mBAAA,yBANH,qCAUK,OAAA,GF7GN,4BEmGA,qBAEI,QAAA,MACA,MAAA,KACA,WAAA,KACA,2BAAA,MACA,mBAAA,yBANH,qCAUK,OAAA,GF7GN,6BEmGA,qBAEI,QAAA,MACA,MAAA,KACA,WAAA,KACA,2BAAA,MACA,mBAAA,yBANH,qCAUK,OAAA,GAfV,kBAOQ,QAAA,MACA,MAAA,KACA,WAAA,KACA,2BAAA,MACA,mBAAA,yBAXR,kCAeU,OAAA,EEhLV,cACE,QAAA,MACA,MAAA,KACA,QAAA,QAAA,OACA,UAAA,KACA,YAAA,IACA,MAAA,QACA,iBAAA,KACA,gBAAA,YACA,OAAA,IAAA,MAAA,QAKE,cAAA,OCfE,WAAA,aAAA,KAAA,WAAA,CAAA,WAAA,KAAA,YAIJ,kDDHF,cCII,WAAA,MDJJ,0BAyBI,iBAAA,YACA,OAAA,EEnBF,oBACE,MAAA,QACA,iBAAA,KACA,aAAA,QACA,QAAA,EAKE,WAAA,EAAA,EAAA,EAAA,MAAA,oBFhBN,yCAkCI,MAAA,QAEA,QAAA,EApCJ,gCAkCI,MAAA,QAEA,QAAA,EApCJ,oCAkCI,MAAA,QAEA,QAAA,EApCJ,qCAkCI,MAAA,QAEA,QAAA,EApCJ,2BAkCI,MAAA,QAEA,QAAA,EApCJ,uBAAA,wBA8CI,iBAAA,QAEA,QAAA,EAIJ,gDAEI,OAAA,oBAFJ,qCAWI,MAAA,QACA,iBAAA,KAKJ,mBfgxDA,oBe9wDE,QAAA,MACA,MAAA,KAUF,gBACE,YAAA,oBACA,eAAA,oBACA,cAAA,EACA,UAAA,QACA,YAAA,IAGF,mBACE,YAAA,kBACA,eAAA,kBACA,UAAA,QACA,YAAA,IAGF,mBACE,YAAA,mBACA,eAAA,mBACA,UAAA,QACA,YAAA,IASF,wBACE,QAAA,MACA,MAAA,KACA,YAAA,QACA,eAAA,QACA,cAAA,EACA,YAAA,IACA,MAAA,QACA,iBAAA,YACA,OAAA,MAAA,YACA,aAAA,IAAA,EfywDmE,wCenxDrE,wCfmxD8G,qDAI9G,gEAFA,6EACA,iEAFA,8EepxDA,qDfmxDA,gEAFA,6EACA,iEAFA,8EelwDI,cAAA,EACA,aAAA,EAaJ,iBAAA,8BfowDA,yCAFA,sDACA,0CAFA,uDehwDE,QAAA,OAAA,MACA,UAAA,QACA,YAAA,IR/IE,cAAA,MP25DJ,2EAFA,wFACA,4EAFA,yFerwDA,gEAAA,mDAEI,OAAA,sBAIJ,iBAAA,8Bf0wDA,yCAFA,sDACA,0CAFA,uDetwDE,QAAA,MAAA,KACA,UAAA,QACA,YAAA,IR5JE,cAAA,MP86DJ,2EAFA,wFACA,4EAFA,yFe3wDA,gEAAA,mDAEI,OAAA,qBAUJ,YACE,cAAA,KAGF,WACE,QAAA,MACA,WAAA,OAQF,UACE,QAAA,YAAA,QAAA,KACA,cAAA,KAAA,UAAA,KACA,aAAA,KACA,YAAA,KAJF,ef2wDA,wBenwDI,cAAA,IACA,aAAA,IASJ,YACE,SAAA,SACA,QAAA,MACA,aAAA,QAGF,kBACE,SAAA,SACA,WAAA,MACA,YAAA,SAHF,6CAMI,MAAA,QAIJ,kBACE,cAAA,EAGF,mBACE,QAAA,mBAAA,QAAA,YACA,eAAA,OAAA,YAAA,OACA,aAAA,EACA,aAAA,OAJF,qCAQI,SAAA,OACA,WAAA,EACA,aAAA,SACA,YAAA,EElNF,gBACE,QAAA,KACA,MAAA,KACA,WAAA,OACA,UAAA,IACA,MAAA,QAGF,eACE,SAAA,SACA,IAAA,KACA,QAAA,EACA,QAAA,KACA,UAAA,KACA,QAAA,MACA,WAAA,MACA,UAAA,QACA,YAAA,EACA,MAAA,KACA,iBAAA,mBACA,cAAA,MjB09DJ,wBiBr9DI,uBAAA,oCAAA,mCAEE,aAAA,QjBy9DN,8BiB39DI,6BAAA,0CAAA,yCAKI,aAAA,QACA,WAAA,EAAA,EAAA,EAAA,MAAA,oBjBg+DR,wCACA,uCANqD,uCACrD,sCAAyC,oDAEzC,mDiBp+DI,mDjBi+DJ,kDiBt9DQ,QAAA,MjBi+DkD,4CAC1D,2CiB59DI,wDjB29DJ,uDiBv9DQ,QAAA,MAMJ,6CAAA,yDAGI,MAAA,QjBw9DiD,2CACzD,0CiB59DI,uDjB29DJ,sDiBn9DQ,QAAA,MAMJ,qDAAA,iEAGI,MAAA,QAHJ,6DAAA,yEAMM,iBAAA,QjBq9DmD,+CAC7D,8CiB59DI,2DjB29DJ,0DiB/8DQ,QAAA,MAZJ,qEAAA,iFCzFA,iBAAA,QDyFA,mEAAA,+EAuBM,WAAA,EAAA,EAAA,EAAA,IAAA,IAAA,CAAA,EAAA,EAAA,EAAA,MAAA,oBAQN,+CAAA,2DAGI,aAAA,QAHJ,uDAAA,mEAKgB,aAAA,QjB68DsC,4CAC1D,2CiBn9DI,wDjBk9DJ,uDiBx8DQ,QAAA,MAVJ,qDAAA,iEAeM,WAAA,EAAA,EAAA,EAAA,MAAA,oBAhHR,kBACE,QAAA,KACA,MAAA,KACA,WAAA,OACA,UAAA,IACA,MAAA,QAGF,iBACE,SAAA,SACA,IAAA,KACA,QAAA,EACA,QAAA,KACA,UAAA,KACA,QAAA,MACA,WAAA,MACA,UAAA,QACA,YAAA,EACA,MAAA,KACA,iBAAA,mBACA,cAAA,MjBikEJ,0BiB5jEI,yBAAA,sCAAA,qCAEE,aAAA,QjBgkEN,gCiBlkEI,+BAAA,4CAAA,2CAKI,aAAA,QACA,WAAA,EAAA,EAAA,EAAA,MAAA,oBjBukER,4CACA,2CANyD,2CACzD,0CAA6C,wDAE7C,uDiB3kEI,uDjBwkEJ,sDiB7jEQ,QAAA,MjBwkEsD,gDAC9D,+CiBnkEI,4DjBkkEJ,2DiB9jEQ,QAAA,MAMJ,+CAAA,2DAGI,MAAA,QjB+jEqD,+CAC7D,8CiBnkEI,2DjBkkEJ,0DiB1jEQ,QAAA,MAMJ,uDAAA,mEAGI,MAAA,QAHJ,+DAAA,2EAMM,iBAAA,QjB4jEuD,mDACjE,kDiBnkEI,+DjBkkEJ,8DiBtjEQ,QAAA,MAZJ,uEAAA,mFCzFA,iBAAA,QDyFA,qEAAA,iFAuBM,WAAA,EAAA,EAAA,EAAA,IAAA,IAAA,CAAA,EAAA,EAAA,EAAA,MAAA,oBAQN,iDAAA,6DAGI,aAAA,QAHJ,yDAAA,qEAKgB,aAAA,QjBojE0C,gDAC9D,+CiB1jEI,4DjByjEJ,2DiB/iEQ,QAAA,MAVJ,uDAAA,mEAeM,WAAA,EAAA,EAAA,EAAA,MAAA,oBF0HV,aACE,QAAA,YAAA,QAAA,KACA,cAAA,IAAA,KAAA,UAAA,IAAA,KACA,eAAA,OAAA,YAAA,OAHF,yBASI,MAAA,KJpNA,yBI2MJ,mBAeM,QAAA,YAAA,QAAA,KACA,eAAA,OAAA,YAAA,OACA,cAAA,OAAA,gBAAA,OACA,cAAA,EAlBN,yBAuBM,QAAA,YAAA,QAAA,KACA,SAAA,EAAA,EAAA,KAAA,KAAA,EAAA,EAAA,KACA,cAAA,IAAA,KAAA,UAAA,IAAA,KACA,eAAA,OAAA,YAAA,OACA,cAAA,EA3BN,2BAgCM,QAAA,aACA,MAAA,KACA,eAAA,OAlCN,qCAuCM,QAAA,af67DJ,4Bep+DF,0BA4CM,MAAA,KA5CN,yBAkDM,QAAA,YAAA,QAAA,KACA,eAAA,OAAA,YAAA,OACA,cAAA,OAAA,gBAAA,OACA,MAAA,KACA,aAAA,EAtDN,+BAyDM,SAAA,SACA,WAAA,EACA,aAAA,OACA,YAAA,EA5DN,6BAgEM,eAAA,OAAA,YAAA,OACA,cAAA,OAAA,gBAAA,OAjEN,mCAoEM,cAAA,GIrUN,KACE,QAAA,aACA,YAAA,IACA,WAAA,OACA,YAAA,OACA,eAAA,OACA,oBAAA,KAAA,iBAAA,KAAA,gBAAA,KAAA,YAAA,KACA,OAAA,IAAA,MAAA,YCsFA,QAAA,QAAA,OACA,UAAA,KACA,YAAA,IAGE,cAAA,OJnGE,WAAA,MAAA,KAAA,WAAA,CAAA,iBAAA,KAAA,WAAA,CAAA,aAAA,KAAA,WAAA,CAAA,WAAA,KAAA,YAIJ,kDGHF,KHII,WAAA,MdMF,WAAA,WiBGE,gBAAA,KAbJ,WAAA,WAkBI,QAAA,EACA,WAAA,EAAA,EAAA,EAAA,MAAA,oBAnBJ,cAAA,cAyBI,QAAA,IAzBJ,mCA+BI,OAAA,QA/BJ,0CAAA,0CAoCI,iBAAA,KAUJ,enBmwEA,wBmBjwEE,eAAA,KASA,aCzDA,MAAA,KFAE,iBAAA,QEEF,aAAA,QlBIA,mBkBAE,MAAA,KFNA,iBAAA,QEQA,aAAA,QAGF,mBAAA,mBAMI,WAAA,EAAA,EAAA,EAAA,MAAA,mBAKJ,sBAAA,sBAEE,MAAA,KACA,iBAAA,QACA,aAAA,QAGF,kDAAA,kDpB+yEF,mCoB5yEI,MAAA,KACA,iBAAA,QAIA,aAAA,QAEA,wDAAA,wDpB4yEJ,yCoBvyEQ,WAAA,EAAA,EAAA,EAAA,MAAA,mBDaN,eCzDA,MAAA,KFAE,iBAAA,QEEF,aAAA,QlBIA,qBkBAE,MAAA,KFNA,iBAAA,QEQA,aAAA,QAGF,qBAAA,qBAMI,WAAA,EAAA,EAAA,EAAA,MAAA,qBAKJ,wBAAA,wBAEE,MAAA,KACA,iBAAA,QACA,aAAA,QAGF,oDAAA,oDpBi1EF,qCoB90EI,MAAA,KACA,iBAAA,QAIA,aAAA,QAEA,0DAAA,0DpB80EJ,2CoBz0EQ,WAAA,EAAA,EAAA,EAAA,MAAA,qBDaN,aCzDA,MAAA,KFAE,iBAAA,QEEF,aAAA,QlBIA,mBkBAE,MAAA,KFNA,iBAAA,QEQA,aAAA,QAGF,mBAAA,mBAMI,WAAA,EAAA,EAAA,EAAA,MAAA,mBAKJ,sBAAA,sBAEE,MAAA,KACA,iBAAA,QACA,aAAA,QAGF,kDAAA,kDpBm3EF,mCoBh3EI,MAAA,KACA,iBAAA,QAIA,aAAA,QAEA,wDAAA,wDpBg3EJ,yCoB32EQ,WAAA,EAAA,EAAA,EAAA,MAAA,mBDaN,UCzDA,MAAA,KFAE,iBAAA,QEEF,aAAA,QlBIA,gBkBAE,MAAA,KFNA,iBAAA,QEQA,aAAA,QAGF,gBAAA,gBAMI,WAAA,EAAA,EAAA,EAAA,MAAA,oBAKJ,mBAAA,mBAEE,MAAA,KACA,iBAAA,QACA,aAAA,QAGF,+CAAA,+CpBq5EF,gCoBl5EI,MAAA,KACA,iBAAA,QAIA,aAAA,QAEA,qDAAA,qDpBk5EJ,sCoB74EQ,WAAA,EAAA,EAAA,EAAA,MAAA,oBDaN,aCzDA,MAAA,QFAE,iBAAA,QEEF,aAAA,QlBIA,mBkBAE,MAAA,QFNA,iBAAA,QEQA,aAAA,QAGF,mBAAA,mBAMI,WAAA,EAAA,EAAA,EAAA,MAAA,mBAKJ,sBAAA,sBAEE,MAAA,QACA,iBAAA,QACA,aAAA,QAGF,kDAAA,kDpBu7EF,mCoBp7EI,MAAA,QACA,iBAAA,QAIA,aAAA,QAEA,wDAAA,wDpBo7EJ,yCoB/6EQ,WAAA,EAAA,EAAA,EAAA,MAAA,mBDaN,YCzDA,MAAA,KFAE,iBAAA,QEEF,aAAA,QlBIA,kBkBAE,MAAA,KFNA,iBAAA,QEQA,aAAA,QAGF,kBAAA,kBAMI,WAAA,EAAA,EAAA,EAAA,MAAA,mBAKJ,qBAAA,qBAEE,MAAA,KACA,iBAAA,QACA,aAAA,QAGF,iDAAA,iDpBy9EF,kCoBt9EI,MAAA,KACA,iBAAA,QAIA,aAAA,QAEA,uDAAA,uDpBs9EJ,wCoBj9EQ,WAAA,EAAA,EAAA,EAAA,MAAA,mBDaN,WCzDA,MAAA,QFAE,iBAAA,QEEF,aAAA,QlBIA,iBkBAE,MAAA,QFNA,iBAAA,QEQA,aAAA,QAGF,iBAAA,iBAMI,WAAA,EAAA,EAAA,EAAA,MAAA,qBAKJ,oBAAA,oBAEE,MAAA,QACA,iBAAA,QACA,aAAA,QAGF,gDAAA,gDpB2/EF,iCoBx/EI,MAAA,QACA,iBAAA,QAIA,aAAA,QAEA,sDAAA,sDpBw/EJ,uCoBn/EQ,WAAA,EAAA,EAAA,EAAA,MAAA,qBDaN,UCzDA,MAAA,KFAE,iBAAA,QEEF,aAAA,QlBIA,gBkBAE,MAAA,KFNA,iBAAA,QEQA,aAAA,QAGF,gBAAA,gBAMI,WAAA,EAAA,EAAA,EAAA,MAAA,kBAKJ,mBAAA,mBAEE,MAAA,KACA,iBAAA,QACA,aAAA,QAGF,+CAAA,+CpB6hFF,gCoB1hFI,MAAA,KACA,iBAAA,QAIA,aAAA,QAEA,qDAAA,qDpB0hFJ,sCoBrhFQ,WAAA,EAAA,EAAA,EAAA,MAAA,kBDmBN,qBCZA,MAAA,QACA,iBAAA,YACA,iBAAA,KACA,aAAA,QAEA,2BACE,MAAA,KACA,iBAAA,QACA,aAAA,QAGF,2BAAA,2BAEE,WAAA,EAAA,EAAA,EAAA,MAAA,mBAGF,8BAAA,8BAEE,MAAA,QACA,iBAAA,YAGF,0DAAA,0DpBmhFF,2CoBhhFI,MAAA,KACA,iBAAA,QACA,aAAA,QAEA,gEAAA,gEpBmhFJ,iDoB9gFQ,WAAA,EAAA,EAAA,EAAA,MAAA,mBDtBN,uBCZA,MAAA,QACA,iBAAA,YACA,iBAAA,KACA,aAAA,QAEA,6BACE,MAAA,KACA,iBAAA,QACA,aAAA,QAGF,6BAAA,6BAEE,WAAA,EAAA,EAAA,EAAA,MAAA,qBAGF,gCAAA,gCAEE,MAAA,QACA,iBAAA,YAGF,4DAAA,4DpBqjFF,6CoBljFI,MAAA,KACA,iBAAA,QACA,aAAA,QAEA,kEAAA,kEpBqjFJ,mDoBhjFQ,WAAA,EAAA,EAAA,EAAA,MAAA,qBDtBN,qBCZA,MAAA,QACA,iBAAA,YACA,iBAAA,KACA,aAAA,QAEA,2BACE,MAAA,KACA,iBAAA,QACA,aAAA,QAGF,2BAAA,2BAEE,WAAA,EAAA,EAAA,EAAA,MAAA,mBAGF,8BAAA,8BAEE,MAAA,QACA,iBAAA,YAGF,0DAAA,0DpBulFF,2CoBplFI,MAAA,KACA,iBAAA,QACA,aAAA,QAEA,gEAAA,gEpBulFJ,iDoBllFQ,WAAA,EAAA,EAAA,EAAA,MAAA,mBDtBN,kBCZA,MAAA,QACA,iBAAA,YACA,iBAAA,KACA,aAAA,QAEA,wBACE,MAAA,KACA,iBAAA,QACA,aAAA,QAGF,wBAAA,wBAEE,WAAA,EAAA,EAAA,EAAA,MAAA,oBAGF,2BAAA,2BAEE,MAAA,QACA,iBAAA,YAGF,uDAAA,uDpBynFF,wCoBtnFI,MAAA,KACA,iBAAA,QACA,aAAA,QAEA,6DAAA,6DpBynFJ,8CoBpnFQ,WAAA,EAAA,EAAA,EAAA,MAAA,oBDtBN,qBCZA,MAAA,QACA,iBAAA,YACA,iBAAA,KACA,aAAA,QAEA,2BACE,MAAA,QACA,iBAAA,QACA,aAAA,QAGF,2BAAA,2BAEE,WAAA,EAAA,EAAA,EAAA,MAAA,mBAGF,8BAAA,8BAEE,MAAA,QACA,iBAAA,YAGF,0DAAA,0DpB2pFF,2CoBxpFI,MAAA,QACA,iBAAA,QACA,aAAA,QAEA,gEAAA,gEpB2pFJ,iDoBtpFQ,WAAA,EAAA,EAAA,EAAA,MAAA,mBDtBN,oBCZA,MAAA,QACA,iBAAA,YACA,iBAAA,KACA,aAAA,QAEA,0BACE,MAAA,KACA,iBAAA,QACA,aAAA,QAGF,0BAAA,0BAEE,WAAA,EAAA,EAAA,EAAA,MAAA,mBAGF,6BAAA,6BAEE,MAAA,QACA,iBAAA,YAGF,yDAAA,yDpB6rFF,0CoB1rFI,MAAA,KACA,iBAAA,QACA,aAAA,QAEA,+DAAA,+DpB6rFJ,gDoBxrFQ,WAAA,EAAA,EAAA,EAAA,MAAA,mBDtBN,mBCZA,MAAA,QACA,iBAAA,YACA,iBAAA,KACA,aAAA,QAEA,yBACE,MAAA,QACA,iBAAA,QACA,aAAA,QAGF,yBAAA,yBAEE,WAAA,EAAA,EAAA,EAAA,MAAA,qBAGF,4BAAA,4BAEE,MAAA,QACA,iBAAA,YAGF,wDAAA,wDpB+tFF,yCoB5tFI,MAAA,QACA,iBAAA,QACA,aAAA,QAEA,8DAAA,8DpB+tFJ,+CoB1tFQ,WAAA,EAAA,EAAA,EAAA,MAAA,qBDtBN,kBCZA,MAAA,QACA,iBAAA,YACA,iBAAA,KACA,aAAA,QAEA,wBACE,MAAA,KACA,iBAAA,QACA,aAAA,QAGF,wBAAA,wBAEE,WAAA,EAAA,EAAA,EAAA,MAAA,kBAGF,2BAAA,2BAEE,MAAA,QACA,iBAAA,YAGF,uDAAA,uDpBiwFF,wCoB9vFI,MAAA,KACA,iBAAA,QACA,aAAA,QAEA,6DAAA,6DpBiwFJ,8CoB5vFQ,WAAA,EAAA,EAAA,EAAA,MAAA,kBDXR,UACE,YAAA,IACA,MAAA,QACA,iBAAA,YjBvEA,gBiB0EE,MAAA,QACA,gBAAA,UACA,iBAAA,YACA,aAAA,YATJ,gBAAA,gBAcI,gBAAA,UACA,aAAA,YACA,WAAA,KAhBJ,mBAAA,mBAqBI,MAAA,QACA,eAAA,KAWJ,mBAAA,QCdE,QAAA,MAAA,KACA,UAAA,QACA,YAAA,IAGE,cAAA,MDaJ,mBAAA,QClBE,QAAA,OAAA,MACA,UAAA,QACA,YAAA,IAGE,cAAA,MDsBJ,WACE,QAAA,MACA,MAAA,KAFF,sBAMI,WAAA,MnBwwFJ,6BADA,4BmBlwFA,6BAII,MAAA,KE3IJ,MLGM,WAAA,QAAA,KAAA,OAIJ,kDKPF,MLQI,WAAA,MKRJ,iBAII,QAAA,EAIJ,qBAEI,QAAA,KAIJ,YACE,SAAA,SACA,OAAA,EACA,SAAA,OLdI,WAAA,OAAA,KAAA,KAIJ,kDKOF,YLNI,WAAA,MhBu6FJ,UACA,UAFA,WsB/6FA,QAIE,SAAA,SCwBE,wBACE,QAAA,aACA,MAAA,EACA,OAAA,EACA,YAAA,OACA,eAAA,OACA,QAAA,GAlCJ,WAAA,KAAA,MACA,aAAA,KAAA,MAAA,YACA,cAAA,EACA,YAAA,KAAA,MAAA,YAyDE,8BACE,YAAA,EDhDN,eACE,SAAA,SACA,IAAA,KACA,KAAA,EACA,QAAA,KACA,QAAA,KACA,MAAA,KACA,UAAA,MACA,QAAA,MAAA,EACA,OAAA,QAAA,EAAA,EACA,UAAA,KACA,MAAA,QACA,WAAA,KACA,WAAA,KACA,iBAAA,KACA,gBAAA,YACA,OAAA,IAAA,MAAA,gBf1BE,cAAA,Oe+BJ,qBACE,MAAA,EACA,KAAA,KAKF,uBAEI,IAAA,KACA,OAAA,KACA,WAAA,EACA,cAAA,QClBA,gCACE,QAAA,aACA,MAAA,EACA,OAAA,EACA,YAAA,OACA,eAAA,OACA,QAAA,GA3BJ,WAAA,EACA,aAAA,KAAA,MAAA,YACA,cAAA,KAAA,MACA,YAAA,KAAA,MAAA,YAkDE,sCACE,YAAA,EDPN,0BAEI,IAAA,EACA,MAAA,KACA,KAAA,KACA,WAAA,EACA,YAAA,QChCA,mCACE,QAAA,aACA,MAAA,EACA,OAAA,EACA,YAAA,OACA,eAAA,OACA,QAAA,GApBJ,WAAA,KAAA,MAAA,YACA,aAAA,EACA,cAAA,KAAA,MAAA,YACA,YAAA,KAAA,MA2CE,yCACE,YAAA,EAjCF,mCDsCE,eAAA,EAKN,yBAEI,IAAA,EACA,MAAA,KACA,KAAA,KACA,WAAA,EACA,aAAA,QCjDA,kCACE,QAAA,aACA,MAAA,EACA,OAAA,EACA,YAAA,OACA,eAAA,OACA,QAAA,GANF,kCAkBI,QAAA,KAGF,mCACE,QAAA,aACA,MAAA,EACA,OAAA,EACA,aAAA,OACA,eAAA,OACA,QAAA,GAlCN,WAAA,KAAA,MAAA,YACA,aAAA,KAAA,MACA,cAAA,KAAA,MAAA,YAqCE,wCACE,YAAA,EAZA,mCDkCA,eAAA,EAON,oCAAA,kCAAA,mCAAA,iCAKI,MAAA,KACA,OAAA,KAMJ,kBElGE,OAAA,EACA,OAAA,MAAA,EACA,SAAA,OACA,WAAA,IAAA,MAAA,QFsGF,eACE,QAAA,MACA,MAAA,KACA,QAAA,OAAA,OACA,MAAA,KACA,YAAA,IACA,MAAA,QACA,WAAA,QACA,YAAA,OACA,iBAAA,YACA,OAAA,EpBxGA,qBAAA,qBoB2GE,MAAA,QACA,gBAAA,KJtHA,iBAAA,QIwGJ,sBAAA,sBAoBI,MAAA,KACA,gBAAA,KJ7HA,iBAAA,QIwGJ,wBAAA,wBA2BI,MAAA,QACA,iBAAA,YAQJ,oBACE,QAAA,MAIF,iBACE,QAAA,MACA,QAAA,MAAA,OACA,cAAA,EACA,UAAA,QACA,MAAA,QACA,YAAA,OAIF,oBACE,QAAA,MACA,QAAA,OAAA,OACA,MAAA,QGjKF,WzBynGA,oByBvnGE,SAAA,SACA,QAAA,mBAAA,QAAA,YACA,eAAA,OzB6nGF,yByBjoGA,gBAOI,SAAA,SACA,SAAA,EAAA,EAAA,KAAA,KAAA,EAAA,EAAA,KzBgoGJ,+BE/nGE,sBuBII,QAAA,EzBkoGN,gCADA,gCADA,+ByB7oGA,uBAAA,uBAAA,sBAkBM,QAAA,EAlBN,qBzBopGA,2BACA,2BACA,iCACA,8BACA,oCACA,oCACA,0CyB/nGI,YAAA,KAKJ,aACE,QAAA,YAAA,QAAA,KACA,cAAA,KAAA,UAAA,KACA,cAAA,MAAA,gBAAA,WAHF,0BAMI,MAAA,KAIJ,4BAEI,YAAA,EzBooGJ,4CyBtoGA,uDlB5BI,wBAAA,EACA,2BAAA,EPuqGJ,6CyB5oGA,kClBdI,uBAAA,EACA,0BAAA,EkB0CJ,uBACE,cAAA,SACA,aAAA,SAFF,8BzB2nGA,yCADA,sCyBnnGI,YAAA,EAGF,yCACE,aAAA,EAIJ,0CAAA,+BACE,cAAA,QACA,aAAA,QAGF,0CAAA,+BACE,cAAA,OACA,aAAA,OAoBF,oBACE,mBAAA,OAAA,eAAA,OACA,eAAA,MAAA,YAAA,WACA,cAAA,OAAA,gBAAA,OAHF,yBzB6mGA,+ByBtmGI,MAAA,KAPJ,8BzBknGA,oCACA,oCACA,0CyBtmGI,WAAA,KACA,YAAA,EzB2mGJ,qDyB1nGA,gElB5FI,2BAAA,EACA,0BAAA,EP2tGJ,sDyBhoGA,2ClB1GI,uBAAA,EACA,wBAAA,EkBoJJ,uBzB2lGA,kCyBxlGI,cAAA,EzB6lGJ,4CyBhmGA,yCzBkmGA,uDADA,oDyB1lGM,SAAA,SACA,KAAA,cACA,eAAA,KClKN,aACE,SAAA,SACA,QAAA,YAAA,QAAA,KACA,cAAA,KAAA,UAAA,KACA,eAAA,QAAA,YAAA,QACA,MAAA,K1BywGF,0BADA,4B0B7wGA,2BAUI,SAAA,SACA,SAAA,EAAA,EAAA,KAAA,KAAA,EAAA,EAAA,KAGA,MAAA,GACA,cAAA,E1BywGJ,gCADA,kC0BvxGA,iCAmBM,QAAA,E1BixGN,uCADA,yCADA,wCADA,yCADA,2CADA,0CADA,wCADA,0C0B7xGA,yCAyBM,YAAA,K1BgxGN,6C0BzyGA,4CnBWI,wBAAA,EACA,2BAAA,EPmyGJ,8C0B/yGA,6CnByBI,uBAAA,EACA,0BAAA,EmB1BJ,0BAsCI,QAAA,YAAA,QAAA,KACA,eAAA,OAAA,YAAA,OAvCJ,8D1B4zGA,qEOjzGI,wBAAA,EACA,2BAAA,EmBZJ,+DnByBI,uBAAA,EACA,0BAAA,EP6yGJ,oB0BjxGA,qBAEE,QAAA,YAAA,QAAA,K1BqxGF,yB0BvxGA,0BAQI,SAAA,SACA,QAAA,E1BuxGJ,8BACA,2CAEA,2CADA,wD0BlyGA,+B1B6xGA,4CAEA,4CADA,yD0B9wGI,YAAA,KAIJ,qBAAuB,aAAA,KACvB,oBAAsB,YAAA,KAQtB,kBACE,QAAA,YAAA,QAAA,KACA,eAAA,OAAA,YAAA,OACA,QAAA,QAAA,OACA,cAAA,EACA,UAAA,KACA,YAAA,IACA,YAAA,IACA,MAAA,QACA,WAAA,OACA,YAAA,OACA,iBAAA,QACA,OAAA,IAAA,MAAA,QnBjGE,cAAA,OP03GJ,uC0BryGA,oCAkBI,WAAA,E1B2xGJ,wFACA,+EAHA,uDACA,oE0BxvGA,uC1BsvGA,oDOl3GI,wBAAA,EACA,2BAAA,EmBoIJ,sC1BuvGA,mDAGA,qEACA,kFAHA,yDACA,sEOh3GI,uBAAA,EACA,0BAAA,EoBvBJ,gBACE,SAAA,SACA,QAAA,MACA,WAAA,OACA,aAAA,OAGF,uBACE,QAAA,mBAAA,QAAA,YACA,aAAA,KAGF,sBACE,SAAA,SACA,QAAA,GACA,QAAA,EAHF,4DAMI,MAAA,KTrBA,iBAAA,QSeJ,0DAaI,WAAA,EAAA,EAAA,EAAA,IAAA,IAAA,CAAA,EAAA,EAAA,EAAA,MAAA,oBAbJ,2DAiBI,MAAA,KACA,iBAAA,QAlBJ,qDAwBM,MAAA,QAxBN,6DA2BQ,iBAAA,QAUR,sBACE,SAAA,SACA,cAAA,EAFF,8BAMI,SAAA,SACA,IAAA,OACA,KAAA,QACA,QAAA,MACA,MAAA,KACA,OAAA,KACA,eAAA,KACA,QAAA,GACA,oBAAA,KAAA,iBAAA,KAAA,gBAAA,KAAA,YAAA,KACA,iBAAA,QAfJ,6BAqBI,SAAA,SACA,IAAA,OACA,KAAA,QACA,QAAA,MACA,MAAA,KACA,OAAA,KACA,QAAA,GACA,kBAAA,UACA,oBAAA,OAAA,OACA,gBAAA,IAAA,IASJ,+CpB7FI,cAAA,OoB6FJ,6ET3FI,iBAAA,QS2FJ,4EAUM,iBAAA,yMAVN,mFT3FI,iBAAA,QS2FJ,kFAoBM,iBAAA,sJApBN,sFA0BM,iBAAA,mBA1BN,4FA6BM,iBAAA,mBASN,4CAEI,cAAA,IAFJ,0ETjII,iBAAA,QSiIJ,yEAUM,iBAAA,mJAVN,mFAgBM,iBAAA,mBAYN,eACE,QAAA,aACA,MAAA,KACA,OAAA,oBACA,QAAA,QAAA,QAAA,QAAA,OACA,YAAA,IACA,MAAA,QACA,eAAA,OACA,WAAA,KAAA,uKAAA,UAAA,MAAA,OAAA,OACA,gBAAA,IAAA,KACA,OAAA,IAAA,MAAA,QAEE,cAAA,OAIF,mBAAA,KAAA,gBAAA,KAAA,WAAA,KAhBF,qBAmBI,aAAA,QACA,QAAA,EACA,WAAA,MAAA,EAAA,IAAA,IAAA,gBAAA,CAAA,EAAA,EAAA,IAAA,qBArBJ,gCA6BM,MAAA,QACA,iBAAA,KA9BN,yBAAA,qCAoCI,OAAA,KACA,cAAA,OACA,iBAAA,KAtCJ,wBA0CI,MAAA,QACA,iBAAA,QA3CJ,2BAgDI,QAAA,EAIJ,kBACE,OAAA,sBACA,YAAA,QACA,eAAA,QACA,UAAA,IAGF,kBACE,OAAA,qBACA,YAAA,QACA,eAAA,QACA,UAAA,KAQF,aACE,SAAA,SACA,QAAA,aACA,MAAA,KACA,OAAA,oBACA,cAAA,EAGF,mBACE,SAAA,SACA,QAAA,EACA,MAAA,KACA,OAAA,oBACA,OAAA,EACA,QAAA,EANF,4CASI,aAAA,QACA,WAAA,EAAA,EAAA,EAAA,MAAA,oBAVJ,mDAaM,aAAA,QAbN,sDAmBM,QAAA,SAKN,mBACE,SAAA,SACA,IAAA,EACA,MAAA,EACA,KAAA,EACA,QAAA,EACA,OAAA,oBACA,QAAA,QAAA,OACA,YAAA,IACA,MAAA,QACA,iBAAA,KACA,OAAA,IAAA,MAAA,QpBjRE,cAAA,OoBsQJ,0BAgBI,SAAA,SACA,IAAA,EACA,MAAA,EACA,OAAA,EACA,QAAA,EACA,QAAA,MACA,OAAA,QACA,QAAA,QAAA,OACA,YAAA,IACA,MAAA,QACA,QAAA,ST9RA,iBAAA,QSgSA,YAAA,IAAA,MAAA,QpBlSA,cAAA,EAAA,OAAA,OAAA,EoB6SJ,cACE,MAAA,KACA,aAAA,EACA,iBAAA,YACA,mBAAA,KAAA,gBAAA,KAAA,WAAA,KAJF,oBAOI,QAAA,EAPJ,gCAWI,OAAA,EAXJ,oCAeI,MAAA,KACA,OAAA,KACA,WAAA,QT5TA,iBAAA,QS8TA,OAAA,EpBhUA,cAAA,KoBmUA,mBAAA,KAAA,WAAA,KAtBJ,0CAyBM,QAAA,EACA,WAAA,EAAA,EAAA,EAAA,IAAA,IAAA,CAAA,EAAA,EAAA,EAAA,MAAA,oBA1BN,2CT3SI,iBAAA,QS2SJ,6CAmCI,MAAA,KACA,OAAA,MACA,MAAA,YACA,OAAA,QACA,iBAAA,QACA,aAAA,YpBrVA,cAAA,KoB6SJ,gCA8CI,MAAA,KACA,OAAA,KT1VA,iBAAA,QS4VA,OAAA,EpB9VA,cAAA,KoBiWA,gBAAA,KAAA,WAAA,KApDJ,sCAuDM,QAAA,EACA,WAAA,EAAA,EAAA,EAAA,IAAA,IAAA,CAAA,EAAA,EAAA,EAAA,MAAA,oBAxDN,uCT3SI,iBAAA,QS2SJ,gCAiEI,MAAA,KACA,OAAA,MACA,MAAA,YACA,OAAA,QACA,iBAAA,QACA,aAAA,YpBnXA,cAAA,KoB6SJ,yBA4EI,MAAA,KACA,OAAA,KTxXA,iBAAA,QS0XA,OAAA,EpB5XA,cAAA,KoB+XA,WAAA,KAlFJ,+BAqFM,QAAA,EACA,WAAA,EAAA,EAAA,EAAA,IAAA,IAAA,CAAA,EAAA,EAAA,EAAA,MAAA,oBAtFN,gCT3SI,iBAAA,QS2SJ,yBA+FI,MAAA,KACA,OAAA,MACA,MAAA,YACA,OAAA,QACA,iBAAA,YACA,aAAA,YACA,aAAA,MArGJ,8BA0GI,iBAAA,QpBvZA,cAAA,KoB6SJ,8BA+GI,aAAA,KACA,iBAAA,QpB7ZA,cAAA,KqBCJ,KACE,QAAA,YAAA,QAAA,KACA,cAAA,KAAA,UAAA,KACA,aAAA,EACA,cAAA,EACA,WAAA,KAGF,UACE,QAAA,MACA,QAAA,MAAA,K1BCA,gBAAA,gB0BEE,gBAAA,KALJ,mBAUI,MAAA,QAQJ,UACE,cAAA,IAAA,MAAA,QADF,oBAII,cAAA,KAJJ,oBAQI,OAAA,IAAA,MAAA,YrB7BA,uBAAA,OACA,wBAAA,OLKF,0BAAA,0B0B2BI,aAAA,QAAA,QAAA,QAZN,6BAgBM,MAAA,QACA,iBAAA,YACA,aAAA,Y5BsvHN,mC4BxwHA,2BAwBI,MAAA,QACA,iBAAA,KACA,aAAA,QAAA,QAAA,KA1BJ,yBA+BI,WAAA,KrBpDA,uBAAA,EACA,wBAAA,EqB8DJ,qBrBrEI,cAAA,OqBqEJ,4B5B+uHA,2B4BxuHI,MAAA,KACA,iBAAA,QASJ,oBAEI,SAAA,EAAA,EAAA,KAAA,KAAA,EAAA,EAAA,KACA,WAAA,OAIJ,yBAEI,wBAAA,EAAA,WAAA,EACA,kBAAA,EAAA,UAAA,EACA,WAAA,OASJ,uBAEI,QAAA,KAFJ,qBAKI,QAAA,MClGJ,QACE,SAAA,SACA,QAAA,YAAA,QAAA,KACA,cAAA,KAAA,UAAA,KACA,eAAA,OAAA,YAAA,OACA,cAAA,QAAA,gBAAA,cACA,QAAA,MAAA,KANF,mB7Bg1HA,yB6Bp0HI,QAAA,YAAA,QAAA,KACA,cAAA,KAAA,UAAA,KACA,eAAA,OAAA,YAAA,OACA,cAAA,QAAA,gBAAA,cASJ,cACE,QAAA,aACA,YAAA,SACA,eAAA,SACA,aAAA,KACA,UAAA,QACA,YAAA,QACA,YAAA,O3BhCA,oBAAA,oB2BmCE,gBAAA,KASJ,YACE,QAAA,YAAA,QAAA,KACA,mBAAA,OAAA,eAAA,OACA,aAAA,EACA,cAAA,EACA,WAAA,KALF,sBAQI,cAAA,EACA,aAAA,EATJ,2BAaI,SAAA,OACA,MAAA,KASJ,aACE,QAAA,aACA,YAAA,MACA,eAAA,MAYF,iBACE,wBAAA,KAAA,WAAA,KACA,kBAAA,EAAA,UAAA,EAGA,eAAA,OAAA,YAAA,OAIF,gBACE,QAAA,OAAA,OACA,UAAA,QACA,YAAA,EACA,iBAAA,YACA,OAAA,IAAA,MAAA,YtB5GE,cAAA,OLYF,sBAAA,sB2BoGE,gBAAA,KATJ,8CAcI,OAAA,QAMJ,qBACE,QAAA,aACA,MAAA,MACA,OAAA,MACA,eAAA,OACA,QAAA,GACA,WAAA,UAAA,OAAA,OACA,gBAAA,KAAA,KlB7DE,4BkBuEC,6B7B0yHH,mC6BtyHQ,cAAA,EACA,aAAA,GlBzFN,yBkBoFA,kBAUI,cAAA,IAAA,OAAA,UAAA,IAAA,OACA,cAAA,MAAA,gBAAA,WAXH,8BAcK,mBAAA,IAAA,eAAA,IAdL,6CAiBO,SAAA,SAjBP,wCAqBO,cAAA,MACA,aAAA,MAtBP,6B7Bm0HH,mC6BtyHQ,cAAA,OAAA,UAAA,OA7BL,mCAiCK,QAAA,sBAAA,QAAA,eAGA,wBAAA,KAAA,WAAA,KApCL,kCAwCK,QAAA,MlB/GN,4BkBuEC,6B7Bo1HH,mC6Bh1HQ,cAAA,EACA,aAAA,GlBzFN,yBkBoFA,kBAUI,cAAA,IAAA,OAAA,UAAA,IAAA,OACA,cAAA,MAAA,gBAAA,WAXH,8BAcK,mBAAA,IAAA,eAAA,IAdL,6CAiBO,SAAA,SAjBP,wCAqBO,cAAA,MACA,aAAA,MAtBP,6B7B62HH,mC6Bh1HQ,cAAA,OAAA,UAAA,OA7BL,mCAiCK,QAAA,sBAAA,QAAA,eAGA,wBAAA,KAAA,WAAA,KApCL,kCAwCK,QAAA,MlB/GN,4BkBuEC,6B7B83HH,mC6B13HQ,cAAA,EACA,aAAA,GlBzFN,yBkBoFA,kBAUI,cAAA,IAAA,OAAA,UAAA,IAAA,OACA,cAAA,MAAA,gBAAA,WAXH,8BAcK,mBAAA,IAAA,eAAA,IAdL,6CAiBO,SAAA,SAjBP,wCAqBO,cAAA,MACA,aAAA,MAtBP,6B7Bu5HH,mC6B13HQ,cAAA,OAAA,UAAA,OA7BL,mCAiCK,QAAA,sBAAA,QAAA,eAGA,wBAAA,KAAA,WAAA,KApCL,kCAwCK,QAAA,MlB/GN,6BkBuEC,6B7Bw6HH,mC6Bp6HQ,cAAA,EACA,aAAA,GlBzFN,0BkBoFA,kBAUI,cAAA,IAAA,OAAA,UAAA,IAAA,OACA,cAAA,MAAA,gBAAA,WAXH,8BAcK,mBAAA,IAAA,eAAA,IAdL,6CAiBO,SAAA,SAjBP,wCAqBO,cAAA,MACA,aAAA,MAtBP,6B7Bi8HH,mC6Bp6HQ,cAAA,OAAA,UAAA,OA7BL,mCAiCK,QAAA,sBAAA,QAAA,eAGA,wBAAA,KAAA,WAAA,KApCL,kCAwCK,QAAA,MA7CV,eAeQ,cAAA,IAAA,OAAA,UAAA,IAAA,OACA,cAAA,MAAA,gBAAA,WAhBR,0B7B69HA,gC6Bp9HU,cAAA,EACA,aAAA,EAVV,2BAmBU,mBAAA,IAAA,eAAA,IAnBV,0CAsBY,SAAA,SAtBZ,qCA0BY,cAAA,MACA,aAAA,MA3BZ,0B7Bi/HA,gC6B/8HU,cAAA,OAAA,UAAA,OAlCV,gCAsCU,QAAA,sBAAA,QAAA,eAGA,wBAAA,KAAA,WAAA,KAzCV,+BA6CU,QAAA,KAaV,4BAEI,MAAA,e3BvLF,kCAAA,kC2B0LI,MAAA,eALN,oCAWM,MAAA,e3BhMJ,0CAAA,0C2BmMM,MAAA,eAdR,6CAkBQ,MAAA,e7B08HR,4CAEA,2CADA,yC6B79HA,0CA0BM,MAAA,eA1BN,8BA+BI,MAAA,eACA,aAAA,eAhCJ,mCAoCI,iBAAA,oPApCJ,2BAwCI,MAAA,eAxCJ,6BA0CM,MAAA,e3B/NJ,mCAAA,mC2BkOM,MAAA,eAOR,2BAEI,MAAA,K3B3OF,iCAAA,iC2B8OI,MAAA,KALN,mCAWM,MAAA,qB3BpPJ,yCAAA,yC2BuPM,MAAA,sBAdR,4CAkBQ,MAAA,sB7Bs8HR,2CAEA,0CADA,wC6Bz9HA,yCA0BM,MAAA,KA1BN,6BA+BI,MAAA,qBACA,aAAA,qBAhCJ,kCAoCI,iBAAA,0PApCJ,0BAwCI,MAAA,qBAxCJ,4BA0CM,MAAA,K3BnRJ,kCAAA,kC2BsRM,MAAA,KClSR,MACE,SAAA,SACA,QAAA,YAAA,QAAA,KACA,mBAAA,OAAA,eAAA,OACA,UAAA,EACA,UAAA,WACA,iBAAA,KACA,gBAAA,WACA,OAAA,IAAA,MAAA,iBvBRE,cAAA,OuBAJ,SAYI,aAAA,EACA,YAAA,EAbJ,2DvBMI,uBAAA,OACA,wBAAA,OuBPJ,yDvBoBI,2BAAA,OACA,0BAAA,OuBQJ,WAGE,SAAA,EAAA,EAAA,KAAA,KAAA,EAAA,EAAA,KACA,QAAA,QAGF,YACE,cAAA,OAGF,eACE,WAAA,SACA,cAAA,EAGF,sBACE,cAAA,E5BtCA,iB4B2CE,gBAAA,KAFJ,sBAMI,YAAA,QAQJ,aACE,QAAA,OAAA,QACA,cAAA,EACA,iBAAA,gBACA,cAAA,IAAA,MAAA,iBAJF,yBvB/DI,cAAA,mBAAA,mBAAA,EAAA,EuB+DJ,sDAYM,WAAA,EAKN,aACE,QAAA,OAAA,QACA,iBAAA,gBACA,WAAA,IAAA,MAAA,iBAHF,wBvBhFI,cAAA,EAAA,EAAA,mBAAA,mBuB+FJ,kBACE,aAAA,SACA,cAAA,QACA,YAAA,SACA,cAAA,EAGF,mBACE,aAAA,SACA,YAAA,SAIF,kBACE,SAAA,SACA,IAAA,EACA,MAAA,EACA,OAAA,EACA,KAAA,EACA,QAAA,QAGF,UACE,MAAA,KvBtHE,cAAA,mBuB2HJ,cACE,MAAA,KvBtHE,uBAAA,mBACA,wBAAA,mBuByHJ,iBACE,MAAA,KvB7GE,2BAAA,mBACA,0BAAA,mBuBmHJ,WACE,QAAA,YAAA,QAAA,KACA,mBAAA,OAAA,eAAA,OAFF,iBAKI,cAAA,KnBrFA,yBmBgFJ,WASI,cAAA,IAAA,KAAA,UAAA,IAAA,KACA,aAAA,MACA,YAAA,MAXJ,iBAcM,QAAA,YAAA,QAAA,KAEA,SAAA,EAAA,EAAA,GAAA,KAAA,EAAA,EAAA,GACA,mBAAA,OAAA,eAAA,OACA,aAAA,KACA,cAAA,EACA,YAAA,MAUN,YACE,QAAA,YAAA,QAAA,KACA,mBAAA,OAAA,eAAA,OAFF,kBAOI,cAAA,KnBrHA,yBmB8GJ,YAWI,cAAA,IAAA,KAAA,UAAA,IAAA,KAXJ,kBAgBM,SAAA,EAAA,EAAA,GAAA,KAAA,EAAA,EAAA,GACA,cAAA,EAjBN,wBAoBQ,YAAA,EACA,YAAA,EArBR,8BvBzJI,wBAAA,EACA,2BAAA,EP84IF,2C8BtvIF,4CA+BY,wBAAA,E9B2tIV,2C8B1vIF,+CAmCY,2BAAA,EAnCZ,6BvB3II,uBAAA,EACA,0BAAA,EP44IF,0C8BlwIF,2CA4CY,uBAAA,E9B0tIV,0C8BtwIF,8CAgDY,0BAAA,EAhDZ,6BvBtKI,cAAA,OPm7IF,0C8B7wIF,2CvBhKI,uBAAA,OACA,wBAAA,OPi7IF,0C8BlxIF,8CvBlJI,2BAAA,OACA,0BAAA,OuBiJJ,sEvBtKI,cAAA,EPk8IF,mFADA,mFADA,uF8B1xIF,oFvBtKI,cAAA,GuB2PJ,oBAEI,cAAA,OnBrMA,yBmBmMJ,cAMI,qBAAA,EAAA,kBAAA,EAAA,aAAA,EACA,mBAAA,QAAA,gBAAA,QAAA,WAAA,QACA,QAAA,EACA,OAAA,EATJ,oBAYM,QAAA,aACA,MAAA,MAUN,wDAEI,cAAA,EACA,cAAA,EAHJ,8DAQM,cAAA,EARN,+BAaI,cAAA,EACA,2BAAA,EACA,0BAAA,EAfJ,8BAmBI,uBAAA,EACA,wBAAA,EC1SJ,YACE,QAAA,YAAA,QAAA,KACA,cAAA,KAAA,UAAA,KACA,QAAA,OAAA,KACA,cAAA,KACA,WAAA,KACA,iBAAA,QxBFE,cAAA,OwBMJ,kCAGI,aAAA,MAHJ,0CAMM,QAAA,aACA,cAAA,MACA,MAAA,QACA,QAAA,IATN,gDAoBI,gBAAA,UApBJ,gDAwBI,gBAAA,KAxBJ,wBA4BI,MAAA,QCtCJ,YACE,QAAA,YAAA,QAAA,K5BGA,aAAA,EACA,WAAA,KGDE,cAAA,OyBEJ,WACE,SAAA,SACA,QAAA,MACA,QAAA,MAAA,OACA,YAAA,KACA,YAAA,KACA,MAAA,QACA,iBAAA,KACA,OAAA,IAAA,MAAA,QARF,iBAWI,QAAA,EACA,MAAA,QACA,gBAAA,KACA,iBAAA,QACA,aAAA,QAfJ,iBAmBI,QAAA,EACA,QAAA,EACA,WAAA,EAAA,EAAA,EAAA,MAAA,oBArBJ,yCA0BI,OAAA,QAIJ,kCAGM,YAAA,EzBRF,uBAAA,OACA,0BAAA,OyBIJ,iCzBnBI,wBAAA,OACA,2BAAA,OyBkBJ,6BAcI,QAAA,EACA,MAAA,KACA,iBAAA,QACA,aAAA,QAjBJ,+BAqBI,MAAA,QACA,eAAA,KAEA,OAAA,KACA,iBAAA,KACA,aAAA,QC3DF,0BACE,QAAA,OAAA,OACA,UAAA,QACA,YAAA,IAKE,iD1BoBF,uBAAA,MACA,0BAAA,M0BhBE,gD1BCF,wBAAA,MACA,2BAAA,M0BfF,0BACE,QAAA,OAAA,MACA,UAAA,QACA,YAAA,IAKE,iD1BoBF,uBAAA,MACA,0BAAA,M0BhBE,gD1BCF,wBAAA,MACA,2BAAA,M2BbJ,OACE,QAAA,aACA,QAAA,MAAA,KACA,UAAA,IACA,YAAA,IACA,YAAA,EACA,WAAA,OACA,YAAA,OACA,eAAA,S3BTE,cAAA,O2BCJ,aAaI,QAAA,KAKJ,YACE,SAAA,SACA,IAAA,KAOF,YACE,cAAA,KACA,aAAA,K3B9BE,cAAA,M2BuCF,eC1CA,MAAA,KACA,iBAAA,QjCcA,2BAAA,2BiCVI,MAAA,KACA,gBAAA,KACA,iBAAA,QDmCJ,iBC1CA,MAAA,KACA,iBAAA,QjCcA,6BAAA,6BiCVI,MAAA,KACA,gBAAA,KACA,iBAAA,QDmCJ,eC1CA,MAAA,KACA,iBAAA,QjCcA,2BAAA,2BiCVI,MAAA,KACA,gBAAA,KACA,iBAAA,QDmCJ,YC1CA,MAAA,KACA,iBAAA,QjCcA,wBAAA,wBiCVI,MAAA,KACA,gBAAA,KACA,iBAAA,QDmCJ,eC1CA,MAAA,QACA,iBAAA,QjCcA,2BAAA,2BiCVI,MAAA,QACA,gBAAA,KACA,iBAAA,QDmCJ,cC1CA,MAAA,KACA,iBAAA,QjCcA,0BAAA,0BiCVI,MAAA,KACA,gBAAA,KACA,iBAAA,QDmCJ,aC1CA,MAAA,QACA,iBAAA,QjCcA,yBAAA,yBiCVI,MAAA,QACA,gBAAA,KACA,iBAAA,QDmCJ,YC1CA,MAAA,KACA,iBAAA,QjCcA,wBAAA,wBiCVI,MAAA,KACA,gBAAA,KACA,iBAAA,QCRN,WACE,QAAA,KAAA,KACA,cAAA,KACA,iBAAA,Q7BCE,cAAA,MIwDA,yByB5DJ,WAOI,QAAA,KAAA,MAIJ,iBACE,cAAA,EACA,aAAA,E7BTE,cAAA,E8BAJ,OACE,SAAA,SACA,QAAA,OAAA,QACA,cAAA,KACA,OAAA,IAAA,MAAA,Y9BJE,cAAA,O8BSJ,eAEE,MAAA,QAIF,YACE,YAAA,IAQF,mBACE,cAAA,KADF,0BAKI,SAAA,SACA,IAAA,EACA,MAAA,EACA,QAAA,OAAA,QACA,MAAA,QAUF,eC9CA,MAAA,QpBKE,iBAAA,QoBHF,aAAA,QAEA,kBACE,iBAAA,QAGF,2BACE,MAAA,QDqCF,iBC9CA,MAAA,QpBKE,iBAAA,QoBHF,aAAA,QAEA,oBACE,iBAAA,QAGF,6BACE,MAAA,QDqCF,eC9CA,MAAA,QpBKE,iBAAA,QoBHF,aAAA,QAEA,kBACE,iBAAA,QAGF,2BACE,MAAA,QDqCF,YC9CA,MAAA,QpBKE,iBAAA,QoBHF,aAAA,QAEA,eACE,iBAAA,QAGF,wBACE,MAAA,QDqCF,eC9CA,MAAA,QpBKE,iBAAA,QoBHF,aAAA,QAEA,kBACE,iBAAA,QAGF,2BACE,MAAA,QDqCF,cC9CA,MAAA,QpBKE,iBAAA,QoBHF,aAAA,QAEA,iBACE,iBAAA,QAGF,0BACE,MAAA,QDqCF,aC9CA,MAAA,QpBKE,iBAAA,QoBHF,aAAA,QAEA,gBACE,iBAAA,QAGF,yBACE,MAAA,QDqCF,YC9CA,MAAA,QpBKE,iBAAA,QoBHF,aAAA,QAEA,eACE,iBAAA,QAGF,wBACE,MAAA,QCVJ,wCACE,KAAO,oBAAA,KAAA,EACP,GAAK,oBAAA,EAAA,GAFP,gCACE,KAAO,oBAAA,KAAA,EACP,GAAK,oBAAA,EAAA,GAGP,UACE,QAAA,YAAA,QAAA,KACA,OAAA,KACA,SAAA,OACA,UAAA,OACA,iBAAA,QhCNE,cAAA,OgCWJ,cACE,QAAA,YAAA,QAAA,KACA,mBAAA,OAAA,eAAA,OACA,cAAA,OAAA,gBAAA,OACA,MAAA,KACA,WAAA,OACA,YAAA,OACA,iBAAA,QvBjBI,WAAA,MAAA,IAAA,KAIJ,kDuBMF,cvBLI,WAAA,MuBgBJ,sBrBiBE,iBAAA,iKqBfA,gBAAA,KAAA,KAGF,uBACE,kBAAA,qBAAA,GAAA,OAAA,SAAA,UAAA,qBAAA,GAAA,OAAA,SChCF,OACE,QAAA,YAAA,QAAA,KACA,eAAA,MAAA,YAAA,WAGF,YACE,SAAA,EAAA,KAAA,ECFF,YACE,QAAA,YAAA,QAAA,KACA,mBAAA,OAAA,eAAA,OAGA,aAAA,EACA,cAAA,EASF,wBACE,MAAA,KACA,MAAA,QACA,WAAA,QvCNA,8BAAA,8BuCUE,MAAA,QACA,gBAAA,KACA,iBAAA,QATJ,+BAaI,MAAA,QACA,iBAAA,QASJ,iBACE,SAAA,SACA,QAAA,MACA,QAAA,OAAA,QAEA,cAAA,KACA,iBAAA,KACA,OAAA,IAAA,MAAA,iBAPF,6BlChCI,uBAAA,OACA,wBAAA,OkC+BJ,4BAcI,cAAA,ElChCA,2BAAA,OACA,0BAAA,OLTF,uBAAA,uBuC6CE,QAAA,EACA,gBAAA,KApBJ,0BAAA,0BAyBI,MAAA,QACA,iBAAA,KA1BJ,wBA+BI,QAAA,EACA,MAAA,KACA,iBAAA,QACA,aAAA,QAUJ,mCAEI,aAAA,EACA,YAAA,ElCrFA,cAAA,EkCkFJ,2DASM,WAAA,EATN,yDAeM,cAAA,EClGJ,yBACE,MAAA,QACA,iBAAA,QxCWF,sDAAA,sDwCPM,MAAA,QACA,iBAAA,QAPN,uDAWM,MAAA,KACA,iBAAA,QACA,aAAA,QAbN,2BACE,MAAA,QACA,iBAAA,QxCWF,wDAAA,wDwCPM,MAAA,QACA,iBAAA,QAPN,yDAWM,MAAA,KACA,iBAAA,QACA,aAAA,QAbN,yBACE,MAAA,QACA,iBAAA,QxCWF,sDAAA,sDwCPM,MAAA,QACA,iBAAA,QAPN,uDAWM,MAAA,KACA,iBAAA,QACA,aAAA,QAbN,sBACE,MAAA,QACA,iBAAA,QxCWF,mDAAA,mDwCPM,MAAA,QACA,iBAAA,QAPN,oDAWM,MAAA,KACA,iBAAA,QACA,aAAA,QAbN,yBACE,MAAA,QACA,iBAAA,QxCWF,sDAAA,sDwCPM,MAAA,QACA,iBAAA,QAPN,uDAWM,MAAA,KACA,iBAAA,QACA,aAAA,QAbN,wBACE,MAAA,QACA,iBAAA,QxCWF,qDAAA,qDwCPM,MAAA,QACA,iBAAA,QAPN,sDAWM,MAAA,KACA,iBAAA,QACA,aAAA,QAbN,uBACE,MAAA,QACA,iBAAA,QxCWF,oDAAA,oDwCPM,MAAA,QACA,iBAAA,QAPN,qDAWM,MAAA,KACA,iBAAA,QACA,aAAA,QAbN,sBACE,MAAA,QACA,iBAAA,QxCWF,mDAAA,mDwCPM,MAAA,QACA,iBAAA,QAPN,oDAWM,MAAA,KACA,iBAAA,QACA,aAAA,QChBR,OACE,MAAA,MACA,UAAA,OACA,YAAA,IACA,YAAA,EACA,MAAA,KACA,YAAA,EAAA,IAAA,EAAA,KACA,QAAA,GzCSA,aAAA,ayCNE,MAAA,KACA,gBAAA,KACA,QAAA,IAZJ,qCAiBI,OAAA,QAUJ,aACE,QAAA,EACA,iBAAA,YACA,OAAA,EACA,mBAAA,KCxBF,YACE,SAAA,OAIF,OACE,SAAA,MACA,IAAA,EACA,MAAA,EACA,OAAA,EACA,KAAA,EACA,QAAA,KACA,QAAA,KACA,SAAA,OAGA,QAAA,EAKA,mBACE,WAAA,OACA,WAAA,KAKJ,cACE,SAAA,SACA,MAAA,KACA,OAAA,MAEA,eAAA,KAGA,0B5BtCI,WAAA,kBAAA,IAAA,SAAA,WAAA,UAAA,IAAA,SAAA,WAAA,UAAA,IAAA,QAAA,CAAA,kBAAA,IAAA,S4BwCF,kBAAA,kBAAA,UAAA,kB5BpCF,kD4BkCA,0B5BjCE,WAAA,M4BqCF,0BACE,kBAAA,eAAA,UAAA,eAIJ,uBACE,QAAA,YAAA,QAAA,KACA,eAAA,OAAA,YAAA,OACA,WAAA,yBAIF,eACE,SAAA,SACA,QAAA,YAAA,QAAA,KACA,mBAAA,OAAA,eAAA,OACA,MAAA,KAEA,eAAA,KACA,iBAAA,KACA,gBAAA,YACA,OAAA,IAAA,MAAA,erChEE,cAAA,MqCoEF,QAAA,EAIF,gBACE,SAAA,MACA,IAAA,EACA,MAAA,EACA,OAAA,EACA,KAAA,EACA,QAAA,KACA,iBAAA,KAPF,qBAUW,QAAA,EAVX,qBAWW,QAAA,GAKX,cACE,QAAA,YAAA,QAAA,KACA,eAAA,MAAA,YAAA,WACA,cAAA,QAAA,gBAAA,cACA,QAAA,KACA,cAAA,IAAA,MAAA,QrCvFE,uBAAA,MACA,wBAAA,MqCiFJ,qBASI,QAAA,KAEA,OAAA,MAAA,MAAA,MAAA,KAKJ,aACE,cAAA,EACA,YAAA,IAKF,YACE,SAAA,SAGA,SAAA,EAAA,EAAA,KAAA,KAAA,EAAA,EAAA,KACA,QAAA,KAIF,cACE,QAAA,YAAA,QAAA,KACA,eAAA,OAAA,YAAA,OACA,cAAA,IAAA,gBAAA,SACA,QAAA,KACA,WAAA,IAAA,MAAA,QALF,iCAQyB,YAAA,OARzB,gCASwB,aAAA,OAIxB,yBACE,SAAA,SACA,IAAA,QACA,MAAA,KACA,OAAA,KACA,SAAA,OjClFE,yBiCzBJ,cAkHI,UAAA,MACA,OAAA,QAAA,KAlGJ,uBAsGI,WAAA,2BAOF,UAAY,UAAA,OjCrGV,yBiC0GF,UAAY,UAAA,OCrKd,SACE,SAAA,SACA,QAAA,KACA,QAAA,MACA,OAAA,ECJA,YAAA,aAAA,CAAA,kBAAA,CAAA,UAAA,CAAA,MAAA,CAAA,gBAAA,CAAA,KAAA,CAAA,UAAA,CAAA,mBAAA,CAAA,gBAAA,CAAA,kBAEA,WAAA,OACA,YAAA,IACA,YAAA,IACA,WAAA,KACA,WAAA,MACA,gBAAA,KACA,YAAA,KACA,eAAA,KACA,eAAA,OACA,WAAA,OACA,aAAA,OACA,YAAA,OACA,WAAA,KDNA,UAAA,QAEA,UAAA,WACA,QAAA,EAXF,cAaW,QAAA,GAbX,gBAgBI,SAAA,SACA,QAAA,MACA,MAAA,MACA,OAAA,MAnBJ,wBAsBM,SAAA,SACA,QAAA,GACA,aAAA,YACA,aAAA,MAKN,mCAAA,gBACE,QAAA,MAAA,EADF,0CAAA,uBAII,OAAA,EAJJ,kDAAA,+BAOM,IAAA,EACA,aAAA,MAAA,MAAA,EACA,iBAAA,KAKN,qCAAA,kBACE,QAAA,EAAA,MADF,4CAAA,yBAII,KAAA,EACA,MAAA,MACA,OAAA,MANJ,oDAAA,iCASM,MAAA,EACA,aAAA,MAAA,MAAA,MAAA,EACA,mBAAA,KAKN,sCAAA,mBACE,QAAA,MAAA,EADF,6CAAA,0BAII,IAAA,EAJJ,qDAAA,kCAOM,OAAA,EACA,aAAA,EAAA,MAAA,MACA,oBAAA,KAKN,oCAAA,iBACE,QAAA,EAAA,MADF,2CAAA,wBAII,MAAA,EACA,MAAA,MACA,OAAA,MANJ,mDAAA,gCASM,KAAA,EACA,aAAA,MAAA,EAAA,MAAA,MACA,kBAAA,KAqBN,eACE,UAAA,MACA,QAAA,OAAA,MACA,MAAA,KACA,WAAA,OACA,iBAAA,KtC5GE,cAAA,OwCJJ,SACE,SAAA,SACA,IAAA,EACA,KAAA,EACA,QAAA,KACA,QAAA,MACA,UAAA,MDLA,YAAA,aAAA,CAAA,kBAAA,CAAA,UAAA,CAAA,MAAA,CAAA,gBAAA,CAAA,KAAA,CAAA,UAAA,CAAA,mBAAA,CAAA,gBAAA,CAAA,kBAEA,WAAA,OACA,YAAA,IACA,YAAA,IACA,WAAA,KACA,WAAA,MACA,gBAAA,KACA,YAAA,KACA,eAAA,KACA,eAAA,OACA,WAAA,OACA,aAAA,OACA,YAAA,OACA,WAAA,KCLA,UAAA,QAEA,UAAA,WACA,iBAAA,KACA,gBAAA,YACA,OAAA,IAAA,MAAA,exCXE,cAAA,MwCJJ,gBAoBI,SAAA,SACA,QAAA,MACA,MAAA,KACA,OAAA,MACA,OAAA,EAAA,MAxBJ,uBAAA,wBA4BM,SAAA,SACA,QAAA,MACA,QAAA,GACA,aAAA,YACA,aAAA,MAKN,mCAAA,gBACE,cAAA,MADF,0CAAA,uBAII,OAAA,yB/Cu9KJ,iD+C39KA,kD/C09KA,8B+C19KA,+BASI,aAAA,MAAA,MAAA,EATJ,kDAAA,+BAaI,OAAA,EACA,iBAAA,gB/Cw9KJ,iD+Ct+KA,8BAkBI,OAAA,IACA,iBAAA,KAIJ,qCAAA,kBACE,YAAA,MADF,4CAAA,yBAII,KAAA,yBACA,MAAA,MACA,OAAA,KACA,OAAA,MAAA,E/C09KJ,mD+Cj+KA,oD/Cg+KA,gC+Ch+KA,iCAYI,aAAA,MAAA,MAAA,MAAA,EAZJ,oDAAA,iCAgBI,KAAA,EACA,mBAAA,gB/C29KJ,mD+C5+KA,gCAqBI,KAAA,IACA,mBAAA,KAIJ,sCAAA,mBACE,WAAA,MADF,6CAAA,0BAII,IAAA,yB/C69KJ,oD+Cj+KA,qD/Cg+KA,iC+Ch+KA,kCASI,aAAA,EAAA,MAAA,MAAA,MATJ,qDAAA,kCAaI,IAAA,EACA,oBAAA,gB/C89KJ,oD+C5+KA,iCAkBI,IAAA,IACA,oBAAA,KAnBJ,8DAAA,2CAwBI,SAAA,SACA,IAAA,EACA,KAAA,IACA,QAAA,MACA,MAAA,KACA,YAAA,OACA,QAAA,GACA,cAAA,IAAA,MAAA,QAIJ,oCAAA,iBACE,aAAA,MADF,2CAAA,wBAII,MAAA,yBACA,MAAA,MACA,OAAA,KACA,OAAA,MAAA,E/C+9KJ,kD+Ct+KA,mD/Cq+KA,+B+Cr+KA,gCAYI,aAAA,MAAA,EAAA,MAAA,MAZJ,mDAAA,gCAgBI,MAAA,EACA,kBAAA,gB/Cg+KJ,kD+Cj/KA,+BAqBI,MAAA,IACA,kBAAA,KAqBJ,gBACE,QAAA,MAAA,OACA,cAAA,EACA,UAAA,KACA,MAAA,QACA,iBAAA,QACA,cAAA,IAAA,MAAA,QxChKE,uBAAA,kBACA,wBAAA,kBwCyJJ,sBAWI,QAAA,KAIJ,cACE,QAAA,MAAA,OACA,MAAA,QC3KF,UACE,SAAA,SAGF,gBACE,SAAA,SACA,MAAA,KACA,SAAA,OAGF,eACE,SAAA,SACA,QAAA,KACA,eAAA,OAAA,YAAA,OACA,MAAA,KhCnBI,WAAA,kBAAA,IAAA,KAAA,WAAA,UAAA,IAAA,KAAA,WAAA,UAAA,IAAA,IAAA,CAAA,kBAAA,IAAA,KgCqBJ,4BAAA,OAAA,oBAAA,OACA,oBAAA,OAAA,YAAA,OhClBA,kDgCWF,ehCVI,WAAA,MhBypLJ,oBACA,oBgDtoLA,sBAGE,QAAA,MAGF,oBhDqoLA,oBgDnoLE,SAAA,SACA,IAAA,EAGF,uChDqoLA,wCgDnoLE,kBAAA,cAAA,UAAA,cAEwC,mFAJ1C,uChD4oLE,wCgDvoLE,kBAAA,mBAAA,UAAA,oBhD8oLJ,4BgD1oLA,oBAEE,kBAAA,iBAAA,UAAA,iBAEwC,mFhD6oLxC,4BgDjpLF,oBAKI,kBAAA,sBAAA,UAAA,uBhDmpLJ,2BgD/oLA,oBAEE,kBAAA,kBAAA,UAAA,kBAEwC,mFhDkpLxC,2BgDtpLF,oBAKI,kBAAA,uBAAA,UAAA,wBASJ,8BAEI,QAAA,EACA,oBAAA,IACA,oBAAA,QhDipLJ,sDACA,uDgDtpLA,qCAUI,QAAA,EAVJ,0ChD2pLA,2CgD5oLI,QAAA,EhDmpLJ,0CACA,0CgDnqLA,mChDgqLA,mCACA,qCgD1oLI,kBAAA,cAAA,UAAA,cAEwC,mFhDmpL1C,0CACA,0CgD7qLF,mChD0qLE,mCACA,qCgDjpLI,kBAAA,mBAAA,UAAA,oBhD0pLN,uBgDhpLA,uBAEE,SAAA,SACA,IAAA,EACA,OAAA,EAEA,QAAA,YAAA,QAAA,KACA,eAAA,OAAA,YAAA,OACA,cAAA,OAAA,gBAAA,OACA,MAAA,IACA,MAAA,KACA,WAAA,OACA,QAAA,GhDspLF,6BADA,6BE/vLE,6BAAA,6B8CgHE,MAAA,KACA,gBAAA,KACA,QAAA,EACA,QAAA,GAGJ,uBACE,KAAA,EAKF,uBACE,MAAA,EhDmpLF,4BgD5oLA,4BAEE,QAAA,aACA,MAAA,KACA,OAAA,KACA,WAAA,YAAA,UAAA,OAAA,OACA,gBAAA,KAAA,KAEF,4BACE,iBAAA,+LAEF,4BACE,iBAAA,+LASF,qBACE,SAAA,SACA,MAAA,EACA,OAAA,KACA,KAAA,EACA,QAAA,GACA,QAAA,YAAA,QAAA,KACA,cAAA,OAAA,gBAAA,OACA,aAAA,EAEA,aAAA,IACA,YAAA,IACA,WAAA,KAZF,wBAeI,SAAA,SACA,SAAA,EAAA,EAAA,KAAA,KAAA,EAAA,EAAA,KACA,MAAA,KACA,OAAA,IACA,aAAA,IACA,YAAA,IACA,YAAA,OACA,OAAA,QACA,iBAAA,qBAvBJ,gCA2BM,SAAA,SACA,IAAA,MACA,KAAA,EACA,QAAA,aACA,MAAA,KACA,OAAA,KACA,QAAA,GAjCN,+BAoCM,SAAA,SACA,OAAA,MACA,KAAA,EACA,QAAA,aACA,MAAA,KACA,OAAA,KACA,QAAA,GA1CN,6BA+CI,iBAAA,KASJ,kBACE,SAAA,SACA,MAAA,IACA,OAAA,KACA,KAAA,IACA,QAAA,GACA,YAAA,KACA,eAAA,KACA,MAAA,KACA,WAAA,OCxOF,gBAAqB,eAAA,mBACrB,WAAqB,eAAA,cACrB,cAAqB,eAAA,iBACrB,cAAqB,eAAA,iBACrB,mBAAqB,eAAA,sBACrB,gBAAqB,eAAA,mBCFnB,YACE,iBAAA,kBhDUF,mBAAA,mBF+3LF,wBADA,wBkDn4LM,iBAAA,kBANJ,cACE,iBAAA,kBhDUF,qBAAA,qBFy4LF,0BADA,0BkD74LM,iBAAA,kBANJ,YACE,iBAAA,kBhDUF,mBAAA,mBFm5LF,wBADA,wBkDv5LM,iBAAA,kBANJ,SACE,iBAAA,kBhDUF,gBAAA,gBF65LF,qBADA,qBkDj6LM,iBAAA,kBANJ,YACE,iBAAA,kBhDUF,mBAAA,mBFu6LF,wBADA,wBkD36LM,iBAAA,kBANJ,WACE,iBAAA,kBhDUF,kBAAA,kBFi7LF,uBADA,uBkDr7LM,iBAAA,kBANJ,UACE,iBAAA,kBhDUF,iBAAA,iBF27LF,sBADA,sBkD/7LM,iBAAA,kBANJ,SACE,iBAAA,kBhDUF,gBAAA,gBFq8LF,qBADA,qBkDz8LM,iBAAA,kBCCN,UACE,iBAAA,eAGF,gBACE,iBAAA,sBCXF,QAAkB,OAAA,IAAA,MAAA,kBAClB,YAAkB,WAAA,IAAA,MAAA,kBAClB,cAAkB,aAAA,IAAA,MAAA,kBAClB,eAAkB,cAAA,IAAA,MAAA,kBAClB,aAAkB,YAAA,IAAA,MAAA,kBAElB,UAAmB,OAAA,YACnB,cAAmB,WAAA,YACnB,gBAAmB,aAAA,YACnB,iBAAmB,cAAA,YACnB,eAAmB,YAAA,YAGjB,gBACE,aAAA,kBADF,kBACE,aAAA,kBADF,gBACE,aAAA,kBADF,aACE,aAAA,kBADF,gBACE,aAAA,kBADF,eACE,aAAA,kBADF,cACE,aAAA,kBADF,aACE,aAAA,kBAIJ,cACE,aAAA,eAOF,SACE,cAAA,iBAEF,aACE,uBAAA,iBACA,wBAAA,iBAEF,eACE,wBAAA,iBACA,2BAAA,iBAEF,gBACE,2BAAA,iBACA,0BAAA,iBAEF,cACE,uBAAA,iBACA,0BAAA,iBAGF,gBACE,cAAA,cAGF,WACE,cAAA,YCxDA,iBACE,QAAA,MACA,MAAA,KACA,QAAA,GCMA,QAA2B,QAAA,eAC3B,UAA2B,QAAA,iBAC3B,gBAA2B,QAAA,uBAC3B,SAA2B,QAAA,gBAC3B,SAA2B,QAAA,gBAC3B,aAA2B,QAAA,oBAC3B,cAA2B,QAAA,qBAC3B,QAA2B,QAAA,sBAAA,QAAA,eAC3B,eAA2B,QAAA,6BAAA,QAAA,sB3C0C3B,yB2ClDA,WAA2B,QAAA,eAC3B,aAA2B,QAAA,iBAC3B,mBAA2B,QAAA,uBAC3B,YAA2B,QAAA,gBAC3B,YAA2B,QAAA,gBAC3B,gBAA2B,QAAA,oBAC3B,iBAA2B,QAAA,qBAC3B,WAA2B,QAAA,sBAAA,QAAA,eAC3B,kBAA2B,QAAA,6BAAA,QAAA,uB3C0C3B,yB2ClDA,WAA2B,QAAA,eAC3B,aAA2B,QAAA,iBAC3B,mBAA2B,QAAA,uBAC3B,YAA2B,QAAA,gBAC3B,YAA2B,QAAA,gBAC3B,gBAA2B,QAAA,oBAC3B,iBAA2B,QAAA,qBAC3B,WAA2B,QAAA,sBAAA,QAAA,eAC3B,kBAA2B,QAAA,6BAAA,QAAA,uB3C0C3B,yB2ClDA,WAA2B,QAAA,eAC3B,aAA2B,QAAA,iBAC3B,mBAA2B,QAAA,uBAC3B,YAA2B,QAAA,gBAC3B,YAA2B,QAAA,gBAC3B,gBAA2B,QAAA,oBAC3B,iBAA2B,QAAA,qBAC3B,WAA2B,QAAA,sBAAA,QAAA,eAC3B,kBAA2B,QAAA,6BAAA,QAAA,uB3C0C3B,0B2ClDA,WAA2B,QAAA,eAC3B,aAA2B,QAAA,iBAC3B,mBAA2B,QAAA,uBAC3B,YAA2B,QAAA,gBAC3B,YAA2B,QAAA,gBAC3B,gBAA2B,QAAA,oBAC3B,iBAA2B,QAAA,qBAC3B,WAA2B,QAAA,sBAAA,QAAA,eAC3B,kBAA2B,QAAA,6BAAA,QAAA,uBAS/B,aACE,cAAwB,QAAA,eACxB,gBAAwB,QAAA,iBACxB,sBAAwB,QAAA,uBACxB,eAAwB,QAAA,gBACxB,eAAwB,QAAA,gBACxB,mBAAwB,QAAA,oBACxB,oBAAwB,QAAA,qBACxB,cAAwB,QAAA,sBAAA,QAAA,eACxB,qBAAwB,QAAA,6BAAA,QAAA,uBClC1B,kBACE,SAAA,SACA,QAAA,MACA,MAAA,KACA,QAAA,EACA,SAAA,OALF,0BAQI,QAAA,MACA,QAAA,GATJ,yCvDsyMA,wBADA,yBAEA,yBACA,wBuDvxMI,SAAA,SACA,IAAA,EACA,OAAA,EACA,KAAA,EACA,MAAA,KACA,OAAA,KACA,OAAA,EAIJ,gCAEI,YAAA,WAIJ,gCAEI,YAAA,OAIJ,+BAEI,YAAA,IAIJ,+BAEI,YAAA,KCvCA,UAAgC,mBAAA,cAAA,eAAA,cAChC,aAAgC,mBAAA,iBAAA,eAAA,iBAChC,kBAAgC,mBAAA,sBAAA,eAAA,sBAChC,qBAAgC,mBAAA,yBAAA,eAAA,yBAEhC,WAA8B,cAAA,eAAA,UAAA,eAC9B,aAA8B,cAAA,iBAAA,UAAA,iBAC9B,mBAA8B,cAAA,uBAAA,UAAA,uBAC9B,WAA8B,SAAA,EAAA,EAAA,eAAA,KAAA,EAAA,EAAA,eAC9B,aAA8B,kBAAA,YAAA,UAAA,YAC9B,aAA8B,kBAAA,YAAA,UAAA,YAC9B,eAA8B,kBAAA,YAAA,YAAA,YAC9B,eAA8B,kBAAA,YAAA,YAAA,YAE9B,uBAAoC,cAAA,gBAAA,gBAAA,qBACpC,qBAAoC,cAAA,cAAA,gBAAA,mBACpC,wBAAoC,cAAA,iBAAA,gBAAA,iBACpC,yBAAoC,cAAA,kBAAA,gBAAA,wBACpC,wBAAoC,cAAA,qBAAA,gBAAA,uBAEpC,mBAAiC,eAAA,gBAAA,YAAA,qBACjC,iBAAiC,eAAA,cAAA,YAAA,mBACjC,oBAAiC,eAAA,iBAAA,YAAA,iBACjC,sBAAiC,eAAA,mBAAA,YAAA,mBACjC,qBAAiC,eAAA,kBAAA,YAAA,kBAEjC,qBAAkC,mBAAA,gBAAA,cAAA,qBAClC,mBAAkC,mBAAA,cAAA,cAAA,mBAClC,sBAAkC,mBAAA,iBAAA,cAAA,iBAClC,uBAAkC,mBAAA,kBAAA,cAAA,wBAClC,sBAAkC,mBAAA,qBAAA,cAAA,uBAClC,uBAAkC,mBAAA,kBAAA,cAAA,kBAElC,iBAAgC,oBAAA,eAAA,WAAA,eAChC,kBAAgC,oBAAA,gBAAA,WAAA,qBAChC,gBAAgC,oBAAA,cAAA,WAAA,mBAChC,mBAAgC,oBAAA,iBAAA,WAAA,iBAChC,qBAAgC,oBAAA,mBAAA,WAAA,mBAChC,oBAAgC,oBAAA,kBAAA,WAAA,kB7CYhC,yB6ClDA,aAAgC,mBAAA,cAAA,eAAA,cAChC,gBAAgC,mBAAA,iBAAA,eAAA,iBAChC,qBAAgC,mBAAA,sBAAA,eAAA,sBAChC,wBAAgC,mBAAA,yBAAA,eAAA,yBAEhC,cAA8B,cAAA,eAAA,UAAA,eAC9B,gBAA8B,cAAA,iBAAA,UAAA,iBAC9B,sBAA8B,cAAA,uBAAA,UAAA,uBAC9B,cAA8B,SAAA,EAAA,EAAA,eAAA,KAAA,EAAA,EAAA,eAC9B,gBAA8B,kBAAA,YAAA,UAAA,YAC9B,gBAA8B,kBAAA,YAAA,UAAA,YAC9B,kBAA8B,kBAAA,YAAA,YAAA,YAC9B,kBAA8B,kBAAA,YAAA,YAAA,YAE9B,0BAAoC,cAAA,gBAAA,gBAAA,qBACpC,wBAAoC,cAAA,cAAA,gBAAA,mBACpC,2BAAoC,cAAA,iBAAA,gBAAA,iBACpC,4BAAoC,cAAA,kBAAA,gBAAA,wBACpC,2BAAoC,cAAA,qBAAA,gBAAA,uBAEpC,sBAAiC,eAAA,gBAAA,YAAA,qBACjC,oBAAiC,eAAA,cAAA,YAAA,mBACjC,uBAAiC,eAAA,iBAAA,YAAA,iBACjC,yBAAiC,eAAA,mBAAA,YAAA,mBACjC,wBAAiC,eAAA,kBAAA,YAAA,kBAEjC,wBAAkC,mBAAA,gBAAA,cAAA,qBAClC,sBAAkC,mBAAA,cAAA,cAAA,mBAClC,yBAAkC,mBAAA,iBAAA,cAAA,iBAClC,0BAAkC,mBAAA,kBAAA,cAAA,wBAClC,yBAAkC,mBAAA,qBAAA,cAAA,uBAClC,0BAAkC,mBAAA,kBAAA,cAAA,kBAElC,oBAAgC,oBAAA,eAAA,WAAA,eAChC,qBAAgC,oBAAA,gBAAA,WAAA,qBAChC,mBAAgC,oBAAA,cAAA,WAAA,mBAChC,sBAAgC,oBAAA,iBAAA,WAAA,iBAChC,wBAAgC,oBAAA,mBAAA,WAAA,mBAChC,uBAAgC,oBAAA,kBAAA,WAAA,mB7CYhC,yB6ClDA,aAAgC,mBAAA,cAAA,eAAA,cAChC,gBAAgC,mBAAA,iBAAA,eAAA,iBAChC,qBAAgC,mBAAA,sBAAA,eAAA,sBAChC,wBAAgC,mBAAA,yBAAA,eAAA,yBAEhC,cAA8B,cAAA,eAAA,UAAA,eAC9B,gBAA8B,cAAA,iBAAA,UAAA,iBAC9B,sBAA8B,cAAA,uBAAA,UAAA,uBAC9B,cAA8B,SAAA,EAAA,EAAA,eAAA,KAAA,EAAA,EAAA,eAC9B,gBAA8B,kBAAA,YAAA,UAAA,YAC9B,gBAA8B,kBAAA,YAAA,UAAA,YAC9B,kBAA8B,kBAAA,YAAA,YAAA,YAC9B,kBAA8B,kBAAA,YAAA,YAAA,YAE9B,0BAAoC,cAAA,gBAAA,gBAAA,qBACpC,wBAAoC,cAAA,cAAA,gBAAA,mBACpC,2BAAoC,cAAA,iBAAA,gBAAA,iBACpC,4BAAoC,cAAA,kBAAA,gBAAA,wBACpC,2BAAoC,cAAA,qBAAA,gBAAA,uBAEpC,sBAAiC,eAAA,gBAAA,YAAA,qBACjC,oBAAiC,eAAA,cAAA,YAAA,mBACjC,uBAAiC,eAAA,iBAAA,YAAA,iBACjC,yBAAiC,eAAA,mBAAA,YAAA,mBACjC,wBAAiC,eAAA,kBAAA,YAAA,kBAEjC,wBAAkC,mBAAA,gBAAA,cAAA,qBAClC,sBAAkC,mBAAA,cAAA,cAAA,mBAClC,yBAAkC,mBAAA,iBAAA,cAAA,iBAClC,0BAAkC,mBAAA,kBAAA,cAAA,wBAClC,yBAAkC,mBAAA,qBAAA,cAAA,uBAClC,0BAAkC,mBAAA,kBAAA,cAAA,kBAElC,oBAAgC,oBAAA,eAAA,WAAA,eAChC,qBAAgC,oBAAA,gBAAA,WAAA,qBAChC,mBAAgC,oBAAA,cAAA,WAAA,mBAChC,sBAAgC,oBAAA,iBAAA,WAAA,iBAChC,wBAAgC,oBAAA,mBAAA,WAAA,mBAChC,uBAAgC,oBAAA,kBAAA,WAAA,mB7CYhC,yB6ClDA,aAAgC,mBAAA,cAAA,eAAA,cAChC,gBAAgC,mBAAA,iBAAA,eAAA,iBAChC,qBAAgC,mBAAA,sBAAA,eAAA,sBAChC,wBAAgC,mBAAA,yBAAA,eAAA,yBAEhC,cAA8B,cAAA,eAAA,UAAA,eAC9B,gBAA8B,cAAA,iBAAA,UAAA,iBAC9B,sBAA8B,cAAA,uBAAA,UAAA,uBAC9B,cAA8B,SAAA,EAAA,EAAA,eAAA,KAAA,EAAA,EAAA,eAC9B,gBAA8B,kBAAA,YAAA,UAAA,YAC9B,gBAA8B,kBAAA,YAAA,UAAA,YAC9B,kBAA8B,kBAAA,YAAA,YAAA,YAC9B,kBAA8B,kBAAA,YAAA,YAAA,YAE9B,0BAAoC,cAAA,gBAAA,gBAAA,qBACpC,wBAAoC,cAAA,cAAA,gBAAA,mBACpC,2BAAoC,cAAA,iBAAA,gBAAA,iBACpC,4BAAoC,cAAA,kBAAA,gBAAA,wBACpC,2BAAoC,cAAA,qBAAA,gBAAA,uBAEpC,sBAAiC,eAAA,gBAAA,YAAA,qBACjC,oBAAiC,eAAA,cAAA,YAAA,mBACjC,uBAAiC,eAAA,iBAAA,YAAA,iBACjC,yBAAiC,eAAA,mBAAA,YAAA,mBACjC,wBAAiC,eAAA,kBAAA,YAAA,kBAEjC,wBAAkC,mBAAA,gBAAA,cAAA,qBAClC,sBAAkC,mBAAA,cAAA,cAAA,mBAClC,yBAAkC,mBAAA,iBAAA,cAAA,iBAClC,0BAAkC,mBAAA,kBAAA,cAAA,wBAClC,yBAAkC,mBAAA,qBAAA,cAAA,uBAClC,0BAAkC,mBAAA,kBAAA,cAAA,kBAElC,oBAAgC,oBAAA,eAAA,WAAA,eAChC,qBAAgC,oBAAA,gBAAA,WAAA,qBAChC,mBAAgC,oBAAA,cAAA,WAAA,mBAChC,sBAAgC,oBAAA,iBAAA,WAAA,iBAChC,wBAAgC,oBAAA,mBAAA,WAAA,mBAChC,uBAAgC,oBAAA,kBAAA,WAAA,mB7CYhC,0B6ClDA,aAAgC,mBAAA,cAAA,eAAA,cAChC,gBAAgC,mBAAA,iBAAA,eAAA,iBAChC,qBAAgC,mBAAA,sBAAA,eAAA,sBAChC,wBAAgC,mBAAA,yBAAA,eAAA,yBAEhC,cAA8B,cAAA,eAAA,UAAA,eAC9B,gBAA8B,cAAA,iBAAA,UAAA,iBAC9B,sBAA8B,cAAA,uBAAA,UAAA,uBAC9B,cAA8B,SAAA,EAAA,EAAA,eAAA,KAAA,EAAA,EAAA,eAC9B,gBAA8B,kBAAA,YAAA,UAAA,YAC9B,gBAA8B,kBAAA,YAAA,UAAA,YAC9B,kBAA8B,kBAAA,YAAA,YAAA,YAC9B,kBAA8B,kBAAA,YAAA,YAAA,YAE9B,0BAAoC,cAAA,gBAAA,gBAAA,qBACpC,wBAAoC,cAAA,cAAA,gBAAA,mBACpC,2BAAoC,cAAA,iBAAA,gBAAA,iBACpC,4BAAoC,cAAA,kBAAA,gBAAA,wBACpC,2BAAoC,cAAA,qBAAA,gBAAA,uBAEpC,sBAAiC,eAAA,gBAAA,YAAA,qBACjC,oBAAiC,eAAA,cAAA,YAAA,mBACjC,uBAAiC,eAAA,iBAAA,YAAA,iBACjC,yBAAiC,eAAA,mBAAA,YAAA,mBACjC,wBAAiC,eAAA,kBAAA,YAAA,kBAEjC,wBAAkC,mBAAA,gBAAA,cAAA,qBAClC,sBAAkC,mBAAA,cAAA,cAAA,mBAClC,yBAAkC,mBAAA,iBAAA,cAAA,iBAClC,0BAAkC,mBAAA,kBAAA,cAAA,wBAClC,yBAAkC,mBAAA,qBAAA,cAAA,uBAClC,0BAAkC,mBAAA,kBAAA,cAAA,kBAElC,oBAAgC,oBAAA,eAAA,WAAA,eAChC,qBAAgC,oBAAA,gBAAA,WAAA,qBAChC,mBAAgC,oBAAA,cAAA,WAAA,mBAChC,sBAAgC,oBAAA,iBAAA,WAAA,iBAChC,wBAAgC,oBAAA,mBAAA,WAAA,mBAChC,uBAAgC,oBAAA,kBAAA,WAAA,mBC5ChC,YCDF,MAAA,eDEE,aCCF,MAAA,gBDAE,YCGF,MAAA,e/CmDE,yB8CxDA,eCDF,MAAA,eDEE,gBCCF,MAAA,gBDAE,eCGF,MAAA,gB/CmDE,yB8CxDA,eCDF,MAAA,eDEE,gBCCF,MAAA,gBDAE,eCGF,MAAA,gB/CmDE,yB8CxDA,eCDF,MAAA,eDEE,gBCCF,MAAA,gBDAE,eCGF,MAAA,gB/CmDE,0B8CxDA,eCDF,MAAA,eDEE,gBCCF,MAAA,gBDAE,eCGF,MAAA,gBCAA,iBAAyB,SAAA,iBAAzB,mBAAyB,SAAA,mBAAzB,mBAAyB,SAAA,mBAAzB,gBAAyB,SAAA,gBAAzB,iBAAyB,SAAA,yBAAA,SAAA,iBAK3B,WACE,SAAA,MACA,IAAA,EACA,MAAA,EACA,KAAA,EACA,QAAA,KAGF,cACE,SAAA,MACA,MAAA,EACA,OAAA,EACA,KAAA,EACA,QAAA,KAI4B,2DAD9B,YAEI,SAAA,eAAA,SAAA,OACA,IAAA,EACA,QAAA,MC9BJ,SCEE,SAAA,SACA,MAAA,IACA,OAAA,IACA,QAAA,EACA,SAAA,OACA,KAAA,cACA,YAAA,OACA,OAAA,EAUA,0BAAA,yBAEE,SAAA,OACA,MAAA,KACA,OAAA,KACA,SAAA,QACA,KAAA,KACA,YAAA,OC5BJ,WAAa,WAAA,EAAA,QAAA,OAAA,2BACb,QAAU,WAAA,EAAA,MAAA,KAAA,0BACV,WAAa,WAAA,EAAA,KAAA,KAAA,2BACb,aAAe,WAAA,eCCX,MAAuB,MAAA,cAAvB,MAAuB,MAAA,cAAvB,MAAuB,MAAA,cAAvB,OAAuB,MAAA,eAAvB,QAAuB,MAAA,eAAvB,MAAuB,OAAA,cAAvB,MAAuB,OAAA,cAAvB,MAAuB,OAAA,cAAvB,OAAuB,OAAA,eAAvB,QAAuB,OAAA,eAI3B,QAAU,UAAA,eACV,QAAU,WAAA,eCAF,KAAgC,OAAA,YAChC,MhEitOR,MgE/sOU,WAAA,YAEF,MhEktOR,MgEhtOU,aAAA,YAEF,MhEmtOR,MgEjtOU,cAAA,YAEF,MhEotOR,MgEltOU,YAAA,YAfF,KAAgC,OAAA,iBAChC,MhEyuOR,MgEvuOU,WAAA,iBAEF,MhE0uOR,MgExuOU,aAAA,iBAEF,MhE2uOR,MgEzuOU,cAAA,iBAEF,MhE4uOR,MgE1uOU,YAAA,iBAfF,KAAgC,OAAA,gBAChC,MhEiwOR,MgE/vOU,WAAA,gBAEF,MhEkwOR,MgEhwOU,aAAA,gBAEF,MhEmwOR,MgEjwOU,cAAA,gBAEF,MhEowOR,MgElwOU,YAAA,gBAfF,KAAgC,OAAA,eAChC,MhEyxOR,MgEvxOU,WAAA,eAEF,MhE0xOR,MgExxOU,aAAA,eAEF,MhE2xOR,MgEzxOU,cAAA,eAEF,MhE4xOR,MgE1xOU,YAAA,eAfF,KAAgC,OAAA,iBAChC,MhEizOR,MgE/yOU,WAAA,iBAEF,MhEkzOR,MgEhzOU,aAAA,iBAEF,MhEmzOR,MgEjzOU,cAAA,iBAEF,MhEozOR,MgElzOU,YAAA,iBAfF,KAAgC,OAAA,eAChC,MhEy0OR,MgEv0OU,WAAA,eAEF,MhE00OR,MgEx0OU,aAAA,eAEF,MhE20OR,MgEz0OU,cAAA,eAEF,MhE40OR,MgE10OU,YAAA,eAfF,KAAgC,QAAA,YAChC,MhEi2OR,MgE/1OU,YAAA,YAEF,MhEk2OR,MgEh2OU,cAAA,YAEF,MhEm2OR,MgEj2OU,eAAA,YAEF,MhEo2OR,MgEl2OU,aAAA,YAfF,KAAgC,QAAA,iBAChC,MhEy3OR,MgEv3OU,YAAA,iBAEF,MhE03OR,MgEx3OU,cAAA,iBAEF,MhE23OR,MgEz3OU,eAAA,iBAEF,MhE43OR,MgE13OU,aAAA,iBAfF,KAAgC,QAAA,gBAChC,MhEi5OR,MgE/4OU,YAAA,gBAEF,MhEk5OR,MgEh5OU,cAAA,gBAEF,MhEm5OR,MgEj5OU,eAAA,gBAEF,MhEo5OR,MgEl5OU,aAAA,gBAfF,KAAgC,QAAA,eAChC,MhEy6OR,MgEv6OU,YAAA,eAEF,MhE06OR,MgEx6OU,cAAA,eAEF,MhE26OR,MgEz6OU,eAAA,eAEF,MhE46OR,MgE16OU,aAAA,eAfF,KAAgC,QAAA,iBAChC,MhEi8OR,MgE/7OU,YAAA,iBAEF,MhEk8OR,MgEh8OU,cAAA,iBAEF,MhEm8OR,MgEj8OU,eAAA,iBAEF,MhEo8OR,MgEl8OU,aAAA,iBAfF,KAAgC,QAAA,eAChC,MhEy9OR,MgEv9OU,YAAA,eAEF,MhE09OR,MgEx9OU,cAAA,eAEF,MhE29OR,MgEz9OU,eAAA,eAEF,MhE49OR,MgE19OU,aAAA,eAMN,QAAmB,OAAA,eACnB,ShE49OJ,SgE19OM,WAAA,eAEF,ShE69OJ,SgE39OM,aAAA,eAEF,ShE89OJ,SgE59OM,cAAA,eAEF,ShE+9OJ,SgE79OM,YAAA,erDaF,yBqDjDI,QAAgC,OAAA,YAChC,ShEygPN,SgEvgPQ,WAAA,YAEF,ShEygPN,SgEvgPQ,aAAA,YAEF,ShEygPN,SgEvgPQ,cAAA,YAEF,ShEygPN,SgEvgPQ,YAAA,YAfF,QAAgC,OAAA,iBAChC,ShE4hPN,SgE1hPQ,WAAA,iBAEF,ShE4hPN,SgE1hPQ,aAAA,iBAEF,ShE4hPN,SgE1hPQ,cAAA,iBAEF,ShE4hPN,SgE1hPQ,YAAA,iBAfF,QAAgC,OAAA,gBAChC,ShE+iPN,SgE7iPQ,WAAA,gBAEF,ShE+iPN,SgE7iPQ,aAAA,gBAEF,ShE+iPN,SgE7iPQ,cAAA,gBAEF,ShE+iPN,SgE7iPQ,YAAA,gBAfF,QAAgC,OAAA,eAChC,ShEkkPN,SgEhkPQ,WAAA,eAEF,ShEkkPN,SgEhkPQ,aAAA,eAEF,ShEkkPN,SgEhkPQ,cAAA,eAEF,ShEkkPN,SgEhkPQ,YAAA,eAfF,QAAgC,OAAA,iBAChC,ShEqlPN,SgEnlPQ,WAAA,iBAEF,ShEqlPN,SgEnlPQ,aAAA,iBAEF,ShEqlPN,SgEnlPQ,cAAA,iBAEF,ShEqlPN,SgEnlPQ,YAAA,iBAfF,QAAgC,OAAA,eAChC,ShEwmPN,SgEtmPQ,WAAA,eAEF,ShEwmPN,SgEtmPQ,aAAA,eAEF,ShEwmPN,SgEtmPQ,cAAA,eAEF,ShEwmPN,SgEtmPQ,YAAA,eAfF,QAAgC,QAAA,YAChC,ShE2nPN,SgEznPQ,YAAA,YAEF,ShE2nPN,SgEznPQ,cAAA,YAEF,ShE2nPN,SgEznPQ,eAAA,YAEF,ShE2nPN,SgEznPQ,aAAA,YAfF,QAAgC,QAAA,iBAChC,ShE8oPN,SgE5oPQ,YAAA,iBAEF,ShE8oPN,SgE5oPQ,cAAA,iBAEF,ShE8oPN,SgE5oPQ,eAAA,iBAEF,ShE8oPN,SgE5oPQ,aAAA,iBAfF,QAAgC,QAAA,gBAChC,ShEiqPN,SgE/pPQ,YAAA,gBAEF,ShEiqPN,SgE/pPQ,cAAA,gBAEF,ShEiqPN,SgE/pPQ,eAAA,gBAEF,ShEiqPN,SgE/pPQ,aAAA,gBAfF,QAAgC,QAAA,eAChC,ShEorPN,SgElrPQ,YAAA,eAEF,ShEorPN,SgElrPQ,cAAA,eAEF,ShEorPN,SgElrPQ,eAAA,eAEF,ShEorPN,SgElrPQ,aAAA,eAfF,QAAgC,QAAA,iBAChC,ShEusPN,SgErsPQ,YAAA,iBAEF,ShEusPN,SgErsPQ,cAAA,iBAEF,ShEusPN,SgErsPQ,eAAA,iBAEF,ShEusPN,SgErsPQ,aAAA,iBAfF,QAAgC,QAAA,eAChC,ShE0tPN,SgExtPQ,YAAA,eAEF,ShE0tPN,SgExtPQ,cAAA,eAEF,ShE0tPN,SgExtPQ,eAAA,eAEF,ShE0tPN,SgExtPQ,aAAA,eAMN,WAAmB,OAAA,eACnB,YhEwtPF,YgEttPI,WAAA,eAEF,YhEwtPF,YgEttPI,aAAA,eAEF,YhEwtPF,YgEttPI,cAAA,eAEF,YhEwtPF,YgEttPI,YAAA,gBrDaF,yBqDjDI,QAAgC,OAAA,YAChC,ShEmwPN,SgEjwPQ,WAAA,YAEF,ShEmwPN,SgEjwPQ,aAAA,YAEF,ShEmwPN,SgEjwPQ,cAAA,YAEF,ShEmwPN,SgEjwPQ,YAAA,YAfF,QAAgC,OAAA,iBAChC,ShEsxPN,SgEpxPQ,WAAA,iBAEF,ShEsxPN,SgEpxPQ,aAAA,iBAEF,ShEsxPN,SgEpxPQ,cAAA,iBAEF,ShEsxPN,SgEpxPQ,YAAA,iBAfF,QAAgC,OAAA,gBAChC,ShEyyPN,SgEvyPQ,WAAA,gBAEF,ShEyyPN,SgEvyPQ,aAAA,gBAEF,ShEyyPN,SgEvyPQ,cAAA,gBAEF,ShEyyPN,SgEvyPQ,YAAA,gBAfF,QAAgC,OAAA,eAChC,ShE4zPN,SgE1zPQ,WAAA,eAEF,ShE4zPN,SgE1zPQ,aAAA,eAEF,ShE4zPN,SgE1zPQ,cAAA,eAEF,ShE4zPN,SgE1zPQ,YAAA,eAfF,QAAgC,OAAA,iBAChC,ShE+0PN,SgE70PQ,WAAA,iBAEF,ShE+0PN,SgE70PQ,aAAA,iBAEF,ShE+0PN,SgE70PQ,cAAA,iBAEF,ShE+0PN,SgE70PQ,YAAA,iBAfF,QAAgC,OAAA,eAChC,ShEk2PN,SgEh2PQ,WAAA,eAEF,ShEk2PN,SgEh2PQ,aAAA,eAEF,ShEk2PN,SgEh2PQ,cAAA,eAEF,ShEk2PN,SgEh2PQ,YAAA,eAfF,QAAgC,QAAA,YAChC,ShEq3PN,SgEn3PQ,YAAA,YAEF,ShEq3PN,SgEn3PQ,cAAA,YAEF,ShEq3PN,SgEn3PQ,eAAA,YAEF,ShEq3PN,SgEn3PQ,aAAA,YAfF,QAAgC,QAAA,iBAChC,ShEw4PN,SgEt4PQ,YAAA,iBAEF,ShEw4PN,SgEt4PQ,cAAA,iBAEF,ShEw4PN,SgEt4PQ,eAAA,iBAEF,ShEw4PN,SgEt4PQ,aAAA,iBAfF,QAAgC,QAAA,gBAChC,ShE25PN,SgEz5PQ,YAAA,gBAEF,ShE25PN,SgEz5PQ,cAAA,gBAEF,ShE25PN,SgEz5PQ,eAAA,gBAEF,ShE25PN,SgEz5PQ,aAAA,gBAfF,QAAgC,QAAA,eAChC,ShE86PN,SgE56PQ,YAAA,eAEF,ShE86PN,SgE56PQ,cAAA,eAEF,ShE86PN,SgE56PQ,eAAA,eAEF,ShE86PN,SgE56PQ,aAAA,eAfF,QAAgC,QAAA,iBAChC,ShEi8PN,SgE/7PQ,YAAA,iBAEF,ShEi8PN,SgE/7PQ,cAAA,iBAEF,ShEi8PN,SgE/7PQ,eAAA,iBAEF,ShEi8PN,SgE/7PQ,aAAA,iBAfF,QAAgC,QAAA,eAChC,ShEo9PN,SgEl9PQ,YAAA,eAEF,ShEo9PN,SgEl9PQ,cAAA,eAEF,ShEo9PN,SgEl9PQ,eAAA,eAEF,ShEo9PN,SgEl9PQ,aAAA,eAMN,WAAmB,OAAA,eACnB,YhEk9PF,YgEh9PI,WAAA,eAEF,YhEk9PF,YgEh9PI,aAAA,eAEF,YhEk9PF,YgEh9PI,cAAA,eAEF,YhEk9PF,YgEh9PI,YAAA,gBrDaF,yBqDjDI,QAAgC,OAAA,YAChC,ShE6/PN,SgE3/PQ,WAAA,YAEF,ShE6/PN,SgE3/PQ,aAAA,YAEF,ShE6/PN,SgE3/PQ,cAAA,YAEF,ShE6/PN,SgE3/PQ,YAAA,YAfF,QAAgC,OAAA,iBAChC,ShEghQN,SgE9gQQ,WAAA,iBAEF,ShEghQN,SgE9gQQ,aAAA,iBAEF,ShEghQN,SgE9gQQ,cAAA,iBAEF,ShEghQN,SgE9gQQ,YAAA,iBAfF,QAAgC,OAAA,gBAChC,ShEmiQN,SgEjiQQ,WAAA,gBAEF,ShEmiQN,SgEjiQQ,aAAA,gBAEF,ShEmiQN,SgEjiQQ,cAAA,gBAEF,ShEmiQN,SgEjiQQ,YAAA,gBAfF,QAAgC,OAAA,eAChC,ShEsjQN,SgEpjQQ,WAAA,eAEF,ShEsjQN,SgEpjQQ,aAAA,eAEF,ShEsjQN,SgEpjQQ,cAAA,eAEF,ShEsjQN,SgEpjQQ,YAAA,eAfF,QAAgC,OAAA,iBAChC,ShEykQN,SgEvkQQ,WAAA,iBAEF,ShEykQN,SgEvkQQ,aAAA,iBAEF,ShEykQN,SgEvkQQ,cAAA,iBAEF,ShEykQN,SgEvkQQ,YAAA,iBAfF,QAAgC,OAAA,eAChC,ShE4lQN,SgE1lQQ,WAAA,eAEF,ShE4lQN,SgE1lQQ,aAAA,eAEF,ShE4lQN,SgE1lQQ,cAAA,eAEF,ShE4lQN,SgE1lQQ,YAAA,eAfF,QAAgC,QAAA,YAChC,ShE+mQN,SgE7mQQ,YAAA,YAEF,ShE+mQN,SgE7mQQ,cAAA,YAEF,ShE+mQN,SgE7mQQ,eAAA,YAEF,ShE+mQN,SgE7mQQ,aAAA,YAfF,QAAgC,QAAA,iBAChC,ShEkoQN,SgEhoQQ,YAAA,iBAEF,ShEkoQN,SgEhoQQ,cAAA,iBAEF,ShEkoQN,SgEhoQQ,eAAA,iBAEF,ShEkoQN,SgEhoQQ,aAAA,iBAfF,QAAgC,QAAA,gBAChC,ShEqpQN,SgEnpQQ,YAAA,gBAEF,ShEqpQN,SgEnpQQ,cAAA,gBAEF,ShEqpQN,SgEnpQQ,eAAA,gBAEF,ShEqpQN,SgEnpQQ,aAAA,gBAfF,QAAgC,QAAA,eAChC,ShEwqQN,SgEtqQQ,YAAA,eAEF,ShEwqQN,SgEtqQQ,cAAA,eAEF,ShEwqQN,SgEtqQQ,eAAA,eAEF,ShEwqQN,SgEtqQQ,aAAA,eAfF,QAAgC,QAAA,iBAChC,ShE2rQN,SgEzrQQ,YAAA,iBAEF,ShE2rQN,SgEzrQQ,cAAA,iBAEF,ShE2rQN,SgEzrQQ,eAAA,iBAEF,ShE2rQN,SgEzrQQ,aAAA,iBAfF,QAAgC,QAAA,eAChC,ShE8sQN,SgE5sQQ,YAAA,eAEF,ShE8sQN,SgE5sQQ,cAAA,eAEF,ShE8sQN,SgE5sQQ,eAAA,eAEF,ShE8sQN,SgE5sQQ,aAAA,eAMN,WAAmB,OAAA,eACnB,YhE4sQF,YgE1sQI,WAAA,eAEF,YhE4sQF,YgE1sQI,aAAA,eAEF,YhE4sQF,YgE1sQI,cAAA,eAEF,YhE4sQF,YgE1sQI,YAAA,gBrDaF,0BqDjDI,QAAgC,OAAA,YAChC,ShEuvQN,SgErvQQ,WAAA,YAEF,ShEuvQN,SgErvQQ,aAAA,YAEF,ShEuvQN,SgErvQQ,cAAA,YAEF,ShEuvQN,SgErvQQ,YAAA,YAfF,QAAgC,OAAA,iBAChC,ShE0wQN,SgExwQQ,WAAA,iBAEF,ShE0wQN,SgExwQQ,aAAA,iBAEF,ShE0wQN,SgExwQQ,cAAA,iBAEF,ShE0wQN,SgExwQQ,YAAA,iBAfF,QAAgC,OAAA,gBAChC,ShE6xQN,SgE3xQQ,WAAA,gBAEF,ShE6xQN,SgE3xQQ,aAAA,gBAEF,ShE6xQN,SgE3xQQ,cAAA,gBAEF,ShE6xQN,SgE3xQQ,YAAA,gBAfF,QAAgC,OAAA,eAChC,ShEgzQN,SgE9yQQ,WAAA,eAEF,ShEgzQN,SgE9yQQ,aAAA,eAEF,ShEgzQN,SgE9yQQ,cAAA,eAEF,ShEgzQN,SgE9yQQ,YAAA,eAfF,QAAgC,OAAA,iBAChC,ShEm0QN,SgEj0QQ,WAAA,iBAEF,ShEm0QN,SgEj0QQ,aAAA,iBAEF,ShEm0QN,SgEj0QQ,cAAA,iBAEF,ShEm0QN,SgEj0QQ,YAAA,iBAfF,QAAgC,OAAA,eAChC,ShEs1QN,SgEp1QQ,WAAA,eAEF,ShEs1QN,SgEp1QQ,aAAA,eAEF,ShEs1QN,SgEp1QQ,cAAA,eAEF,ShEs1QN,SgEp1QQ,YAAA,eAfF,QAAgC,QAAA,YAChC,ShEy2QN,SgEv2QQ,YAAA,YAEF,ShEy2QN,SgEv2QQ,cAAA,YAEF,ShEy2QN,SgEv2QQ,eAAA,YAEF,ShEy2QN,SgEv2QQ,aAAA,YAfF,QAAgC,QAAA,iBAChC,ShE43QN,SgE13QQ,YAAA,iBAEF,ShE43QN,SgE13QQ,cAAA,iBAEF,ShE43QN,SgE13QQ,eAAA,iBAEF,ShE43QN,SgE13QQ,aAAA,iBAfF,QAAgC,QAAA,gBAChC,ShE+4QN,SgE74QQ,YAAA,gBAEF,ShE+4QN,SgE74QQ,cAAA,gBAEF,ShE+4QN,SgE74QQ,eAAA,gBAEF,ShE+4QN,SgE74QQ,aAAA,gBAfF,QAAgC,QAAA,eAChC,ShEk6QN,SgEh6QQ,YAAA,eAEF,ShEk6QN,SgEh6QQ,cAAA,eAEF,ShEk6QN,SgEh6QQ,eAAA,eAEF,ShEk6QN,SgEh6QQ,aAAA,eAfF,QAAgC,QAAA,iBAChC,ShEq7QN,SgEn7QQ,YAAA,iBAEF,ShEq7QN,SgEn7QQ,cAAA,iBAEF,ShEq7QN,SgEn7QQ,eAAA,iBAEF,ShEq7QN,SgEn7QQ,aAAA,iBAfF,QAAgC,QAAA,eAChC,ShEw8QN,SgEt8QQ,YAAA,eAEF,ShEw8QN,SgEt8QQ,cAAA,eAEF,ShEw8QN,SgEt8QQ,eAAA,eAEF,ShEw8QN,SgEt8QQ,aAAA,eAMN,WAAmB,OAAA,eACnB,YhEs8QF,YgEp8QI,WAAA,eAEF,YhEs8QF,YgEp8QI,aAAA,eAEF,YhEs8QF,YgEp8QI,cAAA,eAEF,YhEs8QF,YgEp8QI,YAAA,gBCzCN,gBAAkB,YAAA,cAAA,CAAA,KAAA,CAAA,MAAA,CAAA,QAAA,CAAA,iBAAA,CAAA,aAAA,CAAA,UAIlB,cAAiB,WAAA,kBACjB,aAAiB,YAAA,iBACjB,eCRE,SAAA,OACA,cAAA,SACA,YAAA,ODcE,WAAwB,WAAA,eACxB,YAAwB,WAAA,gBACxB,aAAwB,WAAA,iBtDsCxB,yBsDxCA,cAAwB,WAAA,eACxB,eAAwB,WAAA,gBACxB,gBAAwB,WAAA,kBtDsCxB,yBsDxCA,cAAwB,WAAA,eACxB,eAAwB,WAAA,gBACxB,gBAAwB,WAAA,kBtDsCxB,yBsDxCA,cAAwB,WAAA,eACxB,eAAwB,WAAA,gBACxB,gBAAwB,WAAA,kBtDsCxB,0BsDxCA,cAAwB,WAAA,eACxB,eAAwB,WAAA,gBACxB,gBAAwB,WAAA,kBAM5B,gBAAmB,eAAA,oBACnB,gBAAmB,eAAA,oBACnB,iBAAmB,eAAA,qBAInB,mBAAsB,YAAA,cACtB,oBAAsB,YAAA,cACtB,kBAAsB,YAAA,cACtB,aAAsB,WAAA,iBAItB,YAAc,MAAA,eEpCZ,cACE,MAAA,kBjEUF,qBAAA,qBiENI,MAAA,kBALJ,gBACE,MAAA,kBjEUF,uBAAA,uBiENI,MAAA,kBALJ,cACE,MAAA,kBjEUF,qBAAA,qBiENI,MAAA,kBALJ,WACE,MAAA,kBjEUF,kBAAA,kBiENI,MAAA,kBALJ,cACE,MAAA,kBjEUF,qBAAA,qBiENI,MAAA,kBALJ,aACE,MAAA,kBjEUF,oBAAA,oBiENI,MAAA,kBALJ,YACE,MAAA,kBjEUF,mBAAA,mBiENI,MAAA,kBALJ,WACE,MAAA,kBjEUF,kBAAA,kBiENI,MAAA,kBFqCN,WAAa,MAAA,kBACb,YAAc,MAAA,kBAEd,eAAiB,MAAA,yBACjB,eAAiB,MAAA,+BAIjB,WGpDE,KAAA,CAAA,CAAA,EAAA,EACA,MAAA,YACA,YAAA,KACA,iBAAA,YACA,OAAA,ECHF,SCCE,WAAA,kBDGF,WCHE,WAAA,iBCMA,axESF,ECqrRE,QADA,SuEvrRI,YAAA,eAEA,WAAA,eAGF,YAEI,gBAAA,UASJ,mBACE,QAAA,KAAA,YAAA,IxEgNN,IwEjMM,YAAA,mBvEsqRJ,WuEpqRE,IAEE,OAAA,IAAA,MAAA,QACA,kBAAA,MAQF,MACE,QAAA,mBvEgqRJ,IuE7pRE,GAEE,kBAAA,MvE+pRJ,GACA,GuE7pRE,EAGE,QAAA,EACA,OAAA,EAGF,GvE2pRF,GuEzpRI,iBAAA,MAQF,MACE,KAAA,GxEjCN,KwEoCM,UAAA,gB9DvFJ,W8D0FI,UAAA,gB1C9EN,Q0CmFM,QAAA,KrC/FN,OqCkGM,OAAA,IAAA,MAAA,K1DnGN,O0DuGM,gBAAA,mBADF,UvEqpRF,UuEhpRM,iBAAA,evEopRN,mBantRF,mB0DsEQ,OAAA,IAAA,MAAA,kB1DcR,Y0DTM,MAAA,QvEipRJ,wBAFA,euEhpRE,evEipRF,qBuE1oRM,aAAA,Q1DfR,sB0DoBM,MAAA,QACA,aAAA","sourcesContent":["/*!\n * Bootstrap v4.1.1 (https://getbootstrap.com/)\n * Copyright 2011-2018 The Bootstrap Authors\n * Copyright 2011-2018 Twitter, Inc.\n * Licensed under MIT (https://github.com/twbs/bootstrap/blob/master/LICENSE)\n */\n\n@import \"functions\";\n@import \"variables\";\n@import \"mixins\";\n@import \"root\";\n@import \"reboot\";\n@import \"type\";\n@import \"images\";\n@import \"code\";\n@import \"grid\";\n@import \"tables\";\n@import \"forms\";\n@import \"buttons\";\n@import \"transitions\";\n@import \"dropdown\";\n@import \"button-group\";\n@import \"input-group\";\n@import \"custom-forms\";\n@import \"nav\";\n@import \"navbar\";\n@import \"card\";\n@import \"breadcrumb\";\n@import \"pagination\";\n@import \"badge\";\n@import \"jumbotron\";\n@import \"alert\";\n@import \"progress\";\n@import \"media\";\n@import \"list-group\";\n@import \"close\";\n@import \"modal\";\n@import \"tooltip\";\n@import \"popover\";\n@import \"carousel\";\n@import \"utilities\";\n@import \"print\";\n",":root {\n  // Custom variable values only support SassScript inside `#{}`.\n  @each $color, $value in $colors {\n    --#{$color}: #{$value};\n  }\n\n  @each $color, $value in $theme-colors {\n    --#{$color}: #{$value};\n  }\n\n  @each $bp, $value in $grid-breakpoints {\n    --breakpoint-#{$bp}: #{$value};\n  }\n\n  // Use `inspect` for lists so that quoted items keep the quotes.\n  // See https://github.com/sass/sass/issues/2383#issuecomment-336349172\n  --font-family-sans-serif: #{inspect($font-family-sans-serif)};\n  --font-family-monospace: #{inspect($font-family-monospace)};\n}\n","// stylelint-disable at-rule-no-vendor-prefix, declaration-no-important, selector-no-qualifying-type, property-no-vendor-prefix\n\n// Reboot\n//\n// Normalization of HTML elements, manually forked from Normalize.css to remove\n// styles targeting irrelevant browsers while applying new styles.\n//\n// Normalize is licensed MIT. https://github.com/necolas/normalize.css\n\n\n// Document\n//\n// 1. Change from `box-sizing: content-box` so that `width` is not affected by `padding` or `border`.\n// 2. Change the default font family in all browsers.\n// 3. Correct the line height in all browsers.\n// 4. Prevent adjustments of font size after orientation changes in IE on Windows Phone and in iOS.\n// 5. Setting @viewport causes scrollbars to overlap content in IE11 and Edge, so\n//    we force a non-overlapping, non-auto-hiding scrollbar to counteract.\n// 6. Change the default tap highlight to be completely transparent in iOS.\n\n*,\n*::before,\n*::after {\n  box-sizing: border-box; // 1\n}\n\nhtml {\n  font-family: sans-serif; // 2\n  line-height: 1.15; // 3\n  -webkit-text-size-adjust: 100%; // 4\n  -ms-text-size-adjust: 100%; // 4\n  -ms-overflow-style: scrollbar; // 5\n  -webkit-tap-highlight-color: rgba($black, 0); // 6\n}\n\n// IE10+ doesn't honor `<meta name=\"viewport\">` in some cases.\n@at-root {\n  @-ms-viewport {\n    width: device-width;\n  }\n}\n\n// stylelint-disable selector-list-comma-newline-after\n// Shim for \"new\" HTML5 structural elements to display correctly (IE10, older browsers)\narticle, aside, figcaption, figure, footer, header, hgroup, main, nav, section {\n  display: block;\n}\n// stylelint-enable selector-list-comma-newline-after\n\n// Body\n//\n// 1. Remove the margin in all browsers.\n// 2. As a best practice, apply a default `background-color`.\n// 3. Set an explicit initial text-align value so that we can later use the\n//    the `inherit` value on things like `<th>` elements.\n\nbody {\n  margin: 0; // 1\n  font-family: $font-family-base;\n  font-size: $font-size-base;\n  font-weight: $font-weight-base;\n  line-height: $line-height-base;\n  color: $body-color;\n  text-align: left; // 3\n  background-color: $body-bg; // 2\n}\n\n// Suppress the focus outline on elements that cannot be accessed via keyboard.\n// This prevents an unwanted focus outline from appearing around elements that\n// might still respond to pointer events.\n//\n// Credit: https://github.com/suitcss/base\n[tabindex=\"-1\"]:focus {\n  outline: 0 !important;\n}\n\n\n// Content grouping\n//\n// 1. Add the correct box sizing in Firefox.\n// 2. Show the overflow in Edge and IE.\n\nhr {\n  box-sizing: content-box; // 1\n  height: 0; // 1\n  overflow: visible; // 2\n}\n\n\n//\n// Typography\n//\n\n// Remove top margins from headings\n//\n// By default, `<h1>`-`<h6>` all receive top and bottom margins. We nuke the top\n// margin for easier control within type scales as it avoids margin collapsing.\n// stylelint-disable selector-list-comma-newline-after\nh1, h2, h3, h4, h5, h6 {\n  margin-top: 0;\n  margin-bottom: $headings-margin-bottom;\n}\n// stylelint-enable selector-list-comma-newline-after\n\n// Reset margins on paragraphs\n//\n// Similarly, the top margin on `<p>`s get reset. However, we also reset the\n// bottom margin to use `rem` units instead of `em`.\np {\n  margin-top: 0;\n  margin-bottom: $paragraph-margin-bottom;\n}\n\n// Abbreviations\n//\n// 1. Remove the bottom border in Firefox 39-.\n// 2. Add the correct text decoration in Chrome, Edge, IE, Opera, and Safari.\n// 3. Add explicit cursor to indicate changed behavior.\n// 4. Duplicate behavior to the data-* attribute for our tooltip plugin\n\nabbr[title],\nabbr[data-original-title] { // 4\n  text-decoration: underline; // 2\n  text-decoration: underline dotted; // 2\n  cursor: help; // 3\n  border-bottom: 0; // 1\n}\n\naddress {\n  margin-bottom: 1rem;\n  font-style: normal;\n  line-height: inherit;\n}\n\nol,\nul,\ndl {\n  margin-top: 0;\n  margin-bottom: 1rem;\n}\n\nol ol,\nul ul,\nol ul,\nul ol {\n  margin-bottom: 0;\n}\n\ndt {\n  font-weight: $dt-font-weight;\n}\n\ndd {\n  margin-bottom: .5rem;\n  margin-left: 0; // Undo browser default\n}\n\nblockquote {\n  margin: 0 0 1rem;\n}\n\ndfn {\n  font-style: italic; // Add the correct font style in Android 4.3-\n}\n\n// stylelint-disable font-weight-notation\nb,\nstrong {\n  font-weight: bolder; // Add the correct font weight in Chrome, Edge, and Safari\n}\n// stylelint-enable font-weight-notation\n\nsmall {\n  font-size: 80%; // Add the correct font size in all browsers\n}\n\n//\n// Prevent `sub` and `sup` elements from affecting the line height in\n// all browsers.\n//\n\nsub,\nsup {\n  position: relative;\n  font-size: 75%;\n  line-height: 0;\n  vertical-align: baseline;\n}\n\nsub { bottom: -.25em; }\nsup { top: -.5em; }\n\n\n//\n// Links\n//\n\na {\n  color: $link-color;\n  text-decoration: $link-decoration;\n  background-color: transparent; // Remove the gray background on active links in IE 10.\n  -webkit-text-decoration-skip: objects; // Remove gaps in links underline in iOS 8+ and Safari 8+.\n\n  @include hover {\n    color: $link-hover-color;\n    text-decoration: $link-hover-decoration;\n  }\n}\n\n// And undo these styles for placeholder links/named anchors (without href)\n// which have not been made explicitly keyboard-focusable (without tabindex).\n// It would be more straightforward to just use a[href] in previous block, but that\n// causes specificity issues in many other styles that are too complex to fix.\n// See https://github.com/twbs/bootstrap/issues/19402\n\na:not([href]):not([tabindex]) {\n  color: inherit;\n  text-decoration: none;\n\n  @include hover-focus {\n    color: inherit;\n    text-decoration: none;\n  }\n\n  &:focus {\n    outline: 0;\n  }\n}\n\n\n//\n// Code\n//\n\npre,\ncode,\nkbd,\nsamp {\n  font-family: $font-family-monospace;\n  font-size: 1em; // Correct the odd `em` font sizing in all browsers.\n}\n\npre {\n  // Remove browser default top margin\n  margin-top: 0;\n  // Reset browser default of `1em` to use `rem`s\n  margin-bottom: 1rem;\n  // Don't allow content to break outside\n  overflow: auto;\n  // We have @viewport set which causes scrollbars to overlap content in IE11 and Edge, so\n  // we force a non-overlapping, non-auto-hiding scrollbar to counteract.\n  -ms-overflow-style: scrollbar;\n}\n\n\n//\n// Figures\n//\n\nfigure {\n  // Apply a consistent margin strategy (matches our type styles).\n  margin: 0 0 1rem;\n}\n\n\n//\n// Images and content\n//\n\nimg {\n  vertical-align: middle;\n  border-style: none; // Remove the border on images inside links in IE 10-.\n}\n\nsvg:not(:root) {\n  overflow: hidden; // Hide the overflow in IE\n}\n\n\n//\n// Tables\n//\n\ntable {\n  border-collapse: collapse; // Prevent double borders\n}\n\ncaption {\n  padding-top: $table-cell-padding;\n  padding-bottom: $table-cell-padding;\n  color: $table-caption-color;\n  text-align: left;\n  caption-side: bottom;\n}\n\nth {\n  // Matches default `<td>` alignment by inheriting from the `<body>`, or the\n  // closest parent with a set `text-align`.\n  text-align: inherit;\n}\n\n\n//\n// Forms\n//\n\nlabel {\n  // Allow labels to use `margin` for spacing.\n  display: inline-block;\n  margin-bottom: $label-margin-bottom;\n}\n\n// Remove the default `border-radius` that macOS Chrome adds.\n//\n// Details at https://github.com/twbs/bootstrap/issues/24093\nbutton {\n  border-radius: 0;\n}\n\n// Work around a Firefox/IE bug where the transparent `button` background\n// results in a loss of the default `button` focus styles.\n//\n// Credit: https://github.com/suitcss/base/\nbutton:focus {\n  outline: 1px dotted;\n  outline: 5px auto -webkit-focus-ring-color;\n}\n\ninput,\nbutton,\nselect,\noptgroup,\ntextarea {\n  margin: 0; // Remove the margin in Firefox and Safari\n  font-family: inherit;\n  font-size: inherit;\n  line-height: inherit;\n}\n\nbutton,\ninput {\n  overflow: visible; // Show the overflow in Edge\n}\n\nbutton,\nselect {\n  text-transform: none; // Remove the inheritance of text transform in Firefox\n}\n\n// 1. Prevent a WebKit bug where (2) destroys native `audio` and `video`\n//    controls in Android 4.\n// 2. Correct the inability to style clickable types in iOS and Safari.\nbutton,\nhtml [type=\"button\"], // 1\n[type=\"reset\"],\n[type=\"submit\"] {\n  -webkit-appearance: button; // 2\n}\n\n// Remove inner border and padding from Firefox, but don't restore the outline like Normalize.\nbutton::-moz-focus-inner,\n[type=\"button\"]::-moz-focus-inner,\n[type=\"reset\"]::-moz-focus-inner,\n[type=\"submit\"]::-moz-focus-inner {\n  padding: 0;\n  border-style: none;\n}\n\ninput[type=\"radio\"],\ninput[type=\"checkbox\"] {\n  box-sizing: border-box; // 1. Add the correct box sizing in IE 10-\n  padding: 0; // 2. Remove the padding in IE 10-\n}\n\n\ninput[type=\"date\"],\ninput[type=\"time\"],\ninput[type=\"datetime-local\"],\ninput[type=\"month\"] {\n  // Remove the default appearance of temporal inputs to avoid a Mobile Safari\n  // bug where setting a custom line-height prevents text from being vertically\n  // centered within the input.\n  // See https://bugs.webkit.org/show_bug.cgi?id=139848\n  // and https://github.com/twbs/bootstrap/issues/11266\n  -webkit-appearance: listbox;\n}\n\ntextarea {\n  overflow: auto; // Remove the default vertical scrollbar in IE.\n  // Textareas should really only resize vertically so they don't break their (horizontal) containers.\n  resize: vertical;\n}\n\nfieldset {\n  // Browsers set a default `min-width: min-content;` on fieldsets,\n  // unlike e.g. `<div>`s, which have `min-width: 0;` by default.\n  // So we reset that to ensure fieldsets behave more like a standard block element.\n  // See https://github.com/twbs/bootstrap/issues/12359\n  // and https://html.spec.whatwg.org/multipage/#the-fieldset-and-legend-elements\n  min-width: 0;\n  // Reset the default outline behavior of fieldsets so they don't affect page layout.\n  padding: 0;\n  margin: 0;\n  border: 0;\n}\n\n// 1. Correct the text wrapping in Edge and IE.\n// 2. Correct the color inheritance from `fieldset` elements in IE.\nlegend {\n  display: block;\n  width: 100%;\n  max-width: 100%; // 1\n  padding: 0;\n  margin-bottom: .5rem;\n  font-size: 1.5rem;\n  line-height: inherit;\n  color: inherit; // 2\n  white-space: normal; // 1\n}\n\nprogress {\n  vertical-align: baseline; // Add the correct vertical alignment in Chrome, Firefox, and Opera.\n}\n\n// Correct the cursor style of increment and decrement buttons in Chrome.\n[type=\"number\"]::-webkit-inner-spin-button,\n[type=\"number\"]::-webkit-outer-spin-button {\n  height: auto;\n}\n\n[type=\"search\"] {\n  // This overrides the extra rounded corners on search inputs in iOS so that our\n  // `.form-control` class can properly style them. Note that this cannot simply\n  // be added to `.form-control` as it's not specific enough. For details, see\n  // https://github.com/twbs/bootstrap/issues/11586.\n  outline-offset: -2px; // 2. Correct the outline style in Safari.\n  -webkit-appearance: none;\n}\n\n//\n// Remove the inner padding and cancel buttons in Chrome and Safari on macOS.\n//\n\n[type=\"search\"]::-webkit-search-cancel-button,\n[type=\"search\"]::-webkit-search-decoration {\n  -webkit-appearance: none;\n}\n\n//\n// 1. Correct the inability to style clickable types in iOS and Safari.\n// 2. Change font properties to `inherit` in Safari.\n//\n\n::-webkit-file-upload-button {\n  font: inherit; // 2\n  -webkit-appearance: button; // 1\n}\n\n//\n// Correct element displays\n//\n\noutput {\n  display: inline-block;\n}\n\nsummary {\n  display: list-item; // Add the correct display in all browsers\n  cursor: pointer;\n}\n\ntemplate {\n  display: none; // Add the correct display in IE\n}\n\n// Always hide an element with the `hidden` HTML attribute (from PureCSS).\n// Needed for proper display in IE 10-.\n[hidden] {\n  display: none !important;\n}\n","/*!\n * Bootstrap v4.1.1 (https://getbootstrap.com/)\n * Copyright 2011-2018 The Bootstrap Authors\n * Copyright 2011-2018 Twitter, Inc.\n * Licensed under MIT (https://github.com/twbs/bootstrap/blob/master/LICENSE)\n */\n:root {\n  --blue: #007bff;\n  --indigo: #6610f2;\n  --purple: #6f42c1;\n  --pink: #e83e8c;\n  --red: #dc3545;\n  --orange: #fd7e14;\n  --yellow: #ffc107;\n  --green: #28a745;\n  --teal: #20c997;\n  --cyan: #17a2b8;\n  --white: #fff;\n  --gray: #6c757d;\n  --gray-dark: #343a40;\n  --primary: #007bff;\n  --secondary: #6c757d;\n  --success: #28a745;\n  --info: #17a2b8;\n  --warning: #ffc107;\n  --danger: #dc3545;\n  --light: #f8f9fa;\n  --dark: #343a40;\n  --breakpoint-xs: 0;\n  --breakpoint-sm: 576px;\n  --breakpoint-md: 768px;\n  --breakpoint-lg: 992px;\n  --breakpoint-xl: 1200px;\n  --font-family-sans-serif: -apple-system, BlinkMacSystemFont, \"Segoe UI\", Roboto, \"Helvetica Neue\", Arial, sans-serif, \"Apple Color Emoji\", \"Segoe UI Emoji\", \"Segoe UI Symbol\";\n  --font-family-monospace: SFMono-Regular, Menlo, Monaco, Consolas, \"Liberation Mono\", \"Courier New\", monospace;\n}\n\n*,\n*::before,\n*::after {\n  box-sizing: border-box;\n}\n\nhtml {\n  font-family: sans-serif;\n  line-height: 1.15;\n  -webkit-text-size-adjust: 100%;\n  -ms-text-size-adjust: 100%;\n  -ms-overflow-style: scrollbar;\n  -webkit-tap-highlight-color: transparent;\n}\n\n@-ms-viewport {\n  width: device-width;\n}\n\narticle, aside, figcaption, figure, footer, header, hgroup, main, nav, section {\n  display: block;\n}\n\nbody {\n  margin: 0;\n  font-family: -apple-system, BlinkMacSystemFont, \"Segoe UI\", Roboto, \"Helvetica Neue\", Arial, sans-serif, \"Apple Color Emoji\", \"Segoe UI Emoji\", \"Segoe UI Symbol\";\n  font-size: 1rem;\n  font-weight: 400;\n  line-height: 1.5;\n  color: #212529;\n  text-align: left;\n  background-color: #fff;\n}\n\n[tabindex=\"-1\"]:focus {\n  outline: 0 !important;\n}\n\nhr {\n  box-sizing: content-box;\n  height: 0;\n  overflow: visible;\n}\n\nh1, h2, h3, h4, h5, h6 {\n  margin-top: 0;\n  margin-bottom: 0.5rem;\n}\n\np {\n  margin-top: 0;\n  margin-bottom: 1rem;\n}\n\nabbr[title],\nabbr[data-original-title] {\n  text-decoration: underline;\n  -webkit-text-decoration: underline dotted;\n  text-decoration: underline dotted;\n  cursor: help;\n  border-bottom: 0;\n}\n\naddress {\n  margin-bottom: 1rem;\n  font-style: normal;\n  line-height: inherit;\n}\n\nol,\nul,\ndl {\n  margin-top: 0;\n  margin-bottom: 1rem;\n}\n\nol ol,\nul ul,\nol ul,\nul ol {\n  margin-bottom: 0;\n}\n\ndt {\n  font-weight: 700;\n}\n\ndd {\n  margin-bottom: .5rem;\n  margin-left: 0;\n}\n\nblockquote {\n  margin: 0 0 1rem;\n}\n\ndfn {\n  font-style: italic;\n}\n\nb,\nstrong {\n  font-weight: bolder;\n}\n\nsmall {\n  font-size: 80%;\n}\n\nsub,\nsup {\n  position: relative;\n  font-size: 75%;\n  line-height: 0;\n  vertical-align: baseline;\n}\n\nsub {\n  bottom: -.25em;\n}\n\nsup {\n  top: -.5em;\n}\n\na {\n  color: #007bff;\n  text-decoration: none;\n  background-color: transparent;\n  -webkit-text-decoration-skip: objects;\n}\n\na:hover {\n  color: #0056b3;\n  text-decoration: underline;\n}\n\na:not([href]):not([tabindex]) {\n  color: inherit;\n  text-decoration: none;\n}\n\na:not([href]):not([tabindex]):hover, a:not([href]):not([tabindex]):focus {\n  color: inherit;\n  text-decoration: none;\n}\n\na:not([href]):not([tabindex]):focus {\n  outline: 0;\n}\n\npre,\ncode,\nkbd,\nsamp {\n  font-family: SFMono-Regular, Menlo, Monaco, Consolas, \"Liberation Mono\", \"Courier New\", monospace;\n  font-size: 1em;\n}\n\npre {\n  margin-top: 0;\n  margin-bottom: 1rem;\n  overflow: auto;\n  -ms-overflow-style: scrollbar;\n}\n\nfigure {\n  margin: 0 0 1rem;\n}\n\nimg {\n  vertical-align: middle;\n  border-style: none;\n}\n\nsvg:not(:root) {\n  overflow: hidden;\n}\n\ntable {\n  border-collapse: collapse;\n}\n\ncaption {\n  padding-top: 0.75rem;\n  padding-bottom: 0.75rem;\n  color: #6c757d;\n  text-align: left;\n  caption-side: bottom;\n}\n\nth {\n  text-align: inherit;\n}\n\nlabel {\n  display: inline-block;\n  margin-bottom: 0.5rem;\n}\n\nbutton {\n  border-radius: 0;\n}\n\nbutton:focus {\n  outline: 1px dotted;\n  outline: 5px auto -webkit-focus-ring-color;\n}\n\ninput,\nbutton,\nselect,\noptgroup,\ntextarea {\n  margin: 0;\n  font-family: inherit;\n  font-size: inherit;\n  line-height: inherit;\n}\n\nbutton,\ninput {\n  overflow: visible;\n}\n\nbutton,\nselect {\n  text-transform: none;\n}\n\nbutton,\nhtml [type=\"button\"],\n[type=\"reset\"],\n[type=\"submit\"] {\n  -webkit-appearance: button;\n}\n\nbutton::-moz-focus-inner,\n[type=\"button\"]::-moz-focus-inner,\n[type=\"reset\"]::-moz-focus-inner,\n[type=\"submit\"]::-moz-focus-inner {\n  padding: 0;\n  border-style: none;\n}\n\ninput[type=\"radio\"],\ninput[type=\"checkbox\"] {\n  box-sizing: border-box;\n  padding: 0;\n}\n\ninput[type=\"date\"],\ninput[type=\"time\"],\ninput[type=\"datetime-local\"],\ninput[type=\"month\"] {\n  -webkit-appearance: listbox;\n}\n\ntextarea {\n  overflow: auto;\n  resize: vertical;\n}\n\nfieldset {\n  min-width: 0;\n  padding: 0;\n  margin: 0;\n  border: 0;\n}\n\nlegend {\n  display: block;\n  width: 100%;\n  max-width: 100%;\n  padding: 0;\n  margin-bottom: .5rem;\n  font-size: 1.5rem;\n  line-height: inherit;\n  color: inherit;\n  white-space: normal;\n}\n\nprogress {\n  vertical-align: baseline;\n}\n\n[type=\"number\"]::-webkit-inner-spin-button,\n[type=\"number\"]::-webkit-outer-spin-button {\n  height: auto;\n}\n\n[type=\"search\"] {\n  outline-offset: -2px;\n  -webkit-appearance: none;\n}\n\n[type=\"search\"]::-webkit-search-cancel-button,\n[type=\"search\"]::-webkit-search-decoration {\n  -webkit-appearance: none;\n}\n\n::-webkit-file-upload-button {\n  font: inherit;\n  -webkit-appearance: button;\n}\n\noutput {\n  display: inline-block;\n}\n\nsummary {\n  display: list-item;\n  cursor: pointer;\n}\n\ntemplate {\n  display: none;\n}\n\n[hidden] {\n  display: none !important;\n}\n\nh1, h2, h3, h4, h5, h6,\n.h1, .h2, .h3, .h4, .h5, .h6 {\n  margin-bottom: 0.5rem;\n  font-family: inherit;\n  font-weight: 500;\n  line-height: 1.2;\n  color: inherit;\n}\n\nh1, .h1 {\n  font-size: 2.5rem;\n}\n\nh2, .h2 {\n  font-size: 2rem;\n}\n\nh3, .h3 {\n  font-size: 1.75rem;\n}\n\nh4, .h4 {\n  font-size: 1.5rem;\n}\n\nh5, .h5 {\n  font-size: 1.25rem;\n}\n\nh6, .h6 {\n  font-size: 1rem;\n}\n\n.lead {\n  font-size: 1.25rem;\n  font-weight: 300;\n}\n\n.display-1 {\n  font-size: 6rem;\n  font-weight: 300;\n  line-height: 1.2;\n}\n\n.display-2 {\n  font-size: 5.5rem;\n  font-weight: 300;\n  line-height: 1.2;\n}\n\n.display-3 {\n  font-size: 4.5rem;\n  font-weight: 300;\n  line-height: 1.2;\n}\n\n.display-4 {\n  font-size: 3.5rem;\n  font-weight: 300;\n  line-height: 1.2;\n}\n\nhr {\n  margin-top: 1rem;\n  margin-bottom: 1rem;\n  border: 0;\n  border-top: 1px solid rgba(0, 0, 0, 0.1);\n}\n\nsmall,\n.small {\n  font-size: 80%;\n  font-weight: 400;\n}\n\nmark,\n.mark {\n  padding: 0.2em;\n  background-color: #fcf8e3;\n}\n\n.list-unstyled {\n  padding-left: 0;\n  list-style: none;\n}\n\n.list-inline {\n  padding-left: 0;\n  list-style: none;\n}\n\n.list-inline-item {\n  display: inline-block;\n}\n\n.list-inline-item:not(:last-child) {\n  margin-right: 0.5rem;\n}\n\n.initialism {\n  font-size: 90%;\n  text-transform: uppercase;\n}\n\n.blockquote {\n  margin-bottom: 1rem;\n  font-size: 1.25rem;\n}\n\n.blockquote-footer {\n  display: block;\n  font-size: 80%;\n  color: #6c757d;\n}\n\n.blockquote-footer::before {\n  content: \"\\2014 \\00A0\";\n}\n\n.img-fluid {\n  max-width: 100%;\n  height: auto;\n}\n\n.img-thumbnail {\n  padding: 0.25rem;\n  background-color: #fff;\n  border: 1px solid #dee2e6;\n  border-radius: 0.25rem;\n  max-width: 100%;\n  height: auto;\n}\n\n.figure {\n  display: inline-block;\n}\n\n.figure-img {\n  margin-bottom: 0.5rem;\n  line-height: 1;\n}\n\n.figure-caption {\n  font-size: 90%;\n  color: #6c757d;\n}\n\ncode {\n  font-size: 87.5%;\n  color: #e83e8c;\n  word-break: break-word;\n}\n\na > code {\n  color: inherit;\n}\n\nkbd {\n  padding: 0.2rem 0.4rem;\n  font-size: 87.5%;\n  color: #fff;\n  background-color: #212529;\n  border-radius: 0.2rem;\n}\n\nkbd kbd {\n  padding: 0;\n  font-size: 100%;\n  font-weight: 700;\n}\n\npre {\n  display: block;\n  font-size: 87.5%;\n  color: #212529;\n}\n\npre code {\n  font-size: inherit;\n  color: inherit;\n  word-break: normal;\n}\n\n.pre-scrollable {\n  max-height: 340px;\n  overflow-y: scroll;\n}\n\n.container {\n  width: 100%;\n  padding-right: 15px;\n  padding-left: 15px;\n  margin-right: auto;\n  margin-left: auto;\n}\n\n@media (min-width: 576px) {\n  .container {\n    max-width: 540px;\n  }\n}\n\n@media (min-width: 768px) {\n  .container {\n    max-width: 720px;\n  }\n}\n\n@media (min-width: 992px) {\n  .container {\n    max-width: 960px;\n  }\n}\n\n@media (min-width: 1200px) {\n  .container {\n    max-width: 1140px;\n  }\n}\n\n.container-fluid {\n  width: 100%;\n  padding-right: 15px;\n  padding-left: 15px;\n  margin-right: auto;\n  margin-left: auto;\n}\n\n.row {\n  display: -ms-flexbox;\n  display: flex;\n  -ms-flex-wrap: wrap;\n  flex-wrap: wrap;\n  margin-right: -15px;\n  margin-left: -15px;\n}\n\n.no-gutters {\n  margin-right: 0;\n  margin-left: 0;\n}\n\n.no-gutters > .col,\n.no-gutters > [class*=\"col-\"] {\n  padding-right: 0;\n  padding-left: 0;\n}\n\n.col-1, .col-2, .col-3, .col-4, .col-5, .col-6, .col-7, .col-8, .col-9, .col-10, .col-11, .col-12, .col,\n.col-auto, .col-sm-1, .col-sm-2, .col-sm-3, .col-sm-4, .col-sm-5, .col-sm-6, .col-sm-7, .col-sm-8, .col-sm-9, .col-sm-10, .col-sm-11, .col-sm-12, .col-sm,\n.col-sm-auto, .col-md-1, .col-md-2, .col-md-3, .col-md-4, .col-md-5, .col-md-6, .col-md-7, .col-md-8, .col-md-9, .col-md-10, .col-md-11, .col-md-12, .col-md,\n.col-md-auto, .col-lg-1, .col-lg-2, .col-lg-3, .col-lg-4, .col-lg-5, .col-lg-6, .col-lg-7, .col-lg-8, .col-lg-9, .col-lg-10, .col-lg-11, .col-lg-12, .col-lg,\n.col-lg-auto, .col-xl-1, .col-xl-2, .col-xl-3, .col-xl-4, .col-xl-5, .col-xl-6, .col-xl-7, .col-xl-8, .col-xl-9, .col-xl-10, .col-xl-11, .col-xl-12, .col-xl,\n.col-xl-auto {\n  position: relative;\n  width: 100%;\n  min-height: 1px;\n  padding-right: 15px;\n  padding-left: 15px;\n}\n\n.col {\n  -ms-flex-preferred-size: 0;\n  flex-basis: 0;\n  -ms-flex-positive: 1;\n  flex-grow: 1;\n  max-width: 100%;\n}\n\n.col-auto {\n  -ms-flex: 0 0 auto;\n  flex: 0 0 auto;\n  width: auto;\n  max-width: none;\n}\n\n.col-1 {\n  -ms-flex: 0 0 8.333333%;\n  flex: 0 0 8.333333%;\n  max-width: 8.333333%;\n}\n\n.col-2 {\n  -ms-flex: 0 0 16.666667%;\n  flex: 0 0 16.666667%;\n  max-width: 16.666667%;\n}\n\n.col-3 {\n  -ms-flex: 0 0 25%;\n  flex: 0 0 25%;\n  max-width: 25%;\n}\n\n.col-4 {\n  -ms-flex: 0 0 33.333333%;\n  flex: 0 0 33.333333%;\n  max-width: 33.333333%;\n}\n\n.col-5 {\n  -ms-flex: 0 0 41.666667%;\n  flex: 0 0 41.666667%;\n  max-width: 41.666667%;\n}\n\n.col-6 {\n  -ms-flex: 0 0 50%;\n  flex: 0 0 50%;\n  max-width: 50%;\n}\n\n.col-7 {\n  -ms-flex: 0 0 58.333333%;\n  flex: 0 0 58.333333%;\n  max-width: 58.333333%;\n}\n\n.col-8 {\n  -ms-flex: 0 0 66.666667%;\n  flex: 0 0 66.666667%;\n  max-width: 66.666667%;\n}\n\n.col-9 {\n  -ms-flex: 0 0 75%;\n  flex: 0 0 75%;\n  max-width: 75%;\n}\n\n.col-10 {\n  -ms-flex: 0 0 83.333333%;\n  flex: 0 0 83.333333%;\n  max-width: 83.333333%;\n}\n\n.col-11 {\n  -ms-flex: 0 0 91.666667%;\n  flex: 0 0 91.666667%;\n  max-width: 91.666667%;\n}\n\n.col-12 {\n  -ms-flex: 0 0 100%;\n  flex: 0 0 100%;\n  max-width: 100%;\n}\n\n.order-first {\n  -ms-flex-order: -1;\n  order: -1;\n}\n\n.order-last {\n  -ms-flex-order: 13;\n  order: 13;\n}\n\n.order-0 {\n  -ms-flex-order: 0;\n  order: 0;\n}\n\n.order-1 {\n  -ms-flex-order: 1;\n  order: 1;\n}\n\n.order-2 {\n  -ms-flex-order: 2;\n  order: 2;\n}\n\n.order-3 {\n  -ms-flex-order: 3;\n  order: 3;\n}\n\n.order-4 {\n  -ms-flex-order: 4;\n  order: 4;\n}\n\n.order-5 {\n  -ms-flex-order: 5;\n  order: 5;\n}\n\n.order-6 {\n  -ms-flex-order: 6;\n  order: 6;\n}\n\n.order-7 {\n  -ms-flex-order: 7;\n  order: 7;\n}\n\n.order-8 {\n  -ms-flex-order: 8;\n  order: 8;\n}\n\n.order-9 {\n  -ms-flex-order: 9;\n  order: 9;\n}\n\n.order-10 {\n  -ms-flex-order: 10;\n  order: 10;\n}\n\n.order-11 {\n  -ms-flex-order: 11;\n  order: 11;\n}\n\n.order-12 {\n  -ms-flex-order: 12;\n  order: 12;\n}\n\n.offset-1 {\n  margin-left: 8.333333%;\n}\n\n.offset-2 {\n  margin-left: 16.666667%;\n}\n\n.offset-3 {\n  margin-left: 25%;\n}\n\n.offset-4 {\n  margin-left: 33.333333%;\n}\n\n.offset-5 {\n  margin-left: 41.666667%;\n}\n\n.offset-6 {\n  margin-left: 50%;\n}\n\n.offset-7 {\n  margin-left: 58.333333%;\n}\n\n.offset-8 {\n  margin-left: 66.666667%;\n}\n\n.offset-9 {\n  margin-left: 75%;\n}\n\n.offset-10 {\n  margin-left: 83.333333%;\n}\n\n.offset-11 {\n  margin-left: 91.666667%;\n}\n\n@media (min-width: 576px) {\n  .col-sm {\n    -ms-flex-preferred-size: 0;\n    flex-basis: 0;\n    -ms-flex-positive: 1;\n    flex-grow: 1;\n    max-width: 100%;\n  }\n  .col-sm-auto {\n    -ms-flex: 0 0 auto;\n    flex: 0 0 auto;\n    width: auto;\n    max-width: none;\n  }\n  .col-sm-1 {\n    -ms-flex: 0 0 8.333333%;\n    flex: 0 0 8.333333%;\n    max-width: 8.333333%;\n  }\n  .col-sm-2 {\n    -ms-flex: 0 0 16.666667%;\n    flex: 0 0 16.666667%;\n    max-width: 16.666667%;\n  }\n  .col-sm-3 {\n    -ms-flex: 0 0 25%;\n    flex: 0 0 25%;\n    max-width: 25%;\n  }\n  .col-sm-4 {\n    -ms-flex: 0 0 33.333333%;\n    flex: 0 0 33.333333%;\n    max-width: 33.333333%;\n  }\n  .col-sm-5 {\n    -ms-flex: 0 0 41.666667%;\n    flex: 0 0 41.666667%;\n    max-width: 41.666667%;\n  }\n  .col-sm-6 {\n    -ms-flex: 0 0 50%;\n    flex: 0 0 50%;\n    max-width: 50%;\n  }\n  .col-sm-7 {\n    -ms-flex: 0 0 58.333333%;\n    flex: 0 0 58.333333%;\n    max-width: 58.333333%;\n  }\n  .col-sm-8 {\n    -ms-flex: 0 0 66.666667%;\n    flex: 0 0 66.666667%;\n    max-width: 66.666667%;\n  }\n  .col-sm-9 {\n    -ms-flex: 0 0 75%;\n    flex: 0 0 75%;\n    max-width: 75%;\n  }\n  .col-sm-10 {\n    -ms-flex: 0 0 83.333333%;\n    flex: 0 0 83.333333%;\n    max-width: 83.333333%;\n  }\n  .col-sm-11 {\n    -ms-flex: 0 0 91.666667%;\n    flex: 0 0 91.666667%;\n    max-width: 91.666667%;\n  }\n  .col-sm-12 {\n    -ms-flex: 0 0 100%;\n    flex: 0 0 100%;\n    max-width: 100%;\n  }\n  .order-sm-first {\n    -ms-flex-order: -1;\n    order: -1;\n  }\n  .order-sm-last {\n    -ms-flex-order: 13;\n    order: 13;\n  }\n  .order-sm-0 {\n    -ms-flex-order: 0;\n    order: 0;\n  }\n  .order-sm-1 {\n    -ms-flex-order: 1;\n    order: 1;\n  }\n  .order-sm-2 {\n    -ms-flex-order: 2;\n    order: 2;\n  }\n  .order-sm-3 {\n    -ms-flex-order: 3;\n    order: 3;\n  }\n  .order-sm-4 {\n    -ms-flex-order: 4;\n    order: 4;\n  }\n  .order-sm-5 {\n    -ms-flex-order: 5;\n    order: 5;\n  }\n  .order-sm-6 {\n    -ms-flex-order: 6;\n    order: 6;\n  }\n  .order-sm-7 {\n    -ms-flex-order: 7;\n    order: 7;\n  }\n  .order-sm-8 {\n    -ms-flex-order: 8;\n    order: 8;\n  }\n  .order-sm-9 {\n    -ms-flex-order: 9;\n    order: 9;\n  }\n  .order-sm-10 {\n    -ms-flex-order: 10;\n    order: 10;\n  }\n  .order-sm-11 {\n    -ms-flex-order: 11;\n    order: 11;\n  }\n  .order-sm-12 {\n    -ms-flex-order: 12;\n    order: 12;\n  }\n  .offset-sm-0 {\n    margin-left: 0;\n  }\n  .offset-sm-1 {\n    margin-left: 8.333333%;\n  }\n  .offset-sm-2 {\n    margin-left: 16.666667%;\n  }\n  .offset-sm-3 {\n    margin-left: 25%;\n  }\n  .offset-sm-4 {\n    margin-left: 33.333333%;\n  }\n  .offset-sm-5 {\n    margin-left: 41.666667%;\n  }\n  .offset-sm-6 {\n    margin-left: 50%;\n  }\n  .offset-sm-7 {\n    margin-left: 58.333333%;\n  }\n  .offset-sm-8 {\n    margin-left: 66.666667%;\n  }\n  .offset-sm-9 {\n    margin-left: 75%;\n  }\n  .offset-sm-10 {\n    margin-left: 83.333333%;\n  }\n  .offset-sm-11 {\n    margin-left: 91.666667%;\n  }\n}\n\n@media (min-width: 768px) {\n  .col-md {\n    -ms-flex-preferred-size: 0;\n    flex-basis: 0;\n    -ms-flex-positive: 1;\n    flex-grow: 1;\n    max-width: 100%;\n  }\n  .col-md-auto {\n    -ms-flex: 0 0 auto;\n    flex: 0 0 auto;\n    width: auto;\n    max-width: none;\n  }\n  .col-md-1 {\n    -ms-flex: 0 0 8.333333%;\n    flex: 0 0 8.333333%;\n    max-width: 8.333333%;\n  }\n  .col-md-2 {\n    -ms-flex: 0 0 16.666667%;\n    flex: 0 0 16.666667%;\n    max-width: 16.666667%;\n  }\n  .col-md-3 {\n    -ms-flex: 0 0 25%;\n    flex: 0 0 25%;\n    max-width: 25%;\n  }\n  .col-md-4 {\n    -ms-flex: 0 0 33.333333%;\n    flex: 0 0 33.333333%;\n    max-width: 33.333333%;\n  }\n  .col-md-5 {\n    -ms-flex: 0 0 41.666667%;\n    flex: 0 0 41.666667%;\n    max-width: 41.666667%;\n  }\n  .col-md-6 {\n    -ms-flex: 0 0 50%;\n    flex: 0 0 50%;\n    max-width: 50%;\n  }\n  .col-md-7 {\n    -ms-flex: 0 0 58.333333%;\n    flex: 0 0 58.333333%;\n    max-width: 58.333333%;\n  }\n  .col-md-8 {\n    -ms-flex: 0 0 66.666667%;\n    flex: 0 0 66.666667%;\n    max-width: 66.666667%;\n  }\n  .col-md-9 {\n    -ms-flex: 0 0 75%;\n    flex: 0 0 75%;\n    max-width: 75%;\n  }\n  .col-md-10 {\n    -ms-flex: 0 0 83.333333%;\n    flex: 0 0 83.333333%;\n    max-width: 83.333333%;\n  }\n  .col-md-11 {\n    -ms-flex: 0 0 91.666667%;\n    flex: 0 0 91.666667%;\n    max-width: 91.666667%;\n  }\n  .col-md-12 {\n    -ms-flex: 0 0 100%;\n    flex: 0 0 100%;\n    max-width: 100%;\n  }\n  .order-md-first {\n    -ms-flex-order: -1;\n    order: -1;\n  }\n  .order-md-last {\n    -ms-flex-order: 13;\n    order: 13;\n  }\n  .order-md-0 {\n    -ms-flex-order: 0;\n    order: 0;\n  }\n  .order-md-1 {\n    -ms-flex-order: 1;\n    order: 1;\n  }\n  .order-md-2 {\n    -ms-flex-order: 2;\n    order: 2;\n  }\n  .order-md-3 {\n    -ms-flex-order: 3;\n    order: 3;\n  }\n  .order-md-4 {\n    -ms-flex-order: 4;\n    order: 4;\n  }\n  .order-md-5 {\n    -ms-flex-order: 5;\n    order: 5;\n  }\n  .order-md-6 {\n    -ms-flex-order: 6;\n    order: 6;\n  }\n  .order-md-7 {\n    -ms-flex-order: 7;\n    order: 7;\n  }\n  .order-md-8 {\n    -ms-flex-order: 8;\n    order: 8;\n  }\n  .order-md-9 {\n    -ms-flex-order: 9;\n    order: 9;\n  }\n  .order-md-10 {\n    -ms-flex-order: 10;\n    order: 10;\n  }\n  .order-md-11 {\n    -ms-flex-order: 11;\n    order: 11;\n  }\n  .order-md-12 {\n    -ms-flex-order: 12;\n    order: 12;\n  }\n  .offset-md-0 {\n    margin-left: 0;\n  }\n  .offset-md-1 {\n    margin-left: 8.333333%;\n  }\n  .offset-md-2 {\n    margin-left: 16.666667%;\n  }\n  .offset-md-3 {\n    margin-left: 25%;\n  }\n  .offset-md-4 {\n    margin-left: 33.333333%;\n  }\n  .offset-md-5 {\n    margin-left: 41.666667%;\n  }\n  .offset-md-6 {\n    margin-left: 50%;\n  }\n  .offset-md-7 {\n    margin-left: 58.333333%;\n  }\n  .offset-md-8 {\n    margin-left: 66.666667%;\n  }\n  .offset-md-9 {\n    margin-left: 75%;\n  }\n  .offset-md-10 {\n    margin-left: 83.333333%;\n  }\n  .offset-md-11 {\n    margin-left: 91.666667%;\n  }\n}\n\n@media (min-width: 992px) {\n  .col-lg {\n    -ms-flex-preferred-size: 0;\n    flex-basis: 0;\n    -ms-flex-positive: 1;\n    flex-grow: 1;\n    max-width: 100%;\n  }\n  .col-lg-auto {\n    -ms-flex: 0 0 auto;\n    flex: 0 0 auto;\n    width: auto;\n    max-width: none;\n  }\n  .col-lg-1 {\n    -ms-flex: 0 0 8.333333%;\n    flex: 0 0 8.333333%;\n    max-width: 8.333333%;\n  }\n  .col-lg-2 {\n    -ms-flex: 0 0 16.666667%;\n    flex: 0 0 16.666667%;\n    max-width: 16.666667%;\n  }\n  .col-lg-3 {\n    -ms-flex: 0 0 25%;\n    flex: 0 0 25%;\n    max-width: 25%;\n  }\n  .col-lg-4 {\n    -ms-flex: 0 0 33.333333%;\n    flex: 0 0 33.333333%;\n    max-width: 33.333333%;\n  }\n  .col-lg-5 {\n    -ms-flex: 0 0 41.666667%;\n    flex: 0 0 41.666667%;\n    max-width: 41.666667%;\n  }\n  .col-lg-6 {\n    -ms-flex: 0 0 50%;\n    flex: 0 0 50%;\n    max-width: 50%;\n  }\n  .col-lg-7 {\n    -ms-flex: 0 0 58.333333%;\n    flex: 0 0 58.333333%;\n    max-width: 58.333333%;\n  }\n  .col-lg-8 {\n    -ms-flex: 0 0 66.666667%;\n    flex: 0 0 66.666667%;\n    max-width: 66.666667%;\n  }\n  .col-lg-9 {\n    -ms-flex: 0 0 75%;\n    flex: 0 0 75%;\n    max-width: 75%;\n  }\n  .col-lg-10 {\n    -ms-flex: 0 0 83.333333%;\n    flex: 0 0 83.333333%;\n    max-width: 83.333333%;\n  }\n  .col-lg-11 {\n    -ms-flex: 0 0 91.666667%;\n    flex: 0 0 91.666667%;\n    max-width: 91.666667%;\n  }\n  .col-lg-12 {\n    -ms-flex: 0 0 100%;\n    flex: 0 0 100%;\n    max-width: 100%;\n  }\n  .order-lg-first {\n    -ms-flex-order: -1;\n    order: -1;\n  }\n  .order-lg-last {\n    -ms-flex-order: 13;\n    order: 13;\n  }\n  .order-lg-0 {\n    -ms-flex-order: 0;\n    order: 0;\n  }\n  .order-lg-1 {\n    -ms-flex-order: 1;\n    order: 1;\n  }\n  .order-lg-2 {\n    -ms-flex-order: 2;\n    order: 2;\n  }\n  .order-lg-3 {\n    -ms-flex-order: 3;\n    order: 3;\n  }\n  .order-lg-4 {\n    -ms-flex-order: 4;\n    order: 4;\n  }\n  .order-lg-5 {\n    -ms-flex-order: 5;\n    order: 5;\n  }\n  .order-lg-6 {\n    -ms-flex-order: 6;\n    order: 6;\n  }\n  .order-lg-7 {\n    -ms-flex-order: 7;\n    order: 7;\n  }\n  .order-lg-8 {\n    -ms-flex-order: 8;\n    order: 8;\n  }\n  .order-lg-9 {\n    -ms-flex-order: 9;\n    order: 9;\n  }\n  .order-lg-10 {\n    -ms-flex-order: 10;\n    order: 10;\n  }\n  .order-lg-11 {\n    -ms-flex-order: 11;\n    order: 11;\n  }\n  .order-lg-12 {\n    -ms-flex-order: 12;\n    order: 12;\n  }\n  .offset-lg-0 {\n    margin-left: 0;\n  }\n  .offset-lg-1 {\n    margin-left: 8.333333%;\n  }\n  .offset-lg-2 {\n    margin-left: 16.666667%;\n  }\n  .offset-lg-3 {\n    margin-left: 25%;\n  }\n  .offset-lg-4 {\n    margin-left: 33.333333%;\n  }\n  .offset-lg-5 {\n    margin-left: 41.666667%;\n  }\n  .offset-lg-6 {\n    margin-left: 50%;\n  }\n  .offset-lg-7 {\n    margin-left: 58.333333%;\n  }\n  .offset-lg-8 {\n    margin-left: 66.666667%;\n  }\n  .offset-lg-9 {\n    margin-left: 75%;\n  }\n  .offset-lg-10 {\n    margin-left: 83.333333%;\n  }\n  .offset-lg-11 {\n    margin-left: 91.666667%;\n  }\n}\n\n@media (min-width: 1200px) {\n  .col-xl {\n    -ms-flex-preferred-size: 0;\n    flex-basis: 0;\n    -ms-flex-positive: 1;\n    flex-grow: 1;\n    max-width: 100%;\n  }\n  .col-xl-auto {\n    -ms-flex: 0 0 auto;\n    flex: 0 0 auto;\n    width: auto;\n    max-width: none;\n  }\n  .col-xl-1 {\n    -ms-flex: 0 0 8.333333%;\n    flex: 0 0 8.333333%;\n    max-width: 8.333333%;\n  }\n  .col-xl-2 {\n    -ms-flex: 0 0 16.666667%;\n    flex: 0 0 16.666667%;\n    max-width: 16.666667%;\n  }\n  .col-xl-3 {\n    -ms-flex: 0 0 25%;\n    flex: 0 0 25%;\n    max-width: 25%;\n  }\n  .col-xl-4 {\n    -ms-flex: 0 0 33.333333%;\n    flex: 0 0 33.333333%;\n    max-width: 33.333333%;\n  }\n  .col-xl-5 {\n    -ms-flex: 0 0 41.666667%;\n    flex: 0 0 41.666667%;\n    max-width: 41.666667%;\n  }\n  .col-xl-6 {\n    -ms-flex: 0 0 50%;\n    flex: 0 0 50%;\n    max-width: 50%;\n  }\n  .col-xl-7 {\n    -ms-flex: 0 0 58.333333%;\n    flex: 0 0 58.333333%;\n    max-width: 58.333333%;\n  }\n  .col-xl-8 {\n    -ms-flex: 0 0 66.666667%;\n    flex: 0 0 66.666667%;\n    max-width: 66.666667%;\n  }\n  .col-xl-9 {\n    -ms-flex: 0 0 75%;\n    flex: 0 0 75%;\n    max-width: 75%;\n  }\n  .col-xl-10 {\n    -ms-flex: 0 0 83.333333%;\n    flex: 0 0 83.333333%;\n    max-width: 83.333333%;\n  }\n  .col-xl-11 {\n    -ms-flex: 0 0 91.666667%;\n    flex: 0 0 91.666667%;\n    max-width: 91.666667%;\n  }\n  .col-xl-12 {\n    -ms-flex: 0 0 100%;\n    flex: 0 0 100%;\n    max-width: 100%;\n  }\n  .order-xl-first {\n    -ms-flex-order: -1;\n    order: -1;\n  }\n  .order-xl-last {\n    -ms-flex-order: 13;\n    order: 13;\n  }\n  .order-xl-0 {\n    -ms-flex-order: 0;\n    order: 0;\n  }\n  .order-xl-1 {\n    -ms-flex-order: 1;\n    order: 1;\n  }\n  .order-xl-2 {\n    -ms-flex-order: 2;\n    order: 2;\n  }\n  .order-xl-3 {\n    -ms-flex-order: 3;\n    order: 3;\n  }\n  .order-xl-4 {\n    -ms-flex-order: 4;\n    order: 4;\n  }\n  .order-xl-5 {\n    -ms-flex-order: 5;\n    order: 5;\n  }\n  .order-xl-6 {\n    -ms-flex-order: 6;\n    order: 6;\n  }\n  .order-xl-7 {\n    -ms-flex-order: 7;\n    order: 7;\n  }\n  .order-xl-8 {\n    -ms-flex-order: 8;\n    order: 8;\n  }\n  .order-xl-9 {\n    -ms-flex-order: 9;\n    order: 9;\n  }\n  .order-xl-10 {\n    -ms-flex-order: 10;\n    order: 10;\n  }\n  .order-xl-11 {\n    -ms-flex-order: 11;\n    order: 11;\n  }\n  .order-xl-12 {\n    -ms-flex-order: 12;\n    order: 12;\n  }\n  .offset-xl-0 {\n    margin-left: 0;\n  }\n  .offset-xl-1 {\n    margin-left: 8.333333%;\n  }\n  .offset-xl-2 {\n    margin-left: 16.666667%;\n  }\n  .offset-xl-3 {\n    margin-left: 25%;\n  }\n  .offset-xl-4 {\n    margin-left: 33.333333%;\n  }\n  .offset-xl-5 {\n    margin-left: 41.666667%;\n  }\n  .offset-xl-6 {\n    margin-left: 50%;\n  }\n  .offset-xl-7 {\n    margin-left: 58.333333%;\n  }\n  .offset-xl-8 {\n    margin-left: 66.666667%;\n  }\n  .offset-xl-9 {\n    margin-left: 75%;\n  }\n  .offset-xl-10 {\n    margin-left: 83.333333%;\n  }\n  .offset-xl-11 {\n    margin-left: 91.666667%;\n  }\n}\n\n.table {\n  width: 100%;\n  max-width: 100%;\n  margin-bottom: 1rem;\n  background-color: transparent;\n}\n\n.table th,\n.table td {\n  padding: 0.75rem;\n  vertical-align: top;\n  border-top: 1px solid #dee2e6;\n}\n\n.table thead th {\n  vertical-align: bottom;\n  border-bottom: 2px solid #dee2e6;\n}\n\n.table tbody + tbody {\n  border-top: 2px solid #dee2e6;\n}\n\n.table .table {\n  background-color: #fff;\n}\n\n.table-sm th,\n.table-sm td {\n  padding: 0.3rem;\n}\n\n.table-bordered {\n  border: 1px solid #dee2e6;\n}\n\n.table-bordered th,\n.table-bordered td {\n  border: 1px solid #dee2e6;\n}\n\n.table-bordered thead th,\n.table-bordered thead td {\n  border-bottom-width: 2px;\n}\n\n.table-borderless th,\n.table-borderless td,\n.table-borderless thead th,\n.table-borderless tbody + tbody {\n  border: 0;\n}\n\n.table-striped tbody tr:nth-of-type(odd) {\n  background-color: rgba(0, 0, 0, 0.05);\n}\n\n.table-hover tbody tr:hover {\n  background-color: rgba(0, 0, 0, 0.075);\n}\n\n.table-primary,\n.table-primary > th,\n.table-primary > td {\n  background-color: #b8daff;\n}\n\n.table-hover .table-primary:hover {\n  background-color: #9fcdff;\n}\n\n.table-hover .table-primary:hover > td,\n.table-hover .table-primary:hover > th {\n  background-color: #9fcdff;\n}\n\n.table-secondary,\n.table-secondary > th,\n.table-secondary > td {\n  background-color: #d6d8db;\n}\n\n.table-hover .table-secondary:hover {\n  background-color: #c8cbcf;\n}\n\n.table-hover .table-secondary:hover > td,\n.table-hover .table-secondary:hover > th {\n  background-color: #c8cbcf;\n}\n\n.table-success,\n.table-success > th,\n.table-success > td {\n  background-color: #c3e6cb;\n}\n\n.table-hover .table-success:hover {\n  background-color: #b1dfbb;\n}\n\n.table-hover .table-success:hover > td,\n.table-hover .table-success:hover > th {\n  background-color: #b1dfbb;\n}\n\n.table-info,\n.table-info > th,\n.table-info > td {\n  background-color: #bee5eb;\n}\n\n.table-hover .table-info:hover {\n  background-color: #abdde5;\n}\n\n.table-hover .table-info:hover > td,\n.table-hover .table-info:hover > th {\n  background-color: #abdde5;\n}\n\n.table-warning,\n.table-warning > th,\n.table-warning > td {\n  background-color: #ffeeba;\n}\n\n.table-hover .table-warning:hover {\n  background-color: #ffe8a1;\n}\n\n.table-hover .table-warning:hover > td,\n.table-hover .table-warning:hover > th {\n  background-color: #ffe8a1;\n}\n\n.table-danger,\n.table-danger > th,\n.table-danger > td {\n  background-color: #f5c6cb;\n}\n\n.table-hover .table-danger:hover {\n  background-color: #f1b0b7;\n}\n\n.table-hover .table-danger:hover > td,\n.table-hover .table-danger:hover > th {\n  background-color: #f1b0b7;\n}\n\n.table-light,\n.table-light > th,\n.table-light > td {\n  background-color: #fdfdfe;\n}\n\n.table-hover .table-light:hover {\n  background-color: #ececf6;\n}\n\n.table-hover .table-light:hover > td,\n.table-hover .table-light:hover > th {\n  background-color: #ececf6;\n}\n\n.table-dark,\n.table-dark > th,\n.table-dark > td {\n  background-color: #c6c8ca;\n}\n\n.table-hover .table-dark:hover {\n  background-color: #b9bbbe;\n}\n\n.table-hover .table-dark:hover > td,\n.table-hover .table-dark:hover > th {\n  background-color: #b9bbbe;\n}\n\n.table-active,\n.table-active > th,\n.table-active > td {\n  background-color: rgba(0, 0, 0, 0.075);\n}\n\n.table-hover .table-active:hover {\n  background-color: rgba(0, 0, 0, 0.075);\n}\n\n.table-hover .table-active:hover > td,\n.table-hover .table-active:hover > th {\n  background-color: rgba(0, 0, 0, 0.075);\n}\n\n.table .thead-dark th {\n  color: #fff;\n  background-color: #212529;\n  border-color: #32383e;\n}\n\n.table .thead-light th {\n  color: #495057;\n  background-color: #e9ecef;\n  border-color: #dee2e6;\n}\n\n.table-dark {\n  color: #fff;\n  background-color: #212529;\n}\n\n.table-dark th,\n.table-dark td,\n.table-dark thead th {\n  border-color: #32383e;\n}\n\n.table-dark.table-bordered {\n  border: 0;\n}\n\n.table-dark.table-striped tbody tr:nth-of-type(odd) {\n  background-color: rgba(255, 255, 255, 0.05);\n}\n\n.table-dark.table-hover tbody tr:hover {\n  background-color: rgba(255, 255, 255, 0.075);\n}\n\n@media (max-width: 575.98px) {\n  .table-responsive-sm {\n    display: block;\n    width: 100%;\n    overflow-x: auto;\n    -webkit-overflow-scrolling: touch;\n    -ms-overflow-style: -ms-autohiding-scrollbar;\n  }\n  .table-responsive-sm > .table-bordered {\n    border: 0;\n  }\n}\n\n@media (max-width: 767.98px) {\n  .table-responsive-md {\n    display: block;\n    width: 100%;\n    overflow-x: auto;\n    -webkit-overflow-scrolling: touch;\n    -ms-overflow-style: -ms-autohiding-scrollbar;\n  }\n  .table-responsive-md > .table-bordered {\n    border: 0;\n  }\n}\n\n@media (max-width: 991.98px) {\n  .table-responsive-lg {\n    display: block;\n    width: 100%;\n    overflow-x: auto;\n    -webkit-overflow-scrolling: touch;\n    -ms-overflow-style: -ms-autohiding-scrollbar;\n  }\n  .table-responsive-lg > .table-bordered {\n    border: 0;\n  }\n}\n\n@media (max-width: 1199.98px) {\n  .table-responsive-xl {\n    display: block;\n    width: 100%;\n    overflow-x: auto;\n    -webkit-overflow-scrolling: touch;\n    -ms-overflow-style: -ms-autohiding-scrollbar;\n  }\n  .table-responsive-xl > .table-bordered {\n    border: 0;\n  }\n}\n\n.table-responsive {\n  display: block;\n  width: 100%;\n  overflow-x: auto;\n  -webkit-overflow-scrolling: touch;\n  -ms-overflow-style: -ms-autohiding-scrollbar;\n}\n\n.table-responsive > .table-bordered {\n  border: 0;\n}\n\n.form-control {\n  display: block;\n  width: 100%;\n  padding: 0.375rem 0.75rem;\n  font-size: 1rem;\n  line-height: 1.5;\n  color: #495057;\n  background-color: #fff;\n  background-clip: padding-box;\n  border: 1px solid #ced4da;\n  border-radius: 0.25rem;\n  transition: border-color 0.15s ease-in-out, box-shadow 0.15s ease-in-out;\n}\n\n@media screen and (prefers-reduced-motion: reduce) {\n  .form-control {\n    transition: none;\n  }\n}\n\n.form-control::-ms-expand {\n  background-color: transparent;\n  border: 0;\n}\n\n.form-control:focus {\n  color: #495057;\n  background-color: #fff;\n  border-color: #80bdff;\n  outline: 0;\n  box-shadow: 0 0 0 0.2rem rgba(0, 123, 255, 0.25);\n}\n\n.form-control::-webkit-input-placeholder {\n  color: #6c757d;\n  opacity: 1;\n}\n\n.form-control::-moz-placeholder {\n  color: #6c757d;\n  opacity: 1;\n}\n\n.form-control:-ms-input-placeholder {\n  color: #6c757d;\n  opacity: 1;\n}\n\n.form-control::-ms-input-placeholder {\n  color: #6c757d;\n  opacity: 1;\n}\n\n.form-control::placeholder {\n  color: #6c757d;\n  opacity: 1;\n}\n\n.form-control:disabled, .form-control[readonly] {\n  background-color: #e9ecef;\n  opacity: 1;\n}\n\nselect.form-control:not([size]):not([multiple]) {\n  height: calc(2.25rem + 2px);\n}\n\nselect.form-control:focus::-ms-value {\n  color: #495057;\n  background-color: #fff;\n}\n\n.form-control-file,\n.form-control-range {\n  display: block;\n  width: 100%;\n}\n\n.col-form-label {\n  padding-top: calc(0.375rem + 1px);\n  padding-bottom: calc(0.375rem + 1px);\n  margin-bottom: 0;\n  font-size: inherit;\n  line-height: 1.5;\n}\n\n.col-form-label-lg {\n  padding-top: calc(0.5rem + 1px);\n  padding-bottom: calc(0.5rem + 1px);\n  font-size: 1.25rem;\n  line-height: 1.5;\n}\n\n.col-form-label-sm {\n  padding-top: calc(0.25rem + 1px);\n  padding-bottom: calc(0.25rem + 1px);\n  font-size: 0.875rem;\n  line-height: 1.5;\n}\n\n.form-control-plaintext {\n  display: block;\n  width: 100%;\n  padding-top: 0.375rem;\n  padding-bottom: 0.375rem;\n  margin-bottom: 0;\n  line-height: 1.5;\n  color: #212529;\n  background-color: transparent;\n  border: solid transparent;\n  border-width: 1px 0;\n}\n\n.form-control-plaintext.form-control-sm, .input-group-sm > .form-control-plaintext.form-control,\n.input-group-sm > .input-group-prepend > .form-control-plaintext.input-group-text,\n.input-group-sm > .input-group-append > .form-control-plaintext.input-group-text,\n.input-group-sm > .input-group-prepend > .form-control-plaintext.btn,\n.input-group-sm > .input-group-append > .form-control-plaintext.btn, .form-control-plaintext.form-control-lg, .input-group-lg > .form-control-plaintext.form-control,\n.input-group-lg > .input-group-prepend > .form-control-plaintext.input-group-text,\n.input-group-lg > .input-group-append > .form-control-plaintext.input-group-text,\n.input-group-lg > .input-group-prepend > .form-control-plaintext.btn,\n.input-group-lg > .input-group-append > .form-control-plaintext.btn {\n  padding-right: 0;\n  padding-left: 0;\n}\n\n.form-control-sm, .input-group-sm > .form-control,\n.input-group-sm > .input-group-prepend > .input-group-text,\n.input-group-sm > .input-group-append > .input-group-text,\n.input-group-sm > .input-group-prepend > .btn,\n.input-group-sm > .input-group-append > .btn {\n  padding: 0.25rem 0.5rem;\n  font-size: 0.875rem;\n  line-height: 1.5;\n  border-radius: 0.2rem;\n}\n\nselect.form-control-sm:not([size]):not([multiple]), .input-group-sm > select.form-control:not([size]):not([multiple]),\n.input-group-sm > .input-group-prepend > select.input-group-text:not([size]):not([multiple]),\n.input-group-sm > .input-group-append > select.input-group-text:not([size]):not([multiple]),\n.input-group-sm > .input-group-prepend > select.btn:not([size]):not([multiple]),\n.input-group-sm > .input-group-append > select.btn:not([size]):not([multiple]) {\n  height: calc(1.8125rem + 2px);\n}\n\n.form-control-lg, .input-group-lg > .form-control,\n.input-group-lg > .input-group-prepend > .input-group-text,\n.input-group-lg > .input-group-append > .input-group-text,\n.input-group-lg > .input-group-prepend > .btn,\n.input-group-lg > .input-group-append > .btn {\n  padding: 0.5rem 1rem;\n  font-size: 1.25rem;\n  line-height: 1.5;\n  border-radius: 0.3rem;\n}\n\nselect.form-control-lg:not([size]):not([multiple]), .input-group-lg > select.form-control:not([size]):not([multiple]),\n.input-group-lg > .input-group-prepend > select.input-group-text:not([size]):not([multiple]),\n.input-group-lg > .input-group-append > select.input-group-text:not([size]):not([multiple]),\n.input-group-lg > .input-group-prepend > select.btn:not([size]):not([multiple]),\n.input-group-lg > .input-group-append > select.btn:not([size]):not([multiple]) {\n  height: calc(2.875rem + 2px);\n}\n\n.form-group {\n  margin-bottom: 1rem;\n}\n\n.form-text {\n  display: block;\n  margin-top: 0.25rem;\n}\n\n.form-row {\n  display: -ms-flexbox;\n  display: flex;\n  -ms-flex-wrap: wrap;\n  flex-wrap: wrap;\n  margin-right: -5px;\n  margin-left: -5px;\n}\n\n.form-row > .col,\n.form-row > [class*=\"col-\"] {\n  padding-right: 5px;\n  padding-left: 5px;\n}\n\n.form-check {\n  position: relative;\n  display: block;\n  padding-left: 1.25rem;\n}\n\n.form-check-input {\n  position: absolute;\n  margin-top: 0.3rem;\n  margin-left: -1.25rem;\n}\n\n.form-check-input:disabled ~ .form-check-label {\n  color: #6c757d;\n}\n\n.form-check-label {\n  margin-bottom: 0;\n}\n\n.form-check-inline {\n  display: -ms-inline-flexbox;\n  display: inline-flex;\n  -ms-flex-align: center;\n  align-items: center;\n  padding-left: 0;\n  margin-right: 0.75rem;\n}\n\n.form-check-inline .form-check-input {\n  position: static;\n  margin-top: 0;\n  margin-right: 0.3125rem;\n  margin-left: 0;\n}\n\n.valid-feedback {\n  display: none;\n  width: 100%;\n  margin-top: 0.25rem;\n  font-size: 80%;\n  color: #28a745;\n}\n\n.valid-tooltip {\n  position: absolute;\n  top: 100%;\n  z-index: 5;\n  display: none;\n  max-width: 100%;\n  padding: .5rem;\n  margin-top: .1rem;\n  font-size: .875rem;\n  line-height: 1;\n  color: #fff;\n  background-color: rgba(40, 167, 69, 0.8);\n  border-radius: .2rem;\n}\n\n.was-validated .form-control:valid, .form-control.is-valid, .was-validated\n.custom-select:valid,\n.custom-select.is-valid {\n  border-color: #28a745;\n}\n\n.was-validated .form-control:valid:focus, .form-control.is-valid:focus, .was-validated\n.custom-select:valid:focus,\n.custom-select.is-valid:focus {\n  border-color: #28a745;\n  box-shadow: 0 0 0 0.2rem rgba(40, 167, 69, 0.25);\n}\n\n.was-validated .form-control:valid ~ .valid-feedback,\n.was-validated .form-control:valid ~ .valid-tooltip, .form-control.is-valid ~ .valid-feedback,\n.form-control.is-valid ~ .valid-tooltip, .was-validated\n.custom-select:valid ~ .valid-feedback,\n.was-validated\n.custom-select:valid ~ .valid-tooltip,\n.custom-select.is-valid ~ .valid-feedback,\n.custom-select.is-valid ~ .valid-tooltip {\n  display: block;\n}\n\n.was-validated .form-control-file:valid ~ .valid-feedback,\n.was-validated .form-control-file:valid ~ .valid-tooltip, .form-control-file.is-valid ~ .valid-feedback,\n.form-control-file.is-valid ~ .valid-tooltip {\n  display: block;\n}\n\n.was-validated .form-check-input:valid ~ .form-check-label, .form-check-input.is-valid ~ .form-check-label {\n  color: #28a745;\n}\n\n.was-validated .form-check-input:valid ~ .valid-feedback,\n.was-validated .form-check-input:valid ~ .valid-tooltip, .form-check-input.is-valid ~ .valid-feedback,\n.form-check-input.is-valid ~ .valid-tooltip {\n  display: block;\n}\n\n.was-validated .custom-control-input:valid ~ .custom-control-label, .custom-control-input.is-valid ~ .custom-control-label {\n  color: #28a745;\n}\n\n.was-validated .custom-control-input:valid ~ .custom-control-label::before, .custom-control-input.is-valid ~ .custom-control-label::before {\n  background-color: #71dd8a;\n}\n\n.was-validated .custom-control-input:valid ~ .valid-feedback,\n.was-validated .custom-control-input:valid ~ .valid-tooltip, .custom-control-input.is-valid ~ .valid-feedback,\n.custom-control-input.is-valid ~ .valid-tooltip {\n  display: block;\n}\n\n.was-validated .custom-control-input:valid:checked ~ .custom-control-label::before, .custom-control-input.is-valid:checked ~ .custom-control-label::before {\n  background-color: #34ce57;\n}\n\n.was-validated .custom-control-input:valid:focus ~ .custom-control-label::before, .custom-control-input.is-valid:focus ~ .custom-control-label::before {\n  box-shadow: 0 0 0 1px #fff, 0 0 0 0.2rem rgba(40, 167, 69, 0.25);\n}\n\n.was-validated .custom-file-input:valid ~ .custom-file-label, .custom-file-input.is-valid ~ .custom-file-label {\n  border-color: #28a745;\n}\n\n.was-validated .custom-file-input:valid ~ .custom-file-label::before, .custom-file-input.is-valid ~ .custom-file-label::before {\n  border-color: inherit;\n}\n\n.was-validated .custom-file-input:valid ~ .valid-feedback,\n.was-validated .custom-file-input:valid ~ .valid-tooltip, .custom-file-input.is-valid ~ .valid-feedback,\n.custom-file-input.is-valid ~ .valid-tooltip {\n  display: block;\n}\n\n.was-validated .custom-file-input:valid:focus ~ .custom-file-label, .custom-file-input.is-valid:focus ~ .custom-file-label {\n  box-shadow: 0 0 0 0.2rem rgba(40, 167, 69, 0.25);\n}\n\n.invalid-feedback {\n  display: none;\n  width: 100%;\n  margin-top: 0.25rem;\n  font-size: 80%;\n  color: #dc3545;\n}\n\n.invalid-tooltip {\n  position: absolute;\n  top: 100%;\n  z-index: 5;\n  display: none;\n  max-width: 100%;\n  padding: .5rem;\n  margin-top: .1rem;\n  font-size: .875rem;\n  line-height: 1;\n  color: #fff;\n  background-color: rgba(220, 53, 69, 0.8);\n  border-radius: .2rem;\n}\n\n.was-validated .form-control:invalid, .form-control.is-invalid, .was-validated\n.custom-select:invalid,\n.custom-select.is-invalid {\n  border-color: #dc3545;\n}\n\n.was-validated .form-control:invalid:focus, .form-control.is-invalid:focus, .was-validated\n.custom-select:invalid:focus,\n.custom-select.is-invalid:focus {\n  border-color: #dc3545;\n  box-shadow: 0 0 0 0.2rem rgba(220, 53, 69, 0.25);\n}\n\n.was-validated .form-control:invalid ~ .invalid-feedback,\n.was-validated .form-control:invalid ~ .invalid-tooltip, .form-control.is-invalid ~ .invalid-feedback,\n.form-control.is-invalid ~ .invalid-tooltip, .was-validated\n.custom-select:invalid ~ .invalid-feedback,\n.was-validated\n.custom-select:invalid ~ .invalid-tooltip,\n.custom-select.is-invalid ~ .invalid-feedback,\n.custom-select.is-invalid ~ .invalid-tooltip {\n  display: block;\n}\n\n.was-validated .form-control-file:invalid ~ .invalid-feedback,\n.was-validated .form-control-file:invalid ~ .invalid-tooltip, .form-control-file.is-invalid ~ .invalid-feedback,\n.form-control-file.is-invalid ~ .invalid-tooltip {\n  display: block;\n}\n\n.was-validated .form-check-input:invalid ~ .form-check-label, .form-check-input.is-invalid ~ .form-check-label {\n  color: #dc3545;\n}\n\n.was-validated .form-check-input:invalid ~ .invalid-feedback,\n.was-validated .form-check-input:invalid ~ .invalid-tooltip, .form-check-input.is-invalid ~ .invalid-feedback,\n.form-check-input.is-invalid ~ .invalid-tooltip {\n  display: block;\n}\n\n.was-validated .custom-control-input:invalid ~ .custom-control-label, .custom-control-input.is-invalid ~ .custom-control-label {\n  color: #dc3545;\n}\n\n.was-validated .custom-control-input:invalid ~ .custom-control-label::before, .custom-control-input.is-invalid ~ .custom-control-label::before {\n  background-color: #efa2a9;\n}\n\n.was-validated .custom-control-input:invalid ~ .invalid-feedback,\n.was-validated .custom-control-input:invalid ~ .invalid-tooltip, .custom-control-input.is-invalid ~ .invalid-feedback,\n.custom-control-input.is-invalid ~ .invalid-tooltip {\n  display: block;\n}\n\n.was-validated .custom-control-input:invalid:checked ~ .custom-control-label::before, .custom-control-input.is-invalid:checked ~ .custom-control-label::before {\n  background-color: #e4606d;\n}\n\n.was-validated .custom-control-input:invalid:focus ~ .custom-control-label::before, .custom-control-input.is-invalid:focus ~ .custom-control-label::before {\n  box-shadow: 0 0 0 1px #fff, 0 0 0 0.2rem rgba(220, 53, 69, 0.25);\n}\n\n.was-validated .custom-file-input:invalid ~ .custom-file-label, .custom-file-input.is-invalid ~ .custom-file-label {\n  border-color: #dc3545;\n}\n\n.was-validated .custom-file-input:invalid ~ .custom-file-label::before, .custom-file-input.is-invalid ~ .custom-file-label::before {\n  border-color: inherit;\n}\n\n.was-validated .custom-file-input:invalid ~ .invalid-feedback,\n.was-validated .custom-file-input:invalid ~ .invalid-tooltip, .custom-file-input.is-invalid ~ .invalid-feedback,\n.custom-file-input.is-invalid ~ .invalid-tooltip {\n  display: block;\n}\n\n.was-validated .custom-file-input:invalid:focus ~ .custom-file-label, .custom-file-input.is-invalid:focus ~ .custom-file-label {\n  box-shadow: 0 0 0 0.2rem rgba(220, 53, 69, 0.25);\n}\n\n.form-inline {\n  display: -ms-flexbox;\n  display: flex;\n  -ms-flex-flow: row wrap;\n  flex-flow: row wrap;\n  -ms-flex-align: center;\n  align-items: center;\n}\n\n.form-inline .form-check {\n  width: 100%;\n}\n\n@media (min-width: 576px) {\n  .form-inline label {\n    display: -ms-flexbox;\n    display: flex;\n    -ms-flex-align: center;\n    align-items: center;\n    -ms-flex-pack: center;\n    justify-content: center;\n    margin-bottom: 0;\n  }\n  .form-inline .form-group {\n    display: -ms-flexbox;\n    display: flex;\n    -ms-flex: 0 0 auto;\n    flex: 0 0 auto;\n    -ms-flex-flow: row wrap;\n    flex-flow: row wrap;\n    -ms-flex-align: center;\n    align-items: center;\n    margin-bottom: 0;\n  }\n  .form-inline .form-control {\n    display: inline-block;\n    width: auto;\n    vertical-align: middle;\n  }\n  .form-inline .form-control-plaintext {\n    display: inline-block;\n  }\n  .form-inline .input-group,\n  .form-inline .custom-select {\n    width: auto;\n  }\n  .form-inline .form-check {\n    display: -ms-flexbox;\n    display: flex;\n    -ms-flex-align: center;\n    align-items: center;\n    -ms-flex-pack: center;\n    justify-content: center;\n    width: auto;\n    padding-left: 0;\n  }\n  .form-inline .form-check-input {\n    position: relative;\n    margin-top: 0;\n    margin-right: 0.25rem;\n    margin-left: 0;\n  }\n  .form-inline .custom-control {\n    -ms-flex-align: center;\n    align-items: center;\n    -ms-flex-pack: center;\n    justify-content: center;\n  }\n  .form-inline .custom-control-label {\n    margin-bottom: 0;\n  }\n}\n\n.btn {\n  display: inline-block;\n  font-weight: 400;\n  text-align: center;\n  white-space: nowrap;\n  vertical-align: middle;\n  -webkit-user-select: none;\n  -moz-user-select: none;\n  -ms-user-select: none;\n  user-select: none;\n  border: 1px solid transparent;\n  padding: 0.375rem 0.75rem;\n  font-size: 1rem;\n  line-height: 1.5;\n  border-radius: 0.25rem;\n  transition: color 0.15s ease-in-out, background-color 0.15s ease-in-out, border-color 0.15s ease-in-out, box-shadow 0.15s ease-in-out;\n}\n\n@media screen and (prefers-reduced-motion: reduce) {\n  .btn {\n    transition: none;\n  }\n}\n\n.btn:hover, .btn:focus {\n  text-decoration: none;\n}\n\n.btn:focus, .btn.focus {\n  outline: 0;\n  box-shadow: 0 0 0 0.2rem rgba(0, 123, 255, 0.25);\n}\n\n.btn.disabled, .btn:disabled {\n  opacity: 0.65;\n}\n\n.btn:not(:disabled):not(.disabled) {\n  cursor: pointer;\n}\n\n.btn:not(:disabled):not(.disabled):active, .btn:not(:disabled):not(.disabled).active {\n  background-image: none;\n}\n\na.btn.disabled,\nfieldset:disabled a.btn {\n  pointer-events: none;\n}\n\n.btn-primary {\n  color: #fff;\n  background-color: #007bff;\n  border-color: #007bff;\n}\n\n.btn-primary:hover {\n  color: #fff;\n  background-color: #0069d9;\n  border-color: #0062cc;\n}\n\n.btn-primary:focus, .btn-primary.focus {\n  box-shadow: 0 0 0 0.2rem rgba(0, 123, 255, 0.5);\n}\n\n.btn-primary.disabled, .btn-primary:disabled {\n  color: #fff;\n  background-color: #007bff;\n  border-color: #007bff;\n}\n\n.btn-primary:not(:disabled):not(.disabled):active, .btn-primary:not(:disabled):not(.disabled).active,\n.show > .btn-primary.dropdown-toggle {\n  color: #fff;\n  background-color: #0062cc;\n  border-color: #005cbf;\n}\n\n.btn-primary:not(:disabled):not(.disabled):active:focus, .btn-primary:not(:disabled):not(.disabled).active:focus,\n.show > .btn-primary.dropdown-toggle:focus {\n  box-shadow: 0 0 0 0.2rem rgba(0, 123, 255, 0.5);\n}\n\n.btn-secondary {\n  color: #fff;\n  background-color: #6c757d;\n  border-color: #6c757d;\n}\n\n.btn-secondary:hover {\n  color: #fff;\n  background-color: #5a6268;\n  border-color: #545b62;\n}\n\n.btn-secondary:focus, .btn-secondary.focus {\n  box-shadow: 0 0 0 0.2rem rgba(108, 117, 125, 0.5);\n}\n\n.btn-secondary.disabled, .btn-secondary:disabled {\n  color: #fff;\n  background-color: #6c757d;\n  border-color: #6c757d;\n}\n\n.btn-secondary:not(:disabled):not(.disabled):active, .btn-secondary:not(:disabled):not(.disabled).active,\n.show > .btn-secondary.dropdown-toggle {\n  color: #fff;\n  background-color: #545b62;\n  border-color: #4e555b;\n}\n\n.btn-secondary:not(:disabled):not(.disabled):active:focus, .btn-secondary:not(:disabled):not(.disabled).active:focus,\n.show > .btn-secondary.dropdown-toggle:focus {\n  box-shadow: 0 0 0 0.2rem rgba(108, 117, 125, 0.5);\n}\n\n.btn-success {\n  color: #fff;\n  background-color: #28a745;\n  border-color: #28a745;\n}\n\n.btn-success:hover {\n  color: #fff;\n  background-color: #218838;\n  border-color: #1e7e34;\n}\n\n.btn-success:focus, .btn-success.focus {\n  box-shadow: 0 0 0 0.2rem rgba(40, 167, 69, 0.5);\n}\n\n.btn-success.disabled, .btn-success:disabled {\n  color: #fff;\n  background-color: #28a745;\n  border-color: #28a745;\n}\n\n.btn-success:not(:disabled):not(.disabled):active, .btn-success:not(:disabled):not(.disabled).active,\n.show > .btn-success.dropdown-toggle {\n  color: #fff;\n  background-color: #1e7e34;\n  border-color: #1c7430;\n}\n\n.btn-success:not(:disabled):not(.disabled):active:focus, .btn-success:not(:disabled):not(.disabled).active:focus,\n.show > .btn-success.dropdown-toggle:focus {\n  box-shadow: 0 0 0 0.2rem rgba(40, 167, 69, 0.5);\n}\n\n.btn-info {\n  color: #fff;\n  background-color: #17a2b8;\n  border-color: #17a2b8;\n}\n\n.btn-info:hover {\n  color: #fff;\n  background-color: #138496;\n  border-color: #117a8b;\n}\n\n.btn-info:focus, .btn-info.focus {\n  box-shadow: 0 0 0 0.2rem rgba(23, 162, 184, 0.5);\n}\n\n.btn-info.disabled, .btn-info:disabled {\n  color: #fff;\n  background-color: #17a2b8;\n  border-color: #17a2b8;\n}\n\n.btn-info:not(:disabled):not(.disabled):active, .btn-info:not(:disabled):not(.disabled).active,\n.show > .btn-info.dropdown-toggle {\n  color: #fff;\n  background-color: #117a8b;\n  border-color: #10707f;\n}\n\n.btn-info:not(:disabled):not(.disabled):active:focus, .btn-info:not(:disabled):not(.disabled).active:focus,\n.show > .btn-info.dropdown-toggle:focus {\n  box-shadow: 0 0 0 0.2rem rgba(23, 162, 184, 0.5);\n}\n\n.btn-warning {\n  color: #212529;\n  background-color: #ffc107;\n  border-color: #ffc107;\n}\n\n.btn-warning:hover {\n  color: #212529;\n  background-color: #e0a800;\n  border-color: #d39e00;\n}\n\n.btn-warning:focus, .btn-warning.focus {\n  box-shadow: 0 0 0 0.2rem rgba(255, 193, 7, 0.5);\n}\n\n.btn-warning.disabled, .btn-warning:disabled {\n  color: #212529;\n  background-color: #ffc107;\n  border-color: #ffc107;\n}\n\n.btn-warning:not(:disabled):not(.disabled):active, .btn-warning:not(:disabled):not(.disabled).active,\n.show > .btn-warning.dropdown-toggle {\n  color: #212529;\n  background-color: #d39e00;\n  border-color: #c69500;\n}\n\n.btn-warning:not(:disabled):not(.disabled):active:focus, .btn-warning:not(:disabled):not(.disabled).active:focus,\n.show > .btn-warning.dropdown-toggle:focus {\n  box-shadow: 0 0 0 0.2rem rgba(255, 193, 7, 0.5);\n}\n\n.btn-danger {\n  color: #fff;\n  background-color: #dc3545;\n  border-color: #dc3545;\n}\n\n.btn-danger:hover {\n  color: #fff;\n  background-color: #c82333;\n  border-color: #bd2130;\n}\n\n.btn-danger:focus, .btn-danger.focus {\n  box-shadow: 0 0 0 0.2rem rgba(220, 53, 69, 0.5);\n}\n\n.btn-danger.disabled, .btn-danger:disabled {\n  color: #fff;\n  background-color: #dc3545;\n  border-color: #dc3545;\n}\n\n.btn-danger:not(:disabled):not(.disabled):active, .btn-danger:not(:disabled):not(.disabled).active,\n.show > .btn-danger.dropdown-toggle {\n  color: #fff;\n  background-color: #bd2130;\n  border-color: #b21f2d;\n}\n\n.btn-danger:not(:disabled):not(.disabled):active:focus, .btn-danger:not(:disabled):not(.disabled).active:focus,\n.show > .btn-danger.dropdown-toggle:focus {\n  box-shadow: 0 0 0 0.2rem rgba(220, 53, 69, 0.5);\n}\n\n.btn-light {\n  color: #212529;\n  background-color: #f8f9fa;\n  border-color: #f8f9fa;\n}\n\n.btn-light:hover {\n  color: #212529;\n  background-color: #e2e6ea;\n  border-color: #dae0e5;\n}\n\n.btn-light:focus, .btn-light.focus {\n  box-shadow: 0 0 0 0.2rem rgba(248, 249, 250, 0.5);\n}\n\n.btn-light.disabled, .btn-light:disabled {\n  color: #212529;\n  background-color: #f8f9fa;\n  border-color: #f8f9fa;\n}\n\n.btn-light:not(:disabled):not(.disabled):active, .btn-light:not(:disabled):not(.disabled).active,\n.show > .btn-light.dropdown-toggle {\n  color: #212529;\n  background-color: #dae0e5;\n  border-color: #d3d9df;\n}\n\n.btn-light:not(:disabled):not(.disabled):active:focus, .btn-light:not(:disabled):not(.disabled).active:focus,\n.show > .btn-light.dropdown-toggle:focus {\n  box-shadow: 0 0 0 0.2rem rgba(248, 249, 250, 0.5);\n}\n\n.btn-dark {\n  color: #fff;\n  background-color: #343a40;\n  border-color: #343a40;\n}\n\n.btn-dark:hover {\n  color: #fff;\n  background-color: #23272b;\n  border-color: #1d2124;\n}\n\n.btn-dark:focus, .btn-dark.focus {\n  box-shadow: 0 0 0 0.2rem rgba(52, 58, 64, 0.5);\n}\n\n.btn-dark.disabled, .btn-dark:disabled {\n  color: #fff;\n  background-color: #343a40;\n  border-color: #343a40;\n}\n\n.btn-dark:not(:disabled):not(.disabled):active, .btn-dark:not(:disabled):not(.disabled).active,\n.show > .btn-dark.dropdown-toggle {\n  color: #fff;\n  background-color: #1d2124;\n  border-color: #171a1d;\n}\n\n.btn-dark:not(:disabled):not(.disabled):active:focus, .btn-dark:not(:disabled):not(.disabled).active:focus,\n.show > .btn-dark.dropdown-toggle:focus {\n  box-shadow: 0 0 0 0.2rem rgba(52, 58, 64, 0.5);\n}\n\n.btn-outline-primary {\n  color: #007bff;\n  background-color: transparent;\n  background-image: none;\n  border-color: #007bff;\n}\n\n.btn-outline-primary:hover {\n  color: #fff;\n  background-color: #007bff;\n  border-color: #007bff;\n}\n\n.btn-outline-primary:focus, .btn-outline-primary.focus {\n  box-shadow: 0 0 0 0.2rem rgba(0, 123, 255, 0.5);\n}\n\n.btn-outline-primary.disabled, .btn-outline-primary:disabled {\n  color: #007bff;\n  background-color: transparent;\n}\n\n.btn-outline-primary:not(:disabled):not(.disabled):active, .btn-outline-primary:not(:disabled):not(.disabled).active,\n.show > .btn-outline-primary.dropdown-toggle {\n  color: #fff;\n  background-color: #007bff;\n  border-color: #007bff;\n}\n\n.btn-outline-primary:not(:disabled):not(.disabled):active:focus, .btn-outline-primary:not(:disabled):not(.disabled).active:focus,\n.show > .btn-outline-primary.dropdown-toggle:focus {\n  box-shadow: 0 0 0 0.2rem rgba(0, 123, 255, 0.5);\n}\n\n.btn-outline-secondary {\n  color: #6c757d;\n  background-color: transparent;\n  background-image: none;\n  border-color: #6c757d;\n}\n\n.btn-outline-secondary:hover {\n  color: #fff;\n  background-color: #6c757d;\n  border-color: #6c757d;\n}\n\n.btn-outline-secondary:focus, .btn-outline-secondary.focus {\n  box-shadow: 0 0 0 0.2rem rgba(108, 117, 125, 0.5);\n}\n\n.btn-outline-secondary.disabled, .btn-outline-secondary:disabled {\n  color: #6c757d;\n  background-color: transparent;\n}\n\n.btn-outline-secondary:not(:disabled):not(.disabled):active, .btn-outline-secondary:not(:disabled):not(.disabled).active,\n.show > .btn-outline-secondary.dropdown-toggle {\n  color: #fff;\n  background-color: #6c757d;\n  border-color: #6c757d;\n}\n\n.btn-outline-secondary:not(:disabled):not(.disabled):active:focus, .btn-outline-secondary:not(:disabled):not(.disabled).active:focus,\n.show > .btn-outline-secondary.dropdown-toggle:focus {\n  box-shadow: 0 0 0 0.2rem rgba(108, 117, 125, 0.5);\n}\n\n.btn-outline-success {\n  color: #28a745;\n  background-color: transparent;\n  background-image: none;\n  border-color: #28a745;\n}\n\n.btn-outline-success:hover {\n  color: #fff;\n  background-color: #28a745;\n  border-color: #28a745;\n}\n\n.btn-outline-success:focus, .btn-outline-success.focus {\n  box-shadow: 0 0 0 0.2rem rgba(40, 167, 69, 0.5);\n}\n\n.btn-outline-success.disabled, .btn-outline-success:disabled {\n  color: #28a745;\n  background-color: transparent;\n}\n\n.btn-outline-success:not(:disabled):not(.disabled):active, .btn-outline-success:not(:disabled):not(.disabled).active,\n.show > .btn-outline-success.dropdown-toggle {\n  color: #fff;\n  background-color: #28a745;\n  border-color: #28a745;\n}\n\n.btn-outline-success:not(:disabled):not(.disabled):active:focus, .btn-outline-success:not(:disabled):not(.disabled).active:focus,\n.show > .btn-outline-success.dropdown-toggle:focus {\n  box-shadow: 0 0 0 0.2rem rgba(40, 167, 69, 0.5);\n}\n\n.btn-outline-info {\n  color: #17a2b8;\n  background-color: transparent;\n  background-image: none;\n  border-color: #17a2b8;\n}\n\n.btn-outline-info:hover {\n  color: #fff;\n  background-color: #17a2b8;\n  border-color: #17a2b8;\n}\n\n.btn-outline-info:focus, .btn-outline-info.focus {\n  box-shadow: 0 0 0 0.2rem rgba(23, 162, 184, 0.5);\n}\n\n.btn-outline-info.disabled, .btn-outline-info:disabled {\n  color: #17a2b8;\n  background-color: transparent;\n}\n\n.btn-outline-info:not(:disabled):not(.disabled):active, .btn-outline-info:not(:disabled):not(.disabled).active,\n.show > .btn-outline-info.dropdown-toggle {\n  color: #fff;\n  background-color: #17a2b8;\n  border-color: #17a2b8;\n}\n\n.btn-outline-info:not(:disabled):not(.disabled):active:focus, .btn-outline-info:not(:disabled):not(.disabled).active:focus,\n.show > .btn-outline-info.dropdown-toggle:focus {\n  box-shadow: 0 0 0 0.2rem rgba(23, 162, 184, 0.5);\n}\n\n.btn-outline-warning {\n  color: #ffc107;\n  background-color: transparent;\n  background-image: none;\n  border-color: #ffc107;\n}\n\n.btn-outline-warning:hover {\n  color: #212529;\n  background-color: #ffc107;\n  border-color: #ffc107;\n}\n\n.btn-outline-warning:focus, .btn-outline-warning.focus {\n  box-shadow: 0 0 0 0.2rem rgba(255, 193, 7, 0.5);\n}\n\n.btn-outline-warning.disabled, .btn-outline-warning:disabled {\n  color: #ffc107;\n  background-color: transparent;\n}\n\n.btn-outline-warning:not(:disabled):not(.disabled):active, .btn-outline-warning:not(:disabled):not(.disabled).active,\n.show > .btn-outline-warning.dropdown-toggle {\n  color: #212529;\n  background-color: #ffc107;\n  border-color: #ffc107;\n}\n\n.btn-outline-warning:not(:disabled):not(.disabled):active:focus, .btn-outline-warning:not(:disabled):not(.disabled).active:focus,\n.show > .btn-outline-warning.dropdown-toggle:focus {\n  box-shadow: 0 0 0 0.2rem rgba(255, 193, 7, 0.5);\n}\n\n.btn-outline-danger {\n  color: #dc3545;\n  background-color: transparent;\n  background-image: none;\n  border-color: #dc3545;\n}\n\n.btn-outline-danger:hover {\n  color: #fff;\n  background-color: #dc3545;\n  border-color: #dc3545;\n}\n\n.btn-outline-danger:focus, .btn-outline-danger.focus {\n  box-shadow: 0 0 0 0.2rem rgba(220, 53, 69, 0.5);\n}\n\n.btn-outline-danger.disabled, .btn-outline-danger:disabled {\n  color: #dc3545;\n  background-color: transparent;\n}\n\n.btn-outline-danger:not(:disabled):not(.disabled):active, .btn-outline-danger:not(:disabled):not(.disabled).active,\n.show > .btn-outline-danger.dropdown-toggle {\n  color: #fff;\n  background-color: #dc3545;\n  border-color: #dc3545;\n}\n\n.btn-outline-danger:not(:disabled):not(.disabled):active:focus, .btn-outline-danger:not(:disabled):not(.disabled).active:focus,\n.show > .btn-outline-danger.dropdown-toggle:focus {\n  box-shadow: 0 0 0 0.2rem rgba(220, 53, 69, 0.5);\n}\n\n.btn-outline-light {\n  color: #f8f9fa;\n  background-color: transparent;\n  background-image: none;\n  border-color: #f8f9fa;\n}\n\n.btn-outline-light:hover {\n  color: #212529;\n  background-color: #f8f9fa;\n  border-color: #f8f9fa;\n}\n\n.btn-outline-light:focus, .btn-outline-light.focus {\n  box-shadow: 0 0 0 0.2rem rgba(248, 249, 250, 0.5);\n}\n\n.btn-outline-light.disabled, .btn-outline-light:disabled {\n  color: #f8f9fa;\n  background-color: transparent;\n}\n\n.btn-outline-light:not(:disabled):not(.disabled):active, .btn-outline-light:not(:disabled):not(.disabled).active,\n.show > .btn-outline-light.dropdown-toggle {\n  color: #212529;\n  background-color: #f8f9fa;\n  border-color: #f8f9fa;\n}\n\n.btn-outline-light:not(:disabled):not(.disabled):active:focus, .btn-outline-light:not(:disabled):not(.disabled).active:focus,\n.show > .btn-outline-light.dropdown-toggle:focus {\n  box-shadow: 0 0 0 0.2rem rgba(248, 249, 250, 0.5);\n}\n\n.btn-outline-dark {\n  color: #343a40;\n  background-color: transparent;\n  background-image: none;\n  border-color: #343a40;\n}\n\n.btn-outline-dark:hover {\n  color: #fff;\n  background-color: #343a40;\n  border-color: #343a40;\n}\n\n.btn-outline-dark:focus, .btn-outline-dark.focus {\n  box-shadow: 0 0 0 0.2rem rgba(52, 58, 64, 0.5);\n}\n\n.btn-outline-dark.disabled, .btn-outline-dark:disabled {\n  color: #343a40;\n  background-color: transparent;\n}\n\n.btn-outline-dark:not(:disabled):not(.disabled):active, .btn-outline-dark:not(:disabled):not(.disabled).active,\n.show > .btn-outline-dark.dropdown-toggle {\n  color: #fff;\n  background-color: #343a40;\n  border-color: #343a40;\n}\n\n.btn-outline-dark:not(:disabled):not(.disabled):active:focus, .btn-outline-dark:not(:disabled):not(.disabled).active:focus,\n.show > .btn-outline-dark.dropdown-toggle:focus {\n  box-shadow: 0 0 0 0.2rem rgba(52, 58, 64, 0.5);\n}\n\n.btn-link {\n  font-weight: 400;\n  color: #007bff;\n  background-color: transparent;\n}\n\n.btn-link:hover {\n  color: #0056b3;\n  text-decoration: underline;\n  background-color: transparent;\n  border-color: transparent;\n}\n\n.btn-link:focus, .btn-link.focus {\n  text-decoration: underline;\n  border-color: transparent;\n  box-shadow: none;\n}\n\n.btn-link:disabled, .btn-link.disabled {\n  color: #6c757d;\n  pointer-events: none;\n}\n\n.btn-lg, .btn-group-lg > .btn {\n  padding: 0.5rem 1rem;\n  font-size: 1.25rem;\n  line-height: 1.5;\n  border-radius: 0.3rem;\n}\n\n.btn-sm, .btn-group-sm > .btn {\n  padding: 0.25rem 0.5rem;\n  font-size: 0.875rem;\n  line-height: 1.5;\n  border-radius: 0.2rem;\n}\n\n.btn-block {\n  display: block;\n  width: 100%;\n}\n\n.btn-block + .btn-block {\n  margin-top: 0.5rem;\n}\n\ninput[type=\"submit\"].btn-block,\ninput[type=\"reset\"].btn-block,\ninput[type=\"button\"].btn-block {\n  width: 100%;\n}\n\n.fade {\n  transition: opacity 0.15s linear;\n}\n\n@media screen and (prefers-reduced-motion: reduce) {\n  .fade {\n    transition: none;\n  }\n}\n\n.fade:not(.show) {\n  opacity: 0;\n}\n\n.collapse:not(.show) {\n  display: none;\n}\n\n.collapsing {\n  position: relative;\n  height: 0;\n  overflow: hidden;\n  transition: height 0.35s ease;\n}\n\n@media screen and (prefers-reduced-motion: reduce) {\n  .collapsing {\n    transition: none;\n  }\n}\n\n.dropup,\n.dropright,\n.dropdown,\n.dropleft {\n  position: relative;\n}\n\n.dropdown-toggle::after {\n  display: inline-block;\n  width: 0;\n  height: 0;\n  margin-left: 0.255em;\n  vertical-align: 0.255em;\n  content: \"\";\n  border-top: 0.3em solid;\n  border-right: 0.3em solid transparent;\n  border-bottom: 0;\n  border-left: 0.3em solid transparent;\n}\n\n.dropdown-toggle:empty::after {\n  margin-left: 0;\n}\n\n.dropdown-menu {\n  position: absolute;\n  top: 100%;\n  left: 0;\n  z-index: 1000;\n  display: none;\n  float: left;\n  min-width: 10rem;\n  padding: 0.5rem 0;\n  margin: 0.125rem 0 0;\n  font-size: 1rem;\n  color: #212529;\n  text-align: left;\n  list-style: none;\n  background-color: #fff;\n  background-clip: padding-box;\n  border: 1px solid rgba(0, 0, 0, 0.15);\n  border-radius: 0.25rem;\n}\n\n.dropdown-menu-right {\n  right: 0;\n  left: auto;\n}\n\n.dropup .dropdown-menu {\n  top: auto;\n  bottom: 100%;\n  margin-top: 0;\n  margin-bottom: 0.125rem;\n}\n\n.dropup .dropdown-toggle::after {\n  display: inline-block;\n  width: 0;\n  height: 0;\n  margin-left: 0.255em;\n  vertical-align: 0.255em;\n  content: \"\";\n  border-top: 0;\n  border-right: 0.3em solid transparent;\n  border-bottom: 0.3em solid;\n  border-left: 0.3em solid transparent;\n}\n\n.dropup .dropdown-toggle:empty::after {\n  margin-left: 0;\n}\n\n.dropright .dropdown-menu {\n  top: 0;\n  right: auto;\n  left: 100%;\n  margin-top: 0;\n  margin-left: 0.125rem;\n}\n\n.dropright .dropdown-toggle::after {\n  display: inline-block;\n  width: 0;\n  height: 0;\n  margin-left: 0.255em;\n  vertical-align: 0.255em;\n  content: \"\";\n  border-top: 0.3em solid transparent;\n  border-right: 0;\n  border-bottom: 0.3em solid transparent;\n  border-left: 0.3em solid;\n}\n\n.dropright .dropdown-toggle:empty::after {\n  margin-left: 0;\n}\n\n.dropright .dropdown-toggle::after {\n  vertical-align: 0;\n}\n\n.dropleft .dropdown-menu {\n  top: 0;\n  right: 100%;\n  left: auto;\n  margin-top: 0;\n  margin-right: 0.125rem;\n}\n\n.dropleft .dropdown-toggle::after {\n  display: inline-block;\n  width: 0;\n  height: 0;\n  margin-left: 0.255em;\n  vertical-align: 0.255em;\n  content: \"\";\n}\n\n.dropleft .dropdown-toggle::after {\n  display: none;\n}\n\n.dropleft .dropdown-toggle::before {\n  display: inline-block;\n  width: 0;\n  height: 0;\n  margin-right: 0.255em;\n  vertical-align: 0.255em;\n  content: \"\";\n  border-top: 0.3em solid transparent;\n  border-right: 0.3em solid;\n  border-bottom: 0.3em solid transparent;\n}\n\n.dropleft .dropdown-toggle:empty::after {\n  margin-left: 0;\n}\n\n.dropleft .dropdown-toggle::before {\n  vertical-align: 0;\n}\n\n.dropdown-menu[x-placement^=\"top\"], .dropdown-menu[x-placement^=\"right\"], .dropdown-menu[x-placement^=\"bottom\"], .dropdown-menu[x-placement^=\"left\"] {\n  right: auto;\n  bottom: auto;\n}\n\n.dropdown-divider {\n  height: 0;\n  margin: 0.5rem 0;\n  overflow: hidden;\n  border-top: 1px solid #e9ecef;\n}\n\n.dropdown-item {\n  display: block;\n  width: 100%;\n  padding: 0.25rem 1.5rem;\n  clear: both;\n  font-weight: 400;\n  color: #212529;\n  text-align: inherit;\n  white-space: nowrap;\n  background-color: transparent;\n  border: 0;\n}\n\n.dropdown-item:hover, .dropdown-item:focus {\n  color: #16181b;\n  text-decoration: none;\n  background-color: #f8f9fa;\n}\n\n.dropdown-item.active, .dropdown-item:active {\n  color: #fff;\n  text-decoration: none;\n  background-color: #007bff;\n}\n\n.dropdown-item.disabled, .dropdown-item:disabled {\n  color: #6c757d;\n  background-color: transparent;\n}\n\n.dropdown-menu.show {\n  display: block;\n}\n\n.dropdown-header {\n  display: block;\n  padding: 0.5rem 1.5rem;\n  margin-bottom: 0;\n  font-size: 0.875rem;\n  color: #6c757d;\n  white-space: nowrap;\n}\n\n.dropdown-item-text {\n  display: block;\n  padding: 0.25rem 1.5rem;\n  color: #212529;\n}\n\n.btn-group,\n.btn-group-vertical {\n  position: relative;\n  display: -ms-inline-flexbox;\n  display: inline-flex;\n  vertical-align: middle;\n}\n\n.btn-group > .btn,\n.btn-group-vertical > .btn {\n  position: relative;\n  -ms-flex: 0 1 auto;\n  flex: 0 1 auto;\n}\n\n.btn-group > .btn:hover,\n.btn-group-vertical > .btn:hover {\n  z-index: 1;\n}\n\n.btn-group > .btn:focus, .btn-group > .btn:active, .btn-group > .btn.active,\n.btn-group-vertical > .btn:focus,\n.btn-group-vertical > .btn:active,\n.btn-group-vertical > .btn.active {\n  z-index: 1;\n}\n\n.btn-group .btn + .btn,\n.btn-group .btn + .btn-group,\n.btn-group .btn-group + .btn,\n.btn-group .btn-group + .btn-group,\n.btn-group-vertical .btn + .btn,\n.btn-group-vertical .btn + .btn-group,\n.btn-group-vertical .btn-group + .btn,\n.btn-group-vertical .btn-group + .btn-group {\n  margin-left: -1px;\n}\n\n.btn-toolbar {\n  display: -ms-flexbox;\n  display: flex;\n  -ms-flex-wrap: wrap;\n  flex-wrap: wrap;\n  -ms-flex-pack: start;\n  justify-content: flex-start;\n}\n\n.btn-toolbar .input-group {\n  width: auto;\n}\n\n.btn-group > .btn:first-child {\n  margin-left: 0;\n}\n\n.btn-group > .btn:not(:last-child):not(.dropdown-toggle),\n.btn-group > .btn-group:not(:last-child) > .btn {\n  border-top-right-radius: 0;\n  border-bottom-right-radius: 0;\n}\n\n.btn-group > .btn:not(:first-child),\n.btn-group > .btn-group:not(:first-child) > .btn {\n  border-top-left-radius: 0;\n  border-bottom-left-radius: 0;\n}\n\n.dropdown-toggle-split {\n  padding-right: 0.5625rem;\n  padding-left: 0.5625rem;\n}\n\n.dropdown-toggle-split::after,\n.dropup .dropdown-toggle-split::after,\n.dropright .dropdown-toggle-split::after {\n  margin-left: 0;\n}\n\n.dropleft .dropdown-toggle-split::before {\n  margin-right: 0;\n}\n\n.btn-sm + .dropdown-toggle-split, .btn-group-sm > .btn + .dropdown-toggle-split {\n  padding-right: 0.375rem;\n  padding-left: 0.375rem;\n}\n\n.btn-lg + .dropdown-toggle-split, .btn-group-lg > .btn + .dropdown-toggle-split {\n  padding-right: 0.75rem;\n  padding-left: 0.75rem;\n}\n\n.btn-group-vertical {\n  -ms-flex-direction: column;\n  flex-direction: column;\n  -ms-flex-align: start;\n  align-items: flex-start;\n  -ms-flex-pack: center;\n  justify-content: center;\n}\n\n.btn-group-vertical .btn,\n.btn-group-vertical .btn-group {\n  width: 100%;\n}\n\n.btn-group-vertical > .btn + .btn,\n.btn-group-vertical > .btn + .btn-group,\n.btn-group-vertical > .btn-group + .btn,\n.btn-group-vertical > .btn-group + .btn-group {\n  margin-top: -1px;\n  margin-left: 0;\n}\n\n.btn-group-vertical > .btn:not(:last-child):not(.dropdown-toggle),\n.btn-group-vertical > .btn-group:not(:last-child) > .btn {\n  border-bottom-right-radius: 0;\n  border-bottom-left-radius: 0;\n}\n\n.btn-group-vertical > .btn:not(:first-child),\n.btn-group-vertical > .btn-group:not(:first-child) > .btn {\n  border-top-left-radius: 0;\n  border-top-right-radius: 0;\n}\n\n.btn-group-toggle > .btn,\n.btn-group-toggle > .btn-group > .btn {\n  margin-bottom: 0;\n}\n\n.btn-group-toggle > .btn input[type=\"radio\"],\n.btn-group-toggle > .btn input[type=\"checkbox\"],\n.btn-group-toggle > .btn-group > .btn input[type=\"radio\"],\n.btn-group-toggle > .btn-group > .btn input[type=\"checkbox\"] {\n  position: absolute;\n  clip: rect(0, 0, 0, 0);\n  pointer-events: none;\n}\n\n.input-group {\n  position: relative;\n  display: -ms-flexbox;\n  display: flex;\n  -ms-flex-wrap: wrap;\n  flex-wrap: wrap;\n  -ms-flex-align: stretch;\n  align-items: stretch;\n  width: 100%;\n}\n\n.input-group > .form-control,\n.input-group > .custom-select,\n.input-group > .custom-file {\n  position: relative;\n  -ms-flex: 1 1 auto;\n  flex: 1 1 auto;\n  width: 1%;\n  margin-bottom: 0;\n}\n\n.input-group > .form-control:focus,\n.input-group > .custom-select:focus,\n.input-group > .custom-file:focus {\n  z-index: 3;\n}\n\n.input-group > .form-control + .form-control,\n.input-group > .form-control + .custom-select,\n.input-group > .form-control + .custom-file,\n.input-group > .custom-select + .form-control,\n.input-group > .custom-select + .custom-select,\n.input-group > .custom-select + .custom-file,\n.input-group > .custom-file + .form-control,\n.input-group > .custom-file + .custom-select,\n.input-group > .custom-file + .custom-file {\n  margin-left: -1px;\n}\n\n.input-group > .form-control:not(:last-child),\n.input-group > .custom-select:not(:last-child) {\n  border-top-right-radius: 0;\n  border-bottom-right-radius: 0;\n}\n\n.input-group > .form-control:not(:first-child),\n.input-group > .custom-select:not(:first-child) {\n  border-top-left-radius: 0;\n  border-bottom-left-radius: 0;\n}\n\n.input-group > .custom-file {\n  display: -ms-flexbox;\n  display: flex;\n  -ms-flex-align: center;\n  align-items: center;\n}\n\n.input-group > .custom-file:not(:last-child) .custom-file-label,\n.input-group > .custom-file:not(:last-child) .custom-file-label::after {\n  border-top-right-radius: 0;\n  border-bottom-right-radius: 0;\n}\n\n.input-group > .custom-file:not(:first-child) .custom-file-label {\n  border-top-left-radius: 0;\n  border-bottom-left-radius: 0;\n}\n\n.input-group-prepend,\n.input-group-append {\n  display: -ms-flexbox;\n  display: flex;\n}\n\n.input-group-prepend .btn,\n.input-group-append .btn {\n  position: relative;\n  z-index: 2;\n}\n\n.input-group-prepend .btn + .btn,\n.input-group-prepend .btn + .input-group-text,\n.input-group-prepend .input-group-text + .input-group-text,\n.input-group-prepend .input-group-text + .btn,\n.input-group-append .btn + .btn,\n.input-group-append .btn + .input-group-text,\n.input-group-append .input-group-text + .input-group-text,\n.input-group-append .input-group-text + .btn {\n  margin-left: -1px;\n}\n\n.input-group-prepend {\n  margin-right: -1px;\n}\n\n.input-group-append {\n  margin-left: -1px;\n}\n\n.input-group-text {\n  display: -ms-flexbox;\n  display: flex;\n  -ms-flex-align: center;\n  align-items: center;\n  padding: 0.375rem 0.75rem;\n  margin-bottom: 0;\n  font-size: 1rem;\n  font-weight: 400;\n  line-height: 1.5;\n  color: #495057;\n  text-align: center;\n  white-space: nowrap;\n  background-color: #e9ecef;\n  border: 1px solid #ced4da;\n  border-radius: 0.25rem;\n}\n\n.input-group-text input[type=\"radio\"],\n.input-group-text input[type=\"checkbox\"] {\n  margin-top: 0;\n}\n\n.input-group > .input-group-prepend > .btn,\n.input-group > .input-group-prepend > .input-group-text,\n.input-group > .input-group-append:not(:last-child) > .btn,\n.input-group > .input-group-append:not(:last-child) > .input-group-text,\n.input-group > .input-group-append:last-child > .btn:not(:last-child):not(.dropdown-toggle),\n.input-group > .input-group-append:last-child > .input-group-text:not(:last-child) {\n  border-top-right-radius: 0;\n  border-bottom-right-radius: 0;\n}\n\n.input-group > .input-group-append > .btn,\n.input-group > .input-group-append > .input-group-text,\n.input-group > .input-group-prepend:not(:first-child) > .btn,\n.input-group > .input-group-prepend:not(:first-child) > .input-group-text,\n.input-group > .input-group-prepend:first-child > .btn:not(:first-child),\n.input-group > .input-group-prepend:first-child > .input-group-text:not(:first-child) {\n  border-top-left-radius: 0;\n  border-bottom-left-radius: 0;\n}\n\n.custom-control {\n  position: relative;\n  display: block;\n  min-height: 1.5rem;\n  padding-left: 1.5rem;\n}\n\n.custom-control-inline {\n  display: -ms-inline-flexbox;\n  display: inline-flex;\n  margin-right: 1rem;\n}\n\n.custom-control-input {\n  position: absolute;\n  z-index: -1;\n  opacity: 0;\n}\n\n.custom-control-input:checked ~ .custom-control-label::before {\n  color: #fff;\n  background-color: #007bff;\n}\n\n.custom-control-input:focus ~ .custom-control-label::before {\n  box-shadow: 0 0 0 1px #fff, 0 0 0 0.2rem rgba(0, 123, 255, 0.25);\n}\n\n.custom-control-input:active ~ .custom-control-label::before {\n  color: #fff;\n  background-color: #b3d7ff;\n}\n\n.custom-control-input:disabled ~ .custom-control-label {\n  color: #6c757d;\n}\n\n.custom-control-input:disabled ~ .custom-control-label::before {\n  background-color: #e9ecef;\n}\n\n.custom-control-label {\n  position: relative;\n  margin-bottom: 0;\n}\n\n.custom-control-label::before {\n  position: absolute;\n  top: 0.25rem;\n  left: -1.5rem;\n  display: block;\n  width: 1rem;\n  height: 1rem;\n  pointer-events: none;\n  content: \"\";\n  -webkit-user-select: none;\n  -moz-user-select: none;\n  -ms-user-select: none;\n  user-select: none;\n  background-color: #dee2e6;\n}\n\n.custom-control-label::after {\n  position: absolute;\n  top: 0.25rem;\n  left: -1.5rem;\n  display: block;\n  width: 1rem;\n  height: 1rem;\n  content: \"\";\n  background-repeat: no-repeat;\n  background-position: center center;\n  background-size: 50% 50%;\n}\n\n.custom-checkbox .custom-control-label::before {\n  border-radius: 0.25rem;\n}\n\n.custom-checkbox .custom-control-input:checked ~ .custom-control-label::before {\n  background-color: #007bff;\n}\n\n.custom-checkbox .custom-control-input:checked ~ .custom-control-label::after {\n  background-image: url(\"data:image/svg+xml;charset=utf8,%3Csvg xmlns='http://www.w3.org/2000/svg' viewBox='0 0 8 8'%3E%3Cpath fill='%23fff' d='M6.564.75l-3.59 3.612-1.538-1.55L0 4.26 2.974 7.25 8 2.193z'/%3E%3C/svg%3E\");\n}\n\n.custom-checkbox .custom-control-input:indeterminate ~ .custom-control-label::before {\n  background-color: #007bff;\n}\n\n.custom-checkbox .custom-control-input:indeterminate ~ .custom-control-label::after {\n  background-image: url(\"data:image/svg+xml;charset=utf8,%3Csvg xmlns='http://www.w3.org/2000/svg' viewBox='0 0 4 4'%3E%3Cpath stroke='%23fff' d='M0 2h4'/%3E%3C/svg%3E\");\n}\n\n.custom-checkbox .custom-control-input:disabled:checked ~ .custom-control-label::before {\n  background-color: rgba(0, 123, 255, 0.5);\n}\n\n.custom-checkbox .custom-control-input:disabled:indeterminate ~ .custom-control-label::before {\n  background-color: rgba(0, 123, 255, 0.5);\n}\n\n.custom-radio .custom-control-label::before {\n  border-radius: 50%;\n}\n\n.custom-radio .custom-control-input:checked ~ .custom-control-label::before {\n  background-color: #007bff;\n}\n\n.custom-radio .custom-control-input:checked ~ .custom-control-label::after {\n  background-image: url(\"data:image/svg+xml;charset=utf8,%3Csvg xmlns='http://www.w3.org/2000/svg' viewBox='-4 -4 8 8'%3E%3Ccircle r='3' fill='%23fff'/%3E%3C/svg%3E\");\n}\n\n.custom-radio .custom-control-input:disabled:checked ~ .custom-control-label::before {\n  background-color: rgba(0, 123, 255, 0.5);\n}\n\n.custom-select {\n  display: inline-block;\n  width: 100%;\n  height: calc(2.25rem + 2px);\n  padding: 0.375rem 1.75rem 0.375rem 0.75rem;\n  line-height: 1.5;\n  color: #495057;\n  vertical-align: middle;\n  background: #fff url(\"data:image/svg+xml;charset=utf8,%3Csvg xmlns='http://www.w3.org/2000/svg' viewBox='0 0 4 5'%3E%3Cpath fill='%23343a40' d='M2 0L0 2h4zm0 5L0 3h4z'/%3E%3C/svg%3E\") no-repeat right 0.75rem center;\n  background-size: 8px 10px;\n  border: 1px solid #ced4da;\n  border-radius: 0.25rem;\n  -webkit-appearance: none;\n  -moz-appearance: none;\n  appearance: none;\n}\n\n.custom-select:focus {\n  border-color: #80bdff;\n  outline: 0;\n  box-shadow: inset 0 1px 2px rgba(0, 0, 0, 0.075), 0 0 5px rgba(128, 189, 255, 0.5);\n}\n\n.custom-select:focus::-ms-value {\n  color: #495057;\n  background-color: #fff;\n}\n\n.custom-select[multiple], .custom-select[size]:not([size=\"1\"]) {\n  height: auto;\n  padding-right: 0.75rem;\n  background-image: none;\n}\n\n.custom-select:disabled {\n  color: #6c757d;\n  background-color: #e9ecef;\n}\n\n.custom-select::-ms-expand {\n  opacity: 0;\n}\n\n.custom-select-sm {\n  height: calc(1.8125rem + 2px);\n  padding-top: 0.375rem;\n  padding-bottom: 0.375rem;\n  font-size: 75%;\n}\n\n.custom-select-lg {\n  height: calc(2.875rem + 2px);\n  padding-top: 0.375rem;\n  padding-bottom: 0.375rem;\n  font-size: 125%;\n}\n\n.custom-file {\n  position: relative;\n  display: inline-block;\n  width: 100%;\n  height: calc(2.25rem + 2px);\n  margin-bottom: 0;\n}\n\n.custom-file-input {\n  position: relative;\n  z-index: 2;\n  width: 100%;\n  height: calc(2.25rem + 2px);\n  margin: 0;\n  opacity: 0;\n}\n\n.custom-file-input:focus ~ .custom-file-label {\n  border-color: #80bdff;\n  box-shadow: 0 0 0 0.2rem rgba(0, 123, 255, 0.25);\n}\n\n.custom-file-input:focus ~ .custom-file-label::after {\n  border-color: #80bdff;\n}\n\n.custom-file-input:lang(en) ~ .custom-file-label::after {\n  content: \"Browse\";\n}\n\n.custom-file-label {\n  position: absolute;\n  top: 0;\n  right: 0;\n  left: 0;\n  z-index: 1;\n  height: calc(2.25rem + 2px);\n  padding: 0.375rem 0.75rem;\n  line-height: 1.5;\n  color: #495057;\n  background-color: #fff;\n  border: 1px solid #ced4da;\n  border-radius: 0.25rem;\n}\n\n.custom-file-label::after {\n  position: absolute;\n  top: 0;\n  right: 0;\n  bottom: 0;\n  z-index: 3;\n  display: block;\n  height: 2.25rem;\n  padding: 0.375rem 0.75rem;\n  line-height: 1.5;\n  color: #495057;\n  content: \"Browse\";\n  background-color: #e9ecef;\n  border-left: 1px solid #ced4da;\n  border-radius: 0 0.25rem 0.25rem 0;\n}\n\n.custom-range {\n  width: 100%;\n  padding-left: 0;\n  background-color: transparent;\n  -webkit-appearance: none;\n  -moz-appearance: none;\n  appearance: none;\n}\n\n.custom-range:focus {\n  outline: none;\n}\n\n.custom-range::-moz-focus-outer {\n  border: 0;\n}\n\n.custom-range::-webkit-slider-thumb {\n  width: 1rem;\n  height: 1rem;\n  margin-top: -0.25rem;\n  background-color: #007bff;\n  border: 0;\n  border-radius: 1rem;\n  -webkit-appearance: none;\n  appearance: none;\n}\n\n.custom-range::-webkit-slider-thumb:focus {\n  outline: none;\n  box-shadow: 0 0 0 1px #fff, 0 0 0 0.2rem rgba(0, 123, 255, 0.25);\n}\n\n.custom-range::-webkit-slider-thumb:active {\n  background-color: #b3d7ff;\n}\n\n.custom-range::-webkit-slider-runnable-track {\n  width: 100%;\n  height: 0.5rem;\n  color: transparent;\n  cursor: pointer;\n  background-color: #dee2e6;\n  border-color: transparent;\n  border-radius: 1rem;\n}\n\n.custom-range::-moz-range-thumb {\n  width: 1rem;\n  height: 1rem;\n  background-color: #007bff;\n  border: 0;\n  border-radius: 1rem;\n  -moz-appearance: none;\n  appearance: none;\n}\n\n.custom-range::-moz-range-thumb:focus {\n  outline: none;\n  box-shadow: 0 0 0 1px #fff, 0 0 0 0.2rem rgba(0, 123, 255, 0.25);\n}\n\n.custom-range::-moz-range-thumb:active {\n  background-color: #b3d7ff;\n}\n\n.custom-range::-moz-range-track {\n  width: 100%;\n  height: 0.5rem;\n  color: transparent;\n  cursor: pointer;\n  background-color: #dee2e6;\n  border-color: transparent;\n  border-radius: 1rem;\n}\n\n.custom-range::-ms-thumb {\n  width: 1rem;\n  height: 1rem;\n  background-color: #007bff;\n  border: 0;\n  border-radius: 1rem;\n  appearance: none;\n}\n\n.custom-range::-ms-thumb:focus {\n  outline: none;\n  box-shadow: 0 0 0 1px #fff, 0 0 0 0.2rem rgba(0, 123, 255, 0.25);\n}\n\n.custom-range::-ms-thumb:active {\n  background-color: #b3d7ff;\n}\n\n.custom-range::-ms-track {\n  width: 100%;\n  height: 0.5rem;\n  color: transparent;\n  cursor: pointer;\n  background-color: transparent;\n  border-color: transparent;\n  border-width: 0.5rem;\n}\n\n.custom-range::-ms-fill-lower {\n  background-color: #dee2e6;\n  border-radius: 1rem;\n}\n\n.custom-range::-ms-fill-upper {\n  margin-right: 15px;\n  background-color: #dee2e6;\n  border-radius: 1rem;\n}\n\n.nav {\n  display: -ms-flexbox;\n  display: flex;\n  -ms-flex-wrap: wrap;\n  flex-wrap: wrap;\n  padding-left: 0;\n  margin-bottom: 0;\n  list-style: none;\n}\n\n.nav-link {\n  display: block;\n  padding: 0.5rem 1rem;\n}\n\n.nav-link:hover, .nav-link:focus {\n  text-decoration: none;\n}\n\n.nav-link.disabled {\n  color: #6c757d;\n}\n\n.nav-tabs {\n  border-bottom: 1px solid #dee2e6;\n}\n\n.nav-tabs .nav-item {\n  margin-bottom: -1px;\n}\n\n.nav-tabs .nav-link {\n  border: 1px solid transparent;\n  border-top-left-radius: 0.25rem;\n  border-top-right-radius: 0.25rem;\n}\n\n.nav-tabs .nav-link:hover, .nav-tabs .nav-link:focus {\n  border-color: #e9ecef #e9ecef #dee2e6;\n}\n\n.nav-tabs .nav-link.disabled {\n  color: #6c757d;\n  background-color: transparent;\n  border-color: transparent;\n}\n\n.nav-tabs .nav-link.active,\n.nav-tabs .nav-item.show .nav-link {\n  color: #495057;\n  background-color: #fff;\n  border-color: #dee2e6 #dee2e6 #fff;\n}\n\n.nav-tabs .dropdown-menu {\n  margin-top: -1px;\n  border-top-left-radius: 0;\n  border-top-right-radius: 0;\n}\n\n.nav-pills .nav-link {\n  border-radius: 0.25rem;\n}\n\n.nav-pills .nav-link.active,\n.nav-pills .show > .nav-link {\n  color: #fff;\n  background-color: #007bff;\n}\n\n.nav-fill .nav-item {\n  -ms-flex: 1 1 auto;\n  flex: 1 1 auto;\n  text-align: center;\n}\n\n.nav-justified .nav-item {\n  -ms-flex-preferred-size: 0;\n  flex-basis: 0;\n  -ms-flex-positive: 1;\n  flex-grow: 1;\n  text-align: center;\n}\n\n.tab-content > .tab-pane {\n  display: none;\n}\n\n.tab-content > .active {\n  display: block;\n}\n\n.navbar {\n  position: relative;\n  display: -ms-flexbox;\n  display: flex;\n  -ms-flex-wrap: wrap;\n  flex-wrap: wrap;\n  -ms-flex-align: center;\n  align-items: center;\n  -ms-flex-pack: justify;\n  justify-content: space-between;\n  padding: 0.5rem 1rem;\n}\n\n.navbar > .container,\n.navbar > .container-fluid {\n  display: -ms-flexbox;\n  display: flex;\n  -ms-flex-wrap: wrap;\n  flex-wrap: wrap;\n  -ms-flex-align: center;\n  align-items: center;\n  -ms-flex-pack: justify;\n  justify-content: space-between;\n}\n\n.navbar-brand {\n  display: inline-block;\n  padding-top: 0.3125rem;\n  padding-bottom: 0.3125rem;\n  margin-right: 1rem;\n  font-size: 1.25rem;\n  line-height: inherit;\n  white-space: nowrap;\n}\n\n.navbar-brand:hover, .navbar-brand:focus {\n  text-decoration: none;\n}\n\n.navbar-nav {\n  display: -ms-flexbox;\n  display: flex;\n  -ms-flex-direction: column;\n  flex-direction: column;\n  padding-left: 0;\n  margin-bottom: 0;\n  list-style: none;\n}\n\n.navbar-nav .nav-link {\n  padding-right: 0;\n  padding-left: 0;\n}\n\n.navbar-nav .dropdown-menu {\n  position: static;\n  float: none;\n}\n\n.navbar-text {\n  display: inline-block;\n  padding-top: 0.5rem;\n  padding-bottom: 0.5rem;\n}\n\n.navbar-collapse {\n  -ms-flex-preferred-size: 100%;\n  flex-basis: 100%;\n  -ms-flex-positive: 1;\n  flex-grow: 1;\n  -ms-flex-align: center;\n  align-items: center;\n}\n\n.navbar-toggler {\n  padding: 0.25rem 0.75rem;\n  font-size: 1.25rem;\n  line-height: 1;\n  background-color: transparent;\n  border: 1px solid transparent;\n  border-radius: 0.25rem;\n}\n\n.navbar-toggler:hover, .navbar-toggler:focus {\n  text-decoration: none;\n}\n\n.navbar-toggler:not(:disabled):not(.disabled) {\n  cursor: pointer;\n}\n\n.navbar-toggler-icon {\n  display: inline-block;\n  width: 1.5em;\n  height: 1.5em;\n  vertical-align: middle;\n  content: \"\";\n  background: no-repeat center center;\n  background-size: 100% 100%;\n}\n\n@media (max-width: 575.98px) {\n  .navbar-expand-sm > .container,\n  .navbar-expand-sm > .container-fluid {\n    padding-right: 0;\n    padding-left: 0;\n  }\n}\n\n@media (min-width: 576px) {\n  .navbar-expand-sm {\n    -ms-flex-flow: row nowrap;\n    flex-flow: row nowrap;\n    -ms-flex-pack: start;\n    justify-content: flex-start;\n  }\n  .navbar-expand-sm .navbar-nav {\n    -ms-flex-direction: row;\n    flex-direction: row;\n  }\n  .navbar-expand-sm .navbar-nav .dropdown-menu {\n    position: absolute;\n  }\n  .navbar-expand-sm .navbar-nav .nav-link {\n    padding-right: 0.5rem;\n    padding-left: 0.5rem;\n  }\n  .navbar-expand-sm > .container,\n  .navbar-expand-sm > .container-fluid {\n    -ms-flex-wrap: nowrap;\n    flex-wrap: nowrap;\n  }\n  .navbar-expand-sm .navbar-collapse {\n    display: -ms-flexbox !important;\n    display: flex !important;\n    -ms-flex-preferred-size: auto;\n    flex-basis: auto;\n  }\n  .navbar-expand-sm .navbar-toggler {\n    display: none;\n  }\n}\n\n@media (max-width: 767.98px) {\n  .navbar-expand-md > .container,\n  .navbar-expand-md > .container-fluid {\n    padding-right: 0;\n    padding-left: 0;\n  }\n}\n\n@media (min-width: 768px) {\n  .navbar-expand-md {\n    -ms-flex-flow: row nowrap;\n    flex-flow: row nowrap;\n    -ms-flex-pack: start;\n    justify-content: flex-start;\n  }\n  .navbar-expand-md .navbar-nav {\n    -ms-flex-direction: row;\n    flex-direction: row;\n  }\n  .navbar-expand-md .navbar-nav .dropdown-menu {\n    position: absolute;\n  }\n  .navbar-expand-md .navbar-nav .nav-link {\n    padding-right: 0.5rem;\n    padding-left: 0.5rem;\n  }\n  .navbar-expand-md > .container,\n  .navbar-expand-md > .container-fluid {\n    -ms-flex-wrap: nowrap;\n    flex-wrap: nowrap;\n  }\n  .navbar-expand-md .navbar-collapse {\n    display: -ms-flexbox !important;\n    display: flex !important;\n    -ms-flex-preferred-size: auto;\n    flex-basis: auto;\n  }\n  .navbar-expand-md .navbar-toggler {\n    display: none;\n  }\n}\n\n@media (max-width: 991.98px) {\n  .navbar-expand-lg > .container,\n  .navbar-expand-lg > .container-fluid {\n    padding-right: 0;\n    padding-left: 0;\n  }\n}\n\n@media (min-width: 992px) {\n  .navbar-expand-lg {\n    -ms-flex-flow: row nowrap;\n    flex-flow: row nowrap;\n    -ms-flex-pack: start;\n    justify-content: flex-start;\n  }\n  .navbar-expand-lg .navbar-nav {\n    -ms-flex-direction: row;\n    flex-direction: row;\n  }\n  .navbar-expand-lg .navbar-nav .dropdown-menu {\n    position: absolute;\n  }\n  .navbar-expand-lg .navbar-nav .nav-link {\n    padding-right: 0.5rem;\n    padding-left: 0.5rem;\n  }\n  .navbar-expand-lg > .container,\n  .navbar-expand-lg > .container-fluid {\n    -ms-flex-wrap: nowrap;\n    flex-wrap: nowrap;\n  }\n  .navbar-expand-lg .navbar-collapse {\n    display: -ms-flexbox !important;\n    display: flex !important;\n    -ms-flex-preferred-size: auto;\n    flex-basis: auto;\n  }\n  .navbar-expand-lg .navbar-toggler {\n    display: none;\n  }\n}\n\n@media (max-width: 1199.98px) {\n  .navbar-expand-xl > .container,\n  .navbar-expand-xl > .container-fluid {\n    padding-right: 0;\n    padding-left: 0;\n  }\n}\n\n@media (min-width: 1200px) {\n  .navbar-expand-xl {\n    -ms-flex-flow: row nowrap;\n    flex-flow: row nowrap;\n    -ms-flex-pack: start;\n    justify-content: flex-start;\n  }\n  .navbar-expand-xl .navbar-nav {\n    -ms-flex-direction: row;\n    flex-direction: row;\n  }\n  .navbar-expand-xl .navbar-nav .dropdown-menu {\n    position: absolute;\n  }\n  .navbar-expand-xl .navbar-nav .nav-link {\n    padding-right: 0.5rem;\n    padding-left: 0.5rem;\n  }\n  .navbar-expand-xl > .container,\n  .navbar-expand-xl > .container-fluid {\n    -ms-flex-wrap: nowrap;\n    flex-wrap: nowrap;\n  }\n  .navbar-expand-xl .navbar-collapse {\n    display: -ms-flexbox !important;\n    display: flex !important;\n    -ms-flex-preferred-size: auto;\n    flex-basis: auto;\n  }\n  .navbar-expand-xl .navbar-toggler {\n    display: none;\n  }\n}\n\n.navbar-expand {\n  -ms-flex-flow: row nowrap;\n  flex-flow: row nowrap;\n  -ms-flex-pack: start;\n  justify-content: flex-start;\n}\n\n.navbar-expand > .container,\n.navbar-expand > .container-fluid {\n  padding-right: 0;\n  padding-left: 0;\n}\n\n.navbar-expand .navbar-nav {\n  -ms-flex-direction: row;\n  flex-direction: row;\n}\n\n.navbar-expand .navbar-nav .dropdown-menu {\n  position: absolute;\n}\n\n.navbar-expand .navbar-nav .nav-link {\n  padding-right: 0.5rem;\n  padding-left: 0.5rem;\n}\n\n.navbar-expand > .container,\n.navbar-expand > .container-fluid {\n  -ms-flex-wrap: nowrap;\n  flex-wrap: nowrap;\n}\n\n.navbar-expand .navbar-collapse {\n  display: -ms-flexbox !important;\n  display: flex !important;\n  -ms-flex-preferred-size: auto;\n  flex-basis: auto;\n}\n\n.navbar-expand .navbar-toggler {\n  display: none;\n}\n\n.navbar-light .navbar-brand {\n  color: rgba(0, 0, 0, 0.9);\n}\n\n.navbar-light .navbar-brand:hover, .navbar-light .navbar-brand:focus {\n  color: rgba(0, 0, 0, 0.9);\n}\n\n.navbar-light .navbar-nav .nav-link {\n  color: rgba(0, 0, 0, 0.5);\n}\n\n.navbar-light .navbar-nav .nav-link:hover, .navbar-light .navbar-nav .nav-link:focus {\n  color: rgba(0, 0, 0, 0.7);\n}\n\n.navbar-light .navbar-nav .nav-link.disabled {\n  color: rgba(0, 0, 0, 0.3);\n}\n\n.navbar-light .navbar-nav .show > .nav-link,\n.navbar-light .navbar-nav .active > .nav-link,\n.navbar-light .navbar-nav .nav-link.show,\n.navbar-light .navbar-nav .nav-link.active {\n  color: rgba(0, 0, 0, 0.9);\n}\n\n.navbar-light .navbar-toggler {\n  color: rgba(0, 0, 0, 0.5);\n  border-color: rgba(0, 0, 0, 0.1);\n}\n\n.navbar-light .navbar-toggler-icon {\n  background-image: url(\"data:image/svg+xml;charset=utf8,%3Csvg viewBox='0 0 30 30' xmlns='http://www.w3.org/2000/svg'%3E%3Cpath stroke='rgba(0, 0, 0, 0.5)' stroke-width='2' stroke-linecap='round' stroke-miterlimit='10' d='M4 7h22M4 15h22M4 23h22'/%3E%3C/svg%3E\");\n}\n\n.navbar-light .navbar-text {\n  color: rgba(0, 0, 0, 0.5);\n}\n\n.navbar-light .navbar-text a {\n  color: rgba(0, 0, 0, 0.9);\n}\n\n.navbar-light .navbar-text a:hover, .navbar-light .navbar-text a:focus {\n  color: rgba(0, 0, 0, 0.9);\n}\n\n.navbar-dark .navbar-brand {\n  color: #fff;\n}\n\n.navbar-dark .navbar-brand:hover, .navbar-dark .navbar-brand:focus {\n  color: #fff;\n}\n\n.navbar-dark .navbar-nav .nav-link {\n  color: rgba(255, 255, 255, 0.5);\n}\n\n.navbar-dark .navbar-nav .nav-link:hover, .navbar-dark .navbar-nav .nav-link:focus {\n  color: rgba(255, 255, 255, 0.75);\n}\n\n.navbar-dark .navbar-nav .nav-link.disabled {\n  color: rgba(255, 255, 255, 0.25);\n}\n\n.navbar-dark .navbar-nav .show > .nav-link,\n.navbar-dark .navbar-nav .active > .nav-link,\n.navbar-dark .navbar-nav .nav-link.show,\n.navbar-dark .navbar-nav .nav-link.active {\n  color: #fff;\n}\n\n.navbar-dark .navbar-toggler {\n  color: rgba(255, 255, 255, 0.5);\n  border-color: rgba(255, 255, 255, 0.1);\n}\n\n.navbar-dark .navbar-toggler-icon {\n  background-image: url(\"data:image/svg+xml;charset=utf8,%3Csvg viewBox='0 0 30 30' xmlns='http://www.w3.org/2000/svg'%3E%3Cpath stroke='rgba(255, 255, 255, 0.5)' stroke-width='2' stroke-linecap='round' stroke-miterlimit='10' d='M4 7h22M4 15h22M4 23h22'/%3E%3C/svg%3E\");\n}\n\n.navbar-dark .navbar-text {\n  color: rgba(255, 255, 255, 0.5);\n}\n\n.navbar-dark .navbar-text a {\n  color: #fff;\n}\n\n.navbar-dark .navbar-text a:hover, .navbar-dark .navbar-text a:focus {\n  color: #fff;\n}\n\n.card {\n  position: relative;\n  display: -ms-flexbox;\n  display: flex;\n  -ms-flex-direction: column;\n  flex-direction: column;\n  min-width: 0;\n  word-wrap: break-word;\n  background-color: #fff;\n  background-clip: border-box;\n  border: 1px solid rgba(0, 0, 0, 0.125);\n  border-radius: 0.25rem;\n}\n\n.card > hr {\n  margin-right: 0;\n  margin-left: 0;\n}\n\n.card > .list-group:first-child .list-group-item:first-child {\n  border-top-left-radius: 0.25rem;\n  border-top-right-radius: 0.25rem;\n}\n\n.card > .list-group:last-child .list-group-item:last-child {\n  border-bottom-right-radius: 0.25rem;\n  border-bottom-left-radius: 0.25rem;\n}\n\n.card-body {\n  -ms-flex: 1 1 auto;\n  flex: 1 1 auto;\n  padding: 1.25rem;\n}\n\n.card-title {\n  margin-bottom: 0.75rem;\n}\n\n.card-subtitle {\n  margin-top: -0.375rem;\n  margin-bottom: 0;\n}\n\n.card-text:last-child {\n  margin-bottom: 0;\n}\n\n.card-link:hover {\n  text-decoration: none;\n}\n\n.card-link + .card-link {\n  margin-left: 1.25rem;\n}\n\n.card-header {\n  padding: 0.75rem 1.25rem;\n  margin-bottom: 0;\n  background-color: rgba(0, 0, 0, 0.03);\n  border-bottom: 1px solid rgba(0, 0, 0, 0.125);\n}\n\n.card-header:first-child {\n  border-radius: calc(0.25rem - 1px) calc(0.25rem - 1px) 0 0;\n}\n\n.card-header + .list-group .list-group-item:first-child {\n  border-top: 0;\n}\n\n.card-footer {\n  padding: 0.75rem 1.25rem;\n  background-color: rgba(0, 0, 0, 0.03);\n  border-top: 1px solid rgba(0, 0, 0, 0.125);\n}\n\n.card-footer:last-child {\n  border-radius: 0 0 calc(0.25rem - 1px) calc(0.25rem - 1px);\n}\n\n.card-header-tabs {\n  margin-right: -0.625rem;\n  margin-bottom: -0.75rem;\n  margin-left: -0.625rem;\n  border-bottom: 0;\n}\n\n.card-header-pills {\n  margin-right: -0.625rem;\n  margin-left: -0.625rem;\n}\n\n.card-img-overlay {\n  position: absolute;\n  top: 0;\n  right: 0;\n  bottom: 0;\n  left: 0;\n  padding: 1.25rem;\n}\n\n.card-img {\n  width: 100%;\n  border-radius: calc(0.25rem - 1px);\n}\n\n.card-img-top {\n  width: 100%;\n  border-top-left-radius: calc(0.25rem - 1px);\n  border-top-right-radius: calc(0.25rem - 1px);\n}\n\n.card-img-bottom {\n  width: 100%;\n  border-bottom-right-radius: calc(0.25rem - 1px);\n  border-bottom-left-radius: calc(0.25rem - 1px);\n}\n\n.card-deck {\n  display: -ms-flexbox;\n  display: flex;\n  -ms-flex-direction: column;\n  flex-direction: column;\n}\n\n.card-deck .card {\n  margin-bottom: 15px;\n}\n\n@media (min-width: 576px) {\n  .card-deck {\n    -ms-flex-flow: row wrap;\n    flex-flow: row wrap;\n    margin-right: -15px;\n    margin-left: -15px;\n  }\n  .card-deck .card {\n    display: -ms-flexbox;\n    display: flex;\n    -ms-flex: 1 0 0%;\n    flex: 1 0 0%;\n    -ms-flex-direction: column;\n    flex-direction: column;\n    margin-right: 15px;\n    margin-bottom: 0;\n    margin-left: 15px;\n  }\n}\n\n.card-group {\n  display: -ms-flexbox;\n  display: flex;\n  -ms-flex-direction: column;\n  flex-direction: column;\n}\n\n.card-group > .card {\n  margin-bottom: 15px;\n}\n\n@media (min-width: 576px) {\n  .card-group {\n    -ms-flex-flow: row wrap;\n    flex-flow: row wrap;\n  }\n  .card-group > .card {\n    -ms-flex: 1 0 0%;\n    flex: 1 0 0%;\n    margin-bottom: 0;\n  }\n  .card-group > .card + .card {\n    margin-left: 0;\n    border-left: 0;\n  }\n  .card-group > .card:first-child {\n    border-top-right-radius: 0;\n    border-bottom-right-radius: 0;\n  }\n  .card-group > .card:first-child .card-img-top,\n  .card-group > .card:first-child .card-header {\n    border-top-right-radius: 0;\n  }\n  .card-group > .card:first-child .card-img-bottom,\n  .card-group > .card:first-child .card-footer {\n    border-bottom-right-radius: 0;\n  }\n  .card-group > .card:last-child {\n    border-top-left-radius: 0;\n    border-bottom-left-radius: 0;\n  }\n  .card-group > .card:last-child .card-img-top,\n  .card-group > .card:last-child .card-header {\n    border-top-left-radius: 0;\n  }\n  .card-group > .card:last-child .card-img-bottom,\n  .card-group > .card:last-child .card-footer {\n    border-bottom-left-radius: 0;\n  }\n  .card-group > .card:only-child {\n    border-radius: 0.25rem;\n  }\n  .card-group > .card:only-child .card-img-top,\n  .card-group > .card:only-child .card-header {\n    border-top-left-radius: 0.25rem;\n    border-top-right-radius: 0.25rem;\n  }\n  .card-group > .card:only-child .card-img-bottom,\n  .card-group > .card:only-child .card-footer {\n    border-bottom-right-radius: 0.25rem;\n    border-bottom-left-radius: 0.25rem;\n  }\n  .card-group > .card:not(:first-child):not(:last-child):not(:only-child) {\n    border-radius: 0;\n  }\n  .card-group > .card:not(:first-child):not(:last-child):not(:only-child) .card-img-top,\n  .card-group > .card:not(:first-child):not(:last-child):not(:only-child) .card-img-bottom,\n  .card-group > .card:not(:first-child):not(:last-child):not(:only-child) .card-header,\n  .card-group > .card:not(:first-child):not(:last-child):not(:only-child) .card-footer {\n    border-radius: 0;\n  }\n}\n\n.card-columns .card {\n  margin-bottom: 0.75rem;\n}\n\n@media (min-width: 576px) {\n  .card-columns {\n    -webkit-column-count: 3;\n    -moz-column-count: 3;\n    column-count: 3;\n    -webkit-column-gap: 1.25rem;\n    -moz-column-gap: 1.25rem;\n    column-gap: 1.25rem;\n    orphans: 1;\n    widows: 1;\n  }\n  .card-columns .card {\n    display: inline-block;\n    width: 100%;\n  }\n}\n\n.accordion .card:not(:first-of-type):not(:last-of-type) {\n  border-bottom: 0;\n  border-radius: 0;\n}\n\n.accordion .card:not(:first-of-type) .card-header:first-child {\n  border-radius: 0;\n}\n\n.accordion .card:first-of-type {\n  border-bottom: 0;\n  border-bottom-right-radius: 0;\n  border-bottom-left-radius: 0;\n}\n\n.accordion .card:last-of-type {\n  border-top-left-radius: 0;\n  border-top-right-radius: 0;\n}\n\n.breadcrumb {\n  display: -ms-flexbox;\n  display: flex;\n  -ms-flex-wrap: wrap;\n  flex-wrap: wrap;\n  padding: 0.75rem 1rem;\n  margin-bottom: 1rem;\n  list-style: none;\n  background-color: #e9ecef;\n  border-radius: 0.25rem;\n}\n\n.breadcrumb-item + .breadcrumb-item {\n  padding-left: 0.5rem;\n}\n\n.breadcrumb-item + .breadcrumb-item::before {\n  display: inline-block;\n  padding-right: 0.5rem;\n  color: #6c757d;\n  content: \"/\";\n}\n\n.breadcrumb-item + .breadcrumb-item:hover::before {\n  text-decoration: underline;\n}\n\n.breadcrumb-item + .breadcrumb-item:hover::before {\n  text-decoration: none;\n}\n\n.breadcrumb-item.active {\n  color: #6c757d;\n}\n\n.pagination {\n  display: -ms-flexbox;\n  display: flex;\n  padding-left: 0;\n  list-style: none;\n  border-radius: 0.25rem;\n}\n\n.page-link {\n  position: relative;\n  display: block;\n  padding: 0.5rem 0.75rem;\n  margin-left: -1px;\n  line-height: 1.25;\n  color: #007bff;\n  background-color: #fff;\n  border: 1px solid #dee2e6;\n}\n\n.page-link:hover {\n  z-index: 2;\n  color: #0056b3;\n  text-decoration: none;\n  background-color: #e9ecef;\n  border-color: #dee2e6;\n}\n\n.page-link:focus {\n  z-index: 2;\n  outline: 0;\n  box-shadow: 0 0 0 0.2rem rgba(0, 123, 255, 0.25);\n}\n\n.page-link:not(:disabled):not(.disabled) {\n  cursor: pointer;\n}\n\n.page-item:first-child .page-link {\n  margin-left: 0;\n  border-top-left-radius: 0.25rem;\n  border-bottom-left-radius: 0.25rem;\n}\n\n.page-item:last-child .page-link {\n  border-top-right-radius: 0.25rem;\n  border-bottom-right-radius: 0.25rem;\n}\n\n.page-item.active .page-link {\n  z-index: 1;\n  color: #fff;\n  background-color: #007bff;\n  border-color: #007bff;\n}\n\n.page-item.disabled .page-link {\n  color: #6c757d;\n  pointer-events: none;\n  cursor: auto;\n  background-color: #fff;\n  border-color: #dee2e6;\n}\n\n.pagination-lg .page-link {\n  padding: 0.75rem 1.5rem;\n  font-size: 1.25rem;\n  line-height: 1.5;\n}\n\n.pagination-lg .page-item:first-child .page-link {\n  border-top-left-radius: 0.3rem;\n  border-bottom-left-radius: 0.3rem;\n}\n\n.pagination-lg .page-item:last-child .page-link {\n  border-top-right-radius: 0.3rem;\n  border-bottom-right-radius: 0.3rem;\n}\n\n.pagination-sm .page-link {\n  padding: 0.25rem 0.5rem;\n  font-size: 0.875rem;\n  line-height: 1.5;\n}\n\n.pagination-sm .page-item:first-child .page-link {\n  border-top-left-radius: 0.2rem;\n  border-bottom-left-radius: 0.2rem;\n}\n\n.pagination-sm .page-item:last-child .page-link {\n  border-top-right-radius: 0.2rem;\n  border-bottom-right-radius: 0.2rem;\n}\n\n.badge {\n  display: inline-block;\n  padding: 0.25em 0.4em;\n  font-size: 75%;\n  font-weight: 700;\n  line-height: 1;\n  text-align: center;\n  white-space: nowrap;\n  vertical-align: baseline;\n  border-radius: 0.25rem;\n}\n\n.badge:empty {\n  display: none;\n}\n\n.btn .badge {\n  position: relative;\n  top: -1px;\n}\n\n.badge-pill {\n  padding-right: 0.6em;\n  padding-left: 0.6em;\n  border-radius: 10rem;\n}\n\n.badge-primary {\n  color: #fff;\n  background-color: #007bff;\n}\n\n.badge-primary[href]:hover, .badge-primary[href]:focus {\n  color: #fff;\n  text-decoration: none;\n  background-color: #0062cc;\n}\n\n.badge-secondary {\n  color: #fff;\n  background-color: #6c757d;\n}\n\n.badge-secondary[href]:hover, .badge-secondary[href]:focus {\n  color: #fff;\n  text-decoration: none;\n  background-color: #545b62;\n}\n\n.badge-success {\n  color: #fff;\n  background-color: #28a745;\n}\n\n.badge-success[href]:hover, .badge-success[href]:focus {\n  color: #fff;\n  text-decoration: none;\n  background-color: #1e7e34;\n}\n\n.badge-info {\n  color: #fff;\n  background-color: #17a2b8;\n}\n\n.badge-info[href]:hover, .badge-info[href]:focus {\n  color: #fff;\n  text-decoration: none;\n  background-color: #117a8b;\n}\n\n.badge-warning {\n  color: #212529;\n  background-color: #ffc107;\n}\n\n.badge-warning[href]:hover, .badge-warning[href]:focus {\n  color: #212529;\n  text-decoration: none;\n  background-color: #d39e00;\n}\n\n.badge-danger {\n  color: #fff;\n  background-color: #dc3545;\n}\n\n.badge-danger[href]:hover, .badge-danger[href]:focus {\n  color: #fff;\n  text-decoration: none;\n  background-color: #bd2130;\n}\n\n.badge-light {\n  color: #212529;\n  background-color: #f8f9fa;\n}\n\n.badge-light[href]:hover, .badge-light[href]:focus {\n  color: #212529;\n  text-decoration: none;\n  background-color: #dae0e5;\n}\n\n.badge-dark {\n  color: #fff;\n  background-color: #343a40;\n}\n\n.badge-dark[href]:hover, .badge-dark[href]:focus {\n  color: #fff;\n  text-decoration: none;\n  background-color: #1d2124;\n}\n\n.jumbotron {\n  padding: 2rem 1rem;\n  margin-bottom: 2rem;\n  background-color: #e9ecef;\n  border-radius: 0.3rem;\n}\n\n@media (min-width: 576px) {\n  .jumbotron {\n    padding: 4rem 2rem;\n  }\n}\n\n.jumbotron-fluid {\n  padding-right: 0;\n  padding-left: 0;\n  border-radius: 0;\n}\n\n.alert {\n  position: relative;\n  padding: 0.75rem 1.25rem;\n  margin-bottom: 1rem;\n  border: 1px solid transparent;\n  border-radius: 0.25rem;\n}\n\n.alert-heading {\n  color: inherit;\n}\n\n.alert-link {\n  font-weight: 700;\n}\n\n.alert-dismissible {\n  padding-right: 4rem;\n}\n\n.alert-dismissible .close {\n  position: absolute;\n  top: 0;\n  right: 0;\n  padding: 0.75rem 1.25rem;\n  color: inherit;\n}\n\n.alert-primary {\n  color: #004085;\n  background-color: #cce5ff;\n  border-color: #b8daff;\n}\n\n.alert-primary hr {\n  border-top-color: #9fcdff;\n}\n\n.alert-primary .alert-link {\n  color: #002752;\n}\n\n.alert-secondary {\n  color: #383d41;\n  background-color: #e2e3e5;\n  border-color: #d6d8db;\n}\n\n.alert-secondary hr {\n  border-top-color: #c8cbcf;\n}\n\n.alert-secondary .alert-link {\n  color: #202326;\n}\n\n.alert-success {\n  color: #155724;\n  background-color: #d4edda;\n  border-color: #c3e6cb;\n}\n\n.alert-success hr {\n  border-top-color: #b1dfbb;\n}\n\n.alert-success .alert-link {\n  color: #0b2e13;\n}\n\n.alert-info {\n  color: #0c5460;\n  background-color: #d1ecf1;\n  border-color: #bee5eb;\n}\n\n.alert-info hr {\n  border-top-color: #abdde5;\n}\n\n.alert-info .alert-link {\n  color: #062c33;\n}\n\n.alert-warning {\n  color: #856404;\n  background-color: #fff3cd;\n  border-color: #ffeeba;\n}\n\n.alert-warning hr {\n  border-top-color: #ffe8a1;\n}\n\n.alert-warning .alert-link {\n  color: #533f03;\n}\n\n.alert-danger {\n  color: #721c24;\n  background-color: #f8d7da;\n  border-color: #f5c6cb;\n}\n\n.alert-danger hr {\n  border-top-color: #f1b0b7;\n}\n\n.alert-danger .alert-link {\n  color: #491217;\n}\n\n.alert-light {\n  color: #818182;\n  background-color: #fefefe;\n  border-color: #fdfdfe;\n}\n\n.alert-light hr {\n  border-top-color: #ececf6;\n}\n\n.alert-light .alert-link {\n  color: #686868;\n}\n\n.alert-dark {\n  color: #1b1e21;\n  background-color: #d6d8d9;\n  border-color: #c6c8ca;\n}\n\n.alert-dark hr {\n  border-top-color: #b9bbbe;\n}\n\n.alert-dark .alert-link {\n  color: #040505;\n}\n\n@-webkit-keyframes progress-bar-stripes {\n  from {\n    background-position: 1rem 0;\n  }\n  to {\n    background-position: 0 0;\n  }\n}\n\n@keyframes progress-bar-stripes {\n  from {\n    background-position: 1rem 0;\n  }\n  to {\n    background-position: 0 0;\n  }\n}\n\n.progress {\n  display: -ms-flexbox;\n  display: flex;\n  height: 1rem;\n  overflow: hidden;\n  font-size: 0.75rem;\n  background-color: #e9ecef;\n  border-radius: 0.25rem;\n}\n\n.progress-bar {\n  display: -ms-flexbox;\n  display: flex;\n  -ms-flex-direction: column;\n  flex-direction: column;\n  -ms-flex-pack: center;\n  justify-content: center;\n  color: #fff;\n  text-align: center;\n  white-space: nowrap;\n  background-color: #007bff;\n  transition: width 0.6s ease;\n}\n\n@media screen and (prefers-reduced-motion: reduce) {\n  .progress-bar {\n    transition: none;\n  }\n}\n\n.progress-bar-striped {\n  background-image: linear-gradient(45deg, rgba(255, 255, 255, 0.15) 25%, transparent 25%, transparent 50%, rgba(255, 255, 255, 0.15) 50%, rgba(255, 255, 255, 0.15) 75%, transparent 75%, transparent);\n  background-size: 1rem 1rem;\n}\n\n.progress-bar-animated {\n  -webkit-animation: progress-bar-stripes 1s linear infinite;\n  animation: progress-bar-stripes 1s linear infinite;\n}\n\n.media {\n  display: -ms-flexbox;\n  display: flex;\n  -ms-flex-align: start;\n  align-items: flex-start;\n}\n\n.media-body {\n  -ms-flex: 1;\n  flex: 1;\n}\n\n.list-group {\n  display: -ms-flexbox;\n  display: flex;\n  -ms-flex-direction: column;\n  flex-direction: column;\n  padding-left: 0;\n  margin-bottom: 0;\n}\n\n.list-group-item-action {\n  width: 100%;\n  color: #495057;\n  text-align: inherit;\n}\n\n.list-group-item-action:hover, .list-group-item-action:focus {\n  color: #495057;\n  text-decoration: none;\n  background-color: #f8f9fa;\n}\n\n.list-group-item-action:active {\n  color: #212529;\n  background-color: #e9ecef;\n}\n\n.list-group-item {\n  position: relative;\n  display: block;\n  padding: 0.75rem 1.25rem;\n  margin-bottom: -1px;\n  background-color: #fff;\n  border: 1px solid rgba(0, 0, 0, 0.125);\n}\n\n.list-group-item:first-child {\n  border-top-left-radius: 0.25rem;\n  border-top-right-radius: 0.25rem;\n}\n\n.list-group-item:last-child {\n  margin-bottom: 0;\n  border-bottom-right-radius: 0.25rem;\n  border-bottom-left-radius: 0.25rem;\n}\n\n.list-group-item:hover, .list-group-item:focus {\n  z-index: 1;\n  text-decoration: none;\n}\n\n.list-group-item.disabled, .list-group-item:disabled {\n  color: #6c757d;\n  background-color: #fff;\n}\n\n.list-group-item.active {\n  z-index: 2;\n  color: #fff;\n  background-color: #007bff;\n  border-color: #007bff;\n}\n\n.list-group-flush .list-group-item {\n  border-right: 0;\n  border-left: 0;\n  border-radius: 0;\n}\n\n.list-group-flush:first-child .list-group-item:first-child {\n  border-top: 0;\n}\n\n.list-group-flush:last-child .list-group-item:last-child {\n  border-bottom: 0;\n}\n\n.list-group-item-primary {\n  color: #004085;\n  background-color: #b8daff;\n}\n\n.list-group-item-primary.list-group-item-action:hover, .list-group-item-primary.list-group-item-action:focus {\n  color: #004085;\n  background-color: #9fcdff;\n}\n\n.list-group-item-primary.list-group-item-action.active {\n  color: #fff;\n  background-color: #004085;\n  border-color: #004085;\n}\n\n.list-group-item-secondary {\n  color: #383d41;\n  background-color: #d6d8db;\n}\n\n.list-group-item-secondary.list-group-item-action:hover, .list-group-item-secondary.list-group-item-action:focus {\n  color: #383d41;\n  background-color: #c8cbcf;\n}\n\n.list-group-item-secondary.list-group-item-action.active {\n  color: #fff;\n  background-color: #383d41;\n  border-color: #383d41;\n}\n\n.list-group-item-success {\n  color: #155724;\n  background-color: #c3e6cb;\n}\n\n.list-group-item-success.list-group-item-action:hover, .list-group-item-success.list-group-item-action:focus {\n  color: #155724;\n  background-color: #b1dfbb;\n}\n\n.list-group-item-success.list-group-item-action.active {\n  color: #fff;\n  background-color: #155724;\n  border-color: #155724;\n}\n\n.list-group-item-info {\n  color: #0c5460;\n  background-color: #bee5eb;\n}\n\n.list-group-item-info.list-group-item-action:hover, .list-group-item-info.list-group-item-action:focus {\n  color: #0c5460;\n  background-color: #abdde5;\n}\n\n.list-group-item-info.list-group-item-action.active {\n  color: #fff;\n  background-color: #0c5460;\n  border-color: #0c5460;\n}\n\n.list-group-item-warning {\n  color: #856404;\n  background-color: #ffeeba;\n}\n\n.list-group-item-warning.list-group-item-action:hover, .list-group-item-warning.list-group-item-action:focus {\n  color: #856404;\n  background-color: #ffe8a1;\n}\n\n.list-group-item-warning.list-group-item-action.active {\n  color: #fff;\n  background-color: #856404;\n  border-color: #856404;\n}\n\n.list-group-item-danger {\n  color: #721c24;\n  background-color: #f5c6cb;\n}\n\n.list-group-item-danger.list-group-item-action:hover, .list-group-item-danger.list-group-item-action:focus {\n  color: #721c24;\n  background-color: #f1b0b7;\n}\n\n.list-group-item-danger.list-group-item-action.active {\n  color: #fff;\n  background-color: #721c24;\n  border-color: #721c24;\n}\n\n.list-group-item-light {\n  color: #818182;\n  background-color: #fdfdfe;\n}\n\n.list-group-item-light.list-group-item-action:hover, .list-group-item-light.list-group-item-action:focus {\n  color: #818182;\n  background-color: #ececf6;\n}\n\n.list-group-item-light.list-group-item-action.active {\n  color: #fff;\n  background-color: #818182;\n  border-color: #818182;\n}\n\n.list-group-item-dark {\n  color: #1b1e21;\n  background-color: #c6c8ca;\n}\n\n.list-group-item-dark.list-group-item-action:hover, .list-group-item-dark.list-group-item-action:focus {\n  color: #1b1e21;\n  background-color: #b9bbbe;\n}\n\n.list-group-item-dark.list-group-item-action.active {\n  color: #fff;\n  background-color: #1b1e21;\n  border-color: #1b1e21;\n}\n\n.close {\n  float: right;\n  font-size: 1.5rem;\n  font-weight: 700;\n  line-height: 1;\n  color: #000;\n  text-shadow: 0 1px 0 #fff;\n  opacity: .5;\n}\n\n.close:hover, .close:focus {\n  color: #000;\n  text-decoration: none;\n  opacity: .75;\n}\n\n.close:not(:disabled):not(.disabled) {\n  cursor: pointer;\n}\n\nbutton.close {\n  padding: 0;\n  background-color: transparent;\n  border: 0;\n  -webkit-appearance: none;\n}\n\n.modal-open {\n  overflow: hidden;\n}\n\n.modal {\n  position: fixed;\n  top: 0;\n  right: 0;\n  bottom: 0;\n  left: 0;\n  z-index: 1050;\n  display: none;\n  overflow: hidden;\n  outline: 0;\n}\n\n.modal-open .modal {\n  overflow-x: hidden;\n  overflow-y: auto;\n}\n\n.modal-dialog {\n  position: relative;\n  width: auto;\n  margin: 0.5rem;\n  pointer-events: none;\n}\n\n.modal.fade .modal-dialog {\n  transition: -webkit-transform 0.3s ease-out;\n  transition: transform 0.3s ease-out;\n  transition: transform 0.3s ease-out, -webkit-transform 0.3s ease-out;\n  -webkit-transform: translate(0, -25%);\n  transform: translate(0, -25%);\n}\n\n@media screen and (prefers-reduced-motion: reduce) {\n  .modal.fade .modal-dialog {\n    transition: none;\n  }\n}\n\n.modal.show .modal-dialog {\n  -webkit-transform: translate(0, 0);\n  transform: translate(0, 0);\n}\n\n.modal-dialog-centered {\n  display: -ms-flexbox;\n  display: flex;\n  -ms-flex-align: center;\n  align-items: center;\n  min-height: calc(100% - (0.5rem * 2));\n}\n\n.modal-content {\n  position: relative;\n  display: -ms-flexbox;\n  display: flex;\n  -ms-flex-direction: column;\n  flex-direction: column;\n  width: 100%;\n  pointer-events: auto;\n  background-color: #fff;\n  background-clip: padding-box;\n  border: 1px solid rgba(0, 0, 0, 0.2);\n  border-radius: 0.3rem;\n  outline: 0;\n}\n\n.modal-backdrop {\n  position: fixed;\n  top: 0;\n  right: 0;\n  bottom: 0;\n  left: 0;\n  z-index: 1040;\n  background-color: #000;\n}\n\n.modal-backdrop.fade {\n  opacity: 0;\n}\n\n.modal-backdrop.show {\n  opacity: 0.5;\n}\n\n.modal-header {\n  display: -ms-flexbox;\n  display: flex;\n  -ms-flex-align: start;\n  align-items: flex-start;\n  -ms-flex-pack: justify;\n  justify-content: space-between;\n  padding: 1rem;\n  border-bottom: 1px solid #e9ecef;\n  border-top-left-radius: 0.3rem;\n  border-top-right-radius: 0.3rem;\n}\n\n.modal-header .close {\n  padding: 1rem;\n  margin: -1rem -1rem -1rem auto;\n}\n\n.modal-title {\n  margin-bottom: 0;\n  line-height: 1.5;\n}\n\n.modal-body {\n  position: relative;\n  -ms-flex: 1 1 auto;\n  flex: 1 1 auto;\n  padding: 1rem;\n}\n\n.modal-footer {\n  display: -ms-flexbox;\n  display: flex;\n  -ms-flex-align: center;\n  align-items: center;\n  -ms-flex-pack: end;\n  justify-content: flex-end;\n  padding: 1rem;\n  border-top: 1px solid #e9ecef;\n}\n\n.modal-footer > :not(:first-child) {\n  margin-left: .25rem;\n}\n\n.modal-footer > :not(:last-child) {\n  margin-right: .25rem;\n}\n\n.modal-scrollbar-measure {\n  position: absolute;\n  top: -9999px;\n  width: 50px;\n  height: 50px;\n  overflow: scroll;\n}\n\n@media (min-width: 576px) {\n  .modal-dialog {\n    max-width: 500px;\n    margin: 1.75rem auto;\n  }\n  .modal-dialog-centered {\n    min-height: calc(100% - (1.75rem * 2));\n  }\n  .modal-sm {\n    max-width: 300px;\n  }\n}\n\n@media (min-width: 992px) {\n  .modal-lg {\n    max-width: 800px;\n  }\n}\n\n.tooltip {\n  position: absolute;\n  z-index: 1070;\n  display: block;\n  margin: 0;\n  font-family: -apple-system, BlinkMacSystemFont, \"Segoe UI\", Roboto, \"Helvetica Neue\", Arial, sans-serif, \"Apple Color Emoji\", \"Segoe UI Emoji\", \"Segoe UI Symbol\";\n  font-style: normal;\n  font-weight: 400;\n  line-height: 1.5;\n  text-align: left;\n  text-align: start;\n  text-decoration: none;\n  text-shadow: none;\n  text-transform: none;\n  letter-spacing: normal;\n  word-break: normal;\n  word-spacing: normal;\n  white-space: normal;\n  line-break: auto;\n  font-size: 0.875rem;\n  word-wrap: break-word;\n  opacity: 0;\n}\n\n.tooltip.show {\n  opacity: 0.9;\n}\n\n.tooltip .arrow {\n  position: absolute;\n  display: block;\n  width: 0.8rem;\n  height: 0.4rem;\n}\n\n.tooltip .arrow::before {\n  position: absolute;\n  content: \"\";\n  border-color: transparent;\n  border-style: solid;\n}\n\n.bs-tooltip-top, .bs-tooltip-auto[x-placement^=\"top\"] {\n  padding: 0.4rem 0;\n}\n\n.bs-tooltip-top .arrow, .bs-tooltip-auto[x-placement^=\"top\"] .arrow {\n  bottom: 0;\n}\n\n.bs-tooltip-top .arrow::before, .bs-tooltip-auto[x-placement^=\"top\"] .arrow::before {\n  top: 0;\n  border-width: 0.4rem 0.4rem 0;\n  border-top-color: #000;\n}\n\n.bs-tooltip-right, .bs-tooltip-auto[x-placement^=\"right\"] {\n  padding: 0 0.4rem;\n}\n\n.bs-tooltip-right .arrow, .bs-tooltip-auto[x-placement^=\"right\"] .arrow {\n  left: 0;\n  width: 0.4rem;\n  height: 0.8rem;\n}\n\n.bs-tooltip-right .arrow::before, .bs-tooltip-auto[x-placement^=\"right\"] .arrow::before {\n  right: 0;\n  border-width: 0.4rem 0.4rem 0.4rem 0;\n  border-right-color: #000;\n}\n\n.bs-tooltip-bottom, .bs-tooltip-auto[x-placement^=\"bottom\"] {\n  padding: 0.4rem 0;\n}\n\n.bs-tooltip-bottom .arrow, .bs-tooltip-auto[x-placement^=\"bottom\"] .arrow {\n  top: 0;\n}\n\n.bs-tooltip-bottom .arrow::before, .bs-tooltip-auto[x-placement^=\"bottom\"] .arrow::before {\n  bottom: 0;\n  border-width: 0 0.4rem 0.4rem;\n  border-bottom-color: #000;\n}\n\n.bs-tooltip-left, .bs-tooltip-auto[x-placement^=\"left\"] {\n  padding: 0 0.4rem;\n}\n\n.bs-tooltip-left .arrow, .bs-tooltip-auto[x-placement^=\"left\"] .arrow {\n  right: 0;\n  width: 0.4rem;\n  height: 0.8rem;\n}\n\n.bs-tooltip-left .arrow::before, .bs-tooltip-auto[x-placement^=\"left\"] .arrow::before {\n  left: 0;\n  border-width: 0.4rem 0 0.4rem 0.4rem;\n  border-left-color: #000;\n}\n\n.tooltip-inner {\n  max-width: 200px;\n  padding: 0.25rem 0.5rem;\n  color: #fff;\n  text-align: center;\n  background-color: #000;\n  border-radius: 0.25rem;\n}\n\n.popover {\n  position: absolute;\n  top: 0;\n  left: 0;\n  z-index: 1060;\n  display: block;\n  max-width: 276px;\n  font-family: -apple-system, BlinkMacSystemFont, \"Segoe UI\", Roboto, \"Helvetica Neue\", Arial, sans-serif, \"Apple Color Emoji\", \"Segoe UI Emoji\", \"Segoe UI Symbol\";\n  font-style: normal;\n  font-weight: 400;\n  line-height: 1.5;\n  text-align: left;\n  text-align: start;\n  text-decoration: none;\n  text-shadow: none;\n  text-transform: none;\n  letter-spacing: normal;\n  word-break: normal;\n  word-spacing: normal;\n  white-space: normal;\n  line-break: auto;\n  font-size: 0.875rem;\n  word-wrap: break-word;\n  background-color: #fff;\n  background-clip: padding-box;\n  border: 1px solid rgba(0, 0, 0, 0.2);\n  border-radius: 0.3rem;\n}\n\n.popover .arrow {\n  position: absolute;\n  display: block;\n  width: 1rem;\n  height: 0.5rem;\n  margin: 0 0.3rem;\n}\n\n.popover .arrow::before, .popover .arrow::after {\n  position: absolute;\n  display: block;\n  content: \"\";\n  border-color: transparent;\n  border-style: solid;\n}\n\n.bs-popover-top, .bs-popover-auto[x-placement^=\"top\"] {\n  margin-bottom: 0.5rem;\n}\n\n.bs-popover-top .arrow, .bs-popover-auto[x-placement^=\"top\"] .arrow {\n  bottom: calc((0.5rem + 1px) * -1);\n}\n\n.bs-popover-top .arrow::before, .bs-popover-auto[x-placement^=\"top\"] .arrow::before,\n.bs-popover-top .arrow::after,\n.bs-popover-auto[x-placement^=\"top\"] .arrow::after {\n  border-width: 0.5rem 0.5rem 0;\n}\n\n.bs-popover-top .arrow::before, .bs-popover-auto[x-placement^=\"top\"] .arrow::before {\n  bottom: 0;\n  border-top-color: rgba(0, 0, 0, 0.25);\n}\n\n\n.bs-popover-top .arrow::after,\n.bs-popover-auto[x-placement^=\"top\"] .arrow::after {\n  bottom: 1px;\n  border-top-color: #fff;\n}\n\n.bs-popover-right, .bs-popover-auto[x-placement^=\"right\"] {\n  margin-left: 0.5rem;\n}\n\n.bs-popover-right .arrow, .bs-popover-auto[x-placement^=\"right\"] .arrow {\n  left: calc((0.5rem + 1px) * -1);\n  width: 0.5rem;\n  height: 1rem;\n  margin: 0.3rem 0;\n}\n\n.bs-popover-right .arrow::before, .bs-popover-auto[x-placement^=\"right\"] .arrow::before,\n.bs-popover-right .arrow::after,\n.bs-popover-auto[x-placement^=\"right\"] .arrow::after {\n  border-width: 0.5rem 0.5rem 0.5rem 0;\n}\n\n.bs-popover-right .arrow::before, .bs-popover-auto[x-placement^=\"right\"] .arrow::before {\n  left: 0;\n  border-right-color: rgba(0, 0, 0, 0.25);\n}\n\n\n.bs-popover-right .arrow::after,\n.bs-popover-auto[x-placement^=\"right\"] .arrow::after {\n  left: 1px;\n  border-right-color: #fff;\n}\n\n.bs-popover-bottom, .bs-popover-auto[x-placement^=\"bottom\"] {\n  margin-top: 0.5rem;\n}\n\n.bs-popover-bottom .arrow, .bs-popover-auto[x-placement^=\"bottom\"] .arrow {\n  top: calc((0.5rem + 1px) * -1);\n}\n\n.bs-popover-bottom .arrow::before, .bs-popover-auto[x-placement^=\"bottom\"] .arrow::before,\n.bs-popover-bottom .arrow::after,\n.bs-popover-auto[x-placement^=\"bottom\"] .arrow::after {\n  border-width: 0 0.5rem 0.5rem 0.5rem;\n}\n\n.bs-popover-bottom .arrow::before, .bs-popover-auto[x-placement^=\"bottom\"] .arrow::before {\n  top: 0;\n  border-bottom-color: rgba(0, 0, 0, 0.25);\n}\n\n\n.bs-popover-bottom .arrow::after,\n.bs-popover-auto[x-placement^=\"bottom\"] .arrow::after {\n  top: 1px;\n  border-bottom-color: #fff;\n}\n\n.bs-popover-bottom .popover-header::before, .bs-popover-auto[x-placement^=\"bottom\"] .popover-header::before {\n  position: absolute;\n  top: 0;\n  left: 50%;\n  display: block;\n  width: 1rem;\n  margin-left: -0.5rem;\n  content: \"\";\n  border-bottom: 1px solid #f7f7f7;\n}\n\n.bs-popover-left, .bs-popover-auto[x-placement^=\"left\"] {\n  margin-right: 0.5rem;\n}\n\n.bs-popover-left .arrow, .bs-popover-auto[x-placement^=\"left\"] .arrow {\n  right: calc((0.5rem + 1px) * -1);\n  width: 0.5rem;\n  height: 1rem;\n  margin: 0.3rem 0;\n}\n\n.bs-popover-left .arrow::before, .bs-popover-auto[x-placement^=\"left\"] .arrow::before,\n.bs-popover-left .arrow::after,\n.bs-popover-auto[x-placement^=\"left\"] .arrow::after {\n  border-width: 0.5rem 0 0.5rem 0.5rem;\n}\n\n.bs-popover-left .arrow::before, .bs-popover-auto[x-placement^=\"left\"] .arrow::before {\n  right: 0;\n  border-left-color: rgba(0, 0, 0, 0.25);\n}\n\n\n.bs-popover-left .arrow::after,\n.bs-popover-auto[x-placement^=\"left\"] .arrow::after {\n  right: 1px;\n  border-left-color: #fff;\n}\n\n.popover-header {\n  padding: 0.5rem 0.75rem;\n  margin-bottom: 0;\n  font-size: 1rem;\n  color: inherit;\n  background-color: #f7f7f7;\n  border-bottom: 1px solid #ebebeb;\n  border-top-left-radius: calc(0.3rem - 1px);\n  border-top-right-radius: calc(0.3rem - 1px);\n}\n\n.popover-header:empty {\n  display: none;\n}\n\n.popover-body {\n  padding: 0.5rem 0.75rem;\n  color: #212529;\n}\n\n.carousel {\n  position: relative;\n}\n\n.carousel-inner {\n  position: relative;\n  width: 100%;\n  overflow: hidden;\n}\n\n.carousel-item {\n  position: relative;\n  display: none;\n  -ms-flex-align: center;\n  align-items: center;\n  width: 100%;\n  transition: -webkit-transform 0.6s ease;\n  transition: transform 0.6s ease;\n  transition: transform 0.6s ease, -webkit-transform 0.6s ease;\n  -webkit-backface-visibility: hidden;\n  backface-visibility: hidden;\n  -webkit-perspective: 1000px;\n  perspective: 1000px;\n}\n\n@media screen and (prefers-reduced-motion: reduce) {\n  .carousel-item {\n    transition: none;\n  }\n}\n\n.carousel-item.active,\n.carousel-item-next,\n.carousel-item-prev {\n  display: block;\n}\n\n.carousel-item-next,\n.carousel-item-prev {\n  position: absolute;\n  top: 0;\n}\n\n.carousel-item-next.carousel-item-left,\n.carousel-item-prev.carousel-item-right {\n  -webkit-transform: translateX(0);\n  transform: translateX(0);\n}\n\n@supports ((-webkit-transform-style: preserve-3d) or (transform-style: preserve-3d)) {\n  .carousel-item-next.carousel-item-left,\n  .carousel-item-prev.carousel-item-right {\n    -webkit-transform: translate3d(0, 0, 0);\n    transform: translate3d(0, 0, 0);\n  }\n}\n\n.carousel-item-next,\n.active.carousel-item-right {\n  -webkit-transform: translateX(100%);\n  transform: translateX(100%);\n}\n\n@supports ((-webkit-transform-style: preserve-3d) or (transform-style: preserve-3d)) {\n  .carousel-item-next,\n  .active.carousel-item-right {\n    -webkit-transform: translate3d(100%, 0, 0);\n    transform: translate3d(100%, 0, 0);\n  }\n}\n\n.carousel-item-prev,\n.active.carousel-item-left {\n  -webkit-transform: translateX(-100%);\n  transform: translateX(-100%);\n}\n\n@supports ((-webkit-transform-style: preserve-3d) or (transform-style: preserve-3d)) {\n  .carousel-item-prev,\n  .active.carousel-item-left {\n    -webkit-transform: translate3d(-100%, 0, 0);\n    transform: translate3d(-100%, 0, 0);\n  }\n}\n\n.carousel-fade .carousel-item {\n  opacity: 0;\n  transition-duration: .6s;\n  transition-property: opacity;\n}\n\n.carousel-fade .carousel-item.active,\n.carousel-fade .carousel-item-next.carousel-item-left,\n.carousel-fade .carousel-item-prev.carousel-item-right {\n  opacity: 1;\n}\n\n.carousel-fade .active.carousel-item-left,\n.carousel-fade .active.carousel-item-right {\n  opacity: 0;\n}\n\n.carousel-fade .carousel-item-next,\n.carousel-fade .carousel-item-prev,\n.carousel-fade .carousel-item.active,\n.carousel-fade .active.carousel-item-left,\n.carousel-fade .active.carousel-item-prev {\n  -webkit-transform: translateX(0);\n  transform: translateX(0);\n}\n\n@supports ((-webkit-transform-style: preserve-3d) or (transform-style: preserve-3d)) {\n  .carousel-fade .carousel-item-next,\n  .carousel-fade .carousel-item-prev,\n  .carousel-fade .carousel-item.active,\n  .carousel-fade .active.carousel-item-left,\n  .carousel-fade .active.carousel-item-prev {\n    -webkit-transform: translate3d(0, 0, 0);\n    transform: translate3d(0, 0, 0);\n  }\n}\n\n.carousel-control-prev,\n.carousel-control-next {\n  position: absolute;\n  top: 0;\n  bottom: 0;\n  display: -ms-flexbox;\n  display: flex;\n  -ms-flex-align: center;\n  align-items: center;\n  -ms-flex-pack: center;\n  justify-content: center;\n  width: 15%;\n  color: #fff;\n  text-align: center;\n  opacity: 0.5;\n}\n\n.carousel-control-prev:hover, .carousel-control-prev:focus,\n.carousel-control-next:hover,\n.carousel-control-next:focus {\n  color: #fff;\n  text-decoration: none;\n  outline: 0;\n  opacity: .9;\n}\n\n.carousel-control-prev {\n  left: 0;\n}\n\n.carousel-control-next {\n  right: 0;\n}\n\n.carousel-control-prev-icon,\n.carousel-control-next-icon {\n  display: inline-block;\n  width: 20px;\n  height: 20px;\n  background: transparent no-repeat center center;\n  background-size: 100% 100%;\n}\n\n.carousel-control-prev-icon {\n  background-image: url(\"data:image/svg+xml;charset=utf8,%3Csvg xmlns='http://www.w3.org/2000/svg' fill='%23fff' viewBox='0 0 8 8'%3E%3Cpath d='M5.25 0l-4 4 4 4 1.5-1.5-2.5-2.5 2.5-2.5-1.5-1.5z'/%3E%3C/svg%3E\");\n}\n\n.carousel-control-next-icon {\n  background-image: url(\"data:image/svg+xml;charset=utf8,%3Csvg xmlns='http://www.w3.org/2000/svg' fill='%23fff' viewBox='0 0 8 8'%3E%3Cpath d='M2.75 0l-1.5 1.5 2.5 2.5-2.5 2.5 1.5 1.5 4-4-4-4z'/%3E%3C/svg%3E\");\n}\n\n.carousel-indicators {\n  position: absolute;\n  right: 0;\n  bottom: 10px;\n  left: 0;\n  z-index: 15;\n  display: -ms-flexbox;\n  display: flex;\n  -ms-flex-pack: center;\n  justify-content: center;\n  padding-left: 0;\n  margin-right: 15%;\n  margin-left: 15%;\n  list-style: none;\n}\n\n.carousel-indicators li {\n  position: relative;\n  -ms-flex: 0 1 auto;\n  flex: 0 1 auto;\n  width: 30px;\n  height: 3px;\n  margin-right: 3px;\n  margin-left: 3px;\n  text-indent: -999px;\n  cursor: pointer;\n  background-color: rgba(255, 255, 255, 0.5);\n}\n\n.carousel-indicators li::before {\n  position: absolute;\n  top: -10px;\n  left: 0;\n  display: inline-block;\n  width: 100%;\n  height: 10px;\n  content: \"\";\n}\n\n.carousel-indicators li::after {\n  position: absolute;\n  bottom: -10px;\n  left: 0;\n  display: inline-block;\n  width: 100%;\n  height: 10px;\n  content: \"\";\n}\n\n.carousel-indicators .active {\n  background-color: #fff;\n}\n\n.carousel-caption {\n  position: absolute;\n  right: 15%;\n  bottom: 20px;\n  left: 15%;\n  z-index: 10;\n  padding-top: 20px;\n  padding-bottom: 20px;\n  color: #fff;\n  text-align: center;\n}\n\n.align-baseline {\n  vertical-align: baseline !important;\n}\n\n.align-top {\n  vertical-align: top !important;\n}\n\n.align-middle {\n  vertical-align: middle !important;\n}\n\n.align-bottom {\n  vertical-align: bottom !important;\n}\n\n.align-text-bottom {\n  vertical-align: text-bottom !important;\n}\n\n.align-text-top {\n  vertical-align: text-top !important;\n}\n\n.bg-primary {\n  background-color: #007bff !important;\n}\n\na.bg-primary:hover, a.bg-primary:focus,\nbutton.bg-primary:hover,\nbutton.bg-primary:focus {\n  background-color: #0062cc !important;\n}\n\n.bg-secondary {\n  background-color: #6c757d !important;\n}\n\na.bg-secondary:hover, a.bg-secondary:focus,\nbutton.bg-secondary:hover,\nbutton.bg-secondary:focus {\n  background-color: #545b62 !important;\n}\n\n.bg-success {\n  background-color: #28a745 !important;\n}\n\na.bg-success:hover, a.bg-success:focus,\nbutton.bg-success:hover,\nbutton.bg-success:focus {\n  background-color: #1e7e34 !important;\n}\n\n.bg-info {\n  background-color: #17a2b8 !important;\n}\n\na.bg-info:hover, a.bg-info:focus,\nbutton.bg-info:hover,\nbutton.bg-info:focus {\n  background-color: #117a8b !important;\n}\n\n.bg-warning {\n  background-color: #ffc107 !important;\n}\n\na.bg-warning:hover, a.bg-warning:focus,\nbutton.bg-warning:hover,\nbutton.bg-warning:focus {\n  background-color: #d39e00 !important;\n}\n\n.bg-danger {\n  background-color: #dc3545 !important;\n}\n\na.bg-danger:hover, a.bg-danger:focus,\nbutton.bg-danger:hover,\nbutton.bg-danger:focus {\n  background-color: #bd2130 !important;\n}\n\n.bg-light {\n  background-color: #f8f9fa !important;\n}\n\na.bg-light:hover, a.bg-light:focus,\nbutton.bg-light:hover,\nbutton.bg-light:focus {\n  background-color: #dae0e5 !important;\n}\n\n.bg-dark {\n  background-color: #343a40 !important;\n}\n\na.bg-dark:hover, a.bg-dark:focus,\nbutton.bg-dark:hover,\nbutton.bg-dark:focus {\n  background-color: #1d2124 !important;\n}\n\n.bg-white {\n  background-color: #fff !important;\n}\n\n.bg-transparent {\n  background-color: transparent !important;\n}\n\n.border {\n  border: 1px solid #dee2e6 !important;\n}\n\n.border-top {\n  border-top: 1px solid #dee2e6 !important;\n}\n\n.border-right {\n  border-right: 1px solid #dee2e6 !important;\n}\n\n.border-bottom {\n  border-bottom: 1px solid #dee2e6 !important;\n}\n\n.border-left {\n  border-left: 1px solid #dee2e6 !important;\n}\n\n.border-0 {\n  border: 0 !important;\n}\n\n.border-top-0 {\n  border-top: 0 !important;\n}\n\n.border-right-0 {\n  border-right: 0 !important;\n}\n\n.border-bottom-0 {\n  border-bottom: 0 !important;\n}\n\n.border-left-0 {\n  border-left: 0 !important;\n}\n\n.border-primary {\n  border-color: #007bff !important;\n}\n\n.border-secondary {\n  border-color: #6c757d !important;\n}\n\n.border-success {\n  border-color: #28a745 !important;\n}\n\n.border-info {\n  border-color: #17a2b8 !important;\n}\n\n.border-warning {\n  border-color: #ffc107 !important;\n}\n\n.border-danger {\n  border-color: #dc3545 !important;\n}\n\n.border-light {\n  border-color: #f8f9fa !important;\n}\n\n.border-dark {\n  border-color: #343a40 !important;\n}\n\n.border-white {\n  border-color: #fff !important;\n}\n\n.rounded {\n  border-radius: 0.25rem !important;\n}\n\n.rounded-top {\n  border-top-left-radius: 0.25rem !important;\n  border-top-right-radius: 0.25rem !important;\n}\n\n.rounded-right {\n  border-top-right-radius: 0.25rem !important;\n  border-bottom-right-radius: 0.25rem !important;\n}\n\n.rounded-bottom {\n  border-bottom-right-radius: 0.25rem !important;\n  border-bottom-left-radius: 0.25rem !important;\n}\n\n.rounded-left {\n  border-top-left-radius: 0.25rem !important;\n  border-bottom-left-radius: 0.25rem !important;\n}\n\n.rounded-circle {\n  border-radius: 50% !important;\n}\n\n.rounded-0 {\n  border-radius: 0 !important;\n}\n\n.clearfix::after {\n  display: block;\n  clear: both;\n  content: \"\";\n}\n\n.d-none {\n  display: none !important;\n}\n\n.d-inline {\n  display: inline !important;\n}\n\n.d-inline-block {\n  display: inline-block !important;\n}\n\n.d-block {\n  display: block !important;\n}\n\n.d-table {\n  display: table !important;\n}\n\n.d-table-row {\n  display: table-row !important;\n}\n\n.d-table-cell {\n  display: table-cell !important;\n}\n\n.d-flex {\n  display: -ms-flexbox !important;\n  display: flex !important;\n}\n\n.d-inline-flex {\n  display: -ms-inline-flexbox !important;\n  display: inline-flex !important;\n}\n\n@media (min-width: 576px) {\n  .d-sm-none {\n    display: none !important;\n  }\n  .d-sm-inline {\n    display: inline !important;\n  }\n  .d-sm-inline-block {\n    display: inline-block !important;\n  }\n  .d-sm-block {\n    display: block !important;\n  }\n  .d-sm-table {\n    display: table !important;\n  }\n  .d-sm-table-row {\n    display: table-row !important;\n  }\n  .d-sm-table-cell {\n    display: table-cell !important;\n  }\n  .d-sm-flex {\n    display: -ms-flexbox !important;\n    display: flex !important;\n  }\n  .d-sm-inline-flex {\n    display: -ms-inline-flexbox !important;\n    display: inline-flex !important;\n  }\n}\n\n@media (min-width: 768px) {\n  .d-md-none {\n    display: none !important;\n  }\n  .d-md-inline {\n    display: inline !important;\n  }\n  .d-md-inline-block {\n    display: inline-block !important;\n  }\n  .d-md-block {\n    display: block !important;\n  }\n  .d-md-table {\n    display: table !important;\n  }\n  .d-md-table-row {\n    display: table-row !important;\n  }\n  .d-md-table-cell {\n    display: table-cell !important;\n  }\n  .d-md-flex {\n    display: -ms-flexbox !important;\n    display: flex !important;\n  }\n  .d-md-inline-flex {\n    display: -ms-inline-flexbox !important;\n    display: inline-flex !important;\n  }\n}\n\n@media (min-width: 992px) {\n  .d-lg-none {\n    display: none !important;\n  }\n  .d-lg-inline {\n    display: inline !important;\n  }\n  .d-lg-inline-block {\n    display: inline-block !important;\n  }\n  .d-lg-block {\n    display: block !important;\n  }\n  .d-lg-table {\n    display: table !important;\n  }\n  .d-lg-table-row {\n    display: table-row !important;\n  }\n  .d-lg-table-cell {\n    display: table-cell !important;\n  }\n  .d-lg-flex {\n    display: -ms-flexbox !important;\n    display: flex !important;\n  }\n  .d-lg-inline-flex {\n    display: -ms-inline-flexbox !important;\n    display: inline-flex !important;\n  }\n}\n\n@media (min-width: 1200px) {\n  .d-xl-none {\n    display: none !important;\n  }\n  .d-xl-inline {\n    display: inline !important;\n  }\n  .d-xl-inline-block {\n    display: inline-block !important;\n  }\n  .d-xl-block {\n    display: block !important;\n  }\n  .d-xl-table {\n    display: table !important;\n  }\n  .d-xl-table-row {\n    display: table-row !important;\n  }\n  .d-xl-table-cell {\n    display: table-cell !important;\n  }\n  .d-xl-flex {\n    display: -ms-flexbox !important;\n    display: flex !important;\n  }\n  .d-xl-inline-flex {\n    display: -ms-inline-flexbox !important;\n    display: inline-flex !important;\n  }\n}\n\n@media print {\n  .d-print-none {\n    display: none !important;\n  }\n  .d-print-inline {\n    display: inline !important;\n  }\n  .d-print-inline-block {\n    display: inline-block !important;\n  }\n  .d-print-block {\n    display: block !important;\n  }\n  .d-print-table {\n    display: table !important;\n  }\n  .d-print-table-row {\n    display: table-row !important;\n  }\n  .d-print-table-cell {\n    display: table-cell !important;\n  }\n  .d-print-flex {\n    display: -ms-flexbox !important;\n    display: flex !important;\n  }\n  .d-print-inline-flex {\n    display: -ms-inline-flexbox !important;\n    display: inline-flex !important;\n  }\n}\n\n.embed-responsive {\n  position: relative;\n  display: block;\n  width: 100%;\n  padding: 0;\n  overflow: hidden;\n}\n\n.embed-responsive::before {\n  display: block;\n  content: \"\";\n}\n\n.embed-responsive .embed-responsive-item,\n.embed-responsive iframe,\n.embed-responsive embed,\n.embed-responsive object,\n.embed-responsive video {\n  position: absolute;\n  top: 0;\n  bottom: 0;\n  left: 0;\n  width: 100%;\n  height: 100%;\n  border: 0;\n}\n\n.embed-responsive-21by9::before {\n  padding-top: 42.857143%;\n}\n\n.embed-responsive-16by9::before {\n  padding-top: 56.25%;\n}\n\n.embed-responsive-4by3::before {\n  padding-top: 75%;\n}\n\n.embed-responsive-1by1::before {\n  padding-top: 100%;\n}\n\n.flex-row {\n  -ms-flex-direction: row !important;\n  flex-direction: row !important;\n}\n\n.flex-column {\n  -ms-flex-direction: column !important;\n  flex-direction: column !important;\n}\n\n.flex-row-reverse {\n  -ms-flex-direction: row-reverse !important;\n  flex-direction: row-reverse !important;\n}\n\n.flex-column-reverse {\n  -ms-flex-direction: column-reverse !important;\n  flex-direction: column-reverse !important;\n}\n\n.flex-wrap {\n  -ms-flex-wrap: wrap !important;\n  flex-wrap: wrap !important;\n}\n\n.flex-nowrap {\n  -ms-flex-wrap: nowrap !important;\n  flex-wrap: nowrap !important;\n}\n\n.flex-wrap-reverse {\n  -ms-flex-wrap: wrap-reverse !important;\n  flex-wrap: wrap-reverse !important;\n}\n\n.flex-fill {\n  -ms-flex: 1 1 auto !important;\n  flex: 1 1 auto !important;\n}\n\n.flex-grow-0 {\n  -ms-flex-positive: 0 !important;\n  flex-grow: 0 !important;\n}\n\n.flex-grow-1 {\n  -ms-flex-positive: 1 !important;\n  flex-grow: 1 !important;\n}\n\n.flex-shrink-0 {\n  -ms-flex-negative: 0 !important;\n  flex-shrink: 0 !important;\n}\n\n.flex-shrink-1 {\n  -ms-flex-negative: 1 !important;\n  flex-shrink: 1 !important;\n}\n\n.justify-content-start {\n  -ms-flex-pack: start !important;\n  justify-content: flex-start !important;\n}\n\n.justify-content-end {\n  -ms-flex-pack: end !important;\n  justify-content: flex-end !important;\n}\n\n.justify-content-center {\n  -ms-flex-pack: center !important;\n  justify-content: center !important;\n}\n\n.justify-content-between {\n  -ms-flex-pack: justify !important;\n  justify-content: space-between !important;\n}\n\n.justify-content-around {\n  -ms-flex-pack: distribute !important;\n  justify-content: space-around !important;\n}\n\n.align-items-start {\n  -ms-flex-align: start !important;\n  align-items: flex-start !important;\n}\n\n.align-items-end {\n  -ms-flex-align: end !important;\n  align-items: flex-end !important;\n}\n\n.align-items-center {\n  -ms-flex-align: center !important;\n  align-items: center !important;\n}\n\n.align-items-baseline {\n  -ms-flex-align: baseline !important;\n  align-items: baseline !important;\n}\n\n.align-items-stretch {\n  -ms-flex-align: stretch !important;\n  align-items: stretch !important;\n}\n\n.align-content-start {\n  -ms-flex-line-pack: start !important;\n  align-content: flex-start !important;\n}\n\n.align-content-end {\n  -ms-flex-line-pack: end !important;\n  align-content: flex-end !important;\n}\n\n.align-content-center {\n  -ms-flex-line-pack: center !important;\n  align-content: center !important;\n}\n\n.align-content-between {\n  -ms-flex-line-pack: justify !important;\n  align-content: space-between !important;\n}\n\n.align-content-around {\n  -ms-flex-line-pack: distribute !important;\n  align-content: space-around !important;\n}\n\n.align-content-stretch {\n  -ms-flex-line-pack: stretch !important;\n  align-content: stretch !important;\n}\n\n.align-self-auto {\n  -ms-flex-item-align: auto !important;\n  align-self: auto !important;\n}\n\n.align-self-start {\n  -ms-flex-item-align: start !important;\n  align-self: flex-start !important;\n}\n\n.align-self-end {\n  -ms-flex-item-align: end !important;\n  align-self: flex-end !important;\n}\n\n.align-self-center {\n  -ms-flex-item-align: center !important;\n  align-self: center !important;\n}\n\n.align-self-baseline {\n  -ms-flex-item-align: baseline !important;\n  align-self: baseline !important;\n}\n\n.align-self-stretch {\n  -ms-flex-item-align: stretch !important;\n  align-self: stretch !important;\n}\n\n@media (min-width: 576px) {\n  .flex-sm-row {\n    -ms-flex-direction: row !important;\n    flex-direction: row !important;\n  }\n  .flex-sm-column {\n    -ms-flex-direction: column !important;\n    flex-direction: column !important;\n  }\n  .flex-sm-row-reverse {\n    -ms-flex-direction: row-reverse !important;\n    flex-direction: row-reverse !important;\n  }\n  .flex-sm-column-reverse {\n    -ms-flex-direction: column-reverse !important;\n    flex-direction: column-reverse !important;\n  }\n  .flex-sm-wrap {\n    -ms-flex-wrap: wrap !important;\n    flex-wrap: wrap !important;\n  }\n  .flex-sm-nowrap {\n    -ms-flex-wrap: nowrap !important;\n    flex-wrap: nowrap !important;\n  }\n  .flex-sm-wrap-reverse {\n    -ms-flex-wrap: wrap-reverse !important;\n    flex-wrap: wrap-reverse !important;\n  }\n  .flex-sm-fill {\n    -ms-flex: 1 1 auto !important;\n    flex: 1 1 auto !important;\n  }\n  .flex-sm-grow-0 {\n    -ms-flex-positive: 0 !important;\n    flex-grow: 0 !important;\n  }\n  .flex-sm-grow-1 {\n    -ms-flex-positive: 1 !important;\n    flex-grow: 1 !important;\n  }\n  .flex-sm-shrink-0 {\n    -ms-flex-negative: 0 !important;\n    flex-shrink: 0 !important;\n  }\n  .flex-sm-shrink-1 {\n    -ms-flex-negative: 1 !important;\n    flex-shrink: 1 !important;\n  }\n  .justify-content-sm-start {\n    -ms-flex-pack: start !important;\n    justify-content: flex-start !important;\n  }\n  .justify-content-sm-end {\n    -ms-flex-pack: end !important;\n    justify-content: flex-end !important;\n  }\n  .justify-content-sm-center {\n    -ms-flex-pack: center !important;\n    justify-content: center !important;\n  }\n  .justify-content-sm-between {\n    -ms-flex-pack: justify !important;\n    justify-content: space-between !important;\n  }\n  .justify-content-sm-around {\n    -ms-flex-pack: distribute !important;\n    justify-content: space-around !important;\n  }\n  .align-items-sm-start {\n    -ms-flex-align: start !important;\n    align-items: flex-start !important;\n  }\n  .align-items-sm-end {\n    -ms-flex-align: end !important;\n    align-items: flex-end !important;\n  }\n  .align-items-sm-center {\n    -ms-flex-align: center !important;\n    align-items: center !important;\n  }\n  .align-items-sm-baseline {\n    -ms-flex-align: baseline !important;\n    align-items: baseline !important;\n  }\n  .align-items-sm-stretch {\n    -ms-flex-align: stretch !important;\n    align-items: stretch !important;\n  }\n  .align-content-sm-start {\n    -ms-flex-line-pack: start !important;\n    align-content: flex-start !important;\n  }\n  .align-content-sm-end {\n    -ms-flex-line-pack: end !important;\n    align-content: flex-end !important;\n  }\n  .align-content-sm-center {\n    -ms-flex-line-pack: center !important;\n    align-content: center !important;\n  }\n  .align-content-sm-between {\n    -ms-flex-line-pack: justify !important;\n    align-content: space-between !important;\n  }\n  .align-content-sm-around {\n    -ms-flex-line-pack: distribute !important;\n    align-content: space-around !important;\n  }\n  .align-content-sm-stretch {\n    -ms-flex-line-pack: stretch !important;\n    align-content: stretch !important;\n  }\n  .align-self-sm-auto {\n    -ms-flex-item-align: auto !important;\n    align-self: auto !important;\n  }\n  .align-self-sm-start {\n    -ms-flex-item-align: start !important;\n    align-self: flex-start !important;\n  }\n  .align-self-sm-end {\n    -ms-flex-item-align: end !important;\n    align-self: flex-end !important;\n  }\n  .align-self-sm-center {\n    -ms-flex-item-align: center !important;\n    align-self: center !important;\n  }\n  .align-self-sm-baseline {\n    -ms-flex-item-align: baseline !important;\n    align-self: baseline !important;\n  }\n  .align-self-sm-stretch {\n    -ms-flex-item-align: stretch !important;\n    align-self: stretch !important;\n  }\n}\n\n@media (min-width: 768px) {\n  .flex-md-row {\n    -ms-flex-direction: row !important;\n    flex-direction: row !important;\n  }\n  .flex-md-column {\n    -ms-flex-direction: column !important;\n    flex-direction: column !important;\n  }\n  .flex-md-row-reverse {\n    -ms-flex-direction: row-reverse !important;\n    flex-direction: row-reverse !important;\n  }\n  .flex-md-column-reverse {\n    -ms-flex-direction: column-reverse !important;\n    flex-direction: column-reverse !important;\n  }\n  .flex-md-wrap {\n    -ms-flex-wrap: wrap !important;\n    flex-wrap: wrap !important;\n  }\n  .flex-md-nowrap {\n    -ms-flex-wrap: nowrap !important;\n    flex-wrap: nowrap !important;\n  }\n  .flex-md-wrap-reverse {\n    -ms-flex-wrap: wrap-reverse !important;\n    flex-wrap: wrap-reverse !important;\n  }\n  .flex-md-fill {\n    -ms-flex: 1 1 auto !important;\n    flex: 1 1 auto !important;\n  }\n  .flex-md-grow-0 {\n    -ms-flex-positive: 0 !important;\n    flex-grow: 0 !important;\n  }\n  .flex-md-grow-1 {\n    -ms-flex-positive: 1 !important;\n    flex-grow: 1 !important;\n  }\n  .flex-md-shrink-0 {\n    -ms-flex-negative: 0 !important;\n    flex-shrink: 0 !important;\n  }\n  .flex-md-shrink-1 {\n    -ms-flex-negative: 1 !important;\n    flex-shrink: 1 !important;\n  }\n  .justify-content-md-start {\n    -ms-flex-pack: start !important;\n    justify-content: flex-start !important;\n  }\n  .justify-content-md-end {\n    -ms-flex-pack: end !important;\n    justify-content: flex-end !important;\n  }\n  .justify-content-md-center {\n    -ms-flex-pack: center !important;\n    justify-content: center !important;\n  }\n  .justify-content-md-between {\n    -ms-flex-pack: justify !important;\n    justify-content: space-between !important;\n  }\n  .justify-content-md-around {\n    -ms-flex-pack: distribute !important;\n    justify-content: space-around !important;\n  }\n  .align-items-md-start {\n    -ms-flex-align: start !important;\n    align-items: flex-start !important;\n  }\n  .align-items-md-end {\n    -ms-flex-align: end !important;\n    align-items: flex-end !important;\n  }\n  .align-items-md-center {\n    -ms-flex-align: center !important;\n    align-items: center !important;\n  }\n  .align-items-md-baseline {\n    -ms-flex-align: baseline !important;\n    align-items: baseline !important;\n  }\n  .align-items-md-stretch {\n    -ms-flex-align: stretch !important;\n    align-items: stretch !important;\n  }\n  .align-content-md-start {\n    -ms-flex-line-pack: start !important;\n    align-content: flex-start !important;\n  }\n  .align-content-md-end {\n    -ms-flex-line-pack: end !important;\n    align-content: flex-end !important;\n  }\n  .align-content-md-center {\n    -ms-flex-line-pack: center !important;\n    align-content: center !important;\n  }\n  .align-content-md-between {\n    -ms-flex-line-pack: justify !important;\n    align-content: space-between !important;\n  }\n  .align-content-md-around {\n    -ms-flex-line-pack: distribute !important;\n    align-content: space-around !important;\n  }\n  .align-content-md-stretch {\n    -ms-flex-line-pack: stretch !important;\n    align-content: stretch !important;\n  }\n  .align-self-md-auto {\n    -ms-flex-item-align: auto !important;\n    align-self: auto !important;\n  }\n  .align-self-md-start {\n    -ms-flex-item-align: start !important;\n    align-self: flex-start !important;\n  }\n  .align-self-md-end {\n    -ms-flex-item-align: end !important;\n    align-self: flex-end !important;\n  }\n  .align-self-md-center {\n    -ms-flex-item-align: center !important;\n    align-self: center !important;\n  }\n  .align-self-md-baseline {\n    -ms-flex-item-align: baseline !important;\n    align-self: baseline !important;\n  }\n  .align-self-md-stretch {\n    -ms-flex-item-align: stretch !important;\n    align-self: stretch !important;\n  }\n}\n\n@media (min-width: 992px) {\n  .flex-lg-row {\n    -ms-flex-direction: row !important;\n    flex-direction: row !important;\n  }\n  .flex-lg-column {\n    -ms-flex-direction: column !important;\n    flex-direction: column !important;\n  }\n  .flex-lg-row-reverse {\n    -ms-flex-direction: row-reverse !important;\n    flex-direction: row-reverse !important;\n  }\n  .flex-lg-column-reverse {\n    -ms-flex-direction: column-reverse !important;\n    flex-direction: column-reverse !important;\n  }\n  .flex-lg-wrap {\n    -ms-flex-wrap: wrap !important;\n    flex-wrap: wrap !important;\n  }\n  .flex-lg-nowrap {\n    -ms-flex-wrap: nowrap !important;\n    flex-wrap: nowrap !important;\n  }\n  .flex-lg-wrap-reverse {\n    -ms-flex-wrap: wrap-reverse !important;\n    flex-wrap: wrap-reverse !important;\n  }\n  .flex-lg-fill {\n    -ms-flex: 1 1 auto !important;\n    flex: 1 1 auto !important;\n  }\n  .flex-lg-grow-0 {\n    -ms-flex-positive: 0 !important;\n    flex-grow: 0 !important;\n  }\n  .flex-lg-grow-1 {\n    -ms-flex-positive: 1 !important;\n    flex-grow: 1 !important;\n  }\n  .flex-lg-shrink-0 {\n    -ms-flex-negative: 0 !important;\n    flex-shrink: 0 !important;\n  }\n  .flex-lg-shrink-1 {\n    -ms-flex-negative: 1 !important;\n    flex-shrink: 1 !important;\n  }\n  .justify-content-lg-start {\n    -ms-flex-pack: start !important;\n    justify-content: flex-start !important;\n  }\n  .justify-content-lg-end {\n    -ms-flex-pack: end !important;\n    justify-content: flex-end !important;\n  }\n  .justify-content-lg-center {\n    -ms-flex-pack: center !important;\n    justify-content: center !important;\n  }\n  .justify-content-lg-between {\n    -ms-flex-pack: justify !important;\n    justify-content: space-between !important;\n  }\n  .justify-content-lg-around {\n    -ms-flex-pack: distribute !important;\n    justify-content: space-around !important;\n  }\n  .align-items-lg-start {\n    -ms-flex-align: start !important;\n    align-items: flex-start !important;\n  }\n  .align-items-lg-end {\n    -ms-flex-align: end !important;\n    align-items: flex-end !important;\n  }\n  .align-items-lg-center {\n    -ms-flex-align: center !important;\n    align-items: center !important;\n  }\n  .align-items-lg-baseline {\n    -ms-flex-align: baseline !important;\n    align-items: baseline !important;\n  }\n  .align-items-lg-stretch {\n    -ms-flex-align: stretch !important;\n    align-items: stretch !important;\n  }\n  .align-content-lg-start {\n    -ms-flex-line-pack: start !important;\n    align-content: flex-start !important;\n  }\n  .align-content-lg-end {\n    -ms-flex-line-pack: end !important;\n    align-content: flex-end !important;\n  }\n  .align-content-lg-center {\n    -ms-flex-line-pack: center !important;\n    align-content: center !important;\n  }\n  .align-content-lg-between {\n    -ms-flex-line-pack: justify !important;\n    align-content: space-between !important;\n  }\n  .align-content-lg-around {\n    -ms-flex-line-pack: distribute !important;\n    align-content: space-around !important;\n  }\n  .align-content-lg-stretch {\n    -ms-flex-line-pack: stretch !important;\n    align-content: stretch !important;\n  }\n  .align-self-lg-auto {\n    -ms-flex-item-align: auto !important;\n    align-self: auto !important;\n  }\n  .align-self-lg-start {\n    -ms-flex-item-align: start !important;\n    align-self: flex-start !important;\n  }\n  .align-self-lg-end {\n    -ms-flex-item-align: end !important;\n    align-self: flex-end !important;\n  }\n  .align-self-lg-center {\n    -ms-flex-item-align: center !important;\n    align-self: center !important;\n  }\n  .align-self-lg-baseline {\n    -ms-flex-item-align: baseline !important;\n    align-self: baseline !important;\n  }\n  .align-self-lg-stretch {\n    -ms-flex-item-align: stretch !important;\n    align-self: stretch !important;\n  }\n}\n\n@media (min-width: 1200px) {\n  .flex-xl-row {\n    -ms-flex-direction: row !important;\n    flex-direction: row !important;\n  }\n  .flex-xl-column {\n    -ms-flex-direction: column !important;\n    flex-direction: column !important;\n  }\n  .flex-xl-row-reverse {\n    -ms-flex-direction: row-reverse !important;\n    flex-direction: row-reverse !important;\n  }\n  .flex-xl-column-reverse {\n    -ms-flex-direction: column-reverse !important;\n    flex-direction: column-reverse !important;\n  }\n  .flex-xl-wrap {\n    -ms-flex-wrap: wrap !important;\n    flex-wrap: wrap !important;\n  }\n  .flex-xl-nowrap {\n    -ms-flex-wrap: nowrap !important;\n    flex-wrap: nowrap !important;\n  }\n  .flex-xl-wrap-reverse {\n    -ms-flex-wrap: wrap-reverse !important;\n    flex-wrap: wrap-reverse !important;\n  }\n  .flex-xl-fill {\n    -ms-flex: 1 1 auto !important;\n    flex: 1 1 auto !important;\n  }\n  .flex-xl-grow-0 {\n    -ms-flex-positive: 0 !important;\n    flex-grow: 0 !important;\n  }\n  .flex-xl-grow-1 {\n    -ms-flex-positive: 1 !important;\n    flex-grow: 1 !important;\n  }\n  .flex-xl-shrink-0 {\n    -ms-flex-negative: 0 !important;\n    flex-shrink: 0 !important;\n  }\n  .flex-xl-shrink-1 {\n    -ms-flex-negative: 1 !important;\n    flex-shrink: 1 !important;\n  }\n  .justify-content-xl-start {\n    -ms-flex-pack: start !important;\n    justify-content: flex-start !important;\n  }\n  .justify-content-xl-end {\n    -ms-flex-pack: end !important;\n    justify-content: flex-end !important;\n  }\n  .justify-content-xl-center {\n    -ms-flex-pack: center !important;\n    justify-content: center !important;\n  }\n  .justify-content-xl-between {\n    -ms-flex-pack: justify !important;\n    justify-content: space-between !important;\n  }\n  .justify-content-xl-around {\n    -ms-flex-pack: distribute !important;\n    justify-content: space-around !important;\n  }\n  .align-items-xl-start {\n    -ms-flex-align: start !important;\n    align-items: flex-start !important;\n  }\n  .align-items-xl-end {\n    -ms-flex-align: end !important;\n    align-items: flex-end !important;\n  }\n  .align-items-xl-center {\n    -ms-flex-align: center !important;\n    align-items: center !important;\n  }\n  .align-items-xl-baseline {\n    -ms-flex-align: baseline !important;\n    align-items: baseline !important;\n  }\n  .align-items-xl-stretch {\n    -ms-flex-align: stretch !important;\n    align-items: stretch !important;\n  }\n  .align-content-xl-start {\n    -ms-flex-line-pack: start !important;\n    align-content: flex-start !important;\n  }\n  .align-content-xl-end {\n    -ms-flex-line-pack: end !important;\n    align-content: flex-end !important;\n  }\n  .align-content-xl-center {\n    -ms-flex-line-pack: center !important;\n    align-content: center !important;\n  }\n  .align-content-xl-between {\n    -ms-flex-line-pack: justify !important;\n    align-content: space-between !important;\n  }\n  .align-content-xl-around {\n    -ms-flex-line-pack: distribute !important;\n    align-content: space-around !important;\n  }\n  .align-content-xl-stretch {\n    -ms-flex-line-pack: stretch !important;\n    align-content: stretch !important;\n  }\n  .align-self-xl-auto {\n    -ms-flex-item-align: auto !important;\n    align-self: auto !important;\n  }\n  .align-self-xl-start {\n    -ms-flex-item-align: start !important;\n    align-self: flex-start !important;\n  }\n  .align-self-xl-end {\n    -ms-flex-item-align: end !important;\n    align-self: flex-end !important;\n  }\n  .align-self-xl-center {\n    -ms-flex-item-align: center !important;\n    align-self: center !important;\n  }\n  .align-self-xl-baseline {\n    -ms-flex-item-align: baseline !important;\n    align-self: baseline !important;\n  }\n  .align-self-xl-stretch {\n    -ms-flex-item-align: stretch !important;\n    align-self: stretch !important;\n  }\n}\n\n.float-left {\n  float: left !important;\n}\n\n.float-right {\n  float: right !important;\n}\n\n.float-none {\n  float: none !important;\n}\n\n@media (min-width: 576px) {\n  .float-sm-left {\n    float: left !important;\n  }\n  .float-sm-right {\n    float: right !important;\n  }\n  .float-sm-none {\n    float: none !important;\n  }\n}\n\n@media (min-width: 768px) {\n  .float-md-left {\n    float: left !important;\n  }\n  .float-md-right {\n    float: right !important;\n  }\n  .float-md-none {\n    float: none !important;\n  }\n}\n\n@media (min-width: 992px) {\n  .float-lg-left {\n    float: left !important;\n  }\n  .float-lg-right {\n    float: right !important;\n  }\n  .float-lg-none {\n    float: none !important;\n  }\n}\n\n@media (min-width: 1200px) {\n  .float-xl-left {\n    float: left !important;\n  }\n  .float-xl-right {\n    float: right !important;\n  }\n  .float-xl-none {\n    float: none !important;\n  }\n}\n\n.position-static {\n  position: static !important;\n}\n\n.position-relative {\n  position: relative !important;\n}\n\n.position-absolute {\n  position: absolute !important;\n}\n\n.position-fixed {\n  position: fixed !important;\n}\n\n.position-sticky {\n  position: -webkit-sticky !important;\n  position: sticky !important;\n}\n\n.fixed-top {\n  position: fixed;\n  top: 0;\n  right: 0;\n  left: 0;\n  z-index: 1030;\n}\n\n.fixed-bottom {\n  position: fixed;\n  right: 0;\n  bottom: 0;\n  left: 0;\n  z-index: 1030;\n}\n\n@supports ((position: -webkit-sticky) or (position: sticky)) {\n  .sticky-top {\n    position: -webkit-sticky;\n    position: sticky;\n    top: 0;\n    z-index: 1020;\n  }\n}\n\n.sr-only {\n  position: absolute;\n  width: 1px;\n  height: 1px;\n  padding: 0;\n  overflow: hidden;\n  clip: rect(0, 0, 0, 0);\n  white-space: nowrap;\n  border: 0;\n}\n\n.sr-only-focusable:active, .sr-only-focusable:focus {\n  position: static;\n  width: auto;\n  height: auto;\n  overflow: visible;\n  clip: auto;\n  white-space: normal;\n}\n\n.shadow-sm {\n  box-shadow: 0 0.125rem 0.25rem rgba(0, 0, 0, 0.075) !important;\n}\n\n.shadow {\n  box-shadow: 0 0.5rem 1rem rgba(0, 0, 0, 0.15) !important;\n}\n\n.shadow-lg {\n  box-shadow: 0 1rem 3rem rgba(0, 0, 0, 0.175) !important;\n}\n\n.shadow-none {\n  box-shadow: none !important;\n}\n\n.w-25 {\n  width: 25% !important;\n}\n\n.w-50 {\n  width: 50% !important;\n}\n\n.w-75 {\n  width: 75% !important;\n}\n\n.w-100 {\n  width: 100% !important;\n}\n\n.w-auto {\n  width: auto !important;\n}\n\n.h-25 {\n  height: 25% !important;\n}\n\n.h-50 {\n  height: 50% !important;\n}\n\n.h-75 {\n  height: 75% !important;\n}\n\n.h-100 {\n  height: 100% !important;\n}\n\n.h-auto {\n  height: auto !important;\n}\n\n.mw-100 {\n  max-width: 100% !important;\n}\n\n.mh-100 {\n  max-height: 100% !important;\n}\n\n.m-0 {\n  margin: 0 !important;\n}\n\n.mt-0,\n.my-0 {\n  margin-top: 0 !important;\n}\n\n.mr-0,\n.mx-0 {\n  margin-right: 0 !important;\n}\n\n.mb-0,\n.my-0 {\n  margin-bottom: 0 !important;\n}\n\n.ml-0,\n.mx-0 {\n  margin-left: 0 !important;\n}\n\n.m-1 {\n  margin: 0.25rem !important;\n}\n\n.mt-1,\n.my-1 {\n  margin-top: 0.25rem !important;\n}\n\n.mr-1,\n.mx-1 {\n  margin-right: 0.25rem !important;\n}\n\n.mb-1,\n.my-1 {\n  margin-bottom: 0.25rem !important;\n}\n\n.ml-1,\n.mx-1 {\n  margin-left: 0.25rem !important;\n}\n\n.m-2 {\n  margin: 0.5rem !important;\n}\n\n.mt-2,\n.my-2 {\n  margin-top: 0.5rem !important;\n}\n\n.mr-2,\n.mx-2 {\n  margin-right: 0.5rem !important;\n}\n\n.mb-2,\n.my-2 {\n  margin-bottom: 0.5rem !important;\n}\n\n.ml-2,\n.mx-2 {\n  margin-left: 0.5rem !important;\n}\n\n.m-3 {\n  margin: 1rem !important;\n}\n\n.mt-3,\n.my-3 {\n  margin-top: 1rem !important;\n}\n\n.mr-3,\n.mx-3 {\n  margin-right: 1rem !important;\n}\n\n.mb-3,\n.my-3 {\n  margin-bottom: 1rem !important;\n}\n\n.ml-3,\n.mx-3 {\n  margin-left: 1rem !important;\n}\n\n.m-4 {\n  margin: 1.5rem !important;\n}\n\n.mt-4,\n.my-4 {\n  margin-top: 1.5rem !important;\n}\n\n.mr-4,\n.mx-4 {\n  margin-right: 1.5rem !important;\n}\n\n.mb-4,\n.my-4 {\n  margin-bottom: 1.5rem !important;\n}\n\n.ml-4,\n.mx-4 {\n  margin-left: 1.5rem !important;\n}\n\n.m-5 {\n  margin: 3rem !important;\n}\n\n.mt-5,\n.my-5 {\n  margin-top: 3rem !important;\n}\n\n.mr-5,\n.mx-5 {\n  margin-right: 3rem !important;\n}\n\n.mb-5,\n.my-5 {\n  margin-bottom: 3rem !important;\n}\n\n.ml-5,\n.mx-5 {\n  margin-left: 3rem !important;\n}\n\n.p-0 {\n  padding: 0 !important;\n}\n\n.pt-0,\n.py-0 {\n  padding-top: 0 !important;\n}\n\n.pr-0,\n.px-0 {\n  padding-right: 0 !important;\n}\n\n.pb-0,\n.py-0 {\n  padding-bottom: 0 !important;\n}\n\n.pl-0,\n.px-0 {\n  padding-left: 0 !important;\n}\n\n.p-1 {\n  padding: 0.25rem !important;\n}\n\n.pt-1,\n.py-1 {\n  padding-top: 0.25rem !important;\n}\n\n.pr-1,\n.px-1 {\n  padding-right: 0.25rem !important;\n}\n\n.pb-1,\n.py-1 {\n  padding-bottom: 0.25rem !important;\n}\n\n.pl-1,\n.px-1 {\n  padding-left: 0.25rem !important;\n}\n\n.p-2 {\n  padding: 0.5rem !important;\n}\n\n.pt-2,\n.py-2 {\n  padding-top: 0.5rem !important;\n}\n\n.pr-2,\n.px-2 {\n  padding-right: 0.5rem !important;\n}\n\n.pb-2,\n.py-2 {\n  padding-bottom: 0.5rem !important;\n}\n\n.pl-2,\n.px-2 {\n  padding-left: 0.5rem !important;\n}\n\n.p-3 {\n  padding: 1rem !important;\n}\n\n.pt-3,\n.py-3 {\n  padding-top: 1rem !important;\n}\n\n.pr-3,\n.px-3 {\n  padding-right: 1rem !important;\n}\n\n.pb-3,\n.py-3 {\n  padding-bottom: 1rem !important;\n}\n\n.pl-3,\n.px-3 {\n  padding-left: 1rem !important;\n}\n\n.p-4 {\n  padding: 1.5rem !important;\n}\n\n.pt-4,\n.py-4 {\n  padding-top: 1.5rem !important;\n}\n\n.pr-4,\n.px-4 {\n  padding-right: 1.5rem !important;\n}\n\n.pb-4,\n.py-4 {\n  padding-bottom: 1.5rem !important;\n}\n\n.pl-4,\n.px-4 {\n  padding-left: 1.5rem !important;\n}\n\n.p-5 {\n  padding: 3rem !important;\n}\n\n.pt-5,\n.py-5 {\n  padding-top: 3rem !important;\n}\n\n.pr-5,\n.px-5 {\n  padding-right: 3rem !important;\n}\n\n.pb-5,\n.py-5 {\n  padding-bottom: 3rem !important;\n}\n\n.pl-5,\n.px-5 {\n  padding-left: 3rem !important;\n}\n\n.m-auto {\n  margin: auto !important;\n}\n\n.mt-auto,\n.my-auto {\n  margin-top: auto !important;\n}\n\n.mr-auto,\n.mx-auto {\n  margin-right: auto !important;\n}\n\n.mb-auto,\n.my-auto {\n  margin-bottom: auto !important;\n}\n\n.ml-auto,\n.mx-auto {\n  margin-left: auto !important;\n}\n\n@media (min-width: 576px) {\n  .m-sm-0 {\n    margin: 0 !important;\n  }\n  .mt-sm-0,\n  .my-sm-0 {\n    margin-top: 0 !important;\n  }\n  .mr-sm-0,\n  .mx-sm-0 {\n    margin-right: 0 !important;\n  }\n  .mb-sm-0,\n  .my-sm-0 {\n    margin-bottom: 0 !important;\n  }\n  .ml-sm-0,\n  .mx-sm-0 {\n    margin-left: 0 !important;\n  }\n  .m-sm-1 {\n    margin: 0.25rem !important;\n  }\n  .mt-sm-1,\n  .my-sm-1 {\n    margin-top: 0.25rem !important;\n  }\n  .mr-sm-1,\n  .mx-sm-1 {\n    margin-right: 0.25rem !important;\n  }\n  .mb-sm-1,\n  .my-sm-1 {\n    margin-bottom: 0.25rem !important;\n  }\n  .ml-sm-1,\n  .mx-sm-1 {\n    margin-left: 0.25rem !important;\n  }\n  .m-sm-2 {\n    margin: 0.5rem !important;\n  }\n  .mt-sm-2,\n  .my-sm-2 {\n    margin-top: 0.5rem !important;\n  }\n  .mr-sm-2,\n  .mx-sm-2 {\n    margin-right: 0.5rem !important;\n  }\n  .mb-sm-2,\n  .my-sm-2 {\n    margin-bottom: 0.5rem !important;\n  }\n  .ml-sm-2,\n  .mx-sm-2 {\n    margin-left: 0.5rem !important;\n  }\n  .m-sm-3 {\n    margin: 1rem !important;\n  }\n  .mt-sm-3,\n  .my-sm-3 {\n    margin-top: 1rem !important;\n  }\n  .mr-sm-3,\n  .mx-sm-3 {\n    margin-right: 1rem !important;\n  }\n  .mb-sm-3,\n  .my-sm-3 {\n    margin-bottom: 1rem !important;\n  }\n  .ml-sm-3,\n  .mx-sm-3 {\n    margin-left: 1rem !important;\n  }\n  .m-sm-4 {\n    margin: 1.5rem !important;\n  }\n  .mt-sm-4,\n  .my-sm-4 {\n    margin-top: 1.5rem !important;\n  }\n  .mr-sm-4,\n  .mx-sm-4 {\n    margin-right: 1.5rem !important;\n  }\n  .mb-sm-4,\n  .my-sm-4 {\n    margin-bottom: 1.5rem !important;\n  }\n  .ml-sm-4,\n  .mx-sm-4 {\n    margin-left: 1.5rem !important;\n  }\n  .m-sm-5 {\n    margin: 3rem !important;\n  }\n  .mt-sm-5,\n  .my-sm-5 {\n    margin-top: 3rem !important;\n  }\n  .mr-sm-5,\n  .mx-sm-5 {\n    margin-right: 3rem !important;\n  }\n  .mb-sm-5,\n  .my-sm-5 {\n    margin-bottom: 3rem !important;\n  }\n  .ml-sm-5,\n  .mx-sm-5 {\n    margin-left: 3rem !important;\n  }\n  .p-sm-0 {\n    padding: 0 !important;\n  }\n  .pt-sm-0,\n  .py-sm-0 {\n    padding-top: 0 !important;\n  }\n  .pr-sm-0,\n  .px-sm-0 {\n    padding-right: 0 !important;\n  }\n  .pb-sm-0,\n  .py-sm-0 {\n    padding-bottom: 0 !important;\n  }\n  .pl-sm-0,\n  .px-sm-0 {\n    padding-left: 0 !important;\n  }\n  .p-sm-1 {\n    padding: 0.25rem !important;\n  }\n  .pt-sm-1,\n  .py-sm-1 {\n    padding-top: 0.25rem !important;\n  }\n  .pr-sm-1,\n  .px-sm-1 {\n    padding-right: 0.25rem !important;\n  }\n  .pb-sm-1,\n  .py-sm-1 {\n    padding-bottom: 0.25rem !important;\n  }\n  .pl-sm-1,\n  .px-sm-1 {\n    padding-left: 0.25rem !important;\n  }\n  .p-sm-2 {\n    padding: 0.5rem !important;\n  }\n  .pt-sm-2,\n  .py-sm-2 {\n    padding-top: 0.5rem !important;\n  }\n  .pr-sm-2,\n  .px-sm-2 {\n    padding-right: 0.5rem !important;\n  }\n  .pb-sm-2,\n  .py-sm-2 {\n    padding-bottom: 0.5rem !important;\n  }\n  .pl-sm-2,\n  .px-sm-2 {\n    padding-left: 0.5rem !important;\n  }\n  .p-sm-3 {\n    padding: 1rem !important;\n  }\n  .pt-sm-3,\n  .py-sm-3 {\n    padding-top: 1rem !important;\n  }\n  .pr-sm-3,\n  .px-sm-3 {\n    padding-right: 1rem !important;\n  }\n  .pb-sm-3,\n  .py-sm-3 {\n    padding-bottom: 1rem !important;\n  }\n  .pl-sm-3,\n  .px-sm-3 {\n    padding-left: 1rem !important;\n  }\n  .p-sm-4 {\n    padding: 1.5rem !important;\n  }\n  .pt-sm-4,\n  .py-sm-4 {\n    padding-top: 1.5rem !important;\n  }\n  .pr-sm-4,\n  .px-sm-4 {\n    padding-right: 1.5rem !important;\n  }\n  .pb-sm-4,\n  .py-sm-4 {\n    padding-bottom: 1.5rem !important;\n  }\n  .pl-sm-4,\n  .px-sm-4 {\n    padding-left: 1.5rem !important;\n  }\n  .p-sm-5 {\n    padding: 3rem !important;\n  }\n  .pt-sm-5,\n  .py-sm-5 {\n    padding-top: 3rem !important;\n  }\n  .pr-sm-5,\n  .px-sm-5 {\n    padding-right: 3rem !important;\n  }\n  .pb-sm-5,\n  .py-sm-5 {\n    padding-bottom: 3rem !important;\n  }\n  .pl-sm-5,\n  .px-sm-5 {\n    padding-left: 3rem !important;\n  }\n  .m-sm-auto {\n    margin: auto !important;\n  }\n  .mt-sm-auto,\n  .my-sm-auto {\n    margin-top: auto !important;\n  }\n  .mr-sm-auto,\n  .mx-sm-auto {\n    margin-right: auto !important;\n  }\n  .mb-sm-auto,\n  .my-sm-auto {\n    margin-bottom: auto !important;\n  }\n  .ml-sm-auto,\n  .mx-sm-auto {\n    margin-left: auto !important;\n  }\n}\n\n@media (min-width: 768px) {\n  .m-md-0 {\n    margin: 0 !important;\n  }\n  .mt-md-0,\n  .my-md-0 {\n    margin-top: 0 !important;\n  }\n  .mr-md-0,\n  .mx-md-0 {\n    margin-right: 0 !important;\n  }\n  .mb-md-0,\n  .my-md-0 {\n    margin-bottom: 0 !important;\n  }\n  .ml-md-0,\n  .mx-md-0 {\n    margin-left: 0 !important;\n  }\n  .m-md-1 {\n    margin: 0.25rem !important;\n  }\n  .mt-md-1,\n  .my-md-1 {\n    margin-top: 0.25rem !important;\n  }\n  .mr-md-1,\n  .mx-md-1 {\n    margin-right: 0.25rem !important;\n  }\n  .mb-md-1,\n  .my-md-1 {\n    margin-bottom: 0.25rem !important;\n  }\n  .ml-md-1,\n  .mx-md-1 {\n    margin-left: 0.25rem !important;\n  }\n  .m-md-2 {\n    margin: 0.5rem !important;\n  }\n  .mt-md-2,\n  .my-md-2 {\n    margin-top: 0.5rem !important;\n  }\n  .mr-md-2,\n  .mx-md-2 {\n    margin-right: 0.5rem !important;\n  }\n  .mb-md-2,\n  .my-md-2 {\n    margin-bottom: 0.5rem !important;\n  }\n  .ml-md-2,\n  .mx-md-2 {\n    margin-left: 0.5rem !important;\n  }\n  .m-md-3 {\n    margin: 1rem !important;\n  }\n  .mt-md-3,\n  .my-md-3 {\n    margin-top: 1rem !important;\n  }\n  .mr-md-3,\n  .mx-md-3 {\n    margin-right: 1rem !important;\n  }\n  .mb-md-3,\n  .my-md-3 {\n    margin-bottom: 1rem !important;\n  }\n  .ml-md-3,\n  .mx-md-3 {\n    margin-left: 1rem !important;\n  }\n  .m-md-4 {\n    margin: 1.5rem !important;\n  }\n  .mt-md-4,\n  .my-md-4 {\n    margin-top: 1.5rem !important;\n  }\n  .mr-md-4,\n  .mx-md-4 {\n    margin-right: 1.5rem !important;\n  }\n  .mb-md-4,\n  .my-md-4 {\n    margin-bottom: 1.5rem !important;\n  }\n  .ml-md-4,\n  .mx-md-4 {\n    margin-left: 1.5rem !important;\n  }\n  .m-md-5 {\n    margin: 3rem !important;\n  }\n  .mt-md-5,\n  .my-md-5 {\n    margin-top: 3rem !important;\n  }\n  .mr-md-5,\n  .mx-md-5 {\n    margin-right: 3rem !important;\n  }\n  .mb-md-5,\n  .my-md-5 {\n    margin-bottom: 3rem !important;\n  }\n  .ml-md-5,\n  .mx-md-5 {\n    margin-left: 3rem !important;\n  }\n  .p-md-0 {\n    padding: 0 !important;\n  }\n  .pt-md-0,\n  .py-md-0 {\n    padding-top: 0 !important;\n  }\n  .pr-md-0,\n  .px-md-0 {\n    padding-right: 0 !important;\n  }\n  .pb-md-0,\n  .py-md-0 {\n    padding-bottom: 0 !important;\n  }\n  .pl-md-0,\n  .px-md-0 {\n    padding-left: 0 !important;\n  }\n  .p-md-1 {\n    padding: 0.25rem !important;\n  }\n  .pt-md-1,\n  .py-md-1 {\n    padding-top: 0.25rem !important;\n  }\n  .pr-md-1,\n  .px-md-1 {\n    padding-right: 0.25rem !important;\n  }\n  .pb-md-1,\n  .py-md-1 {\n    padding-bottom: 0.25rem !important;\n  }\n  .pl-md-1,\n  .px-md-1 {\n    padding-left: 0.25rem !important;\n  }\n  .p-md-2 {\n    padding: 0.5rem !important;\n  }\n  .pt-md-2,\n  .py-md-2 {\n    padding-top: 0.5rem !important;\n  }\n  .pr-md-2,\n  .px-md-2 {\n    padding-right: 0.5rem !important;\n  }\n  .pb-md-2,\n  .py-md-2 {\n    padding-bottom: 0.5rem !important;\n  }\n  .pl-md-2,\n  .px-md-2 {\n    padding-left: 0.5rem !important;\n  }\n  .p-md-3 {\n    padding: 1rem !important;\n  }\n  .pt-md-3,\n  .py-md-3 {\n    padding-top: 1rem !important;\n  }\n  .pr-md-3,\n  .px-md-3 {\n    padding-right: 1rem !important;\n  }\n  .pb-md-3,\n  .py-md-3 {\n    padding-bottom: 1rem !important;\n  }\n  .pl-md-3,\n  .px-md-3 {\n    padding-left: 1rem !important;\n  }\n  .p-md-4 {\n    padding: 1.5rem !important;\n  }\n  .pt-md-4,\n  .py-md-4 {\n    padding-top: 1.5rem !important;\n  }\n  .pr-md-4,\n  .px-md-4 {\n    padding-right: 1.5rem !important;\n  }\n  .pb-md-4,\n  .py-md-4 {\n    padding-bottom: 1.5rem !important;\n  }\n  .pl-md-4,\n  .px-md-4 {\n    padding-left: 1.5rem !important;\n  }\n  .p-md-5 {\n    padding: 3rem !important;\n  }\n  .pt-md-5,\n  .py-md-5 {\n    padding-top: 3rem !important;\n  }\n  .pr-md-5,\n  .px-md-5 {\n    padding-right: 3rem !important;\n  }\n  .pb-md-5,\n  .py-md-5 {\n    padding-bottom: 3rem !important;\n  }\n  .pl-md-5,\n  .px-md-5 {\n    padding-left: 3rem !important;\n  }\n  .m-md-auto {\n    margin: auto !important;\n  }\n  .mt-md-auto,\n  .my-md-auto {\n    margin-top: auto !important;\n  }\n  .mr-md-auto,\n  .mx-md-auto {\n    margin-right: auto !important;\n  }\n  .mb-md-auto,\n  .my-md-auto {\n    margin-bottom: auto !important;\n  }\n  .ml-md-auto,\n  .mx-md-auto {\n    margin-left: auto !important;\n  }\n}\n\n@media (min-width: 992px) {\n  .m-lg-0 {\n    margin: 0 !important;\n  }\n  .mt-lg-0,\n  .my-lg-0 {\n    margin-top: 0 !important;\n  }\n  .mr-lg-0,\n  .mx-lg-0 {\n    margin-right: 0 !important;\n  }\n  .mb-lg-0,\n  .my-lg-0 {\n    margin-bottom: 0 !important;\n  }\n  .ml-lg-0,\n  .mx-lg-0 {\n    margin-left: 0 !important;\n  }\n  .m-lg-1 {\n    margin: 0.25rem !important;\n  }\n  .mt-lg-1,\n  .my-lg-1 {\n    margin-top: 0.25rem !important;\n  }\n  .mr-lg-1,\n  .mx-lg-1 {\n    margin-right: 0.25rem !important;\n  }\n  .mb-lg-1,\n  .my-lg-1 {\n    margin-bottom: 0.25rem !important;\n  }\n  .ml-lg-1,\n  .mx-lg-1 {\n    margin-left: 0.25rem !important;\n  }\n  .m-lg-2 {\n    margin: 0.5rem !important;\n  }\n  .mt-lg-2,\n  .my-lg-2 {\n    margin-top: 0.5rem !important;\n  }\n  .mr-lg-2,\n  .mx-lg-2 {\n    margin-right: 0.5rem !important;\n  }\n  .mb-lg-2,\n  .my-lg-2 {\n    margin-bottom: 0.5rem !important;\n  }\n  .ml-lg-2,\n  .mx-lg-2 {\n    margin-left: 0.5rem !important;\n  }\n  .m-lg-3 {\n    margin: 1rem !important;\n  }\n  .mt-lg-3,\n  .my-lg-3 {\n    margin-top: 1rem !important;\n  }\n  .mr-lg-3,\n  .mx-lg-3 {\n    margin-right: 1rem !important;\n  }\n  .mb-lg-3,\n  .my-lg-3 {\n    margin-bottom: 1rem !important;\n  }\n  .ml-lg-3,\n  .mx-lg-3 {\n    margin-left: 1rem !important;\n  }\n  .m-lg-4 {\n    margin: 1.5rem !important;\n  }\n  .mt-lg-4,\n  .my-lg-4 {\n    margin-top: 1.5rem !important;\n  }\n  .mr-lg-4,\n  .mx-lg-4 {\n    margin-right: 1.5rem !important;\n  }\n  .mb-lg-4,\n  .my-lg-4 {\n    margin-bottom: 1.5rem !important;\n  }\n  .ml-lg-4,\n  .mx-lg-4 {\n    margin-left: 1.5rem !important;\n  }\n  .m-lg-5 {\n    margin: 3rem !important;\n  }\n  .mt-lg-5,\n  .my-lg-5 {\n    margin-top: 3rem !important;\n  }\n  .mr-lg-5,\n  .mx-lg-5 {\n    margin-right: 3rem !important;\n  }\n  .mb-lg-5,\n  .my-lg-5 {\n    margin-bottom: 3rem !important;\n  }\n  .ml-lg-5,\n  .mx-lg-5 {\n    margin-left: 3rem !important;\n  }\n  .p-lg-0 {\n    padding: 0 !important;\n  }\n  .pt-lg-0,\n  .py-lg-0 {\n    padding-top: 0 !important;\n  }\n  .pr-lg-0,\n  .px-lg-0 {\n    padding-right: 0 !important;\n  }\n  .pb-lg-0,\n  .py-lg-0 {\n    padding-bottom: 0 !important;\n  }\n  .pl-lg-0,\n  .px-lg-0 {\n    padding-left: 0 !important;\n  }\n  .p-lg-1 {\n    padding: 0.25rem !important;\n  }\n  .pt-lg-1,\n  .py-lg-1 {\n    padding-top: 0.25rem !important;\n  }\n  .pr-lg-1,\n  .px-lg-1 {\n    padding-right: 0.25rem !important;\n  }\n  .pb-lg-1,\n  .py-lg-1 {\n    padding-bottom: 0.25rem !important;\n  }\n  .pl-lg-1,\n  .px-lg-1 {\n    padding-left: 0.25rem !important;\n  }\n  .p-lg-2 {\n    padding: 0.5rem !important;\n  }\n  .pt-lg-2,\n  .py-lg-2 {\n    padding-top: 0.5rem !important;\n  }\n  .pr-lg-2,\n  .px-lg-2 {\n    padding-right: 0.5rem !important;\n  }\n  .pb-lg-2,\n  .py-lg-2 {\n    padding-bottom: 0.5rem !important;\n  }\n  .pl-lg-2,\n  .px-lg-2 {\n    padding-left: 0.5rem !important;\n  }\n  .p-lg-3 {\n    padding: 1rem !important;\n  }\n  .pt-lg-3,\n  .py-lg-3 {\n    padding-top: 1rem !important;\n  }\n  .pr-lg-3,\n  .px-lg-3 {\n    padding-right: 1rem !important;\n  }\n  .pb-lg-3,\n  .py-lg-3 {\n    padding-bottom: 1rem !important;\n  }\n  .pl-lg-3,\n  .px-lg-3 {\n    padding-left: 1rem !important;\n  }\n  .p-lg-4 {\n    padding: 1.5rem !important;\n  }\n  .pt-lg-4,\n  .py-lg-4 {\n    padding-top: 1.5rem !important;\n  }\n  .pr-lg-4,\n  .px-lg-4 {\n    padding-right: 1.5rem !important;\n  }\n  .pb-lg-4,\n  .py-lg-4 {\n    padding-bottom: 1.5rem !important;\n  }\n  .pl-lg-4,\n  .px-lg-4 {\n    padding-left: 1.5rem !important;\n  }\n  .p-lg-5 {\n    padding: 3rem !important;\n  }\n  .pt-lg-5,\n  .py-lg-5 {\n    padding-top: 3rem !important;\n  }\n  .pr-lg-5,\n  .px-lg-5 {\n    padding-right: 3rem !important;\n  }\n  .pb-lg-5,\n  .py-lg-5 {\n    padding-bottom: 3rem !important;\n  }\n  .pl-lg-5,\n  .px-lg-5 {\n    padding-left: 3rem !important;\n  }\n  .m-lg-auto {\n    margin: auto !important;\n  }\n  .mt-lg-auto,\n  .my-lg-auto {\n    margin-top: auto !important;\n  }\n  .mr-lg-auto,\n  .mx-lg-auto {\n    margin-right: auto !important;\n  }\n  .mb-lg-auto,\n  .my-lg-auto {\n    margin-bottom: auto !important;\n  }\n  .ml-lg-auto,\n  .mx-lg-auto {\n    margin-left: auto !important;\n  }\n}\n\n@media (min-width: 1200px) {\n  .m-xl-0 {\n    margin: 0 !important;\n  }\n  .mt-xl-0,\n  .my-xl-0 {\n    margin-top: 0 !important;\n  }\n  .mr-xl-0,\n  .mx-xl-0 {\n    margin-right: 0 !important;\n  }\n  .mb-xl-0,\n  .my-xl-0 {\n    margin-bottom: 0 !important;\n  }\n  .ml-xl-0,\n  .mx-xl-0 {\n    margin-left: 0 !important;\n  }\n  .m-xl-1 {\n    margin: 0.25rem !important;\n  }\n  .mt-xl-1,\n  .my-xl-1 {\n    margin-top: 0.25rem !important;\n  }\n  .mr-xl-1,\n  .mx-xl-1 {\n    margin-right: 0.25rem !important;\n  }\n  .mb-xl-1,\n  .my-xl-1 {\n    margin-bottom: 0.25rem !important;\n  }\n  .ml-xl-1,\n  .mx-xl-1 {\n    margin-left: 0.25rem !important;\n  }\n  .m-xl-2 {\n    margin: 0.5rem !important;\n  }\n  .mt-xl-2,\n  .my-xl-2 {\n    margin-top: 0.5rem !important;\n  }\n  .mr-xl-2,\n  .mx-xl-2 {\n    margin-right: 0.5rem !important;\n  }\n  .mb-xl-2,\n  .my-xl-2 {\n    margin-bottom: 0.5rem !important;\n  }\n  .ml-xl-2,\n  .mx-xl-2 {\n    margin-left: 0.5rem !important;\n  }\n  .m-xl-3 {\n    margin: 1rem !important;\n  }\n  .mt-xl-3,\n  .my-xl-3 {\n    margin-top: 1rem !important;\n  }\n  .mr-xl-3,\n  .mx-xl-3 {\n    margin-right: 1rem !important;\n  }\n  .mb-xl-3,\n  .my-xl-3 {\n    margin-bottom: 1rem !important;\n  }\n  .ml-xl-3,\n  .mx-xl-3 {\n    margin-left: 1rem !important;\n  }\n  .m-xl-4 {\n    margin: 1.5rem !important;\n  }\n  .mt-xl-4,\n  .my-xl-4 {\n    margin-top: 1.5rem !important;\n  }\n  .mr-xl-4,\n  .mx-xl-4 {\n    margin-right: 1.5rem !important;\n  }\n  .mb-xl-4,\n  .my-xl-4 {\n    margin-bottom: 1.5rem !important;\n  }\n  .ml-xl-4,\n  .mx-xl-4 {\n    margin-left: 1.5rem !important;\n  }\n  .m-xl-5 {\n    margin: 3rem !important;\n  }\n  .mt-xl-5,\n  .my-xl-5 {\n    margin-top: 3rem !important;\n  }\n  .mr-xl-5,\n  .mx-xl-5 {\n    margin-right: 3rem !important;\n  }\n  .mb-xl-5,\n  .my-xl-5 {\n    margin-bottom: 3rem !important;\n  }\n  .ml-xl-5,\n  .mx-xl-5 {\n    margin-left: 3rem !important;\n  }\n  .p-xl-0 {\n    padding: 0 !important;\n  }\n  .pt-xl-0,\n  .py-xl-0 {\n    padding-top: 0 !important;\n  }\n  .pr-xl-0,\n  .px-xl-0 {\n    padding-right: 0 !important;\n  }\n  .pb-xl-0,\n  .py-xl-0 {\n    padding-bottom: 0 !important;\n  }\n  .pl-xl-0,\n  .px-xl-0 {\n    padding-left: 0 !important;\n  }\n  .p-xl-1 {\n    padding: 0.25rem !important;\n  }\n  .pt-xl-1,\n  .py-xl-1 {\n    padding-top: 0.25rem !important;\n  }\n  .pr-xl-1,\n  .px-xl-1 {\n    padding-right: 0.25rem !important;\n  }\n  .pb-xl-1,\n  .py-xl-1 {\n    padding-bottom: 0.25rem !important;\n  }\n  .pl-xl-1,\n  .px-xl-1 {\n    padding-left: 0.25rem !important;\n  }\n  .p-xl-2 {\n    padding: 0.5rem !important;\n  }\n  .pt-xl-2,\n  .py-xl-2 {\n    padding-top: 0.5rem !important;\n  }\n  .pr-xl-2,\n  .px-xl-2 {\n    padding-right: 0.5rem !important;\n  }\n  .pb-xl-2,\n  .py-xl-2 {\n    padding-bottom: 0.5rem !important;\n  }\n  .pl-xl-2,\n  .px-xl-2 {\n    padding-left: 0.5rem !important;\n  }\n  .p-xl-3 {\n    padding: 1rem !important;\n  }\n  .pt-xl-3,\n  .py-xl-3 {\n    padding-top: 1rem !important;\n  }\n  .pr-xl-3,\n  .px-xl-3 {\n    padding-right: 1rem !important;\n  }\n  .pb-xl-3,\n  .py-xl-3 {\n    padding-bottom: 1rem !important;\n  }\n  .pl-xl-3,\n  .px-xl-3 {\n    padding-left: 1rem !important;\n  }\n  .p-xl-4 {\n    padding: 1.5rem !important;\n  }\n  .pt-xl-4,\n  .py-xl-4 {\n    padding-top: 1.5rem !important;\n  }\n  .pr-xl-4,\n  .px-xl-4 {\n    padding-right: 1.5rem !important;\n  }\n  .pb-xl-4,\n  .py-xl-4 {\n    padding-bottom: 1.5rem !important;\n  }\n  .pl-xl-4,\n  .px-xl-4 {\n    padding-left: 1.5rem !important;\n  }\n  .p-xl-5 {\n    padding: 3rem !important;\n  }\n  .pt-xl-5,\n  .py-xl-5 {\n    padding-top: 3rem !important;\n  }\n  .pr-xl-5,\n  .px-xl-5 {\n    padding-right: 3rem !important;\n  }\n  .pb-xl-5,\n  .py-xl-5 {\n    padding-bottom: 3rem !important;\n  }\n  .pl-xl-5,\n  .px-xl-5 {\n    padding-left: 3rem !important;\n  }\n  .m-xl-auto {\n    margin: auto !important;\n  }\n  .mt-xl-auto,\n  .my-xl-auto {\n    margin-top: auto !important;\n  }\n  .mr-xl-auto,\n  .mx-xl-auto {\n    margin-right: auto !important;\n  }\n  .mb-xl-auto,\n  .my-xl-auto {\n    margin-bottom: auto !important;\n  }\n  .ml-xl-auto,\n  .mx-xl-auto {\n    margin-left: auto !important;\n  }\n}\n\n.text-monospace {\n  font-family: SFMono-Regular, Menlo, Monaco, Consolas, \"Liberation Mono\", \"Courier New\", monospace;\n}\n\n.text-justify {\n  text-align: justify !important;\n}\n\n.text-nowrap {\n  white-space: nowrap !important;\n}\n\n.text-truncate {\n  overflow: hidden;\n  text-overflow: ellipsis;\n  white-space: nowrap;\n}\n\n.text-left {\n  text-align: left !important;\n}\n\n.text-right {\n  text-align: right !important;\n}\n\n.text-center {\n  text-align: center !important;\n}\n\n@media (min-width: 576px) {\n  .text-sm-left {\n    text-align: left !important;\n  }\n  .text-sm-right {\n    text-align: right !important;\n  }\n  .text-sm-center {\n    text-align: center !important;\n  }\n}\n\n@media (min-width: 768px) {\n  .text-md-left {\n    text-align: left !important;\n  }\n  .text-md-right {\n    text-align: right !important;\n  }\n  .text-md-center {\n    text-align: center !important;\n  }\n}\n\n@media (min-width: 992px) {\n  .text-lg-left {\n    text-align: left !important;\n  }\n  .text-lg-right {\n    text-align: right !important;\n  }\n  .text-lg-center {\n    text-align: center !important;\n  }\n}\n\n@media (min-width: 1200px) {\n  .text-xl-left {\n    text-align: left !important;\n  }\n  .text-xl-right {\n    text-align: right !important;\n  }\n  .text-xl-center {\n    text-align: center !important;\n  }\n}\n\n.text-lowercase {\n  text-transform: lowercase !important;\n}\n\n.text-uppercase {\n  text-transform: uppercase !important;\n}\n\n.text-capitalize {\n  text-transform: capitalize !important;\n}\n\n.font-weight-light {\n  font-weight: 300 !important;\n}\n\n.font-weight-normal {\n  font-weight: 400 !important;\n}\n\n.font-weight-bold {\n  font-weight: 700 !important;\n}\n\n.font-italic {\n  font-style: italic !important;\n}\n\n.text-white {\n  color: #fff !important;\n}\n\n.text-primary {\n  color: #007bff !important;\n}\n\na.text-primary:hover, a.text-primary:focus {\n  color: #0062cc !important;\n}\n\n.text-secondary {\n  color: #6c757d !important;\n}\n\na.text-secondary:hover, a.text-secondary:focus {\n  color: #545b62 !important;\n}\n\n.text-success {\n  color: #28a745 !important;\n}\n\na.text-success:hover, a.text-success:focus {\n  color: #1e7e34 !important;\n}\n\n.text-info {\n  color: #17a2b8 !important;\n}\n\na.text-info:hover, a.text-info:focus {\n  color: #117a8b !important;\n}\n\n.text-warning {\n  color: #ffc107 !important;\n}\n\na.text-warning:hover, a.text-warning:focus {\n  color: #d39e00 !important;\n}\n\n.text-danger {\n  color: #dc3545 !important;\n}\n\na.text-danger:hover, a.text-danger:focus {\n  color: #bd2130 !important;\n}\n\n.text-light {\n  color: #f8f9fa !important;\n}\n\na.text-light:hover, a.text-light:focus {\n  color: #dae0e5 !important;\n}\n\n.text-dark {\n  color: #343a40 !important;\n}\n\na.text-dark:hover, a.text-dark:focus {\n  color: #1d2124 !important;\n}\n\n.text-body {\n  color: #212529 !important;\n}\n\n.text-muted {\n  color: #6c757d !important;\n}\n\n.text-black-50 {\n  color: rgba(0, 0, 0, 0.5) !important;\n}\n\n.text-white-50 {\n  color: rgba(255, 255, 255, 0.5) !important;\n}\n\n.text-hide {\n  font: 0/0 a;\n  color: transparent;\n  text-shadow: none;\n  background-color: transparent;\n  border: 0;\n}\n\n.visible {\n  visibility: visible !important;\n}\n\n.invisible {\n  visibility: hidden !important;\n}\n\n@media print {\n  *,\n  *::before,\n  *::after {\n    text-shadow: none !important;\n    box-shadow: none !important;\n  }\n  a:not(.btn) {\n    text-decoration: underline;\n  }\n  abbr[title]::after {\n    content: \" (\" attr(title) \")\";\n  }\n  pre {\n    white-space: pre-wrap !important;\n  }\n  pre,\n  blockquote {\n    border: 1px solid #adb5bd;\n    page-break-inside: avoid;\n  }\n  thead {\n    display: table-header-group;\n  }\n  tr,\n  img {\n    page-break-inside: avoid;\n  }\n  p,\n  h2,\n  h3 {\n    orphans: 3;\n    widows: 3;\n  }\n  h2,\n  h3 {\n    page-break-after: avoid;\n  }\n  @page {\n    size: a3;\n  }\n  body {\n    min-width: 992px !important;\n  }\n  .container {\n    min-width: 992px !important;\n  }\n  .navbar {\n    display: none;\n  }\n  .badge {\n    border: 1px solid #000;\n  }\n  .table {\n    border-collapse: collapse !important;\n  }\n  .table td,\n  .table th {\n    background-color: #fff !important;\n  }\n  .table-bordered th,\n  .table-bordered td {\n    border: 1px solid #dee2e6 !important;\n  }\n  .table-dark {\n    color: inherit;\n  }\n  .table-dark th,\n  .table-dark td,\n  .table-dark thead th,\n  .table-dark tbody + tbody {\n    border-color: #dee2e6;\n  }\n  .table .thead-dark th {\n    color: inherit;\n    border-color: #dee2e6;\n  }\n}\n/*# sourceMappingURL=bootstrap.css.map */","/*!\n * Bootstrap v4.1.1 (https://getbootstrap.com/)\n * Copyright 2011-2018 The Bootstrap Authors\n * Copyright 2011-2018 Twitter, Inc.\n * Licensed under MIT (https://github.com/twbs/bootstrap/blob/master/LICENSE)\n */\n:root {\n  --blue: #007bff;\n  --indigo: #6610f2;\n  --purple: #6f42c1;\n  --pink: #e83e8c;\n  --red: #dc3545;\n  --orange: #fd7e14;\n  --yellow: #ffc107;\n  --green: #28a745;\n  --teal: #20c997;\n  --cyan: #17a2b8;\n  --white: #fff;\n  --gray: #6c757d;\n  --gray-dark: #343a40;\n  --primary: #007bff;\n  --secondary: #6c757d;\n  --success: #28a745;\n  --info: #17a2b8;\n  --warning: #ffc107;\n  --danger: #dc3545;\n  --light: #f8f9fa;\n  --dark: #343a40;\n  --breakpoint-xs: 0;\n  --breakpoint-sm: 576px;\n  --breakpoint-md: 768px;\n  --breakpoint-lg: 992px;\n  --breakpoint-xl: 1200px;\n  --font-family-sans-serif: -apple-system, BlinkMacSystemFont, \"Segoe UI\", Roboto, \"Helvetica Neue\", Arial, sans-serif, \"Apple Color Emoji\", \"Segoe UI Emoji\", \"Segoe UI Symbol\";\n  --font-family-monospace: SFMono-Regular, Menlo, Monaco, Consolas, \"Liberation Mono\", \"Courier New\", monospace;\n}\n\n*,\n*::before,\n*::after {\n  box-sizing: border-box;\n}\n\nhtml {\n  font-family: sans-serif;\n  line-height: 1.15;\n  -webkit-text-size-adjust: 100%;\n  -ms-text-size-adjust: 100%;\n  -ms-overflow-style: scrollbar;\n  -webkit-tap-highlight-color: transparent;\n}\n\n@-ms-viewport {\n  width: device-width;\n}\n\narticle, aside, figcaption, figure, footer, header, hgroup, main, nav, section {\n  display: block;\n}\n\nbody {\n  margin: 0;\n  font-family: -apple-system, BlinkMacSystemFont, \"Segoe UI\", Roboto, \"Helvetica Neue\", Arial, sans-serif, \"Apple Color Emoji\", \"Segoe UI Emoji\", \"Segoe UI Symbol\";\n  font-size: 1rem;\n  font-weight: 400;\n  line-height: 1.5;\n  color: #212529;\n  text-align: left;\n  background-color: #fff;\n}\n\n[tabindex=\"-1\"]:focus {\n  outline: 0 !important;\n}\n\nhr {\n  box-sizing: content-box;\n  height: 0;\n  overflow: visible;\n}\n\nh1, h2, h3, h4, h5, h6 {\n  margin-top: 0;\n  margin-bottom: 0.5rem;\n}\n\np {\n  margin-top: 0;\n  margin-bottom: 1rem;\n}\n\nabbr[title],\nabbr[data-original-title] {\n  text-decoration: underline;\n  text-decoration: underline dotted;\n  cursor: help;\n  border-bottom: 0;\n}\n\naddress {\n  margin-bottom: 1rem;\n  font-style: normal;\n  line-height: inherit;\n}\n\nol,\nul,\ndl {\n  margin-top: 0;\n  margin-bottom: 1rem;\n}\n\nol ol,\nul ul,\nol ul,\nul ol {\n  margin-bottom: 0;\n}\n\ndt {\n  font-weight: 700;\n}\n\ndd {\n  margin-bottom: .5rem;\n  margin-left: 0;\n}\n\nblockquote {\n  margin: 0 0 1rem;\n}\n\ndfn {\n  font-style: italic;\n}\n\nb,\nstrong {\n  font-weight: bolder;\n}\n\nsmall {\n  font-size: 80%;\n}\n\nsub,\nsup {\n  position: relative;\n  font-size: 75%;\n  line-height: 0;\n  vertical-align: baseline;\n}\n\nsub {\n  bottom: -.25em;\n}\n\nsup {\n  top: -.5em;\n}\n\na {\n  color: #007bff;\n  text-decoration: none;\n  background-color: transparent;\n  -webkit-text-decoration-skip: objects;\n}\n\na:hover {\n  color: #0056b3;\n  text-decoration: underline;\n}\n\na:not([href]):not([tabindex]) {\n  color: inherit;\n  text-decoration: none;\n}\n\na:not([href]):not([tabindex]):hover, a:not([href]):not([tabindex]):focus {\n  color: inherit;\n  text-decoration: none;\n}\n\na:not([href]):not([tabindex]):focus {\n  outline: 0;\n}\n\npre,\ncode,\nkbd,\nsamp {\n  font-family: SFMono-Regular, Menlo, Monaco, Consolas, \"Liberation Mono\", \"Courier New\", monospace;\n  font-size: 1em;\n}\n\npre {\n  margin-top: 0;\n  margin-bottom: 1rem;\n  overflow: auto;\n  -ms-overflow-style: scrollbar;\n}\n\nfigure {\n  margin: 0 0 1rem;\n}\n\nimg {\n  vertical-align: middle;\n  border-style: none;\n}\n\nsvg:not(:root) {\n  overflow: hidden;\n}\n\ntable {\n  border-collapse: collapse;\n}\n\ncaption {\n  padding-top: 0.75rem;\n  padding-bottom: 0.75rem;\n  color: #6c757d;\n  text-align: left;\n  caption-side: bottom;\n}\n\nth {\n  text-align: inherit;\n}\n\nlabel {\n  display: inline-block;\n  margin-bottom: 0.5rem;\n}\n\nbutton {\n  border-radius: 0;\n}\n\nbutton:focus {\n  outline: 1px dotted;\n  outline: 5px auto -webkit-focus-ring-color;\n}\n\ninput,\nbutton,\nselect,\noptgroup,\ntextarea {\n  margin: 0;\n  font-family: inherit;\n  font-size: inherit;\n  line-height: inherit;\n}\n\nbutton,\ninput {\n  overflow: visible;\n}\n\nbutton,\nselect {\n  text-transform: none;\n}\n\nbutton,\nhtml [type=\"button\"],\n[type=\"reset\"],\n[type=\"submit\"] {\n  -webkit-appearance: button;\n}\n\nbutton::-moz-focus-inner,\n[type=\"button\"]::-moz-focus-inner,\n[type=\"reset\"]::-moz-focus-inner,\n[type=\"submit\"]::-moz-focus-inner {\n  padding: 0;\n  border-style: none;\n}\n\ninput[type=\"radio\"],\ninput[type=\"checkbox\"] {\n  box-sizing: border-box;\n  padding: 0;\n}\n\ninput[type=\"date\"],\ninput[type=\"time\"],\ninput[type=\"datetime-local\"],\ninput[type=\"month\"] {\n  -webkit-appearance: listbox;\n}\n\ntextarea {\n  overflow: auto;\n  resize: vertical;\n}\n\nfieldset {\n  min-width: 0;\n  padding: 0;\n  margin: 0;\n  border: 0;\n}\n\nlegend {\n  display: block;\n  width: 100%;\n  max-width: 100%;\n  padding: 0;\n  margin-bottom: .5rem;\n  font-size: 1.5rem;\n  line-height: inherit;\n  color: inherit;\n  white-space: normal;\n}\n\nprogress {\n  vertical-align: baseline;\n}\n\n[type=\"number\"]::-webkit-inner-spin-button,\n[type=\"number\"]::-webkit-outer-spin-button {\n  height: auto;\n}\n\n[type=\"search\"] {\n  outline-offset: -2px;\n  -webkit-appearance: none;\n}\n\n[type=\"search\"]::-webkit-search-cancel-button,\n[type=\"search\"]::-webkit-search-decoration {\n  -webkit-appearance: none;\n}\n\n::-webkit-file-upload-button {\n  font: inherit;\n  -webkit-appearance: button;\n}\n\noutput {\n  display: inline-block;\n}\n\nsummary {\n  display: list-item;\n  cursor: pointer;\n}\n\ntemplate {\n  display: none;\n}\n\n[hidden] {\n  display: none !important;\n}\n\nh1, h2, h3, h4, h5, h6,\n.h1, .h2, .h3, .h4, .h5, .h6 {\n  margin-bottom: 0.5rem;\n  font-family: inherit;\n  font-weight: 500;\n  line-height: 1.2;\n  color: inherit;\n}\n\nh1, .h1 {\n  font-size: 2.5rem;\n}\n\nh2, .h2 {\n  font-size: 2rem;\n}\n\nh3, .h3 {\n  font-size: 1.75rem;\n}\n\nh4, .h4 {\n  font-size: 1.5rem;\n}\n\nh5, .h5 {\n  font-size: 1.25rem;\n}\n\nh6, .h6 {\n  font-size: 1rem;\n}\n\n.lead {\n  font-size: 1.25rem;\n  font-weight: 300;\n}\n\n.display-1 {\n  font-size: 6rem;\n  font-weight: 300;\n  line-height: 1.2;\n}\n\n.display-2 {\n  font-size: 5.5rem;\n  font-weight: 300;\n  line-height: 1.2;\n}\n\n.display-3 {\n  font-size: 4.5rem;\n  font-weight: 300;\n  line-height: 1.2;\n}\n\n.display-4 {\n  font-size: 3.5rem;\n  font-weight: 300;\n  line-height: 1.2;\n}\n\nhr {\n  margin-top: 1rem;\n  margin-bottom: 1rem;\n  border: 0;\n  border-top: 1px solid rgba(0, 0, 0, 0.1);\n}\n\nsmall,\n.small {\n  font-size: 80%;\n  font-weight: 400;\n}\n\nmark,\n.mark {\n  padding: 0.2em;\n  background-color: #fcf8e3;\n}\n\n.list-unstyled {\n  padding-left: 0;\n  list-style: none;\n}\n\n.list-inline {\n  padding-left: 0;\n  list-style: none;\n}\n\n.list-inline-item {\n  display: inline-block;\n}\n\n.list-inline-item:not(:last-child) {\n  margin-right: 0.5rem;\n}\n\n.initialism {\n  font-size: 90%;\n  text-transform: uppercase;\n}\n\n.blockquote {\n  margin-bottom: 1rem;\n  font-size: 1.25rem;\n}\n\n.blockquote-footer {\n  display: block;\n  font-size: 80%;\n  color: #6c757d;\n}\n\n.blockquote-footer::before {\n  content: \"\\2014 \\00A0\";\n}\n\n.img-fluid {\n  max-width: 100%;\n  height: auto;\n}\n\n.img-thumbnail {\n  padding: 0.25rem;\n  background-color: #fff;\n  border: 1px solid #dee2e6;\n  border-radius: 0.25rem;\n  max-width: 100%;\n  height: auto;\n}\n\n.figure {\n  display: inline-block;\n}\n\n.figure-img {\n  margin-bottom: 0.5rem;\n  line-height: 1;\n}\n\n.figure-caption {\n  font-size: 90%;\n  color: #6c757d;\n}\n\ncode {\n  font-size: 87.5%;\n  color: #e83e8c;\n  word-break: break-word;\n}\n\na > code {\n  color: inherit;\n}\n\nkbd {\n  padding: 0.2rem 0.4rem;\n  font-size: 87.5%;\n  color: #fff;\n  background-color: #212529;\n  border-radius: 0.2rem;\n}\n\nkbd kbd {\n  padding: 0;\n  font-size: 100%;\n  font-weight: 700;\n}\n\npre {\n  display: block;\n  font-size: 87.5%;\n  color: #212529;\n}\n\npre code {\n  font-size: inherit;\n  color: inherit;\n  word-break: normal;\n}\n\n.pre-scrollable {\n  max-height: 340px;\n  overflow-y: scroll;\n}\n\n.container {\n  width: 100%;\n  padding-right: 15px;\n  padding-left: 15px;\n  margin-right: auto;\n  margin-left: auto;\n}\n\n@media (min-width: 576px) {\n  .container {\n    max-width: 540px;\n  }\n}\n\n@media (min-width: 768px) {\n  .container {\n    max-width: 720px;\n  }\n}\n\n@media (min-width: 992px) {\n  .container {\n    max-width: 960px;\n  }\n}\n\n@media (min-width: 1200px) {\n  .container {\n    max-width: 1140px;\n  }\n}\n\n.container-fluid {\n  width: 100%;\n  padding-right: 15px;\n  padding-left: 15px;\n  margin-right: auto;\n  margin-left: auto;\n}\n\n.row {\n  display: flex;\n  flex-wrap: wrap;\n  margin-right: -15px;\n  margin-left: -15px;\n}\n\n.no-gutters {\n  margin-right: 0;\n  margin-left: 0;\n}\n\n.no-gutters > .col,\n.no-gutters > [class*=\"col-\"] {\n  padding-right: 0;\n  padding-left: 0;\n}\n\n.col-1, .col-2, .col-3, .col-4, .col-5, .col-6, .col-7, .col-8, .col-9, .col-10, .col-11, .col-12, .col,\n.col-auto, .col-sm-1, .col-sm-2, .col-sm-3, .col-sm-4, .col-sm-5, .col-sm-6, .col-sm-7, .col-sm-8, .col-sm-9, .col-sm-10, .col-sm-11, .col-sm-12, .col-sm,\n.col-sm-auto, .col-md-1, .col-md-2, .col-md-3, .col-md-4, .col-md-5, .col-md-6, .col-md-7, .col-md-8, .col-md-9, .col-md-10, .col-md-11, .col-md-12, .col-md,\n.col-md-auto, .col-lg-1, .col-lg-2, .col-lg-3, .col-lg-4, .col-lg-5, .col-lg-6, .col-lg-7, .col-lg-8, .col-lg-9, .col-lg-10, .col-lg-11, .col-lg-12, .col-lg,\n.col-lg-auto, .col-xl-1, .col-xl-2, .col-xl-3, .col-xl-4, .col-xl-5, .col-xl-6, .col-xl-7, .col-xl-8, .col-xl-9, .col-xl-10, .col-xl-11, .col-xl-12, .col-xl,\n.col-xl-auto {\n  position: relative;\n  width: 100%;\n  min-height: 1px;\n  padding-right: 15px;\n  padding-left: 15px;\n}\n\n.col {\n  flex-basis: 0;\n  flex-grow: 1;\n  max-width: 100%;\n}\n\n.col-auto {\n  flex: 0 0 auto;\n  width: auto;\n  max-width: none;\n}\n\n.col-1 {\n  flex: 0 0 8.333333%;\n  max-width: 8.333333%;\n}\n\n.col-2 {\n  flex: 0 0 16.666667%;\n  max-width: 16.666667%;\n}\n\n.col-3 {\n  flex: 0 0 25%;\n  max-width: 25%;\n}\n\n.col-4 {\n  flex: 0 0 33.333333%;\n  max-width: 33.333333%;\n}\n\n.col-5 {\n  flex: 0 0 41.666667%;\n  max-width: 41.666667%;\n}\n\n.col-6 {\n  flex: 0 0 50%;\n  max-width: 50%;\n}\n\n.col-7 {\n  flex: 0 0 58.333333%;\n  max-width: 58.333333%;\n}\n\n.col-8 {\n  flex: 0 0 66.666667%;\n  max-width: 66.666667%;\n}\n\n.col-9 {\n  flex: 0 0 75%;\n  max-width: 75%;\n}\n\n.col-10 {\n  flex: 0 0 83.333333%;\n  max-width: 83.333333%;\n}\n\n.col-11 {\n  flex: 0 0 91.666667%;\n  max-width: 91.666667%;\n}\n\n.col-12 {\n  flex: 0 0 100%;\n  max-width: 100%;\n}\n\n.order-first {\n  order: -1;\n}\n\n.order-last {\n  order: 13;\n}\n\n.order-0 {\n  order: 0;\n}\n\n.order-1 {\n  order: 1;\n}\n\n.order-2 {\n  order: 2;\n}\n\n.order-3 {\n  order: 3;\n}\n\n.order-4 {\n  order: 4;\n}\n\n.order-5 {\n  order: 5;\n}\n\n.order-6 {\n  order: 6;\n}\n\n.order-7 {\n  order: 7;\n}\n\n.order-8 {\n  order: 8;\n}\n\n.order-9 {\n  order: 9;\n}\n\n.order-10 {\n  order: 10;\n}\n\n.order-11 {\n  order: 11;\n}\n\n.order-12 {\n  order: 12;\n}\n\n.offset-1 {\n  margin-left: 8.333333%;\n}\n\n.offset-2 {\n  margin-left: 16.666667%;\n}\n\n.offset-3 {\n  margin-left: 25%;\n}\n\n.offset-4 {\n  margin-left: 33.333333%;\n}\n\n.offset-5 {\n  margin-left: 41.666667%;\n}\n\n.offset-6 {\n  margin-left: 50%;\n}\n\n.offset-7 {\n  margin-left: 58.333333%;\n}\n\n.offset-8 {\n  margin-left: 66.666667%;\n}\n\n.offset-9 {\n  margin-left: 75%;\n}\n\n.offset-10 {\n  margin-left: 83.333333%;\n}\n\n.offset-11 {\n  margin-left: 91.666667%;\n}\n\n@media (min-width: 576px) {\n  .col-sm {\n    flex-basis: 0;\n    flex-grow: 1;\n    max-width: 100%;\n  }\n  .col-sm-auto {\n    flex: 0 0 auto;\n    width: auto;\n    max-width: none;\n  }\n  .col-sm-1 {\n    flex: 0 0 8.333333%;\n    max-width: 8.333333%;\n  }\n  .col-sm-2 {\n    flex: 0 0 16.666667%;\n    max-width: 16.666667%;\n  }\n  .col-sm-3 {\n    flex: 0 0 25%;\n    max-width: 25%;\n  }\n  .col-sm-4 {\n    flex: 0 0 33.333333%;\n    max-width: 33.333333%;\n  }\n  .col-sm-5 {\n    flex: 0 0 41.666667%;\n    max-width: 41.666667%;\n  }\n  .col-sm-6 {\n    flex: 0 0 50%;\n    max-width: 50%;\n  }\n  .col-sm-7 {\n    flex: 0 0 58.333333%;\n    max-width: 58.333333%;\n  }\n  .col-sm-8 {\n    flex: 0 0 66.666667%;\n    max-width: 66.666667%;\n  }\n  .col-sm-9 {\n    flex: 0 0 75%;\n    max-width: 75%;\n  }\n  .col-sm-10 {\n    flex: 0 0 83.333333%;\n    max-width: 83.333333%;\n  }\n  .col-sm-11 {\n    flex: 0 0 91.666667%;\n    max-width: 91.666667%;\n  }\n  .col-sm-12 {\n    flex: 0 0 100%;\n    max-width: 100%;\n  }\n  .order-sm-first {\n    order: -1;\n  }\n  .order-sm-last {\n    order: 13;\n  }\n  .order-sm-0 {\n    order: 0;\n  }\n  .order-sm-1 {\n    order: 1;\n  }\n  .order-sm-2 {\n    order: 2;\n  }\n  .order-sm-3 {\n    order: 3;\n  }\n  .order-sm-4 {\n    order: 4;\n  }\n  .order-sm-5 {\n    order: 5;\n  }\n  .order-sm-6 {\n    order: 6;\n  }\n  .order-sm-7 {\n    order: 7;\n  }\n  .order-sm-8 {\n    order: 8;\n  }\n  .order-sm-9 {\n    order: 9;\n  }\n  .order-sm-10 {\n    order: 10;\n  }\n  .order-sm-11 {\n    order: 11;\n  }\n  .order-sm-12 {\n    order: 12;\n  }\n  .offset-sm-0 {\n    margin-left: 0;\n  }\n  .offset-sm-1 {\n    margin-left: 8.333333%;\n  }\n  .offset-sm-2 {\n    margin-left: 16.666667%;\n  }\n  .offset-sm-3 {\n    margin-left: 25%;\n  }\n  .offset-sm-4 {\n    margin-left: 33.333333%;\n  }\n  .offset-sm-5 {\n    margin-left: 41.666667%;\n  }\n  .offset-sm-6 {\n    margin-left: 50%;\n  }\n  .offset-sm-7 {\n    margin-left: 58.333333%;\n  }\n  .offset-sm-8 {\n    margin-left: 66.666667%;\n  }\n  .offset-sm-9 {\n    margin-left: 75%;\n  }\n  .offset-sm-10 {\n    margin-left: 83.333333%;\n  }\n  .offset-sm-11 {\n    margin-left: 91.666667%;\n  }\n}\n\n@media (min-width: 768px) {\n  .col-md {\n    flex-basis: 0;\n    flex-grow: 1;\n    max-width: 100%;\n  }\n  .col-md-auto {\n    flex: 0 0 auto;\n    width: auto;\n    max-width: none;\n  }\n  .col-md-1 {\n    flex: 0 0 8.333333%;\n    max-width: 8.333333%;\n  }\n  .col-md-2 {\n    flex: 0 0 16.666667%;\n    max-width: 16.666667%;\n  }\n  .col-md-3 {\n    flex: 0 0 25%;\n    max-width: 25%;\n  }\n  .col-md-4 {\n    flex: 0 0 33.333333%;\n    max-width: 33.333333%;\n  }\n  .col-md-5 {\n    flex: 0 0 41.666667%;\n    max-width: 41.666667%;\n  }\n  .col-md-6 {\n    flex: 0 0 50%;\n    max-width: 50%;\n  }\n  .col-md-7 {\n    flex: 0 0 58.333333%;\n    max-width: 58.333333%;\n  }\n  .col-md-8 {\n    flex: 0 0 66.666667%;\n    max-width: 66.666667%;\n  }\n  .col-md-9 {\n    flex: 0 0 75%;\n    max-width: 75%;\n  }\n  .col-md-10 {\n    flex: 0 0 83.333333%;\n    max-width: 83.333333%;\n  }\n  .col-md-11 {\n    flex: 0 0 91.666667%;\n    max-width: 91.666667%;\n  }\n  .col-md-12 {\n    flex: 0 0 100%;\n    max-width: 100%;\n  }\n  .order-md-first {\n    order: -1;\n  }\n  .order-md-last {\n    order: 13;\n  }\n  .order-md-0 {\n    order: 0;\n  }\n  .order-md-1 {\n    order: 1;\n  }\n  .order-md-2 {\n    order: 2;\n  }\n  .order-md-3 {\n    order: 3;\n  }\n  .order-md-4 {\n    order: 4;\n  }\n  .order-md-5 {\n    order: 5;\n  }\n  .order-md-6 {\n    order: 6;\n  }\n  .order-md-7 {\n    order: 7;\n  }\n  .order-md-8 {\n    order: 8;\n  }\n  .order-md-9 {\n    order: 9;\n  }\n  .order-md-10 {\n    order: 10;\n  }\n  .order-md-11 {\n    order: 11;\n  }\n  .order-md-12 {\n    order: 12;\n  }\n  .offset-md-0 {\n    margin-left: 0;\n  }\n  .offset-md-1 {\n    margin-left: 8.333333%;\n  }\n  .offset-md-2 {\n    margin-left: 16.666667%;\n  }\n  .offset-md-3 {\n    margin-left: 25%;\n  }\n  .offset-md-4 {\n    margin-left: 33.333333%;\n  }\n  .offset-md-5 {\n    margin-left: 41.666667%;\n  }\n  .offset-md-6 {\n    margin-left: 50%;\n  }\n  .offset-md-7 {\n    margin-left: 58.333333%;\n  }\n  .offset-md-8 {\n    margin-left: 66.666667%;\n  }\n  .offset-md-9 {\n    margin-left: 75%;\n  }\n  .offset-md-10 {\n    margin-left: 83.333333%;\n  }\n  .offset-md-11 {\n    margin-left: 91.666667%;\n  }\n}\n\n@media (min-width: 992px) {\n  .col-lg {\n    flex-basis: 0;\n    flex-grow: 1;\n    max-width: 100%;\n  }\n  .col-lg-auto {\n    flex: 0 0 auto;\n    width: auto;\n    max-width: none;\n  }\n  .col-lg-1 {\n    flex: 0 0 8.333333%;\n    max-width: 8.333333%;\n  }\n  .col-lg-2 {\n    flex: 0 0 16.666667%;\n    max-width: 16.666667%;\n  }\n  .col-lg-3 {\n    flex: 0 0 25%;\n    max-width: 25%;\n  }\n  .col-lg-4 {\n    flex: 0 0 33.333333%;\n    max-width: 33.333333%;\n  }\n  .col-lg-5 {\n    flex: 0 0 41.666667%;\n    max-width: 41.666667%;\n  }\n  .col-lg-6 {\n    flex: 0 0 50%;\n    max-width: 50%;\n  }\n  .col-lg-7 {\n    flex: 0 0 58.333333%;\n    max-width: 58.333333%;\n  }\n  .col-lg-8 {\n    flex: 0 0 66.666667%;\n    max-width: 66.666667%;\n  }\n  .col-lg-9 {\n    flex: 0 0 75%;\n    max-width: 75%;\n  }\n  .col-lg-10 {\n    flex: 0 0 83.333333%;\n    max-width: 83.333333%;\n  }\n  .col-lg-11 {\n    flex: 0 0 91.666667%;\n    max-width: 91.666667%;\n  }\n  .col-lg-12 {\n    flex: 0 0 100%;\n    max-width: 100%;\n  }\n  .order-lg-first {\n    order: -1;\n  }\n  .order-lg-last {\n    order: 13;\n  }\n  .order-lg-0 {\n    order: 0;\n  }\n  .order-lg-1 {\n    order: 1;\n  }\n  .order-lg-2 {\n    order: 2;\n  }\n  .order-lg-3 {\n    order: 3;\n  }\n  .order-lg-4 {\n    order: 4;\n  }\n  .order-lg-5 {\n    order: 5;\n  }\n  .order-lg-6 {\n    order: 6;\n  }\n  .order-lg-7 {\n    order: 7;\n  }\n  .order-lg-8 {\n    order: 8;\n  }\n  .order-lg-9 {\n    order: 9;\n  }\n  .order-lg-10 {\n    order: 10;\n  }\n  .order-lg-11 {\n    order: 11;\n  }\n  .order-lg-12 {\n    order: 12;\n  }\n  .offset-lg-0 {\n    margin-left: 0;\n  }\n  .offset-lg-1 {\n    margin-left: 8.333333%;\n  }\n  .offset-lg-2 {\n    margin-left: 16.666667%;\n  }\n  .offset-lg-3 {\n    margin-left: 25%;\n  }\n  .offset-lg-4 {\n    margin-left: 33.333333%;\n  }\n  .offset-lg-5 {\n    margin-left: 41.666667%;\n  }\n  .offset-lg-6 {\n    margin-left: 50%;\n  }\n  .offset-lg-7 {\n    margin-left: 58.333333%;\n  }\n  .offset-lg-8 {\n    margin-left: 66.666667%;\n  }\n  .offset-lg-9 {\n    margin-left: 75%;\n  }\n  .offset-lg-10 {\n    margin-left: 83.333333%;\n  }\n  .offset-lg-11 {\n    margin-left: 91.666667%;\n  }\n}\n\n@media (min-width: 1200px) {\n  .col-xl {\n    flex-basis: 0;\n    flex-grow: 1;\n    max-width: 100%;\n  }\n  .col-xl-auto {\n    flex: 0 0 auto;\n    width: auto;\n    max-width: none;\n  }\n  .col-xl-1 {\n    flex: 0 0 8.333333%;\n    max-width: 8.333333%;\n  }\n  .col-xl-2 {\n    flex: 0 0 16.666667%;\n    max-width: 16.666667%;\n  }\n  .col-xl-3 {\n    flex: 0 0 25%;\n    max-width: 25%;\n  }\n  .col-xl-4 {\n    flex: 0 0 33.333333%;\n    max-width: 33.333333%;\n  }\n  .col-xl-5 {\n    flex: 0 0 41.666667%;\n    max-width: 41.666667%;\n  }\n  .col-xl-6 {\n    flex: 0 0 50%;\n    max-width: 50%;\n  }\n  .col-xl-7 {\n    flex: 0 0 58.333333%;\n    max-width: 58.333333%;\n  }\n  .col-xl-8 {\n    flex: 0 0 66.666667%;\n    max-width: 66.666667%;\n  }\n  .col-xl-9 {\n    flex: 0 0 75%;\n    max-width: 75%;\n  }\n  .col-xl-10 {\n    flex: 0 0 83.333333%;\n    max-width: 83.333333%;\n  }\n  .col-xl-11 {\n    flex: 0 0 91.666667%;\n    max-width: 91.666667%;\n  }\n  .col-xl-12 {\n    flex: 0 0 100%;\n    max-width: 100%;\n  }\n  .order-xl-first {\n    order: -1;\n  }\n  .order-xl-last {\n    order: 13;\n  }\n  .order-xl-0 {\n    order: 0;\n  }\n  .order-xl-1 {\n    order: 1;\n  }\n  .order-xl-2 {\n    order: 2;\n  }\n  .order-xl-3 {\n    order: 3;\n  }\n  .order-xl-4 {\n    order: 4;\n  }\n  .order-xl-5 {\n    order: 5;\n  }\n  .order-xl-6 {\n    order: 6;\n  }\n  .order-xl-7 {\n    order: 7;\n  }\n  .order-xl-8 {\n    order: 8;\n  }\n  .order-xl-9 {\n    order: 9;\n  }\n  .order-xl-10 {\n    order: 10;\n  }\n  .order-xl-11 {\n    order: 11;\n  }\n  .order-xl-12 {\n    order: 12;\n  }\n  .offset-xl-0 {\n    margin-left: 0;\n  }\n  .offset-xl-1 {\n    margin-left: 8.333333%;\n  }\n  .offset-xl-2 {\n    margin-left: 16.666667%;\n  }\n  .offset-xl-3 {\n    margin-left: 25%;\n  }\n  .offset-xl-4 {\n    margin-left: 33.333333%;\n  }\n  .offset-xl-5 {\n    margin-left: 41.666667%;\n  }\n  .offset-xl-6 {\n    margin-left: 50%;\n  }\n  .offset-xl-7 {\n    margin-left: 58.333333%;\n  }\n  .offset-xl-8 {\n    margin-left: 66.666667%;\n  }\n  .offset-xl-9 {\n    margin-left: 75%;\n  }\n  .offset-xl-10 {\n    margin-left: 83.333333%;\n  }\n  .offset-xl-11 {\n    margin-left: 91.666667%;\n  }\n}\n\n.table {\n  width: 100%;\n  max-width: 100%;\n  margin-bottom: 1rem;\n  background-color: transparent;\n}\n\n.table th,\n.table td {\n  padding: 0.75rem;\n  vertical-align: top;\n  border-top: 1px solid #dee2e6;\n}\n\n.table thead th {\n  vertical-align: bottom;\n  border-bottom: 2px solid #dee2e6;\n}\n\n.table tbody + tbody {\n  border-top: 2px solid #dee2e6;\n}\n\n.table .table {\n  background-color: #fff;\n}\n\n.table-sm th,\n.table-sm td {\n  padding: 0.3rem;\n}\n\n.table-bordered {\n  border: 1px solid #dee2e6;\n}\n\n.table-bordered th,\n.table-bordered td {\n  border: 1px solid #dee2e6;\n}\n\n.table-bordered thead th,\n.table-bordered thead td {\n  border-bottom-width: 2px;\n}\n\n.table-borderless th,\n.table-borderless td,\n.table-borderless thead th,\n.table-borderless tbody + tbody {\n  border: 0;\n}\n\n.table-striped tbody tr:nth-of-type(odd) {\n  background-color: rgba(0, 0, 0, 0.05);\n}\n\n.table-hover tbody tr:hover {\n  background-color: rgba(0, 0, 0, 0.075);\n}\n\n.table-primary,\n.table-primary > th,\n.table-primary > td {\n  background-color: #b8daff;\n}\n\n.table-hover .table-primary:hover {\n  background-color: #9fcdff;\n}\n\n.table-hover .table-primary:hover > td,\n.table-hover .table-primary:hover > th {\n  background-color: #9fcdff;\n}\n\n.table-secondary,\n.table-secondary > th,\n.table-secondary > td {\n  background-color: #d6d8db;\n}\n\n.table-hover .table-secondary:hover {\n  background-color: #c8cbcf;\n}\n\n.table-hover .table-secondary:hover > td,\n.table-hover .table-secondary:hover > th {\n  background-color: #c8cbcf;\n}\n\n.table-success,\n.table-success > th,\n.table-success > td {\n  background-color: #c3e6cb;\n}\n\n.table-hover .table-success:hover {\n  background-color: #b1dfbb;\n}\n\n.table-hover .table-success:hover > td,\n.table-hover .table-success:hover > th {\n  background-color: #b1dfbb;\n}\n\n.table-info,\n.table-info > th,\n.table-info > td {\n  background-color: #bee5eb;\n}\n\n.table-hover .table-info:hover {\n  background-color: #abdde5;\n}\n\n.table-hover .table-info:hover > td,\n.table-hover .table-info:hover > th {\n  background-color: #abdde5;\n}\n\n.table-warning,\n.table-warning > th,\n.table-warning > td {\n  background-color: #ffeeba;\n}\n\n.table-hover .table-warning:hover {\n  background-color: #ffe8a1;\n}\n\n.table-hover .table-warning:hover > td,\n.table-hover .table-warning:hover > th {\n  background-color: #ffe8a1;\n}\n\n.table-danger,\n.table-danger > th,\n.table-danger > td {\n  background-color: #f5c6cb;\n}\n\n.table-hover .table-danger:hover {\n  background-color: #f1b0b7;\n}\n\n.table-hover .table-danger:hover > td,\n.table-hover .table-danger:hover > th {\n  background-color: #f1b0b7;\n}\n\n.table-light,\n.table-light > th,\n.table-light > td {\n  background-color: #fdfdfe;\n}\n\n.table-hover .table-light:hover {\n  background-color: #ececf6;\n}\n\n.table-hover .table-light:hover > td,\n.table-hover .table-light:hover > th {\n  background-color: #ececf6;\n}\n\n.table-dark,\n.table-dark > th,\n.table-dark > td {\n  background-color: #c6c8ca;\n}\n\n.table-hover .table-dark:hover {\n  background-color: #b9bbbe;\n}\n\n.table-hover .table-dark:hover > td,\n.table-hover .table-dark:hover > th {\n  background-color: #b9bbbe;\n}\n\n.table-active,\n.table-active > th,\n.table-active > td {\n  background-color: rgba(0, 0, 0, 0.075);\n}\n\n.table-hover .table-active:hover {\n  background-color: rgba(0, 0, 0, 0.075);\n}\n\n.table-hover .table-active:hover > td,\n.table-hover .table-active:hover > th {\n  background-color: rgba(0, 0, 0, 0.075);\n}\n\n.table .thead-dark th {\n  color: #fff;\n  background-color: #212529;\n  border-color: #32383e;\n}\n\n.table .thead-light th {\n  color: #495057;\n  background-color: #e9ecef;\n  border-color: #dee2e6;\n}\n\n.table-dark {\n  color: #fff;\n  background-color: #212529;\n}\n\n.table-dark th,\n.table-dark td,\n.table-dark thead th {\n  border-color: #32383e;\n}\n\n.table-dark.table-bordered {\n  border: 0;\n}\n\n.table-dark.table-striped tbody tr:nth-of-type(odd) {\n  background-color: rgba(255, 255, 255, 0.05);\n}\n\n.table-dark.table-hover tbody tr:hover {\n  background-color: rgba(255, 255, 255, 0.075);\n}\n\n@media (max-width: 575.98px) {\n  .table-responsive-sm {\n    display: block;\n    width: 100%;\n    overflow-x: auto;\n    -webkit-overflow-scrolling: touch;\n    -ms-overflow-style: -ms-autohiding-scrollbar;\n  }\n  .table-responsive-sm > .table-bordered {\n    border: 0;\n  }\n}\n\n@media (max-width: 767.98px) {\n  .table-responsive-md {\n    display: block;\n    width: 100%;\n    overflow-x: auto;\n    -webkit-overflow-scrolling: touch;\n    -ms-overflow-style: -ms-autohiding-scrollbar;\n  }\n  .table-responsive-md > .table-bordered {\n    border: 0;\n  }\n}\n\n@media (max-width: 991.98px) {\n  .table-responsive-lg {\n    display: block;\n    width: 100%;\n    overflow-x: auto;\n    -webkit-overflow-scrolling: touch;\n    -ms-overflow-style: -ms-autohiding-scrollbar;\n  }\n  .table-responsive-lg > .table-bordered {\n    border: 0;\n  }\n}\n\n@media (max-width: 1199.98px) {\n  .table-responsive-xl {\n    display: block;\n    width: 100%;\n    overflow-x: auto;\n    -webkit-overflow-scrolling: touch;\n    -ms-overflow-style: -ms-autohiding-scrollbar;\n  }\n  .table-responsive-xl > .table-bordered {\n    border: 0;\n  }\n}\n\n.table-responsive {\n  display: block;\n  width: 100%;\n  overflow-x: auto;\n  -webkit-overflow-scrolling: touch;\n  -ms-overflow-style: -ms-autohiding-scrollbar;\n}\n\n.table-responsive > .table-bordered {\n  border: 0;\n}\n\n.form-control {\n  display: block;\n  width: 100%;\n  padding: 0.375rem 0.75rem;\n  font-size: 1rem;\n  line-height: 1.5;\n  color: #495057;\n  background-color: #fff;\n  background-clip: padding-box;\n  border: 1px solid #ced4da;\n  border-radius: 0.25rem;\n  transition: border-color 0.15s ease-in-out, box-shadow 0.15s ease-in-out;\n}\n\n@media screen and (prefers-reduced-motion: reduce) {\n  .form-control {\n    transition: none;\n  }\n}\n\n.form-control::-ms-expand {\n  background-color: transparent;\n  border: 0;\n}\n\n.form-control:focus {\n  color: #495057;\n  background-color: #fff;\n  border-color: #80bdff;\n  outline: 0;\n  box-shadow: 0 0 0 0.2rem rgba(0, 123, 255, 0.25);\n}\n\n.form-control::placeholder {\n  color: #6c757d;\n  opacity: 1;\n}\n\n.form-control:disabled, .form-control[readonly] {\n  background-color: #e9ecef;\n  opacity: 1;\n}\n\nselect.form-control:not([size]):not([multiple]) {\n  height: calc(2.25rem + 2px);\n}\n\nselect.form-control:focus::-ms-value {\n  color: #495057;\n  background-color: #fff;\n}\n\n.form-control-file,\n.form-control-range {\n  display: block;\n  width: 100%;\n}\n\n.col-form-label {\n  padding-top: calc(0.375rem + 1px);\n  padding-bottom: calc(0.375rem + 1px);\n  margin-bottom: 0;\n  font-size: inherit;\n  line-height: 1.5;\n}\n\n.col-form-label-lg {\n  padding-top: calc(0.5rem + 1px);\n  padding-bottom: calc(0.5rem + 1px);\n  font-size: 1.25rem;\n  line-height: 1.5;\n}\n\n.col-form-label-sm {\n  padding-top: calc(0.25rem + 1px);\n  padding-bottom: calc(0.25rem + 1px);\n  font-size: 0.875rem;\n  line-height: 1.5;\n}\n\n.form-control-plaintext {\n  display: block;\n  width: 100%;\n  padding-top: 0.375rem;\n  padding-bottom: 0.375rem;\n  margin-bottom: 0;\n  line-height: 1.5;\n  color: #212529;\n  background-color: transparent;\n  border: solid transparent;\n  border-width: 1px 0;\n}\n\n.form-control-plaintext.form-control-sm, .input-group-sm > .form-control-plaintext.form-control,\n.input-group-sm > .input-group-prepend > .form-control-plaintext.input-group-text,\n.input-group-sm > .input-group-append > .form-control-plaintext.input-group-text,\n.input-group-sm > .input-group-prepend > .form-control-plaintext.btn,\n.input-group-sm > .input-group-append > .form-control-plaintext.btn, .form-control-plaintext.form-control-lg, .input-group-lg > .form-control-plaintext.form-control,\n.input-group-lg > .input-group-prepend > .form-control-plaintext.input-group-text,\n.input-group-lg > .input-group-append > .form-control-plaintext.input-group-text,\n.input-group-lg > .input-group-prepend > .form-control-plaintext.btn,\n.input-group-lg > .input-group-append > .form-control-plaintext.btn {\n  padding-right: 0;\n  padding-left: 0;\n}\n\n.form-control-sm, .input-group-sm > .form-control,\n.input-group-sm > .input-group-prepend > .input-group-text,\n.input-group-sm > .input-group-append > .input-group-text,\n.input-group-sm > .input-group-prepend > .btn,\n.input-group-sm > .input-group-append > .btn {\n  padding: 0.25rem 0.5rem;\n  font-size: 0.875rem;\n  line-height: 1.5;\n  border-radius: 0.2rem;\n}\n\nselect.form-control-sm:not([size]):not([multiple]), .input-group-sm > select.form-control:not([size]):not([multiple]),\n.input-group-sm > .input-group-prepend > select.input-group-text:not([size]):not([multiple]),\n.input-group-sm > .input-group-append > select.input-group-text:not([size]):not([multiple]),\n.input-group-sm > .input-group-prepend > select.btn:not([size]):not([multiple]),\n.input-group-sm > .input-group-append > select.btn:not([size]):not([multiple]) {\n  height: calc(1.8125rem + 2px);\n}\n\n.form-control-lg, .input-group-lg > .form-control,\n.input-group-lg > .input-group-prepend > .input-group-text,\n.input-group-lg > .input-group-append > .input-group-text,\n.input-group-lg > .input-group-prepend > .btn,\n.input-group-lg > .input-group-append > .btn {\n  padding: 0.5rem 1rem;\n  font-size: 1.25rem;\n  line-height: 1.5;\n  border-radius: 0.3rem;\n}\n\nselect.form-control-lg:not([size]):not([multiple]), .input-group-lg > select.form-control:not([size]):not([multiple]),\n.input-group-lg > .input-group-prepend > select.input-group-text:not([size]):not([multiple]),\n.input-group-lg > .input-group-append > select.input-group-text:not([size]):not([multiple]),\n.input-group-lg > .input-group-prepend > select.btn:not([size]):not([multiple]),\n.input-group-lg > .input-group-append > select.btn:not([size]):not([multiple]) {\n  height: calc(2.875rem + 2px);\n}\n\n.form-group {\n  margin-bottom: 1rem;\n}\n\n.form-text {\n  display: block;\n  margin-top: 0.25rem;\n}\n\n.form-row {\n  display: flex;\n  flex-wrap: wrap;\n  margin-right: -5px;\n  margin-left: -5px;\n}\n\n.form-row > .col,\n.form-row > [class*=\"col-\"] {\n  padding-right: 5px;\n  padding-left: 5px;\n}\n\n.form-check {\n  position: relative;\n  display: block;\n  padding-left: 1.25rem;\n}\n\n.form-check-input {\n  position: absolute;\n  margin-top: 0.3rem;\n  margin-left: -1.25rem;\n}\n\n.form-check-input:disabled ~ .form-check-label {\n  color: #6c757d;\n}\n\n.form-check-label {\n  margin-bottom: 0;\n}\n\n.form-check-inline {\n  display: inline-flex;\n  align-items: center;\n  padding-left: 0;\n  margin-right: 0.75rem;\n}\n\n.form-check-inline .form-check-input {\n  position: static;\n  margin-top: 0;\n  margin-right: 0.3125rem;\n  margin-left: 0;\n}\n\n.valid-feedback {\n  display: none;\n  width: 100%;\n  margin-top: 0.25rem;\n  font-size: 80%;\n  color: #28a745;\n}\n\n.valid-tooltip {\n  position: absolute;\n  top: 100%;\n  z-index: 5;\n  display: none;\n  max-width: 100%;\n  padding: .5rem;\n  margin-top: .1rem;\n  font-size: .875rem;\n  line-height: 1;\n  color: #fff;\n  background-color: rgba(40, 167, 69, 0.8);\n  border-radius: .2rem;\n}\n\n.was-validated .form-control:valid, .form-control.is-valid, .was-validated\n.custom-select:valid,\n.custom-select.is-valid {\n  border-color: #28a745;\n}\n\n.was-validated .form-control:valid:focus, .form-control.is-valid:focus, .was-validated\n.custom-select:valid:focus,\n.custom-select.is-valid:focus {\n  border-color: #28a745;\n  box-shadow: 0 0 0 0.2rem rgba(40, 167, 69, 0.25);\n}\n\n.was-validated .form-control:valid ~ .valid-feedback,\n.was-validated .form-control:valid ~ .valid-tooltip, .form-control.is-valid ~ .valid-feedback,\n.form-control.is-valid ~ .valid-tooltip, .was-validated\n.custom-select:valid ~ .valid-feedback,\n.was-validated\n.custom-select:valid ~ .valid-tooltip,\n.custom-select.is-valid ~ .valid-feedback,\n.custom-select.is-valid ~ .valid-tooltip {\n  display: block;\n}\n\n.was-validated .form-control-file:valid ~ .valid-feedback,\n.was-validated .form-control-file:valid ~ .valid-tooltip, .form-control-file.is-valid ~ .valid-feedback,\n.form-control-file.is-valid ~ .valid-tooltip {\n  display: block;\n}\n\n.was-validated .form-check-input:valid ~ .form-check-label, .form-check-input.is-valid ~ .form-check-label {\n  color: #28a745;\n}\n\n.was-validated .form-check-input:valid ~ .valid-feedback,\n.was-validated .form-check-input:valid ~ .valid-tooltip, .form-check-input.is-valid ~ .valid-feedback,\n.form-check-input.is-valid ~ .valid-tooltip {\n  display: block;\n}\n\n.was-validated .custom-control-input:valid ~ .custom-control-label, .custom-control-input.is-valid ~ .custom-control-label {\n  color: #28a745;\n}\n\n.was-validated .custom-control-input:valid ~ .custom-control-label::before, .custom-control-input.is-valid ~ .custom-control-label::before {\n  background-color: #71dd8a;\n}\n\n.was-validated .custom-control-input:valid ~ .valid-feedback,\n.was-validated .custom-control-input:valid ~ .valid-tooltip, .custom-control-input.is-valid ~ .valid-feedback,\n.custom-control-input.is-valid ~ .valid-tooltip {\n  display: block;\n}\n\n.was-validated .custom-control-input:valid:checked ~ .custom-control-label::before, .custom-control-input.is-valid:checked ~ .custom-control-label::before {\n  background-color: #34ce57;\n}\n\n.was-validated .custom-control-input:valid:focus ~ .custom-control-label::before, .custom-control-input.is-valid:focus ~ .custom-control-label::before {\n  box-shadow: 0 0 0 1px #fff, 0 0 0 0.2rem rgba(40, 167, 69, 0.25);\n}\n\n.was-validated .custom-file-input:valid ~ .custom-file-label, .custom-file-input.is-valid ~ .custom-file-label {\n  border-color: #28a745;\n}\n\n.was-validated .custom-file-input:valid ~ .custom-file-label::before, .custom-file-input.is-valid ~ .custom-file-label::before {\n  border-color: inherit;\n}\n\n.was-validated .custom-file-input:valid ~ .valid-feedback,\n.was-validated .custom-file-input:valid ~ .valid-tooltip, .custom-file-input.is-valid ~ .valid-feedback,\n.custom-file-input.is-valid ~ .valid-tooltip {\n  display: block;\n}\n\n.was-validated .custom-file-input:valid:focus ~ .custom-file-label, .custom-file-input.is-valid:focus ~ .custom-file-label {\n  box-shadow: 0 0 0 0.2rem rgba(40, 167, 69, 0.25);\n}\n\n.invalid-feedback {\n  display: none;\n  width: 100%;\n  margin-top: 0.25rem;\n  font-size: 80%;\n  color: #dc3545;\n}\n\n.invalid-tooltip {\n  position: absolute;\n  top: 100%;\n  z-index: 5;\n  display: none;\n  max-width: 100%;\n  padding: .5rem;\n  margin-top: .1rem;\n  font-size: .875rem;\n  line-height: 1;\n  color: #fff;\n  background-color: rgba(220, 53, 69, 0.8);\n  border-radius: .2rem;\n}\n\n.was-validated .form-control:invalid, .form-control.is-invalid, .was-validated\n.custom-select:invalid,\n.custom-select.is-invalid {\n  border-color: #dc3545;\n}\n\n.was-validated .form-control:invalid:focus, .form-control.is-invalid:focus, .was-validated\n.custom-select:invalid:focus,\n.custom-select.is-invalid:focus {\n  border-color: #dc3545;\n  box-shadow: 0 0 0 0.2rem rgba(220, 53, 69, 0.25);\n}\n\n.was-validated .form-control:invalid ~ .invalid-feedback,\n.was-validated .form-control:invalid ~ .invalid-tooltip, .form-control.is-invalid ~ .invalid-feedback,\n.form-control.is-invalid ~ .invalid-tooltip, .was-validated\n.custom-select:invalid ~ .invalid-feedback,\n.was-validated\n.custom-select:invalid ~ .invalid-tooltip,\n.custom-select.is-invalid ~ .invalid-feedback,\n.custom-select.is-invalid ~ .invalid-tooltip {\n  display: block;\n}\n\n.was-validated .form-control-file:invalid ~ .invalid-feedback,\n.was-validated .form-control-file:invalid ~ .invalid-tooltip, .form-control-file.is-invalid ~ .invalid-feedback,\n.form-control-file.is-invalid ~ .invalid-tooltip {\n  display: block;\n}\n\n.was-validated .form-check-input:invalid ~ .form-check-label, .form-check-input.is-invalid ~ .form-check-label {\n  color: #dc3545;\n}\n\n.was-validated .form-check-input:invalid ~ .invalid-feedback,\n.was-validated .form-check-input:invalid ~ .invalid-tooltip, .form-check-input.is-invalid ~ .invalid-feedback,\n.form-check-input.is-invalid ~ .invalid-tooltip {\n  display: block;\n}\n\n.was-validated .custom-control-input:invalid ~ .custom-control-label, .custom-control-input.is-invalid ~ .custom-control-label {\n  color: #dc3545;\n}\n\n.was-validated .custom-control-input:invalid ~ .custom-control-label::before, .custom-control-input.is-invalid ~ .custom-control-label::before {\n  background-color: #efa2a9;\n}\n\n.was-validated .custom-control-input:invalid ~ .invalid-feedback,\n.was-validated .custom-control-input:invalid ~ .invalid-tooltip, .custom-control-input.is-invalid ~ .invalid-feedback,\n.custom-control-input.is-invalid ~ .invalid-tooltip {\n  display: block;\n}\n\n.was-validated .custom-control-input:invalid:checked ~ .custom-control-label::before, .custom-control-input.is-invalid:checked ~ .custom-control-label::before {\n  background-color: #e4606d;\n}\n\n.was-validated .custom-control-input:invalid:focus ~ .custom-control-label::before, .custom-control-input.is-invalid:focus ~ .custom-control-label::before {\n  box-shadow: 0 0 0 1px #fff, 0 0 0 0.2rem rgba(220, 53, 69, 0.25);\n}\n\n.was-validated .custom-file-input:invalid ~ .custom-file-label, .custom-file-input.is-invalid ~ .custom-file-label {\n  border-color: #dc3545;\n}\n\n.was-validated .custom-file-input:invalid ~ .custom-file-label::before, .custom-file-input.is-invalid ~ .custom-file-label::before {\n  border-color: inherit;\n}\n\n.was-validated .custom-file-input:invalid ~ .invalid-feedback,\n.was-validated .custom-file-input:invalid ~ .invalid-tooltip, .custom-file-input.is-invalid ~ .invalid-feedback,\n.custom-file-input.is-invalid ~ .invalid-tooltip {\n  display: block;\n}\n\n.was-validated .custom-file-input:invalid:focus ~ .custom-file-label, .custom-file-input.is-invalid:focus ~ .custom-file-label {\n  box-shadow: 0 0 0 0.2rem rgba(220, 53, 69, 0.25);\n}\n\n.form-inline {\n  display: flex;\n  flex-flow: row wrap;\n  align-items: center;\n}\n\n.form-inline .form-check {\n  width: 100%;\n}\n\n@media (min-width: 576px) {\n  .form-inline label {\n    display: flex;\n    align-items: center;\n    justify-content: center;\n    margin-bottom: 0;\n  }\n  .form-inline .form-group {\n    display: flex;\n    flex: 0 0 auto;\n    flex-flow: row wrap;\n    align-items: center;\n    margin-bottom: 0;\n  }\n  .form-inline .form-control {\n    display: inline-block;\n    width: auto;\n    vertical-align: middle;\n  }\n  .form-inline .form-control-plaintext {\n    display: inline-block;\n  }\n  .form-inline .input-group,\n  .form-inline .custom-select {\n    width: auto;\n  }\n  .form-inline .form-check {\n    display: flex;\n    align-items: center;\n    justify-content: center;\n    width: auto;\n    padding-left: 0;\n  }\n  .form-inline .form-check-input {\n    position: relative;\n    margin-top: 0;\n    margin-right: 0.25rem;\n    margin-left: 0;\n  }\n  .form-inline .custom-control {\n    align-items: center;\n    justify-content: center;\n  }\n  .form-inline .custom-control-label {\n    margin-bottom: 0;\n  }\n}\n\n.btn {\n  display: inline-block;\n  font-weight: 400;\n  text-align: center;\n  white-space: nowrap;\n  vertical-align: middle;\n  user-select: none;\n  border: 1px solid transparent;\n  padding: 0.375rem 0.75rem;\n  font-size: 1rem;\n  line-height: 1.5;\n  border-radius: 0.25rem;\n  transition: color 0.15s ease-in-out, background-color 0.15s ease-in-out, border-color 0.15s ease-in-out, box-shadow 0.15s ease-in-out;\n}\n\n@media screen and (prefers-reduced-motion: reduce) {\n  .btn {\n    transition: none;\n  }\n}\n\n.btn:hover, .btn:focus {\n  text-decoration: none;\n}\n\n.btn:focus, .btn.focus {\n  outline: 0;\n  box-shadow: 0 0 0 0.2rem rgba(0, 123, 255, 0.25);\n}\n\n.btn.disabled, .btn:disabled {\n  opacity: 0.65;\n}\n\n.btn:not(:disabled):not(.disabled) {\n  cursor: pointer;\n}\n\n.btn:not(:disabled):not(.disabled):active, .btn:not(:disabled):not(.disabled).active {\n  background-image: none;\n}\n\na.btn.disabled,\nfieldset:disabled a.btn {\n  pointer-events: none;\n}\n\n.btn-primary {\n  color: #fff;\n  background-color: #007bff;\n  border-color: #007bff;\n}\n\n.btn-primary:hover {\n  color: #fff;\n  background-color: #0069d9;\n  border-color: #0062cc;\n}\n\n.btn-primary:focus, .btn-primary.focus {\n  box-shadow: 0 0 0 0.2rem rgba(0, 123, 255, 0.5);\n}\n\n.btn-primary.disabled, .btn-primary:disabled {\n  color: #fff;\n  background-color: #007bff;\n  border-color: #007bff;\n}\n\n.btn-primary:not(:disabled):not(.disabled):active, .btn-primary:not(:disabled):not(.disabled).active,\n.show > .btn-primary.dropdown-toggle {\n  color: #fff;\n  background-color: #0062cc;\n  border-color: #005cbf;\n}\n\n.btn-primary:not(:disabled):not(.disabled):active:focus, .btn-primary:not(:disabled):not(.disabled).active:focus,\n.show > .btn-primary.dropdown-toggle:focus {\n  box-shadow: 0 0 0 0.2rem rgba(0, 123, 255, 0.5);\n}\n\n.btn-secondary {\n  color: #fff;\n  background-color: #6c757d;\n  border-color: #6c757d;\n}\n\n.btn-secondary:hover {\n  color: #fff;\n  background-color: #5a6268;\n  border-color: #545b62;\n}\n\n.btn-secondary:focus, .btn-secondary.focus {\n  box-shadow: 0 0 0 0.2rem rgba(108, 117, 125, 0.5);\n}\n\n.btn-secondary.disabled, .btn-secondary:disabled {\n  color: #fff;\n  background-color: #6c757d;\n  border-color: #6c757d;\n}\n\n.btn-secondary:not(:disabled):not(.disabled):active, .btn-secondary:not(:disabled):not(.disabled).active,\n.show > .btn-secondary.dropdown-toggle {\n  color: #fff;\n  background-color: #545b62;\n  border-color: #4e555b;\n}\n\n.btn-secondary:not(:disabled):not(.disabled):active:focus, .btn-secondary:not(:disabled):not(.disabled).active:focus,\n.show > .btn-secondary.dropdown-toggle:focus {\n  box-shadow: 0 0 0 0.2rem rgba(108, 117, 125, 0.5);\n}\n\n.btn-success {\n  color: #fff;\n  background-color: #28a745;\n  border-color: #28a745;\n}\n\n.btn-success:hover {\n  color: #fff;\n  background-color: #218838;\n  border-color: #1e7e34;\n}\n\n.btn-success:focus, .btn-success.focus {\n  box-shadow: 0 0 0 0.2rem rgba(40, 167, 69, 0.5);\n}\n\n.btn-success.disabled, .btn-success:disabled {\n  color: #fff;\n  background-color: #28a745;\n  border-color: #28a745;\n}\n\n.btn-success:not(:disabled):not(.disabled):active, .btn-success:not(:disabled):not(.disabled).active,\n.show > .btn-success.dropdown-toggle {\n  color: #fff;\n  background-color: #1e7e34;\n  border-color: #1c7430;\n}\n\n.btn-success:not(:disabled):not(.disabled):active:focus, .btn-success:not(:disabled):not(.disabled).active:focus,\n.show > .btn-success.dropdown-toggle:focus {\n  box-shadow: 0 0 0 0.2rem rgba(40, 167, 69, 0.5);\n}\n\n.btn-info {\n  color: #fff;\n  background-color: #17a2b8;\n  border-color: #17a2b8;\n}\n\n.btn-info:hover {\n  color: #fff;\n  background-color: #138496;\n  border-color: #117a8b;\n}\n\n.btn-info:focus, .btn-info.focus {\n  box-shadow: 0 0 0 0.2rem rgba(23, 162, 184, 0.5);\n}\n\n.btn-info.disabled, .btn-info:disabled {\n  color: #fff;\n  background-color: #17a2b8;\n  border-color: #17a2b8;\n}\n\n.btn-info:not(:disabled):not(.disabled):active, .btn-info:not(:disabled):not(.disabled).active,\n.show > .btn-info.dropdown-toggle {\n  color: #fff;\n  background-color: #117a8b;\n  border-color: #10707f;\n}\n\n.btn-info:not(:disabled):not(.disabled):active:focus, .btn-info:not(:disabled):not(.disabled).active:focus,\n.show > .btn-info.dropdown-toggle:focus {\n  box-shadow: 0 0 0 0.2rem rgba(23, 162, 184, 0.5);\n}\n\n.btn-warning {\n  color: #212529;\n  background-color: #ffc107;\n  border-color: #ffc107;\n}\n\n.btn-warning:hover {\n  color: #212529;\n  background-color: #e0a800;\n  border-color: #d39e00;\n}\n\n.btn-warning:focus, .btn-warning.focus {\n  box-shadow: 0 0 0 0.2rem rgba(255, 193, 7, 0.5);\n}\n\n.btn-warning.disabled, .btn-warning:disabled {\n  color: #212529;\n  background-color: #ffc107;\n  border-color: #ffc107;\n}\n\n.btn-warning:not(:disabled):not(.disabled):active, .btn-warning:not(:disabled):not(.disabled).active,\n.show > .btn-warning.dropdown-toggle {\n  color: #212529;\n  background-color: #d39e00;\n  border-color: #c69500;\n}\n\n.btn-warning:not(:disabled):not(.disabled):active:focus, .btn-warning:not(:disabled):not(.disabled).active:focus,\n.show > .btn-warning.dropdown-toggle:focus {\n  box-shadow: 0 0 0 0.2rem rgba(255, 193, 7, 0.5);\n}\n\n.btn-danger {\n  color: #fff;\n  background-color: #dc3545;\n  border-color: #dc3545;\n}\n\n.btn-danger:hover {\n  color: #fff;\n  background-color: #c82333;\n  border-color: #bd2130;\n}\n\n.btn-danger:focus, .btn-danger.focus {\n  box-shadow: 0 0 0 0.2rem rgba(220, 53, 69, 0.5);\n}\n\n.btn-danger.disabled, .btn-danger:disabled {\n  color: #fff;\n  background-color: #dc3545;\n  border-color: #dc3545;\n}\n\n.btn-danger:not(:disabled):not(.disabled):active, .btn-danger:not(:disabled):not(.disabled).active,\n.show > .btn-danger.dropdown-toggle {\n  color: #fff;\n  background-color: #bd2130;\n  border-color: #b21f2d;\n}\n\n.btn-danger:not(:disabled):not(.disabled):active:focus, .btn-danger:not(:disabled):not(.disabled).active:focus,\n.show > .btn-danger.dropdown-toggle:focus {\n  box-shadow: 0 0 0 0.2rem rgba(220, 53, 69, 0.5);\n}\n\n.btn-light {\n  color: #212529;\n  background-color: #f8f9fa;\n  border-color: #f8f9fa;\n}\n\n.btn-light:hover {\n  color: #212529;\n  background-color: #e2e6ea;\n  border-color: #dae0e5;\n}\n\n.btn-light:focus, .btn-light.focus {\n  box-shadow: 0 0 0 0.2rem rgba(248, 249, 250, 0.5);\n}\n\n.btn-light.disabled, .btn-light:disabled {\n  color: #212529;\n  background-color: #f8f9fa;\n  border-color: #f8f9fa;\n}\n\n.btn-light:not(:disabled):not(.disabled):active, .btn-light:not(:disabled):not(.disabled).active,\n.show > .btn-light.dropdown-toggle {\n  color: #212529;\n  background-color: #dae0e5;\n  border-color: #d3d9df;\n}\n\n.btn-light:not(:disabled):not(.disabled):active:focus, .btn-light:not(:disabled):not(.disabled).active:focus,\n.show > .btn-light.dropdown-toggle:focus {\n  box-shadow: 0 0 0 0.2rem rgba(248, 249, 250, 0.5);\n}\n\n.btn-dark {\n  color: #fff;\n  background-color: #343a40;\n  border-color: #343a40;\n}\n\n.btn-dark:hover {\n  color: #fff;\n  background-color: #23272b;\n  border-color: #1d2124;\n}\n\n.btn-dark:focus, .btn-dark.focus {\n  box-shadow: 0 0 0 0.2rem rgba(52, 58, 64, 0.5);\n}\n\n.btn-dark.disabled, .btn-dark:disabled {\n  color: #fff;\n  background-color: #343a40;\n  border-color: #343a40;\n}\n\n.btn-dark:not(:disabled):not(.disabled):active, .btn-dark:not(:disabled):not(.disabled).active,\n.show > .btn-dark.dropdown-toggle {\n  color: #fff;\n  background-color: #1d2124;\n  border-color: #171a1d;\n}\n\n.btn-dark:not(:disabled):not(.disabled):active:focus, .btn-dark:not(:disabled):not(.disabled).active:focus,\n.show > .btn-dark.dropdown-toggle:focus {\n  box-shadow: 0 0 0 0.2rem rgba(52, 58, 64, 0.5);\n}\n\n.btn-outline-primary {\n  color: #007bff;\n  background-color: transparent;\n  background-image: none;\n  border-color: #007bff;\n}\n\n.btn-outline-primary:hover {\n  color: #fff;\n  background-color: #007bff;\n  border-color: #007bff;\n}\n\n.btn-outline-primary:focus, .btn-outline-primary.focus {\n  box-shadow: 0 0 0 0.2rem rgba(0, 123, 255, 0.5);\n}\n\n.btn-outline-primary.disabled, .btn-outline-primary:disabled {\n  color: #007bff;\n  background-color: transparent;\n}\n\n.btn-outline-primary:not(:disabled):not(.disabled):active, .btn-outline-primary:not(:disabled):not(.disabled).active,\n.show > .btn-outline-primary.dropdown-toggle {\n  color: #fff;\n  background-color: #007bff;\n  border-color: #007bff;\n}\n\n.btn-outline-primary:not(:disabled):not(.disabled):active:focus, .btn-outline-primary:not(:disabled):not(.disabled).active:focus,\n.show > .btn-outline-primary.dropdown-toggle:focus {\n  box-shadow: 0 0 0 0.2rem rgba(0, 123, 255, 0.5);\n}\n\n.btn-outline-secondary {\n  color: #6c757d;\n  background-color: transparent;\n  background-image: none;\n  border-color: #6c757d;\n}\n\n.btn-outline-secondary:hover {\n  color: #fff;\n  background-color: #6c757d;\n  border-color: #6c757d;\n}\n\n.btn-outline-secondary:focus, .btn-outline-secondary.focus {\n  box-shadow: 0 0 0 0.2rem rgba(108, 117, 125, 0.5);\n}\n\n.btn-outline-secondary.disabled, .btn-outline-secondary:disabled {\n  color: #6c757d;\n  background-color: transparent;\n}\n\n.btn-outline-secondary:not(:disabled):not(.disabled):active, .btn-outline-secondary:not(:disabled):not(.disabled).active,\n.show > .btn-outline-secondary.dropdown-toggle {\n  color: #fff;\n  background-color: #6c757d;\n  border-color: #6c757d;\n}\n\n.btn-outline-secondary:not(:disabled):not(.disabled):active:focus, .btn-outline-secondary:not(:disabled):not(.disabled).active:focus,\n.show > .btn-outline-secondary.dropdown-toggle:focus {\n  box-shadow: 0 0 0 0.2rem rgba(108, 117, 125, 0.5);\n}\n\n.btn-outline-success {\n  color: #28a745;\n  background-color: transparent;\n  background-image: none;\n  border-color: #28a745;\n}\n\n.btn-outline-success:hover {\n  color: #fff;\n  background-color: #28a745;\n  border-color: #28a745;\n}\n\n.btn-outline-success:focus, .btn-outline-success.focus {\n  box-shadow: 0 0 0 0.2rem rgba(40, 167, 69, 0.5);\n}\n\n.btn-outline-success.disabled, .btn-outline-success:disabled {\n  color: #28a745;\n  background-color: transparent;\n}\n\n.btn-outline-success:not(:disabled):not(.disabled):active, .btn-outline-success:not(:disabled):not(.disabled).active,\n.show > .btn-outline-success.dropdown-toggle {\n  color: #fff;\n  background-color: #28a745;\n  border-color: #28a745;\n}\n\n.btn-outline-success:not(:disabled):not(.disabled):active:focus, .btn-outline-success:not(:disabled):not(.disabled).active:focus,\n.show > .btn-outline-success.dropdown-toggle:focus {\n  box-shadow: 0 0 0 0.2rem rgba(40, 167, 69, 0.5);\n}\n\n.btn-outline-info {\n  color: #17a2b8;\n  background-color: transparent;\n  background-image: none;\n  border-color: #17a2b8;\n}\n\n.btn-outline-info:hover {\n  color: #fff;\n  background-color: #17a2b8;\n  border-color: #17a2b8;\n}\n\n.btn-outline-info:focus, .btn-outline-info.focus {\n  box-shadow: 0 0 0 0.2rem rgba(23, 162, 184, 0.5);\n}\n\n.btn-outline-info.disabled, .btn-outline-info:disabled {\n  color: #17a2b8;\n  background-color: transparent;\n}\n\n.btn-outline-info:not(:disabled):not(.disabled):active, .btn-outline-info:not(:disabled):not(.disabled).active,\n.show > .btn-outline-info.dropdown-toggle {\n  color: #fff;\n  background-color: #17a2b8;\n  border-color: #17a2b8;\n}\n\n.btn-outline-info:not(:disabled):not(.disabled):active:focus, .btn-outline-info:not(:disabled):not(.disabled).active:focus,\n.show > .btn-outline-info.dropdown-toggle:focus {\n  box-shadow: 0 0 0 0.2rem rgba(23, 162, 184, 0.5);\n}\n\n.btn-outline-warning {\n  color: #ffc107;\n  background-color: transparent;\n  background-image: none;\n  border-color: #ffc107;\n}\n\n.btn-outline-warning:hover {\n  color: #212529;\n  background-color: #ffc107;\n  border-color: #ffc107;\n}\n\n.btn-outline-warning:focus, .btn-outline-warning.focus {\n  box-shadow: 0 0 0 0.2rem rgba(255, 193, 7, 0.5);\n}\n\n.btn-outline-warning.disabled, .btn-outline-warning:disabled {\n  color: #ffc107;\n  background-color: transparent;\n}\n\n.btn-outline-warning:not(:disabled):not(.disabled):active, .btn-outline-warning:not(:disabled):not(.disabled).active,\n.show > .btn-outline-warning.dropdown-toggle {\n  color: #212529;\n  background-color: #ffc107;\n  border-color: #ffc107;\n}\n\n.btn-outline-warning:not(:disabled):not(.disabled):active:focus, .btn-outline-warning:not(:disabled):not(.disabled).active:focus,\n.show > .btn-outline-warning.dropdown-toggle:focus {\n  box-shadow: 0 0 0 0.2rem rgba(255, 193, 7, 0.5);\n}\n\n.btn-outline-danger {\n  color: #dc3545;\n  background-color: transparent;\n  background-image: none;\n  border-color: #dc3545;\n}\n\n.btn-outline-danger:hover {\n  color: #fff;\n  background-color: #dc3545;\n  border-color: #dc3545;\n}\n\n.btn-outline-danger:focus, .btn-outline-danger.focus {\n  box-shadow: 0 0 0 0.2rem rgba(220, 53, 69, 0.5);\n}\n\n.btn-outline-danger.disabled, .btn-outline-danger:disabled {\n  color: #dc3545;\n  background-color: transparent;\n}\n\n.btn-outline-danger:not(:disabled):not(.disabled):active, .btn-outline-danger:not(:disabled):not(.disabled).active,\n.show > .btn-outline-danger.dropdown-toggle {\n  color: #fff;\n  background-color: #dc3545;\n  border-color: #dc3545;\n}\n\n.btn-outline-danger:not(:disabled):not(.disabled):active:focus, .btn-outline-danger:not(:disabled):not(.disabled).active:focus,\n.show > .btn-outline-danger.dropdown-toggle:focus {\n  box-shadow: 0 0 0 0.2rem rgba(220, 53, 69, 0.5);\n}\n\n.btn-outline-light {\n  color: #f8f9fa;\n  background-color: transparent;\n  background-image: none;\n  border-color: #f8f9fa;\n}\n\n.btn-outline-light:hover {\n  color: #212529;\n  background-color: #f8f9fa;\n  border-color: #f8f9fa;\n}\n\n.btn-outline-light:focus, .btn-outline-light.focus {\n  box-shadow: 0 0 0 0.2rem rgba(248, 249, 250, 0.5);\n}\n\n.btn-outline-light.disabled, .btn-outline-light:disabled {\n  color: #f8f9fa;\n  background-color: transparent;\n}\n\n.btn-outline-light:not(:disabled):not(.disabled):active, .btn-outline-light:not(:disabled):not(.disabled).active,\n.show > .btn-outline-light.dropdown-toggle {\n  color: #212529;\n  background-color: #f8f9fa;\n  border-color: #f8f9fa;\n}\n\n.btn-outline-light:not(:disabled):not(.disabled):active:focus, .btn-outline-light:not(:disabled):not(.disabled).active:focus,\n.show > .btn-outline-light.dropdown-toggle:focus {\n  box-shadow: 0 0 0 0.2rem rgba(248, 249, 250, 0.5);\n}\n\n.btn-outline-dark {\n  color: #343a40;\n  background-color: transparent;\n  background-image: none;\n  border-color: #343a40;\n}\n\n.btn-outline-dark:hover {\n  color: #fff;\n  background-color: #343a40;\n  border-color: #343a40;\n}\n\n.btn-outline-dark:focus, .btn-outline-dark.focus {\n  box-shadow: 0 0 0 0.2rem rgba(52, 58, 64, 0.5);\n}\n\n.btn-outline-dark.disabled, .btn-outline-dark:disabled {\n  color: #343a40;\n  background-color: transparent;\n}\n\n.btn-outline-dark:not(:disabled):not(.disabled):active, .btn-outline-dark:not(:disabled):not(.disabled).active,\n.show > .btn-outline-dark.dropdown-toggle {\n  color: #fff;\n  background-color: #343a40;\n  border-color: #343a40;\n}\n\n.btn-outline-dark:not(:disabled):not(.disabled):active:focus, .btn-outline-dark:not(:disabled):not(.disabled).active:focus,\n.show > .btn-outline-dark.dropdown-toggle:focus {\n  box-shadow: 0 0 0 0.2rem rgba(52, 58, 64, 0.5);\n}\n\n.btn-link {\n  font-weight: 400;\n  color: #007bff;\n  background-color: transparent;\n}\n\n.btn-link:hover {\n  color: #0056b3;\n  text-decoration: underline;\n  background-color: transparent;\n  border-color: transparent;\n}\n\n.btn-link:focus, .btn-link.focus {\n  text-decoration: underline;\n  border-color: transparent;\n  box-shadow: none;\n}\n\n.btn-link:disabled, .btn-link.disabled {\n  color: #6c757d;\n  pointer-events: none;\n}\n\n.btn-lg, .btn-group-lg > .btn {\n  padding: 0.5rem 1rem;\n  font-size: 1.25rem;\n  line-height: 1.5;\n  border-radius: 0.3rem;\n}\n\n.btn-sm, .btn-group-sm > .btn {\n  padding: 0.25rem 0.5rem;\n  font-size: 0.875rem;\n  line-height: 1.5;\n  border-radius: 0.2rem;\n}\n\n.btn-block {\n  display: block;\n  width: 100%;\n}\n\n.btn-block + .btn-block {\n  margin-top: 0.5rem;\n}\n\ninput[type=\"submit\"].btn-block,\ninput[type=\"reset\"].btn-block,\ninput[type=\"button\"].btn-block {\n  width: 100%;\n}\n\n.fade {\n  transition: opacity 0.15s linear;\n}\n\n@media screen and (prefers-reduced-motion: reduce) {\n  .fade {\n    transition: none;\n  }\n}\n\n.fade:not(.show) {\n  opacity: 0;\n}\n\n.collapse:not(.show) {\n  display: none;\n}\n\n.collapsing {\n  position: relative;\n  height: 0;\n  overflow: hidden;\n  transition: height 0.35s ease;\n}\n\n@media screen and (prefers-reduced-motion: reduce) {\n  .collapsing {\n    transition: none;\n  }\n}\n\n.dropup,\n.dropright,\n.dropdown,\n.dropleft {\n  position: relative;\n}\n\n.dropdown-toggle::after {\n  display: inline-block;\n  width: 0;\n  height: 0;\n  margin-left: 0.255em;\n  vertical-align: 0.255em;\n  content: \"\";\n  border-top: 0.3em solid;\n  border-right: 0.3em solid transparent;\n  border-bottom: 0;\n  border-left: 0.3em solid transparent;\n}\n\n.dropdown-toggle:empty::after {\n  margin-left: 0;\n}\n\n.dropdown-menu {\n  position: absolute;\n  top: 100%;\n  left: 0;\n  z-index: 1000;\n  display: none;\n  float: left;\n  min-width: 10rem;\n  padding: 0.5rem 0;\n  margin: 0.125rem 0 0;\n  font-size: 1rem;\n  color: #212529;\n  text-align: left;\n  list-style: none;\n  background-color: #fff;\n  background-clip: padding-box;\n  border: 1px solid rgba(0, 0, 0, 0.15);\n  border-radius: 0.25rem;\n}\n\n.dropdown-menu-right {\n  right: 0;\n  left: auto;\n}\n\n.dropup .dropdown-menu {\n  top: auto;\n  bottom: 100%;\n  margin-top: 0;\n  margin-bottom: 0.125rem;\n}\n\n.dropup .dropdown-toggle::after {\n  display: inline-block;\n  width: 0;\n  height: 0;\n  margin-left: 0.255em;\n  vertical-align: 0.255em;\n  content: \"\";\n  border-top: 0;\n  border-right: 0.3em solid transparent;\n  border-bottom: 0.3em solid;\n  border-left: 0.3em solid transparent;\n}\n\n.dropup .dropdown-toggle:empty::after {\n  margin-left: 0;\n}\n\n.dropright .dropdown-menu {\n  top: 0;\n  right: auto;\n  left: 100%;\n  margin-top: 0;\n  margin-left: 0.125rem;\n}\n\n.dropright .dropdown-toggle::after {\n  display: inline-block;\n  width: 0;\n  height: 0;\n  margin-left: 0.255em;\n  vertical-align: 0.255em;\n  content: \"\";\n  border-top: 0.3em solid transparent;\n  border-right: 0;\n  border-bottom: 0.3em solid transparent;\n  border-left: 0.3em solid;\n}\n\n.dropright .dropdown-toggle:empty::after {\n  margin-left: 0;\n}\n\n.dropright .dropdown-toggle::after {\n  vertical-align: 0;\n}\n\n.dropleft .dropdown-menu {\n  top: 0;\n  right: 100%;\n  left: auto;\n  margin-top: 0;\n  margin-right: 0.125rem;\n}\n\n.dropleft .dropdown-toggle::after {\n  display: inline-block;\n  width: 0;\n  height: 0;\n  margin-left: 0.255em;\n  vertical-align: 0.255em;\n  content: \"\";\n}\n\n.dropleft .dropdown-toggle::after {\n  display: none;\n}\n\n.dropleft .dropdown-toggle::before {\n  display: inline-block;\n  width: 0;\n  height: 0;\n  margin-right: 0.255em;\n  vertical-align: 0.255em;\n  content: \"\";\n  border-top: 0.3em solid transparent;\n  border-right: 0.3em solid;\n  border-bottom: 0.3em solid transparent;\n}\n\n.dropleft .dropdown-toggle:empty::after {\n  margin-left: 0;\n}\n\n.dropleft .dropdown-toggle::before {\n  vertical-align: 0;\n}\n\n.dropdown-menu[x-placement^=\"top\"], .dropdown-menu[x-placement^=\"right\"], .dropdown-menu[x-placement^=\"bottom\"], .dropdown-menu[x-placement^=\"left\"] {\n  right: auto;\n  bottom: auto;\n}\n\n.dropdown-divider {\n  height: 0;\n  margin: 0.5rem 0;\n  overflow: hidden;\n  border-top: 1px solid #e9ecef;\n}\n\n.dropdown-item {\n  display: block;\n  width: 100%;\n  padding: 0.25rem 1.5rem;\n  clear: both;\n  font-weight: 400;\n  color: #212529;\n  text-align: inherit;\n  white-space: nowrap;\n  background-color: transparent;\n  border: 0;\n}\n\n.dropdown-item:hover, .dropdown-item:focus {\n  color: #16181b;\n  text-decoration: none;\n  background-color: #f8f9fa;\n}\n\n.dropdown-item.active, .dropdown-item:active {\n  color: #fff;\n  text-decoration: none;\n  background-color: #007bff;\n}\n\n.dropdown-item.disabled, .dropdown-item:disabled {\n  color: #6c757d;\n  background-color: transparent;\n}\n\n.dropdown-menu.show {\n  display: block;\n}\n\n.dropdown-header {\n  display: block;\n  padding: 0.5rem 1.5rem;\n  margin-bottom: 0;\n  font-size: 0.875rem;\n  color: #6c757d;\n  white-space: nowrap;\n}\n\n.dropdown-item-text {\n  display: block;\n  padding: 0.25rem 1.5rem;\n  color: #212529;\n}\n\n.btn-group,\n.btn-group-vertical {\n  position: relative;\n  display: inline-flex;\n  vertical-align: middle;\n}\n\n.btn-group > .btn,\n.btn-group-vertical > .btn {\n  position: relative;\n  flex: 0 1 auto;\n}\n\n.btn-group > .btn:hover,\n.btn-group-vertical > .btn:hover {\n  z-index: 1;\n}\n\n.btn-group > .btn:focus, .btn-group > .btn:active, .btn-group > .btn.active,\n.btn-group-vertical > .btn:focus,\n.btn-group-vertical > .btn:active,\n.btn-group-vertical > .btn.active {\n  z-index: 1;\n}\n\n.btn-group .btn + .btn,\n.btn-group .btn + .btn-group,\n.btn-group .btn-group + .btn,\n.btn-group .btn-group + .btn-group,\n.btn-group-vertical .btn + .btn,\n.btn-group-vertical .btn + .btn-group,\n.btn-group-vertical .btn-group + .btn,\n.btn-group-vertical .btn-group + .btn-group {\n  margin-left: -1px;\n}\n\n.btn-toolbar {\n  display: flex;\n  flex-wrap: wrap;\n  justify-content: flex-start;\n}\n\n.btn-toolbar .input-group {\n  width: auto;\n}\n\n.btn-group > .btn:first-child {\n  margin-left: 0;\n}\n\n.btn-group > .btn:not(:last-child):not(.dropdown-toggle),\n.btn-group > .btn-group:not(:last-child) > .btn {\n  border-top-right-radius: 0;\n  border-bottom-right-radius: 0;\n}\n\n.btn-group > .btn:not(:first-child),\n.btn-group > .btn-group:not(:first-child) > .btn {\n  border-top-left-radius: 0;\n  border-bottom-left-radius: 0;\n}\n\n.dropdown-toggle-split {\n  padding-right: 0.5625rem;\n  padding-left: 0.5625rem;\n}\n\n.dropdown-toggle-split::after,\n.dropup .dropdown-toggle-split::after,\n.dropright .dropdown-toggle-split::after {\n  margin-left: 0;\n}\n\n.dropleft .dropdown-toggle-split::before {\n  margin-right: 0;\n}\n\n.btn-sm + .dropdown-toggle-split, .btn-group-sm > .btn + .dropdown-toggle-split {\n  padding-right: 0.375rem;\n  padding-left: 0.375rem;\n}\n\n.btn-lg + .dropdown-toggle-split, .btn-group-lg > .btn + .dropdown-toggle-split {\n  padding-right: 0.75rem;\n  padding-left: 0.75rem;\n}\n\n.btn-group-vertical {\n  flex-direction: column;\n  align-items: flex-start;\n  justify-content: center;\n}\n\n.btn-group-vertical .btn,\n.btn-group-vertical .btn-group {\n  width: 100%;\n}\n\n.btn-group-vertical > .btn + .btn,\n.btn-group-vertical > .btn + .btn-group,\n.btn-group-vertical > .btn-group + .btn,\n.btn-group-vertical > .btn-group + .btn-group {\n  margin-top: -1px;\n  margin-left: 0;\n}\n\n.btn-group-vertical > .btn:not(:last-child):not(.dropdown-toggle),\n.btn-group-vertical > .btn-group:not(:last-child) > .btn {\n  border-bottom-right-radius: 0;\n  border-bottom-left-radius: 0;\n}\n\n.btn-group-vertical > .btn:not(:first-child),\n.btn-group-vertical > .btn-group:not(:first-child) > .btn {\n  border-top-left-radius: 0;\n  border-top-right-radius: 0;\n}\n\n.btn-group-toggle > .btn,\n.btn-group-toggle > .btn-group > .btn {\n  margin-bottom: 0;\n}\n\n.btn-group-toggle > .btn input[type=\"radio\"],\n.btn-group-toggle > .btn input[type=\"checkbox\"],\n.btn-group-toggle > .btn-group > .btn input[type=\"radio\"],\n.btn-group-toggle > .btn-group > .btn input[type=\"checkbox\"] {\n  position: absolute;\n  clip: rect(0, 0, 0, 0);\n  pointer-events: none;\n}\n\n.input-group {\n  position: relative;\n  display: flex;\n  flex-wrap: wrap;\n  align-items: stretch;\n  width: 100%;\n}\n\n.input-group > .form-control,\n.input-group > .custom-select,\n.input-group > .custom-file {\n  position: relative;\n  flex: 1 1 auto;\n  width: 1%;\n  margin-bottom: 0;\n}\n\n.input-group > .form-control:focus,\n.input-group > .custom-select:focus,\n.input-group > .custom-file:focus {\n  z-index: 3;\n}\n\n.input-group > .form-control + .form-control,\n.input-group > .form-control + .custom-select,\n.input-group > .form-control + .custom-file,\n.input-group > .custom-select + .form-control,\n.input-group > .custom-select + .custom-select,\n.input-group > .custom-select + .custom-file,\n.input-group > .custom-file + .form-control,\n.input-group > .custom-file + .custom-select,\n.input-group > .custom-file + .custom-file {\n  margin-left: -1px;\n}\n\n.input-group > .form-control:not(:last-child),\n.input-group > .custom-select:not(:last-child) {\n  border-top-right-radius: 0;\n  border-bottom-right-radius: 0;\n}\n\n.input-group > .form-control:not(:first-child),\n.input-group > .custom-select:not(:first-child) {\n  border-top-left-radius: 0;\n  border-bottom-left-radius: 0;\n}\n\n.input-group > .custom-file {\n  display: flex;\n  align-items: center;\n}\n\n.input-group > .custom-file:not(:last-child) .custom-file-label,\n.input-group > .custom-file:not(:last-child) .custom-file-label::after {\n  border-top-right-radius: 0;\n  border-bottom-right-radius: 0;\n}\n\n.input-group > .custom-file:not(:first-child) .custom-file-label {\n  border-top-left-radius: 0;\n  border-bottom-left-radius: 0;\n}\n\n.input-group-prepend,\n.input-group-append {\n  display: flex;\n}\n\n.input-group-prepend .btn,\n.input-group-append .btn {\n  position: relative;\n  z-index: 2;\n}\n\n.input-group-prepend .btn + .btn,\n.input-group-prepend .btn + .input-group-text,\n.input-group-prepend .input-group-text + .input-group-text,\n.input-group-prepend .input-group-text + .btn,\n.input-group-append .btn + .btn,\n.input-group-append .btn + .input-group-text,\n.input-group-append .input-group-text + .input-group-text,\n.input-group-append .input-group-text + .btn {\n  margin-left: -1px;\n}\n\n.input-group-prepend {\n  margin-right: -1px;\n}\n\n.input-group-append {\n  margin-left: -1px;\n}\n\n.input-group-text {\n  display: flex;\n  align-items: center;\n  padding: 0.375rem 0.75rem;\n  margin-bottom: 0;\n  font-size: 1rem;\n  font-weight: 400;\n  line-height: 1.5;\n  color: #495057;\n  text-align: center;\n  white-space: nowrap;\n  background-color: #e9ecef;\n  border: 1px solid #ced4da;\n  border-radius: 0.25rem;\n}\n\n.input-group-text input[type=\"radio\"],\n.input-group-text input[type=\"checkbox\"] {\n  margin-top: 0;\n}\n\n.input-group > .input-group-prepend > .btn,\n.input-group > .input-group-prepend > .input-group-text,\n.input-group > .input-group-append:not(:last-child) > .btn,\n.input-group > .input-group-append:not(:last-child) > .input-group-text,\n.input-group > .input-group-append:last-child > .btn:not(:last-child):not(.dropdown-toggle),\n.input-group > .input-group-append:last-child > .input-group-text:not(:last-child) {\n  border-top-right-radius: 0;\n  border-bottom-right-radius: 0;\n}\n\n.input-group > .input-group-append > .btn,\n.input-group > .input-group-append > .input-group-text,\n.input-group > .input-group-prepend:not(:first-child) > .btn,\n.input-group > .input-group-prepend:not(:first-child) > .input-group-text,\n.input-group > .input-group-prepend:first-child > .btn:not(:first-child),\n.input-group > .input-group-prepend:first-child > .input-group-text:not(:first-child) {\n  border-top-left-radius: 0;\n  border-bottom-left-radius: 0;\n}\n\n.custom-control {\n  position: relative;\n  display: block;\n  min-height: 1.5rem;\n  padding-left: 1.5rem;\n}\n\n.custom-control-inline {\n  display: inline-flex;\n  margin-right: 1rem;\n}\n\n.custom-control-input {\n  position: absolute;\n  z-index: -1;\n  opacity: 0;\n}\n\n.custom-control-input:checked ~ .custom-control-label::before {\n  color: #fff;\n  background-color: #007bff;\n}\n\n.custom-control-input:focus ~ .custom-control-label::before {\n  box-shadow: 0 0 0 1px #fff, 0 0 0 0.2rem rgba(0, 123, 255, 0.25);\n}\n\n.custom-control-input:active ~ .custom-control-label::before {\n  color: #fff;\n  background-color: #b3d7ff;\n}\n\n.custom-control-input:disabled ~ .custom-control-label {\n  color: #6c757d;\n}\n\n.custom-control-input:disabled ~ .custom-control-label::before {\n  background-color: #e9ecef;\n}\n\n.custom-control-label {\n  position: relative;\n  margin-bottom: 0;\n}\n\n.custom-control-label::before {\n  position: absolute;\n  top: 0.25rem;\n  left: -1.5rem;\n  display: block;\n  width: 1rem;\n  height: 1rem;\n  pointer-events: none;\n  content: \"\";\n  user-select: none;\n  background-color: #dee2e6;\n}\n\n.custom-control-label::after {\n  position: absolute;\n  top: 0.25rem;\n  left: -1.5rem;\n  display: block;\n  width: 1rem;\n  height: 1rem;\n  content: \"\";\n  background-repeat: no-repeat;\n  background-position: center center;\n  background-size: 50% 50%;\n}\n\n.custom-checkbox .custom-control-label::before {\n  border-radius: 0.25rem;\n}\n\n.custom-checkbox .custom-control-input:checked ~ .custom-control-label::before {\n  background-color: #007bff;\n}\n\n.custom-checkbox .custom-control-input:checked ~ .custom-control-label::after {\n  background-image: url(\"data:image/svg+xml;charset=utf8,%3Csvg xmlns='http://www.w3.org/2000/svg' viewBox='0 0 8 8'%3E%3Cpath fill='%23fff' d='M6.564.75l-3.59 3.612-1.538-1.55L0 4.26 2.974 7.25 8 2.193z'/%3E%3C/svg%3E\");\n}\n\n.custom-checkbox .custom-control-input:indeterminate ~ .custom-control-label::before {\n  background-color: #007bff;\n}\n\n.custom-checkbox .custom-control-input:indeterminate ~ .custom-control-label::after {\n  background-image: url(\"data:image/svg+xml;charset=utf8,%3Csvg xmlns='http://www.w3.org/2000/svg' viewBox='0 0 4 4'%3E%3Cpath stroke='%23fff' d='M0 2h4'/%3E%3C/svg%3E\");\n}\n\n.custom-checkbox .custom-control-input:disabled:checked ~ .custom-control-label::before {\n  background-color: rgba(0, 123, 255, 0.5);\n}\n\n.custom-checkbox .custom-control-input:disabled:indeterminate ~ .custom-control-label::before {\n  background-color: rgba(0, 123, 255, 0.5);\n}\n\n.custom-radio .custom-control-label::before {\n  border-radius: 50%;\n}\n\n.custom-radio .custom-control-input:checked ~ .custom-control-label::before {\n  background-color: #007bff;\n}\n\n.custom-radio .custom-control-input:checked ~ .custom-control-label::after {\n  background-image: url(\"data:image/svg+xml;charset=utf8,%3Csvg xmlns='http://www.w3.org/2000/svg' viewBox='-4 -4 8 8'%3E%3Ccircle r='3' fill='%23fff'/%3E%3C/svg%3E\");\n}\n\n.custom-radio .custom-control-input:disabled:checked ~ .custom-control-label::before {\n  background-color: rgba(0, 123, 255, 0.5);\n}\n\n.custom-select {\n  display: inline-block;\n  width: 100%;\n  height: calc(2.25rem + 2px);\n  padding: 0.375rem 1.75rem 0.375rem 0.75rem;\n  line-height: 1.5;\n  color: #495057;\n  vertical-align: middle;\n  background: #fff url(\"data:image/svg+xml;charset=utf8,%3Csvg xmlns='http://www.w3.org/2000/svg' viewBox='0 0 4 5'%3E%3Cpath fill='%23343a40' d='M2 0L0 2h4zm0 5L0 3h4z'/%3E%3C/svg%3E\") no-repeat right 0.75rem center;\n  background-size: 8px 10px;\n  border: 1px solid #ced4da;\n  border-radius: 0.25rem;\n  appearance: none;\n}\n\n.custom-select:focus {\n  border-color: #80bdff;\n  outline: 0;\n  box-shadow: inset 0 1px 2px rgba(0, 0, 0, 0.075), 0 0 5px rgba(128, 189, 255, 0.5);\n}\n\n.custom-select:focus::-ms-value {\n  color: #495057;\n  background-color: #fff;\n}\n\n.custom-select[multiple], .custom-select[size]:not([size=\"1\"]) {\n  height: auto;\n  padding-right: 0.75rem;\n  background-image: none;\n}\n\n.custom-select:disabled {\n  color: #6c757d;\n  background-color: #e9ecef;\n}\n\n.custom-select::-ms-expand {\n  opacity: 0;\n}\n\n.custom-select-sm {\n  height: calc(1.8125rem + 2px);\n  padding-top: 0.375rem;\n  padding-bottom: 0.375rem;\n  font-size: 75%;\n}\n\n.custom-select-lg {\n  height: calc(2.875rem + 2px);\n  padding-top: 0.375rem;\n  padding-bottom: 0.375rem;\n  font-size: 125%;\n}\n\n.custom-file {\n  position: relative;\n  display: inline-block;\n  width: 100%;\n  height: calc(2.25rem + 2px);\n  margin-bottom: 0;\n}\n\n.custom-file-input {\n  position: relative;\n  z-index: 2;\n  width: 100%;\n  height: calc(2.25rem + 2px);\n  margin: 0;\n  opacity: 0;\n}\n\n.custom-file-input:focus ~ .custom-file-label {\n  border-color: #80bdff;\n  box-shadow: 0 0 0 0.2rem rgba(0, 123, 255, 0.25);\n}\n\n.custom-file-input:focus ~ .custom-file-label::after {\n  border-color: #80bdff;\n}\n\n.custom-file-input:lang(en) ~ .custom-file-label::after {\n  content: \"Browse\";\n}\n\n.custom-file-label {\n  position: absolute;\n  top: 0;\n  right: 0;\n  left: 0;\n  z-index: 1;\n  height: calc(2.25rem + 2px);\n  padding: 0.375rem 0.75rem;\n  line-height: 1.5;\n  color: #495057;\n  background-color: #fff;\n  border: 1px solid #ced4da;\n  border-radius: 0.25rem;\n}\n\n.custom-file-label::after {\n  position: absolute;\n  top: 0;\n  right: 0;\n  bottom: 0;\n  z-index: 3;\n  display: block;\n  height: 2.25rem;\n  padding: 0.375rem 0.75rem;\n  line-height: 1.5;\n  color: #495057;\n  content: \"Browse\";\n  background-color: #e9ecef;\n  border-left: 1px solid #ced4da;\n  border-radius: 0 0.25rem 0.25rem 0;\n}\n\n.custom-range {\n  width: 100%;\n  padding-left: 0;\n  background-color: transparent;\n  appearance: none;\n}\n\n.custom-range:focus {\n  outline: none;\n}\n\n.custom-range::-moz-focus-outer {\n  border: 0;\n}\n\n.custom-range::-webkit-slider-thumb {\n  width: 1rem;\n  height: 1rem;\n  margin-top: -0.25rem;\n  background-color: #007bff;\n  border: 0;\n  border-radius: 1rem;\n  appearance: none;\n}\n\n.custom-range::-webkit-slider-thumb:focus {\n  outline: none;\n  box-shadow: 0 0 0 1px #fff, 0 0 0 0.2rem rgba(0, 123, 255, 0.25);\n}\n\n.custom-range::-webkit-slider-thumb:active {\n  background-color: #b3d7ff;\n}\n\n.custom-range::-webkit-slider-runnable-track {\n  width: 100%;\n  height: 0.5rem;\n  color: transparent;\n  cursor: pointer;\n  background-color: #dee2e6;\n  border-color: transparent;\n  border-radius: 1rem;\n}\n\n.custom-range::-moz-range-thumb {\n  width: 1rem;\n  height: 1rem;\n  background-color: #007bff;\n  border: 0;\n  border-radius: 1rem;\n  appearance: none;\n}\n\n.custom-range::-moz-range-thumb:focus {\n  outline: none;\n  box-shadow: 0 0 0 1px #fff, 0 0 0 0.2rem rgba(0, 123, 255, 0.25);\n}\n\n.custom-range::-moz-range-thumb:active {\n  background-color: #b3d7ff;\n}\n\n.custom-range::-moz-range-track {\n  width: 100%;\n  height: 0.5rem;\n  color: transparent;\n  cursor: pointer;\n  background-color: #dee2e6;\n  border-color: transparent;\n  border-radius: 1rem;\n}\n\n.custom-range::-ms-thumb {\n  width: 1rem;\n  height: 1rem;\n  background-color: #007bff;\n  border: 0;\n  border-radius: 1rem;\n  appearance: none;\n}\n\n.custom-range::-ms-thumb:focus {\n  outline: none;\n  box-shadow: 0 0 0 1px #fff, 0 0 0 0.2rem rgba(0, 123, 255, 0.25);\n}\n\n.custom-range::-ms-thumb:active {\n  background-color: #b3d7ff;\n}\n\n.custom-range::-ms-track {\n  width: 100%;\n  height: 0.5rem;\n  color: transparent;\n  cursor: pointer;\n  background-color: transparent;\n  border-color: transparent;\n  border-width: 0.5rem;\n}\n\n.custom-range::-ms-fill-lower {\n  background-color: #dee2e6;\n  border-radius: 1rem;\n}\n\n.custom-range::-ms-fill-upper {\n  margin-right: 15px;\n  background-color: #dee2e6;\n  border-radius: 1rem;\n}\n\n.nav {\n  display: flex;\n  flex-wrap: wrap;\n  padding-left: 0;\n  margin-bottom: 0;\n  list-style: none;\n}\n\n.nav-link {\n  display: block;\n  padding: 0.5rem 1rem;\n}\n\n.nav-link:hover, .nav-link:focus {\n  text-decoration: none;\n}\n\n.nav-link.disabled {\n  color: #6c757d;\n}\n\n.nav-tabs {\n  border-bottom: 1px solid #dee2e6;\n}\n\n.nav-tabs .nav-item {\n  margin-bottom: -1px;\n}\n\n.nav-tabs .nav-link {\n  border: 1px solid transparent;\n  border-top-left-radius: 0.25rem;\n  border-top-right-radius: 0.25rem;\n}\n\n.nav-tabs .nav-link:hover, .nav-tabs .nav-link:focus {\n  border-color: #e9ecef #e9ecef #dee2e6;\n}\n\n.nav-tabs .nav-link.disabled {\n  color: #6c757d;\n  background-color: transparent;\n  border-color: transparent;\n}\n\n.nav-tabs .nav-link.active,\n.nav-tabs .nav-item.show .nav-link {\n  color: #495057;\n  background-color: #fff;\n  border-color: #dee2e6 #dee2e6 #fff;\n}\n\n.nav-tabs .dropdown-menu {\n  margin-top: -1px;\n  border-top-left-radius: 0;\n  border-top-right-radius: 0;\n}\n\n.nav-pills .nav-link {\n  border-radius: 0.25rem;\n}\n\n.nav-pills .nav-link.active,\n.nav-pills .show > .nav-link {\n  color: #fff;\n  background-color: #007bff;\n}\n\n.nav-fill .nav-item {\n  flex: 1 1 auto;\n  text-align: center;\n}\n\n.nav-justified .nav-item {\n  flex-basis: 0;\n  flex-grow: 1;\n  text-align: center;\n}\n\n.tab-content > .tab-pane {\n  display: none;\n}\n\n.tab-content > .active {\n  display: block;\n}\n\n.navbar {\n  position: relative;\n  display: flex;\n  flex-wrap: wrap;\n  align-items: center;\n  justify-content: space-between;\n  padding: 0.5rem 1rem;\n}\n\n.navbar > .container,\n.navbar > .container-fluid {\n  display: flex;\n  flex-wrap: wrap;\n  align-items: center;\n  justify-content: space-between;\n}\n\n.navbar-brand {\n  display: inline-block;\n  padding-top: 0.3125rem;\n  padding-bottom: 0.3125rem;\n  margin-right: 1rem;\n  font-size: 1.25rem;\n  line-height: inherit;\n  white-space: nowrap;\n}\n\n.navbar-brand:hover, .navbar-brand:focus {\n  text-decoration: none;\n}\n\n.navbar-nav {\n  display: flex;\n  flex-direction: column;\n  padding-left: 0;\n  margin-bottom: 0;\n  list-style: none;\n}\n\n.navbar-nav .nav-link {\n  padding-right: 0;\n  padding-left: 0;\n}\n\n.navbar-nav .dropdown-menu {\n  position: static;\n  float: none;\n}\n\n.navbar-text {\n  display: inline-block;\n  padding-top: 0.5rem;\n  padding-bottom: 0.5rem;\n}\n\n.navbar-collapse {\n  flex-basis: 100%;\n  flex-grow: 1;\n  align-items: center;\n}\n\n.navbar-toggler {\n  padding: 0.25rem 0.75rem;\n  font-size: 1.25rem;\n  line-height: 1;\n  background-color: transparent;\n  border: 1px solid transparent;\n  border-radius: 0.25rem;\n}\n\n.navbar-toggler:hover, .navbar-toggler:focus {\n  text-decoration: none;\n}\n\n.navbar-toggler:not(:disabled):not(.disabled) {\n  cursor: pointer;\n}\n\n.navbar-toggler-icon {\n  display: inline-block;\n  width: 1.5em;\n  height: 1.5em;\n  vertical-align: middle;\n  content: \"\";\n  background: no-repeat center center;\n  background-size: 100% 100%;\n}\n\n@media (max-width: 575.98px) {\n  .navbar-expand-sm > .container,\n  .navbar-expand-sm > .container-fluid {\n    padding-right: 0;\n    padding-left: 0;\n  }\n}\n\n@media (min-width: 576px) {\n  .navbar-expand-sm {\n    flex-flow: row nowrap;\n    justify-content: flex-start;\n  }\n  .navbar-expand-sm .navbar-nav {\n    flex-direction: row;\n  }\n  .navbar-expand-sm .navbar-nav .dropdown-menu {\n    position: absolute;\n  }\n  .navbar-expand-sm .navbar-nav .nav-link {\n    padding-right: 0.5rem;\n    padding-left: 0.5rem;\n  }\n  .navbar-expand-sm > .container,\n  .navbar-expand-sm > .container-fluid {\n    flex-wrap: nowrap;\n  }\n  .navbar-expand-sm .navbar-collapse {\n    display: flex !important;\n    flex-basis: auto;\n  }\n  .navbar-expand-sm .navbar-toggler {\n    display: none;\n  }\n}\n\n@media (max-width: 767.98px) {\n  .navbar-expand-md > .container,\n  .navbar-expand-md > .container-fluid {\n    padding-right: 0;\n    padding-left: 0;\n  }\n}\n\n@media (min-width: 768px) {\n  .navbar-expand-md {\n    flex-flow: row nowrap;\n    justify-content: flex-start;\n  }\n  .navbar-expand-md .navbar-nav {\n    flex-direction: row;\n  }\n  .navbar-expand-md .navbar-nav .dropdown-menu {\n    position: absolute;\n  }\n  .navbar-expand-md .navbar-nav .nav-link {\n    padding-right: 0.5rem;\n    padding-left: 0.5rem;\n  }\n  .navbar-expand-md > .container,\n  .navbar-expand-md > .container-fluid {\n    flex-wrap: nowrap;\n  }\n  .navbar-expand-md .navbar-collapse {\n    display: flex !important;\n    flex-basis: auto;\n  }\n  .navbar-expand-md .navbar-toggler {\n    display: none;\n  }\n}\n\n@media (max-width: 991.98px) {\n  .navbar-expand-lg > .container,\n  .navbar-expand-lg > .container-fluid {\n    padding-right: 0;\n    padding-left: 0;\n  }\n}\n\n@media (min-width: 992px) {\n  .navbar-expand-lg {\n    flex-flow: row nowrap;\n    justify-content: flex-start;\n  }\n  .navbar-expand-lg .navbar-nav {\n    flex-direction: row;\n  }\n  .navbar-expand-lg .navbar-nav .dropdown-menu {\n    position: absolute;\n  }\n  .navbar-expand-lg .navbar-nav .nav-link {\n    padding-right: 0.5rem;\n    padding-left: 0.5rem;\n  }\n  .navbar-expand-lg > .container,\n  .navbar-expand-lg > .container-fluid {\n    flex-wrap: nowrap;\n  }\n  .navbar-expand-lg .navbar-collapse {\n    display: flex !important;\n    flex-basis: auto;\n  }\n  .navbar-expand-lg .navbar-toggler {\n    display: none;\n  }\n}\n\n@media (max-width: 1199.98px) {\n  .navbar-expand-xl > .container,\n  .navbar-expand-xl > .container-fluid {\n    padding-right: 0;\n    padding-left: 0;\n  }\n}\n\n@media (min-width: 1200px) {\n  .navbar-expand-xl {\n    flex-flow: row nowrap;\n    justify-content: flex-start;\n  }\n  .navbar-expand-xl .navbar-nav {\n    flex-direction: row;\n  }\n  .navbar-expand-xl .navbar-nav .dropdown-menu {\n    position: absolute;\n  }\n  .navbar-expand-xl .navbar-nav .nav-link {\n    padding-right: 0.5rem;\n    padding-left: 0.5rem;\n  }\n  .navbar-expand-xl > .container,\n  .navbar-expand-xl > .container-fluid {\n    flex-wrap: nowrap;\n  }\n  .navbar-expand-xl .navbar-collapse {\n    display: flex !important;\n    flex-basis: auto;\n  }\n  .navbar-expand-xl .navbar-toggler {\n    display: none;\n  }\n}\n\n.navbar-expand {\n  flex-flow: row nowrap;\n  justify-content: flex-start;\n}\n\n.navbar-expand > .container,\n.navbar-expand > .container-fluid {\n  padding-right: 0;\n  padding-left: 0;\n}\n\n.navbar-expand .navbar-nav {\n  flex-direction: row;\n}\n\n.navbar-expand .navbar-nav .dropdown-menu {\n  position: absolute;\n}\n\n.navbar-expand .navbar-nav .nav-link {\n  padding-right: 0.5rem;\n  padding-left: 0.5rem;\n}\n\n.navbar-expand > .container,\n.navbar-expand > .container-fluid {\n  flex-wrap: nowrap;\n}\n\n.navbar-expand .navbar-collapse {\n  display: flex !important;\n  flex-basis: auto;\n}\n\n.navbar-expand .navbar-toggler {\n  display: none;\n}\n\n.navbar-light .navbar-brand {\n  color: rgba(0, 0, 0, 0.9);\n}\n\n.navbar-light .navbar-brand:hover, .navbar-light .navbar-brand:focus {\n  color: rgba(0, 0, 0, 0.9);\n}\n\n.navbar-light .navbar-nav .nav-link {\n  color: rgba(0, 0, 0, 0.5);\n}\n\n.navbar-light .navbar-nav .nav-link:hover, .navbar-light .navbar-nav .nav-link:focus {\n  color: rgba(0, 0, 0, 0.7);\n}\n\n.navbar-light .navbar-nav .nav-link.disabled {\n  color: rgba(0, 0, 0, 0.3);\n}\n\n.navbar-light .navbar-nav .show > .nav-link,\n.navbar-light .navbar-nav .active > .nav-link,\n.navbar-light .navbar-nav .nav-link.show,\n.navbar-light .navbar-nav .nav-link.active {\n  color: rgba(0, 0, 0, 0.9);\n}\n\n.navbar-light .navbar-toggler {\n  color: rgba(0, 0, 0, 0.5);\n  border-color: rgba(0, 0, 0, 0.1);\n}\n\n.navbar-light .navbar-toggler-icon {\n  background-image: url(\"data:image/svg+xml;charset=utf8,%3Csvg viewBox='0 0 30 30' xmlns='http://www.w3.org/2000/svg'%3E%3Cpath stroke='rgba(0, 0, 0, 0.5)' stroke-width='2' stroke-linecap='round' stroke-miterlimit='10' d='M4 7h22M4 15h22M4 23h22'/%3E%3C/svg%3E\");\n}\n\n.navbar-light .navbar-text {\n  color: rgba(0, 0, 0, 0.5);\n}\n\n.navbar-light .navbar-text a {\n  color: rgba(0, 0, 0, 0.9);\n}\n\n.navbar-light .navbar-text a:hover, .navbar-light .navbar-text a:focus {\n  color: rgba(0, 0, 0, 0.9);\n}\n\n.navbar-dark .navbar-brand {\n  color: #fff;\n}\n\n.navbar-dark .navbar-brand:hover, .navbar-dark .navbar-brand:focus {\n  color: #fff;\n}\n\n.navbar-dark .navbar-nav .nav-link {\n  color: rgba(255, 255, 255, 0.5);\n}\n\n.navbar-dark .navbar-nav .nav-link:hover, .navbar-dark .navbar-nav .nav-link:focus {\n  color: rgba(255, 255, 255, 0.75);\n}\n\n.navbar-dark .navbar-nav .nav-link.disabled {\n  color: rgba(255, 255, 255, 0.25);\n}\n\n.navbar-dark .navbar-nav .show > .nav-link,\n.navbar-dark .navbar-nav .active > .nav-link,\n.navbar-dark .navbar-nav .nav-link.show,\n.navbar-dark .navbar-nav .nav-link.active {\n  color: #fff;\n}\n\n.navbar-dark .navbar-toggler {\n  color: rgba(255, 255, 255, 0.5);\n  border-color: rgba(255, 255, 255, 0.1);\n}\n\n.navbar-dark .navbar-toggler-icon {\n  background-image: url(\"data:image/svg+xml;charset=utf8,%3Csvg viewBox='0 0 30 30' xmlns='http://www.w3.org/2000/svg'%3E%3Cpath stroke='rgba(255, 255, 255, 0.5)' stroke-width='2' stroke-linecap='round' stroke-miterlimit='10' d='M4 7h22M4 15h22M4 23h22'/%3E%3C/svg%3E\");\n}\n\n.navbar-dark .navbar-text {\n  color: rgba(255, 255, 255, 0.5);\n}\n\n.navbar-dark .navbar-text a {\n  color: #fff;\n}\n\n.navbar-dark .navbar-text a:hover, .navbar-dark .navbar-text a:focus {\n  color: #fff;\n}\n\n.card {\n  position: relative;\n  display: flex;\n  flex-direction: column;\n  min-width: 0;\n  word-wrap: break-word;\n  background-color: #fff;\n  background-clip: border-box;\n  border: 1px solid rgba(0, 0, 0, 0.125);\n  border-radius: 0.25rem;\n}\n\n.card > hr {\n  margin-right: 0;\n  margin-left: 0;\n}\n\n.card > .list-group:first-child .list-group-item:first-child {\n  border-top-left-radius: 0.25rem;\n  border-top-right-radius: 0.25rem;\n}\n\n.card > .list-group:last-child .list-group-item:last-child {\n  border-bottom-right-radius: 0.25rem;\n  border-bottom-left-radius: 0.25rem;\n}\n\n.card-body {\n  flex: 1 1 auto;\n  padding: 1.25rem;\n}\n\n.card-title {\n  margin-bottom: 0.75rem;\n}\n\n.card-subtitle {\n  margin-top: -0.375rem;\n  margin-bottom: 0;\n}\n\n.card-text:last-child {\n  margin-bottom: 0;\n}\n\n.card-link:hover {\n  text-decoration: none;\n}\n\n.card-link + .card-link {\n  margin-left: 1.25rem;\n}\n\n.card-header {\n  padding: 0.75rem 1.25rem;\n  margin-bottom: 0;\n  background-color: rgba(0, 0, 0, 0.03);\n  border-bottom: 1px solid rgba(0, 0, 0, 0.125);\n}\n\n.card-header:first-child {\n  border-radius: calc(0.25rem - 1px) calc(0.25rem - 1px) 0 0;\n}\n\n.card-header + .list-group .list-group-item:first-child {\n  border-top: 0;\n}\n\n.card-footer {\n  padding: 0.75rem 1.25rem;\n  background-color: rgba(0, 0, 0, 0.03);\n  border-top: 1px solid rgba(0, 0, 0, 0.125);\n}\n\n.card-footer:last-child {\n  border-radius: 0 0 calc(0.25rem - 1px) calc(0.25rem - 1px);\n}\n\n.card-header-tabs {\n  margin-right: -0.625rem;\n  margin-bottom: -0.75rem;\n  margin-left: -0.625rem;\n  border-bottom: 0;\n}\n\n.card-header-pills {\n  margin-right: -0.625rem;\n  margin-left: -0.625rem;\n}\n\n.card-img-overlay {\n  position: absolute;\n  top: 0;\n  right: 0;\n  bottom: 0;\n  left: 0;\n  padding: 1.25rem;\n}\n\n.card-img {\n  width: 100%;\n  border-radius: calc(0.25rem - 1px);\n}\n\n.card-img-top {\n  width: 100%;\n  border-top-left-radius: calc(0.25rem - 1px);\n  border-top-right-radius: calc(0.25rem - 1px);\n}\n\n.card-img-bottom {\n  width: 100%;\n  border-bottom-right-radius: calc(0.25rem - 1px);\n  border-bottom-left-radius: calc(0.25rem - 1px);\n}\n\n.card-deck {\n  display: flex;\n  flex-direction: column;\n}\n\n.card-deck .card {\n  margin-bottom: 15px;\n}\n\n@media (min-width: 576px) {\n  .card-deck {\n    flex-flow: row wrap;\n    margin-right: -15px;\n    margin-left: -15px;\n  }\n  .card-deck .card {\n    display: flex;\n    flex: 1 0 0%;\n    flex-direction: column;\n    margin-right: 15px;\n    margin-bottom: 0;\n    margin-left: 15px;\n  }\n}\n\n.card-group {\n  display: flex;\n  flex-direction: column;\n}\n\n.card-group > .card {\n  margin-bottom: 15px;\n}\n\n@media (min-width: 576px) {\n  .card-group {\n    flex-flow: row wrap;\n  }\n  .card-group > .card {\n    flex: 1 0 0%;\n    margin-bottom: 0;\n  }\n  .card-group > .card + .card {\n    margin-left: 0;\n    border-left: 0;\n  }\n  .card-group > .card:first-child {\n    border-top-right-radius: 0;\n    border-bottom-right-radius: 0;\n  }\n  .card-group > .card:first-child .card-img-top,\n  .card-group > .card:first-child .card-header {\n    border-top-right-radius: 0;\n  }\n  .card-group > .card:first-child .card-img-bottom,\n  .card-group > .card:first-child .card-footer {\n    border-bottom-right-radius: 0;\n  }\n  .card-group > .card:last-child {\n    border-top-left-radius: 0;\n    border-bottom-left-radius: 0;\n  }\n  .card-group > .card:last-child .card-img-top,\n  .card-group > .card:last-child .card-header {\n    border-top-left-radius: 0;\n  }\n  .card-group > .card:last-child .card-img-bottom,\n  .card-group > .card:last-child .card-footer {\n    border-bottom-left-radius: 0;\n  }\n  .card-group > .card:only-child {\n    border-radius: 0.25rem;\n  }\n  .card-group > .card:only-child .card-img-top,\n  .card-group > .card:only-child .card-header {\n    border-top-left-radius: 0.25rem;\n    border-top-right-radius: 0.25rem;\n  }\n  .card-group > .card:only-child .card-img-bottom,\n  .card-group > .card:only-child .card-footer {\n    border-bottom-right-radius: 0.25rem;\n    border-bottom-left-radius: 0.25rem;\n  }\n  .card-group > .card:not(:first-child):not(:last-child):not(:only-child) {\n    border-radius: 0;\n  }\n  .card-group > .card:not(:first-child):not(:last-child):not(:only-child) .card-img-top,\n  .card-group > .card:not(:first-child):not(:last-child):not(:only-child) .card-img-bottom,\n  .card-group > .card:not(:first-child):not(:last-child):not(:only-child) .card-header,\n  .card-group > .card:not(:first-child):not(:last-child):not(:only-child) .card-footer {\n    border-radius: 0;\n  }\n}\n\n.card-columns .card {\n  margin-bottom: 0.75rem;\n}\n\n@media (min-width: 576px) {\n  .card-columns {\n    column-count: 3;\n    column-gap: 1.25rem;\n    orphans: 1;\n    widows: 1;\n  }\n  .card-columns .card {\n    display: inline-block;\n    width: 100%;\n  }\n}\n\n.accordion .card:not(:first-of-type):not(:last-of-type) {\n  border-bottom: 0;\n  border-radius: 0;\n}\n\n.accordion .card:not(:first-of-type) .card-header:first-child {\n  border-radius: 0;\n}\n\n.accordion .card:first-of-type {\n  border-bottom: 0;\n  border-bottom-right-radius: 0;\n  border-bottom-left-radius: 0;\n}\n\n.accordion .card:last-of-type {\n  border-top-left-radius: 0;\n  border-top-right-radius: 0;\n}\n\n.breadcrumb {\n  display: flex;\n  flex-wrap: wrap;\n  padding: 0.75rem 1rem;\n  margin-bottom: 1rem;\n  list-style: none;\n  background-color: #e9ecef;\n  border-radius: 0.25rem;\n}\n\n.breadcrumb-item + .breadcrumb-item {\n  padding-left: 0.5rem;\n}\n\n.breadcrumb-item + .breadcrumb-item::before {\n  display: inline-block;\n  padding-right: 0.5rem;\n  color: #6c757d;\n  content: \"/\";\n}\n\n.breadcrumb-item + .breadcrumb-item:hover::before {\n  text-decoration: underline;\n}\n\n.breadcrumb-item + .breadcrumb-item:hover::before {\n  text-decoration: none;\n}\n\n.breadcrumb-item.active {\n  color: #6c757d;\n}\n\n.pagination {\n  display: flex;\n  padding-left: 0;\n  list-style: none;\n  border-radius: 0.25rem;\n}\n\n.page-link {\n  position: relative;\n  display: block;\n  padding: 0.5rem 0.75rem;\n  margin-left: -1px;\n  line-height: 1.25;\n  color: #007bff;\n  background-color: #fff;\n  border: 1px solid #dee2e6;\n}\n\n.page-link:hover {\n  z-index: 2;\n  color: #0056b3;\n  text-decoration: none;\n  background-color: #e9ecef;\n  border-color: #dee2e6;\n}\n\n.page-link:focus {\n  z-index: 2;\n  outline: 0;\n  box-shadow: 0 0 0 0.2rem rgba(0, 123, 255, 0.25);\n}\n\n.page-link:not(:disabled):not(.disabled) {\n  cursor: pointer;\n}\n\n.page-item:first-child .page-link {\n  margin-left: 0;\n  border-top-left-radius: 0.25rem;\n  border-bottom-left-radius: 0.25rem;\n}\n\n.page-item:last-child .page-link {\n  border-top-right-radius: 0.25rem;\n  border-bottom-right-radius: 0.25rem;\n}\n\n.page-item.active .page-link {\n  z-index: 1;\n  color: #fff;\n  background-color: #007bff;\n  border-color: #007bff;\n}\n\n.page-item.disabled .page-link {\n  color: #6c757d;\n  pointer-events: none;\n  cursor: auto;\n  background-color: #fff;\n  border-color: #dee2e6;\n}\n\n.pagination-lg .page-link {\n  padding: 0.75rem 1.5rem;\n  font-size: 1.25rem;\n  line-height: 1.5;\n}\n\n.pagination-lg .page-item:first-child .page-link {\n  border-top-left-radius: 0.3rem;\n  border-bottom-left-radius: 0.3rem;\n}\n\n.pagination-lg .page-item:last-child .page-link {\n  border-top-right-radius: 0.3rem;\n  border-bottom-right-radius: 0.3rem;\n}\n\n.pagination-sm .page-link {\n  padding: 0.25rem 0.5rem;\n  font-size: 0.875rem;\n  line-height: 1.5;\n}\n\n.pagination-sm .page-item:first-child .page-link {\n  border-top-left-radius: 0.2rem;\n  border-bottom-left-radius: 0.2rem;\n}\n\n.pagination-sm .page-item:last-child .page-link {\n  border-top-right-radius: 0.2rem;\n  border-bottom-right-radius: 0.2rem;\n}\n\n.badge {\n  display: inline-block;\n  padding: 0.25em 0.4em;\n  font-size: 75%;\n  font-weight: 700;\n  line-height: 1;\n  text-align: center;\n  white-space: nowrap;\n  vertical-align: baseline;\n  border-radius: 0.25rem;\n}\n\n.badge:empty {\n  display: none;\n}\n\n.btn .badge {\n  position: relative;\n  top: -1px;\n}\n\n.badge-pill {\n  padding-right: 0.6em;\n  padding-left: 0.6em;\n  border-radius: 10rem;\n}\n\n.badge-primary {\n  color: #fff;\n  background-color: #007bff;\n}\n\n.badge-primary[href]:hover, .badge-primary[href]:focus {\n  color: #fff;\n  text-decoration: none;\n  background-color: #0062cc;\n}\n\n.badge-secondary {\n  color: #fff;\n  background-color: #6c757d;\n}\n\n.badge-secondary[href]:hover, .badge-secondary[href]:focus {\n  color: #fff;\n  text-decoration: none;\n  background-color: #545b62;\n}\n\n.badge-success {\n  color: #fff;\n  background-color: #28a745;\n}\n\n.badge-success[href]:hover, .badge-success[href]:focus {\n  color: #fff;\n  text-decoration: none;\n  background-color: #1e7e34;\n}\n\n.badge-info {\n  color: #fff;\n  background-color: #17a2b8;\n}\n\n.badge-info[href]:hover, .badge-info[href]:focus {\n  color: #fff;\n  text-decoration: none;\n  background-color: #117a8b;\n}\n\n.badge-warning {\n  color: #212529;\n  background-color: #ffc107;\n}\n\n.badge-warning[href]:hover, .badge-warning[href]:focus {\n  color: #212529;\n  text-decoration: none;\n  background-color: #d39e00;\n}\n\n.badge-danger {\n  color: #fff;\n  background-color: #dc3545;\n}\n\n.badge-danger[href]:hover, .badge-danger[href]:focus {\n  color: #fff;\n  text-decoration: none;\n  background-color: #bd2130;\n}\n\n.badge-light {\n  color: #212529;\n  background-color: #f8f9fa;\n}\n\n.badge-light[href]:hover, .badge-light[href]:focus {\n  color: #212529;\n  text-decoration: none;\n  background-color: #dae0e5;\n}\n\n.badge-dark {\n  color: #fff;\n  background-color: #343a40;\n}\n\n.badge-dark[href]:hover, .badge-dark[href]:focus {\n  color: #fff;\n  text-decoration: none;\n  background-color: #1d2124;\n}\n\n.jumbotron {\n  padding: 2rem 1rem;\n  margin-bottom: 2rem;\n  background-color: #e9ecef;\n  border-radius: 0.3rem;\n}\n\n@media (min-width: 576px) {\n  .jumbotron {\n    padding: 4rem 2rem;\n  }\n}\n\n.jumbotron-fluid {\n  padding-right: 0;\n  padding-left: 0;\n  border-radius: 0;\n}\n\n.alert {\n  position: relative;\n  padding: 0.75rem 1.25rem;\n  margin-bottom: 1rem;\n  border: 1px solid transparent;\n  border-radius: 0.25rem;\n}\n\n.alert-heading {\n  color: inherit;\n}\n\n.alert-link {\n  font-weight: 700;\n}\n\n.alert-dismissible {\n  padding-right: 4rem;\n}\n\n.alert-dismissible .close {\n  position: absolute;\n  top: 0;\n  right: 0;\n  padding: 0.75rem 1.25rem;\n  color: inherit;\n}\n\n.alert-primary {\n  color: #004085;\n  background-color: #cce5ff;\n  border-color: #b8daff;\n}\n\n.alert-primary hr {\n  border-top-color: #9fcdff;\n}\n\n.alert-primary .alert-link {\n  color: #002752;\n}\n\n.alert-secondary {\n  color: #383d41;\n  background-color: #e2e3e5;\n  border-color: #d6d8db;\n}\n\n.alert-secondary hr {\n  border-top-color: #c8cbcf;\n}\n\n.alert-secondary .alert-link {\n  color: #202326;\n}\n\n.alert-success {\n  color: #155724;\n  background-color: #d4edda;\n  border-color: #c3e6cb;\n}\n\n.alert-success hr {\n  border-top-color: #b1dfbb;\n}\n\n.alert-success .alert-link {\n  color: #0b2e13;\n}\n\n.alert-info {\n  color: #0c5460;\n  background-color: #d1ecf1;\n  border-color: #bee5eb;\n}\n\n.alert-info hr {\n  border-top-color: #abdde5;\n}\n\n.alert-info .alert-link {\n  color: #062c33;\n}\n\n.alert-warning {\n  color: #856404;\n  background-color: #fff3cd;\n  border-color: #ffeeba;\n}\n\n.alert-warning hr {\n  border-top-color: #ffe8a1;\n}\n\n.alert-warning .alert-link {\n  color: #533f03;\n}\n\n.alert-danger {\n  color: #721c24;\n  background-color: #f8d7da;\n  border-color: #f5c6cb;\n}\n\n.alert-danger hr {\n  border-top-color: #f1b0b7;\n}\n\n.alert-danger .alert-link {\n  color: #491217;\n}\n\n.alert-light {\n  color: #818182;\n  background-color: #fefefe;\n  border-color: #fdfdfe;\n}\n\n.alert-light hr {\n  border-top-color: #ececf6;\n}\n\n.alert-light .alert-link {\n  color: #686868;\n}\n\n.alert-dark {\n  color: #1b1e21;\n  background-color: #d6d8d9;\n  border-color: #c6c8ca;\n}\n\n.alert-dark hr {\n  border-top-color: #b9bbbe;\n}\n\n.alert-dark .alert-link {\n  color: #040505;\n}\n\n@keyframes progress-bar-stripes {\n  from {\n    background-position: 1rem 0;\n  }\n  to {\n    background-position: 0 0;\n  }\n}\n\n.progress {\n  display: flex;\n  height: 1rem;\n  overflow: hidden;\n  font-size: 0.75rem;\n  background-color: #e9ecef;\n  border-radius: 0.25rem;\n}\n\n.progress-bar {\n  display: flex;\n  flex-direction: column;\n  justify-content: center;\n  color: #fff;\n  text-align: center;\n  white-space: nowrap;\n  background-color: #007bff;\n  transition: width 0.6s ease;\n}\n\n@media screen and (prefers-reduced-motion: reduce) {\n  .progress-bar {\n    transition: none;\n  }\n}\n\n.progress-bar-striped {\n  background-image: linear-gradient(45deg, rgba(255, 255, 255, 0.15) 25%, transparent 25%, transparent 50%, rgba(255, 255, 255, 0.15) 50%, rgba(255, 255, 255, 0.15) 75%, transparent 75%, transparent);\n  background-size: 1rem 1rem;\n}\n\n.progress-bar-animated {\n  animation: progress-bar-stripes 1s linear infinite;\n}\n\n.media {\n  display: flex;\n  align-items: flex-start;\n}\n\n.media-body {\n  flex: 1;\n}\n\n.list-group {\n  display: flex;\n  flex-direction: column;\n  padding-left: 0;\n  margin-bottom: 0;\n}\n\n.list-group-item-action {\n  width: 100%;\n  color: #495057;\n  text-align: inherit;\n}\n\n.list-group-item-action:hover, .list-group-item-action:focus {\n  color: #495057;\n  text-decoration: none;\n  background-color: #f8f9fa;\n}\n\n.list-group-item-action:active {\n  color: #212529;\n  background-color: #e9ecef;\n}\n\n.list-group-item {\n  position: relative;\n  display: block;\n  padding: 0.75rem 1.25rem;\n  margin-bottom: -1px;\n  background-color: #fff;\n  border: 1px solid rgba(0, 0, 0, 0.125);\n}\n\n.list-group-item:first-child {\n  border-top-left-radius: 0.25rem;\n  border-top-right-radius: 0.25rem;\n}\n\n.list-group-item:last-child {\n  margin-bottom: 0;\n  border-bottom-right-radius: 0.25rem;\n  border-bottom-left-radius: 0.25rem;\n}\n\n.list-group-item:hover, .list-group-item:focus {\n  z-index: 1;\n  text-decoration: none;\n}\n\n.list-group-item.disabled, .list-group-item:disabled {\n  color: #6c757d;\n  background-color: #fff;\n}\n\n.list-group-item.active {\n  z-index: 2;\n  color: #fff;\n  background-color: #007bff;\n  border-color: #007bff;\n}\n\n.list-group-flush .list-group-item {\n  border-right: 0;\n  border-left: 0;\n  border-radius: 0;\n}\n\n.list-group-flush:first-child .list-group-item:first-child {\n  border-top: 0;\n}\n\n.list-group-flush:last-child .list-group-item:last-child {\n  border-bottom: 0;\n}\n\n.list-group-item-primary {\n  color: #004085;\n  background-color: #b8daff;\n}\n\n.list-group-item-primary.list-group-item-action:hover, .list-group-item-primary.list-group-item-action:focus {\n  color: #004085;\n  background-color: #9fcdff;\n}\n\n.list-group-item-primary.list-group-item-action.active {\n  color: #fff;\n  background-color: #004085;\n  border-color: #004085;\n}\n\n.list-group-item-secondary {\n  color: #383d41;\n  background-color: #d6d8db;\n}\n\n.list-group-item-secondary.list-group-item-action:hover, .list-group-item-secondary.list-group-item-action:focus {\n  color: #383d41;\n  background-color: #c8cbcf;\n}\n\n.list-group-item-secondary.list-group-item-action.active {\n  color: #fff;\n  background-color: #383d41;\n  border-color: #383d41;\n}\n\n.list-group-item-success {\n  color: #155724;\n  background-color: #c3e6cb;\n}\n\n.list-group-item-success.list-group-item-action:hover, .list-group-item-success.list-group-item-action:focus {\n  color: #155724;\n  background-color: #b1dfbb;\n}\n\n.list-group-item-success.list-group-item-action.active {\n  color: #fff;\n  background-color: #155724;\n  border-color: #155724;\n}\n\n.list-group-item-info {\n  color: #0c5460;\n  background-color: #bee5eb;\n}\n\n.list-group-item-info.list-group-item-action:hover, .list-group-item-info.list-group-item-action:focus {\n  color: #0c5460;\n  background-color: #abdde5;\n}\n\n.list-group-item-info.list-group-item-action.active {\n  color: #fff;\n  background-color: #0c5460;\n  border-color: #0c5460;\n}\n\n.list-group-item-warning {\n  color: #856404;\n  background-color: #ffeeba;\n}\n\n.list-group-item-warning.list-group-item-action:hover, .list-group-item-warning.list-group-item-action:focus {\n  color: #856404;\n  background-color: #ffe8a1;\n}\n\n.list-group-item-warning.list-group-item-action.active {\n  color: #fff;\n  background-color: #856404;\n  border-color: #856404;\n}\n\n.list-group-item-danger {\n  color: #721c24;\n  background-color: #f5c6cb;\n}\n\n.list-group-item-danger.list-group-item-action:hover, .list-group-item-danger.list-group-item-action:focus {\n  color: #721c24;\n  background-color: #f1b0b7;\n}\n\n.list-group-item-danger.list-group-item-action.active {\n  color: #fff;\n  background-color: #721c24;\n  border-color: #721c24;\n}\n\n.list-group-item-light {\n  color: #818182;\n  background-color: #fdfdfe;\n}\n\n.list-group-item-light.list-group-item-action:hover, .list-group-item-light.list-group-item-action:focus {\n  color: #818182;\n  background-color: #ececf6;\n}\n\n.list-group-item-light.list-group-item-action.active {\n  color: #fff;\n  background-color: #818182;\n  border-color: #818182;\n}\n\n.list-group-item-dark {\n  color: #1b1e21;\n  background-color: #c6c8ca;\n}\n\n.list-group-item-dark.list-group-item-action:hover, .list-group-item-dark.list-group-item-action:focus {\n  color: #1b1e21;\n  background-color: #b9bbbe;\n}\n\n.list-group-item-dark.list-group-item-action.active {\n  color: #fff;\n  background-color: #1b1e21;\n  border-color: #1b1e21;\n}\n\n.close {\n  float: right;\n  font-size: 1.5rem;\n  font-weight: 700;\n  line-height: 1;\n  color: #000;\n  text-shadow: 0 1px 0 #fff;\n  opacity: .5;\n}\n\n.close:hover, .close:focus {\n  color: #000;\n  text-decoration: none;\n  opacity: .75;\n}\n\n.close:not(:disabled):not(.disabled) {\n  cursor: pointer;\n}\n\nbutton.close {\n  padding: 0;\n  background-color: transparent;\n  border: 0;\n  -webkit-appearance: none;\n}\n\n.modal-open {\n  overflow: hidden;\n}\n\n.modal {\n  position: fixed;\n  top: 0;\n  right: 0;\n  bottom: 0;\n  left: 0;\n  z-index: 1050;\n  display: none;\n  overflow: hidden;\n  outline: 0;\n}\n\n.modal-open .modal {\n  overflow-x: hidden;\n  overflow-y: auto;\n}\n\n.modal-dialog {\n  position: relative;\n  width: auto;\n  margin: 0.5rem;\n  pointer-events: none;\n}\n\n.modal.fade .modal-dialog {\n  transition: transform 0.3s ease-out;\n  transform: translate(0, -25%);\n}\n\n@media screen and (prefers-reduced-motion: reduce) {\n  .modal.fade .modal-dialog {\n    transition: none;\n  }\n}\n\n.modal.show .modal-dialog {\n  transform: translate(0, 0);\n}\n\n.modal-dialog-centered {\n  display: flex;\n  align-items: center;\n  min-height: calc(100% - (0.5rem * 2));\n}\n\n.modal-content {\n  position: relative;\n  display: flex;\n  flex-direction: column;\n  width: 100%;\n  pointer-events: auto;\n  background-color: #fff;\n  background-clip: padding-box;\n  border: 1px solid rgba(0, 0, 0, 0.2);\n  border-radius: 0.3rem;\n  outline: 0;\n}\n\n.modal-backdrop {\n  position: fixed;\n  top: 0;\n  right: 0;\n  bottom: 0;\n  left: 0;\n  z-index: 1040;\n  background-color: #000;\n}\n\n.modal-backdrop.fade {\n  opacity: 0;\n}\n\n.modal-backdrop.show {\n  opacity: 0.5;\n}\n\n.modal-header {\n  display: flex;\n  align-items: flex-start;\n  justify-content: space-between;\n  padding: 1rem;\n  border-bottom: 1px solid #e9ecef;\n  border-top-left-radius: 0.3rem;\n  border-top-right-radius: 0.3rem;\n}\n\n.modal-header .close {\n  padding: 1rem;\n  margin: -1rem -1rem -1rem auto;\n}\n\n.modal-title {\n  margin-bottom: 0;\n  line-height: 1.5;\n}\n\n.modal-body {\n  position: relative;\n  flex: 1 1 auto;\n  padding: 1rem;\n}\n\n.modal-footer {\n  display: flex;\n  align-items: center;\n  justify-content: flex-end;\n  padding: 1rem;\n  border-top: 1px solid #e9ecef;\n}\n\n.modal-footer > :not(:first-child) {\n  margin-left: .25rem;\n}\n\n.modal-footer > :not(:last-child) {\n  margin-right: .25rem;\n}\n\n.modal-scrollbar-measure {\n  position: absolute;\n  top: -9999px;\n  width: 50px;\n  height: 50px;\n  overflow: scroll;\n}\n\n@media (min-width: 576px) {\n  .modal-dialog {\n    max-width: 500px;\n    margin: 1.75rem auto;\n  }\n  .modal-dialog-centered {\n    min-height: calc(100% - (1.75rem * 2));\n  }\n  .modal-sm {\n    max-width: 300px;\n  }\n}\n\n@media (min-width: 992px) {\n  .modal-lg {\n    max-width: 800px;\n  }\n}\n\n.tooltip {\n  position: absolute;\n  z-index: 1070;\n  display: block;\n  margin: 0;\n  font-family: -apple-system, BlinkMacSystemFont, \"Segoe UI\", Roboto, \"Helvetica Neue\", Arial, sans-serif, \"Apple Color Emoji\", \"Segoe UI Emoji\", \"Segoe UI Symbol\";\n  font-style: normal;\n  font-weight: 400;\n  line-height: 1.5;\n  text-align: left;\n  text-align: start;\n  text-decoration: none;\n  text-shadow: none;\n  text-transform: none;\n  letter-spacing: normal;\n  word-break: normal;\n  word-spacing: normal;\n  white-space: normal;\n  line-break: auto;\n  font-size: 0.875rem;\n  word-wrap: break-word;\n  opacity: 0;\n}\n\n.tooltip.show {\n  opacity: 0.9;\n}\n\n.tooltip .arrow {\n  position: absolute;\n  display: block;\n  width: 0.8rem;\n  height: 0.4rem;\n}\n\n.tooltip .arrow::before {\n  position: absolute;\n  content: \"\";\n  border-color: transparent;\n  border-style: solid;\n}\n\n.bs-tooltip-top, .bs-tooltip-auto[x-placement^=\"top\"] {\n  padding: 0.4rem 0;\n}\n\n.bs-tooltip-top .arrow, .bs-tooltip-auto[x-placement^=\"top\"] .arrow {\n  bottom: 0;\n}\n\n.bs-tooltip-top .arrow::before, .bs-tooltip-auto[x-placement^=\"top\"] .arrow::before {\n  top: 0;\n  border-width: 0.4rem 0.4rem 0;\n  border-top-color: #000;\n}\n\n.bs-tooltip-right, .bs-tooltip-auto[x-placement^=\"right\"] {\n  padding: 0 0.4rem;\n}\n\n.bs-tooltip-right .arrow, .bs-tooltip-auto[x-placement^=\"right\"] .arrow {\n  left: 0;\n  width: 0.4rem;\n  height: 0.8rem;\n}\n\n.bs-tooltip-right .arrow::before, .bs-tooltip-auto[x-placement^=\"right\"] .arrow::before {\n  right: 0;\n  border-width: 0.4rem 0.4rem 0.4rem 0;\n  border-right-color: #000;\n}\n\n.bs-tooltip-bottom, .bs-tooltip-auto[x-placement^=\"bottom\"] {\n  padding: 0.4rem 0;\n}\n\n.bs-tooltip-bottom .arrow, .bs-tooltip-auto[x-placement^=\"bottom\"] .arrow {\n  top: 0;\n}\n\n.bs-tooltip-bottom .arrow::before, .bs-tooltip-auto[x-placement^=\"bottom\"] .arrow::before {\n  bottom: 0;\n  border-width: 0 0.4rem 0.4rem;\n  border-bottom-color: #000;\n}\n\n.bs-tooltip-left, .bs-tooltip-auto[x-placement^=\"left\"] {\n  padding: 0 0.4rem;\n}\n\n.bs-tooltip-left .arrow, .bs-tooltip-auto[x-placement^=\"left\"] .arrow {\n  right: 0;\n  width: 0.4rem;\n  height: 0.8rem;\n}\n\n.bs-tooltip-left .arrow::before, .bs-tooltip-auto[x-placement^=\"left\"] .arrow::before {\n  left: 0;\n  border-width: 0.4rem 0 0.4rem 0.4rem;\n  border-left-color: #000;\n}\n\n.tooltip-inner {\n  max-width: 200px;\n  padding: 0.25rem 0.5rem;\n  color: #fff;\n  text-align: center;\n  background-color: #000;\n  border-radius: 0.25rem;\n}\n\n.popover {\n  position: absolute;\n  top: 0;\n  left: 0;\n  z-index: 1060;\n  display: block;\n  max-width: 276px;\n  font-family: -apple-system, BlinkMacSystemFont, \"Segoe UI\", Roboto, \"Helvetica Neue\", Arial, sans-serif, \"Apple Color Emoji\", \"Segoe UI Emoji\", \"Segoe UI Symbol\";\n  font-style: normal;\n  font-weight: 400;\n  line-height: 1.5;\n  text-align: left;\n  text-align: start;\n  text-decoration: none;\n  text-shadow: none;\n  text-transform: none;\n  letter-spacing: normal;\n  word-break: normal;\n  word-spacing: normal;\n  white-space: normal;\n  line-break: auto;\n  font-size: 0.875rem;\n  word-wrap: break-word;\n  background-color: #fff;\n  background-clip: padding-box;\n  border: 1px solid rgba(0, 0, 0, 0.2);\n  border-radius: 0.3rem;\n}\n\n.popover .arrow {\n  position: absolute;\n  display: block;\n  width: 1rem;\n  height: 0.5rem;\n  margin: 0 0.3rem;\n}\n\n.popover .arrow::before, .popover .arrow::after {\n  position: absolute;\n  display: block;\n  content: \"\";\n  border-color: transparent;\n  border-style: solid;\n}\n\n.bs-popover-top, .bs-popover-auto[x-placement^=\"top\"] {\n  margin-bottom: 0.5rem;\n}\n\n.bs-popover-top .arrow, .bs-popover-auto[x-placement^=\"top\"] .arrow {\n  bottom: calc((0.5rem + 1px) * -1);\n}\n\n.bs-popover-top .arrow::before, .bs-popover-auto[x-placement^=\"top\"] .arrow::before,\n.bs-popover-top .arrow::after,\n.bs-popover-auto[x-placement^=\"top\"] .arrow::after {\n  border-width: 0.5rem 0.5rem 0;\n}\n\n.bs-popover-top .arrow::before, .bs-popover-auto[x-placement^=\"top\"] .arrow::before {\n  bottom: 0;\n  border-top-color: rgba(0, 0, 0, 0.25);\n}\n\n\n.bs-popover-top .arrow::after,\n.bs-popover-auto[x-placement^=\"top\"] .arrow::after {\n  bottom: 1px;\n  border-top-color: #fff;\n}\n\n.bs-popover-right, .bs-popover-auto[x-placement^=\"right\"] {\n  margin-left: 0.5rem;\n}\n\n.bs-popover-right .arrow, .bs-popover-auto[x-placement^=\"right\"] .arrow {\n  left: calc((0.5rem + 1px) * -1);\n  width: 0.5rem;\n  height: 1rem;\n  margin: 0.3rem 0;\n}\n\n.bs-popover-right .arrow::before, .bs-popover-auto[x-placement^=\"right\"] .arrow::before,\n.bs-popover-right .arrow::after,\n.bs-popover-auto[x-placement^=\"right\"] .arrow::after {\n  border-width: 0.5rem 0.5rem 0.5rem 0;\n}\n\n.bs-popover-right .arrow::before, .bs-popover-auto[x-placement^=\"right\"] .arrow::before {\n  left: 0;\n  border-right-color: rgba(0, 0, 0, 0.25);\n}\n\n\n.bs-popover-right .arrow::after,\n.bs-popover-auto[x-placement^=\"right\"] .arrow::after {\n  left: 1px;\n  border-right-color: #fff;\n}\n\n.bs-popover-bottom, .bs-popover-auto[x-placement^=\"bottom\"] {\n  margin-top: 0.5rem;\n}\n\n.bs-popover-bottom .arrow, .bs-popover-auto[x-placement^=\"bottom\"] .arrow {\n  top: calc((0.5rem + 1px) * -1);\n}\n\n.bs-popover-bottom .arrow::before, .bs-popover-auto[x-placement^=\"bottom\"] .arrow::before,\n.bs-popover-bottom .arrow::after,\n.bs-popover-auto[x-placement^=\"bottom\"] .arrow::after {\n  border-width: 0 0.5rem 0.5rem 0.5rem;\n}\n\n.bs-popover-bottom .arrow::before, .bs-popover-auto[x-placement^=\"bottom\"] .arrow::before {\n  top: 0;\n  border-bottom-color: rgba(0, 0, 0, 0.25);\n}\n\n\n.bs-popover-bottom .arrow::after,\n.bs-popover-auto[x-placement^=\"bottom\"] .arrow::after {\n  top: 1px;\n  border-bottom-color: #fff;\n}\n\n.bs-popover-bottom .popover-header::before, .bs-popover-auto[x-placement^=\"bottom\"] .popover-header::before {\n  position: absolute;\n  top: 0;\n  left: 50%;\n  display: block;\n  width: 1rem;\n  margin-left: -0.5rem;\n  content: \"\";\n  border-bottom: 1px solid #f7f7f7;\n}\n\n.bs-popover-left, .bs-popover-auto[x-placement^=\"left\"] {\n  margin-right: 0.5rem;\n}\n\n.bs-popover-left .arrow, .bs-popover-auto[x-placement^=\"left\"] .arrow {\n  right: calc((0.5rem + 1px) * -1);\n  width: 0.5rem;\n  height: 1rem;\n  margin: 0.3rem 0;\n}\n\n.bs-popover-left .arrow::before, .bs-popover-auto[x-placement^=\"left\"] .arrow::before,\n.bs-popover-left .arrow::after,\n.bs-popover-auto[x-placement^=\"left\"] .arrow::after {\n  border-width: 0.5rem 0 0.5rem 0.5rem;\n}\n\n.bs-popover-left .arrow::before, .bs-popover-auto[x-placement^=\"left\"] .arrow::before {\n  right: 0;\n  border-left-color: rgba(0, 0, 0, 0.25);\n}\n\n\n.bs-popover-left .arrow::after,\n.bs-popover-auto[x-placement^=\"left\"] .arrow::after {\n  right: 1px;\n  border-left-color: #fff;\n}\n\n.popover-header {\n  padding: 0.5rem 0.75rem;\n  margin-bottom: 0;\n  font-size: 1rem;\n  color: inherit;\n  background-color: #f7f7f7;\n  border-bottom: 1px solid #ebebeb;\n  border-top-left-radius: calc(0.3rem - 1px);\n  border-top-right-radius: calc(0.3rem - 1px);\n}\n\n.popover-header:empty {\n  display: none;\n}\n\n.popover-body {\n  padding: 0.5rem 0.75rem;\n  color: #212529;\n}\n\n.carousel {\n  position: relative;\n}\n\n.carousel-inner {\n  position: relative;\n  width: 100%;\n  overflow: hidden;\n}\n\n.carousel-item {\n  position: relative;\n  display: none;\n  align-items: center;\n  width: 100%;\n  transition: transform 0.6s ease;\n  backface-visibility: hidden;\n  perspective: 1000px;\n}\n\n@media screen and (prefers-reduced-motion: reduce) {\n  .carousel-item {\n    transition: none;\n  }\n}\n\n.carousel-item.active,\n.carousel-item-next,\n.carousel-item-prev {\n  display: block;\n}\n\n.carousel-item-next,\n.carousel-item-prev {\n  position: absolute;\n  top: 0;\n}\n\n.carousel-item-next.carousel-item-left,\n.carousel-item-prev.carousel-item-right {\n  transform: translateX(0);\n}\n\n@supports (transform-style: preserve-3d) {\n  .carousel-item-next.carousel-item-left,\n  .carousel-item-prev.carousel-item-right {\n    transform: translate3d(0, 0, 0);\n  }\n}\n\n.carousel-item-next,\n.active.carousel-item-right {\n  transform: translateX(100%);\n}\n\n@supports (transform-style: preserve-3d) {\n  .carousel-item-next,\n  .active.carousel-item-right {\n    transform: translate3d(100%, 0, 0);\n  }\n}\n\n.carousel-item-prev,\n.active.carousel-item-left {\n  transform: translateX(-100%);\n}\n\n@supports (transform-style: preserve-3d) {\n  .carousel-item-prev,\n  .active.carousel-item-left {\n    transform: translate3d(-100%, 0, 0);\n  }\n}\n\n.carousel-fade .carousel-item {\n  opacity: 0;\n  transition-duration: .6s;\n  transition-property: opacity;\n}\n\n.carousel-fade .carousel-item.active,\n.carousel-fade .carousel-item-next.carousel-item-left,\n.carousel-fade .carousel-item-prev.carousel-item-right {\n  opacity: 1;\n}\n\n.carousel-fade .active.carousel-item-left,\n.carousel-fade .active.carousel-item-right {\n  opacity: 0;\n}\n\n.carousel-fade .carousel-item-next,\n.carousel-fade .carousel-item-prev,\n.carousel-fade .carousel-item.active,\n.carousel-fade .active.carousel-item-left,\n.carousel-fade .active.carousel-item-prev {\n  transform: translateX(0);\n}\n\n@supports (transform-style: preserve-3d) {\n  .carousel-fade .carousel-item-next,\n  .carousel-fade .carousel-item-prev,\n  .carousel-fade .carousel-item.active,\n  .carousel-fade .active.carousel-item-left,\n  .carousel-fade .active.carousel-item-prev {\n    transform: translate3d(0, 0, 0);\n  }\n}\n\n.carousel-control-prev,\n.carousel-control-next {\n  position: absolute;\n  top: 0;\n  bottom: 0;\n  display: flex;\n  align-items: center;\n  justify-content: center;\n  width: 15%;\n  color: #fff;\n  text-align: center;\n  opacity: 0.5;\n}\n\n.carousel-control-prev:hover, .carousel-control-prev:focus,\n.carousel-control-next:hover,\n.carousel-control-next:focus {\n  color: #fff;\n  text-decoration: none;\n  outline: 0;\n  opacity: .9;\n}\n\n.carousel-control-prev {\n  left: 0;\n}\n\n.carousel-control-next {\n  right: 0;\n}\n\n.carousel-control-prev-icon,\n.carousel-control-next-icon {\n  display: inline-block;\n  width: 20px;\n  height: 20px;\n  background: transparent no-repeat center center;\n  background-size: 100% 100%;\n}\n\n.carousel-control-prev-icon {\n  background-image: url(\"data:image/svg+xml;charset=utf8,%3Csvg xmlns='http://www.w3.org/2000/svg' fill='%23fff' viewBox='0 0 8 8'%3E%3Cpath d='M5.25 0l-4 4 4 4 1.5-1.5-2.5-2.5 2.5-2.5-1.5-1.5z'/%3E%3C/svg%3E\");\n}\n\n.carousel-control-next-icon {\n  background-image: url(\"data:image/svg+xml;charset=utf8,%3Csvg xmlns='http://www.w3.org/2000/svg' fill='%23fff' viewBox='0 0 8 8'%3E%3Cpath d='M2.75 0l-1.5 1.5 2.5 2.5-2.5 2.5 1.5 1.5 4-4-4-4z'/%3E%3C/svg%3E\");\n}\n\n.carousel-indicators {\n  position: absolute;\n  right: 0;\n  bottom: 10px;\n  left: 0;\n  z-index: 15;\n  display: flex;\n  justify-content: center;\n  padding-left: 0;\n  margin-right: 15%;\n  margin-left: 15%;\n  list-style: none;\n}\n\n.carousel-indicators li {\n  position: relative;\n  flex: 0 1 auto;\n  width: 30px;\n  height: 3px;\n  margin-right: 3px;\n  margin-left: 3px;\n  text-indent: -999px;\n  cursor: pointer;\n  background-color: rgba(255, 255, 255, 0.5);\n}\n\n.carousel-indicators li::before {\n  position: absolute;\n  top: -10px;\n  left: 0;\n  display: inline-block;\n  width: 100%;\n  height: 10px;\n  content: \"\";\n}\n\n.carousel-indicators li::after {\n  position: absolute;\n  bottom: -10px;\n  left: 0;\n  display: inline-block;\n  width: 100%;\n  height: 10px;\n  content: \"\";\n}\n\n.carousel-indicators .active {\n  background-color: #fff;\n}\n\n.carousel-caption {\n  position: absolute;\n  right: 15%;\n  bottom: 20px;\n  left: 15%;\n  z-index: 10;\n  padding-top: 20px;\n  padding-bottom: 20px;\n  color: #fff;\n  text-align: center;\n}\n\n.align-baseline {\n  vertical-align: baseline !important;\n}\n\n.align-top {\n  vertical-align: top !important;\n}\n\n.align-middle {\n  vertical-align: middle !important;\n}\n\n.align-bottom {\n  vertical-align: bottom !important;\n}\n\n.align-text-bottom {\n  vertical-align: text-bottom !important;\n}\n\n.align-text-top {\n  vertical-align: text-top !important;\n}\n\n.bg-primary {\n  background-color: #007bff !important;\n}\n\na.bg-primary:hover, a.bg-primary:focus,\nbutton.bg-primary:hover,\nbutton.bg-primary:focus {\n  background-color: #0062cc !important;\n}\n\n.bg-secondary {\n  background-color: #6c757d !important;\n}\n\na.bg-secondary:hover, a.bg-secondary:focus,\nbutton.bg-secondary:hover,\nbutton.bg-secondary:focus {\n  background-color: #545b62 !important;\n}\n\n.bg-success {\n  background-color: #28a745 !important;\n}\n\na.bg-success:hover, a.bg-success:focus,\nbutton.bg-success:hover,\nbutton.bg-success:focus {\n  background-color: #1e7e34 !important;\n}\n\n.bg-info {\n  background-color: #17a2b8 !important;\n}\n\na.bg-info:hover, a.bg-info:focus,\nbutton.bg-info:hover,\nbutton.bg-info:focus {\n  background-color: #117a8b !important;\n}\n\n.bg-warning {\n  background-color: #ffc107 !important;\n}\n\na.bg-warning:hover, a.bg-warning:focus,\nbutton.bg-warning:hover,\nbutton.bg-warning:focus {\n  background-color: #d39e00 !important;\n}\n\n.bg-danger {\n  background-color: #dc3545 !important;\n}\n\na.bg-danger:hover, a.bg-danger:focus,\nbutton.bg-danger:hover,\nbutton.bg-danger:focus {\n  background-color: #bd2130 !important;\n}\n\n.bg-light {\n  background-color: #f8f9fa !important;\n}\n\na.bg-light:hover, a.bg-light:focus,\nbutton.bg-light:hover,\nbutton.bg-light:focus {\n  background-color: #dae0e5 !important;\n}\n\n.bg-dark {\n  background-color: #343a40 !important;\n}\n\na.bg-dark:hover, a.bg-dark:focus,\nbutton.bg-dark:hover,\nbutton.bg-dark:focus {\n  background-color: #1d2124 !important;\n}\n\n.bg-white {\n  background-color: #fff !important;\n}\n\n.bg-transparent {\n  background-color: transparent !important;\n}\n\n.border {\n  border: 1px solid #dee2e6 !important;\n}\n\n.border-top {\n  border-top: 1px solid #dee2e6 !important;\n}\n\n.border-right {\n  border-right: 1px solid #dee2e6 !important;\n}\n\n.border-bottom {\n  border-bottom: 1px solid #dee2e6 !important;\n}\n\n.border-left {\n  border-left: 1px solid #dee2e6 !important;\n}\n\n.border-0 {\n  border: 0 !important;\n}\n\n.border-top-0 {\n  border-top: 0 !important;\n}\n\n.border-right-0 {\n  border-right: 0 !important;\n}\n\n.border-bottom-0 {\n  border-bottom: 0 !important;\n}\n\n.border-left-0 {\n  border-left: 0 !important;\n}\n\n.border-primary {\n  border-color: #007bff !important;\n}\n\n.border-secondary {\n  border-color: #6c757d !important;\n}\n\n.border-success {\n  border-color: #28a745 !important;\n}\n\n.border-info {\n  border-color: #17a2b8 !important;\n}\n\n.border-warning {\n  border-color: #ffc107 !important;\n}\n\n.border-danger {\n  border-color: #dc3545 !important;\n}\n\n.border-light {\n  border-color: #f8f9fa !important;\n}\n\n.border-dark {\n  border-color: #343a40 !important;\n}\n\n.border-white {\n  border-color: #fff !important;\n}\n\n.rounded {\n  border-radius: 0.25rem !important;\n}\n\n.rounded-top {\n  border-top-left-radius: 0.25rem !important;\n  border-top-right-radius: 0.25rem !important;\n}\n\n.rounded-right {\n  border-top-right-radius: 0.25rem !important;\n  border-bottom-right-radius: 0.25rem !important;\n}\n\n.rounded-bottom {\n  border-bottom-right-radius: 0.25rem !important;\n  border-bottom-left-radius: 0.25rem !important;\n}\n\n.rounded-left {\n  border-top-left-radius: 0.25rem !important;\n  border-bottom-left-radius: 0.25rem !important;\n}\n\n.rounded-circle {\n  border-radius: 50% !important;\n}\n\n.rounded-0 {\n  border-radius: 0 !important;\n}\n\n.clearfix::after {\n  display: block;\n  clear: both;\n  content: \"\";\n}\n\n.d-none {\n  display: none !important;\n}\n\n.d-inline {\n  display: inline !important;\n}\n\n.d-inline-block {\n  display: inline-block !important;\n}\n\n.d-block {\n  display: block !important;\n}\n\n.d-table {\n  display: table !important;\n}\n\n.d-table-row {\n  display: table-row !important;\n}\n\n.d-table-cell {\n  display: table-cell !important;\n}\n\n.d-flex {\n  display: flex !important;\n}\n\n.d-inline-flex {\n  display: inline-flex !important;\n}\n\n@media (min-width: 576px) {\n  .d-sm-none {\n    display: none !important;\n  }\n  .d-sm-inline {\n    display: inline !important;\n  }\n  .d-sm-inline-block {\n    display: inline-block !important;\n  }\n  .d-sm-block {\n    display: block !important;\n  }\n  .d-sm-table {\n    display: table !important;\n  }\n  .d-sm-table-row {\n    display: table-row !important;\n  }\n  .d-sm-table-cell {\n    display: table-cell !important;\n  }\n  .d-sm-flex {\n    display: flex !important;\n  }\n  .d-sm-inline-flex {\n    display: inline-flex !important;\n  }\n}\n\n@media (min-width: 768px) {\n  .d-md-none {\n    display: none !important;\n  }\n  .d-md-inline {\n    display: inline !important;\n  }\n  .d-md-inline-block {\n    display: inline-block !important;\n  }\n  .d-md-block {\n    display: block !important;\n  }\n  .d-md-table {\n    display: table !important;\n  }\n  .d-md-table-row {\n    display: table-row !important;\n  }\n  .d-md-table-cell {\n    display: table-cell !important;\n  }\n  .d-md-flex {\n    display: flex !important;\n  }\n  .d-md-inline-flex {\n    display: inline-flex !important;\n  }\n}\n\n@media (min-width: 992px) {\n  .d-lg-none {\n    display: none !important;\n  }\n  .d-lg-inline {\n    display: inline !important;\n  }\n  .d-lg-inline-block {\n    display: inline-block !important;\n  }\n  .d-lg-block {\n    display: block !important;\n  }\n  .d-lg-table {\n    display: table !important;\n  }\n  .d-lg-table-row {\n    display: table-row !important;\n  }\n  .d-lg-table-cell {\n    display: table-cell !important;\n  }\n  .d-lg-flex {\n    display: flex !important;\n  }\n  .d-lg-inline-flex {\n    display: inline-flex !important;\n  }\n}\n\n@media (min-width: 1200px) {\n  .d-xl-none {\n    display: none !important;\n  }\n  .d-xl-inline {\n    display: inline !important;\n  }\n  .d-xl-inline-block {\n    display: inline-block !important;\n  }\n  .d-xl-block {\n    display: block !important;\n  }\n  .d-xl-table {\n    display: table !important;\n  }\n  .d-xl-table-row {\n    display: table-row !important;\n  }\n  .d-xl-table-cell {\n    display: table-cell !important;\n  }\n  .d-xl-flex {\n    display: flex !important;\n  }\n  .d-xl-inline-flex {\n    display: inline-flex !important;\n  }\n}\n\n@media print {\n  .d-print-none {\n    display: none !important;\n  }\n  .d-print-inline {\n    display: inline !important;\n  }\n  .d-print-inline-block {\n    display: inline-block !important;\n  }\n  .d-print-block {\n    display: block !important;\n  }\n  .d-print-table {\n    display: table !important;\n  }\n  .d-print-table-row {\n    display: table-row !important;\n  }\n  .d-print-table-cell {\n    display: table-cell !important;\n  }\n  .d-print-flex {\n    display: flex !important;\n  }\n  .d-print-inline-flex {\n    display: inline-flex !important;\n  }\n}\n\n.embed-responsive {\n  position: relative;\n  display: block;\n  width: 100%;\n  padding: 0;\n  overflow: hidden;\n}\n\n.embed-responsive::before {\n  display: block;\n  content: \"\";\n}\n\n.embed-responsive .embed-responsive-item,\n.embed-responsive iframe,\n.embed-responsive embed,\n.embed-responsive object,\n.embed-responsive video {\n  position: absolute;\n  top: 0;\n  bottom: 0;\n  left: 0;\n  width: 100%;\n  height: 100%;\n  border: 0;\n}\n\n.embed-responsive-21by9::before {\n  padding-top: 42.857143%;\n}\n\n.embed-responsive-16by9::before {\n  padding-top: 56.25%;\n}\n\n.embed-responsive-4by3::before {\n  padding-top: 75%;\n}\n\n.embed-responsive-1by1::before {\n  padding-top: 100%;\n}\n\n.flex-row {\n  flex-direction: row !important;\n}\n\n.flex-column {\n  flex-direction: column !important;\n}\n\n.flex-row-reverse {\n  flex-direction: row-reverse !important;\n}\n\n.flex-column-reverse {\n  flex-direction: column-reverse !important;\n}\n\n.flex-wrap {\n  flex-wrap: wrap !important;\n}\n\n.flex-nowrap {\n  flex-wrap: nowrap !important;\n}\n\n.flex-wrap-reverse {\n  flex-wrap: wrap-reverse !important;\n}\n\n.flex-fill {\n  flex: 1 1 auto !important;\n}\n\n.flex-grow-0 {\n  flex-grow: 0 !important;\n}\n\n.flex-grow-1 {\n  flex-grow: 1 !important;\n}\n\n.flex-shrink-0 {\n  flex-shrink: 0 !important;\n}\n\n.flex-shrink-1 {\n  flex-shrink: 1 !important;\n}\n\n.justify-content-start {\n  justify-content: flex-start !important;\n}\n\n.justify-content-end {\n  justify-content: flex-end !important;\n}\n\n.justify-content-center {\n  justify-content: center !important;\n}\n\n.justify-content-between {\n  justify-content: space-between !important;\n}\n\n.justify-content-around {\n  justify-content: space-around !important;\n}\n\n.align-items-start {\n  align-items: flex-start !important;\n}\n\n.align-items-end {\n  align-items: flex-end !important;\n}\n\n.align-items-center {\n  align-items: center !important;\n}\n\n.align-items-baseline {\n  align-items: baseline !important;\n}\n\n.align-items-stretch {\n  align-items: stretch !important;\n}\n\n.align-content-start {\n  align-content: flex-start !important;\n}\n\n.align-content-end {\n  align-content: flex-end !important;\n}\n\n.align-content-center {\n  align-content: center !important;\n}\n\n.align-content-between {\n  align-content: space-between !important;\n}\n\n.align-content-around {\n  align-content: space-around !important;\n}\n\n.align-content-stretch {\n  align-content: stretch !important;\n}\n\n.align-self-auto {\n  align-self: auto !important;\n}\n\n.align-self-start {\n  align-self: flex-start !important;\n}\n\n.align-self-end {\n  align-self: flex-end !important;\n}\n\n.align-self-center {\n  align-self: center !important;\n}\n\n.align-self-baseline {\n  align-self: baseline !important;\n}\n\n.align-self-stretch {\n  align-self: stretch !important;\n}\n\n@media (min-width: 576px) {\n  .flex-sm-row {\n    flex-direction: row !important;\n  }\n  .flex-sm-column {\n    flex-direction: column !important;\n  }\n  .flex-sm-row-reverse {\n    flex-direction: row-reverse !important;\n  }\n  .flex-sm-column-reverse {\n    flex-direction: column-reverse !important;\n  }\n  .flex-sm-wrap {\n    flex-wrap: wrap !important;\n  }\n  .flex-sm-nowrap {\n    flex-wrap: nowrap !important;\n  }\n  .flex-sm-wrap-reverse {\n    flex-wrap: wrap-reverse !important;\n  }\n  .flex-sm-fill {\n    flex: 1 1 auto !important;\n  }\n  .flex-sm-grow-0 {\n    flex-grow: 0 !important;\n  }\n  .flex-sm-grow-1 {\n    flex-grow: 1 !important;\n  }\n  .flex-sm-shrink-0 {\n    flex-shrink: 0 !important;\n  }\n  .flex-sm-shrink-1 {\n    flex-shrink: 1 !important;\n  }\n  .justify-content-sm-start {\n    justify-content: flex-start !important;\n  }\n  .justify-content-sm-end {\n    justify-content: flex-end !important;\n  }\n  .justify-content-sm-center {\n    justify-content: center !important;\n  }\n  .justify-content-sm-between {\n    justify-content: space-between !important;\n  }\n  .justify-content-sm-around {\n    justify-content: space-around !important;\n  }\n  .align-items-sm-start {\n    align-items: flex-start !important;\n  }\n  .align-items-sm-end {\n    align-items: flex-end !important;\n  }\n  .align-items-sm-center {\n    align-items: center !important;\n  }\n  .align-items-sm-baseline {\n    align-items: baseline !important;\n  }\n  .align-items-sm-stretch {\n    align-items: stretch !important;\n  }\n  .align-content-sm-start {\n    align-content: flex-start !important;\n  }\n  .align-content-sm-end {\n    align-content: flex-end !important;\n  }\n  .align-content-sm-center {\n    align-content: center !important;\n  }\n  .align-content-sm-between {\n    align-content: space-between !important;\n  }\n  .align-content-sm-around {\n    align-content: space-around !important;\n  }\n  .align-content-sm-stretch {\n    align-content: stretch !important;\n  }\n  .align-self-sm-auto {\n    align-self: auto !important;\n  }\n  .align-self-sm-start {\n    align-self: flex-start !important;\n  }\n  .align-self-sm-end {\n    align-self: flex-end !important;\n  }\n  .align-self-sm-center {\n    align-self: center !important;\n  }\n  .align-self-sm-baseline {\n    align-self: baseline !important;\n  }\n  .align-self-sm-stretch {\n    align-self: stretch !important;\n  }\n}\n\n@media (min-width: 768px) {\n  .flex-md-row {\n    flex-direction: row !important;\n  }\n  .flex-md-column {\n    flex-direction: column !important;\n  }\n  .flex-md-row-reverse {\n    flex-direction: row-reverse !important;\n  }\n  .flex-md-column-reverse {\n    flex-direction: column-reverse !important;\n  }\n  .flex-md-wrap {\n    flex-wrap: wrap !important;\n  }\n  .flex-md-nowrap {\n    flex-wrap: nowrap !important;\n  }\n  .flex-md-wrap-reverse {\n    flex-wrap: wrap-reverse !important;\n  }\n  .flex-md-fill {\n    flex: 1 1 auto !important;\n  }\n  .flex-md-grow-0 {\n    flex-grow: 0 !important;\n  }\n  .flex-md-grow-1 {\n    flex-grow: 1 !important;\n  }\n  .flex-md-shrink-0 {\n    flex-shrink: 0 !important;\n  }\n  .flex-md-shrink-1 {\n    flex-shrink: 1 !important;\n  }\n  .justify-content-md-start {\n    justify-content: flex-start !important;\n  }\n  .justify-content-md-end {\n    justify-content: flex-end !important;\n  }\n  .justify-content-md-center {\n    justify-content: center !important;\n  }\n  .justify-content-md-between {\n    justify-content: space-between !important;\n  }\n  .justify-content-md-around {\n    justify-content: space-around !important;\n  }\n  .align-items-md-start {\n    align-items: flex-start !important;\n  }\n  .align-items-md-end {\n    align-items: flex-end !important;\n  }\n  .align-items-md-center {\n    align-items: center !important;\n  }\n  .align-items-md-baseline {\n    align-items: baseline !important;\n  }\n  .align-items-md-stretch {\n    align-items: stretch !important;\n  }\n  .align-content-md-start {\n    align-content: flex-start !important;\n  }\n  .align-content-md-end {\n    align-content: flex-end !important;\n  }\n  .align-content-md-center {\n    align-content: center !important;\n  }\n  .align-content-md-between {\n    align-content: space-between !important;\n  }\n  .align-content-md-around {\n    align-content: space-around !important;\n  }\n  .align-content-md-stretch {\n    align-content: stretch !important;\n  }\n  .align-self-md-auto {\n    align-self: auto !important;\n  }\n  .align-self-md-start {\n    align-self: flex-start !important;\n  }\n  .align-self-md-end {\n    align-self: flex-end !important;\n  }\n  .align-self-md-center {\n    align-self: center !important;\n  }\n  .align-self-md-baseline {\n    align-self: baseline !important;\n  }\n  .align-self-md-stretch {\n    align-self: stretch !important;\n  }\n}\n\n@media (min-width: 992px) {\n  .flex-lg-row {\n    flex-direction: row !important;\n  }\n  .flex-lg-column {\n    flex-direction: column !important;\n  }\n  .flex-lg-row-reverse {\n    flex-direction: row-reverse !important;\n  }\n  .flex-lg-column-reverse {\n    flex-direction: column-reverse !important;\n  }\n  .flex-lg-wrap {\n    flex-wrap: wrap !important;\n  }\n  .flex-lg-nowrap {\n    flex-wrap: nowrap !important;\n  }\n  .flex-lg-wrap-reverse {\n    flex-wrap: wrap-reverse !important;\n  }\n  .flex-lg-fill {\n    flex: 1 1 auto !important;\n  }\n  .flex-lg-grow-0 {\n    flex-grow: 0 !important;\n  }\n  .flex-lg-grow-1 {\n    flex-grow: 1 !important;\n  }\n  .flex-lg-shrink-0 {\n    flex-shrink: 0 !important;\n  }\n  .flex-lg-shrink-1 {\n    flex-shrink: 1 !important;\n  }\n  .justify-content-lg-start {\n    justify-content: flex-start !important;\n  }\n  .justify-content-lg-end {\n    justify-content: flex-end !important;\n  }\n  .justify-content-lg-center {\n    justify-content: center !important;\n  }\n  .justify-content-lg-between {\n    justify-content: space-between !important;\n  }\n  .justify-content-lg-around {\n    justify-content: space-around !important;\n  }\n  .align-items-lg-start {\n    align-items: flex-start !important;\n  }\n  .align-items-lg-end {\n    align-items: flex-end !important;\n  }\n  .align-items-lg-center {\n    align-items: center !important;\n  }\n  .align-items-lg-baseline {\n    align-items: baseline !important;\n  }\n  .align-items-lg-stretch {\n    align-items: stretch !important;\n  }\n  .align-content-lg-start {\n    align-content: flex-start !important;\n  }\n  .align-content-lg-end {\n    align-content: flex-end !important;\n  }\n  .align-content-lg-center {\n    align-content: center !important;\n  }\n  .align-content-lg-between {\n    align-content: space-between !important;\n  }\n  .align-content-lg-around {\n    align-content: space-around !important;\n  }\n  .align-content-lg-stretch {\n    align-content: stretch !important;\n  }\n  .align-self-lg-auto {\n    align-self: auto !important;\n  }\n  .align-self-lg-start {\n    align-self: flex-start !important;\n  }\n  .align-self-lg-end {\n    align-self: flex-end !important;\n  }\n  .align-self-lg-center {\n    align-self: center !important;\n  }\n  .align-self-lg-baseline {\n    align-self: baseline !important;\n  }\n  .align-self-lg-stretch {\n    align-self: stretch !important;\n  }\n}\n\n@media (min-width: 1200px) {\n  .flex-xl-row {\n    flex-direction: row !important;\n  }\n  .flex-xl-column {\n    flex-direction: column !important;\n  }\n  .flex-xl-row-reverse {\n    flex-direction: row-reverse !important;\n  }\n  .flex-xl-column-reverse {\n    flex-direction: column-reverse !important;\n  }\n  .flex-xl-wrap {\n    flex-wrap: wrap !important;\n  }\n  .flex-xl-nowrap {\n    flex-wrap: nowrap !important;\n  }\n  .flex-xl-wrap-reverse {\n    flex-wrap: wrap-reverse !important;\n  }\n  .flex-xl-fill {\n    flex: 1 1 auto !important;\n  }\n  .flex-xl-grow-0 {\n    flex-grow: 0 !important;\n  }\n  .flex-xl-grow-1 {\n    flex-grow: 1 !important;\n  }\n  .flex-xl-shrink-0 {\n    flex-shrink: 0 !important;\n  }\n  .flex-xl-shrink-1 {\n    flex-shrink: 1 !important;\n  }\n  .justify-content-xl-start {\n    justify-content: flex-start !important;\n  }\n  .justify-content-xl-end {\n    justify-content: flex-end !important;\n  }\n  .justify-content-xl-center {\n    justify-content: center !important;\n  }\n  .justify-content-xl-between {\n    justify-content: space-between !important;\n  }\n  .justify-content-xl-around {\n    justify-content: space-around !important;\n  }\n  .align-items-xl-start {\n    align-items: flex-start !important;\n  }\n  .align-items-xl-end {\n    align-items: flex-end !important;\n  }\n  .align-items-xl-center {\n    align-items: center !important;\n  }\n  .align-items-xl-baseline {\n    align-items: baseline !important;\n  }\n  .align-items-xl-stretch {\n    align-items: stretch !important;\n  }\n  .align-content-xl-start {\n    align-content: flex-start !important;\n  }\n  .align-content-xl-end {\n    align-content: flex-end !important;\n  }\n  .align-content-xl-center {\n    align-content: center !important;\n  }\n  .align-content-xl-between {\n    align-content: space-between !important;\n  }\n  .align-content-xl-around {\n    align-content: space-around !important;\n  }\n  .align-content-xl-stretch {\n    align-content: stretch !important;\n  }\n  .align-self-xl-auto {\n    align-self: auto !important;\n  }\n  .align-self-xl-start {\n    align-self: flex-start !important;\n  }\n  .align-self-xl-end {\n    align-self: flex-end !important;\n  }\n  .align-self-xl-center {\n    align-self: center !important;\n  }\n  .align-self-xl-baseline {\n    align-self: baseline !important;\n  }\n  .align-self-xl-stretch {\n    align-self: stretch !important;\n  }\n}\n\n.float-left {\n  float: left !important;\n}\n\n.float-right {\n  float: right !important;\n}\n\n.float-none {\n  float: none !important;\n}\n\n@media (min-width: 576px) {\n  .float-sm-left {\n    float: left !important;\n  }\n  .float-sm-right {\n    float: right !important;\n  }\n  .float-sm-none {\n    float: none !important;\n  }\n}\n\n@media (min-width: 768px) {\n  .float-md-left {\n    float: left !important;\n  }\n  .float-md-right {\n    float: right !important;\n  }\n  .float-md-none {\n    float: none !important;\n  }\n}\n\n@media (min-width: 992px) {\n  .float-lg-left {\n    float: left !important;\n  }\n  .float-lg-right {\n    float: right !important;\n  }\n  .float-lg-none {\n    float: none !important;\n  }\n}\n\n@media (min-width: 1200px) {\n  .float-xl-left {\n    float: left !important;\n  }\n  .float-xl-right {\n    float: right !important;\n  }\n  .float-xl-none {\n    float: none !important;\n  }\n}\n\n.position-static {\n  position: static !important;\n}\n\n.position-relative {\n  position: relative !important;\n}\n\n.position-absolute {\n  position: absolute !important;\n}\n\n.position-fixed {\n  position: fixed !important;\n}\n\n.position-sticky {\n  position: sticky !important;\n}\n\n.fixed-top {\n  position: fixed;\n  top: 0;\n  right: 0;\n  left: 0;\n  z-index: 1030;\n}\n\n.fixed-bottom {\n  position: fixed;\n  right: 0;\n  bottom: 0;\n  left: 0;\n  z-index: 1030;\n}\n\n@supports (position: sticky) {\n  .sticky-top {\n    position: sticky;\n    top: 0;\n    z-index: 1020;\n  }\n}\n\n.sr-only {\n  position: absolute;\n  width: 1px;\n  height: 1px;\n  paddin
[truncated: 159,636 more chars]
