# Supplementary material for: CoVM2: Molecular Biological Data Integration of SARS-CoV-2 Proteins in a Macro-to-Micro Method
Source: Biomolecules. 2022 Aug 2;12(8):1067. doi: 10.3390/biom12081067 (PMC9405999; doi:10.3390/biom12081067)
Supplement: Supplementary file 1 [file biomolecules-12-01067-s001.zip › prodigy_results/ACE2_delta/static/css/CSB.css]

@charset "UTF-8";
/* Main CSS Document of the HADDOCK webserver */


body {
    background-color:#edf3f8;
    font: small Verdana, Sans-serif;
}

.textblock{
    font: small/1.6em Verdana, Sans-serif;
}

#banner_top {
    background: linear-gradient(#082647, #0f4b91);
    border-top:  6px solid #5576a3;
    height: 30px;
}

#banner {
    color: white;
    background: #082647 url("/Images/header-CSB.jpg") no-repeat;
    background-size: cover;
}

#banner.grid {
    background-image: url("/Images/header-enmr.png");
}

#banner.devel{
    background-image: url("/Images/header-devel.png");
}

#banner.devel.grid{
    background-image: url("/Images/header-devel-enmr.png");
}

.navbar-dark {
    background: linear-gradient(#0f4b91, #082647);
    min-height: 30px;
}

#login-dropdown {
    font-size: small;
    min-width: 20rem;
}

#navbarDropdown {
    cursor: pointer;
}

.alert {
    font-size: 1rem;
}

#main-content {
    border: 1px solid #ccd ;
}

#main-content h1 {
    border-bottom: 1px dotted #ccd;
    font-size: 2rem;
    line-height: 1.5em;
}

#main-content h2 {
    margin-top: 2em;
    border-top: 1px dotted #ccd;
    padding-top: 4px;
    font-size: 130%;
    font-variant: small-caps;
    letter-spacing: 0.2em;
    line-height: 1.5em;
    color: #3973ac;
}

.subheader {
    color: #4078a5;
    font-size: 75%;
    letter-spacing: .1em;
    text-transform: uppercase;
}

#content-header {
    background: #dce3ec;
}

#sidebar-header {
    background: #abbbcc;
}

#content {
    background: white;
}

#sidebar {
    color: #4078a5;
    background: #eceff4;
}

#sidebar img {
    margin: .7rem auto;
    display: block;
}

#sidebar dt {
    font-size: 110%;
    font-variant: small-caps;
    font-weight: normal;
    letter-spacing: 0.2em;
    line-height: 1.5em;
    margin-top: 2.5em;
    border-top: 1px dotted #ccd;
}

#footer,
#sidebar dd {
    font-size: smaller;
    font-weight: lighter;
    margin-top: 0.5em;
}

a {
    color: #4078a5;
}

a:hover {
    color: #152C58;
    text-decoration: underline;
}

.onsitelink::after,
.offsitelink::after {
    font-family: "Material Icons", sans-serif;
    padding-left: .2em;
    display: inline-block;
    text-decoration: none;
    vertical-align: middle;
}

.onsitelink::after {
    content: "\E890 ";
}

.offsitelink::after  {
    content: "\E895 ";
}

#footer {
    text-align: center;
    color: #4078a5;
    background: #dae6f2;
    border: 1px solid #ccd ;
}

.form-control {
    max-width: 400px;
}

.required label::after{
    content: "*";
}

.control-label {
    font-weight: bold;
}

#jobs_info td > a {
    color: #000;
    text-decoration: none;
}

/* Powered-by styles */

#powered {
    border: 1px solid #ccd;
}

#powered-header {
    padding: 15px;
    background: #abbbcc;
    border-top: 0px
}

#powered-logos {
    background: #dce3ec;
    padding: 10px;
}

#powered-text {
    padding: 0.5rem;
    background: white;
}

/* Satisfaction Rating */
#rating1 {
    color: #BF1C1D;
}
#rating2 {
    color: #FC7700;
}
#rating3 {
    color: #EEC217;
}
#rating4 {
    color: #A0D112;
}
#rating5 {
    color: #55BF16;
}
.rating-icon {
    font-size: 24pt !important;
    cursor: pointer;
    vertical-align: bottom;
}
.rating-icon:hover {
    color: #888888 !important;
}
