# Supplementary material for: CoVM2: Molecular Biological Data Integration of SARS-CoV-2 Proteins in a Macro-to-Micro Method
Source: Biomolecules. 2022 Aug 2;12(8):1067. doi: 10.3390/biom12081067 (PMC9405999; doi:10.3390/biom12081067)
Supplement: Supplementary file 1 [file biomolecules-12-01067-s001.zip › prodigy_results/ACE2_delta/static/css/datatables.min.css]

/*
 * This combined file was created by the DataTables downloader builder:
 *   https://datatables.net/download
 *
 * To rebuild or modify this file with the latest versions of the included
 * software please visit:
 *   https://datatables.net/download/#bs4/dt-1.10.18/r-2.2.2/sc-1.5.0
 *
 * Included libraries:
 *   DataTables 1.10.18, Responsive 2.2.2, Scroller 1.5.0
 */

table.dataTable{clear:both;margin-top:6px !important;margin-bottom:6px !important;max-width:none !important;border-collapse:separate !important;border-spacing:0}table.dataTable td,table.dataTable th{-webkit-box-sizing:content-box;box-sizing:content-box}table.dataTable td.dataTables_empty,table.dataTable th.dataTables_empty{text-align:center}table.dataTable.nowrap th,table.dataTable.nowrap td{white-space:nowrap}div.dataTables_wrapper div.dataTables_length label{font-weight:normal;text-align:left;white-space:nowrap}div.dataTables_wrapper div.dataTables_length select{width:auto;display:inline-block}div.dataTables_wrapper div.dataTables_filter{text-align:right}div.dataTables_wrapper div.dataTables_filter label{font-weight:normal;white-space:nowrap;text-align:left}div.dataTables_wrapper div.dataTables_filter input{margin-left:0.5em;display:inline-block;width:auto}div.dataTables_wrapper div.dataTables_info{padding-top:0.85em;white-space:nowrap}div.dataTables_wrapper div.dataTables_paginate{margin:0;white-space:nowrap;text-align:right}div.dataTables_wrapper div.dataTables_paginate ul.pagination{margin:2px 0;white-space:nowrap;justify-content:flex-end}div.dataTables_wrapper div.dataTables_processing{position:absolute;top:50%;left:50%;width:200px;margin-left:-100px;margin-top:-26px;text-align:center;padding:1em 0}table.dataTable thead>tr>th.sorting_asc,table.dataTable thead>tr>th.sorting_desc,table.dataTable thead>tr>th.sorting,table.dataTable thead>tr>td.sorting_asc,table.dataTable thead>tr>td.sorting_desc,table.dataTable thead>tr>td.sorting{padding-right:30px}table.dataTable thead>tr>th:active,table.dataTable thead>tr>td:active{outline:none}table.dataTable thead .sorting,table.dataTable thead .sorting_asc,table.dataTable thead .sorting_desc,table.dataTable thead .sorting_asc_disabled,table.dataTable thead .sorting_desc_disabled{cursor:pointer;position:relative}table.dataTable thead .sorting:before,table.dataTable thead .sorting:after,table.dataTable thead .sorting_asc:before,table.dataTable thead .sorting_asc:after,table.dataTable thead .sorting_desc:before,table.dataTable thead .sorting_desc:after,table.dataTable thead .sorting_asc_disabled:before,table.dataTable thead .sorting_asc_disabled:after,table.dataTable thead .sorting_desc_disabled:before,table.dataTable thead .sorting_desc_disabled:after{position:absolute;bottom:0.9em;display:block;opacity:0.3}table.dataTable thead .sorting:before,table.dataTable thead .sorting_asc:before,table.dataTable thead .sorting_desc:before,table.dataTable thead .sorting_asc_disabled:before,table.dataTable thead .sorting_desc_disabled:before{right:1em;content:"\2191"}table.dataTable thead .sorting:after,table.dataTable thead .sorting_asc:after,table.dataTable thead .sorting_desc:after,table.dataTable thead .sorting_asc_disabled:after,table.dataTable thead .sorting_desc_disabled:after{right:0.5em;content:"\2193"}table.dataTable thead .sorting_asc:before,table.dataTable thead .sorting_desc:after{opacity:1}table.dataTable thead .sorting_asc_disabled:before,table.dataTable thead .sorting_desc_disabled:after{opacity:0}div.dataTables_scrollHead table.dataTable{margin-bottom:0 !important}div.dataTables_scrollBody table{border-top:none;margin-top:0 !important;margin-bottom:0 !important}div.dataTables_scrollBody table thead .sorting:before,div.dataTables_scrollBody table thead .sorting_asc:before,div.dataTables_scrollBody table thead .sorting_desc:before,div.dataTables_scrollBody table thead .sorting:after,div.dataTables_scrollBody table thead .sorting_asc:after,div.dataTables_scrollBody table thead .sorting_desc:after{display:none}div.dataTables_scrollBody table tbody tr:first-child th,div.dataTables_scrollBody table tbody tr:first-child td{border-top:none}div.dataTables_scrollFoot>.dataTables_scrollFootInner{box-sizing:content-box}div.dataTables_scrollFoot>.dataTables_scrollFootInner>table{margin-top:0 !important;border-top:none}@media screen and (max-width: 767px){div.dataTables_wrapper div.dataTables_length,div.dataTables_wrapper div.dataTables_filter,div.dataTables_wrapper div.dataTables_info,div.dataTables_wrapper div.dataTables_paginate{text-align:center}}table.dataTable.table-sm>thead>tr>th{padding-right:20px}table.dataTable.table-sm .sorting:before,table.dataTable.table-sm .sorting_asc:before,table.dataTable.table-sm .sorting_desc:before{top:5px;right:0.85em}table.dataTable.table-sm .sorting:after,table.dataTable.table-sm .sorting_asc:after,table.dataTable.table-sm .sorting_desc:after{top:5px}table.table-bordered.dataTable th,table.table-bordered.dataTable td{border-left-width:0}table.table-bordered.dataTable th:last-child,table.table-bordered.dataTable th:last-child,table.table-bordered.dataTable td:last-child,table.table-bordered.dataTable td:last-child{border-right-width:0}table.table-bordered.dataTable tbody th,table.table-bordered.dataTable tbody td{border-bottom-width:0}div.dataTables_scrollHead table.table-bordered{border-bottom-width:0}div.table-responsive>div.dataTables_wrapper>div.row{margin:0}div.table-responsive>div.dataTables_wrapper>div.row>div[class^="col-"]:first-child{padding-left:0}div.table-responsive>div.dataTables_wrapper>div.row>div[class^="col-"]:last-child{padding-right:0}


table.dataTable.dtr-inline.collapsed>tbody>tr>td.child,table.dataTable.dtr-inline.collapsed>tbody>tr>th.child,table.dataTable.dtr-inline.collapsed>tbody>tr>td.dataTables_empty{cursor:default !important}table.dataTable.dtr-inline.collapsed>tbody>tr>td.child:before,table.dataTable.dtr-inline.collapsed>tbody>tr>th.child:before,table.dataTable.dtr-inline.collapsed>tbody>tr>td.dataTables_empty:before{display:none !important}table.dataTable.dtr-inline.collapsed>tbody>tr[role="row"]>td:first-child,table.dataTable.dtr-inline.collapsed>tbody>tr[role="row"]>th:first-child{position:relative;padding-left:30px;cursor:pointer}table.dataTable.dtr-inline.collapsed>tbody>tr[role="row"]>td:first-child:before,table.dataTable.dtr-inline.collapsed>tbody>tr[role="row"]>th:first-child:before{top:12px;left:4px;height:14px;width:14px;display:block;position:absolute;color:white;border:2px solid white;border-radius:14px;box-shadow:0 0 3px #444;box-sizing:content-box;text-align:center;text-indent:0 !important;font-family:'Courier New', Courier, monospace;line-height:14px;content:'+';background-color:#0275d8}table.dataTable.dtr-inline.collapsed>tbody>tr.parent>td:first-child:before,table.dataTable.dtr-inline.collapsed>tbody>tr.parent>th:first-child:before{content:'-';background-color:#d33333}table.dataTable.dtr-inline.collapsed.compact>tbody>tr>td:first-child,table.dataTable.dtr-inline.collapsed.compact>tbody>tr>th:first-child{padding-left:27px}table.dataTable.dtr-inline.collapsed.compact>tbody>tr>td:first-child:before,table.dataTable.dtr-inline.collapsed.compact>tbody>tr>th:first-child:before{top:5px;left:4px;height:14px;width:14px;border-radius:14px;line-height:14px;text-indent:3px}table.dataTable.dtr-column>tbody>tr>td.control,table.dataTable.dtr-column>tbody>tr>th.control{position:relative;cursor:pointer}table.dataTable.dtr-column>tbody>tr>td.control:before,table.dataTable.dtr-column>tbody>tr>th.control:before{top:50%;left:50%;height:16px;width:16px;margin-top:-10px;margin-left:-10px;display:block;position:absolute;color:white;border:2px solid white;border-radius:14px;box-shadow:0 0 3px #444;box-sizing:content-box;text-align:center;text-indent:0 !important;font-family:'Courier New', Courier, monospace;line-height:14px;content:'+';background-color:#0275d8}table.dataTable.dtr-column>tbody>tr.parent td.control:before,table.dataTable.dtr-column>tbody>tr.parent th.control:before{content:'-';background-color:#d33333}table.dataTable>tbody>tr.child{padding:0.5em 1em}table.dataTable>tbody>tr.child:hover{background:transparent !important}table.dataTable>tbody>tr.child ul.dtr-details{display:inline-block;list-style-type:none;margin:0;padding:0}table.dataTable>tbody>tr.child ul.dtr-details>li{border-bottom:1px solid #efefef;padding:0.5em 0}table.dataTable>tbody>tr.child ul.dtr-details>li:first-child{padding-top:0}table.dataTable>tbody>tr.child ul.dtr-details>li:last-child{border-bottom:none}table.dataTable>tbody>tr.child span.dtr-title{display:inline-block;min-width:75px;font-weight:bold}div.dtr-modal{position:fixed;box-sizing:border-box;top:0;left:0;height:100%;width:100%;z-index:100;padding:10em 1em}div.dtr-modal div.dtr-modal-display{position:absolute;top:0;left:0;bottom:0;right:0;width:50%;height:50%;overflow:auto;margin:auto;z-index:102;overflow:auto;background-color:#f5f5f7;border:1px solid black;border-radius:0.5em;box-shadow:0 12px 30px rgba(0,0,0,0.6)}div.dtr-modal div.dtr-modal-content{position:relative;padding:1em}div.dtr-modal div.dtr-modal-close{position:absolute;top:6px;right:6px;width:22px;height:22px;border:1px solid #eaeaea;background-color:#f9f9f9;text-align:center;border-radius:3px;cursor:pointer;z-index:12}div.dtr-modal div.dtr-modal-close:hover{background-color:#eaeaea}div.dtr-modal div.dtr-modal-background{position:fixed;top:0;left:0;right:0;bottom:0;z-index:101;background:rgba(0,0,0,0.6)}@media screen and (max-width: 767px){div.dtr-modal div.dtr-modal-display{width:95%}}div.dtr-bs-modal table.table tr:first-child td{border-top:none}


div.DTS{display:block !important}div.DTS tbody th,div.DTS tbody td{white-space:nowrap}div.DTS div.DTS_Loading{z-index:1}div.DTS div.dataTables_scrollBody{background:repeating-linear-gradient(45deg, #edeeff, #edeeff 10px, #fff 10px, #fff 20px)}div.DTS div.dataTables_scrollBody table{z-index:2}div.DTS div.dataTables_paginate,div.DTS div.dataTables_length{display:none}div.DTS div.dataTables_scrollBody table{background-color:white}
