# Supplementary material for: CoVM2: Molecular Biological Data Integration of SARS-CoV-2 Proteins in a Macro-to-Micro Method
Source: Biomolecules. 2022 Aug 2;12(8):1067. doi: 10.3390/biom12081067 (PMC9405999; doi:10.3390/biom12081067)
Supplement: Supplementary file 1 [file biomolecules-12-01067-s001.zip › prodigy_results/ACE2_delta/static/css/mainstyle-CSB_flask.css]

@charset "UTF-8";
/* Main CSS Document of the HADDOCK webserver */

.form-control {
    max-width: 400px;
    }

input[type="radio"]{
      margin: 0 5px 0 10px;
  }

.carousel-inner > .item > img, .carousel-inner > .item > a > img {
    width: 70%;
    margin: auto;
    }

.carousel-indicators li {
    background-color: #999 !important;
    background-color: rgba(70,70,70,.25) !important;
}

.carousel-indicators .active {
    background-color: #444 !important;
}

.centered-table th, .centered-table td {
    max-width: 160px;
    text-align: center;
}

.result-table {
    margin-left: 10px;
}

.result-table th, .result-table td {
    max-width: 100%;
    text-align: left;
}

.blue body { background-image:url("/Images/body-background.gif"); background-size:100%;}
.blue #path { background-image:url("/Images/path-blue.png"); background-size:100%;}
.blue #header { height:150px; background-image:url("/Images/header-CSB.jpg"); background-size:100%;}
.blue #navbar { background-image:url("/Images/navbar-blue.png");background-size:100%; }
.blue #navbar a:hover { background-image:url("/Images/navbarshadow-blue.png"); background-size:100%; }
.blue #subheader { background-image:url("/Images/subheader-blue-new.png"); background-size:100%;}
.blue #footer { background:#d9e6f2; }
.blue .container { background:#FFFFFF;  background-size:100%;   padding-right: 0px; padding-left: 0px;}
#split-container { background-image:url("/Images/container-blue-new.png") ; }

/* BASICS
   Define elementary things as the main body (body)
   the container for all content (container), the
   container for all text e.d. (content, in either
   one or two colums) and the header image (header)
--------------------------------------------------- */

body {
    margin:0;
    padding:0;
    background-color:#edf3f8;
    font:small/1.6em Verdana,Sans-serif;
    text-align:center;
    transition: all 1.0s ease;
      }

.container {
    background-color:#edf3f8;
    width: 80%;
    min-width: 800px;
    max-width: 1200px;
    margin:0 auto;
    border:solid;
    border-color:#ccd;
    border-width:0 1px;
    text-align:left;
    color:#333;
    position:relative;
    }

#content {
      padding:0 20px;
      float:left;
      width: auto;
      width: 100%;
      }

#header {
      background-color:#edf3f8;
      background-repeat:no-repeat;
    border-color:#ccd;
      float:left;
      width:100%;
      height:130px;
      }

p {
      margin:0 0 .75em;
      }

a {
      color:#285A92;
      text-decoration:none;
      }

a:hover {
      color:#152C58;
      text-decoration:underline;
      }

hr {
      display:none;
      }

/* Two Colum page layout
--------------------------------------------------- */
#maincol {
        float:left;
        width: 66%;
        /* margin-top:-8px; */
        /* padding-top: 15px; */
        }

#subcol {
        float:right;
        /* padding-right:30px; */
        width: 30%;
        color:#888888;
        font-size:85%;
        line-height:1.6em;
        margin-top:-8px;
        padding-top: 20px;
        }
/*
#subcol {
      float:right;
      width:205px;
      font-size:85%;
      line-height:1.6em;
        margin-right: -20px;
     padding-top: 20px;
     padding-left: 18px;
     padding-right: 20px;
    }
*/

/* One Colum page layout
--------------------------------------------------- */
#col1 #maincol {
      float:none;
      width:1000px;
      }

/* Path. The link for the path background image is
   defined on the page.
--------------------------------------------------- */

#path {
    background-color:#edf3f8;
      background-repeat:repeat-x;
      width:100%;
     padding:0;
     height:39px;
     float:left;
     }

#path ul {
      margin:0;
      padding:0.9em 16px 0;
      list-style:none;
      }

#path li {
      display:inline;
      margin: 0;
    background-image:none;
      line-height:1em;
      text-indent:0;
      color:#325d81;
     font-size:85%;
     }

#path a,
#path strong {
    float:left;
    display:block;
    color:#edf3f8;
    border-width:0;
    padding:.25em 3px;
    font-weight:normal;
    line-height:2em;
    text-decoration:none;
      }

#path a strong {
      font-size:100%;
      padding:0;
      }

#path a:hover {
    color:#0080ff;
      }

/* Navigation bar. The link for the navigation bar
   background image is defined on the page.
--------------------------------------------------- */

#navbar {
      background-color:#fff;
      background-repeat:no-repeat;
      background-position:0px 0px;
      float:left;
      width: 100%;
      border:solid;
      border-width:1px 0px;
      border-color:#1d3549;
  }

#navbar ul {
      margin:0px;
      padding:0 20px;
      list-style:none;
      font-size:85%;
      }

#navbar li {
      float:left;
      margin:0px;
      padding:0px;
      line-height:normal;
      text-indent:0px;
      }

#navbar a {
    display:block;
    padding:4px 10px;
    color:#edf3f8;
    text-decoration:none;
     }

#navbar a:hover {
      background-repeat:no-repeat;
      color:#FFFFFF;
      }

#navbar .current a {
    font-weight:bold;
    border-top: 1px solid #FFFFFF;
    border-left: 1px solid #FFFFFF;
    border-right: 1px solid #FFFFFF;
    color:#FFFFFF;
      }
#secondary_nav a {
    border-top: 1px solid #FFFFFF;
}
#secondary_nav .current a {
    border-left: none;
    border-right: none;
}

.navbar-collapse {
    background: #000000;
    border-color: #4378c0;
}

.navbar-inverse {
    background-color: inherit;
    border: none;
    color: white;
}

.blue .navbar-inverse .container {
    border-color: #000000;
}

/* Lists
----------------------------------------------- */

dl, ul {
      margin:.5em 0 1em;
      padding:0;
      list-style:inside;
      }

ul li {
      margin:0 0 2px;
      padding:0 0 0 18px;
      text-indent:-18px;
      }

dl.intro,
dl.textblock,
dl.sidebar {
      margin-bottom:1.25em;
      }

dt {
     font-weight:bold;
      }

dt,
dt a {
        color:#3973ac;
/*    color:#ecf2f9;  */
      }

.intro dt,
.textblock dt {
      font:small/1.6em Verdana,Sans-serif;
      font-size:130%;
      font-variant: small-caps;
      letter-spacing: 0.2em;
      line-height:1.5em;
      border-width:0;
        color:#3973ac;
      }

.textblock dt {
      margin-top:2em;
      border-top:1px dotted #ccd;
      padding-top:4px;
      }

dd {
      margin:0 0 1em;
      padding:0;
      }

dd ul {
      margin:0;
      padding:0;
      }

dd li {
      padding:0;
      margin-bottom:0;
      text-indent:0;
      }

 Specific dd modifications for the publication list
.publication ul
.publication ol{
    margin-left: 4px;
    }

.publication li {
    list-style:outside;
    margin-left:25px;
    padding-left:2px;
    padding-bottom:5px;
    }

.publication h1{
    font-size:100%;
    }

.intro dd,
.textblock dd {
      font:small/1.6em Verdana,Sans-serif;
      font-size:85%;
      line-height:1.8em;
      margin-bottom:1em;
      margin-top:.5em;
      }

.intro dd.summary,
.textblock dd.summary  {
      margin-bottom:0;
      }

.rollovertooltip{
      margin-bottom:0.2em;
      color: #c8daea;
      }

.rollovertooltip a {
    color:#ecf2f9;
    border-width:0;
    font-weight:normal;
    line-height:2em;
    text-decoration:none;
      }

.rollovertooltip a:hover {
    color:#396a93;
    text-decoration:underline;
      }

.sidebar dt {
      font:small/1.6em Verdana,Sans-serif;
      font-size:119%;
      font-variant: small-caps;
      letter-spacing: 0.2em;
      line-height:1.5em;
      border-width:0;
      margin-top:2.5em;
      border-top:1px dotted #ccd;
        color:#3973ac;
      }

.firstsidebaritem dt{
      margin-top:0.4em;
      border-top:none;
        color:#3973ac;
      }

.sidebar dd {
      font:small/1.6em Verdana,Sans-serif;
      font-size:90%;
      line-height:1.4em;
      margin-bottom:-2px;
      margin-top:1.1em;
        color:#3973ac;
      }

.sidebar dd.summary {
    margin-bottom:0;
        color:#3973ac;
       }


 /* Image specific layou
----------------------------------------------- */

a img {
      border-width:0;
      }

/*.imgleft,*/
/*.left,*/
/*img.left{*/
/*      float:left;*/
/*      margin: 4px 8px 4px 0px;*/
/*      }*/
/**/
/*.imgright,*/
/*.right,*/
/*img.right {*/
/*      float:right;*/
/*      margin:4px 0 4px 8px;*/
/*      }*/
/**/
/*img.imgleft,*/
/*img.imgright {*/
/*      padding:4px;*/
/*      border:1px solid #79a6d2;*/
/*      }*/

img.intro{
     padding-bottom: 10px;
      padding-right: 10px;
      }

  /* Links
----------------------------------------------- */

.onsitelink,
.onsitelink:visited {
      background:url("../Images/docicon-blue-off.png") no-repeat 0 0;
        color:#3973ac;
      border-width:0;
      padding-left:14px;
      line-height: 2px;
      }

.offsitelink,
.offsitelink:visited {
      background:url("../Images/linkicon-blue-off.png") no-repeat 0 0;
        color:#3973ac;
      border-width:0;
      padding-left:15px;
      }

.emaillink,
.emaillink:visited {
      background:url("../Images/emailicon-blue-off.png") no-repeat 0 0;
        color:#3973ac;
      border-width:0;
      padding-left:17px;
      }

a.onsitelink:hover {
      background:url("../Images/docicon-blue-on.png") no-repeat 0 0;
        color:#3973ac;
      }

a.offsitelink:hover {
      background:url("../Images/linkicon-blue-on.png") no-repeat 0 0;
        color:#3973ac;
      }

a.emaillink:hover {
      background:url("../Images/emailicon-blue-on.png") no-repeat 0 0;
        color:#3973ac;
      }

.emaillink,
.emaillink:visited{
      color:#c8daea;
      text-transform: uppercase;
      text-decoration: none;
      letter-spacing: 0.15em;
      }

a.onsitelink:hover,
a.offsitelink:hover,
a.emaillink:hover {
      text-decoration: underline;
      color:#152C58;
      border-color:#ccb;
      }

.onsitelink img,
.offsitelink img,
.emaillink img{
      margin-top:.5em;
      }

/* Subheader
----------------------------------------------- */
#subheader {
       background-color:#edf3f8;
       background-repeat:no-repeat;
       font-size:75%;
      text-transform: uppercase;
      letter-spacing: 0.1em;
      float:left;
      width:100%;
      height:30px;
      margin-top:0;
      }

#subheader ul {
      margin:0;
      padding: 0.4em 16px 0 20px;
     list-style:none;
     }

#subheader li {
      display:inline;
      padding: .25em 30px .25em 0px;
      background-image:none;
      line-height:2em;
      text-indent:0;
      margin: 0;
      float:left;
      }

#subheader a,
#subheader span,
#subheader strong {
    color:#3973ac;
    border-width:0;
    font-weight:normal;
    text-decoration:none;
     }

#subheader a strong {
      font-size:100%;
      padding:0;
      }

#subheader strong {
      color:#bec;
      }

#subheader a:hover {
      color:#333;
      }

#subheadersidebar {
    position: absolute;
    left: 70%;
    padding-top: 0.25em;
    padding-bottom: 0;
    padding-left: 0;
    color:#3973ac;
      }

#subheader .left {
      float:left;
      margin:4px 3px 4px 0;
      }

/* Footer. Footer image link on page
----------------------------------------------- */

#footer {
      clear:both;
      font-size:0.8em;
      border: solid #edf3f8 0px;
      border-bottom-width: 1px;
      }

#footer p {
    margin:0;
    padding:10px 20px;
    color:#4078a5;
    text-align:center;
    line-height:1.5em;
      }

#footer a,
#footer a:visited {
      color:#4078a5;
      border-color:#4078a5;
      }

#footer a:hover {
    color:#135;
    border-color:#4078a5;
      }

#bonvinlab {
    border-width:0;
    position: absolute;
    display: block;
    left: 88%;
      }

/* Dynamic dropdown menus
----------------------------------------------- */

.topItem {
    background-color:#396a93;
    font: small/1.9em Verdana,Sans-serif;
    font-weight: bold;
    text-indent: 10px;
    color: #FFFFFF;
      border: none;
      width: 100%;
      height: 25px;
    margin-top: 10px;
    }

#level2 {
    background-color:#4078a5;
    }

#level3 {
    background-color:#4785b8;
    }

#level4 {
    background-color:#6c9dc6;
    }

#level5 {
    background-color:#91b6d4;
    }

.switchgroup1 {
      font: small/1.6em Verdana,Sans-serif;
      font-size: 85%;
      color:#333;
      background-color: #FFFFFF;
      border: 1px solid #edf3f8;
      border-width: 0 1px 1px 1px;
      padding:5px;
      }

.submitItem {
    font: small/1.6em Verdana,Sans-serif;
      color:#FFFFFF;
      background-color: #396a93;
      padding:5px;
      margin-top:10px;
    }

table {
    width:100%;
    display:block;
    }

td {
    font:small/1.6em Verdana,Sans-serif;
      font-size: 11px;    /* Fixed size to avoid progressive smaller font-size in folding menu's */
    padding:2px 0px 0px 10px;
    }

td.rightalign {
    text-align:right;
    }

td.leftalign {
    text-align:left;
    }

td.h1 {
    font-weight:bold;
    padding:5px 0px 0px 0px;
    }

td.h2 {
    font-style:italic;
    }

td.formdata {
    padding:2px 0px 0px 100px;
    }

/* Form  specific formatting
 ----------------------------------------------- */

input[name="email2"] {
        display: none;
}

.dropdown {
	position: relative;
	}

.dropdown-content {
	display: none;
	position: absolute;
	background-color: #f9f9f9;
	min-width: 160px;
	box-shadow: 0px 8px 16px 0px rgba(0,0,0,0.2);
	padding: 12px 16px;
	}

.dropdown:hover .dropdown-content {
	display: block;
	}

select {
    padding: 0 0 0 1px;
    border:none;
	background-color:#eee;
	white-space: normal;
}
option {
	height:20px;
	width:20px;
	border:1px solid #000;
	background-color:white;
	margin-left:-1px;
	display:inline-block;
}

select[multiple], select[size] {
    overflow-y: auto;
    max-width: 420px;
}

.row {
    display: flex;
    align-items: center;
}

.col-sm-8 {
    border-right: 1px solid;
    margin-bottom: 0px;
    padding-bottom: 15px;
}

.col-sm-4 {
    text-align: left;
    font-size: smaller;
}

.col-sm-3 {
    text-align: left;
    font-size: smaller;
}

.col-sm-9 label {
    margin-bottom: 0px;
}

.col-sm-9 i {
    font-size: smaller;
}

/* The switch - the box around the slider */
.switch {
  position: relative;
  display: inline-block;
  width: 50px;
  height: 30px;
  margin-bottom: 0px;
  vertical-align: bottom;
}

/* Hide default HTML checkbox */
.switch input {display:none;}

/* The slider */
.slider {
  position: absolute;
  cursor: pointer;
  top: 0;
  left: 0;
  right: 0;
  bottom: 0;
  background-color: #ccc;
  -webkit-transition: .4s;
  transition: .4s;
}

.slider:before {
  position: absolute;
  content: "";
  height: 22px;
  width: 22px;
  left: 4px;
  bottom: 4px;
  background-color: white;
  -webkit-transition: .4s;
  transition: .4s;
}

input:checked + .slider {
  background-color: #2196F3;
}

input:focus + .slider {
  box-shadow: 0 0 1px #2196F3;
}

input:checked + .slider:before {
  -webkit-transform: translateX(20px);
  -ms-transform: translateX(20px);
  transform: translateX(20px);
}

/* Rounded sliders */
.slider.round {
  border-radius: 34px;
}

.slider.round:before {
  border-radius: 50%;
}

.loading{
    font-size:0;
    width:30px;
    height:30px;
    margin-top:5px;
    border-radius:15px;
    padding:0;
    border:3px solid #337ab7;
    border-bottom:3px solid rgba(255,255,255,0.0) !important;
    border-left:3px solid rgba(255,255,255,0.0) !important;
    background-color:transparent !important;
    outline: none !important;
    animation-name: rotateAnimation;
    -webkit-animation-name: wk-rotateAnimation;
    animation-duration: 1.5s;
    -webkit-animation-duration: 1.5s;
    animation-delay: 0.1s !important;
    -webkit-animation-delay: 0.1s !important;
    animation-iteration-count: infinite;
    -webkit-animation-iteration-count: infinite;
}

@keyframes rotateAnimation {
    0%   {transform: rotate(0deg);}
    100% {transform: rotate(360deg);}
}
@-webkit-keyframes wk-rotateAnimation {
    0%   {-webkit-transform: rotate(0deg);}
    100% {-webkit-transform: rotate(360deg);}
}

.bar {
    background-color: #337ab7;
    width: 0%;
    height: 20px;
    border-radius: 3px;
}

.progress {
    position: relative;
    width: 400px;
    border: 1px solid #ddd;
    padding: 1px;
    border-radius: 3px;
}

.percent {
    position: absolute;
    display: inline-block;
    top: 1px;
    left: 48%;
}
