# Supplementary material for: CoVM2: Molecular Biological Data Integration of SARS-CoV-2 Proteins in a Macro-to-Micro Method
Source: Biomolecules. 2022 Aug 2;12(8):1067. doi: 10.3390/biom12081067 (PMC9405999; doi:10.3390/biom12081067)
Supplement: Supplementary file 1 [file biomolecules-12-01067-s001.zip › prodigy_results/ACE2_delta/static/css/mainstyle-CSB_flask_mini.css]

@charset "UTF-8";.form-control{max-width:400px}input[type="radio"]{margin:0 5px 0 10px}.carousel-inner > .item > img,.carousel-inner > .item > a > img{width:70%;margin:auto}.carousel-indicators li{background-color:#999 !important;background-color:rgba(70,70,70,.25) !important}.carousel-indicators .active{background-color:#444 !important}.centered-table th,.centered-table td{max-width:160px;text-align:center}.result-table{margin-left:10px}.result-table th,.result-table td{max-width:100%;text-align:left}.condensed-table{border-collapse:collapse}.condensed-table th,.condensed-table td{padding:3px;font-size:7pt}.condensed-table tr:hover{background-color:#f5f5f5}.blue body{background-image:url("/Images/body-background.gif");background-size:100%}.blue #path{background-image:url("/Images/path-blue.png");background-size:100%}  .blue #header{height:150px;background-image:url("/Images/header-CSB.jpg");background-size:100%}  .blue #navbar{background-image:url("/Images/navbar-blue.png");background-size:100%}  .blue #navbar a:hover{background-image:url("/Images/navbarshadow-blue.png")}  .blue #navbar .current a{background-image:url("/Images/navbarshadow-blue2.png")}  .blue #subheader{background-image:url("/Images/subheader-blue-new.png");background-size:100%}  .blue #footer{background:#d9e6f2}  .blue .container{background:#FFFFFF;background-size:100%;padding-right:0px;padding-left:0px}  #split-container{background-image:url("/Images/container-blue-new.png")}  body{margin:0;padding:0;background-color:#edf3f8;font:small/1.6em Verdana,Sans-serif;text-align:center}  .container{background-color:#edf3f8;width:80%;min-width:800px;max-width:1200px;margin:0 auto;border:solid;border-color:#ccd;border-width:0 1px;text-align:left;color:#333;position:relative}  #content{padding:0 20px;float:left;width:auto;max-width:100%}  #header{background-color:#edf3f8;background-repeat:no-repeat;border-color:#ccd;float:left;width:100%;height:130px}  p{margin:0 0 .75em}  a{color:#285A92;text-decoration:none}  a:hover{color:#152C58;text-decoration:underline}  hr{display:none}  #maincol{float:left;width:66%}  #subcol{float:right;width:30%;color:#888888;font-size:85%;line-height:1.6em;margin-top:-8px;padding-top:20px}  #col1 #maincol{float:none;width:1000px}  #path{background-color:#edf3f8;background-repeat:repeat-x;width:100%;padding:0;height:39px;float:left}  #path ul{margin:0;padding:0.9em 16px 0;list-style:none}  #path li{display:inline;margin:0;background-image:none;line-height:1em;text-indent:0;color:#325d81;font-size:85%}  #path a,#path strong{float:left;display:block;color:#edf3f8;border-width:0;padding:.25em 3px;font-weight:normal;line-height:2em;text-decoration:none}  #path a strong{font-size:100%;padding:0}  #path a:hover{color:#0080ff}  #navbar{background-color:#fff;background-repeat:no-repeat;background-position:0px 0px;float:left;width:100%;border:solid;border-width:1px 0px;border-color:#1d3549}  #navbar ul{margin:0px;padding:0 20px;list-style:none;font-size:85%}  #navbar li{float:left;margin:0px;padding:0px;line-height:normal;text-indent:0px}  #navbar a{display:block;padding:4px 10px;color:#edf3f8;text-decoration:none}  #navbar a:hover{background-repeat:no-repeat;color:#FFFFFF}  #navbar .current a{font-weight:bold;border-top:1px solid #FFFFFF;border-left:1px solid #FFFFFF;border-right:1px solid #FFFFFF;color:#FFFFFF}  #secondary_nav a{border-top:1px solid #FFFFFF}  #secondary_nav .current a{border-left:none;border-right:none}  dl,ul{margin:.5em 0 1em;padding:0;list-style:inside}  ul li{margin:0 0 2px;padding:0 0 0 18px;text-indent:-18px}  dl.intro,dl.textblock,dl.sidebar{margin-bottom:1.25em}  dt{font-weight:bold}  dt,dt a{color:#3973ac}  .intro dt,.textblock dt{font:small/1.6em Verdana,Sans-serif;font-size:130%;font-variant:small-caps;letter-spacing:0.2em;line-height:1.5em;border-width:0;color:#3973ac}  .textblock dt{margin-top:2em;border-top:1px dotted #ccd;padding-top:4px}  dd{margin:0 0 1em;padding:0}  dd ul{margin:0;padding:0}  dd li{padding:0;margin-bottom:0;text-indent:0}  Specific dd modifications for the publication list .publication ul .publication ol{margin-left:4px}  .publication li{list-style:outside;margin-left:25px;padding-left:2px;padding-bottom:5px}  .publication h1{font-size:100%}  .intro dd,.textblock dd{font:small/1.6em Verdana,Sans-serif;font-size:85%;line-height:1.8em;margin-bottom:1em;margin-top:.5em}  .intro dd.summary,.textblock dd.summary{margin-bottom:0}  .rollovertooltip{margin-bottom:0.2em;color:#c8daea}  .rollovertooltip a{color:#ecf2f9;border-width:0;font-weight:normal;line-height:2em;text-decoration:none}  .rollovertooltip a:hover{color:#396a93;text-decoration:underline}  .sidebar dt{font:small/1.6em Verdana,Sans-serif;font-size:119%;font-variant:small-caps;letter-spacing:0.2em;line-height:1.5em;border-width:0;margin-top:2.5em;border-top:1px dotted #ccd;color:#3973ac}  .firstsidebaritem dt{margin-top:0.4em;border-top:none;color:#3973ac}  .sidebar dd{font:small/1.6em Verdana,Sans-serif;font-size:90%;line-height:1.4em;margin-bottom:-2px;margin-top:1.1em;color:#3973ac}  .sidebar dd.summary{margin-bottom:0;color:#3973ac}  a img{border-width:0}  img.intro{padding-bottom:10px;padding-right:10px}  .onsitelink,.onsitelink:visited{background:url("../Images/docicon-blue-off.png") no-repeat 0 0;color:#3973ac;border-width:0;padding-left:14px;line-height:2px}  .offsitelink,.offsitelink:visited{background:url("../Images/linkicon-blue-off.png") no-repeat 0 0;color:#3973ac;border-width:0;padding-left:15px}  .emaillink,.emaillink:visited{background:url("../Images/emailicon-blue-off.png") no-repeat 0 0;color:#3973ac;border-width:0;padding-left:17px}  a.onsitelink:hover{background:url("../Images/docicon-blue-on.png") no-repeat 0 0;color:#3973ac}  a.offsitelink:hover{background:url("../Images/linkicon-blue-on.png") no-repeat 0 0;color:#3973ac}  a.emaillink:hover{background:url("../Images/emailicon-blue-on.png") no-repeat 0 0;color:#3973ac}  .emaillink,.emaillink:visited{color:#c8daea;text-transform:uppercase;text-decoration:none;letter-spacing:0.15em}  a.onsitelink:hover,a.offsitelink:hover,a.emaillink:hover{text-decoration:underline;color:#152C58;border-color:#ccb}  .onsitelink img,.offsitelink img,.emaillink img{margin-top:.5em}  #subheader{background-color:#edf3f8;background-repeat:no-repeat;font-size:75%;text-transform:uppercase;letter-spacing:0.1em;float:left;width:100%;height:30px;margin-top:0}  #subheader ul{margin:0;padding:0.4em 16px 0 20px;list-style:none}  #subheader li{display:inline;padding:.25em 30px .25em 0px;background-image:none;line-height:2em;text-indent:0;margin:0;float:left}  #subheader a,#subheader span,#subheader strong{color:#3973ac;border-width:0;font-weight:normal;text-decoration:none}  #subheader a strong{font-size:100%;padding:0}  #subheader strong{color:#bec}  #subheader a:hover{color:#333}  #subheadersidebar{position:absolute;left:70%;padding-top:0.25em;padding-bottom:0;padding-left:0;color:#3973ac}  #subheader .left{float:left;margin:4px 3px 4px 0}  #footer{clear:both;font-size:0.65em;border:solid #edf3f8 0px;border-bottom-width:1px}  #footer p{margin:0;padding:10px 20px;color:#4078a5;text-align:center;line-height:1.5em}  #footer a,#footer a:visited{color:#4078a5;border-color:#4078a5}  #footer a:hover{color:#135;border-color:#4078a5}  #bonvinlab{border-width:0;position:absolute;display:block;left:88%}  .topItem{background-color:#396a93;font:small/1.9em Verdana,Sans-serif;font-weight:bold;text-indent:10px;color:#FFFFFF;border:none;width:100%;height:25px;margin-top:10px}  #level2{background-color:#4078a5}  #level3{background-color:#4785b8}  #level4{background-color:#6c9dc6}  #level5{background-color:#91b6d4}  .switchgroup1{font:small/1.6em Verdana,Sans-serif;font-size:85%;color:#333;background-color:#FFFFFF;border:1px solid #edf3f8;border-width:0 1px 1px 1px;padding:5px}  .submitItem{font:small/1.6em Verdana,Sans-serif;color:#FFFFFF;background-color:#396a93;padding:5px;margin-top:10px}  table{width:100%;display:block}  td{font:small/1.6em Verdana,Sans-serif;font-size:11px;padding:2px 0px 0px 10px}  td.rightalign{text-align:right}  td.leftalign{text-align:left}  td.h1{font-weight:bold;padding:5px 0px 0px 0px}  td.h2{font-style:italic}  td.formdata{padding:2px 0px 0px 100px}  input[name="email2"]{display:none}  .table>thead>tr>th{vertical-align:middle}  .dataTables_filter{visibility:hidden}  .table-responsive .dataTables_wrapper.no-footer .dataTables_scrollBody{border-bottom:none}
