# Supplementary material for: CoVM2: Molecular Biological Data Integration of SARS-CoV-2 Proteins in a Macro-to-Micro Method
Source: Biomolecules. 2022 Aug 2;12(8):1067. doi: 10.3390/biom12081067 (PMC9405999; doi:10.3390/biom12081067)
Supplement: Supplementary file 1 [file biomolecules-12-01067-s001.zip › prodigy_results/ACE2_delta/static/css/material-icons.css]

@font-face {
  font-family: 'Material Icons';
  font-style: normal;
  font-weight: 400;
  src: url(MaterialIcons-Regular.eot); /* For IE6-8 */
  src: local('Material Icons'),
       local('MaterialIcons-Regular'),
       url(MaterialIcons-Regular.woff2) format('woff2'),
       url(MaterialIcons-Regular.woff) format('woff'),
       url(MaterialIcons-Regular.ttf) format('truetype');
}

.material-icons {
  font-family: 'Material Icons';
  font-weight: normal;
  font-style: normal;
  font-size: 24px;  /* Preferred icon size */
  display: inline-block;
  line-height: 1;
  text-transform: none;
  letter-spacing: normal;
  word-wrap: normal;
  white-space: nowrap;
  direction: ltr;

  /* Support for all WebKit browsers. */
  -webkit-font-smoothing: antialiased;
  /* Support for Safari and Chrome. */
  text-rendering: optimizeLegibility;

  /* Support for Firefox. */
  -moz-osx-font-smoothing: grayscale;

  /* Support for IE. */
  font-feature-settings: 'liga';
}

.material-icons.md-12 { font-size: 12px; }
.material-icons.md-18 { font-size: 18px; }
.material-icons.md-24 { font-size: 24px; }
.material-icons.md-36 { font-size: 36px; }
.material-icons.md-48 { font-size: 48px; }
