# Supplementary material for: CoVM2: Molecular Biological Data Integration of SARS-CoV-2 Proteins in a Macro-to-Micro Method
Source: Biomolecules. 2022 Aug 2;12(8):1067. doi: 10.3390/biom12081067 (PMC9405999; doi:10.3390/biom12081067)
Supplement: Supplementary file 1 [file biomolecules-12-01067-s001.zip › prodigy_results/ACE2_delta/static/css/usermap.css]

#map-container {
    text-align: center;
}

#usermap {
    width: 900;
    height: 500;
    width: auto;
    margin: 0 auto !important;
}

.haddock-txt {
    font-family: "Montserrat";
    font-weight: bold;
}

.splash-txt {
    font-size: larger;
    padding: 10px;
}
