# Supplementary material for: CoVM2: Molecular Biological Data Integration of SARS-CoV-2 Proteins in a Macro-to-Micro Method
Source: Biomolecules. 2022 Aug 2;12(8):1067. doi: 10.3390/biom12081067 (PMC9405999; doi:10.3390/biom12081067)
Supplement: Supplementary file 1 [file biomolecules-12-01067-s001.zip › prodigy_results/ACE2_delta/static/js/bootstrap.min.js]

/*!
  * Bootstrap v4.1.1 (https://getbootstrap.com/)
  * Copyright 2011-2018 The Bootstrap Authors (https://github.com/twbs/bootstrap/graphs/contributors)
  * Licensed under MIT (https://github.com/twbs/bootstrap/blob/master/LICENSE)
  */
!function(t,e){"object"==typeof exports&&"undefined"!=typeof module?e(exports,require("jquery"),require("popper.js")):"function"==typeof define&&define.amd?define(["exports","jquery","popper.js"],e):e(t.bootstrap={},t.jQuery,t.Popper)}(this,function(t,e,c){"use strict";function i(t,e){for(var n=0;n<e.length;n++){var i=e[n];i.enumerable=i.enumerable||!1,i.configurable=!0,"value"in i&&(i.writable=!0),Object.defineProperty(t,i.key,i)}}function o(t,e,n){return e&&i(t.prototype,e),n&&i(t,n),t}function h(r){for(var t=1;t<arguments.length;t++){var s=null!=arguments[t]?arguments[t]:{},e=Object.keys(s);"function"==typeof Object.getOwnPropertySymbols&&(e=e.concat(Object.getOwnPropertySymbols(s).filter(function(t){return Object.getOwnPropertyDescriptor(s,t).enumerable}))),e.forEach(function(t){var e,n,i;e=r,i=s[n=t],n in e?Object.defineProperty(e,n,{value:i,enumerable:!0,configurable:!0,writable:!0}):e[n]=i})}return r}e=e&&e.hasOwnProperty("default")?e.default:e,c=c&&c.hasOwnProperty("default")?c.default:c;var r,n,s,a,l,u,f,d,_,g,m,p,v,E,y,T,C,I,A,D,b,S,w,N,O,k,P,L,j,R,H,W,M,x,U,K,F,V,Q,B,Y,G,q,z,X,J,Z,$,tt,et,nt,it,rt,st,ot,at,lt,ht,ct,ut,ft,dt,_t,gt,mt,pt,vt,Et,yt,Tt,Ct,It,At,Dt,bt,St,wt,Nt,Ot,kt,Pt,Lt,jt,Rt,Ht,Wt,Mt,xt,Ut,Kt,Ft,Vt,Qt,Bt,Yt,Gt,qt,zt,Xt,Jt,Zt,$t,te,ee,ne,ie,re,se,oe,ae,le,he,ce,ue,fe,de,_e,ge,me,pe,ve,Ee,ye,Te,Ce,Ie,Ae,De,be,Se,we,Ne,Oe,ke,Pe,Le,je,Re,He,We,Me,xe,Ue,Ke,Fe,Ve,Qe,Be,Ye,Ge,qe,ze,Xe,Je,Ze,$e,tn,en,nn,rn,sn,on,an,ln,hn,cn,un,fn,dn,_n,gn,mn,pn,vn,En,yn,Tn,Cn=function(i){var e="transitionend";function t(t){var e=this,n=!1;return i(this).one(l.TRANSITION_END,function(){n=!0}),setTimeout(function(){n||l.triggerTransitionEnd(e)},t),this}var l={TRANSITION_END:"bsTransitionEnd",getUID:function(t){for(;t+=~~(1e6*Math.random()),document.getElementById(t););return t},getSelectorFromElement:function(t){var e=t.getAttribute("data-target");e&&"#"!==e||(e=t.getAttribute("href")||"");try{return 0<i(document).find(e).length?e:null}catch(t){return null}},getTransitionDurationFromElement:function(t){if(!t)return 0;var e=i(t).css("transition-duration");return parseFloat(e)?(e=e.split(",")[0],1e3*parseFloat(e)):0},reflow:function(t){return t.offsetHeight},triggerTransitionEnd:function(t){i(t).trigger(e)},supportsTransitionEnd:function(){return Boolean(e)},isElement:function(t){return(t[0]||t).nodeType},typeCheckConfig:function(t,e,n){for(var i in n)if(Object.prototype.hasOwnProperty.call(n,i)){var r=n[i],s=e[i],o=s&&l.isElement(s)?"element":(a=s,{}.toString.call(a).match(/\s([a-z]+)/i)[1].toLowerCase());if(!new RegExp(r).test(o))throw new Error(t.toUpperCase()+': Option "'+i+'" provided type "'+o+'" but expected type "'+r+'".')}var a}};return i.fn.emulateTransitionEnd=t,i.event.special[l.TRANSITION_END]={bindType:e,delegateType:e,handle:function(t){if(i(t.target).is(this))return t.handleObj.handler.apply(this,arguments)}},l}(e),In=(n="alert",a="."+(s="bs.alert"),l=(r=e).fn[n],u={CLOSE:"close"+a,CLOSED:"closed"+a,CLICK_DATA_API:"click"+a+".data-api"},f="alert",d="fade",_="show",g=function(){function i(t){this._element=t}var t=i.prototype;return t.close=function(t){var e=this._element;t&&(e=this._getRootElement(t)),this._triggerCloseEvent(e).isDefaultPrevented()||this._removeElement(e)},t.dispose=function(){r.removeData(this._element,s),this._element=null},t._getRootElement=function(t){var e=Cn.getSelectorFromElement(t),n=!1;return e&&(n=r(e)[0]),n||(n=r(t).closest("."+f)[0]),n},t._triggerCloseEvent=function(t){var e=r.Event(u.CLOSE);return r(t).trigger(e),e},t._removeElement=function(e){var n=this;if(r(e).removeClass(_),r(e).hasClass(d)){var t=Cn.getTransitionDurationFromElement(e);r(e).one(Cn.TRANSITION_END,function(t){return n._destroyElement(e,t)}).emulateTransitionEnd(t)}else this._destroyElement(e)},t._destroyElement=function(t){r(t).detach().trigger(u.CLOSED).remove()},i._jQueryInterface=function(n){return this.each(function(){var t=r(this),e=t.data(s);e||(e=new i(this),t.data(s,e)),"close"===n&&e[n](this)})},i._handleDismiss=function(e){return function(t){t&&t.preventDefault(),e.close(this)}},o(i,null,[{key:"VERSION",get:function(){return"4.1.1"}}]),i}(),r(document).on(u.CLICK_DATA_API,'[data-dismiss="alert"]',g._handleDismiss(new g)),r.fn[n]=g._jQueryInterface,r.fn[n].Constructor=g,r.fn[n].noConflict=function(){return r.fn[n]=l,g._jQueryInterface},g),An=(p="button",E="."+(v="bs.button"),y=".data-api",T=(m=e).fn[p],C="active",I="btn",D='[data-toggle^="button"]',b='[data-toggle="buttons"]',S="input",w=".active",N=".btn",O={CLICK_DATA_API:"click"+E+y,FOCUS_BLUR_DATA_API:(A="focus")+E+y+" blur"+E+y},k=function(){function n(t){this._element=t}var t=n.prototype;return t.toggle=function(){var t=!0,e=!0,n=m(this._element).closest(b)[0];if(n){var i=m(this._element).find(S)[0];if(i){if("radio"===i.type)if(i.checked&&m(this._element).hasClass(C))t=!1;else{var r=m(n).find(w)[0];r&&m(r).removeClass(C)}if(t){if(i.hasAttribute("disabled")||n.hasAttribute("disabled")||i.classList.contains("disabled")||n.classList.contains("disabled"))return;i.checked=!m(this._element).hasClass(C),m(i).trigger("change")}i.focus(),e=!1}}e&&this._element.setAttribute("aria-pressed",!m(this._element).hasClass(C)),t&&m(this._element).toggleClass(C)},t.dispose=function(){m.removeData(this._element,v),this._element=null},n._jQueryInterface=function(e){return this.each(function(){var t=m(this).data(v);t||(t=new n(this),m(this).data(v,t)),"toggle"===e&&t[e]()})},o(n,null,[{key:"VERSION",get:function(){return"4.1.1"}}]),n}(),m(document).on(O.CLICK_DATA_API,D,function(t){t.preventDefault();var e=t.target;m(e).hasClass(I)||(e=m(e).closest(N)),k._jQueryInterface.call(m(e),"toggle")}).on(O.FOCUS_BLUR_DATA_API,D,function(t){var e=m(t.target).closest(N)[0];m(e).toggleClass(A,/^focus(in)?$/.test(t.type))}),m.fn[p]=k._jQueryInterface,m.fn[p].Constructor=k,m.fn[p].noConflict=function(){return m.fn[p]=T,k._jQueryInterface},k),Dn=(L="carousel",R="."+(j="bs.carousel"),H=".data-api",W=(P=e).fn[L],M={interval:5e3,keyboard:!0,slide:!1,pause:"hover",wrap:!0},x={interval:"(number|boolean)",keyboard:"boolean",slide:"(boolean|string)",pause:"(string|boolean)",wrap:"boolean"},U="next",K="prev",F="left",V="right",Q={SLIDE:"slide"+R,SLID:"slid"+R,KEYDOWN:"keydown"+R,MOUSEENTER:"mouseenter"+R,MOUSELEAVE:"mouseleave"+R,TOUCHEND:"touchend"+R,LOAD_DATA_API:"load"+R+H,CLICK_DATA_API:"click"+R+H},B="carousel",Y="active",G="slide",q="carousel-item-right",z="carousel-item-left",X="carousel-item-next",J="carousel-item-prev",Z={ACTIVE:".active",ACTIVE_ITEM:".active.carousel-item",ITEM:".carousel-item",NEXT_PREV:".carousel-item-next, .carousel-item-prev",INDICATORS:".carousel-indicators",DATA_SLIDE:"[data-slide], [data-slide-to]",DATA_RIDE:'[data-ride="carousel"]'},$=function(){function s(t,e){this._items=null,this._interval=null,this._activeElement=null,this._isPaused=!1,this._isSliding=!1,this.touchTimeout=null,this._config=this._getConfig(e),this._element=P(t)[0],this._indicatorsElement=P(this._element).find(Z.INDICATORS)[0],this._addEventListeners()}var t=s.prototype;return t.next=function(){this._isSliding||this._slide(U)},t.nextWhenVisible=function(){!document.hidden&&P(this._element).is(":visible")&&"hidden"!==P(this._element).css("visibility")&&this.next()},t.prev=function(){this._isSliding||this._slide(K)},t.pause=function(t){t||(this._isPaused=!0),P(this._element).find(Z.NEXT_PREV)[0]&&(Cn.triggerTransitionEnd(this._element),this.cycle(!0)),clearInterval(this._interval),this._interval=null},t.cycle=function(t){t||(this._isPaused=!1),this._interval&&(clearInterval(this._interval),this._interval=null),this._config.interval&&!this._isPaused&&(this._interval=setInterval((document.visibilityState?this.nextWhenVisible:this.next).bind(this),this._config.interval))},t.to=function(t){var e=this;this._activeElement=P(this._element).find(Z.ACTIVE_ITEM)[0];var n=this._getItemIndex(this._activeElement);if(!(t>this._items.length-1||t<0))if(this._isSliding)P(this._element).one(Q.SLID,function(){return e.to(t)});else{if(n===t)return this.pause(),void this.cycle();var i=n<t?U:K;this._slide(i,this._items[t])}},t.dispose=function(){P(this._element).off(R),P.removeData(this._element,j),this._items=null,this._config=null,this._element=null,this._interval=null,this._isPaused=null,this._isSliding=null,this._activeElement=null,this._indicatorsElement=null},t._getConfig=function(t){return t=h({},M,t),Cn.typeCheckConfig(L,t,x),t},t._addEventListeners=function(){var e=this;this._config.keyboard&&P(this._element).on(Q.KEYDOWN,function(t){return e._keydown(t)}),"hover"===this._config.pause&&(P(this._element).on(Q.MOUSEENTER,function(t){return e.pause(t)}).on(Q.MOUSELEAVE,function(t){return e.cycle(t)}),"ontouchstart"in document.documentElement&&P(this._element).on(Q.TOUCHEND,function(){e.pause(),e.touchTimeout&&clearTimeout(e.touchTimeout),e.touchTimeout=setTimeout(function(t){return e.cycle(t)},500+e._config.interval)}))},t._keydown=function(t){if(!/input|textarea/i.test(t.target.tagName))switch(t.which){case 37:t.preventDefault(),this.prev();break;case 39:t.preventDefault(),this.next()}},t._getItemIndex=function(t){return this._items=P.makeArray(P(t).parent().find(Z.ITEM)),this._items.indexOf(t)},t._getItemByDirection=function(t,e){var n=t===U,i=t===K,r=this._getItemIndex(e),s=this._items.length-1;if((i&&0===r||n&&r===s)&&!this._config.wrap)return e;var o=(r+(t===K?-1:1))%this._items.length;return-1===o?this._items[this._items.length-1]:this._items[o]},t._triggerSlideEvent=function(t,e){var n=this._getItemIndex(t),i=this._getItemIndex(P(this._element).find(Z.ACTIVE_ITEM)[0]),r=P.Event(Q.SLIDE,{relatedTarget:t,direction:e,from:i,to:n});return P(this._element).trigger(r),r},t._setActiveIndicatorElement=function(t){if(this._indicatorsElement){P(this._indicatorsElement).find(Z.ACTIVE).removeClass(Y);var e=this._indicatorsElement.children[this._getItemIndex(t)];e&&P(e).addClass(Y)}},t._slide=function(t,e){var n,i,r,s=this,o=P(this._element).find(Z.ACTIVE_ITEM)[0],a=this._getItemIndex(o),l=e||o&&this._getItemByDirection(t,o),h=this._getItemIndex(l),c=Boolean(this._interval);if(t===U?(n=z,i=X,r=F):(n=q,i=J,r=V),l&&P(l).hasClass(Y))this._isSliding=!1;else if(!this._triggerSlideEvent(l,r).isDefaultPrevented()&&o&&l){this._isSliding=!0,c&&this.pause(),this._setActiveIndicatorElement(l);var u=P.Event(Q.SLID,{relatedTarget:l,direction:r,from:a,to:h});if(P(this._element).hasClass(G)){P(l).addClass(i),Cn.reflow(l),P(o).addClass(n),P(l).addClass(n);var f=Cn.getTransitionDurationFromElement(o);P(o).one(Cn.TRANSITION_END,function(){P(l).removeClass(n+" "+i).addClass(Y),P(o).removeClass(Y+" "+i+" "+n),s._isSliding=!1,setTimeout(function(){return P(s._element).trigger(u)},0)}).emulateTransitionEnd(f)}else P(o).removeClass(Y),P(l).addClass(Y),this._isSliding=!1,P(this._element).trigger(u);c&&this.cycle()}},s._jQueryInterface=function(i){return this.each(function(){var t=P(this).data(j),e=h({},M,P(this).data());"object"==typeof i&&(e=h({},e,i));var n="string"==typeof i?i:e.slide;if(t||(t=new s(this,e),P(this).data(j,t)),"number"==typeof i)t.to(i);else if("string"==typeof n){if("undefined"==typeof t[n])throw new TypeError('No method named "'+n+'"');t[n]()}else e.interval&&(t.pause(),t.cycle())})},s._dataApiClickHandler=function(t){var e=Cn.getSelectorFromElement(this);if(e){var n=P(e)[0];if(n&&P(n).hasClass(B)){var i=h({},P(n).data(),P(this).data()),r=this.getAttribute("data-slide-to");r&&(i.interval=!1),s._jQueryInterface.call(P(n),i),r&&P(n).data(j).to(r),t.preventDefault()}}},o(s,null,[{key:"VERSION",get:function(){return"4.1.1"}},{key:"Default",get:function(){return M}}]),s}(),P(document).on(Q.CLICK_DATA_API,Z.DATA_SLIDE,$._dataApiClickHandler),P(window).on(Q.LOAD_DATA_API,function(){P(Z.DATA_RIDE).each(function(){var t=P(this);$._jQueryInterface.call(t,t.data())})}),P.fn[L]=$._jQueryInterface,P.fn[L].Constructor=$,P.fn[L].noConflict=function(){return P.fn[L]=W,$._jQueryInterface},$),bn=(et="collapse",it="."+(nt="bs.collapse"),rt=(tt=e).fn[et],st={toggle:!0,parent:""},ot={toggle:"boolean",parent:"(string|element)"},at={SHOW:"show"+it,SHOWN:"shown"+it,HIDE:"hide"+it,HIDDEN:"hidden"+it,CLICK_DATA_API:"click"+it+".data-api"},lt="show",ht="collapse",ct="collapsing",ut="collapsed",ft="width",dt="height",_t={ACTIVES:".show, .collapsing",DATA_TOGGLE:'[data-toggle="collapse"]'},gt=function(){function a(t,e){this._isTransitioning=!1,this._element=t,this._config=this._getConfig(e),this._triggerArray=tt.makeArray(tt('[data-toggle="collapse"][href="#'+t.id+'"],[data-toggle="collapse"][data-target="#'+t.id+'"]'));for(var n=tt(_t.DATA_TOGGLE),i=0;i<n.length;i++){var r=n[i],s=Cn.getSelectorFromElement(r);null!==s&&0<tt(s).filter(t).length&&(this._selector=s,this._triggerArray.push(r))}this._parent=this._config.parent?this._getParent():null,this._config.parent||this._addAriaAndCollapsedClass(this._element,this._triggerArray),this._config.toggle&&this.toggle()}var t=a.prototype;return t.toggle=function(){tt(this._element).hasClass(lt)?this.hide():this.show()},t.show=function(){var t,e,n=this;if(!this._isTransitioning&&!tt(this._element).hasClass(lt)&&(this._parent&&0===(t=tt.makeArray(tt(this._parent).find(_t.ACTIVES).filter('[data-parent="'+this._config.parent+'"]'))).length&&(t=null),!(t&&(e=tt(t).not(this._selector).data(nt))&&e._isTransitioning))){var i=tt.Event(at.SHOW);if(tt(this._element).trigger(i),!i.isDefaultPrevented()){t&&(a._jQueryInterface.call(tt(t).not(this._selector),"hide"),e||tt(t).data(nt,null));var r=this._getDimension();tt(this._element).removeClass(ht).addClass(ct),(this._element.style[r]=0)<this._triggerArray.length&&tt(this._triggerArray).removeClass(ut).attr("aria-expanded",!0),this.setTransitioning(!0);var s="scroll"+(r[0].toUpperCase()+r.slice(1)),o=Cn.getTransitionDurationFromElement(this._element);tt(this._element).one(Cn.TRANSITION_END,function(){tt(n._element).removeClass(ct).addClass(ht).addClass(lt),n._element.style[r]="",n.setTransitioning(!1),tt(n._element).trigger(at.SHOWN)}).emulateTransitionEnd(o),this._element.style[r]=this._element[s]+"px"}}},t.hide=function(){var t=this;if(!this._isTransitioning&&tt(this._element).hasClass(lt)){var e=tt.Event(at.HIDE);if(tt(this._element).trigger(e),!e.isDefaultPrevented()){var n=this._getDimension();if(this._element.style[n]=this._element.getBoundingClientRect()[n]+"px",Cn.reflow(this._element),tt(this._element).addClass(ct).removeClass(ht).removeClass(lt),0<this._triggerArray.length)for(var i=0;i<this._triggerArray.length;i++){var r=this._triggerArray[i],s=Cn.getSelectorFromElement(r);if(null!==s)tt(s).hasClass(lt)||tt(r).addClass(ut).attr("aria-expanded",!1)}this.setTransitioning(!0);this._element.style[n]="";var o=Cn.getTransitionDurationFromElement(this._element);tt(this._element).one(Cn.TRANSITION_END,function(){t.setTransitioning(!1),tt(t._element).removeClass(ct).addClass(ht).trigger(at.HIDDEN)}).emulateTransitionEnd(o)}}},t.setTransitioning=function(t){this._isTransitioning=t},t.dispose=function(){tt.removeData(this._element,nt),this._config=null,this._parent=null,this._element=null,this._triggerArray=null,this._isTransitioning=null},t._getConfig=function(t){return(t=h({},st,t)).toggle=Boolean(t.toggle),Cn.typeCheckConfig(et,t,ot),t},t._getDimension=function(){return tt(this._element).hasClass(ft)?ft:dt},t._getParent=function(){var n=this,t=null;Cn.isElement(this._config.parent)?(t=this._config.parent,"undefined"!=typeof this._config.parent.jquery&&(t=this._config.parent[0])):t=tt(this._config.parent)[0];var e='[data-toggle="collapse"][data-parent="'+this._config.parent+'"]';return tt(t).find(e).each(function(t,e){n._addAriaAndCollapsedClass(a._getTargetFromElement(e),[e])}),t},t._addAriaAndCollapsedClass=function(t,e){if(t){var n=tt(t).hasClass(lt);0<e.length&&tt(e).toggleClass(ut,!n).attr("aria-expanded",n)}},a._getTargetFromElement=function(t){var e=Cn.getSelectorFromElement(t);return e?tt(e)[0]:null},a._jQueryInterface=function(i){return this.each(function(){var t=tt(this),e=t.data(nt),n=h({},st,t.data(),"object"==typeof i&&i?i:{});if(!e&&n.toggle&&/show|hide/.test(i)&&(n.toggle=!1),e||(e=new a(this,n),t.data(nt,e)),"string"==typeof i){if("undefined"==typeof e[i])throw new TypeError('No method named "'+i+'"');e[i]()}})},o(a,null,[{key:"VERSION",get:function(){return"4.1.1"}},{key:"Default",get:function(){return st}}]),a}(),tt(document).on(at.CLICK_DATA_API,_t.DATA_TOGGLE,function(t){"A"===t.currentTarget.tagName&&t.preventDefault();var n=tt(this),e=Cn.getSelectorFromElement(this);tt(e).each(function(){var t=tt(this),e=t.data(nt)?"toggle":n.data();gt._jQueryInterface.call(t,e)})}),tt.fn[et]=gt._jQueryInterface,tt.fn[et].Constructor=gt,tt.fn[et].noConflict=function(){return tt.fn[et]=rt,gt._jQueryInterface},gt),Sn=(pt="dropdown",Et="."+(vt="bs.dropdown"),yt=".data-api",Tt=(mt=e).fn[pt],Ct=new RegExp("38|40|27"),It={HIDE:"hide"+Et,HIDDEN:"hidden"+Et,SHOW:"show"+Et,SHOWN:"shown"+Et,CLICK:"click"+Et,CLICK_DATA_API:"click"+Et+yt,KEYDOWN_DATA_API:"keydown"+Et+yt,KEYUP_DATA_API:"keyup"+Et+yt},At="disabled",Dt="show",bt="dropup",St="dropright",wt="dropleft",Nt="dropdown-menu-right",Ot="position-static",kt='[data-toggle="dropdown"]',Pt=".dropdown form",Lt=".dropdown-menu",jt=".navbar-nav",Rt=".dropdown-menu .dropdown-item:not(.disabled):not(:disabled)",Ht="top-start",Wt="top-end",Mt="bottom-start",xt="bottom-end",Ut="right-start",Kt="left-start",Ft={offset:0,flip:!0,boundary:"scrollParent",reference:"toggle",display:"dynamic"},Vt={offset:"(number|string|function)",flip:"boolean",boundary:"(string|element)",reference:"(string|element)",display:"string"},Qt=function(){function l(t,e){this._element=t,this._popper=null,this._config=this._getConfig(e),this._menu=this._getMenuElement(),this._inNavbar=this._detectNavbar(),this._addEventListeners()}var t=l.prototype;return t.toggle=function(){if(!this._element.disabled&&!mt(this._element).hasClass(At)){var t=l._getParentFromElement(this._element),e=mt(this._menu).hasClass(Dt);if(l._clearMenus(),!e){var n={relatedTarget:this._element},i=mt.Event(It.SHOW,n);if(mt(t).trigger(i),!i.isDefaultPrevented()){if(!this._inNavbar){if("undefined"==typeof c)throw new TypeError("Bootstrap dropdown require Popper.js (https://popper.js.org)");var r=this._element;"parent"===this._config.reference?r=t:Cn.isElement(this._config.reference)&&(r=this._config.reference,"undefined"!=typeof this._config.reference.jquery&&(r=this._config.reference[0])),"scrollParent"!==this._config.boundary&&mt(t).addClass(Ot),this._popper=new c(r,this._menu,this._getPopperConfig())}"ontouchstart"in document.documentElement&&0===mt(t).closest(jt).length&&mt(document.body).children().on("mouseover",null,mt.noop),this._element.focus(),this._element.setAttribute("aria-expanded",!0),mt(this._menu).toggleClass(Dt),mt(t).toggleClass(Dt).trigger(mt.Event(It.SHOWN,n))}}}},t.dispose=function(){mt.removeData(this._element,vt),mt(this._element).off(Et),this._element=null,(this._menu=null)!==this._popper&&(this._popper.destroy(),this._popper=null)},t.update=function(){this._inNavbar=this._detectNavbar(),null!==this._popper&&this._popper.scheduleUpdate()},t._addEventListeners=function(){var e=this;mt(this._element).on(It.CLICK,function(t){t.preventDefault(),t.stopPropagation(),e.toggle()})},t._getConfig=function(t){return t=h({},this.constructor.Default,mt(this._element).data(),t),Cn.typeCheckConfig(pt,t,this.constructor.DefaultType),t},t._getMenuElement=function(){if(!this._menu){var t=l._getParentFromElement(this._element);this._menu=mt(t).find(Lt)[0]}return this._menu},t._getPlacement=function(){var t=mt(this._element).parent(),e=Mt;return t.hasClass(bt)?(e=Ht,mt(this._menu).hasClass(Nt)&&(e=Wt)):t.hasClass(St)?e=Ut:t.hasClass(wt)?e=Kt:mt(this._menu).hasClass(Nt)&&(e=xt),e},t._detectNavbar=function(){return 0<mt(this._element).closest(".navbar").length},t._getPopperConfig=function(){var e=this,t={};"function"==typeof this._config.offset?t.fn=function(t){return t.offsets=h({},t.offsets,e._config.offset(t.offsets)||{}),t}:t.offset=this._config.offset;var n={placement:this._getPlacement(),modifiers:{offset:t,flip:{enabled:this._config.flip},preventOverflow:{boundariesElement:this._config.boundary}}};return"static"===this._config.display&&(n.modifiers.applyStyle={enabled:!1}),n},l._jQueryInterface=function(e){return this.each(function(){var t=mt(this).data(vt);if(t||(t=new l(this,"object"==typeof e?e:null),mt(this).data(vt,t)),"string"==typeof e){if("undefined"==typeof t[e])throw new TypeError('No method named "'+e+'"');t[e]()}})},l._clearMenus=function(t){if(!t||3!==t.which&&("keyup"!==t.type||9===t.which))for(var e=mt.makeArray(mt(kt)),n=0;n<e.length;n++){var i=l._getParentFromElement(e[n]),r=mt(e[n]).data(vt),s={relatedTarget:e[n]};if(r){var o=r._menu;if(mt(i).hasClass(Dt)&&!(t&&("click"===t.type&&/input|textarea/i.test(t.target.tagName)||"keyup"===t.type&&9===t.which)&&mt.contains(i,t.target))){var a=mt.Event(It.HIDE,s);mt(i).trigger(a),a.isDefaultPrevented()||("ontouchstart"in document.documentElement&&mt(document.body).children().off("mouseover",null,mt.noop),e[n].setAttribute("aria-expanded","false"),mt(o).removeClass(Dt),mt(i).removeClass(Dt).trigger(mt.Event(It.HIDDEN,s)))}}}},l._getParentFromElement=function(t){var e,n=Cn.getSelectorFromElement(t);return n&&(e=mt(n)[0]),e||t.parentNode},l._dataApiKeydownHandler=function(t){if((/input|textarea/i.test(t.target.tagName)?!(32===t.which||27!==t.which&&(40!==t.which&&38!==t.which||mt(t.target).closest(Lt).length)):Ct.test(t.which))&&(t.preventDefault(),t.stopPropagation(),!this.disabled&&!mt(this).hasClass(At))){var e=l._getParentFromElement(this),n=mt(e).hasClass(Dt);if((n||27===t.which&&32===t.which)&&(!n||27!==t.which&&32!==t.which)){var i=mt(e).find(Rt).get();if(0!==i.length){var r=i.indexOf(t.target);38===t.which&&0<r&&r--,40===t.which&&r<i.length-1&&r++,r<0&&(r=0),i[r].focus()}}else{if(27===t.which){var s=mt(e).find(kt)[0];mt(s).trigger("focus")}mt(this).trigger("click")}}},o(l,null,[{key:"VERSION",get:function(){return"4.1.1"}},{key:"Default",get:function(){return Ft}},{key:"DefaultType",get:function(){return Vt}}]),l}(),mt(document).on(It.KEYDOWN_DATA_API,kt,Qt._dataApiKeydownHandler).on(It.KEYDOWN_DATA_API,Lt,Qt._dataApiKeydownHandler).on(It.CLICK_DATA_API+" "+It.KEYUP_DATA_API,Qt._clearMenus).on(It.CLICK_DATA_API,kt,function(t){t.preventDefault(),t.stopPropagation(),Qt._jQueryInterface.call(mt(this),"toggle")}).on(It.CLICK_DATA_API,Pt,function(t){t.stopPropagation()}),mt.fn[pt]=Qt._jQueryInterface,mt.fn[pt].Constructor=Qt,mt.fn[pt].noConflict=function(){return mt.fn[pt]=Tt,Qt._jQueryInterface},Qt),wn=(Yt="modal",qt="."+(Gt="bs.modal"),zt=(Bt=e).fn[Yt],Xt={backdrop:!0,keyboard:!0,focus:!0,show:!0},Jt={backdrop:"(boolean|string)",keyboard:"boolean",focus:"boolean",show:"boolean"},Zt={HIDE:"hide"+qt,HIDDEN:"hidden"+qt,SHOW:"show"+qt,SHOWN:"shown"+qt,FOCUSIN:"focusin"+qt,RESIZE:"resize"+qt,CLICK_DISMISS:"click.dismiss"+qt,KEYDOWN_DISMISS:"keydown.dismiss"+qt,MOUSEUP_DISMISS:"mouseup.dismiss"+qt,MOUSEDOWN_DISMISS:"mousedown.dismiss"+qt,CLICK_DATA_API:"click"+qt+".data-api"},$t="modal-scrollbar-measure",te="modal-backdrop",ee="modal-open",ne="fade",ie="show",re={DIALOG:".modal-dialog",DATA_TOGGLE:'[data-toggle="modal"]',DATA_DISMISS:'[data-dismiss="modal"]',FIXED_CONTENT:".fixed-top, .fixed-bottom, .is-fixed, .sticky-top",STICKY_CONTENT:".sticky-top",NAVBAR_TOGGLER:".navbar-toggler"},se=function(){function r(t,e){this._config=this._getConfig(e),this._element=t,this._dialog=Bt(t).find(re.DIALOG)[0],this._backdrop=null,this._isShown=!1,this._isBodyOverflowing=!1,this._ignoreBackdropClick=!1,this._scrollbarWidth=0}var t=r.prototype;return t.toggle=function(t){return this._isShown?this.hide():this.show(t)},t.show=function(t){var e=this;if(!this._isTransitioning&&!this._isShown){Bt(this._element).hasClass(ne)&&(this._isTransitioning=!0);var n=Bt.Event(Zt.SHOW,{relatedTarget:t});Bt(this._element).trigger(n),this._isShown||n.isDefaultPrevented()||(this._isShown=!0,this._checkScrollbar(),this._setScrollbar(),this._adjustDialog(),Bt(document.body).addClass(ee),this._setEscapeEvent(),this._setResizeEvent(),Bt(this._element).on(Zt.CLICK_DISMISS,re.DATA_DISMISS,function(t){return e.hide(t)}),Bt(this._dialog).on(Zt.MOUSEDOWN_DISMISS,function(){Bt(e._element).one(Zt.MOUSEUP_DISMISS,function(t){Bt(t.target).is(e._element)&&(e._ignoreBackdropClick=!0)})}),this._showBackdrop(function(){return e._showElement(t)}))}},t.hide=function(t){var e=this;if(t&&t.preventDefault(),!this._isTransitioning&&this._isShown){var n=Bt.Event(Zt.HIDE);if(Bt(this._element).trigger(n),this._isShown&&!n.isDefaultPrevented()){this._isShown=!1;var i=Bt(this._element).hasClass(ne);if(i&&(this._isTransitioning=!0),this._setEscapeEvent(),this._setResizeEvent(),Bt(document).off(Zt.FOCUSIN),Bt(this._element).removeClass(ie),Bt(this._element).off(Zt.CLICK_DISMISS),Bt(this._dialog).off(Zt.MOUSEDOWN_DISMISS),i){var r=Cn.getTransitionDurationFromElement(this._element);Bt(this._element).one(Cn.TRANSITION_END,function(t){return e._hideModal(t)}).emulateTransitionEnd(r)}else this._hideModal()}}},t.dispose=function(){Bt.removeData(this._element,Gt),Bt(window,document,this._element,this._backdrop).off(qt),this._config=null,this._element=null,this._dialog=null,this._backdrop=null,this._isShown=null,this._isBodyOverflowing=null,this._ignoreBackdropClick=null,this._scrollbarWidth=null},t.handleUpdate=function(){this._adjustDialog()},t._getConfig=function(t){return t=h({},Xt,t),Cn.typeCheckConfig(Yt,t,Jt),t},t._showElement=function(t){var e=this,n=Bt(this._element).hasClass(ne);this._element.parentNode&&this._element.parentNode.nodeType===Node.ELEMENT_NODE||document.body.appendChild(this._element),this._element.style.display="block",this._element.removeAttribute("aria-hidden"),this._element.scrollTop=0,n&&Cn.reflow(this._element),Bt(this._element).addClass(ie),this._config.focus&&this._enforceFocus();var i=Bt.Event(Zt.SHOWN,{relatedTarget:t}),r=function(){e._config.focus&&e._element.focus(),e._isTransitioning=!1,Bt(e._element).trigger(i)};if(n){var s=Cn.getTransitionDurationFromElement(this._element);Bt(this._dialog).one(Cn.TRANSITION_END,r).emulateTransitionEnd(s)}else r()},t._enforceFocus=function(){var e=this;Bt(document).off(Zt.FOCUSIN).on(Zt.FOCUSIN,function(t){document!==t.target&&e._element!==t.target&&0===Bt(e._element).has(t.target).length&&e._element.focus()})},t._setEscapeEvent=function(){var e=this;this._isShown&&this._config.keyboard?Bt(this._element).on(Zt.KEYDOWN_DISMISS,function(t){27===t.which&&(t.preventDefault(),e.hide())}):this._isShown||Bt(this._element).off(Zt.KEYDOWN_DISMISS)},t._setResizeEvent=function(){var e=this;this._isShown?Bt(window).on(Zt.RESIZE,function(t){return e.handleUpdate(t)}):Bt(window).off(Zt.RESIZE)},t._hideModal=function(){var t=this;this._element.style.display="none",this._element.setAttribute("aria-hidden",!0),this._isTransitioning=!1,this._showBackdrop(function(){Bt(document.body).removeClass(ee),t._resetAdjustments(),t._resetScrollbar(),Bt(t._element).trigger(Zt.HIDDEN)})},t._removeBackdrop=function(){this._backdrop&&(Bt(this._backdrop).remove(),this._backdrop=null)},t._showBackdrop=function(t){var e=this,n=Bt(this._element).hasClass(ne)?ne:"";if(this._isShown&&this._config.backdrop){if(this._backdrop=document.createElement("div"),this._backdrop.className=te,n&&Bt(this._backdrop).addClass(n),Bt(this._backdrop).appendTo(document.body),Bt(this._element).on(Zt.CLICK_DISMISS,function(t){e._ignoreBackdropClick?e._ignoreBackdropClick=!1:t.target===t.currentTarget&&("static"===e._config.backdrop?e._element.focus():e.hide())}),n&&Cn.reflow(this._backdrop),Bt(this._backdrop).addClass(ie),!t)return;if(!n)return void t();var i=Cn.getTransitionDurationFromElement(this._backdrop);Bt(this._backdrop).one(Cn.TRANSITION_END,t).emulateTransitionEnd(i)}else if(!this._isShown&&this._backdrop){Bt(this._backdrop).removeClass(ie);var r=function(){e._removeBackdrop(),t&&t()};if(Bt(this._element).hasClass(ne)){var s=Cn.getTransitionDurationFromElement(this._backdrop);Bt(this._backdrop).one(Cn.TRANSITION_END,r).emulateTransitionEnd(s)}else r()}else t&&t()},t._adjustDialog=function(){var t=this._element.scrollHeight>document.documentElement.clientHeight;!this._isBodyOverflowing&&t&&(this._element.style.paddingLeft=this._scrollbarWidth+"px"),this._isBodyOverflowing&&!t&&(this._element.style.paddingRight=this._scrollbarWidth+"px")},t._resetAdjustments=function(){this._element.style.paddingLeft="",this._element.style.paddingRight=""},t._checkScrollbar=function(){var t=document.body.getBoundingClientRect();this._isBodyOverflowing=t.left+t.right<window.innerWidth,this._scrollbarWidth=this._getScrollbarWidth()},t._setScrollbar=function(){var r=this;if(this._isBodyOverflowing){Bt(re.FIXED_CONTENT).each(function(t,e){var n=Bt(e)[0].style.paddingRight,i=Bt(e).css("padding-right");Bt(e).data("padding-right",n).css("padding-right",parseFloat(i)+r._scrollbarWidth+"px")}),Bt(re.STICKY_CONTENT).each(function(t,e){var n=Bt(e)[0].style.marginRight,i=Bt(e).css("margin-right");Bt(e).data("margin-right",n).css("margin-right",parseFloat(i)-r._scrollbarWidth+"px")}),Bt(re.NAVBAR_TOGGLER).each(function(t,e){var n=Bt(e)[0].style.marginRight,i=Bt(e).css("margin-right");Bt(e).data("margin-right",n).css("margin-right",parseFloat(i)+r._scrollbarWidth+"px")});var t=document.body.style.paddingRight,e=Bt(document.body).css("padding-right");Bt(document.body).data("padding-right",t).css("padding-right",parseFloat(e)+this._scrollbarWidth+"px")}},t._resetScrollbar=function(){Bt(re.FIXED_CONTENT).each(function(t,e){var n=Bt(e).data("padding-right");"undefined"!=typeof n&&Bt(e).css("padding-right",n).removeData("padding-right")}),Bt(re.STICKY_CONTENT+", "+re.NAVBAR_TOGGLER).each(function(t,e){var n=Bt(e).data("margin-right");"undefined"!=typeof n&&Bt(e).css("margin-right",n).removeData("margin-right")});var t=Bt(document.body).data("padding-right");"undefined"!=typeof t&&Bt(document.body).css("padding-right",t).removeData("padding-right")},t._getScrollbarWidth=function(){var t=document.createElement("div");t.className=$t,document.body.appendChild(t);var e=t.getBoundingClientRect().width-t.clientWidth;return document.body.removeChild(t),e},r._jQueryInterface=function(n,i){return this.each(function(){var t=Bt(this).data(Gt),e=h({},Xt,Bt(this).data(),"object"==typeof n&&n?n:{});if(t||(t=new r(this,e),Bt(this).data(Gt,t)),"string"==typeof n){if("undefined"==typeof t[n])throw new TypeError('No method named "'+n+'"');t[n](i)}else e.show&&t.show(i)})},o(r,null,[{key:"VERSION",get:function(){return"4.1.1"}},{key:"Default",get:function(){return Xt}}]),r}(),Bt(document).on(Zt.CLICK_DATA_API,re.DATA_TOGGLE,function(t){var e,n=this,i=Cn.getSelectorFromElement(this);i&&(e=Bt(i)[0]);var r=Bt(e).data(Gt)?"toggle":h({},Bt(e).data(),Bt(this).data());"A"!==this.tagName&&"AREA"!==this.tagName||t.preventDefault();var s=Bt(e).one(Zt.SHOW,function(t){t.isDefaultPrevented()||s.one(Zt.HIDDEN,function(){Bt(n).is(":visible")&&n.focus()})});se._jQueryInterface.call(Bt(e),r,this)}),Bt.fn[Yt]=se._jQueryInterface,Bt.fn[Yt].Constructor=se,Bt.fn[Yt].noConflict=function(){return Bt.fn[Yt]=zt,se._jQueryInterface},se),Nn=(ae="tooltip",he="."+(le="bs.tooltip"),ce=(oe=e).fn[ae],ue="bs-tooltip",fe=new RegExp("(^|\\s)"+ue+"\\S+","g"),ge={animation:!0,template:'<div class="tooltip" role="tooltip"><div class="arrow"></div><div class="tooltip-inner"></div></div>',trigger:"hover focus",title:"",delay:0,html:!(_e={AUTO:"auto",TOP:"top",RIGHT:"right",BOTTOM:"bottom",LEFT:"left"}),selector:!(de={animation:"boolean",template:"string",title:"(string|element|function)",trigger:"string",delay:"(number|object)",html:"boolean",selector:"(string|boolean)",placement:"(string|function)",offset:"(number|string)",container:"(string|element|boolean)",fallbackPlacement:"(string|array)",boundary:"(string|element)"}),placement:"top",offset:0,container:!1,fallbackPlacement:"flip",boundary:"scrollParent"},pe="out",ve={HIDE:"hide"+he,HIDDEN:"hidden"+he,SHOW:(me="show")+he,SHOWN:"shown"+he,INSERTED:"inserted"+he,CLICK:"click"+he,FOCUSIN:"focusin"+he,FOCUSOUT:"focusout"+he,MOUSEENTER:"mouseenter"+he,MOUSELEAVE:"mouseleave"+he},Ee="fade",ye="show",Te=".tooltip-inner",Ce=".arrow",Ie="hover",Ae="focus",De="click",be="manual",Se=function(){function i(t,e){if("undefined"==typeof c)throw new TypeError("Bootstrap tooltips require Popper.js (https://popper.js.org)");this._isEnabled=!0,this._timeout=0,this._hoverState="",this._activeTrigger={},this._popper=null,this.element=t,this.config=this._getConfig(e),this.tip=null,this._setListeners()}var t=i.prototype;return t.enable=function(){this._isEnabled=!0},t.disable=function(){this._isEnabled=!1},t.toggleEnabled=function(){this._isEnabled=!this._isEnabled},t.toggle=function(t){if(this._isEnabled)if(t){var e=this.constructor.DATA_KEY,n=oe(t.currentTarget).data(e);n||(n=new this.constructor(t.currentTarget,this._getDelegateConfig()),oe(t.currentTarget).data(e,n)),n._activeTrigger.click=!n._activeTrigger.click,n._isWithActiveTrigger()?n._enter(null,n):n._leave(null,n)}else{if(oe(this.getTipElement()).hasClass(ye))return void this._leave(null,this);this._enter(null,this)}},t.dispose=function(){clearTimeout(this._timeout),oe.removeData(this.element,this.constructor.DATA_KEY),oe(this.element).off(this.constructor.EVENT_KEY),oe(this.element).closest(".modal").off("hide.bs.modal"),this.tip&&oe(this.tip).remove(),this._isEnabled=null,this._timeout=null,this._hoverState=null,(this._activeTrigger=null)!==this._popper&&this._popper.destroy(),this._popper=null,this.element=null,this.config=null,this.tip=null},t.show=function(){var e=this;if("none"===oe(this.element).css("display"))throw new Error("Please use show on visible elements");var t=oe.Event(this.constructor.Event.SHOW);if(this.isWithContent()&&this._isEnabled){oe(this.element).trigger(t);var n=oe.contains(this.element.ownerDocument.documentElement,this.element);if(t.isDefaultPrevented()||!n)return;var i=this.getTipElement(),r=Cn.getUID(this.constructor.NAME);i.setAttribute("id",r),this.element.setAttribute("aria-describedby",r),this.setContent(),this.config.animation&&oe(i).addClass(Ee);var s="function"==typeof this.config.placement?this.config.placement.call(this,i,this.element):this.config.placement,o=this._getAttachment(s);this.addAttachmentClass(o);var a=!1===this.config.container?document.body:oe(this.config.container);oe(i).data(this.constructor.DATA_KEY,this),oe.contains(this.element.ownerDocument.documentElement,this.tip)||oe(i).appendTo(a),oe(this.element).trigger(this.constructor.Event.INSERTED),this._popper=new c(this.element,i,{placement:o,modifiers:{offset:{offset:this.config.offset},flip:{behavior:this.config.fallbackPlacement},arrow:{element:Ce},preventOverflow:{boundariesElement:this.config.boundary}},onCreate:function(t){t.originalPlacement!==t.placement&&e._handlePopperPlacementChange(t)},onUpdate:function(t){e._handlePopperPlacementChange(t)}}),oe(i).addClass(ye),"ontouchstart"in document.documentElement&&oe(document.body).children().on("mouseover",null,oe.noop);var l=function(){e.config.animation&&e._fixTransition();var t=e._hoverState;e._hoverState=null,oe(e.element).trigger(e.constructor.Event.SHOWN),t===pe&&e._leave(null,e)};if(oe(this.tip).hasClass(Ee)){var h=Cn.getTransitionDurationFromElement(this.tip);oe(this.tip).one(Cn.TRANSITION_END,l).emulateTransitionEnd(h)}else l()}},t.hide=function(t){var e=this,n=this.getTipElement(),i=oe.Event(this.constructor.Event.HIDE),r=function(){e._hoverState!==me&&n.parentNode&&n.parentNode.removeChild(n),e._cleanTipClass(),e.element.removeAttribute("aria-describedby"),oe(e.element).trigger(e.constructor.Event.HIDDEN),null!==e._popper&&e._popper.destroy(),t&&t()};if(oe(this.element).trigger(i),!i.isDefaultPrevented()){if(oe(n).removeClass(ye),"ontouchstart"in document.documentElement&&oe(document.body).children().off("mouseover",null,oe.noop),this._activeTrigger[De]=!1,this._activeTrigger[Ae]=!1,this._activeTrigger[Ie]=!1,oe(this.tip).hasClass(Ee)){var s=Cn.getTransitionDurationFromElement(n);oe(n).one(Cn.TRANSITION_END,r).emulateTransitionEnd(s)}else r();this._hoverState=""}},t.update=function(){null!==this._popper&&this._popper.scheduleUpdate()},t.isWithContent=function(){return Boolean(this.getTitle())},t.addAttachmentClass=function(t){oe(this.getTipElement()).addClass(ue+"-"+t)},t.getTipElement=function(){return this.tip=this.tip||oe(this.config.template)[0],this.tip},t.setContent=function(){var t=oe(this.getTipElement());this.setElementContent(t.find(Te),this.getTitle()),t.removeClass(Ee+" "+ye)},t.setElementContent=function(t,e){var n=this.config.html;"object"==typeof e&&(e.nodeType||e.jquery)?n?oe(e).parent().is(t)||t.empty().append(e):t.text(oe(e).text()):t[n?"html":"text"](e)},t.getTitle=function(){var t=this.element.getAttribute("data-original-title");return t||(t="function"==typeof this.config.title?this.config.title.call(this.element):this.config.title),t},t._getAttachment=function(t){return _e[t.toUpperCase()]},t._setListeners=function(){var i=this;this.config.trigger.split(" ").forEach(function(t){if("click"===t)oe(i.element).on(i.constructor.Event.CLICK,i.config.selector,function(t){return i.toggle(t)});else if(t!==be){var e=t===Ie?i.constructor.Event.MOUSEENTER:i.constructor.Event.FOCUSIN,n=t===Ie?i.constructor.Event.MOUSELEAVE:i.constructor.Event.FOCUSOUT;oe(i.element).on(e,i.config.selector,function(t){return i._enter(t)}).on(n,i.config.selector,function(t){return i._leave(t)})}oe(i.element).closest(".modal").on("hide.bs.modal",function(){return i.hide()})}),this.config.selector?this.config=h({},this.config,{trigger:"manual",selector:""}):this._fixTitle()},t._fixTitle=function(){var t=typeof this.element.getAttribute("data-original-title");(this.element.getAttribute("title")||"string"!==t)&&(this.element.setAttribute("data-original-title",this.element.getAttribute("title")||""),this.element.setAttribute("title",""))},t._enter=function(t,e){var n=this.constructor.DATA_KEY;(e=e||oe(t.currentTarget).data(n))||(e=new this.constructor(t.currentTarget,this._getDelegateConfig()),oe(t.currentTarget).data(n,e)),t&&(e._activeTrigger["focusin"===t.type?Ae:Ie]=!0),oe(e.getTipElement()).hasClass(ye)||e._hoverState===me?e._hoverState=me:(clearTimeout(e._timeout),e._hoverState=me,e.config.delay&&e.config.delay.show?e._timeout=setTimeout(function(){e._hoverState===me&&e.show()},e.config.delay.show):e.show())},t._leave=function(t,e){var n=this.constructor.DATA_KEY;(e=e||oe(t.currentTarget).data(n))||(e=new this.constructor(t.currentTarget,this._getDelegateConfig()),oe(t.currentTarget).data(n,e)),t&&(e._activeTrigger["focusout"===t.type?Ae:Ie]=!1),e._isWithActiveTrigger()||(clearTimeout(e._timeout),e._hoverState=pe,e.config.delay&&e.config.delay.hide?e._timeout=setTimeout(function(){e._hoverState===pe&&e.hide()},e.config.delay.hide):e.hide())},t._isWithActiveTrigger=function(){for(var t in this._activeTrigger)if(this._activeTrigger[t])return!0;return!1},t._getConfig=function(t){return"number"==typeof(t=h({},this.constructor.Default,oe(this.element).data(),"object"==typeof t&&t?t:{})).delay&&(t.delay={show:t.delay,hide:t.delay}),"number"==typeof t.title&&(t.title=t.title.toString()),"number"==typeof t.content&&(t.content=t.content.toString()),Cn.typeCheckConfig(ae,t,this.constructor.DefaultType),t},t._getDelegateConfig=function(){var t={};if(this.config)for(var e in this.config)this.constructor.Default[e]!==this.config[e]&&(t[e]=this.config[e]);return t},t._cleanTipClass=function(){var t=oe(this.getTipElement()),e=t.attr("class").match(fe);null!==e&&0<e.length&&t.removeClass(e.join(""))},t._handlePopperPlacementChange=function(t){this._cleanTipClass(),this.addAttachmentClass(this._getAttachment(t.placement))},t._fixTransition=function(){var t=this.getTipElement(),e=this.config.animation;null===t.getAttribute("x-placement")&&(oe(t).removeClass(Ee),this.config.animation=!1,this.hide(),this.show(),this.config.animation=e)},i._jQueryInterface=function(n){return this.each(function(){var t=oe(this).data(le),e="object"==typeof n&&n;if((t||!/dispose|hide/.test(n))&&(t||(t=new i(this,e),oe(this).data(le,t)),"string"==typeof n)){if("undefined"==typeof t[n])throw new TypeError('No method named "'+n+'"');t[n]()}})},o(i,null,[{key:"VERSION",get:function(){return"4.1.1"}},{key:"Default",get:function(){return ge}},{key:"NAME",get:function(){return ae}},{key:"DATA_KEY",get:function(){return le}},{key:"Event",get:function(){return ve}},{key:"EVENT_KEY",get:function(){return he}},{key:"DefaultType",get:function(){return de}}]),i}(),oe.fn[ae]=Se._jQueryInterface,oe.fn[ae].Constructor=Se,oe.fn[ae].noConflict=function(){return oe.fn[ae]=ce,Se._jQueryInterface},Se),On=(Ne="popover",ke="."+(Oe="bs.popover"),Pe=(we=e).fn[Ne],Le="bs-popover",je=new RegExp("(^|\\s)"+Le+"\\S+","g"),Re=h({},Nn.Default,{placement:"right",trigger:"click",content:"",template:'<div class="popover" role="tooltip"><div class="arrow"></div><h3 class="popover-header"></h3><div class="popover-body"></div></div>'}),He=h({},Nn.DefaultType,{content:"(string|element|function)"}),We="fade",xe=".popover-header",Ue=".popover-body",Ke={HIDE:"hide"+ke,HIDDEN:"hidden"+ke,SHOW:(Me="show")+ke,SHOWN:"shown"+ke,INSERTED:"inserted"+ke,CLICK:"click"+ke,FOCUSIN:"focusin"+ke,FOCUSOUT:"focusout"+ke,MOUSEENTER:"mouseenter"+ke,MOUSELEAVE:"mouseleave"+ke},Fe=function(t){var e,n;function i(){return t.apply(this,arguments)||this}n=t,(e=i).prototype=Object.create(n.prototype),(e.prototype.constructor=e).__proto__=n;var r=i.prototype;return r.isWithContent=function(){return this.getTitle()||this._getContent()},r.addAttachmentClass=function(t){we(this.getTipElement()).addClass(Le+"-"+t)},r.getTipElement=function(){return this.tip=this.tip||we(this.config.template)[0],this.tip},r.setContent=function(){var t=we(this.getTipElement());this.setElementContent(t.find(xe),this.getTitle());var e=this._getContent();"function"==typeof e&&(e=e.call(this.element)),this.setElementContent(t.find(Ue),e),t.removeClass(We+" "+Me)},r._getContent=function(){return this.element.getAttribute("data-content")||this.config.content},r._cleanTipClass=function(){var t=we(this.getTipElement()),e=t.attr("class").match(je);null!==e&&0<e.length&&t.removeClass(e.join(""))},i._jQueryInterface=function(n){return this.each(function(){var t=we(this).data(Oe),e="object"==typeof n?n:null;if((t||!/destroy|hide/.test(n))&&(t||(t=new i(this,e),we(this).data(Oe,t)),"string"==typeof n)){if("undefined"==typeof t[n])throw new TypeError('No method named "'+n+'"');t[n]()}})},o(i,null,[{key:"VERSION",get:function(){return"4.1.1"}},{key:"Default",get:function(){return Re}},{key:"NAME",get:function(){return Ne}},{key:"DATA_KEY",get:function(){return Oe}},{key:"Event",get:function(){return Ke}},{key:"EVENT_KEY",get:function(){return ke}},{key:"DefaultType",get:function(){return He}}]),i}(Nn),we.fn[Ne]=Fe._jQueryInterface,we.fn[Ne].Constructor=Fe,we.fn[Ne].noConflict=function(){return we.fn[Ne]=Pe,Fe._jQueryInterface},Fe),kn=(Qe="scrollspy",Ye="."+(Be="bs.scrollspy"),Ge=(Ve=e).fn[Qe],qe={offset:10,method:"auto",target:""},ze={offset:"number",method:"string",target:"(string|element)"},Xe={ACTIVATE:"activate"+Ye,SCROLL:"scroll"+Ye,LOAD_DATA_API:"load"+Ye+".data-api"},Je="dropdown-item",Ze="active",$e={DATA_SPY:'[data-spy="scroll"]',ACTIVE:".active",NAV_LIST_GROUP:".nav, .list-group",NAV_LINKS:".nav-link",NAV_ITEMS:".nav-item",LIST_ITEMS:".list-group-item",DROPDOWN:".dropdown",DROPDOWN_ITEMS:".dropdown-item",DROPDOWN_TOGGLE:".dropdown-toggle"},tn="offset",en="position",nn=function(){function n(t,e){var n=this;this._element=t,this._scrollElement="BODY"===t.tagName?window:t,this._config=this._getConfig(e),this._selector=this._config.target+" "+$e.NAV_LINKS+","+this._config.target+" "+$e.LIST_ITEMS+","+this._config.target+" "+$e.DROPDOWN_ITEMS,this._offsets=[],this._targets=[],this._activeTarget=null,this._scrollHeight=0,Ve(this._scrollElement).on(Xe.SCROLL,function(t){return n._process(t)}),this.refresh(),this._process()}var t=n.prototype;return t.refresh=function(){var e=this,t=this._scrollElement===this._scrollElement.window?tn:en,r="auto"===this._config.method?t:this._config.method,s=r===en?this._getScrollTop():0;this._offsets=[],this._targets=[],this._scrollHeight=this._getScrollHeight(),Ve.makeArray(Ve(this._selector)).map(function(t){var e,n=Cn.getSelectorFromElement(t);if(n&&(e=Ve(n)[0]),e){var i=e.getBoundingClientRect();if(i.width||i.height)return[Ve(e)[r]().top+s,n]}return null}).filter(function(t){return t}).sort(function(t,e){return t[0]-e[0]}).forEach(function(t){e._offsets.push(t[0]),e._targets.push(t[1])})},t.dispose=function(){Ve.removeData(this._element,Be),Ve(this._scrollElement).off(Ye),this._element=null,this._scrollElement=null,this._config=null,this._selector=null,this._offsets=null,this._targets=null,this._activeTarget=null,this._scrollHeight=null},t._getConfig=function(t){if("string"!=typeof(t=h({},qe,"object"==typeof t&&t?t:{})).target){var e=Ve(t.target).attr("id");e||(e=Cn.getUID(Qe),Ve(t.target).attr("id",e)),t.target="#"+e}return Cn.typeCheckConfig(Qe,t,ze),t},t._getScrollTop=function(){return this._scrollElement===window?this._scrollElement.pageYOffset:this._scrollElement.scrollTop},t._getScrollHeight=function(){return this._scrollElement.scrollHeight||Math.max(document.body.scrollHeight,document.documentElement.scrollHeight)},t._getOffsetHeight=function(){return this._scrollElement===window?window.innerHeight:this._scrollElement.getBoundingClientRect().height},t._process=function(){var t=this._getScrollTop()+this._config.offset,e=this._getScrollHeight(),n=this._config.offset+e-this._getOffsetHeight();if(this._scrollHeight!==e&&this.refresh(),n<=t){var i=this._targets[this._targets.length-1];this._activeTarget!==i&&this._activate(i)}else{if(this._activeTarget&&t<this._offsets[0]&&0<this._offsets[0])return this._activeTarget=null,void this._clear();for(var r=this._offsets.length;r--;){this._activeTarget!==this._targets[r]&&t>=this._offsets[r]&&("undefined"==typeof this._offsets[r+1]||t<this._offsets[r+1])&&this._activate(this._targets[r])}}},t._activate=function(e){this._activeTarget=e,this._clear();var t=this._selector.split(",");t=t.map(function(t){return t+'[data-target="'+e+'"],'+t+'[href="'+e+'"]'});var n=Ve(t.join(","));n.hasClass(Je)?(n.closest($e.DROPDOWN).find($e.DROPDOWN_TOGGLE).addClass(Ze),n.addClass(Ze)):(n.addClass(Ze),n.parents($e.NAV_LIST_GROUP).prev($e.NAV_LINKS+", "+$e.LIST_ITEMS).addClass(Ze),n.parents($e.NAV_LIST_GROUP).prev($e.NAV_ITEMS).children($e.NAV_LINKS).addClass(Ze)),Ve(this._scrollElement).trigger(Xe.ACTIVATE,{relatedTarget:e})},t._clear=function(){Ve(this._selector).filter($e.ACTIVE).removeClass(Ze)},n._jQueryInterface=function(e){return this.each(function(){var t=Ve(this).data(Be);if(t||(t=new n(this,"object"==typeof e&&e),Ve(this).data(Be,t)),"string"==typeof e){if("undefined"==typeof t[e])throw new TypeError('No method named "'+e+'"');t[e]()}})},o(n,null,[{key:"VERSION",get:function(){return"4.1.1"}},{key:"Default",get:function(){return qe}}]),n}(),Ve(window).on(Xe.LOAD_DATA_API,function(){for(var t=Ve.makeArray(Ve($e.DATA_SPY)),e=t.length;e--;){var n=Ve(t[e]);nn._jQueryInterface.call(n,n.data())}}),Ve.fn[Qe]=nn._jQueryInterface,Ve.fn[Qe].Constructor=nn,Ve.fn[Qe].noConflict=function(){return Ve.fn[Qe]=Ge,nn._jQueryInterface},nn),Pn=(on="."+(sn="bs.tab"),an=(rn=e).fn.tab,ln={HIDE:"hide"+on,HIDDEN:"hidden"+on,SHOW:"show"+on,SHOWN:"shown"+on,CLICK_DATA_API:"click"+on+".data-api"},hn="dropdown-menu",cn="active",un="disabled",fn="fade",dn="show",_n=".dropdown",gn=".nav, .list-group",mn=".active",pn="> li > .active",vn='[data-toggle="tab"], [data-toggle="pill"], [data-toggle="list"]',En=".dropdown-toggle",yn="> .dropdown-menu .active",Tn=function(){function i(t){this._element=t}var t=i.prototype;return t.show=function(){var n=this;if(!(this._element.parentNode&&this._element.parentNode.nodeType===Node.ELEMENT_NODE&&rn(this._element).hasClass(cn)||rn(this._element).hasClass(un))){var t,i,e=rn(this._element).closest(gn)[0],r=Cn.getSelectorFromElement(this._element);if(e){var s="UL"===e.nodeName?pn:mn;i=(i=rn.makeArray(rn(e).find(s)))[i.length-1]}var o=rn.Event(ln.HIDE,{relatedTarget:this._element}),a=rn.Event(ln.SHOW,{relatedTarget:i});if(i&&rn(i).trigger(o),rn(this._element).trigger(a),!a.isDefaultPrevented()&&!o.isDefaultPrevented()){r&&(t=rn(r)[0]),this._activate(this._element,e);var l=function(){var t=rn.Event(ln.HIDDEN,{relatedTarget:n._element}),e=rn.Event(ln.SHOWN,{relatedTarget:i});rn(i).trigger(t),rn(n._element).trigger(e)};t?this._activate(t,t.parentNode,l):l()}}},t.dispose=function(){rn.removeData(this._element,sn),this._element=null},t._activate=function(t,e,n){var i=this,r=("UL"===e.nodeName?rn(e).find(pn):rn(e).children(mn))[0],s=n&&r&&rn(r).hasClass(fn),o=function(){return i._transitionComplete(t,r,n)};if(r&&s){var a=Cn.getTransitionDurationFromElement(r);rn(r).one(Cn.TRANSITION_END,o).emulateTransitionEnd(a)}else o()},t._transitionComplete=function(t,e,n){if(e){rn(e).removeClass(dn+" "+cn);var i=rn(e.parentNode).find(yn)[0];i&&rn(i).removeClass(cn),"tab"===e.getAttribute("role")&&e.setAttribute("aria-selected",!1)}if(rn(t).addClass(cn),"tab"===t.getAttribute("role")&&t.setAttribute("aria-selected",!0),Cn.reflow(t),rn(t).addClass(dn),t.parentNode&&rn(t.parentNode).hasClass(hn)){var r=rn(t).closest(_n)[0];r&&rn(r).find(En).addClass(cn),t.setAttribute("aria-expanded",!0)}n&&n()},i._jQueryInterface=function(n){return this.each(function(){var t=rn(this),e=t.data(sn);if(e||(e=new i(this),t.data(sn,e)),"string"==typeof n){if("undefined"==typeof e[n])throw new TypeError('No method named "'+n+'"');e[n]()}})},o(i,null,[{key:"VERSION",get:function(){return"4.1.1"}}]),i}(),rn(document).on(ln.CLICK_DATA_API,vn,function(t){t.preventDefault(),Tn._jQueryInterface.call(rn(this),"show")}),rn.fn.tab=Tn._jQueryInterface,rn.fn.tab.Constructor=Tn,rn.fn.tab.noConflict=function(){return rn.fn.tab=an,Tn._jQueryInterface},Tn);!function(t){if("undefined"==typeof t)throw new TypeError("Bootstrap's JavaScript requires jQuery. jQuery must be included before Bootstrap's JavaScript.");var e=t.fn.jquery.split(" ")[0].split(".");if(e[0]<2&&e[1]<9||1===e[0]&&9===e[1]&&e[2]<1||4<=e[0])throw new Error("Bootstrap's JavaScript requires at least jQuery v1.9.1 but less than v4.0.0")}(e),t.Util=Cn,t.Alert=In,t.Button=An,t.Carousel=Dn,t.Collapse=bn,t.Dropdown=Sn,t.Modal=wn,t.Popover=On,t.Scrollspy=kn,t.Tab=Pn,t.Tooltip=Nn,Object.defineProperty(t,"__esModule",{value:!0})});
//# sourceMappingURL=bootstrap.min.js.map
