# Supplementary material for: CoVM2: Molecular Biological Data Integration of SARS-CoV-2 Proteins in a Macro-to-Micro Method
Source: Biomolecules. 2022 Aug 2;12(8):1067. doi: 10.3390/biom12081067 (PMC9405999; doi:10.3390/biom12081067)
Supplement: Supplementary file 1 [file biomolecules-12-01067-s001.zip › prodigy_results/ACE2_delta/static/js/bootstrap.min.js.map]

{"version":3,"sources":["../../js/src/util.js","../../js/src/alert.js","../../js/src/button.js","../../js/src/carousel.js","../../js/src/collapse.js","../../js/src/dropdown.js","../../js/src/modal.js","../../js/src/tooltip.js","../../js/src/popover.js","../../js/src/scrollspy.js","../../js/src/tab.js","../../js/src/index.js"],"names":["$","NAME","DATA_KEY","EVENT_KEY","JQUERY_NO_CONFLICT","Event","ClassName","Alert","DATA_API_KEY","Selector","Button","Default","DefaultType","Direction","Carousel","Dimension","Collapse","REGEXP_KEYDOWN","AttachmentMap","Dropdown","Modal","CLASS_PREFIX","BSCLS_PREFIX_REGEX","HoverState","Trigger","Tooltip","Popover","OffsetMethod","ScrollSpy","Tab","Util","TRANSITION_END","transitionEndEmulator","duration","_this","this","called","one","setTimeout","triggerTransitionEnd","getUID","prefix","Math","random","document","getElementById","getSelectorFromElement","element","selector","getAttribute","find","length","err","getTransitionDurationFromElement","transitionDuration","css","parseFloat","split","reflow","offsetHeight","trigger","supportsTransitionEnd","Boolean","isElement","obj","nodeType","typeCheckConfig","componentName","config","configTypes","property","Object","prototype","hasOwnProperty","call","expectedTypes","value","valueType","toString","match","toLowerCase","RegExp","test","Error","toUpperCase","fn","emulateTransitionEnd","event","special","bindType","delegateType","handle","target","is","handleObj","handler","apply","arguments","CLOSE","CLOSED","CLICK_DATA_API","_element","_proto","close","rootElement","_getRootElement","_triggerCloseEvent","isDefaultPrevented","_removeElement","dispose","removeData","parent","closest","closeEvent","removeClass","hasClass","_destroyElement","detach","remove","_jQueryInterface","each","$element","data","_handleDismiss","alertInstance","preventDefault","_createClass","key","get","on","Constructor","noConflict","FOCUS_BLUR_DATA_API","toggle","triggerChangeEvent","addAriaPressed","input","type","checked","activeElement","hasAttribute","classList","contains","focus","setAttribute","toggleClass","button","interval","keyboard","slide","pause","wrap","SLIDE","SLID","KEYDOWN","MOUSEENTER","MOUSELEAVE","TOUCHEND","LOAD_DATA_API","ACTIVE","ACTIVE_ITEM","ITEM","NEXT_PREV","INDICATORS","DATA_SLIDE","DATA_RIDE","_items","_interval","_activeElement","_isPaused","_isSliding","touchTimeout","_config","_getConfig","_indicatorsElement","_addEventListeners","next","_slide","nextWhenVisible","hidden","prev","cycle","clearInterval","setInterval","visibilityState","bind","to","index","activeIndex","_getItemIndex","direction","off","_this2","_keydown","documentElement","clearTimeout","tagName","which","makeArray","indexOf","_getItemByDirection","isNextDirection","isPrevDirection","lastItemIndex","itemIndex","_triggerSlideEvent","relatedTarget","eventDirectionName","targetIndex","fromIndex","slideEvent","from","_setActiveIndicatorElement","nextIndicator","children","addClass","directionalClassName","orderClassName","_this3","activeElementIndex","nextElement","nextElementIndex","isCycling","slidEvent","action","TypeError","_dataApiClickHandler","slideIndex","window","$carousel","SHOW","SHOWN","HIDE","HIDDEN","ACTIVES","DATA_TOGGLE","_isTransitioning","_triggerArray","id","tabToggles","i","elem","filter","_selector","push","_parent","_getParent","_addAriaAndCollapsedClass","hide","show","actives","activesData","not","startEvent","dimension","_getDimension","style","attr","setTransitioning","scrollSize","slice","getBoundingClientRect","isTransitioning","jquery","_getTargetFromElement","triggerArray","isOpen","$this","currentTarget","$trigger","$target","ARROW_UP_KEYCODE","CLICK","KEYDOWN_DATA_API","KEYUP_DATA_API","offset","flip","boundary","reference","display","_popper","_menu","_getMenuElement","_inNavbar","_detectNavbar","disabled","_getParentFromElement","isActive","_clearMenus","showEvent","Popper","referenceElement","_getPopperConfig","body","noop","destroy","update","scheduleUpdate","stopPropagation","constructor","_getPlacement","$parentDropdown","placement","offsetConf","offsets","_objectSpread","popperConfig","modifiers","enabled","preventOverflow","boundariesElement","applyStyle","toggles","context","dropdownMenu","hideEvent","parentNode","_dataApiKeydownHandler","items","e","backdrop","FOCUSIN","RESIZE","CLICK_DISMISS","KEYDOWN_DISMISS","MOUSEUP_DISMISS","MOUSEDOWN_DISMISS","DIALOG","DATA_DISMISS","FIXED_CONTENT","STICKY_CONTENT","NAVBAR_TOGGLER","_dialog","_backdrop","_isShown","_isBodyOverflowing","_ignoreBackdropClick","_scrollbarWidth","_checkScrollbar","_setScrollbar","_adjustDialog","_setEscapeEvent","_setResizeEvent","_showBackdrop","_showElement","transition","_hideModal","handleUpdate","Node","ELEMENT_NODE","appendChild","removeAttribute","scrollTop","_enforceFocus","shownEvent","transitionComplete","_this4","has","_this5","_this6","_this7","_resetAdjustments","_resetScrollbar","_removeBackdrop","callback","_this8","animate","createElement","className","appendTo","backdropTransitionDuration","callbackRemove","isModalOverflowing","scrollHeight","clientHeight","paddingLeft","paddingRight","rect","left","right","innerWidth","_getScrollbarWidth","_this9","actualPadding","calculatedPadding","actualMargin","marginRight","calculatedMargin","padding","margin","scrollDiv","scrollbarWidth","width","clientWidth","removeChild","_this10","animation","template","title","delay","html","AUTO","TOP","RIGHT","BOTTOM","LEFT","container","fallbackPlacement","INSERTED","FOCUSOUT","_isEnabled","_timeout","_hoverState","_activeTrigger","tip","_setListeners","enable","disable","toggleEnabled","dataKey","_getDelegateConfig","click","_isWithActiveTrigger","_enter","_leave","getTipElement","isWithContent","isInTheDom","ownerDocument","tipId","setContent","attachment","_getAttachment","addAttachmentClass","behavior","arrow","onCreate","originalPlacement","_handlePopperPlacementChange","onUpdate","complete","_fixTransition","prevHoverState","_cleanTipClass","getTitle","$tip","setElementContent","content","empty","append","text","forEach","eventIn","eventOut","_fixTitle","titleType","tabClass","join","initConfigAnimation","_Tooltip","_getContent","method","ACTIVATE","SCROLL","DATA_SPY","NAV_LIST_GROUP","NAV_LINKS","NAV_ITEMS","LIST_ITEMS","DROPDOWN","DROPDOWN_ITEMS","DROPDOWN_TOGGLE","_scrollElement","_offsets","_targets","_activeTarget","_scrollHeight","_process","refresh","autoMethod","offsetMethod","offsetBase","_getScrollTop","_getScrollHeight","map","targetSelector","targetBCR","height","top","item","sort","a","b","pageYOffset","max","_getOffsetHeight","innerHeight","maxScroll","_activate","_clear","queries","$link","parents","scrollSpys","$spy","previous","listElement","itemSelector","nodeName","hiddenEvent","active","_transitionComplete","dropdownChild","dropdownElement","version"],"mappings":";;;;;m/BASA,ICCgBA,EAORC,EAEAC,EACAC,EAEAC,EAMAC,EAMAC,EAAAA,EAAAA,EAYAC,ECrCSP,EAOTC,EAEAC,EACAC,EACAK,EACAJ,EAEAE,EAAAA,EAAAA,EAMAG,EAAAA,EAAAA,EAAAA,EAAAA,EAQAJ,EAYAK,ECvCWV,EAOXC,EAEAC,EACAC,EACAK,EACAJ,EAKAO,EAQAC,EAQAC,EAAAA,EAAAA,EAAAA,EAOAR,EAWAC,EAAAA,EAAAA,EAAAA,EAAAA,EAAAA,EAAAA,EAWAG,EAgBAK,EC9EWd,GAOXC,GAEAC,GACAC,GAEAC,GAEAO,GAKAC,GAKAP,GAQAC,GAAAA,GAAAA,GAAAA,GAOAS,GAAAA,GAKAN,GAWAO,GCtDWhB,GAOXC,GAEAC,GACAC,GACAK,GACAJ,GAOAa,GAEAZ,GAWAC,GAAAA,GAAAA,GAAAA,GAAAA,GAAAA,GAAAA,GAWAG,GAAAA,GAAAA,GAAAA,GAAAA,GAQAS,GAAAA,GAAAA,GAAAA,GAAAA,GAAAA,GAWAP,GAQAC,GAcAO,GCrFQnB,GAORC,GAEAC,GACAC,GAEAC,GAGAO,GAOAC,GAOAP,GAcAC,GAAAA,GAAAA,GAAAA,GAAAA,GAQAG,GAeAW,GCjEUpB,GAOVC,GAEAC,GACAC,GACAC,GACAiB,GACAC,GAEAV,GAeAM,GAQAP,GAiBAY,GAAAA,GAKAlB,GAaAC,GAAAA,GAKAG,GAAAA,GAMAe,GAAAA,GAAAA,GAAAA,GAcAC,GCnGUzB,GAOVC,GAEAC,GACAC,GACAC,GACAiB,GACAC,GAEAX,GAWAC,GAKAN,GAAAA,GAKAG,GAAAA,GAKAJ,GAmBAqB,GC5DY1B,GAOZC,GAEAC,GACAC,GAEAC,GAEAO,GAMAC,GAMAP,GAMAC,GAAAA,GAMAG,GAYAkB,GAAAA,GAWAC,GC7DM5B,GASNE,GACAC,GAEAC,GAEAC,GAQAC,GAAAA,GAAAA,GAAAA,GAAAA,GAQAG,GAAAA,GAAAA,GAAAA,GAAAA,GAAAA,GAAAA,GAgBAoB,GV/CFC,GAAQ,SAAC9B,GAOb,IAAM+B,EAAiB,gBAsBvB,SAASC,EAAsBC,GAAU,IAAAC,EAAAC,KACnCC,GAAS,EAYb,OAVApC,EAAEmC,MAAME,IAAIP,EAAKC,eAAgB,WAC/BK,GAAS,IAGXE,WAAW,WACJF,GACHN,EAAKS,qBAAqBL,IAE3BD,GAEIE,KAcT,IAAML,EAAO,CAEXC,eAAgB,kBAEhBS,OAJW,SAIJC,GACL,KAEEA,MAvDU,IAuDGC,KAAKC,UACXC,SAASC,eAAeJ,KACjC,OAAOA,GAGTK,uBAZW,SAYYC,GACrB,IAAIC,EAAWD,EAAQE,aAAa,eAC/BD,GAAyB,MAAbA,IACfA,EAAWD,EAAQE,aAAa,SAAW,IAG7C,IAEE,OAA0B,EADRjD,EAAE4C,UAAUM,KAAKF,GAClBG,OAAaH,EAAW,KACzC,MAAOI,GACP,OAAO,OAIXC,iCA1BW,SA0BsBN,GAC/B,IAAKA,EACH,OAAO,EAIT,IAAIO,EAAqBtD,EAAE+C,GAASQ,IAAI,uBAIxC,OAHgCC,WAAWF,IAQ3CA,EAAqBA,EAAmBG,MAAM,KAAK,GAxFvB,IA0FrBD,WAAWF,IANT,GASXI,OA9CW,SA8CJX,GACL,OAAOA,EAAQY,cAGjBpB,qBAlDW,SAkDUQ,GACnB/C,EAAE+C,GAASa,QAAQ7B,IAIrB8B,sBAvDW,WAwDT,OAAOC,QAAQ/B,IAGjBgC,UA3DW,SA2DDC,GACR,OAAQA,EAAI,IAAMA,GAAKC,UAGzBC,gBA/DW,SA+DKC,EAAeC,EAAQC,GACrC,IAAK,IAAMC,KAAYD,EACrB,GAAIE,OAAOC,UAAUC,eAAeC,KAAKL,EAAaC,GAAW,CAC/D,IAAMK,EAAgBN,EAAYC,GAC5BM,EAAgBR,EAAOE,GACvBO,EAAgBD,GAAS9C,EAAKiC,UAAUa,GAC1C,WAjHIZ,EAiHeY,EAhHtB,GAAGE,SAASJ,KAAKV,GAAKe,MAAM,eAAe,GAAGC,eAkH/C,IAAK,IAAIC,OAAON,GAAeO,KAAKL,GAClC,MAAM,IAAIM,MACLhB,EAAciB,cAAjB,aACWd,EADX,oBACuCO,EADvC,wBAEsBF,EAFtB,MArHZ,IAAgBX,IAgIhB,OA9FEhE,EAAEqF,GAAGC,qBAAuBtD,EAC5BhC,EAAEuF,MAAMC,QAAQ1D,EAAKC,gBA9Bd,CACL0D,SAAU1D,EACV2D,aAAc3D,EACd4D,OAHK,SAGEJ,GACL,GAAIvF,EAAEuF,EAAMK,QAAQC,GAAG1D,MACrB,OAAOoD,EAAMO,UAAUC,QAAQC,MAAM7D,KAAM8D,aAsH5CnE,EA5IK,CA6IX9B,GC5IGO,IAOEN,EAAsB,QAGtBE,EAAAA,KADAD,EAAsB,YAGtBE,GAZQJ,EA0KbA,GA9J6BqF,GAAGpF,GAM3BI,EAAQ,CACZ6F,MAAAA,QAAyB/F,EACzBgG,OAAAA,SAA0BhG,EAC1BiG,eAAAA,QAAyBjG,EAVC,aAatBG,EACI,QADJA,EAEI,OAFJA,EAGI,OASJC,EApCc,WAqClB,SAAAA,EAAYwC,GACVZ,KAAKkE,SAAWtD,EAtCA,IAAAuD,EAAA/F,EAAAiE,UAAA,OAAA8B,EAiDlBC,MAjDkB,SAiDZxD,GACJ,IAAIyD,EAAcrE,KAAKkE,SACnBtD,IACFyD,EAAcrE,KAAKsE,gBAAgB1D,IAGjBZ,KAAKuE,mBAAmBF,GAE5BG,sBAIhBxE,KAAKyE,eAAeJ,IA7DJF,EAgElBO,QAhEkB,WAiEhB7G,EAAE8G,WAAW3E,KAAKkE,SAAUnG,GAC5BiC,KAAKkE,SAAW,MAlEAC,EAuElBG,gBAvEkB,SAuEF1D,GACd,IAAMC,EAAWlB,GAAKgB,uBAAuBC,GACzCgE,GAAa,EAUjB,OARI/D,IACF+D,EAAS/G,EAAEgD,GAAU,IAGlB+D,IACHA,EAAS/G,EAAE+C,GAASiE,QAAX,IAAuB1G,GAAmB,IAG9CyG,GAnFST,EAsFlBI,mBAtFkB,SAsFC3D,GACjB,IAAMkE,EAAajH,EAAEK,MAAMA,EAAM6F,OAGjC,OADAlG,EAAE+C,GAASa,QAAQqD,GACZA,GA1FSX,EA6FlBM,eA7FkB,SA6FH7D,GAAS,IAAAb,EAAAC,KAGtB,GAFAnC,EAAE+C,GAASmE,YAAY5G,GAElBN,EAAE+C,GAASoE,SAAS7G,GAAzB,CAKA,IAAMgD,EAAqBxB,GAAKuB,iCAAiCN,GAEjE/C,EAAE+C,GACCV,IAAIP,GAAKC,eAAgB,SAACwD,GAAD,OAAWrD,EAAKkF,gBAAgBrE,EAASwC,KAClED,qBAAqBhC,QARtBnB,KAAKiF,gBAAgBrE,IAjGPuD,EA4GlBc,gBA5GkB,SA4GFrE,GACd/C,EAAE+C,GACCsE,SACAzD,QAAQvD,EAAM8F,QACdmB,UAhHa/G,EAqHXgH,iBArHW,SAqHMnD,GACtB,OAAOjC,KAAKqF,KAAK,WACf,IAAMC,EAAWzH,EAAEmC,MACfuF,EAAaD,EAASC,KAAKxH,GAE1BwH,IACHA,EAAO,IAAInH,EAAM4B,MACjBsF,EAASC,KAAKxH,EAAUwH,IAGX,UAAXtD,GACFsD,EAAKtD,GAAQjC,SAhID5B,EAqIXoH,eArIW,SAqIIC,GACpB,OAAO,SAAUrC,GACXA,GACFA,EAAMsC,iBAGRD,EAAcrB,MAAMpE,QA3IN2F,EAAAvH,EAAA,KAAA,CAAA,CAAAwH,IAAA,UAAAC,IAAA,WA4ChB,MApCwB,YARRzH,EAAA,GAsJpBP,EAAE4C,UAAUqF,GACV5H,EAAM+F,eAxII,yBA0IV7F,EAAMoH,eAAe,IAAIpH,IAS3BP,EAAEqF,GAAGpF,GAAoBM,EAAMgH,iBAC/BvH,EAAEqF,GAAGpF,GAAMiI,YAAc3H,EACzBP,EAAEqF,GAAGpF,GAAMkI,WAAc,WAEvB,OADAnI,EAAEqF,GAAGpF,GAAQG,EACNG,EAAMgH,kBAGRhH,GC1KHG,IAOET,EAAsB,SAGtBE,EAAAA,KADAD,EAAsB,aAEtBM,EAAsB,YACtBJ,GAZSJ,EAmKdA,GAvJ6BqF,GAAGpF,GAE3BK,EACK,SADLA,EAEK,MAILG,EACiB,0BADjBA,EAEiB,0BAFjBA,EAGiB,QAHjBA,EAIiB,UAJjBA,EAKiB,OAGjBJ,EAAQ,CACZ+F,eAAAA,QAA8BjG,EAAYK,EAC1C4H,qBAhBI9H,EAGK,SAaqBH,EAAYK,EAApB,QACSL,EAAYK,GASvCE,EAxCe,WAyCnB,SAAAA,EAAYqC,GACVZ,KAAKkE,SAAWtD,EA1CC,IAAAuD,EAAA5F,EAAA8D,UAAA,OAAA8B,EAqDnB+B,OArDmB,WAsDjB,IAAIC,GAAqB,EACrBC,GAAiB,EACf/B,EAAcxG,EAAEmC,KAAKkE,UAAUW,QACnCvG,GACA,GAEF,GAAI+F,EAAa,CACf,IAAMgC,EAAQxI,EAAEmC,KAAKkE,UAAUnD,KAAKzC,GAAgB,GAEpD,GAAI+H,EAAO,CACT,GAAmB,UAAfA,EAAMC,KACR,GAAID,EAAME,SACR1I,EAAEmC,KAAKkE,UAAUc,SAAS7G,GAC1BgI,GAAqB,MAChB,CACL,IAAMK,EAAgB3I,EAAEwG,GAAatD,KAAKzC,GAAiB,GAEvDkI,GACF3I,EAAE2I,GAAezB,YAAY5G,GAKnC,GAAIgI,EAAoB,CACtB,GAAIE,EAAMI,aAAa,aACrBpC,EAAYoC,aAAa,aACzBJ,EAAMK,UAAUC,SAAS,aACzBtC,EAAYqC,UAAUC,SAAS,YAC/B,OAEFN,EAAME,SAAW1I,EAAEmC,KAAKkE,UAAUc,SAAS7G,GAC3CN,EAAEwI,GAAO5E,QAAQ,UAGnB4E,EAAMO,QACNR,GAAiB,GAIjBA,GACFpG,KAAKkE,SAAS2C,aAAa,gBACxBhJ,EAAEmC,KAAKkE,UAAUc,SAAS7G,IAG3BgI,GACFtI,EAAEmC,KAAKkE,UAAU4C,YAAY3I,IAnGdgG,EAuGnBO,QAvGmB,WAwGjB7G,EAAE8G,WAAW3E,KAAKkE,SAAUnG,GAC5BiC,KAAKkE,SAAW,MAzGC3F,EA8GZ6G,iBA9GY,SA8GKnD,GACtB,OAAOjC,KAAKqF,KAAK,WACf,IAAIE,EAAO1H,EAAEmC,MAAMuF,KAAKxH,GAEnBwH,IACHA,EAAO,IAAIhH,EAAOyB,MAClBnC,EAAEmC,MAAMuF,KAAKxH,EAAUwH,IAGV,WAAXtD,GACFsD,EAAKtD,QAxHQ0D,EAAApH,EAAA,KAAA,CAAA,CAAAqH,IAAA,UAAAC,IAAA,WAgDjB,MAxCwB,YARPtH,EAAA,GAoIrBV,EAAE4C,UACCqF,GAAG5H,EAAM+F,eAAgB3F,EAA6B,SAAC8E,GACtDA,EAAMsC,iBAEN,IAAIqB,EAAS3D,EAAMK,OAEd5F,EAAEkJ,GAAQ/B,SAAS7G,KACtB4I,EAASlJ,EAAEkJ,GAAQlC,QAAQvG,IAG7BC,EAAO6G,iBAAiB7C,KAAK1E,EAAEkJ,GAAS,YAEzCjB,GAAG5H,EAAM+H,oBAAqB3H,EAA6B,SAAC8E,GAC3D,IAAM2D,EAASlJ,EAAEuF,EAAMK,QAAQoB,QAAQvG,GAAiB,GACxDT,EAAEkJ,GAAQD,YAAY3I,EAAiB,eAAe4E,KAAKK,EAAMkD,SASrEzI,EAAEqF,GAAGpF,GAAQS,EAAO6G,iBACpBvH,EAAEqF,GAAGpF,GAAMiI,YAAcxH,EACzBV,EAAEqF,GAAGpF,GAAMkI,WAAa,WAEtB,OADAnI,EAAEqF,GAAGpF,GAAQG,EACNM,EAAO6G,kBAGT7G,GCjKHI,IAOEb,EAAyB,WAGzBE,EAAAA,KADAD,EAAyB,eAEzBM,EAAyB,YACzBJ,GAZWJ,EAwfhBA,GA5egCqF,GAAGpF,GAK9BU,EAAU,CACdwI,SAAW,IACXC,UAAW,EACXC,OAAW,EACXC,MAAW,QACXC,MAAW,GAGP3I,EAAc,CAClBuI,SAAW,mBACXC,SAAW,UACXC,MAAW,mBACXC,MAAW,mBACXC,KAAW,WAGP1I,EACO,OADPA,EAEO,OAFPA,EAGO,OAHPA,EAIO,QAGPR,EAAQ,CACZmJ,MAAAA,QAAyBrJ,EACzBsJ,KAAAA,OAAwBtJ,EACxBuJ,QAAAA,UAA2BvJ,EAC3BwJ,WAAAA,aAA8BxJ,EAC9ByJ,WAAAA,aAA8BzJ,EAC9B0J,SAAAA,WAA4B1J,EAC5B2J,cAAAA,OAAwB3J,EAAYK,EACpC4F,eAAAA,QAAyBjG,EAAYK,GAGjCF,EACO,WADPA,EAEO,SAFPA,EAGO,QAHPA,EAIO,sBAJPA,EAKO,qBALPA,EAMO,qBANPA,EAOO,qBAIPG,EAAW,CACfsJ,OAAc,UACdC,YAAc,wBACdC,KAAc,iBACdC,UAAc,2CACdC,WAAc,uBACdC,WAAc,gCACdC,UAAc,0BASVvJ,EA9EiB,WA+ErB,SAAAA,EAAYiC,EAASqB,GACnBjC,KAAKmI,OAAsB,KAC3BnI,KAAKoI,UAAsB,KAC3BpI,KAAKqI,eAAsB,KAE3BrI,KAAKsI,WAAsB,EAC3BtI,KAAKuI,YAAsB,EAE3BvI,KAAKwI,aAAsB,KAE3BxI,KAAKyI,QAAsBzI,KAAK0I,WAAWzG,GAC3CjC,KAAKkE,SAAsBrG,EAAE+C,GAAS,GACtCZ,KAAK2I,mBAAsB9K,EAAEmC,KAAKkE,UAAUnD,KAAKzC,EAAS0J,YAAY,GAEtEhI,KAAK4I,qBA7Fc,IAAAzE,EAAAxF,EAAA0D,UAAA,OAAA8B,EA4GrB0E,KA5GqB,WA6Gd7I,KAAKuI,YACRvI,KAAK8I,OAAOpK,IA9GKyF,EAkHrB4E,gBAlHqB,YAqHdtI,SAASuI,QACXnL,EAAEmC,KAAKkE,UAAUR,GAAG,aAAsD,WAAvC7F,EAAEmC,KAAKkE,UAAU9C,IAAI,eACzDpB,KAAK6I,QAvHY1E,EA2HrB8E,KA3HqB,WA4HdjJ,KAAKuI,YACRvI,KAAK8I,OAAOpK,IA7HKyF,EAiIrBgD,MAjIqB,SAiIf/D,GACCA,IACHpD,KAAKsI,WAAY,GAGfzK,EAAEmC,KAAKkE,UAAUnD,KAAKzC,EAASyJ,WAAW,KAC5CpI,GAAKS,qBAAqBJ,KAAKkE,UAC/BlE,KAAKkJ,OAAM,IAGbC,cAAcnJ,KAAKoI,WACnBpI,KAAKoI,UAAY,MA5IEjE,EA+IrB+E,MA/IqB,SA+If9F,GACCA,IACHpD,KAAKsI,WAAY,GAGftI,KAAKoI,YACPe,cAAcnJ,KAAKoI,WACnBpI,KAAKoI,UAAY,MAGfpI,KAAKyI,QAAQzB,WAAahH,KAAKsI,YACjCtI,KAAKoI,UAAYgB,aACd3I,SAAS4I,gBAAkBrJ,KAAK+I,gBAAkB/I,KAAK6I,MAAMS,KAAKtJ,MACnEA,KAAKyI,QAAQzB,YA5JE7C,EAiKrBoF,GAjKqB,SAiKlBC,GAAO,IAAAzJ,EAAAC,KACRA,KAAKqI,eAAiBxK,EAAEmC,KAAKkE,UAAUnD,KAAKzC,EAASuJ,aAAa,GAElE,IAAM4B,EAAczJ,KAAK0J,cAAc1J,KAAKqI,gBAE5C,KAAImB,EAAQxJ,KAAKmI,OAAOnH,OAAS,GAAKwI,EAAQ,GAI9C,GAAIxJ,KAAKuI,WACP1K,EAAEmC,KAAKkE,UAAUhE,IAAIhC,EAAMoJ,KAAM,WAAA,OAAMvH,EAAKwJ,GAAGC,SADjD,CAKA,GAAIC,IAAgBD,EAGlB,OAFAxJ,KAAKmH,aACLnH,KAAKkJ,QAIP,IAAMS,EAAoBF,EAARD,EACd9K,EACAA,EAEJsB,KAAK8I,OAAOa,EAAW3J,KAAKmI,OAAOqB,MAzLhBrF,EA4LrBO,QA5LqB,WA6LnB7G,EAAEmC,KAAKkE,UAAU0F,IAAI5L,GACrBH,EAAE8G,WAAW3E,KAAKkE,SAAUnG,GAE5BiC,KAAKmI,OAAqB,KAC1BnI,KAAKyI,QAAqB,KAC1BzI,KAAKkE,SAAqB,KAC1BlE,KAAKoI,UAAqB,KAC1BpI,KAAKsI,UAAqB,KAC1BtI,KAAKuI,WAAqB,KAC1BvI,KAAKqI,eAAqB,KAC1BrI,KAAK2I,mBAAqB,MAvMPxE,EA4MrBuE,WA5MqB,SA4MVzG,GAMT,OALAA,EAAAA,EAAAA,GACKzD,EACAyD,GAELtC,GAAKoC,gBAAgBjE,EAAMmE,EAAQxD,GAC5BwD,GAlNYkC,EAqNrByE,mBArNqB,WAqNA,IAAAiB,EAAA7J,KACfA,KAAKyI,QAAQxB,UACfpJ,EAAEmC,KAAKkE,UACJ4B,GAAG5H,EAAMqJ,QAAS,SAACnE,GAAD,OAAWyG,EAAKC,SAAS1G,KAGrB,UAAvBpD,KAAKyI,QAAQtB,QACftJ,EAAEmC,KAAKkE,UACJ4B,GAAG5H,EAAMsJ,WAAY,SAACpE,GAAD,OAAWyG,EAAK1C,MAAM/D,KAC3C0C,GAAG5H,EAAMuJ,WAAY,SAACrE,GAAD,OAAWyG,EAAKX,MAAM9F,KAC1C,iBAAkB3C,SAASsJ,iBAQ7BlM,EAAEmC,KAAKkE,UAAU4B,GAAG5H,EAAMwJ,SAAU,WAClCmC,EAAK1C,QACD0C,EAAKrB,cACPwB,aAAaH,EAAKrB,cAEpBqB,EAAKrB,aAAerI,WAAW,SAACiD,GAAD,OAAWyG,EAAKX,MAAM9F,IA7NhC,IA6NiEyG,EAAKpB,QAAQzB,cA5OtF7C,EAkPrB2F,SAlPqB,SAkPZ1G,GACP,IAAI,kBAAkBL,KAAKK,EAAMK,OAAOwG,SAIxC,OAAQ7G,EAAM8G,OACZ,KA3OyB,GA4OvB9G,EAAMsC,iBACN1F,KAAKiJ,OACL,MACF,KA9OyB,GA+OvB7F,EAAMsC,iBACN1F,KAAK6I,SA9PU1E,EAoQrBuF,cApQqB,SAoQP9I,GAEZ,OADAZ,KAAKmI,OAAStK,EAAEsM,UAAUtM,EAAE+C,GAASgE,SAAS7D,KAAKzC,EAASwJ,OACrD9H,KAAKmI,OAAOiC,QAAQxJ,IAtQRuD,EAyQrBkG,oBAzQqB,SAyQDV,EAAWnD,GAC7B,IAAM8D,EAAkBX,IAAcjL,EAChC6L,EAAkBZ,IAAcjL,EAChC+K,EAAkBzJ,KAAK0J,cAAclD,GACrCgE,EAAkBxK,KAAKmI,OAAOnH,OAAS,EAI7C,IAHwBuJ,GAAmC,IAAhBd,GACnBa,GAAmBb,IAAgBe,KAErCxK,KAAKyI,QAAQrB,KACjC,OAAOZ,EAGT,IACMiE,GAAahB,GADDE,IAAcjL,GAAkB,EAAI,IACZsB,KAAKmI,OAAOnH,OAEtD,OAAsB,IAAfyJ,EACHzK,KAAKmI,OAAOnI,KAAKmI,OAAOnH,OAAS,GAAKhB,KAAKmI,OAAOsC,IAzRnCtG,EA4RrBuG,mBA5RqB,SA4RFC,EAAeC,GAChC,IAAMC,EAAc7K,KAAK0J,cAAciB,GACjCG,EAAY9K,KAAK0J,cAAc7L,EAAEmC,KAAKkE,UAAUnD,KAAKzC,EAASuJ,aAAa,IAC3EkD,EAAalN,EAAEK,MAAMA,EAAMmJ,MAAO,CACtCsD,cAAAA,EACAhB,UAAWiB,EACXI,KAAMF,EACNvB,GAAIsB,IAKN,OAFAhN,EAAEmC,KAAKkE,UAAUzC,QAAQsJ,GAElBA,GAxSY5G,EA2SrB8G,2BA3SqB,SA2SMrK,GACzB,GAAIZ,KAAK2I,mBAAoB,CAC3B9K,EAAEmC,KAAK2I,oBACJ5H,KAAKzC,EAASsJ,QACd7C,YAAY5G,GAEf,IAAM+M,EAAgBlL,KAAK2I,mBAAmBwC,SAC5CnL,KAAK0J,cAAc9I,IAGjBsK,GACFrN,EAAEqN,GAAeE,SAASjN,KAtTXgG,EA2TrB2E,OA3TqB,SA2Tda,EAAW/I,GAAS,IAQrByK,EACAC,EACAV,EAVqBW,EAAAvL,KACnBwG,EAAgB3I,EAAEmC,KAAKkE,UAAUnD,KAAKzC,EAASuJ,aAAa,GAC5D2D,EAAqBxL,KAAK0J,cAAclD,GACxCiF,EAAgB7K,GAAW4F,GAC/BxG,KAAKqK,oBAAoBV,EAAWnD,GAChCkF,EAAmB1L,KAAK0J,cAAc+B,GACtCE,EAAYhK,QAAQ3B,KAAKoI,WAgB/B,GAVIuB,IAAcjL,GAChB2M,EAAuBlN,EACvBmN,EAAiBnN,EACjByM,EAAqBlM,IAErB2M,EAAuBlN,EACvBmN,EAAiBnN,EACjByM,EAAqBlM,GAGnB+M,GAAe5N,EAAE4N,GAAazG,SAAS7G,GACzC6B,KAAKuI,YAAa,OAKpB,IADmBvI,KAAK0K,mBAAmBe,EAAab,GACzCpG,sBAIVgC,GAAkBiF,EAAvB,CAKAzL,KAAKuI,YAAa,EAEdoD,GACF3L,KAAKmH,QAGPnH,KAAKiL,2BAA2BQ,GAEhC,IAAMG,EAAY/N,EAAEK,MAAMA,EAAMoJ,KAAM,CACpCqD,cAAec,EACf9B,UAAWiB,EACXI,KAAMQ,EACNjC,GAAImC,IAGN,GAAI7N,EAAEmC,KAAKkE,UAAUc,SAAS7G,GAAkB,CAC9CN,EAAE4N,GAAaL,SAASE,GAExB3L,GAAK4B,OAAOkK,GAEZ5N,EAAE2I,GAAe4E,SAASC,GAC1BxN,EAAE4N,GAAaL,SAASC,GAExB,IAAMlK,EAAqBxB,GAAKuB,iCAAiCsF,GAEjE3I,EAAE2I,GACCtG,IAAIP,GAAKC,eAAgB,WACxB/B,EAAE4N,GACC1G,YAAesG,EADlB,IAC0CC,GACvCF,SAASjN,GAEZN,EAAE2I,GAAezB,YAAe5G,EAAhC,IAAoDmN,EAApD,IAAsED,GAEtEE,EAAKhD,YAAa,EAElBpI,WAAW,WAAA,OAAMtC,EAAE0N,EAAKrH,UAAUzC,QAAQmK,IAAY,KAEvDzI,qBAAqBhC,QAExBtD,EAAE2I,GAAezB,YAAY5G,GAC7BN,EAAE4N,GAAaL,SAASjN,GAExB6B,KAAKuI,YAAa,EAClB1K,EAAEmC,KAAKkE,UAAUzC,QAAQmK,GAGvBD,GACF3L,KAAKkJ,UA/YYvK,EAqZdyG,iBArZc,SAqZGnD,GACtB,OAAOjC,KAAKqF,KAAK,WACf,IAAIE,EAAO1H,EAAEmC,MAAMuF,KAAKxH,GACpB0K,EAAAA,EAAAA,GACCjK,EACAX,EAAEmC,MAAMuF,QAGS,iBAAXtD,IACTwG,EAAAA,EAAAA,GACKA,EACAxG,IAIP,IAAM4J,EAA2B,iBAAX5J,EAAsBA,EAASwG,EAAQvB,MAO7D,GALK3B,IACHA,EAAO,IAAI5G,EAASqB,KAAMyI,GAC1B5K,EAAEmC,MAAMuF,KAAKxH,EAAUwH,IAGH,iBAAXtD,EACTsD,EAAKgE,GAAGtH,QACH,GAAsB,iBAAX4J,EAAqB,CACrC,GAA4B,oBAAjBtG,EAAKsG,GACd,MAAM,IAAIC,UAAJ,oBAAkCD,EAAlC,KAERtG,EAAKsG,UACIpD,EAAQzB,WACjBzB,EAAK4B,QACL5B,EAAK2D,YApbUvK,EAybdoN,qBAzbc,SAybO3I,GAC1B,IAAMvC,EAAWlB,GAAKgB,uBAAuBX,MAE7C,GAAKa,EAAL,CAIA,IAAM4C,EAAS5F,EAAEgD,GAAU,GAE3B,GAAK4C,GAAW5F,EAAE4F,GAAQuB,SAAS7G,GAAnC,CAIA,IAAM8D,EAAAA,EAAAA,GACDpE,EAAE4F,GAAQ8B,OACV1H,EAAEmC,MAAMuF,QAEPyG,EAAahM,KAAKc,aAAa,iBAEjCkL,IACF/J,EAAO+E,UAAW,GAGpBrI,EAASyG,iBAAiB7C,KAAK1E,EAAE4F,GAASxB,GAEtC+J,GACFnO,EAAE4F,GAAQ8B,KAAKxH,GAAUwL,GAAGyC,GAG9B5I,EAAMsC,oBAtdaC,EAAAhH,EAAA,KAAA,CAAA,CAAAiH,IAAA,UAAAC,IAAA,WAmGnB,MA3F2B,UARR,CAAAD,IAAA,UAAAC,IAAA,WAuGnB,OAAOrH,MAvGYG,EAAA,GAgevBd,EAAE4C,UACCqF,GAAG5H,EAAM+F,eAAgB3F,EAAS2J,WAAYtJ,EAASoN,sBAE1DlO,EAAEoO,QAAQnG,GAAG5H,EAAMyJ,cAAe,WAChC9J,EAAES,EAAS4J,WAAW7C,KAAK,WACzB,IAAM6G,EAAYrO,EAAEmC,MACpBrB,EAASyG,iBAAiB7C,KAAK2J,EAAWA,EAAU3G,YAUxD1H,EAAEqF,GAAGpF,GAAQa,EAASyG,iBACtBvH,EAAEqF,GAAGpF,GAAMiI,YAAcpH,EACzBd,EAAEqF,GAAGpF,GAAMkI,WAAa,WAEtB,OADAnI,EAAEqF,GAAGpF,GAAQG,EACNU,EAASyG,kBAGXzG,GCvfHE,IAOEf,GAAsB,WAGtBE,GAAAA,KADAD,GAAsB,eAGtBE,IAZWJ,GA6XhBA,GAjX6BqF,GAAGpF,IAE3BU,GAAU,CACd0H,QAAS,EACTtB,OAAS,IAGLnG,GAAc,CAClByH,OAAS,UACTtB,OAAS,oBAGL1G,GAAQ,CACZiO,KAAAA,OAAwBnO,GACxBoO,MAAAA,QAAyBpO,GACzBqO,KAAAA,OAAwBrO,GACxBsO,OAAAA,SAA0BtO,GAC1BiG,eAAAA,QAAyBjG,GAlBC,aAqBtBG,GACS,OADTA,GAES,WAFTA,GAGS,aAHTA,GAIS,YAGTS,GACK,QADLA,GAEK,SAGLN,GAAW,CACfiO,QAAc,qBACdC,YAAc,4BASV3N,GAvDiB,WAwDrB,SAAAA,EAAY+B,EAASqB,GACnBjC,KAAKyM,kBAAmB,EACxBzM,KAAKkE,SAAmBtD,EACxBZ,KAAKyI,QAAmBzI,KAAK0I,WAAWzG,GACxCjC,KAAK0M,cAAmB7O,GAAEsM,UAAUtM,GAClC,mCAAmC+C,EAAQ+L,GAA3C,6CAC0C/L,EAAQ+L,GADlD,OAIF,IADA,IAAMC,EAAa/O,GAAES,GAASkO,aACrBK,EAAI,EAAGA,EAAID,EAAW5L,OAAQ6L,IAAK,CAC1C,IAAMC,EAAOF,EAAWC,GAClBhM,EAAWlB,GAAKgB,uBAAuBmM,GAC5B,OAAbjM,GAA0D,EAArChD,GAAEgD,GAAUkM,OAAOnM,GAASI,SACnDhB,KAAKgN,UAAYnM,EACjBb,KAAK0M,cAAcO,KAAKH,IAI5B9M,KAAKkN,QAAUlN,KAAKyI,QAAQ7D,OAAS5E,KAAKmN,aAAe,KAEpDnN,KAAKyI,QAAQ7D,QAChB5E,KAAKoN,0BAA0BpN,KAAKkE,SAAUlE,KAAK0M,eAGjD1M,KAAKyI,QAAQvC,QACflG,KAAKkG,SAjFY,IAAA/B,EAAAtF,EAAAwD,UAAA,OAAA8B,EAiGrB+B,OAjGqB,WAkGfrI,GAAEmC,KAAKkE,UAAUc,SAAS7G,IAC5B6B,KAAKqN,OAELrN,KAAKsN,QArGYnJ,EAyGrBmJ,KAzGqB,WAyGd,IAMDC,EACAC,EAPCzN,EAAAC,KACL,IAAIA,KAAKyM,mBACP5O,GAAEmC,KAAKkE,UAAUc,SAAS7G,MAOxB6B,KAAKkN,SAMgB,KALvBK,EAAU1P,GAAEsM,UACVtM,GAAEmC,KAAKkN,SACJnM,KAAKzC,GAASiO,SACdQ,OAFH,iBAE2B/M,KAAKyI,QAAQ7D,OAFxC,QAIU5D,SACVuM,EAAU,QAIVA,IACFC,EAAc3P,GAAE0P,GAASE,IAAIzN,KAAKgN,WAAWzH,KAAKxH,MAC/ByP,EAAYf,mBAFjC,CAOA,IAAMiB,EAAa7P,GAAEK,MAAMA,GAAMiO,MAEjC,GADAtO,GAAEmC,KAAKkE,UAAUzC,QAAQiM,IACrBA,EAAWlJ,qBAAf,CAII+I,IACF1O,EAASuG,iBAAiB7C,KAAK1E,GAAE0P,GAASE,IAAIzN,KAAKgN,WAAY,QAC1DQ,GACH3P,GAAE0P,GAAShI,KAAKxH,GAAU,OAI9B,IAAM4P,EAAY3N,KAAK4N,gBAEvB/P,GAAEmC,KAAKkE,UACJa,YAAY5G,IACZiN,SAASjN,KAEZ6B,KAAKkE,SAAS2J,MAAMF,GAAa,GAE7B3N,KAAK0M,cAAc1L,QACrBnD,GAAEmC,KAAK0M,eACJ3H,YAAY5G,IACZ2P,KAAK,iBAAiB,GAG3B9N,KAAK+N,kBAAiB,GAEtB,IAcMC,EAAAA,UADuBL,EAAU,GAAG1K,cAAgB0K,EAAUM,MAAM,IAEpE9M,EAAqBxB,GAAKuB,iCAAiClB,KAAKkE,UAEtErG,GAAEmC,KAAKkE,UACJhE,IAAIP,GAAKC,eAlBK,WACf/B,GAAEkC,EAAKmE,UACJa,YAAY5G,IACZiN,SAASjN,IACTiN,SAASjN,IAEZ4B,EAAKmE,SAAS2J,MAAMF,GAAa,GAEjC5N,EAAKgO,kBAAiB,GAEtBlQ,GAAEkC,EAAKmE,UAAUzC,QAAQvD,GAAMkO,SAS9BjJ,qBAAqBhC,GAExBnB,KAAKkE,SAAS2J,MAAMF,GAAgB3N,KAAKkE,SAAS8J,GAAlD,QAtLmB7J,EAyLrBkJ,KAzLqB,WAyLd,IAAAxD,EAAA7J,KACL,IAAIA,KAAKyM,kBACN5O,GAAEmC,KAAKkE,UAAUc,SAAS7G,IAD7B,CAKA,IAAMuP,EAAa7P,GAAEK,MAAMA,GAAMmO,MAEjC,GADAxO,GAAEmC,KAAKkE,UAAUzC,QAAQiM,IACrBA,EAAWlJ,qBAAf,CAIA,IAAMmJ,EAAY3N,KAAK4N,gBAWvB,GATA5N,KAAKkE,SAAS2J,MAAMF,GAAgB3N,KAAKkE,SAASgK,wBAAwBP,GAA1E,KAEAhO,GAAK4B,OAAOvB,KAAKkE,UAEjBrG,GAAEmC,KAAKkE,UACJkH,SAASjN,IACT4G,YAAY5G,IACZ4G,YAAY5G,IAEiB,EAA5B6B,KAAK0M,cAAc1L,OACrB,IAAK,IAAI6L,EAAI,EAAGA,EAAI7M,KAAK0M,cAAc1L,OAAQ6L,IAAK,CAClD,IAAMpL,EAAUzB,KAAK0M,cAAcG,GAC7BhM,EAAWlB,GAAKgB,uBAAuBc,GAC7C,GAAiB,OAAbZ,EACYhD,GAAEgD,GACLmE,SAAS7G,KAClBN,GAAE4D,GAAS2J,SAASjN,IACjB2P,KAAK,iBAAiB,GAMjC9N,KAAK+N,kBAAiB,GAUtB/N,KAAKkE,SAAS2J,MAAMF,GAAa,GACjC,IAAMxM,EAAqBxB,GAAKuB,iCAAiClB,KAAKkE,UAEtErG,GAAEmC,KAAKkE,UACJhE,IAAIP,GAAKC,eAZK,WACfiK,EAAKkE,kBAAiB,GACtBlQ,GAAEgM,EAAK3F,UACJa,YAAY5G,IACZiN,SAASjN,IACTsD,QAAQvD,GAAMoO,UAQhBnJ,qBAAqBhC,MA7OLgD,EAgPrB4J,iBAhPqB,SAgPJI,GACfnO,KAAKyM,iBAAmB0B,GAjPLhK,EAoPrBO,QApPqB,WAqPnB7G,GAAE8G,WAAW3E,KAAKkE,SAAUnG,IAE5BiC,KAAKyI,QAAmB,KACxBzI,KAAKkN,QAAmB,KACxBlN,KAAKkE,SAAmB,KACxBlE,KAAK0M,cAAmB,KACxB1M,KAAKyM,iBAAmB,MA3PLtI,EAgQrBuE,WAhQqB,SAgQVzG,GAOT,OANAA,EAAAA,EAAAA,GACKzD,GACAyD,IAEEiE,OAASvE,QAAQM,EAAOiE,QAC/BvG,GAAKoC,gBAAgBjE,GAAMmE,EAAQxD,IAC5BwD,GAvQYkC,EA0QrByJ,cA1QqB,WA4QnB,OADiB/P,GAAEmC,KAAKkE,UAAUc,SAASpG,IACzBA,GAAkBA,IA5QjBuF,EA+QrBgJ,WA/QqB,WA+QR,IAAA5B,EAAAvL,KACP4E,EAAS,KACTjF,GAAKiC,UAAU5B,KAAKyI,QAAQ7D,SAC9BA,EAAS5E,KAAKyI,QAAQ7D,OAGoB,oBAA/B5E,KAAKyI,QAAQ7D,OAAOwJ,SAC7BxJ,EAAS5E,KAAKyI,QAAQ7D,OAAO,KAG/BA,EAAS/G,GAAEmC,KAAKyI,QAAQ7D,QAAQ,GAGlC,IAAM/D,EAAAA,yCACqCb,KAAKyI,QAAQ7D,OADlD,KAUN,OAPA/G,GAAE+G,GAAQ7D,KAAKF,GAAUwE,KAAK,SAACwH,EAAGjM,GAChC2K,EAAK6B,0BACHvO,EAASwP,sBAAsBzN,GAC/B,CAACA,MAIEgE,GAtSYT,EAySrBiJ,0BAzSqB,SAySKxM,EAAS0N,GACjC,GAAI1N,EAAS,CACX,IAAM2N,EAAS1Q,GAAE+C,GAASoE,SAAS7G,IAET,EAAtBmQ,EAAatN,QACfnD,GAAEyQ,GACCxH,YAAY3I,IAAsBoQ,GAClCT,KAAK,gBAAiBS,KAhTV1P,EAuTdwP,sBAvTc,SAuTQzN,GAC3B,IAAMC,EAAWlB,GAAKgB,uBAAuBC,GAC7C,OAAOC,EAAWhD,GAAEgD,GAAU,GAAK,MAzThBhC,EA4TduG,iBA5Tc,SA4TGnD,GACtB,OAAOjC,KAAKqF,KAAK,WACf,IAAMmJ,EAAU3Q,GAAEmC,MACduF,EAAYiJ,EAAMjJ,KAAKxH,IACrB0K,EAAAA,EAAAA,GACDjK,GACAgQ,EAAMjJ,OACY,iBAAXtD,GAAuBA,EAASA,EAAS,IAYrD,IATKsD,GAAQkD,EAAQvC,QAAU,YAAYnD,KAAKd,KAC9CwG,EAAQvC,QAAS,GAGdX,IACHA,EAAO,IAAI1G,EAASmB,KAAMyI,GAC1B+F,EAAMjJ,KAAKxH,GAAUwH,IAGD,iBAAXtD,EAAqB,CAC9B,GAA4B,oBAAjBsD,EAAKtD,GACd,MAAM,IAAI6J,UAAJ,oBAAkC7J,EAAlC,KAERsD,EAAKtD,SAnVU0D,EAAA9G,EAAA,KAAA,CAAA,CAAA+G,IAAA,UAAAC,IAAA,WAwFnB,MAhFwB,UARL,CAAAD,IAAA,UAAAC,IAAA,WA4FnB,OAAOrH,OA5FYK,EAAA,GA+VvBhB,GAAE4C,UAAUqF,GAAG5H,GAAM+F,eAAgB3F,GAASkO,YAAa,SAAUpJ,GAE/B,MAAhCA,EAAMqL,cAAcxE,SACtB7G,EAAMsC,iBAGR,IAAMgJ,EAAW7Q,GAAEmC,MACba,EAAWlB,GAAKgB,uBAAuBX,MAC7CnC,GAAEgD,GAAUwE,KAAK,WACf,IAAMsJ,EAAU9Q,GAAEmC,MAEZiC,EADU0M,EAAQpJ,KAAKxH,IACN,SAAW2Q,EAASnJ,OAC3C1G,GAASuG,iBAAiB7C,KAAKoM,EAAS1M,OAU5CpE,GAAEqF,GAAGpF,IAAQe,GAASuG,iBACtBvH,GAAEqF,GAAGpF,IAAMiI,YAAclH,GACzBhB,GAAEqF,GAAGpF,IAAMkI,WAAa,WAEtB,OADAnI,GAAEqF,GAAGpF,IAAQG,GACNY,GAASuG,kBAGXvG,IC3XHG,IAOElB,GAA2B,WAG3BE,GAAAA,KADAD,GAA2B,eAE3BM,GAA2B,YAC3BJ,IAZWJ,GAydhBA,GA7ckCqF,GAAGpF,IAOhCgB,GAA2B,IAAIgE,OAAU8L,YAEzC1Q,GAAQ,CACZmO,KAAAA,OAA0BrO,GAC1BsO,OAAAA,SAA4BtO,GAC5BmO,KAAAA,OAA0BnO,GAC1BoO,MAAAA,QAA2BpO,GAC3B6Q,MAAAA,QAA2B7Q,GAC3BiG,eAAAA,QAA2BjG,GAAYK,GACvCyQ,iBAAAA,UAA6B9Q,GAAYK,GACzC0Q,eAAAA,QAA2B/Q,GAAYK,IAGnCF,GACQ,WADRA,GAEQ,OAFRA,GAGQ,SAHRA,GAIQ,YAJRA,GAKQ,WALRA,GAMQ,sBANRA,GAQc,kBAGdG,GACY,2BADZA,GAEY,iBAFZA,GAGY,iBAHZA,GAIY,cAJZA,GAKY,8DAGZS,GACQ,YADRA,GAEQ,UAFRA,GAGQ,eAHRA,GAIQ,aAJRA,GAKQ,cALRA,GAOQ,aAIRP,GAAU,CACdwQ,OAAc,EACdC,MAAc,EACdC,SAAc,eACdC,UAAc,SACdC,QAAc,WAGV3Q,GAAc,CAClBuQ,OAAc,2BACdC,KAAc,UACdC,SAAc,mBACdC,UAAc,mBACdC,QAAc,UASVpQ,GApFiB,WAqFrB,SAAAA,EAAY4B,EAASqB,GACnBjC,KAAKkE,SAAYtD,EACjBZ,KAAKqP,QAAY,KACjBrP,KAAKyI,QAAYzI,KAAK0I,WAAWzG,GACjCjC,KAAKsP,MAAYtP,KAAKuP,kBACtBvP,KAAKwP,UAAYxP,KAAKyP,gBAEtBzP,KAAK4I,qBA5Fc,IAAAzE,EAAAnF,EAAAqD,UAAA,OAAA8B,EA+GrB+B,OA/GqB,WAgHnB,IAAIlG,KAAKkE,SAASwL,WAAY7R,GAAEmC,KAAKkE,UAAUc,SAAS7G,IAAxD,CAIA,IAAMyG,EAAW5F,EAAS2Q,sBAAsB3P,KAAKkE,UAC/C0L,EAAW/R,GAAEmC,KAAKsP,OAAOtK,SAAS7G,IAIxC,GAFAa,EAAS6Q,eAELD,EAAJ,CAIA,IAAMjF,EAAgB,CACpBA,cAAe3K,KAAKkE,UAEhB4L,EAAYjS,GAAEK,MAAMA,GAAMiO,KAAMxB,GAItC,GAFA9M,GAAE+G,GAAQnD,QAAQqO,IAEdA,EAAUtL,qBAAd,CAKA,IAAKxE,KAAKwP,UAAW,CAKnB,GAAsB,oBAAXO,EACT,MAAM,IAAIjE,UAAU,gEAGtB,IAAIkE,EAAmBhQ,KAAKkE,SAEG,WAA3BlE,KAAKyI,QAAQ0G,UACfa,EAAmBpL,EACVjF,GAAKiC,UAAU5B,KAAKyI,QAAQ0G,aACrCa,EAAmBhQ,KAAKyI,QAAQ0G,UAGa,oBAAlCnP,KAAKyI,QAAQ0G,UAAUf,SAChC4B,EAAmBhQ,KAAKyI,QAAQ0G,UAAU,KAOhB,iBAA1BnP,KAAKyI,QAAQyG,UACfrR,GAAE+G,GAAQwG,SAASjN,IAErB6B,KAAKqP,QAAU,IAAIU,EAAOC,EAAkBhQ,KAAKsP,MAAOtP,KAAKiQ,oBAO3D,iBAAkBxP,SAASsJ,iBACsB,IAAlDlM,GAAE+G,GAAQC,QAAQvG,IAAqB0C,QACxCnD,GAAE4C,SAASyP,MAAM/E,WAAWrF,GAAG,YAAa,KAAMjI,GAAEsS,MAGtDnQ,KAAKkE,SAAS0C,QACd5G,KAAKkE,SAAS2C,aAAa,iBAAiB,GAE5ChJ,GAAEmC,KAAKsP,OAAOxI,YAAY3I,IAC1BN,GAAE+G,GACCkC,YAAY3I,IACZsD,QAAQ5D,GAAEK,MAAMA,GAAMkO,MAAOzB,QAvLbxG,EA0LrBO,QA1LqB,WA2LnB7G,GAAE8G,WAAW3E,KAAKkE,SAAUnG,IAC5BF,GAAEmC,KAAKkE,UAAU0F,IAAI5L,IACrBgC,KAAKkE,SAAW,MAChBlE,KAAKsP,MAAQ,QACTtP,KAAKqP,UACPrP,KAAKqP,QAAQe,UACbpQ,KAAKqP,QAAU,OAjMElL,EAqMrBkM,OArMqB,WAsMnBrQ,KAAKwP,UAAYxP,KAAKyP,gBACD,OAAjBzP,KAAKqP,SACPrP,KAAKqP,QAAQiB,kBAxMInM,EA8MrByE,mBA9MqB,WA8MA,IAAA7I,EAAAC,KACnBnC,GAAEmC,KAAKkE,UAAU4B,GAAG5H,GAAM2Q,MAAO,SAACzL,GAChCA,EAAMsC,iBACNtC,EAAMmN,kBACNxQ,EAAKmG,YAlNY/B,EAsNrBuE,WAtNqB,SAsNVzG,GAaT,OAZAA,EAAAA,EAAAA,GACKjC,KAAKwQ,YAAYhS,QACjBX,GAAEmC,KAAKkE,UAAUqB,OACjBtD,GAGLtC,GAAKoC,gBACHjE,GACAmE,EACAjC,KAAKwQ,YAAY/R,aAGZwD,GAnOYkC,EAsOrBoL,gBAtOqB,WAuOnB,IAAKvP,KAAKsP,MAAO,CACf,IAAM1K,EAAS5F,EAAS2Q,sBAAsB3P,KAAKkE,UACnDlE,KAAKsP,MAAQzR,GAAE+G,GAAQ7D,KAAKzC,IAAe,GAE7C,OAAO0B,KAAKsP,OA3OOnL,EA8OrBsM,cA9OqB,WA+OnB,IAAMC,EAAkB7S,GAAEmC,KAAKkE,UAAUU,SACrC+L,EAAY5R,GAehB,OAZI2R,EAAgB1L,SAAS7G,KAC3BwS,EAAY5R,GACRlB,GAAEmC,KAAKsP,OAAOtK,SAAS7G,MACzBwS,EAAY5R,KAEL2R,EAAgB1L,SAAS7G,IAClCwS,EAAY5R,GACH2R,EAAgB1L,SAAS7G,IAClCwS,EAAY5R,GACHlB,GAAEmC,KAAKsP,OAAOtK,SAAS7G,MAChCwS,EAAY5R,IAEP4R,GA/PYxM,EAkQrBsL,cAlQqB,WAmQnB,OAAoD,EAA7C5R,GAAEmC,KAAKkE,UAAUW,QAAQ,WAAW7D,QAnQxBmD,EAsQrB8L,iBAtQqB,WAsQF,IAAApG,EAAA7J,KACX4Q,EAAa,GACgB,mBAAxB5Q,KAAKyI,QAAQuG,OACtB4B,EAAW1N,GAAK,SAACqC,GAKf,OAJAA,EAAKsL,QAALC,EAAA,GACKvL,EAAKsL,QACLhH,EAAKpB,QAAQuG,OAAOzJ,EAAKsL,UAAY,IAEnCtL,GAGTqL,EAAW5B,OAAShP,KAAKyI,QAAQuG,OAEnC,IAAM+B,EAAe,CACnBJ,UAAW3Q,KAAKyQ,gBAChBO,UAAW,CACThC,OAAQ4B,EACR3B,KAAM,CACJgC,QAASjR,KAAKyI,QAAQwG,MAExBiC,gBAAiB,CACfC,kBAAmBnR,KAAKyI,QAAQyG,YAWtC,MAL6B,WAAzBlP,KAAKyI,QAAQ2G,UACf2B,EAAaC,UAAUI,WAAa,CAClCH,SAAS,IAGNF,GAtSY/R,EA2SdoG,iBA3Sc,SA2SGnD,GACtB,OAAOjC,KAAKqF,KAAK,WACf,IAAIE,EAAO1H,GAAEmC,MAAMuF,KAAKxH,IAQxB,GALKwH,IACHA,EAAO,IAAIvG,EAASgB,KAHY,iBAAXiC,EAAsBA,EAAS,MAIpDpE,GAAEmC,MAAMuF,KAAKxH,GAAUwH,IAGH,iBAAXtD,EAAqB,CAC9B,GAA4B,oBAAjBsD,EAAKtD,GACd,MAAM,IAAI6J,UAAJ,oBAAkC7J,EAAlC,KAERsD,EAAKtD,SAzTUjD,EA8Td6Q,YA9Tc,SA8TFzM,GACjB,IAAIA,GA7SyB,IA6SfA,EAAM8G,QACH,UAAf9G,EAAMkD,MAjTqB,IAiTDlD,EAAM8G,OAKlC,IADA,IAAMmH,EAAUxT,GAAEsM,UAAUtM,GAAES,KACrBuO,EAAI,EAAGA,EAAIwE,EAAQrQ,OAAQ6L,IAAK,CACvC,IAAMjI,EAAS5F,EAAS2Q,sBAAsB0B,EAAQxE,IAChDyE,EAAUzT,GAAEwT,EAAQxE,IAAItH,KAAKxH,IAC7B4M,EAAgB,CACpBA,cAAe0G,EAAQxE,IAGzB,GAAKyE,EAAL,CAIA,IAAMC,EAAeD,EAAQhC,MAC7B,GAAKzR,GAAE+G,GAAQI,SAAS7G,OAIpBiF,IAAyB,UAAfA,EAAMkD,MAChB,kBAAkBvD,KAAKK,EAAMK,OAAOwG,UAA2B,UAAf7G,EAAMkD,MAvU/B,IAuUmDlD,EAAM8G,QAChFrM,GAAE8I,SAAS/B,EAAQxB,EAAMK,SAF7B,CAMA,IAAM+N,EAAY3T,GAAEK,MAAMA,GAAMmO,KAAM1B,GACtC9M,GAAE+G,GAAQnD,QAAQ+P,GACdA,EAAUhN,uBAMV,iBAAkB/D,SAASsJ,iBAC7BlM,GAAE4C,SAASyP,MAAM/E,WAAWvB,IAAI,YAAa,KAAM/L,GAAEsS,MAGvDkB,EAAQxE,GAAGhG,aAAa,gBAAiB,SAEzChJ,GAAE0T,GAAcxM,YAAY5G,IAC5BN,GAAE+G,GACCG,YAAY5G,IACZsD,QAAQ5D,GAAEK,MAAMA,GAAMoO,OAAQ3B,SA5WhB3L,EAgXd2Q,sBAhXc,SAgXQ/O,GAC3B,IAAIgE,EACE/D,EAAWlB,GAAKgB,uBAAuBC,GAM7C,OAJIC,IACF+D,EAAS/G,GAAEgD,GAAU,IAGhB+D,GAAUhE,EAAQ6Q,YAxXNzS,EA4Xd0S,uBA5Xc,SA4XStO,GAQ5B,IAAI,kBAAkBL,KAAKK,EAAMK,OAAOwG,WAtXX,KAuXzB7G,EAAM8G,OAxXmB,KAwXQ9G,EAAM8G,QApXd,KAqX1B9G,EAAM8G,OAtXoB,KAsXY9G,EAAM8G,OAC3CrM,GAAEuF,EAAMK,QAAQoB,QAAQvG,IAAe0C,SAAWlC,GAAeiE,KAAKK,EAAM8G,UAIhF9G,EAAMsC,iBACNtC,EAAMmN,mBAEFvQ,KAAK0P,WAAY7R,GAAEmC,MAAMgF,SAAS7G,KAAtC,CAIA,IAAMyG,EAAW5F,EAAS2Q,sBAAsB3P,MAC1C4P,EAAW/R,GAAE+G,GAAQI,SAAS7G,IAEpC,IAAKyR,GAxYwB,KAwYXxM,EAAM8G,OAvYK,KAuYuB9G,EAAM8G,UACrD0F,GAzYwB,KAyYXxM,EAAM8G,OAxYK,KAwYuB9G,EAAM8G,OAD1D,CAWA,IAAMyH,EAAQ9T,GAAE+G,GAAQ7D,KAAKzC,IAAwBuH,MAErD,GAAqB,IAAjB8L,EAAM3Q,OAAV,CAIA,IAAIwI,EAAQmI,EAAMvH,QAAQhH,EAAMK,QAtZH,KAwZzBL,EAAM8G,OAAsC,EAARV,GACtCA,IAxZ2B,KA2ZzBpG,EAAM8G,OAAgCV,EAAQmI,EAAM3Q,OAAS,GAC/DwI,IAGEA,EAAQ,IACVA,EAAQ,GAGVmI,EAAMnI,GAAO5C,aA/Bb,CAEE,GA1Y2B,KA0YvBxD,EAAM8G,MAA0B,CAClC,IAAMhE,EAASrI,GAAE+G,GAAQ7D,KAAKzC,IAAsB,GACpDT,GAAEqI,GAAQzE,QAAQ,SAGpB5D,GAAEmC,MAAMyB,QAAQ,YA5ZCkE,EAAA3G,EAAA,KAAA,CAAA,CAAA4G,IAAA,UAAAC,IAAA,WAkGnB,MA1F6B,UARV,CAAAD,IAAA,UAAAC,IAAA,WAsGnB,OAAOrH,KAtGY,CAAAoH,IAAA,cAAAC,IAAA,WA0GnB,OAAOpH,OA1GYO,EAAA,GA8bvBnB,GAAE4C,UACCqF,GAAG5H,GAAM4Q,iBAAkBxQ,GAAsBU,GAAS0S,wBAC1D5L,GAAG5H,GAAM4Q,iBAAkBxQ,GAAeU,GAAS0S,wBACnD5L,GAAM5H,GAAM+F,eAHf,IAGiC/F,GAAM6Q,eAAkB/P,GAAS6Q,aAC/D/J,GAAG5H,GAAM+F,eAAgB3F,GAAsB,SAAU8E,GACxDA,EAAMsC,iBACNtC,EAAMmN,kBACNvR,GAASoG,iBAAiB7C,KAAK1E,GAAEmC,MAAO,YAEzC8F,GAAG5H,GAAM+F,eAAgB3F,GAAqB,SAACsT,GAC9CA,EAAErB,oBASN1S,GAAEqF,GAAGpF,IAAQkB,GAASoG,iBACtBvH,GAAEqF,GAAGpF,IAAMiI,YAAc/G,GACzBnB,GAAEqF,GAAGpF,IAAMkI,WAAa,WAEtB,OADAnI,GAAEqF,GAAGpF,IAAQG,GACNe,GAASoG,kBAGXpG,ICzdHC,IAOEnB,GAAqB,QAGrBE,GAAAA,KADAD,GAAqB,YAGrBE,IAZQJ,GAsjBbA,GA1iB4BqF,GAAGpF,IAG1BU,GAAU,CACdqT,UAAW,EACX5K,UAAW,EACXL,OAAW,EACX0G,MAAW,GAGP7O,GAAc,CAClBoT,SAAW,mBACX5K,SAAW,UACXL,MAAW,UACX0G,KAAW,WAGPpP,GAAQ,CACZmO,KAAAA,OAA2BrO,GAC3BsO,OAAAA,SAA6BtO,GAC7BmO,KAAAA,OAA2BnO,GAC3BoO,MAAAA,QAA4BpO,GAC5B8T,QAAAA,UAA8B9T,GAC9B+T,OAAAA,SAA6B/T,GAC7BgU,cAAAA,gBAAoChU,GACpCiU,gBAAAA,kBAAsCjU,GACtCkU,gBAAAA,kBAAsClU,GACtCmU,kBAAAA,oBAAwCnU,GACxCiG,eAAAA,QAA4BjG,GA7BH,aAgCrBG,GACiB,0BADjBA,GAEiB,iBAFjBA,GAGiB,aAHjBA,GAIiB,OAJjBA,GAKiB,OAGjBG,GAAW,CACf8T,OAAqB,gBACrB5F,YAAqB,wBACrB6F,aAAqB,yBACrBC,cAAqB,oDACrBC,eAAqB,cACrBC,eAAqB,mBASjBvT,GAlEc,WAmElB,SAAAA,EAAY2B,EAASqB,GACnBjC,KAAKyI,QAAuBzI,KAAK0I,WAAWzG,GAC5CjC,KAAKkE,SAAuBtD,EAC5BZ,KAAKyS,QAAuB5U,GAAE+C,GAASG,KAAKzC,GAAS8T,QAAQ,GAC7DpS,KAAK0S,UAAuB,KAC5B1S,KAAK2S,UAAuB,EAC5B3S,KAAK4S,oBAAuB,EAC5B5S,KAAK6S,sBAAuB,EAC5B7S,KAAK8S,gBAAuB,EA3EZ,IAAA3O,EAAAlF,EAAAoD,UAAA,OAAA8B,EA0FlB+B,OA1FkB,SA0FXyE,GACL,OAAO3K,KAAK2S,SAAW3S,KAAKqN,OAASrN,KAAKsN,KAAK3C,IA3F/BxG,EA8FlBmJ,KA9FkB,SA8Fb3C,GAAe,IAAA5K,EAAAC,KAClB,IAAIA,KAAKyM,mBAAoBzM,KAAK2S,SAAlC,CAII9U,GAAEmC,KAAKkE,UAAUc,SAAS7G,MAC5B6B,KAAKyM,kBAAmB,GAG1B,IAAMqD,EAAYjS,GAAEK,MAAMA,GAAMiO,KAAM,CACpCxB,cAAAA,IAGF9M,GAAEmC,KAAKkE,UAAUzC,QAAQqO,GAErB9P,KAAK2S,UAAY7C,EAAUtL,uBAI/BxE,KAAK2S,UAAW,EAEhB3S,KAAK+S,kBACL/S,KAAKgT,gBAELhT,KAAKiT,gBAELpV,GAAE4C,SAASyP,MAAM9E,SAASjN,IAE1B6B,KAAKkT,kBACLlT,KAAKmT,kBAELtV,GAAEmC,KAAKkE,UAAU4B,GACf5H,GAAM8T,cACN1T,GAAS+T,aACT,SAACjP,GAAD,OAAWrD,EAAKsN,KAAKjK,KAGvBvF,GAAEmC,KAAKyS,SAAS3M,GAAG5H,GAAMiU,kBAAmB,WAC1CtU,GAAEkC,EAAKmE,UAAUhE,IAAIhC,GAAMgU,gBAAiB,SAAC9O,GACvCvF,GAAEuF,EAAMK,QAAQC,GAAG3D,EAAKmE,YAC1BnE,EAAK8S,sBAAuB,OAKlC7S,KAAKoT,cAAc,WAAA,OAAMrT,EAAKsT,aAAa1I,QA3I3BxG,EA8IlBkJ,KA9IkB,SA8IbjK,GAAO,IAAAyG,EAAA7J,KAKV,GAJIoD,GACFA,EAAMsC,kBAGJ1F,KAAKyM,kBAAqBzM,KAAK2S,SAAnC,CAIA,IAAMnB,EAAY3T,GAAEK,MAAMA,GAAMmO,MAIhC,GAFAxO,GAAEmC,KAAKkE,UAAUzC,QAAQ+P,GAEpBxR,KAAK2S,WAAYnB,EAAUhN,qBAAhC,CAIAxE,KAAK2S,UAAW,EAChB,IAAMW,EAAazV,GAAEmC,KAAKkE,UAAUc,SAAS7G,IAiB7C,GAfImV,IACFtT,KAAKyM,kBAAmB,GAG1BzM,KAAKkT,kBACLlT,KAAKmT,kBAELtV,GAAE4C,UAAUmJ,IAAI1L,GAAM4T,SAEtBjU,GAAEmC,KAAKkE,UAAUa,YAAY5G,IAE7BN,GAAEmC,KAAKkE,UAAU0F,IAAI1L,GAAM8T,eAC3BnU,GAAEmC,KAAKyS,SAAS7I,IAAI1L,GAAMiU,mBAGtBmB,EAAY,CACd,IAAMnS,EAAsBxB,GAAKuB,iCAAiClB,KAAKkE,UAEvErG,GAAEmC,KAAKkE,UACJhE,IAAIP,GAAKC,eAAgB,SAACwD,GAAD,OAAWyG,EAAK0J,WAAWnQ,KACpDD,qBAAqBhC,QAExBnB,KAAKuT,gBAxLSpP,EA4LlBO,QA5LkB,WA6LhB7G,GAAE8G,WAAW3E,KAAKkE,SAAUnG,IAE5BF,GAAEoO,OAAQxL,SAAUT,KAAKkE,SAAUlE,KAAK0S,WAAW9I,IAAI5L,IAEvDgC,KAAKyI,QAAuB,KAC5BzI,KAAKkE,SAAuB,KAC5BlE,KAAKyS,QAAuB,KAC5BzS,KAAK0S,UAAuB,KAC5B1S,KAAK2S,SAAuB,KAC5B3S,KAAK4S,mBAAuB,KAC5B5S,KAAK6S,qBAAuB,KAC5B7S,KAAK8S,gBAAuB,MAxMZ3O,EA2MlBqP,aA3MkB,WA4MhBxT,KAAKiT,iBA5MW9O,EAiNlBuE,WAjNkB,SAiNPzG,GAMT,OALAA,EAAAA,EAAAA,GACKzD,GACAyD,GAELtC,GAAKoC,gBAAgBjE,GAAMmE,EAAQxD,IAC5BwD,GAvNSkC,EA0NlBkP,aA1NkB,SA0NL1I,GAAe,IAAAY,EAAAvL,KACpBsT,EAAazV,GAAEmC,KAAKkE,UAAUc,SAAS7G,IAExC6B,KAAKkE,SAASuN,YAChBzR,KAAKkE,SAASuN,WAAW3P,WAAa2R,KAAKC,cAE5CjT,SAASyP,KAAKyD,YAAY3T,KAAKkE,UAGjClE,KAAKkE,SAAS2J,MAAMuB,QAAU,QAC9BpP,KAAKkE,SAAS0P,gBAAgB,eAC9B5T,KAAKkE,SAAS2P,UAAY,EAEtBP,GACF3T,GAAK4B,OAAOvB,KAAKkE,UAGnBrG,GAAEmC,KAAKkE,UAAUkH,SAASjN,IAEtB6B,KAAKyI,QAAQ7B,OACf5G,KAAK8T,gBAGP,IAAMC,EAAalW,GAAEK,MAAMA,GAAMkO,MAAO,CACtCzB,cAAAA,IAGIqJ,EAAqB,WACrBzI,EAAK9C,QAAQ7B,OACf2E,EAAKrH,SAAS0C,QAEhB2E,EAAKkB,kBAAmB,EACxB5O,GAAE0N,EAAKrH,UAAUzC,QAAQsS,IAG3B,GAAIT,EAAY,CACd,IAAMnS,EAAsBxB,GAAKuB,iCAAiClB,KAAKkE,UAEvErG,GAAEmC,KAAKyS,SACJvS,IAAIP,GAAKC,eAAgBoU,GACzB7Q,qBAAqBhC,QAExB6S,KApQc7P,EAwQlB2P,cAxQkB,WAwQF,IAAAG,EAAAjU,KACdnC,GAAE4C,UACCmJ,IAAI1L,GAAM4T,SACVhM,GAAG5H,GAAM4T,QAAS,SAAC1O,GACd3C,WAAa2C,EAAMK,QACnBwQ,EAAK/P,WAAad,EAAMK,QACsB,IAA9C5F,GAAEoW,EAAK/P,UAAUgQ,IAAI9Q,EAAMK,QAAQzC,QACrCiT,EAAK/P,SAAS0C,WA/QJzC,EAoRlB+O,gBApRkB,WAoRA,IAAAiB,EAAAnU,KACZA,KAAK2S,UAAY3S,KAAKyI,QAAQxB,SAChCpJ,GAAEmC,KAAKkE,UAAU4B,GAAG5H,GAAM+T,gBAAiB,SAAC7O,GAzQvB,KA0QfA,EAAM8G,QACR9G,EAAMsC,iBACNyO,EAAK9G,UAGCrN,KAAK2S,UACf9U,GAAEmC,KAAKkE,UAAU0F,IAAI1L,GAAM+T,kBA7Rb9N,EAiSlBgP,gBAjSkB,WAiSA,IAAAiB,EAAApU,KACZA,KAAK2S,SACP9U,GAAEoO,QAAQnG,GAAG5H,GAAM6T,OAAQ,SAAC3O,GAAD,OAAWgR,EAAKZ,aAAapQ,KAExDvF,GAAEoO,QAAQrC,IAAI1L,GAAM6T,SArSN5N,EAySlBoP,WAzSkB,WAySL,IAAAc,EAAArU,KACXA,KAAKkE,SAAS2J,MAAMuB,QAAU,OAC9BpP,KAAKkE,SAAS2C,aAAa,eAAe,GAC1C7G,KAAKyM,kBAAmB,EACxBzM,KAAKoT,cAAc,WACjBvV,GAAE4C,SAASyP,MAAMnL,YAAY5G,IAC7BkW,EAAKC,oBACLD,EAAKE,kBACL1W,GAAEwW,EAAKnQ,UAAUzC,QAAQvD,GAAMoO,WAjTjBnI,EAqTlBqQ,gBArTkB,WAsTZxU,KAAK0S,YACP7U,GAAEmC,KAAK0S,WAAWvN,SAClBnF,KAAK0S,UAAY,OAxTHvO,EA4TlBiP,cA5TkB,SA4TJqB,GAAU,IAAAC,EAAA1U,KAChB2U,EAAU9W,GAAEmC,KAAKkE,UAAUc,SAAS7G,IACtCA,GAAiB,GAErB,GAAI6B,KAAK2S,UAAY3S,KAAKyI,QAAQoJ,SAAU,CA+B1C,GA9BA7R,KAAK0S,UAAYjS,SAASmU,cAAc,OACxC5U,KAAK0S,UAAUmC,UAAY1W,GAEvBwW,GACF9W,GAAEmC,KAAK0S,WAAWtH,SAASuJ,GAG7B9W,GAAEmC,KAAK0S,WAAWoC,SAASrU,SAASyP,MAEpCrS,GAAEmC,KAAKkE,UAAU4B,GAAG5H,GAAM8T,cAAe,SAAC5O,GACpCsR,EAAK7B,qBACP6B,EAAK7B,sBAAuB,EAG1BzP,EAAMK,SAAWL,EAAMqL,gBAGG,WAA1BiG,EAAKjM,QAAQoJ,SACf6C,EAAKxQ,SAAS0C,QAEd8N,EAAKrH,UAILsH,GACFhV,GAAK4B,OAAOvB,KAAK0S,WAGnB7U,GAAEmC,KAAK0S,WAAWtH,SAASjN,KAEtBsW,EACH,OAGF,IAAKE,EAEH,YADAF,IAIF,IAAMM,EAA6BpV,GAAKuB,iCAAiClB,KAAK0S,WAE9E7U,GAAEmC,KAAK0S,WACJxS,IAAIP,GAAKC,eAAgB6U,GACzBtR,qBAAqB4R,QACnB,IAAK/U,KAAK2S,UAAY3S,KAAK0S,UAAW,CAC3C7U,GAAEmC,KAAK0S,WAAW3N,YAAY5G,IAE9B,IAAM6W,EAAiB,WACrBN,EAAKF,kBACDC,GACFA,KAIJ,GAAI5W,GAAEmC,KAAKkE,UAAUc,SAAS7G,IAAiB,CAC7C,IAAM4W,EAA6BpV,GAAKuB,iCAAiClB,KAAK0S,WAE9E7U,GAAEmC,KAAK0S,WACJxS,IAAIP,GAAKC,eAAgBoV,GACzB7R,qBAAqB4R,QAExBC,SAEOP,GACTA,KAjYctQ,EA0YlB8O,cA1YkB,WA2YhB,IAAMgC,EACJjV,KAAKkE,SAASgR,aAAezU,SAASsJ,gBAAgBoL,cAEnDnV,KAAK4S,oBAAsBqC,IAC9BjV,KAAKkE,SAAS2J,MAAMuH,YAAiBpV,KAAK8S,gBAA1C,MAGE9S,KAAK4S,qBAAuBqC,IAC9BjV,KAAKkE,SAAS2J,MAAMwH,aAAkBrV,KAAK8S,gBAA3C,OAnZc3O,EAuZlBmQ,kBAvZkB,WAwZhBtU,KAAKkE,SAAS2J,MAAMuH,YAAc,GAClCpV,KAAKkE,SAAS2J,MAAMwH,aAAe,IAzZnBlR,EA4ZlB4O,gBA5ZkB,WA6ZhB,IAAMuC,EAAO7U,SAASyP,KAAKhC,wBAC3BlO,KAAK4S,mBAAqB0C,EAAKC,KAAOD,EAAKE,MAAQvJ,OAAOwJ,WAC1DzV,KAAK8S,gBAAkB9S,KAAK0V,sBA/ZZvR,EAkalB6O,cAlakB,WAkaF,IAAA2C,EAAA3V,KACd,GAAIA,KAAK4S,mBAAoB,CAK3B/U,GAAES,GAASgU,eAAejN,KAAK,SAACmE,EAAO5I,GACrC,IAAMgV,EAAgB/X,GAAE+C,GAAS,GAAGiN,MAAMwH,aACpCQ,EAAoBhY,GAAE+C,GAASQ,IAAI,iBACzCvD,GAAE+C,GAAS2E,KAAK,gBAAiBqQ,GAAexU,IAAI,gBAAoBC,WAAWwU,GAAqBF,EAAK7C,gBAA7G,QAIFjV,GAAES,GAASiU,gBAAgBlN,KAAK,SAACmE,EAAO5I,GACtC,IAAMkV,EAAejY,GAAE+C,GAAS,GAAGiN,MAAMkI,YACnCC,EAAmBnY,GAAE+C,GAASQ,IAAI,gBACxCvD,GAAE+C,GAAS2E,KAAK,eAAgBuQ,GAAc1U,IAAI,eAAmBC,WAAW2U,GAAoBL,EAAK7C,gBAAzG,QAIFjV,GAAES,GAASkU,gBAAgBnN,KAAK,SAACmE,EAAO5I,GACtC,IAAMkV,EAAejY,GAAE+C,GAAS,GAAGiN,MAAMkI,YACnCC,EAAmBnY,GAAE+C,GAASQ,IAAI,gBACxCvD,GAAE+C,GAAS2E,KAAK,eAAgBuQ,GAAc1U,IAAI,eAAmBC,WAAW2U,GAAoBL,EAAK7C,gBAAzG,QAIF,IAAM8C,EAAgBnV,SAASyP,KAAKrC,MAAMwH,aACpCQ,EAAoBhY,GAAE4C,SAASyP,MAAM9O,IAAI,iBAC/CvD,GAAE4C,SAASyP,MAAM3K,KAAK,gBAAiBqQ,GAAexU,IAAI,gBAAoBC,WAAWwU,GAAqB7V,KAAK8S,gBAAnH,QA/bc3O,EAmclBoQ,gBAnckB,WAqchB1W,GAAES,GAASgU,eAAejN,KAAK,SAACmE,EAAO5I,GACrC,IAAMqV,EAAUpY,GAAE+C,GAAS2E,KAAK,iBACT,oBAAZ0Q,GACTpY,GAAE+C,GAASQ,IAAI,gBAAiB6U,GAAStR,WAAW,mBAKxD9G,GAAKS,GAASiU,eAAd,KAAiCjU,GAASkU,gBAAkBnN,KAAK,SAACmE,EAAO5I,GACvE,IAAMsV,EAASrY,GAAE+C,GAAS2E,KAAK,gBACT,oBAAX2Q,GACTrY,GAAE+C,GAASQ,IAAI,eAAgB8U,GAAQvR,WAAW,kBAKtD,IAAMsR,EAAUpY,GAAE4C,SAASyP,MAAM3K,KAAK,iBACf,oBAAZ0Q,GACTpY,GAAE4C,SAASyP,MAAM9O,IAAI,gBAAiB6U,GAAStR,WAAW,kBAvd5CR,EA2dlBuR,mBA3dkB,WA4dhB,IAAMS,EAAY1V,SAASmU,cAAc,OACzCuB,EAAUtB,UAAY1W,GACtBsC,SAASyP,KAAKyD,YAAYwC,GAC1B,IAAMC,EAAiBD,EAAUjI,wBAAwBmI,MAAQF,EAAUG,YAE3E,OADA7V,SAASyP,KAAKqG,YAAYJ,GACnBC,GAjeSnX,EAseXmG,iBAteW,SAseMnD,EAAQ0I,GAC9B,OAAO3K,KAAKqF,KAAK,WACf,IAAIE,EAAO1H,GAAEmC,MAAMuF,KAAKxH,IAClB0K,EAAAA,EAAAA,GACDjK,GACAX,GAAEmC,MAAMuF,OACU,iBAAXtD,GAAuBA,EAASA,EAAS,IAQrD,GALKsD,IACHA,EAAO,IAAItG,EAAMe,KAAMyI,GACvB5K,GAAEmC,MAAMuF,KAAKxH,GAAUwH,IAGH,iBAAXtD,EAAqB,CAC9B,GAA4B,oBAAjBsD,EAAKtD,GACd,MAAM,IAAI6J,UAAJ,oBAAkC7J,EAAlC,KAERsD,EAAKtD,GAAQ0I,QACJlC,EAAQ6E,MACjB/H,EAAK+H,KAAK3C,MA1fEhF,EAAA1G,EAAA,KAAA,CAAA,CAAA2G,IAAA,UAAAC,IAAA,WAiFhB,MAzEuB,UARP,CAAAD,IAAA,UAAAC,IAAA,WAqFhB,OAAOrH,OArFSS,EAAA,GAsgBpBpB,GAAE4C,UAAUqF,GAAG5H,GAAM+F,eAAgB3F,GAASkO,YAAa,SAAUpJ,GAAO,IACtEK,EADsE+S,EAAAxW,KAEpEa,EAAWlB,GAAKgB,uBAAuBX,MAEzCa,IACF4C,EAAS5F,GAAEgD,GAAU,IAGvB,IAAMoB,EAASpE,GAAE4F,GAAQ8B,KAAKxH,IAC1B,SADW+S,EAAA,GAERjT,GAAE4F,GAAQ8B,OACV1H,GAAEmC,MAAMuF,QAGM,MAAjBvF,KAAKiK,SAAoC,SAAjBjK,KAAKiK,SAC/B7G,EAAMsC,iBAGR,IAAMiJ,EAAU9Q,GAAE4F,GAAQvD,IAAIhC,GAAMiO,KAAM,SAAC2D,GACrCA,EAAUtL,sBAKdmK,EAAQzO,IAAIhC,GAAMoO,OAAQ,WACpBzO,GAAE2Y,GAAM9S,GAAG,aACb8S,EAAK5P,YAKX3H,GAAMmG,iBAAiB7C,KAAK1E,GAAE4F,GAASxB,EAAQjC,QASjDnC,GAAEqF,GAAGpF,IAAQmB,GAAMmG,iBACnBvH,GAAEqF,GAAGpF,IAAMiI,YAAc9G,GACzBpB,GAAEqF,GAAGpF,IAAMkI,WAAa,WAEtB,OADAnI,GAAEqF,GAAGpF,IAAQG,GACNgB,GAAMmG,kBAGRnG,ICpjBHK,IAOExB,GAAqB,UAGrBE,GAAAA,KADAD,GAAqB,cAErBE,IAXUJ,GAqsBfA,GA1rB4BqF,GAAGpF,IAC1BoB,GAAqB,aACrBC,GAAqB,IAAI2D,OAAJ,UAAqB5D,GAArB,OAAyC,KAyB9DV,GAAU,CACdiY,WAAsB,EACtBC,SAAsB,uGAGtBjV,QAAsB,cACtBkV,MAAsB,GACtBC,MAAsB,EACtBC,OAhBI9X,GAAgB,CACpB+X,KAAS,OACTC,IAAS,MACTC,MAAS,QACTC,OAAS,SACTC,KAAS,SAYTrW,WAhCIpC,GAAc,CAClBgY,UAAsB,UACtBC,SAAsB,SACtBC,MAAsB,4BACtBlV,QAAsB,SACtBmV,MAAsB,kBACtBC,KAAsB,UACtBhW,SAAsB,mBACtB8P,UAAsB,oBACtB3B,OAAsB,kBACtBmI,UAAsB,2BACtBC,kBAAsB,iBACtBlI,SAAsB,qBAqBtByB,UAAsB,MACtB3B,OAAsB,EACtBmI,WAAsB,EACtBC,kBAAsB,OACtBlI,SAAsB,gBAGlB9P,GAEG,MAGHlB,GAAQ,CACZmO,KAAAA,OAAoBrO,GACpBsO,OAAAA,SAAsBtO,GACtBmO,MARI/M,GACG,QAOapB,GACpBoO,MAAAA,QAAqBpO,GACrBqZ,SAAAA,WAAwBrZ,GACxB6Q,MAAAA,QAAqB7Q,GACrB8T,QAAAA,UAAuB9T,GACvBsZ,SAAAA,WAAwBtZ,GACxBwJ,WAAAA,aAA0BxJ,GAC1ByJ,WAAAA,aAA0BzJ,IAGtBG,GACG,OADHA,GAEG,OAGHG,GAEY,iBAFZA,GAGY,SAGZe,GACK,QADLA,GAEK,QAFLA,GAGK,QAHLA,GAIK,SAULC,GAlGgB,WAmGpB,SAAAA,EAAYsB,EAASqB,GAKnB,GAAsB,oBAAX8N,EACT,MAAM,IAAIjE,UAAU,gEAItB9L,KAAKuX,YAAiB,EACtBvX,KAAKwX,SAAiB,EACtBxX,KAAKyX,YAAiB,GACtBzX,KAAK0X,eAAiB,GACtB1X,KAAKqP,QAAiB,KAGtBrP,KAAKY,QAAUA,EACfZ,KAAKiC,OAAUjC,KAAK0I,WAAWzG,GAC/BjC,KAAK2X,IAAU,KAEf3X,KAAK4X,gBAxHa,IAAAzT,EAAA7E,EAAA+C,UAAA,OAAA8B,EA2JpB0T,OA3JoB,WA4JlB7X,KAAKuX,YAAa,GA5JApT,EA+JpB2T,QA/JoB,WAgKlB9X,KAAKuX,YAAa,GAhKApT,EAmKpB4T,cAnKoB,WAoKlB/X,KAAKuX,YAAcvX,KAAKuX,YApKNpT,EAuKpB+B,OAvKoB,SAuKb9C,GACL,GAAKpD,KAAKuX,WAIV,GAAInU,EAAO,CACT,IAAM4U,EAAUhY,KAAKwQ,YAAYzS,SAC7BuT,EAAUzT,GAAEuF,EAAMqL,eAAelJ,KAAKyS,GAErC1G,IACHA,EAAU,IAAItR,KAAKwQ,YACjBpN,EAAMqL,cACNzO,KAAKiY,sBAEPpa,GAAEuF,EAAMqL,eAAelJ,KAAKyS,EAAS1G,IAGvCA,EAAQoG,eAAeQ,OAAS5G,EAAQoG,eAAeQ,MAEnD5G,EAAQ6G,uBACV7G,EAAQ8G,OAAO,KAAM9G,GAErBA,EAAQ+G,OAAO,KAAM/G,OAElB,CACL,GAAIzT,GAAEmC,KAAKsY,iBAAiBtT,SAAS7G,IAEnC,YADA6B,KAAKqY,OAAO,KAAMrY,MAIpBA,KAAKoY,OAAO,KAAMpY,QArMFmE,EAyMpBO,QAzMoB,WA0MlBsF,aAAahK,KAAKwX,UAElB3Z,GAAE8G,WAAW3E,KAAKY,QAASZ,KAAKwQ,YAAYzS,UAE5CF,GAAEmC,KAAKY,SAASgJ,IAAI5J,KAAKwQ,YAAYxS,WACrCH,GAAEmC,KAAKY,SAASiE,QAAQ,UAAU+E,IAAI,iBAElC5J,KAAK2X,KACP9Z,GAAEmC,KAAK2X,KAAKxS,SAGdnF,KAAKuX,WAAiB,KACtBvX,KAAKwX,SAAiB,KACtBxX,KAAKyX,YAAiB,MACtBzX,KAAK0X,eAAiB,QAClB1X,KAAKqP,SACPrP,KAAKqP,QAAQe,UAGfpQ,KAAKqP,QAAU,KACfrP,KAAKY,QAAU,KACfZ,KAAKiC,OAAU,KACfjC,KAAK2X,IAAU,MAhOGxT,EAmOpBmJ,KAnOoB,WAmOb,IAAAvN,EAAAC,KACL,GAAuC,SAAnCnC,GAAEmC,KAAKY,SAASQ,IAAI,WACtB,MAAM,IAAI4B,MAAM,uCAGlB,IAAM8M,EAAYjS,GAAEK,MAAM8B,KAAKwQ,YAAYtS,MAAMiO,MACjD,GAAInM,KAAKuY,iBAAmBvY,KAAKuX,WAAY,CAC3C1Z,GAAEmC,KAAKY,SAASa,QAAQqO,GAExB,IAAM0I,EAAa3a,GAAE8I,SACnB3G,KAAKY,QAAQ6X,cAAc1O,gBAC3B/J,KAAKY,SAGP,GAAIkP,EAAUtL,uBAAyBgU,EACrC,OAGF,IAAMb,EAAQ3X,KAAKsY,gBACbI,EAAQ/Y,GAAKU,OAAOL,KAAKwQ,YAAY1S,MAE3C6Z,EAAI9Q,aAAa,KAAM6R,GACvB1Y,KAAKY,QAAQiG,aAAa,mBAAoB6R,GAE9C1Y,KAAK2Y,aAED3Y,KAAKiC,OAAOwU,WACd5Y,GAAE8Z,GAAKvM,SAASjN,IAGlB,IAAMwS,EAA8C,mBAA1B3Q,KAAKiC,OAAO0O,UAClC3Q,KAAKiC,OAAO0O,UAAUpO,KAAKvC,KAAM2X,EAAK3X,KAAKY,SAC3CZ,KAAKiC,OAAO0O,UAEViI,EAAa5Y,KAAK6Y,eAAelI,GACvC3Q,KAAK8Y,mBAAmBF,GAExB,IAAMzB,GAAsC,IAA1BnX,KAAKiC,OAAOkV,UAAsB1W,SAASyP,KAAOrS,GAAEmC,KAAKiC,OAAOkV,WAElFtZ,GAAE8Z,GAAKpS,KAAKvF,KAAKwQ,YAAYzS,SAAUiC,MAElCnC,GAAE8I,SAAS3G,KAAKY,QAAQ6X,cAAc1O,gBAAiB/J,KAAK2X,MAC/D9Z,GAAE8Z,GAAK7C,SAASqC,GAGlBtZ,GAAEmC,KAAKY,SAASa,QAAQzB,KAAKwQ,YAAYtS,MAAMmZ,UAE/CrX,KAAKqP,QAAU,IAAIU,EAAO/P,KAAKY,QAAS+W,EAAK,CAC3ChH,UAAWiI,EACX5H,UAAW,CACThC,OAAQ,CACNA,OAAQhP,KAAKiC,OAAO+M,QAEtBC,KAAM,CACJ8J,SAAU/Y,KAAKiC,OAAOmV,mBAExB4B,MAAO,CACLpY,QAAStC,IAEX4S,gBAAiB,CACfC,kBAAmBnR,KAAKiC,OAAOiN,WAGnC+J,SAAU,SAAC1T,GACLA,EAAK2T,oBAAsB3T,EAAKoL,WAClC5Q,EAAKoZ,6BAA6B5T,IAGtC6T,SAAU,SAAC7T,GACTxF,EAAKoZ,6BAA6B5T,MAItC1H,GAAE8Z,GAAKvM,SAASjN,IAMZ,iBAAkBsC,SAASsJ,iBAC7BlM,GAAE4C,SAASyP,MAAM/E,WAAWrF,GAAG,YAAa,KAAMjI,GAAEsS,MAGtD,IAAMkJ,EAAW,WACXtZ,EAAKkC,OAAOwU,WACd1W,EAAKuZ,iBAEP,IAAMC,EAAiBxZ,EAAK0X,YAC5B1X,EAAK0X,YAAkB,KAEvB5Z,GAAEkC,EAAKa,SAASa,QAAQ1B,EAAKyQ,YAAYtS,MAAMkO,OAE3CmN,IAAmBna,IACrBW,EAAKsY,OAAO,KAAMtY,IAItB,GAAIlC,GAAEmC,KAAK2X,KAAK3S,SAAS7G,IAAiB,CACxC,IAAMgD,EAAqBxB,GAAKuB,iCAAiClB,KAAK2X,KAEtE9Z,GAAEmC,KAAK2X,KACJzX,IAAIP,GAAKC,eAAgByZ,GACzBlW,qBAAqBhC,QAExBkY,MA3UclV,EAgVpBkJ,KAhVoB,SAgVfoH,GAAU,IAAA5K,EAAA7J,KACP2X,EAAY3X,KAAKsY,gBACjB9G,EAAY3T,GAAEK,MAAM8B,KAAKwQ,YAAYtS,MAAMmO,MAC3CgN,EAAW,WACXxP,EAAK4N,cAAgBrY,IAAmBuY,EAAIlG,YAC9CkG,EAAIlG,WAAW8E,YAAYoB,GAG7B9N,EAAK2P,iBACL3P,EAAKjJ,QAAQgT,gBAAgB,oBAC7B/V,GAAEgM,EAAKjJ,SAASa,QAAQoI,EAAK2G,YAAYtS,MAAMoO,QAC1B,OAAjBzC,EAAKwF,SACPxF,EAAKwF,QAAQe,UAGXqE,GACFA,KAMJ,GAFA5W,GAAEmC,KAAKY,SAASa,QAAQ+P,IAEpBA,EAAUhN,qBAAd,CAgBA,GAZA3G,GAAE8Z,GAAK5S,YAAY5G,IAIf,iBAAkBsC,SAASsJ,iBAC7BlM,GAAE4C,SAASyP,MAAM/E,WAAWvB,IAAI,YAAa,KAAM/L,GAAEsS,MAGvDnQ,KAAK0X,eAAerY,KAAiB,EACrCW,KAAK0X,eAAerY,KAAiB,EACrCW,KAAK0X,eAAerY,KAAiB,EAEjCxB,GAAEmC,KAAK2X,KAAK3S,SAAS7G,IAAiB,CACxC,IAAMgD,EAAqBxB,GAAKuB,iCAAiCyW,GAEjE9Z,GAAE8Z,GACCzX,IAAIP,GAAKC,eAAgByZ,GACzBlW,qBAAqBhC,QAExBkY,IAGFrZ,KAAKyX,YAAc,KAhYDtT,EAmYpBkM,OAnYoB,WAoYG,OAAjBrQ,KAAKqP,SACPrP,KAAKqP,QAAQiB,kBArYGnM,EA2YpBoU,cA3YoB,WA4YlB,OAAO5W,QAAQ3B,KAAKyZ,aA5YFtV,EA+YpB2U,mBA/YoB,SA+YDF,GACjB/a,GAAEmC,KAAKsY,iBAAiBlN,SAAYlM,GAApC,IAAoD0Z,IAhZlCzU,EAmZpBmU,cAnZoB,WAqZlB,OADAtY,KAAK2X,IAAM3X,KAAK2X,KAAO9Z,GAAEmC,KAAKiC,OAAOyU,UAAU,GACxC1W,KAAK2X,KArZMxT,EAwZpBwU,WAxZoB,WAyZlB,IAAMe,EAAO7b,GAAEmC,KAAKsY,iBACpBtY,KAAK2Z,kBAAkBD,EAAK3Y,KAAKzC,IAAyB0B,KAAKyZ,YAC/DC,EAAK3U,YAAe5G,GAApB,IAAsCA,KA3ZpBgG,EA8ZpBwV,kBA9ZoB,SA8ZFrU,EAAUsU,GAC1B,IAAM/C,EAAO7W,KAAKiC,OAAO4U,KACF,iBAAZ+C,IAAyBA,EAAQ9X,UAAY8X,EAAQxL,QAE1DyI,EACGhZ,GAAE+b,GAAShV,SAASlB,GAAG4B,IAC1BA,EAASuU,QAAQC,OAAOF,GAG1BtU,EAASyU,KAAKlc,GAAE+b,GAASG,QAG3BzU,EAASuR,EAAO,OAAS,QAAQ+C,IA1ajBzV,EA8apBsV,SA9aoB,WA+alB,IAAI9C,EAAQ3W,KAAKY,QAAQE,aAAa,uBAQtC,OANK6V,IACHA,EAAqC,mBAAtB3W,KAAKiC,OAAO0U,MACvB3W,KAAKiC,OAAO0U,MAAMpU,KAAKvC,KAAKY,SAC5BZ,KAAKiC,OAAO0U,OAGXA,GAvbWxS,EA4bpB0U,eA5boB,SA4bLlI,GACb,OAAO5R,GAAc4R,EAAU1N,gBA7bbkB,EAgcpByT,cAhcoB,WAgcJ,IAAArM,EAAAvL,KACGA,KAAKiC,OAAOR,QAAQH,MAAM,KAElC0Y,QAAQ,SAACvY,GAChB,GAAgB,UAAZA,EACF5D,GAAE0N,EAAK3K,SAASkF,GACdyF,EAAKiF,YAAYtS,MAAM2Q,MACvBtD,EAAKtJ,OAAOpB,SACZ,SAACuC,GAAD,OAAWmI,EAAKrF,OAAO9C,UAEpB,GAAI3B,IAAYpC,GAAgB,CACrC,IAAM4a,EAAUxY,IAAYpC,GACxBkM,EAAKiF,YAAYtS,MAAMsJ,WACvB+D,EAAKiF,YAAYtS,MAAM4T,QACrBoI,EAAWzY,IAAYpC,GACzBkM,EAAKiF,YAAYtS,MAAMuJ,WACvB8D,EAAKiF,YAAYtS,MAAMoZ,SAE3BzZ,GAAE0N,EAAK3K,SACJkF,GACCmU,EACA1O,EAAKtJ,OAAOpB,SACZ,SAACuC,GAAD,OAAWmI,EAAK6M,OAAOhV,KAExB0C,GACCoU,EACA3O,EAAKtJ,OAAOpB,SACZ,SAACuC,GAAD,OAAWmI,EAAK8M,OAAOjV,KAI7BvF,GAAE0N,EAAK3K,SAASiE,QAAQ,UAAUiB,GAChC,gBACA,WAAA,OAAMyF,EAAK8B,WAIXrN,KAAKiC,OAAOpB,SACdb,KAAKiC,OAAL6O,EAAA,GACK9Q,KAAKiC,OADV,CAEER,QAAS,SACTZ,SAAU,KAGZb,KAAKma,aA5eWhW,EAgfpBgW,UAhfoB,WAiflB,IAAMC,SAAmBpa,KAAKY,QAAQE,aAAa,wBAC/Cd,KAAKY,QAAQE,aAAa,UACb,WAAdsZ,KACDpa,KAAKY,QAAQiG,aACX,sBACA7G,KAAKY,QAAQE,aAAa,UAAY,IAExCd,KAAKY,QAAQiG,aAAa,QAAS,MAxfnB1C,EA4fpBiU,OA5foB,SA4fbhV,EAAOkO,GACZ,IAAM0G,EAAUhY,KAAKwQ,YAAYzS,UAEjCuT,EAAUA,GAAWzT,GAAEuF,EAAMqL,eAAelJ,KAAKyS,MAG/C1G,EAAU,IAAItR,KAAKwQ,YACjBpN,EAAMqL,cACNzO,KAAKiY,sBAEPpa,GAAEuF,EAAMqL,eAAelJ,KAAKyS,EAAS1G,IAGnClO,IACFkO,EAAQoG,eACS,YAAftU,EAAMkD,KAAqBjH,GAAgBA,KACzC,GAGFxB,GAAEyT,EAAQgH,iBAAiBtT,SAAS7G,KACrCmT,EAAQmG,cAAgBrY,GACzBkS,EAAQmG,YAAcrY,IAIxB4K,aAAasH,EAAQkG,UAErBlG,EAAQmG,YAAcrY,GAEjBkS,EAAQrP,OAAO2U,OAAUtF,EAAQrP,OAAO2U,MAAMtJ,KAKnDgE,EAAQkG,SAAWrX,WAAW,WACxBmR,EAAQmG,cAAgBrY,IAC1BkS,EAAQhE,QAETgE,EAAQrP,OAAO2U,MAAMtJ,MARtBgE,EAAQhE,SA1hBQnJ,EAqiBpBkU,OAriBoB,SAqiBbjV,EAAOkO,GACZ,IAAM0G,EAAUhY,KAAKwQ,YAAYzS,UAEjCuT,EAAUA,GAAWzT,GAAEuF,EAAMqL,eAAelJ,KAAKyS,MAG/C1G,EAAU,IAAItR,KAAKwQ,YACjBpN,EAAMqL,cACNzO,KAAKiY,sBAEPpa,GAAEuF,EAAMqL,eAAelJ,KAAKyS,EAAS1G,IAGnClO,IACFkO,EAAQoG,eACS,aAAftU,EAAMkD,KAAsBjH,GAAgBA,KAC1C,GAGFiS,EAAQ6G,yBAIZnO,aAAasH,EAAQkG,UAErBlG,EAAQmG,YAAcrY,GAEjBkS,EAAQrP,OAAO2U,OAAUtF,EAAQrP,OAAO2U,MAAMvJ,KAKnDiE,EAAQkG,SAAWrX,WAAW,WACxBmR,EAAQmG,cAAgBrY,IAC1BkS,EAAQjE,QAETiE,EAAQrP,OAAO2U,MAAMvJ,MARtBiE,EAAQjE,SAjkBQlJ,EA4kBpBgU,qBA5kBoB,WA6kBlB,IAAK,IAAM1W,KAAWzB,KAAK0X,eACzB,GAAI1X,KAAK0X,eAAejW,GACtB,OAAO,EAIX,OAAO,GAnlBW0C,EAslBpBuE,WAtlBoB,SAslBTzG,GA4BT,MArB4B,iBAN5BA,EAAAA,EAAAA,GACKjC,KAAKwQ,YAAYhS,QACjBX,GAAEmC,KAAKY,SAAS2E,OACE,iBAAXtD,GAAuBA,EAASA,EAAS,KAGnC2U,QAChB3U,EAAO2U,MAAQ,CACbtJ,KAAMrL,EAAO2U,MACbvJ,KAAMpL,EAAO2U,QAIW,iBAAjB3U,EAAO0U,QAChB1U,EAAO0U,MAAQ1U,EAAO0U,MAAMhU,YAGA,iBAAnBV,EAAO2X,UAChB3X,EAAO2X,QAAU3X,EAAO2X,QAAQjX,YAGlChD,GAAKoC,gBACHjE,GACAmE,EACAjC,KAAKwQ,YAAY/R,aAGZwD,GAlnBWkC,EAqnBpB8T,mBArnBoB,WAsnBlB,IAAMhW,EAAS,GAEf,GAAIjC,KAAKiC,OACP,IAAK,IAAM2D,KAAO5F,KAAKiC,OACjBjC,KAAKwQ,YAAYhS,QAAQoH,KAAS5F,KAAKiC,OAAO2D,KAChD3D,EAAO2D,GAAO5F,KAAKiC,OAAO2D,IAKhC,OAAO3D,GAhoBWkC,EAmoBpBqV,eAnoBoB,WAooBlB,IAAME,EAAO7b,GAAEmC,KAAKsY,iBACd+B,EAAWX,EAAK5L,KAAK,SAASlL,MAAMzD,IACzB,OAAbkb,GAAuC,EAAlBA,EAASrZ,QAChC0Y,EAAK3U,YAAYsV,EAASC,KAAK,MAvoBfnW,EA2oBpBgV,6BA3oBoB,SA2oBS5T,GAC3BvF,KAAKwZ,iBACLxZ,KAAK8Y,mBAAmB9Y,KAAK6Y,eAAetT,EAAKoL,aA7oB/BxM,EAgpBpBmV,eAhpBoB,WAipBlB,IAAM3B,EAAM3X,KAAKsY,gBACXiC,EAAsBva,KAAKiC,OAAOwU,UACA,OAApCkB,EAAI7W,aAAa,iBAGrBjD,GAAE8Z,GAAK5S,YAAY5G,IACnB6B,KAAKiC,OAAOwU,WAAY,EACxBzW,KAAKqN,OACLrN,KAAKsN,OACLtN,KAAKiC,OAAOwU,UAAY8D,IA1pBNjb,EA+pBb8F,iBA/pBa,SA+pBInD,GACtB,OAAOjC,KAAKqF,KAAK,WACf,IAAIE,EAAO1H,GAAEmC,MAAMuF,KAAKxH,IAClB0K,EAA4B,iBAAXxG,GAAuBA,EAE9C,IAAKsD,IAAQ,eAAexC,KAAKd,MAI5BsD,IACHA,EAAO,IAAIjG,EAAQU,KAAMyI,GACzB5K,GAAEmC,MAAMuF,KAAKxH,GAAUwH,IAGH,iBAAXtD,GAAqB,CAC9B,GAA4B,oBAAjBsD,EAAKtD,GACd,MAAM,IAAI6J,UAAJ,oBAAkC7J,EAAlC,KAERsD,EAAKtD,SAjrBS0D,EAAArG,EAAA,KAAA,CAAA,CAAAsG,IAAA,UAAAC,IAAA,WA8HlB,MAtHuB,UARL,CAAAD,IAAA,UAAAC,IAAA,WAkIlB,OAAOrH,KAlIW,CAAAoH,IAAA,OAAAC,IAAA,WAsIlB,OAAO/H,KAtIW,CAAA8H,IAAA,WAAAC,IAAA,WA0IlB,OAAO9H,KA1IW,CAAA6H,IAAA,QAAAC,IAAA,WA8IlB,OAAO3H,KA9IW,CAAA0H,IAAA,YAAAC,IAAA,WAkJlB,OAAO7H,KAlJW,CAAA4H,IAAA,cAAAC,IAAA,WAsJlB,OAAOpH,OAtJWa,EAAA,GA6rBtBzB,GAAEqF,GAAGpF,IAAQwB,GAAQ8F,iBACrBvH,GAAEqF,GAAGpF,IAAMiI,YAAczG,GACzBzB,GAAEqF,GAAGpF,IAAMkI,WAAa,WAEtB,OADAnI,GAAEqF,GAAGpF,IAAQG,GACNqB,GAAQ8F,kBAGV9F,ICrsBHC,IAOEzB,GAAsB,UAGtBE,GAAAA,KADAD,GAAsB,cAEtBE,IAXUJ,GA+KfA,GApK6BqF,GAAGpF,IAC3BoB,GAAsB,aACtBC,GAAsB,IAAI2D,OAAJ,UAAqB5D,GAArB,OAAyC,KAE/DV,GAAAA,EAAAA,GACDc,GAAQd,QADP,CAEJmS,UAAY,QACZlP,QAAY,QACZmY,QAAY,GACZlD,SAAY,wIAMRjY,GAAAA,EAAAA,GACDa,GAAQb,YADP,CAEJmb,QAAU,8BAGNzb,GACG,OAIHG,GACM,kBADNA,GAEM,gBAGNJ,GAAQ,CACZmO,KAAAA,OAAoBrO,GACpBsO,OAAAA,SAAsBtO,GACtBmO,MAbIhO,GAEG,QAWaH,GACpBoO,MAAAA,QAAqBpO,GACrBqZ,SAAAA,WAAwBrZ,GACxB6Q,MAAAA,QAAqB7Q,GACrB8T,QAAAA,UAAuB9T,GACvBsZ,SAAAA,WAAwBtZ,GACxBwJ,WAAAA,aAA0BxJ,GAC1ByJ,WAAAA,aAA0BzJ,IAStBuB,GA5DgB,SAAAib,WAAA,SAAAjb,IAAA,OAAAib,EAAA3W,MAAA7D,KAAA8D,YAAA9D,OAAAwa,KAAAjb,gFAAA,IAAA4E,EAAA5E,EAAA8C,UAAA,OAAA8B,EA6FpBoU,cA7FoB,WA8FlB,OAAOvY,KAAKyZ,YAAczZ,KAAKya,eA9FbtW,EAiGpB2U,mBAjGoB,SAiGDF,GACjB/a,GAAEmC,KAAKsY,iBAAiBlN,SAAYlM,GAApC,IAAoD0Z,IAlGlCzU,EAqGpBmU,cArGoB,WAuGlB,OADAtY,KAAK2X,IAAM3X,KAAK2X,KAAO9Z,GAAEmC,KAAKiC,OAAOyU,UAAU,GACxC1W,KAAK2X,KAvGMxT,EA0GpBwU,WA1GoB,WA2GlB,IAAMe,EAAO7b,GAAEmC,KAAKsY,iBAGpBtY,KAAK2Z,kBAAkBD,EAAK3Y,KAAKzC,IAAiB0B,KAAKyZ,YACvD,IAAIG,EAAU5Z,KAAKya,cACI,mBAAZb,IACTA,EAAUA,EAAQrX,KAAKvC,KAAKY,UAE9BZ,KAAK2Z,kBAAkBD,EAAK3Y,KAAKzC,IAAmBsb,GAEpDF,EAAK3U,YAAe5G,GAApB,IAAsCA,KArHpBgG,EA0HpBsW,YA1HoB,WA2HlB,OAAOza,KAAKY,QAAQE,aAAa,iBAC/Bd,KAAKiC,OAAO2X,SA5HIzV,EA+HpBqV,eA/HoB,WAgIlB,IAAME,EAAO7b,GAAEmC,KAAKsY,iBACd+B,EAAWX,EAAK5L,KAAK,SAASlL,MAAMzD,IACzB,OAAbkb,GAAuC,EAAlBA,EAASrZ,QAChC0Y,EAAK3U,YAAYsV,EAASC,KAAK,MAnIf/a,EAyIb6F,iBAzIa,SAyIInD,GACtB,OAAOjC,KAAKqF,KAAK,WACf,IAAIE,EAAO1H,GAAEmC,MAAMuF,KAAKxH,IAClB0K,EAA4B,iBAAXxG,EAAsBA,EAAS,KAEtD,IAAKsD,IAAQ,eAAexC,KAAKd,MAI5BsD,IACHA,EAAO,IAAIhG,EAAQS,KAAMyI,GACzB5K,GAAEmC,MAAMuF,KAAKxH,GAAUwH,IAGH,iBAAXtD,GAAqB,CAC9B,GAA4B,oBAAjBsD,EAAKtD,GACd,MAAM,IAAI6J,UAAJ,oBAAkC7J,EAAlC,KAERsD,EAAKtD,SA3JS0D,EAAApG,EAAA,KAAA,CAAA,CAAAqG,IAAA,UAAAC,IAAA,WAgElB,MAxDwB,UARN,CAAAD,IAAA,UAAAC,IAAA,WAoElB,OAAOrH,KApEW,CAAAoH,IAAA,OAAAC,IAAA,WAwElB,OAAO/H,KAxEW,CAAA8H,IAAA,WAAAC,IAAA,WA4ElB,OAAO9H,KA5EW,CAAA6H,IAAA,QAAAC,IAAA,WAgFlB,OAAO3H,KAhFW,CAAA0H,IAAA,YAAAC,IAAA,WAoFlB,OAAO7H,KApFW,CAAA4H,IAAA,cAAAC,IAAA,WAwFlB,OAAOpH,OAxFWc,EAAA,CA4DAD,IA2GtBzB,GAAEqF,GAAGpF,IAAQyB,GAAQ6F,iBACrBvH,GAAEqF,GAAGpF,IAAMiI,YAAcxG,GACzB1B,GAAEqF,GAAGpF,IAAMkI,WAAa,WAEtB,OADAnI,GAAEqF,GAAGpF,IAAQG,GACNsB,GAAQ6F,kBAGV7F,IC9KHE,IAOE3B,GAAqB,YAGrBE,GAAAA,KADAD,GAAqB,gBAGrBE,IAZYJ,GA4TjBA,GAhT4BqF,GAAGpF,IAE1BU,GAAU,CACdwQ,OAAS,GACT0L,OAAS,OACTjX,OAAS,IAGLhF,GAAc,CAClBuQ,OAAS,SACT0L,OAAS,SACTjX,OAAS,oBAGLvF,GAAQ,CACZyc,SAAAA,WAA2B3c,GAC3B4c,OAAAA,SAAyB5c,GACzB2J,cAAAA,OAAuB3J,GAlBE,aAqBrBG,GACY,gBADZA,GAGY,SAGZG,GAAW,CACfuc,SAAkB,sBAClBjT,OAAkB,UAClBkT,eAAkB,oBAClBC,UAAkB,YAClBC,UAAkB,YAClBC,WAAkB,mBAClBC,SAAkB,YAClBC,eAAkB,iBAClBC,gBAAkB,oBAGd5b,GACO,SADPA,GAEO,WASPC,GA7DkB,WA8DtB,SAAAA,EAAYmB,EAASqB,GAAQ,IAAAlC,EAAAC,KAC3BA,KAAKkE,SAAiBtD,EACtBZ,KAAKqb,eAAqC,SAApBza,EAAQqJ,QAAqBgC,OAASrL,EAC5DZ,KAAKyI,QAAiBzI,KAAK0I,WAAWzG,GACtCjC,KAAKgN,UAAoBhN,KAAKyI,QAAQhF,OAAhB,IAA0BnF,GAASyc,UAAnC,IACG/a,KAAKyI,QAAQhF,OADhB,IAC0BnF,GAAS2c,WADnC,IAEGjb,KAAKyI,QAAQhF,OAFhB,IAE0BnF,GAAS6c,eACzDnb,KAAKsb,SAAiB,GACtBtb,KAAKub,SAAiB,GACtBvb,KAAKwb,cAAiB,KACtBxb,KAAKyb,cAAiB,EAEtB5d,GAAEmC,KAAKqb,gBAAgBvV,GAAG5H,GAAM0c,OAAQ,SAACxX,GAAD,OAAWrD,EAAK2b,SAAStY,KAEjEpD,KAAK2b,UACL3b,KAAK0b,WA7Ee,IAAAvX,EAAA1E,EAAA4C,UAAA,OAAA8B,EA4FtBwX,QA5FsB,WA4FZ,IAAA9R,EAAA7J,KACF4b,EAAa5b,KAAKqb,iBAAmBrb,KAAKqb,eAAepP,OAC3DzM,GAAsBA,GAEpBqc,EAAuC,SAAxB7b,KAAKyI,QAAQiS,OAC9BkB,EAAa5b,KAAKyI,QAAQiS,OAExBoB,EAAaD,IAAiBrc,GAChCQ,KAAK+b,gBAAkB,EAE3B/b,KAAKsb,SAAW,GAChBtb,KAAKub,SAAW,GAEhBvb,KAAKyb,cAAgBzb,KAAKgc,mBAEVne,GAAEsM,UAAUtM,GAAEmC,KAAKgN,YAGhCiP,IAAI,SAACrb,GACJ,IAAI6C,EACEyY,EAAiBvc,GAAKgB,uBAAuBC,GAMnD,GAJIsb,IACFzY,EAAS5F,GAAEqe,GAAgB,IAGzBzY,EAAQ,CACV,IAAM0Y,EAAY1Y,EAAOyK,wBACzB,GAAIiO,EAAU9F,OAAS8F,EAAUC,OAE/B,MAAO,CACLve,GAAE4F,GAAQoY,KAAgBQ,IAAMP,EAChCI,GAIN,OAAO,OAERnP,OAAO,SAACuP,GAAD,OAAUA,IACjBC,KAAK,SAACC,EAAGC,GAAJ,OAAUD,EAAE,GAAKC,EAAE,KACxBzC,QAAQ,SAACsC,GACRzS,EAAKyR,SAASrO,KAAKqP,EAAK,IACxBzS,EAAK0R,SAAStO,KAAKqP,EAAK,OAtIRnY,EA0ItBO,QA1IsB,WA2IpB7G,GAAE8G,WAAW3E,KAAKkE,SAAUnG,IAC5BF,GAAEmC,KAAKqb,gBAAgBzR,IAAI5L,IAE3BgC,KAAKkE,SAAiB,KACtBlE,KAAKqb,eAAiB,KACtBrb,KAAKyI,QAAiB,KACtBzI,KAAKgN,UAAiB,KACtBhN,KAAKsb,SAAiB,KACtBtb,KAAKub,SAAiB,KACtBvb,KAAKwb,cAAiB,KACtBxb,KAAKyb,cAAiB,MArJFtX,EA0JtBuE,WA1JsB,SA0JXzG,GAMT,GAA6B,iBAL7BA,EAAAA,EAAAA,GACKzD,GACkB,iBAAXyD,GAAuBA,EAASA,EAAS,KAGnCwB,OAAqB,CACrC,IAAIkJ,EAAK9O,GAAEoE,EAAOwB,QAAQqK,KAAK,MAC1BnB,IACHA,EAAKhN,GAAKU,OAAOvC,IACjBD,GAAEoE,EAAOwB,QAAQqK,KAAK,KAAMnB,IAE9B1K,EAAOwB,OAAP,IAAoBkJ,EAKtB,OAFAhN,GAAKoC,gBAAgBjE,GAAMmE,EAAQxD,IAE5BwD,GA3KakC,EA8KtB4X,cA9KsB,WA+KpB,OAAO/b,KAAKqb,iBAAmBpP,OAC3BjM,KAAKqb,eAAeqB,YAAc1c,KAAKqb,eAAexH,WAhLtC1P,EAmLtB6X,iBAnLsB,WAoLpB,OAAOhc,KAAKqb,eAAenG,cAAgB3U,KAAKoc,IAC9Clc,SAASyP,KAAKgF,aACdzU,SAASsJ,gBAAgBmL,eAtLP/Q,EA0LtByY,iBA1LsB,WA2LpB,OAAO5c,KAAKqb,iBAAmBpP,OAC3BA,OAAO4Q,YAAc7c,KAAKqb,eAAenN,wBAAwBkO,QA5LjDjY,EA+LtBuX,SA/LsB,WAgMpB,IAAM7H,EAAe7T,KAAK+b,gBAAkB/b,KAAKyI,QAAQuG,OACnDkG,EAAelV,KAAKgc,mBACpBc,EAAe9c,KAAKyI,QAAQuG,OAChCkG,EACAlV,KAAK4c,mBAMP,GAJI5c,KAAKyb,gBAAkBvG,GACzBlV,KAAK2b,UAGUmB,GAAbjJ,EAAJ,CACE,IAAMpQ,EAASzD,KAAKub,SAASvb,KAAKub,SAASva,OAAS,GAEhDhB,KAAKwb,gBAAkB/X,GACzBzD,KAAK+c,UAAUtZ,OAJnB,CASA,GAAIzD,KAAKwb,eAAiB3H,EAAY7T,KAAKsb,SAAS,IAAyB,EAAnBtb,KAAKsb,SAAS,GAGtE,OAFAtb,KAAKwb,cAAgB,UACrBxb,KAAKgd,SAIP,IAAK,IAAInQ,EAAI7M,KAAKsb,SAASta,OAAQ6L,KAAM,CAChB7M,KAAKwb,gBAAkBxb,KAAKub,SAAS1O,IACxDgH,GAAa7T,KAAKsb,SAASzO,KACM,oBAAzB7M,KAAKsb,SAASzO,EAAI,IACtBgH,EAAY7T,KAAKsb,SAASzO,EAAI,KAGpC7M,KAAK+c,UAAU/c,KAAKub,SAAS1O,OAhOb1I,EAqOtB4Y,UArOsB,SAqOZtZ,GACRzD,KAAKwb,cAAgB/X,EAErBzD,KAAKgd,SAEL,IAAIC,EAAUjd,KAAKgN,UAAU1L,MAAM,KAEnC2b,EAAUA,EAAQhB,IAAI,SAACpb,GACrB,OAAUA,EAAH,iBAA4B4C,EAA5B,MACG5C,EADH,UACqB4C,EADrB,OAIT,IAAMyZ,EAAQrf,GAAEof,EAAQ3C,KAAK,MAEzB4C,EAAMlY,SAAS7G,KACjB+e,EAAMrY,QAAQvG,GAAS4c,UAAUna,KAAKzC,GAAS8c,iBAAiBhQ,SAASjN,IACzE+e,EAAM9R,SAASjN,MAGf+e,EAAM9R,SAASjN,IAGf+e,EAAMC,QAAQ7e,GAASwc,gBAAgB7R,KAAQ3K,GAASyc,UAAxD,KAAsEzc,GAAS2c,YAAc7P,SAASjN,IAEtG+e,EAAMC,QAAQ7e,GAASwc,gBAAgB7R,KAAK3K,GAAS0c,WAAW7P,SAAS7M,GAASyc,WAAW3P,SAASjN,KAGxGN,GAAEmC,KAAKqb,gBAAgB5Z,QAAQvD,GAAMyc,SAAU,CAC7ChQ,cAAelH,KAjQGU,EAqQtB6Y,OArQsB,WAsQpBnf,GAAEmC,KAAKgN,WAAWD,OAAOzO,GAASsJ,QAAQ7C,YAAY5G,KAtQlCsB,EA2Qf2F,iBA3Qe,SA2QEnD,GACtB,OAAOjC,KAAKqF,KAAK,WACf,IAAIE,EAAO1H,GAAEmC,MAAMuF,KAAKxH,IAQxB,GALKwH,IACHA,EAAO,IAAI9F,EAAUO,KAHW,iBAAXiC,GAAuBA,GAI5CpE,GAAEmC,MAAMuF,KAAKxH,GAAUwH,IAGH,iBAAXtD,EAAqB,CAC9B,GAA4B,oBAAjBsD,EAAKtD,GACd,MAAM,IAAI6J,UAAJ,oBAAkC7J,EAAlC,KAERsD,EAAKtD,SAzRW0D,EAAAlG,EAAA,KAAA,CAAA,CAAAmG,IAAA,UAAAC,IAAA,WAmFpB,MA3EuB,UARH,CAAAD,IAAA,UAAAC,IAAA,WAuFpB,OAAOrH,OAvFaiB,EAAA,GAqSxB5B,GAAEoO,QAAQnG,GAAG5H,GAAMyJ,cAAe,WAGhC,IAFA,IAAMyV,EAAavf,GAAEsM,UAAUtM,GAAES,GAASuc,WAEjChO,EAAIuQ,EAAWpc,OAAQ6L,KAAM,CACpC,IAAMwQ,EAAOxf,GAAEuf,EAAWvQ,IAC1BpN,GAAU2F,iBAAiB7C,KAAK8a,EAAMA,EAAK9X,WAU/C1H,GAAEqF,GAAGpF,IAAQ2B,GAAU2F,iBACvBvH,GAAEqF,GAAGpF,IAAMiI,YAActG,GACzB5B,GAAEqF,GAAGpF,IAAMkI,WAAa,WAEtB,OADAnI,GAAEqF,GAAGpF,IAAQG,GACNwB,GAAU2F,kBAGZ3F,IC3THC,IAUE1B,GAAAA,KADAD,GAAqB,UAGrBE,IAZMJ,GA0PXA,GA9O4BqF,GAAF,IAErBhF,GAAQ,CACZmO,KAAAA,OAAwBrO,GACxBsO,OAAAA,SAA0BtO,GAC1BmO,KAAAA,OAAwBnO,GACxBoO,MAAAA,QAAyBpO,GACzBiG,eAAAA,QAAyBjG,GARA,aAWrBG,GACY,gBADZA,GAEY,SAFZA,GAGY,WAHZA,GAIY,OAJZA,GAKY,OAGZG,GACoB,YADpBA,GAEoB,oBAFpBA,GAGoB,UAHpBA,GAIoB,iBAJpBA,GAKoB,kEALpBA,GAMoB,mBANpBA,GAOoB,2BASpBoB,GA9CY,WA+ChB,SAAAA,EAAYkB,GACVZ,KAAKkE,SAAWtD,EAhDF,IAAAuD,EAAAzE,EAAA2C,UAAA,OAAA8B,EA2DhBmJ,KA3DgB,WA2DT,IAAAvN,EAAAC,KACL,KAAIA,KAAKkE,SAASuN,YACdzR,KAAKkE,SAASuN,WAAW3P,WAAa2R,KAAKC,cAC3C7V,GAAEmC,KAAKkE,UAAUc,SAAS7G,KAC1BN,GAAEmC,KAAKkE,UAAUc,SAAS7G,KAH9B,CAOA,IAAIsF,EACA6Z,EACEC,EAAc1f,GAAEmC,KAAKkE,UAAUW,QAAQvG,IAAyB,GAChEuC,EAAWlB,GAAKgB,uBAAuBX,KAAKkE,UAElD,GAAIqZ,EAAa,CACf,IAAMC,EAAwC,OAAzBD,EAAYE,SAAoBnf,GAAqBA,GAE1Egf,GADAA,EAAWzf,GAAEsM,UAAUtM,GAAE0f,GAAaxc,KAAKyc,KACvBF,EAAStc,OAAS,GAGxC,IAAMwQ,EAAY3T,GAAEK,MAAMA,GAAMmO,KAAM,CACpC1B,cAAe3K,KAAKkE,WAGhB4L,EAAYjS,GAAEK,MAAMA,GAAMiO,KAAM,CACpCxB,cAAe2S,IASjB,GANIA,GACFzf,GAAEyf,GAAU7b,QAAQ+P,GAGtB3T,GAAEmC,KAAKkE,UAAUzC,QAAQqO,IAErBA,EAAUtL,uBACXgN,EAAUhN,qBADb,CAKI3D,IACF4C,EAAS5F,GAAEgD,GAAU,IAGvBb,KAAK+c,UACH/c,KAAKkE,SACLqZ,GAGF,IAAMlE,EAAW,WACf,IAAMqE,EAAc7f,GAAEK,MAAMA,GAAMoO,OAAQ,CACxC3B,cAAe5K,EAAKmE,WAGhB6P,EAAalW,GAAEK,MAAMA,GAAMkO,MAAO,CACtCzB,cAAe2S,IAGjBzf,GAAEyf,GAAU7b,QAAQic,GACpB7f,GAAEkC,EAAKmE,UAAUzC,QAAQsS,IAGvBtQ,EACFzD,KAAK+c,UAAUtZ,EAAQA,EAAOgO,WAAY4H,GAE1CA,OA1HYlV,EA8HhBO,QA9HgB,WA+Hd7G,GAAE8G,WAAW3E,KAAKkE,SAAUnG,IAC5BiC,KAAKkE,SAAW,MAhIFC,EAqIhB4Y,UArIgB,SAqINnc,EAASuW,EAAW1C,GAAU,IAAA5K,EAAA7J,KAQhC2d,GANqB,OAAvBxG,EAAUsG,SACK5f,GAAEsZ,GAAWpW,KAAKzC,IAElBT,GAAEsZ,GAAWhM,SAAS7M,KAGX,GACxB6P,EAAkBsG,GACrBkJ,GAAU9f,GAAE8f,GAAQ3Y,SAAS7G,IAE1Bkb,EAAW,WAAA,OAAMxP,EAAK+T,oBAC1Bhd,EACA+c,EACAlJ,IAGF,GAAIkJ,GAAUxP,EAAiB,CAC7B,IAAMhN,EAAqBxB,GAAKuB,iCAAiCyc,GAEjE9f,GAAE8f,GACCzd,IAAIP,GAAKC,eAAgByZ,GACzBlW,qBAAqBhC,QAExBkY,KA9JYlV,EAkKhByZ,oBAlKgB,SAkKIhd,EAAS+c,EAAQlJ,GACnC,GAAIkJ,EAAQ,CACV9f,GAAE8f,GAAQ5Y,YAAe5G,GAAzB,IAA2CA,IAE3C,IAAM0f,EAAgBhgB,GAAE8f,EAAOlM,YAAY1Q,KACzCzC,IACA,GAEEuf,GACFhgB,GAAEggB,GAAe9Y,YAAY5G,IAGK,QAAhCwf,EAAO7c,aAAa,SACtB6c,EAAO9W,aAAa,iBAAiB,GAYzC,GARAhJ,GAAE+C,GAASwK,SAASjN,IACiB,QAAjCyC,EAAQE,aAAa,SACvBF,EAAQiG,aAAa,iBAAiB,GAGxClH,GAAK4B,OAAOX,GACZ/C,GAAE+C,GAASwK,SAASjN,IAEhByC,EAAQ6Q,YACR5T,GAAE+C,EAAQ6Q,YAAYzM,SAAS7G,IAA0B,CAC3D,IAAM2f,EAAkBjgB,GAAE+C,GAASiE,QAAQvG,IAAmB,GAC1Dwf,GACFjgB,GAAEigB,GAAiB/c,KAAKzC,IAA0B8M,SAASjN,IAG7DyC,EAAQiG,aAAa,iBAAiB,GAGpC4N,GACFA,KAtMY/U,EA4MT0F,iBA5MS,SA4MQnD,GACtB,OAAOjC,KAAKqF,KAAK,WACf,IAAMmJ,EAAQ3Q,GAAEmC,MACZuF,EAAOiJ,EAAMjJ,KAAKxH,IAOtB,GALKwH,IACHA,EAAO,IAAI7F,EAAIM,MACfwO,EAAMjJ,KAAKxH,GAAUwH,IAGD,iBAAXtD,EAAqB,CAC9B,GAA4B,oBAAjBsD,EAAKtD,GACd,MAAM,IAAI6J,UAAJ,oBAAkC7J,EAAlC,KAERsD,EAAKtD,SA1NK0D,EAAAjG,EAAA,KAAA,CAAA,CAAAkG,IAAA,UAAAC,IAAA,WAsDd,MA9CuB,YARTnG,EAAA,GAsOlB7B,GAAE4C,UACCqF,GAAG5H,GAAM+F,eAAgB3F,GAAsB,SAAU8E,GACxDA,EAAMsC,iBACNhG,GAAI0F,iBAAiB7C,KAAK1E,GAAEmC,MAAO,UASvCnC,GAAEqF,GAAF,IAAaxD,GAAI0F,iBACjBvH,GAAEqF,GAAF,IAAW6C,YAAcrG,GACzB7B,GAAEqF,GAAF,IAAW8C,WAAa,WAEtB,OADAnI,GAAEqF,GAAF,IAAajF,GACNyB,GAAI0F,kBAGN1F,KC/OT,SAAE7B,GACA,GAAiB,oBAANA,EACT,MAAM,IAAIiO,UAAU,kGAGtB,IAAMiS,EAAUlgB,EAAEqF,GAAGkL,OAAO9M,MAAM,KAAK,GAAGA,MAAM,KAOhD,GAAIyc,EAAQ,GALI,GAKYA,EAAQ,GAJnB,GAFA,IAMoCA,EAAQ,IAJ5C,IAI+DA,EAAQ,IAAmBA,EAAQ,GAHlG,GACA,GAEmHA,EAAQ,GAC1I,MAAM,IAAI/a,MAAM,+EAbpB,CAeGnF","sourcesContent":["import $ from 'jquery'\n\n/**\n * --------------------------------------------------------------------------\n * Bootstrap (v4.1.1): util.js\n * Licensed under MIT (https://github.com/twbs/bootstrap/blob/master/LICENSE)\n * --------------------------------------------------------------------------\n */\n\nconst Util = (($) => {\n  /**\n   * ------------------------------------------------------------------------\n   * Private TransitionEnd Helpers\n   * ------------------------------------------------------------------------\n   */\n\n  const TRANSITION_END = 'transitionend'\n  const MAX_UID = 1000000\n  const MILLISECONDS_MULTIPLIER = 1000\n\n  // Shoutout AngusCroll (https://goo.gl/pxwQGp)\n  function toType(obj) {\n    return {}.toString.call(obj).match(/\\s([a-z]+)/i)[1].toLowerCase()\n  }\n\n  function getSpecialTransitionEndEvent() {\n    return {\n      bindType: TRANSITION_END,\n      delegateType: TRANSITION_END,\n      handle(event) {\n        if ($(event.target).is(this)) {\n          return event.handleObj.handler.apply(this, arguments) // eslint-disable-line prefer-rest-params\n        }\n        return undefined // eslint-disable-line no-undefined\n      }\n    }\n  }\n\n  function transitionEndEmulator(duration) {\n    let called = false\n\n    $(this).one(Util.TRANSITION_END, () => {\n      called = true\n    })\n\n    setTimeout(() => {\n      if (!called) {\n        Util.triggerTransitionEnd(this)\n      }\n    }, duration)\n\n    return this\n  }\n\n  function setTransitionEndSupport() {\n    $.fn.emulateTransitionEnd = transitionEndEmulator\n    $.event.special[Util.TRANSITION_END] = getSpecialTransitionEndEvent()\n  }\n\n  /**\n   * --------------------------------------------------------------------------\n   * Public Util Api\n   * --------------------------------------------------------------------------\n   */\n\n  const Util = {\n\n    TRANSITION_END: 'bsTransitionEnd',\n\n    getUID(prefix) {\n      do {\n        // eslint-disable-next-line no-bitwise\n        prefix += ~~(Math.random() * MAX_UID) // \"~~\" acts like a faster Math.floor() here\n      } while (document.getElementById(prefix))\n      return prefix\n    },\n\n    getSelectorFromElement(element) {\n      let selector = element.getAttribute('data-target')\n      if (!selector || selector === '#') {\n        selector = element.getAttribute('href') || ''\n      }\n\n      try {\n        const $selector = $(document).find(selector)\n        return $selector.length > 0 ? selector : null\n      } catch (err) {\n        return null\n      }\n    },\n\n    getTransitionDurationFromElement(element) {\n      if (!element) {\n        return 0\n      }\n\n      // Get transition-duration of the element\n      let transitionDuration = $(element).css('transition-duration')\n      const floatTransitionDuration = parseFloat(transitionDuration)\n\n      // Return 0 if element or transition duration is not found\n      if (!floatTransitionDuration) {\n        return 0\n      }\n\n      // If multiple durations are defined, take the first\n      transitionDuration = transitionDuration.split(',')[0]\n\n      return parseFloat(transitionDuration) * MILLISECONDS_MULTIPLIER\n    },\n\n    reflow(element) {\n      return element.offsetHeight\n    },\n\n    triggerTransitionEnd(element) {\n      $(element).trigger(TRANSITION_END)\n    },\n\n    // TODO: Remove in v5\n    supportsTransitionEnd() {\n      return Boolean(TRANSITION_END)\n    },\n\n    isElement(obj) {\n      return (obj[0] || obj).nodeType\n    },\n\n    typeCheckConfig(componentName, config, configTypes) {\n      for (const property in configTypes) {\n        if (Object.prototype.hasOwnProperty.call(configTypes, property)) {\n          const expectedTypes = configTypes[property]\n          const value         = config[property]\n          const valueType     = value && Util.isElement(value)\n            ? 'element' : toType(value)\n\n          if (!new RegExp(expectedTypes).test(valueType)) {\n            throw new Error(\n              `${componentName.toUpperCase()}: ` +\n              `Option \"${property}\" provided type \"${valueType}\" ` +\n              `but expected type \"${expectedTypes}\".`)\n          }\n        }\n      }\n    }\n  }\n\n  setTransitionEndSupport()\n\n  return Util\n})($)\n\nexport default Util\n","import $ from 'jquery'\nimport Util from './util'\n\n/**\n * --------------------------------------------------------------------------\n * Bootstrap (v4.1.1): alert.js\n * Licensed under MIT (https://github.com/twbs/bootstrap/blob/master/LICENSE)\n * --------------------------------------------------------------------------\n */\n\nconst Alert = (($) => {\n  /**\n   * ------------------------------------------------------------------------\n   * Constants\n   * ------------------------------------------------------------------------\n   */\n\n  const NAME                = 'alert'\n  const VERSION             = '4.1.1'\n  const DATA_KEY            = 'bs.alert'\n  const EVENT_KEY           = `.${DATA_KEY}`\n  const DATA_API_KEY        = '.data-api'\n  const JQUERY_NO_CONFLICT  = $.fn[NAME]\n\n  const Selector = {\n    DISMISS : '[data-dismiss=\"alert\"]'\n  }\n\n  const Event = {\n    CLOSE          : `close${EVENT_KEY}`,\n    CLOSED         : `closed${EVENT_KEY}`,\n    CLICK_DATA_API : `click${EVENT_KEY}${DATA_API_KEY}`\n  }\n\n  const ClassName = {\n    ALERT : 'alert',\n    FADE  : 'fade',\n    SHOW  : 'show'\n  }\n\n  /**\n   * ------------------------------------------------------------------------\n   * Class Definition\n   * ------------------------------------------------------------------------\n   */\n\n  class Alert {\n    constructor(element) {\n      this._element = element\n    }\n\n    // Getters\n\n    static get VERSION() {\n      return VERSION\n    }\n\n    // Public\n\n    close(element) {\n      let rootElement = this._element\n      if (element) {\n        rootElement = this._getRootElement(element)\n      }\n\n      const customEvent = this._triggerCloseEvent(rootElement)\n\n      if (customEvent.isDefaultPrevented()) {\n        return\n      }\n\n      this._removeElement(rootElement)\n    }\n\n    dispose() {\n      $.removeData(this._element, DATA_KEY)\n      this._element = null\n    }\n\n    // Private\n\n    _getRootElement(element) {\n      const selector = Util.getSelectorFromElement(element)\n      let parent     = false\n\n      if (selector) {\n        parent = $(selector)[0]\n      }\n\n      if (!parent) {\n        parent = $(element).closest(`.${ClassName.ALERT}`)[0]\n      }\n\n      return parent\n    }\n\n    _triggerCloseEvent(element) {\n      const closeEvent = $.Event(Event.CLOSE)\n\n      $(element).trigger(closeEvent)\n      return closeEvent\n    }\n\n    _removeElement(element) {\n      $(element).removeClass(ClassName.SHOW)\n\n      if (!$(element).hasClass(ClassName.FADE)) {\n        this._destroyElement(element)\n        return\n      }\n\n      const transitionDuration = Util.getTransitionDurationFromElement(element)\n\n      $(element)\n        .one(Util.TRANSITION_END, (event) => this._destroyElement(element, event))\n        .emulateTransitionEnd(transitionDuration)\n    }\n\n    _destroyElement(element) {\n      $(element)\n        .detach()\n        .trigger(Event.CLOSED)\n        .remove()\n    }\n\n    // Static\n\n    static _jQueryInterface(config) {\n      return this.each(function () {\n        const $element = $(this)\n        let data       = $element.data(DATA_KEY)\n\n        if (!data) {\n          data = new Alert(this)\n          $element.data(DATA_KEY, data)\n        }\n\n        if (config === 'close') {\n          data[config](this)\n        }\n      })\n    }\n\n    static _handleDismiss(alertInstance) {\n      return function (event) {\n        if (event) {\n          event.preventDefault()\n        }\n\n        alertInstance.close(this)\n      }\n    }\n  }\n\n  /**\n   * ------------------------------------------------------------------------\n   * Data Api implementation\n   * ------------------------------------------------------------------------\n   */\n\n  $(document).on(\n    Event.CLICK_DATA_API,\n    Selector.DISMISS,\n    Alert._handleDismiss(new Alert())\n  )\n\n  /**\n   * ------------------------------------------------------------------------\n   * jQuery\n   * ------------------------------------------------------------------------\n   */\n\n  $.fn[NAME]             = Alert._jQueryInterface\n  $.fn[NAME].Constructor = Alert\n  $.fn[NAME].noConflict  = function () {\n    $.fn[NAME] = JQUERY_NO_CONFLICT\n    return Alert._jQueryInterface\n  }\n\n  return Alert\n})($)\n\nexport default Alert\n","import $ from 'jquery'\n\n/**\n * --------------------------------------------------------------------------\n * Bootstrap (v4.1.1): button.js\n * Licensed under MIT (https://github.com/twbs/bootstrap/blob/master/LICENSE)\n * --------------------------------------------------------------------------\n */\n\nconst Button = (($) => {\n  /**\n   * ------------------------------------------------------------------------\n   * Constants\n   * ------------------------------------------------------------------------\n   */\n\n  const NAME                = 'button'\n  const VERSION             = '4.1.1'\n  const DATA_KEY            = 'bs.button'\n  const EVENT_KEY           = `.${DATA_KEY}`\n  const DATA_API_KEY        = '.data-api'\n  const JQUERY_NO_CONFLICT  = $.fn[NAME]\n\n  const ClassName = {\n    ACTIVE : 'active',\n    BUTTON : 'btn',\n    FOCUS  : 'focus'\n  }\n\n  const Selector = {\n    DATA_TOGGLE_CARROT : '[data-toggle^=\"button\"]',\n    DATA_TOGGLE        : '[data-toggle=\"buttons\"]',\n    INPUT              : 'input',\n    ACTIVE             : '.active',\n    BUTTON             : '.btn'\n  }\n\n  const Event = {\n    CLICK_DATA_API      : `click${EVENT_KEY}${DATA_API_KEY}`,\n    FOCUS_BLUR_DATA_API : `focus${EVENT_KEY}${DATA_API_KEY} ` +\n                            `blur${EVENT_KEY}${DATA_API_KEY}`\n  }\n\n  /**\n   * ------------------------------------------------------------------------\n   * Class Definition\n   * ------------------------------------------------------------------------\n   */\n\n  class Button {\n    constructor(element) {\n      this._element = element\n    }\n\n    // Getters\n\n    static get VERSION() {\n      return VERSION\n    }\n\n    // Public\n\n    toggle() {\n      let triggerChangeEvent = true\n      let addAriaPressed = true\n      const rootElement = $(this._element).closest(\n        Selector.DATA_TOGGLE\n      )[0]\n\n      if (rootElement) {\n        const input = $(this._element).find(Selector.INPUT)[0]\n\n        if (input) {\n          if (input.type === 'radio') {\n            if (input.checked &&\n              $(this._element).hasClass(ClassName.ACTIVE)) {\n              triggerChangeEvent = false\n            } else {\n              const activeElement = $(rootElement).find(Selector.ACTIVE)[0]\n\n              if (activeElement) {\n                $(activeElement).removeClass(ClassName.ACTIVE)\n              }\n            }\n          }\n\n          if (triggerChangeEvent) {\n            if (input.hasAttribute('disabled') ||\n              rootElement.hasAttribute('disabled') ||\n              input.classList.contains('disabled') ||\n              rootElement.classList.contains('disabled')) {\n              return\n            }\n            input.checked = !$(this._element).hasClass(ClassName.ACTIVE)\n            $(input).trigger('change')\n          }\n\n          input.focus()\n          addAriaPressed = false\n        }\n      }\n\n      if (addAriaPressed) {\n        this._element.setAttribute('aria-pressed',\n          !$(this._element).hasClass(ClassName.ACTIVE))\n      }\n\n      if (triggerChangeEvent) {\n        $(this._element).toggleClass(ClassName.ACTIVE)\n      }\n    }\n\n    dispose() {\n      $.removeData(this._element, DATA_KEY)\n      this._element = null\n    }\n\n    // Static\n\n    static _jQueryInterface(config) {\n      return this.each(function () {\n        let data = $(this).data(DATA_KEY)\n\n        if (!data) {\n          data = new Button(this)\n          $(this).data(DATA_KEY, data)\n        }\n\n        if (config === 'toggle') {\n          data[config]()\n        }\n      })\n    }\n  }\n\n  /**\n   * ------------------------------------------------------------------------\n   * Data Api implementation\n   * ------------------------------------------------------------------------\n   */\n\n  $(document)\n    .on(Event.CLICK_DATA_API, Selector.DATA_TOGGLE_CARROT, (event) => {\n      event.preventDefault()\n\n      let button = event.target\n\n      if (!$(button).hasClass(ClassName.BUTTON)) {\n        button = $(button).closest(Selector.BUTTON)\n      }\n\n      Button._jQueryInterface.call($(button), 'toggle')\n    })\n    .on(Event.FOCUS_BLUR_DATA_API, Selector.DATA_TOGGLE_CARROT, (event) => {\n      const button = $(event.target).closest(Selector.BUTTON)[0]\n      $(button).toggleClass(ClassName.FOCUS, /^focus(in)?$/.test(event.type))\n    })\n\n  /**\n   * ------------------------------------------------------------------------\n   * jQuery\n   * ------------------------------------------------------------------------\n   */\n\n  $.fn[NAME] = Button._jQueryInterface\n  $.fn[NAME].Constructor = Button\n  $.fn[NAME].noConflict = function () {\n    $.fn[NAME] = JQUERY_NO_CONFLICT\n    return Button._jQueryInterface\n  }\n\n  return Button\n})($)\n\nexport default Button\n","import $ from 'jquery'\nimport Util from './util'\n\n/**\n * --------------------------------------------------------------------------\n * Bootstrap (v4.1.1): carousel.js\n * Licensed under MIT (https://github.com/twbs/bootstrap/blob/master/LICENSE)\n * --------------------------------------------------------------------------\n */\n\nconst Carousel = (($) => {\n  /**\n   * ------------------------------------------------------------------------\n   * Constants\n   * ------------------------------------------------------------------------\n   */\n\n  const NAME                   = 'carousel'\n  const VERSION                = '4.1.1'\n  const DATA_KEY               = 'bs.carousel'\n  const EVENT_KEY              = `.${DATA_KEY}`\n  const DATA_API_KEY           = '.data-api'\n  const JQUERY_NO_CONFLICT     = $.fn[NAME]\n  const ARROW_LEFT_KEYCODE     = 37 // KeyboardEvent.which value for left arrow key\n  const ARROW_RIGHT_KEYCODE    = 39 // KeyboardEvent.which value for right arrow key\n  const TOUCHEVENT_COMPAT_WAIT = 500 // Time for mouse compat events to fire after touch\n\n  const Default = {\n    interval : 5000,\n    keyboard : true,\n    slide    : false,\n    pause    : 'hover',\n    wrap     : true\n  }\n\n  const DefaultType = {\n    interval : '(number|boolean)',\n    keyboard : 'boolean',\n    slide    : '(boolean|string)',\n    pause    : '(string|boolean)',\n    wrap     : 'boolean'\n  }\n\n  const Direction = {\n    NEXT     : 'next',\n    PREV     : 'prev',\n    LEFT     : 'left',\n    RIGHT    : 'right'\n  }\n\n  const Event = {\n    SLIDE          : `slide${EVENT_KEY}`,\n    SLID           : `slid${EVENT_KEY}`,\n    KEYDOWN        : `keydown${EVENT_KEY}`,\n    MOUSEENTER     : `mouseenter${EVENT_KEY}`,\n    MOUSELEAVE     : `mouseleave${EVENT_KEY}`,\n    TOUCHEND       : `touchend${EVENT_KEY}`,\n    LOAD_DATA_API  : `load${EVENT_KEY}${DATA_API_KEY}`,\n    CLICK_DATA_API : `click${EVENT_KEY}${DATA_API_KEY}`\n  }\n\n  const ClassName = {\n    CAROUSEL : 'carousel',\n    ACTIVE   : 'active',\n    SLIDE    : 'slide',\n    RIGHT    : 'carousel-item-right',\n    LEFT     : 'carousel-item-left',\n    NEXT     : 'carousel-item-next',\n    PREV     : 'carousel-item-prev',\n    ITEM     : 'carousel-item'\n  }\n\n  const Selector = {\n    ACTIVE      : '.active',\n    ACTIVE_ITEM : '.active.carousel-item',\n    ITEM        : '.carousel-item',\n    NEXT_PREV   : '.carousel-item-next, .carousel-item-prev',\n    INDICATORS  : '.carousel-indicators',\n    DATA_SLIDE  : '[data-slide], [data-slide-to]',\n    DATA_RIDE   : '[data-ride=\"carousel\"]'\n  }\n\n  /**\n   * ------------------------------------------------------------------------\n   * Class Definition\n   * ------------------------------------------------------------------------\n   */\n\n  class Carousel {\n    constructor(element, config) {\n      this._items              = null\n      this._interval           = null\n      this._activeElement      = null\n\n      this._isPaused           = false\n      this._isSliding          = false\n\n      this.touchTimeout        = null\n\n      this._config             = this._getConfig(config)\n      this._element            = $(element)[0]\n      this._indicatorsElement  = $(this._element).find(Selector.INDICATORS)[0]\n\n      this._addEventListeners()\n    }\n\n    // Getters\n\n    static get VERSION() {\n      return VERSION\n    }\n\n    static get Default() {\n      return Default\n    }\n\n    // Public\n\n    next() {\n      if (!this._isSliding) {\n        this._slide(Direction.NEXT)\n      }\n    }\n\n    nextWhenVisible() {\n      // Don't call next when the page isn't visible\n      // or the carousel or its parent isn't visible\n      if (!document.hidden &&\n        ($(this._element).is(':visible') && $(this._element).css('visibility') !== 'hidden')) {\n        this.next()\n      }\n    }\n\n    prev() {\n      if (!this._isSliding) {\n        this._slide(Direction.PREV)\n      }\n    }\n\n    pause(event) {\n      if (!event) {\n        this._isPaused = true\n      }\n\n      if ($(this._element).find(Selector.NEXT_PREV)[0]) {\n        Util.triggerTransitionEnd(this._element)\n        this.cycle(true)\n      }\n\n      clearInterval(this._interval)\n      this._interval = null\n    }\n\n    cycle(event) {\n      if (!event) {\n        this._isPaused = false\n      }\n\n      if (this._interval) {\n        clearInterval(this._interval)\n        this._interval = null\n      }\n\n      if (this._config.interval && !this._isPaused) {\n        this._interval = setInterval(\n          (document.visibilityState ? this.nextWhenVisible : this.next).bind(this),\n          this._config.interval\n        )\n      }\n    }\n\n    to(index) {\n      this._activeElement = $(this._element).find(Selector.ACTIVE_ITEM)[0]\n\n      const activeIndex = this._getItemIndex(this._activeElement)\n\n      if (index > this._items.length - 1 || index < 0) {\n        return\n      }\n\n      if (this._isSliding) {\n        $(this._element).one(Event.SLID, () => this.to(index))\n        return\n      }\n\n      if (activeIndex === index) {\n        this.pause()\n        this.cycle()\n        return\n      }\n\n      const direction = index > activeIndex\n        ? Direction.NEXT\n        : Direction.PREV\n\n      this._slide(direction, this._items[index])\n    }\n\n    dispose() {\n      $(this._element).off(EVENT_KEY)\n      $.removeData(this._element, DATA_KEY)\n\n      this._items             = null\n      this._config            = null\n      this._element           = null\n      this._interval          = null\n      this._isPaused          = null\n      this._isSliding         = null\n      this._activeElement     = null\n      this._indicatorsElement = null\n    }\n\n    // Private\n\n    _getConfig(config) {\n      config = {\n        ...Default,\n        ...config\n      }\n      Util.typeCheckConfig(NAME, config, DefaultType)\n      return config\n    }\n\n    _addEventListeners() {\n      if (this._config.keyboard) {\n        $(this._element)\n          .on(Event.KEYDOWN, (event) => this._keydown(event))\n      }\n\n      if (this._config.pause === 'hover') {\n        $(this._element)\n          .on(Event.MOUSEENTER, (event) => this.pause(event))\n          .on(Event.MOUSELEAVE, (event) => this.cycle(event))\n        if ('ontouchstart' in document.documentElement) {\n          // If it's a touch-enabled device, mouseenter/leave are fired as\n          // part of the mouse compatibility events on first tap - the carousel\n          // would stop cycling until user tapped out of it;\n          // here, we listen for touchend, explicitly pause the carousel\n          // (as if it's the second time we tap on it, mouseenter compat event\n          // is NOT fired) and after a timeout (to allow for mouse compatibility\n          // events to fire) we explicitly restart cycling\n          $(this._element).on(Event.TOUCHEND, () => {\n            this.pause()\n            if (this.touchTimeout) {\n              clearTimeout(this.touchTimeout)\n            }\n            this.touchTimeout = setTimeout((event) => this.cycle(event), TOUCHEVENT_COMPAT_WAIT + this._config.interval)\n          })\n        }\n      }\n    }\n\n    _keydown(event) {\n      if (/input|textarea/i.test(event.target.tagName)) {\n        return\n      }\n\n      switch (event.which) {\n        case ARROW_LEFT_KEYCODE:\n          event.preventDefault()\n          this.prev()\n          break\n        case ARROW_RIGHT_KEYCODE:\n          event.preventDefault()\n          this.next()\n          break\n        default:\n      }\n    }\n\n    _getItemIndex(element) {\n      this._items = $.makeArray($(element).parent().find(Selector.ITEM))\n      return this._items.indexOf(element)\n    }\n\n    _getItemByDirection(direction, activeElement) {\n      const isNextDirection = direction === Direction.NEXT\n      const isPrevDirection = direction === Direction.PREV\n      const activeIndex     = this._getItemIndex(activeElement)\n      const lastItemIndex   = this._items.length - 1\n      const isGoingToWrap   = isPrevDirection && activeIndex === 0 ||\n                              isNextDirection && activeIndex === lastItemIndex\n\n      if (isGoingToWrap && !this._config.wrap) {\n        return activeElement\n      }\n\n      const delta     = direction === Direction.PREV ? -1 : 1\n      const itemIndex = (activeIndex + delta) % this._items.length\n\n      return itemIndex === -1\n        ? this._items[this._items.length - 1] : this._items[itemIndex]\n    }\n\n    _triggerSlideEvent(relatedTarget, eventDirectionName) {\n      const targetIndex = this._getItemIndex(relatedTarget)\n      const fromIndex = this._getItemIndex($(this._element).find(Selector.ACTIVE_ITEM)[0])\n      const slideEvent = $.Event(Event.SLIDE, {\n        relatedTarget,\n        direction: eventDirectionName,\n        from: fromIndex,\n        to: targetIndex\n      })\n\n      $(this._element).trigger(slideEvent)\n\n      return slideEvent\n    }\n\n    _setActiveIndicatorElement(element) {\n      if (this._indicatorsElement) {\n        $(this._indicatorsElement)\n          .find(Selector.ACTIVE)\n          .removeClass(ClassName.ACTIVE)\n\n        const nextIndicator = this._indicatorsElement.children[\n          this._getItemIndex(element)\n        ]\n\n        if (nextIndicator) {\n          $(nextIndicator).addClass(ClassName.ACTIVE)\n        }\n      }\n    }\n\n    _slide(direction, element) {\n      const activeElement = $(this._element).find(Selector.ACTIVE_ITEM)[0]\n      const activeElementIndex = this._getItemIndex(activeElement)\n      const nextElement   = element || activeElement &&\n        this._getItemByDirection(direction, activeElement)\n      const nextElementIndex = this._getItemIndex(nextElement)\n      const isCycling = Boolean(this._interval)\n\n      let directionalClassName\n      let orderClassName\n      let eventDirectionName\n\n      if (direction === Direction.NEXT) {\n        directionalClassName = ClassName.LEFT\n        orderClassName = ClassName.NEXT\n        eventDirectionName = Direction.LEFT\n      } else {\n        directionalClassName = ClassName.RIGHT\n        orderClassName = ClassName.PREV\n        eventDirectionName = Direction.RIGHT\n      }\n\n      if (nextElement && $(nextElement).hasClass(ClassName.ACTIVE)) {\n        this._isSliding = false\n        return\n      }\n\n      const slideEvent = this._triggerSlideEvent(nextElement, eventDirectionName)\n      if (slideEvent.isDefaultPrevented()) {\n        return\n      }\n\n      if (!activeElement || !nextElement) {\n        // Some weirdness is happening, so we bail\n        return\n      }\n\n      this._isSliding = true\n\n      if (isCycling) {\n        this.pause()\n      }\n\n      this._setActiveIndicatorElement(nextElement)\n\n      const slidEvent = $.Event(Event.SLID, {\n        relatedTarget: nextElement,\n        direction: eventDirectionName,\n        from: activeElementIndex,\n        to: nextElementIndex\n      })\n\n      if ($(this._element).hasClass(ClassName.SLIDE)) {\n        $(nextElement).addClass(orderClassName)\n\n        Util.reflow(nextElement)\n\n        $(activeElement).addClass(directionalClassName)\n        $(nextElement).addClass(directionalClassName)\n\n        const transitionDuration = Util.getTransitionDurationFromElement(activeElement)\n\n        $(activeElement)\n          .one(Util.TRANSITION_END, () => {\n            $(nextElement)\n              .removeClass(`${directionalClassName} ${orderClassName}`)\n              .addClass(ClassName.ACTIVE)\n\n            $(activeElement).removeClass(`${ClassName.ACTIVE} ${orderClassName} ${directionalClassName}`)\n\n            this._isSliding = false\n\n            setTimeout(() => $(this._element).trigger(slidEvent), 0)\n          })\n          .emulateTransitionEnd(transitionDuration)\n      } else {\n        $(activeElement).removeClass(ClassName.ACTIVE)\n        $(nextElement).addClass(ClassName.ACTIVE)\n\n        this._isSliding = false\n        $(this._element).trigger(slidEvent)\n      }\n\n      if (isCycling) {\n        this.cycle()\n      }\n    }\n\n    // Static\n\n    static _jQueryInterface(config) {\n      return this.each(function () {\n        let data = $(this).data(DATA_KEY)\n        let _config = {\n          ...Default,\n          ...$(this).data()\n        }\n\n        if (typeof config === 'object') {\n          _config = {\n            ..._config,\n            ...config\n          }\n        }\n\n        const action = typeof config === 'string' ? config : _config.slide\n\n        if (!data) {\n          data = new Carousel(this, _config)\n          $(this).data(DATA_KEY, data)\n        }\n\n        if (typeof config === 'number') {\n          data.to(config)\n        } else if (typeof action === 'string') {\n          if (typeof data[action] === 'undefined') {\n            throw new TypeError(`No method named \"${action}\"`)\n          }\n          data[action]()\n        } else if (_config.interval) {\n          data.pause()\n          data.cycle()\n        }\n      })\n    }\n\n    static _dataApiClickHandler(event) {\n      const selector = Util.getSelectorFromElement(this)\n\n      if (!selector) {\n        return\n      }\n\n      const target = $(selector)[0]\n\n      if (!target || !$(target).hasClass(ClassName.CAROUSEL)) {\n        return\n      }\n\n      const config = {\n        ...$(target).data(),\n        ...$(this).data()\n      }\n      const slideIndex = this.getAttribute('data-slide-to')\n\n      if (slideIndex) {\n        config.interval = false\n      }\n\n      Carousel._jQueryInterface.call($(target), config)\n\n      if (slideIndex) {\n        $(target).data(DATA_KEY).to(slideIndex)\n      }\n\n      event.preventDefault()\n    }\n  }\n\n  /**\n   * ------------------------------------------------------------------------\n   * Data Api implementation\n   * ------------------------------------------------------------------------\n   */\n\n  $(document)\n    .on(Event.CLICK_DATA_API, Selector.DATA_SLIDE, Carousel._dataApiClickHandler)\n\n  $(window).on(Event.LOAD_DATA_API, () => {\n    $(Selector.DATA_RIDE).each(function () {\n      const $carousel = $(this)\n      Carousel._jQueryInterface.call($carousel, $carousel.data())\n    })\n  })\n\n  /**\n   * ------------------------------------------------------------------------\n   * jQuery\n   * ------------------------------------------------------------------------\n   */\n\n  $.fn[NAME] = Carousel._jQueryInterface\n  $.fn[NAME].Constructor = Carousel\n  $.fn[NAME].noConflict = function () {\n    $.fn[NAME] = JQUERY_NO_CONFLICT\n    return Carousel._jQueryInterface\n  }\n\n  return Carousel\n})($)\n\nexport default Carousel\n","import $ from 'jquery'\nimport Util from './util'\n\n/**\n * --------------------------------------------------------------------------\n * Bootstrap (v4.1.1): collapse.js\n * Licensed under MIT (https://github.com/twbs/bootstrap/blob/master/LICENSE)\n * --------------------------------------------------------------------------\n */\n\nconst Collapse = (($) => {\n  /**\n   * ------------------------------------------------------------------------\n   * Constants\n   * ------------------------------------------------------------------------\n   */\n\n  const NAME                = 'collapse'\n  const VERSION             = '4.1.1'\n  const DATA_KEY            = 'bs.collapse'\n  const EVENT_KEY           = `.${DATA_KEY}`\n  const DATA_API_KEY        = '.data-api'\n  const JQUERY_NO_CONFLICT  = $.fn[NAME]\n\n  const Default = {\n    toggle : true,\n    parent : ''\n  }\n\n  const DefaultType = {\n    toggle : 'boolean',\n    parent : '(string|element)'\n  }\n\n  const Event = {\n    SHOW           : `show${EVENT_KEY}`,\n    SHOWN          : `shown${EVENT_KEY}`,\n    HIDE           : `hide${EVENT_KEY}`,\n    HIDDEN         : `hidden${EVENT_KEY}`,\n    CLICK_DATA_API : `click${EVENT_KEY}${DATA_API_KEY}`\n  }\n\n  const ClassName = {\n    SHOW       : 'show',\n    COLLAPSE   : 'collapse',\n    COLLAPSING : 'collapsing',\n    COLLAPSED  : 'collapsed'\n  }\n\n  const Dimension = {\n    WIDTH  : 'width',\n    HEIGHT : 'height'\n  }\n\n  const Selector = {\n    ACTIVES     : '.show, .collapsing',\n    DATA_TOGGLE : '[data-toggle=\"collapse\"]'\n  }\n\n  /**\n   * ------------------------------------------------------------------------\n   * Class Definition\n   * ------------------------------------------------------------------------\n   */\n\n  class Collapse {\n    constructor(element, config) {\n      this._isTransitioning = false\n      this._element         = element\n      this._config          = this._getConfig(config)\n      this._triggerArray    = $.makeArray($(\n        `[data-toggle=\"collapse\"][href=\"#${element.id}\"],` +\n        `[data-toggle=\"collapse\"][data-target=\"#${element.id}\"]`\n      ))\n      const tabToggles = $(Selector.DATA_TOGGLE)\n      for (let i = 0; i < tabToggles.length; i++) {\n        const elem = tabToggles[i]\n        const selector = Util.getSelectorFromElement(elem)\n        if (selector !== null && $(selector).filter(element).length > 0) {\n          this._selector = selector\n          this._triggerArray.push(elem)\n        }\n      }\n\n      this._parent = this._config.parent ? this._getParent() : null\n\n      if (!this._config.parent) {\n        this._addAriaAndCollapsedClass(this._element, this._triggerArray)\n      }\n\n      if (this._config.toggle) {\n        this.toggle()\n      }\n    }\n\n    // Getters\n\n    static get VERSION() {\n      return VERSION\n    }\n\n    static get Default() {\n      return Default\n    }\n\n    // Public\n\n    toggle() {\n      if ($(this._element).hasClass(ClassName.SHOW)) {\n        this.hide()\n      } else {\n        this.show()\n      }\n    }\n\n    show() {\n      if (this._isTransitioning ||\n        $(this._element).hasClass(ClassName.SHOW)) {\n        return\n      }\n\n      let actives\n      let activesData\n\n      if (this._parent) {\n        actives = $.makeArray(\n          $(this._parent)\n            .find(Selector.ACTIVES)\n            .filter(`[data-parent=\"${this._config.parent}\"]`)\n        )\n        if (actives.length === 0) {\n          actives = null\n        }\n      }\n\n      if (actives) {\n        activesData = $(actives).not(this._selector).data(DATA_KEY)\n        if (activesData && activesData._isTransitioning) {\n          return\n        }\n      }\n\n      const startEvent = $.Event(Event.SHOW)\n      $(this._element).trigger(startEvent)\n      if (startEvent.isDefaultPrevented()) {\n        return\n      }\n\n      if (actives) {\n        Collapse._jQueryInterface.call($(actives).not(this._selector), 'hide')\n        if (!activesData) {\n          $(actives).data(DATA_KEY, null)\n        }\n      }\n\n      const dimension = this._getDimension()\n\n      $(this._element)\n        .removeClass(ClassName.COLLAPSE)\n        .addClass(ClassName.COLLAPSING)\n\n      this._element.style[dimension] = 0\n\n      if (this._triggerArray.length > 0) {\n        $(this._triggerArray)\n          .removeClass(ClassName.COLLAPSED)\n          .attr('aria-expanded', true)\n      }\n\n      this.setTransitioning(true)\n\n      const complete = () => {\n        $(this._element)\n          .removeClass(ClassName.COLLAPSING)\n          .addClass(ClassName.COLLAPSE)\n          .addClass(ClassName.SHOW)\n\n        this._element.style[dimension] = ''\n\n        this.setTransitioning(false)\n\n        $(this._element).trigger(Event.SHOWN)\n      }\n\n      const capitalizedDimension = dimension[0].toUpperCase() + dimension.slice(1)\n      const scrollSize = `scroll${capitalizedDimension}`\n      const transitionDuration = Util.getTransitionDurationFromElement(this._element)\n\n      $(this._element)\n        .one(Util.TRANSITION_END, complete)\n        .emulateTransitionEnd(transitionDuration)\n\n      this._element.style[dimension] = `${this._element[scrollSize]}px`\n    }\n\n    hide() {\n      if (this._isTransitioning ||\n        !$(this._element).hasClass(ClassName.SHOW)) {\n        return\n      }\n\n      const startEvent = $.Event(Event.HIDE)\n      $(this._element).trigger(startEvent)\n      if (startEvent.isDefaultPrevented()) {\n        return\n      }\n\n      const dimension = this._getDimension()\n\n      this._element.style[dimension] = `${this._element.getBoundingClientRect()[dimension]}px`\n\n      Util.reflow(this._element)\n\n      $(this._element)\n        .addClass(ClassName.COLLAPSING)\n        .removeClass(ClassName.COLLAPSE)\n        .removeClass(ClassName.SHOW)\n\n      if (this._triggerArray.length > 0) {\n        for (let i = 0; i < this._triggerArray.length; i++) {\n          const trigger = this._triggerArray[i]\n          const selector = Util.getSelectorFromElement(trigger)\n          if (selector !== null) {\n            const $elem = $(selector)\n            if (!$elem.hasClass(ClassName.SHOW)) {\n              $(trigger).addClass(ClassName.COLLAPSED)\n                .attr('aria-expanded', false)\n            }\n          }\n        }\n      }\n\n      this.setTransitioning(true)\n\n      const complete = () => {\n        this.setTransitioning(false)\n        $(this._element)\n          .removeClass(ClassName.COLLAPSING)\n          .addClass(ClassName.COLLAPSE)\n          .trigger(Event.HIDDEN)\n      }\n\n      this._element.style[dimension] = ''\n      const transitionDuration = Util.getTransitionDurationFromElement(this._element)\n\n      $(this._element)\n        .one(Util.TRANSITION_END, complete)\n        .emulateTransitionEnd(transitionDuration)\n    }\n\n    setTransitioning(isTransitioning) {\n      this._isTransitioning = isTransitioning\n    }\n\n    dispose() {\n      $.removeData(this._element, DATA_KEY)\n\n      this._config          = null\n      this._parent          = null\n      this._element         = null\n      this._triggerArray    = null\n      this._isTransitioning = null\n    }\n\n    // Private\n\n    _getConfig(config) {\n      config = {\n        ...Default,\n        ...config\n      }\n      config.toggle = Boolean(config.toggle) // Coerce string values\n      Util.typeCheckConfig(NAME, config, DefaultType)\n      return config\n    }\n\n    _getDimension() {\n      const hasWidth = $(this._element).hasClass(Dimension.WIDTH)\n      return hasWidth ? Dimension.WIDTH : Dimension.HEIGHT\n    }\n\n    _getParent() {\n      let parent = null\n      if (Util.isElement(this._config.parent)) {\n        parent = this._config.parent\n\n        // It's a jQuery object\n        if (typeof this._config.parent.jquery !== 'undefined') {\n          parent = this._config.parent[0]\n        }\n      } else {\n        parent = $(this._config.parent)[0]\n      }\n\n      const selector =\n        `[data-toggle=\"collapse\"][data-parent=\"${this._config.parent}\"]`\n\n      $(parent).find(selector).each((i, element) => {\n        this._addAriaAndCollapsedClass(\n          Collapse._getTargetFromElement(element),\n          [element]\n        )\n      })\n\n      return parent\n    }\n\n    _addAriaAndCollapsedClass(element, triggerArray) {\n      if (element) {\n        const isOpen = $(element).hasClass(ClassName.SHOW)\n\n        if (triggerArray.length > 0) {\n          $(triggerArray)\n            .toggleClass(ClassName.COLLAPSED, !isOpen)\n            .attr('aria-expanded', isOpen)\n        }\n      }\n    }\n\n    // Static\n\n    static _getTargetFromElement(element) {\n      const selector = Util.getSelectorFromElement(element)\n      return selector ? $(selector)[0] : null\n    }\n\n    static _jQueryInterface(config) {\n      return this.each(function () {\n        const $this   = $(this)\n        let data      = $this.data(DATA_KEY)\n        const _config = {\n          ...Default,\n          ...$this.data(),\n          ...typeof config === 'object' && config ? config : {}\n        }\n\n        if (!data && _config.toggle && /show|hide/.test(config)) {\n          _config.toggle = false\n        }\n\n        if (!data) {\n          data = new Collapse(this, _config)\n          $this.data(DATA_KEY, data)\n        }\n\n        if (typeof config === 'string') {\n          if (typeof data[config] === 'undefined') {\n            throw new TypeError(`No method named \"${config}\"`)\n          }\n          data[config]()\n        }\n      })\n    }\n  }\n\n  /**\n   * ------------------------------------------------------------------------\n   * Data Api implementation\n   * ------------------------------------------------------------------------\n   */\n\n  $(document).on(Event.CLICK_DATA_API, Selector.DATA_TOGGLE, function (event) {\n    // preventDefault only for <a> elements (which change the URL) not inside the collapsible element\n    if (event.currentTarget.tagName === 'A') {\n      event.preventDefault()\n    }\n\n    const $trigger = $(this)\n    const selector = Util.getSelectorFromElement(this)\n    $(selector).each(function () {\n      const $target = $(this)\n      const data    = $target.data(DATA_KEY)\n      const config  = data ? 'toggle' : $trigger.data()\n      Collapse._jQueryInterface.call($target, config)\n    })\n  })\n\n  /**\n   * ------------------------------------------------------------------------\n   * jQuery\n   * ------------------------------------------------------------------------\n   */\n\n  $.fn[NAME] = Collapse._jQueryInterface\n  $.fn[NAME].Constructor = Collapse\n  $.fn[NAME].noConflict = function () {\n    $.fn[NAME] = JQUERY_NO_CONFLICT\n    return Collapse._jQueryInterface\n  }\n\n  return Collapse\n})($)\n\nexport default Collapse\n","import $ from 'jquery'\nimport Popper from 'popper.js'\nimport Util from './util'\n\n/**\n * --------------------------------------------------------------------------\n * Bootstrap (v4.1.1): dropdown.js\n * Licensed under MIT (https://github.com/twbs/bootstrap/blob/master/LICENSE)\n * --------------------------------------------------------------------------\n */\n\nconst Dropdown = (($) => {\n  /**\n   * ------------------------------------------------------------------------\n   * Constants\n   * ------------------------------------------------------------------------\n   */\n\n  const NAME                     = 'dropdown'\n  const VERSION                  = '4.1.1'\n  const DATA_KEY                 = 'bs.dropdown'\n  const EVENT_KEY                = `.${DATA_KEY}`\n  const DATA_API_KEY             = '.data-api'\n  const JQUERY_NO_CONFLICT       = $.fn[NAME]\n  const ESCAPE_KEYCODE           = 27 // KeyboardEvent.which value for Escape (Esc) key\n  const SPACE_KEYCODE            = 32 // KeyboardEvent.which value for space key\n  const TAB_KEYCODE              = 9 // KeyboardEvent.which value for tab key\n  const ARROW_UP_KEYCODE         = 38 // KeyboardEvent.which value for up arrow key\n  const ARROW_DOWN_KEYCODE       = 40 // KeyboardEvent.which value for down arrow key\n  const RIGHT_MOUSE_BUTTON_WHICH = 3 // MouseEvent.which value for the right button (assuming a right-handed mouse)\n  const REGEXP_KEYDOWN           = new RegExp(`${ARROW_UP_KEYCODE}|${ARROW_DOWN_KEYCODE}|${ESCAPE_KEYCODE}`)\n\n  const Event = {\n    HIDE             : `hide${EVENT_KEY}`,\n    HIDDEN           : `hidden${EVENT_KEY}`,\n    SHOW             : `show${EVENT_KEY}`,\n    SHOWN            : `shown${EVENT_KEY}`,\n    CLICK            : `click${EVENT_KEY}`,\n    CLICK_DATA_API   : `click${EVENT_KEY}${DATA_API_KEY}`,\n    KEYDOWN_DATA_API : `keydown${EVENT_KEY}${DATA_API_KEY}`,\n    KEYUP_DATA_API   : `keyup${EVENT_KEY}${DATA_API_KEY}`\n  }\n\n  const ClassName = {\n    DISABLED  : 'disabled',\n    SHOW      : 'show',\n    DROPUP    : 'dropup',\n    DROPRIGHT : 'dropright',\n    DROPLEFT  : 'dropleft',\n    MENURIGHT : 'dropdown-menu-right',\n    MENULEFT  : 'dropdown-menu-left',\n    POSITION_STATIC : 'position-static'\n  }\n\n  const Selector = {\n    DATA_TOGGLE   : '[data-toggle=\"dropdown\"]',\n    FORM_CHILD    : '.dropdown form',\n    MENU          : '.dropdown-menu',\n    NAVBAR_NAV    : '.navbar-nav',\n    VISIBLE_ITEMS : '.dropdown-menu .dropdown-item:not(.disabled):not(:disabled)'\n  }\n\n  const AttachmentMap = {\n    TOP       : 'top-start',\n    TOPEND    : 'top-end',\n    BOTTOM    : 'bottom-start',\n    BOTTOMEND : 'bottom-end',\n    RIGHT     : 'right-start',\n    RIGHTEND  : 'right-end',\n    LEFT      : 'left-start',\n    LEFTEND   : 'left-end'\n  }\n\n  const Default = {\n    offset      : 0,\n    flip        : true,\n    boundary    : 'scrollParent',\n    reference   : 'toggle',\n    display     : 'dynamic'\n  }\n\n  const DefaultType = {\n    offset      : '(number|string|function)',\n    flip        : 'boolean',\n    boundary    : '(string|element)',\n    reference   : '(string|element)',\n    display     : 'string'\n  }\n\n  /**\n   * ------------------------------------------------------------------------\n   * Class Definition\n   * ------------------------------------------------------------------------\n   */\n\n  class Dropdown {\n    constructor(element, config) {\n      this._element  = element\n      this._popper   = null\n      this._config   = this._getConfig(config)\n      this._menu     = this._getMenuElement()\n      this._inNavbar = this._detectNavbar()\n\n      this._addEventListeners()\n    }\n\n    // Getters\n\n    static get VERSION() {\n      return VERSION\n    }\n\n    static get Default() {\n      return Default\n    }\n\n    static get DefaultType() {\n      return DefaultType\n    }\n\n    // Public\n\n    toggle() {\n      if (this._element.disabled || $(this._element).hasClass(ClassName.DISABLED)) {\n        return\n      }\n\n      const parent   = Dropdown._getParentFromElement(this._element)\n      const isActive = $(this._menu).hasClass(ClassName.SHOW)\n\n      Dropdown._clearMenus()\n\n      if (isActive) {\n        return\n      }\n\n      const relatedTarget = {\n        relatedTarget: this._element\n      }\n      const showEvent = $.Event(Event.SHOW, relatedTarget)\n\n      $(parent).trigger(showEvent)\n\n      if (showEvent.isDefaultPrevented()) {\n        return\n      }\n\n      // Disable totally Popper.js for Dropdown in Navbar\n      if (!this._inNavbar) {\n        /**\n         * Check for Popper dependency\n         * Popper - https://popper.js.org\n         */\n        if (typeof Popper === 'undefined') {\n          throw new TypeError('Bootstrap dropdown require Popper.js (https://popper.js.org)')\n        }\n\n        let referenceElement = this._element\n\n        if (this._config.reference === 'parent') {\n          referenceElement = parent\n        } else if (Util.isElement(this._config.reference)) {\n          referenceElement = this._config.reference\n\n          // Check if it's jQuery element\n          if (typeof this._config.reference.jquery !== 'undefined') {\n            referenceElement = this._config.reference[0]\n          }\n        }\n\n        // If boundary is not `scrollParent`, then set position to `static`\n        // to allow the menu to \"escape\" the scroll parent's boundaries\n        // https://github.com/twbs/bootstrap/issues/24251\n        if (this._config.boundary !== 'scrollParent') {\n          $(parent).addClass(ClassName.POSITION_STATIC)\n        }\n        this._popper = new Popper(referenceElement, this._menu, this._getPopperConfig())\n      }\n\n      // If this is a touch-enabled device we add extra\n      // empty mouseover listeners to the body's immediate children;\n      // only needed because of broken event delegation on iOS\n      // https://www.quirksmode.org/blog/archives/2014/02/mouse_event_bub.html\n      if ('ontouchstart' in document.documentElement &&\n         $(parent).closest(Selector.NAVBAR_NAV).length === 0) {\n        $(document.body).children().on('mouseover', null, $.noop)\n      }\n\n      this._element.focus()\n      this._element.setAttribute('aria-expanded', true)\n\n      $(this._menu).toggleClass(ClassName.SHOW)\n      $(parent)\n        .toggleClass(ClassName.SHOW)\n        .trigger($.Event(Event.SHOWN, relatedTarget))\n    }\n\n    dispose() {\n      $.removeData(this._element, DATA_KEY)\n      $(this._element).off(EVENT_KEY)\n      this._element = null\n      this._menu = null\n      if (this._popper !== null) {\n        this._popper.destroy()\n        this._popper = null\n      }\n    }\n\n    update() {\n      this._inNavbar = this._detectNavbar()\n      if (this._popper !== null) {\n        this._popper.scheduleUpdate()\n      }\n    }\n\n    // Private\n\n    _addEventListeners() {\n      $(this._element).on(Event.CLICK, (event) => {\n        event.preventDefault()\n        event.stopPropagation()\n        this.toggle()\n      })\n    }\n\n    _getConfig(config) {\n      config = {\n        ...this.constructor.Default,\n        ...$(this._element).data(),\n        ...config\n      }\n\n      Util.typeCheckConfig(\n        NAME,\n        config,\n        this.constructor.DefaultType\n      )\n\n      return config\n    }\n\n    _getMenuElement() {\n      if (!this._menu) {\n        const parent = Dropdown._getParentFromElement(this._element)\n        this._menu = $(parent).find(Selector.MENU)[0]\n      }\n      return this._menu\n    }\n\n    _getPlacement() {\n      const $parentDropdown = $(this._element).parent()\n      let placement = AttachmentMap.BOTTOM\n\n      // Handle dropup\n      if ($parentDropdown.hasClass(ClassName.DROPUP)) {\n        placement = AttachmentMap.TOP\n        if ($(this._menu).hasClass(ClassName.MENURIGHT)) {\n          placement = AttachmentMap.TOPEND\n        }\n      } else if ($parentDropdown.hasClass(ClassName.DROPRIGHT)) {\n        placement = AttachmentMap.RIGHT\n      } else if ($parentDropdown.hasClass(ClassName.DROPLEFT)) {\n        placement = AttachmentMap.LEFT\n      } else if ($(this._menu).hasClass(ClassName.MENURIGHT)) {\n        placement = AttachmentMap.BOTTOMEND\n      }\n      return placement\n    }\n\n    _detectNavbar() {\n      return $(this._element).closest('.navbar').length > 0\n    }\n\n    _getPopperConfig() {\n      const offsetConf = {}\n      if (typeof this._config.offset === 'function') {\n        offsetConf.fn = (data) => {\n          data.offsets = {\n            ...data.offsets,\n            ...this._config.offset(data.offsets) || {}\n          }\n          return data\n        }\n      } else {\n        offsetConf.offset = this._config.offset\n      }\n      const popperConfig = {\n        placement: this._getPlacement(),\n        modifiers: {\n          offset: offsetConf,\n          flip: {\n            enabled: this._config.flip\n          },\n          preventOverflow: {\n            boundariesElement: this._config.boundary\n          }\n        }\n      }\n\n      // Disable Popper.js if we have a static display\n      if (this._config.display === 'static') {\n        popperConfig.modifiers.applyStyle = {\n          enabled: false\n        }\n      }\n      return popperConfig\n    }\n\n    // Static\n\n    static _jQueryInterface(config) {\n      return this.each(function () {\n        let data = $(this).data(DATA_KEY)\n        const _config = typeof config === 'object' ? config : null\n\n        if (!data) {\n          data = new Dropdown(this, _config)\n          $(this).data(DATA_KEY, data)\n        }\n\n        if (typeof config === 'string') {\n          if (typeof data[config] === 'undefined') {\n            throw new TypeError(`No method named \"${config}\"`)\n          }\n          data[config]()\n        }\n      })\n    }\n\n    static _clearMenus(event) {\n      if (event && (event.which === RIGHT_MOUSE_BUTTON_WHICH ||\n        event.type === 'keyup' && event.which !== TAB_KEYCODE)) {\n        return\n      }\n\n      const toggles = $.makeArray($(Selector.DATA_TOGGLE))\n      for (let i = 0; i < toggles.length; i++) {\n        const parent = Dropdown._getParentFromElement(toggles[i])\n        const context = $(toggles[i]).data(DATA_KEY)\n        const relatedTarget = {\n          relatedTarget: toggles[i]\n        }\n\n        if (!context) {\n          continue\n        }\n\n        const dropdownMenu = context._menu\n        if (!$(parent).hasClass(ClassName.SHOW)) {\n          continue\n        }\n\n        if (event && (event.type === 'click' &&\n            /input|textarea/i.test(event.target.tagName) || event.type === 'keyup' && event.which === TAB_KEYCODE) &&\n            $.contains(parent, event.target)) {\n          continue\n        }\n\n        const hideEvent = $.Event(Event.HIDE, relatedTarget)\n        $(parent).trigger(hideEvent)\n        if (hideEvent.isDefaultPrevented()) {\n          continue\n        }\n\n        // If this is a touch-enabled device we remove the extra\n        // empty mouseover listeners we added for iOS support\n        if ('ontouchstart' in document.documentElement) {\n          $(document.body).children().off('mouseover', null, $.noop)\n        }\n\n        toggles[i].setAttribute('aria-expanded', 'false')\n\n        $(dropdownMenu).removeClass(ClassName.SHOW)\n        $(parent)\n          .removeClass(ClassName.SHOW)\n          .trigger($.Event(Event.HIDDEN, relatedTarget))\n      }\n    }\n\n    static _getParentFromElement(element) {\n      let parent\n      const selector = Util.getSelectorFromElement(element)\n\n      if (selector) {\n        parent = $(selector)[0]\n      }\n\n      return parent || element.parentNode\n    }\n\n    // eslint-disable-next-line complexity\n    static _dataApiKeydownHandler(event) {\n      // If not input/textarea:\n      //  - And not a key in REGEXP_KEYDOWN => not a dropdown command\n      // If input/textarea:\n      //  - If space key => not a dropdown command\n      //  - If key is other than escape\n      //    - If key is not up or down => not a dropdown command\n      //    - If trigger inside the menu => not a dropdown command\n      if (/input|textarea/i.test(event.target.tagName)\n        ? event.which === SPACE_KEYCODE || event.which !== ESCAPE_KEYCODE &&\n        (event.which !== ARROW_DOWN_KEYCODE && event.which !== ARROW_UP_KEYCODE ||\n          $(event.target).closest(Selector.MENU).length) : !REGEXP_KEYDOWN.test(event.which)) {\n        return\n      }\n\n      event.preventDefault()\n      event.stopPropagation()\n\n      if (this.disabled || $(this).hasClass(ClassName.DISABLED)) {\n        return\n      }\n\n      const parent   = Dropdown._getParentFromElement(this)\n      const isActive = $(parent).hasClass(ClassName.SHOW)\n\n      if (!isActive && (event.which !== ESCAPE_KEYCODE || event.which !== SPACE_KEYCODE) ||\n           isActive && (event.which === ESCAPE_KEYCODE || event.which === SPACE_KEYCODE)) {\n        if (event.which === ESCAPE_KEYCODE) {\n          const toggle = $(parent).find(Selector.DATA_TOGGLE)[0]\n          $(toggle).trigger('focus')\n        }\n\n        $(this).trigger('click')\n        return\n      }\n\n      const items = $(parent).find(Selector.VISIBLE_ITEMS).get()\n\n      if (items.length === 0) {\n        return\n      }\n\n      let index = items.indexOf(event.target)\n\n      if (event.which === ARROW_UP_KEYCODE && index > 0) { // Up\n        index--\n      }\n\n      if (event.which === ARROW_DOWN_KEYCODE && index < items.length - 1) { // Down\n        index++\n      }\n\n      if (index < 0) {\n        index = 0\n      }\n\n      items[index].focus()\n    }\n  }\n\n  /**\n   * ------------------------------------------------------------------------\n   * Data Api implementation\n   * ------------------------------------------------------------------------\n   */\n\n  $(document)\n    .on(Event.KEYDOWN_DATA_API, Selector.DATA_TOGGLE, Dropdown._dataApiKeydownHandler)\n    .on(Event.KEYDOWN_DATA_API, Selector.MENU, Dropdown._dataApiKeydownHandler)\n    .on(`${Event.CLICK_DATA_API} ${Event.KEYUP_DATA_API}`, Dropdown._clearMenus)\n    .on(Event.CLICK_DATA_API, Selector.DATA_TOGGLE, function (event) {\n      event.preventDefault()\n      event.stopPropagation()\n      Dropdown._jQueryInterface.call($(this), 'toggle')\n    })\n    .on(Event.CLICK_DATA_API, Selector.FORM_CHILD, (e) => {\n      e.stopPropagation()\n    })\n\n  /**\n   * ------------------------------------------------------------------------\n   * jQuery\n   * ------------------------------------------------------------------------\n   */\n\n  $.fn[NAME] = Dropdown._jQueryInterface\n  $.fn[NAME].Constructor = Dropdown\n  $.fn[NAME].noConflict = function () {\n    $.fn[NAME] = JQUERY_NO_CONFLICT\n    return Dropdown._jQueryInterface\n  }\n\n  return Dropdown\n})($, Popper)\n\nexport default Dropdown\n","import $ from 'jquery'\nimport Util from './util'\n\n/**\n * --------------------------------------------------------------------------\n * Bootstrap (v4.1.1): modal.js\n * Licensed under MIT (https://github.com/twbs/bootstrap/blob/master/LICENSE)\n * --------------------------------------------------------------------------\n */\n\nconst Modal = (($) => {\n  /**\n   * ------------------------------------------------------------------------\n   * Constants\n   * ------------------------------------------------------------------------\n   */\n\n  const NAME               = 'modal'\n  const VERSION            = '4.1.1'\n  const DATA_KEY           = 'bs.modal'\n  const EVENT_KEY          = `.${DATA_KEY}`\n  const DATA_API_KEY       = '.data-api'\n  const JQUERY_NO_CONFLICT = $.fn[NAME]\n  const ESCAPE_KEYCODE     = 27 // KeyboardEvent.which value for Escape (Esc) key\n\n  const Default = {\n    backdrop : true,\n    keyboard : true,\n    focus    : true,\n    show     : true\n  }\n\n  const DefaultType = {\n    backdrop : '(boolean|string)',\n    keyboard : 'boolean',\n    focus    : 'boolean',\n    show     : 'boolean'\n  }\n\n  const Event = {\n    HIDE              : `hide${EVENT_KEY}`,\n    HIDDEN            : `hidden${EVENT_KEY}`,\n    SHOW              : `show${EVENT_KEY}`,\n    SHOWN             : `shown${EVENT_KEY}`,\n    FOCUSIN           : `focusin${EVENT_KEY}`,\n    RESIZE            : `resize${EVENT_KEY}`,\n    CLICK_DISMISS     : `click.dismiss${EVENT_KEY}`,\n    KEYDOWN_DISMISS   : `keydown.dismiss${EVENT_KEY}`,\n    MOUSEUP_DISMISS   : `mouseup.dismiss${EVENT_KEY}`,\n    MOUSEDOWN_DISMISS : `mousedown.dismiss${EVENT_KEY}`,\n    CLICK_DATA_API    : `click${EVENT_KEY}${DATA_API_KEY}`\n  }\n\n  const ClassName = {\n    SCROLLBAR_MEASURER : 'modal-scrollbar-measure',\n    BACKDROP           : 'modal-backdrop',\n    OPEN               : 'modal-open',\n    FADE               : 'fade',\n    SHOW               : 'show'\n  }\n\n  const Selector = {\n    DIALOG             : '.modal-dialog',\n    DATA_TOGGLE        : '[data-toggle=\"modal\"]',\n    DATA_DISMISS       : '[data-dismiss=\"modal\"]',\n    FIXED_CONTENT      : '.fixed-top, .fixed-bottom, .is-fixed, .sticky-top',\n    STICKY_CONTENT     : '.sticky-top',\n    NAVBAR_TOGGLER     : '.navbar-toggler'\n  }\n\n  /**\n   * ------------------------------------------------------------------------\n   * Class Definition\n   * ------------------------------------------------------------------------\n   */\n\n  class Modal {\n    constructor(element, config) {\n      this._config              = this._getConfig(config)\n      this._element             = element\n      this._dialog              = $(element).find(Selector.DIALOG)[0]\n      this._backdrop            = null\n      this._isShown             = false\n      this._isBodyOverflowing   = false\n      this._ignoreBackdropClick = false\n      this._scrollbarWidth      = 0\n    }\n\n    // Getters\n\n    static get VERSION() {\n      return VERSION\n    }\n\n    static get Default() {\n      return Default\n    }\n\n    // Public\n\n    toggle(relatedTarget) {\n      return this._isShown ? this.hide() : this.show(relatedTarget)\n    }\n\n    show(relatedTarget) {\n      if (this._isTransitioning || this._isShown) {\n        return\n      }\n\n      if ($(this._element).hasClass(ClassName.FADE)) {\n        this._isTransitioning = true\n      }\n\n      const showEvent = $.Event(Event.SHOW, {\n        relatedTarget\n      })\n\n      $(this._element).trigger(showEvent)\n\n      if (this._isShown || showEvent.isDefaultPrevented()) {\n        return\n      }\n\n      this._isShown = true\n\n      this._checkScrollbar()\n      this._setScrollbar()\n\n      this._adjustDialog()\n\n      $(document.body).addClass(ClassName.OPEN)\n\n      this._setEscapeEvent()\n      this._setResizeEvent()\n\n      $(this._element).on(\n        Event.CLICK_DISMISS,\n        Selector.DATA_DISMISS,\n        (event) => this.hide(event)\n      )\n\n      $(this._dialog).on(Event.MOUSEDOWN_DISMISS, () => {\n        $(this._element).one(Event.MOUSEUP_DISMISS, (event) => {\n          if ($(event.target).is(this._element)) {\n            this._ignoreBackdropClick = true\n          }\n        })\n      })\n\n      this._showBackdrop(() => this._showElement(relatedTarget))\n    }\n\n    hide(event) {\n      if (event) {\n        event.preventDefault()\n      }\n\n      if (this._isTransitioning || !this._isShown) {\n        return\n      }\n\n      const hideEvent = $.Event(Event.HIDE)\n\n      $(this._element).trigger(hideEvent)\n\n      if (!this._isShown || hideEvent.isDefaultPrevented()) {\n        return\n      }\n\n      this._isShown = false\n      const transition = $(this._element).hasClass(ClassName.FADE)\n\n      if (transition) {\n        this._isTransitioning = true\n      }\n\n      this._setEscapeEvent()\n      this._setResizeEvent()\n\n      $(document).off(Event.FOCUSIN)\n\n      $(this._element).removeClass(ClassName.SHOW)\n\n      $(this._element).off(Event.CLICK_DISMISS)\n      $(this._dialog).off(Event.MOUSEDOWN_DISMISS)\n\n\n      if (transition) {\n        const transitionDuration  = Util.getTransitionDurationFromElement(this._element)\n\n        $(this._element)\n          .one(Util.TRANSITION_END, (event) => this._hideModal(event))\n          .emulateTransitionEnd(transitionDuration)\n      } else {\n        this._hideModal()\n      }\n    }\n\n    dispose() {\n      $.removeData(this._element, DATA_KEY)\n\n      $(window, document, this._element, this._backdrop).off(EVENT_KEY)\n\n      this._config              = null\n      this._element             = null\n      this._dialog              = null\n      this._backdrop            = null\n      this._isShown             = null\n      this._isBodyOverflowing   = null\n      this._ignoreBackdropClick = null\n      this._scrollbarWidth      = null\n    }\n\n    handleUpdate() {\n      this._adjustDialog()\n    }\n\n    // Private\n\n    _getConfig(config) {\n      config = {\n        ...Default,\n        ...config\n      }\n      Util.typeCheckConfig(NAME, config, DefaultType)\n      return config\n    }\n\n    _showElement(relatedTarget) {\n      const transition = $(this._element).hasClass(ClassName.FADE)\n\n      if (!this._element.parentNode ||\n         this._element.parentNode.nodeType !== Node.ELEMENT_NODE) {\n        // Don't move modal's DOM position\n        document.body.appendChild(this._element)\n      }\n\n      this._element.style.display = 'block'\n      this._element.removeAttribute('aria-hidden')\n      this._element.scrollTop = 0\n\n      if (transition) {\n        Util.reflow(this._element)\n      }\n\n      $(this._element).addClass(ClassName.SHOW)\n\n      if (this._config.focus) {\n        this._enforceFocus()\n      }\n\n      const shownEvent = $.Event(Event.SHOWN, {\n        relatedTarget\n      })\n\n      const transitionComplete = () => {\n        if (this._config.focus) {\n          this._element.focus()\n        }\n        this._isTransitioning = false\n        $(this._element).trigger(shownEvent)\n      }\n\n      if (transition) {\n        const transitionDuration  = Util.getTransitionDurationFromElement(this._element)\n\n        $(this._dialog)\n          .one(Util.TRANSITION_END, transitionComplete)\n          .emulateTransitionEnd(transitionDuration)\n      } else {\n        transitionComplete()\n      }\n    }\n\n    _enforceFocus() {\n      $(document)\n        .off(Event.FOCUSIN) // Guard against infinite focus loop\n        .on(Event.FOCUSIN, (event) => {\n          if (document !== event.target &&\n              this._element !== event.target &&\n              $(this._element).has(event.target).length === 0) {\n            this._element.focus()\n          }\n        })\n    }\n\n    _setEscapeEvent() {\n      if (this._isShown && this._config.keyboard) {\n        $(this._element).on(Event.KEYDOWN_DISMISS, (event) => {\n          if (event.which === ESCAPE_KEYCODE) {\n            event.preventDefault()\n            this.hide()\n          }\n        })\n      } else if (!this._isShown) {\n        $(this._element).off(Event.KEYDOWN_DISMISS)\n      }\n    }\n\n    _setResizeEvent() {\n      if (this._isShown) {\n        $(window).on(Event.RESIZE, (event) => this.handleUpdate(event))\n      } else {\n        $(window).off(Event.RESIZE)\n      }\n    }\n\n    _hideModal() {\n      this._element.style.display = 'none'\n      this._element.setAttribute('aria-hidden', true)\n      this._isTransitioning = false\n      this._showBackdrop(() => {\n        $(document.body).removeClass(ClassName.OPEN)\n        this._resetAdjustments()\n        this._resetScrollbar()\n        $(this._element).trigger(Event.HIDDEN)\n      })\n    }\n\n    _removeBackdrop() {\n      if (this._backdrop) {\n        $(this._backdrop).remove()\n        this._backdrop = null\n      }\n    }\n\n    _showBackdrop(callback) {\n      const animate = $(this._element).hasClass(ClassName.FADE)\n        ? ClassName.FADE : ''\n\n      if (this._isShown && this._config.backdrop) {\n        this._backdrop = document.createElement('div')\n        this._backdrop.className = ClassName.BACKDROP\n\n        if (animate) {\n          $(this._backdrop).addClass(animate)\n        }\n\n        $(this._backdrop).appendTo(document.body)\n\n        $(this._element).on(Event.CLICK_DISMISS, (event) => {\n          if (this._ignoreBackdropClick) {\n            this._ignoreBackdropClick = false\n            return\n          }\n          if (event.target !== event.currentTarget) {\n            return\n          }\n          if (this._config.backdrop === 'static') {\n            this._element.focus()\n          } else {\n            this.hide()\n          }\n        })\n\n        if (animate) {\n          Util.reflow(this._backdrop)\n        }\n\n        $(this._backdrop).addClass(ClassName.SHOW)\n\n        if (!callback) {\n          return\n        }\n\n        if (!animate) {\n          callback()\n          return\n        }\n\n        const backdropTransitionDuration = Util.getTransitionDurationFromElement(this._backdrop)\n\n        $(this._backdrop)\n          .one(Util.TRANSITION_END, callback)\n          .emulateTransitionEnd(backdropTransitionDuration)\n      } else if (!this._isShown && this._backdrop) {\n        $(this._backdrop).removeClass(ClassName.SHOW)\n\n        const callbackRemove = () => {\n          this._removeBackdrop()\n          if (callback) {\n            callback()\n          }\n        }\n\n        if ($(this._element).hasClass(ClassName.FADE)) {\n          const backdropTransitionDuration = Util.getTransitionDurationFromElement(this._backdrop)\n\n          $(this._backdrop)\n            .one(Util.TRANSITION_END, callbackRemove)\n            .emulateTransitionEnd(backdropTransitionDuration)\n        } else {\n          callbackRemove()\n        }\n      } else if (callback) {\n        callback()\n      }\n    }\n\n    // ----------------------------------------------------------------------\n    // the following methods are used to handle overflowing modals\n    // todo (fat): these should probably be refactored out of modal.js\n    // ----------------------------------------------------------------------\n\n    _adjustDialog() {\n      const isModalOverflowing =\n        this._element.scrollHeight > document.documentElement.clientHeight\n\n      if (!this._isBodyOverflowing && isModalOverflowing) {\n        this._element.style.paddingLeft = `${this._scrollbarWidth}px`\n      }\n\n      if (this._isBodyOverflowing && !isModalOverflowing) {\n        this._element.style.paddingRight = `${this._scrollbarWidth}px`\n      }\n    }\n\n    _resetAdjustments() {\n      this._element.style.paddingLeft = ''\n      this._element.style.paddingRight = ''\n    }\n\n    _checkScrollbar() {\n      const rect = document.body.getBoundingClientRect()\n      this._isBodyOverflowing = rect.left + rect.right < window.innerWidth\n      this._scrollbarWidth = this._getScrollbarWidth()\n    }\n\n    _setScrollbar() {\n      if (this._isBodyOverflowing) {\n        // Note: DOMNode.style.paddingRight returns the actual value or '' if not set\n        //   while $(DOMNode).css('padding-right') returns the calculated value or 0 if not set\n\n        // Adjust fixed content padding\n        $(Selector.FIXED_CONTENT).each((index, element) => {\n          const actualPadding = $(element)[0].style.paddingRight\n          const calculatedPadding = $(element).css('padding-right')\n          $(element).data('padding-right', actualPadding).css('padding-right', `${parseFloat(calculatedPadding) + this._scrollbarWidth}px`)\n        })\n\n        // Adjust sticky content margin\n        $(Selector.STICKY_CONTENT).each((index, element) => {\n          const actualMargin = $(element)[0].style.marginRight\n          const calculatedMargin = $(element).css('margin-right')\n          $(element).data('margin-right', actualMargin).css('margin-right', `${parseFloat(calculatedMargin) - this._scrollbarWidth}px`)\n        })\n\n        // Adjust navbar-toggler margin\n        $(Selector.NAVBAR_TOGGLER).each((index, element) => {\n          const actualMargin = $(element)[0].style.marginRight\n          const calculatedMargin = $(element).css('margin-right')\n          $(element).data('margin-right', actualMargin).css('margin-right', `${parseFloat(calculatedMargin) + this._scrollbarWidth}px`)\n        })\n\n        // Adjust body padding\n        const actualPadding = document.body.style.paddingRight\n        const calculatedPadding = $(document.body).css('padding-right')\n        $(document.body).data('padding-right', actualPadding).css('padding-right', `${parseFloat(calculatedPadding) + this._scrollbarWidth}px`)\n      }\n    }\n\n    _resetScrollbar() {\n      // Restore fixed content padding\n      $(Selector.FIXED_CONTENT).each((index, element) => {\n        const padding = $(element).data('padding-right')\n        if (typeof padding !== 'undefined') {\n          $(element).css('padding-right', padding).removeData('padding-right')\n        }\n      })\n\n      // Restore sticky content and navbar-toggler margin\n      $(`${Selector.STICKY_CONTENT}, ${Selector.NAVBAR_TOGGLER}`).each((index, element) => {\n        const margin = $(element).data('margin-right')\n        if (typeof margin !== 'undefined') {\n          $(element).css('margin-right', margin).removeData('margin-right')\n        }\n      })\n\n      // Restore body padding\n      const padding = $(document.body).data('padding-right')\n      if (typeof padding !== 'undefined') {\n        $(document.body).css('padding-right', padding).removeData('padding-right')\n      }\n    }\n\n    _getScrollbarWidth() { // thx d.walsh\n      const scrollDiv = document.createElement('div')\n      scrollDiv.className = ClassName.SCROLLBAR_MEASURER\n      document.body.appendChild(scrollDiv)\n      const scrollbarWidth = scrollDiv.getBoundingClientRect().width - scrollDiv.clientWidth\n      document.body.removeChild(scrollDiv)\n      return scrollbarWidth\n    }\n\n    // Static\n\n    static _jQueryInterface(config, relatedTarget) {\n      return this.each(function () {\n        let data = $(this).data(DATA_KEY)\n        const _config = {\n          ...Default,\n          ...$(this).data(),\n          ...typeof config === 'object' && config ? config : {}\n        }\n\n        if (!data) {\n          data = new Modal(this, _config)\n          $(this).data(DATA_KEY, data)\n        }\n\n        if (typeof config === 'string') {\n          if (typeof data[config] === 'undefined') {\n            throw new TypeError(`No method named \"${config}\"`)\n          }\n          data[config](relatedTarget)\n        } else if (_config.show) {\n          data.show(relatedTarget)\n        }\n      })\n    }\n  }\n\n  /**\n   * ------------------------------------------------------------------------\n   * Data Api implementation\n   * ------------------------------------------------------------------------\n   */\n\n  $(document).on(Event.CLICK_DATA_API, Selector.DATA_TOGGLE, function (event) {\n    let target\n    const selector = Util.getSelectorFromElement(this)\n\n    if (selector) {\n      target = $(selector)[0]\n    }\n\n    const config = $(target).data(DATA_KEY)\n      ? 'toggle' : {\n        ...$(target).data(),\n        ...$(this).data()\n      }\n\n    if (this.tagName === 'A' || this.tagName === 'AREA') {\n      event.preventDefault()\n    }\n\n    const $target = $(target).one(Event.SHOW, (showEvent) => {\n      if (showEvent.isDefaultPrevented()) {\n        // Only register focus restorer if modal will actually get shown\n        return\n      }\n\n      $target.one(Event.HIDDEN, () => {\n        if ($(this).is(':visible')) {\n          this.focus()\n        }\n      })\n    })\n\n    Modal._jQueryInterface.call($(target), config, this)\n  })\n\n  /**\n   * ------------------------------------------------------------------------\n   * jQuery\n   * ------------------------------------------------------------------------\n   */\n\n  $.fn[NAME] = Modal._jQueryInterface\n  $.fn[NAME].Constructor = Modal\n  $.fn[NAME].noConflict = function () {\n    $.fn[NAME] = JQUERY_NO_CONFLICT\n    return Modal._jQueryInterface\n  }\n\n  return Modal\n})($)\n\nexport default Modal\n","import $ from 'jquery'\nimport Popper from 'popper.js'\nimport Util from './util'\n\n/**\n * --------------------------------------------------------------------------\n * Bootstrap (v4.1.1): tooltip.js\n * Licensed under MIT (https://github.com/twbs/bootstrap/blob/master/LICENSE)\n * --------------------------------------------------------------------------\n */\n\nconst Tooltip = (($) => {\n  /**\n   * ------------------------------------------------------------------------\n   * Constants\n   * ------------------------------------------------------------------------\n   */\n\n  const NAME               = 'tooltip'\n  const VERSION            = '4.1.1'\n  const DATA_KEY           = 'bs.tooltip'\n  const EVENT_KEY          = `.${DATA_KEY}`\n  const JQUERY_NO_CONFLICT = $.fn[NAME]\n  const CLASS_PREFIX       = 'bs-tooltip'\n  const BSCLS_PREFIX_REGEX = new RegExp(`(^|\\\\s)${CLASS_PREFIX}\\\\S+`, 'g')\n\n  const DefaultType = {\n    animation           : 'boolean',\n    template            : 'string',\n    title               : '(string|element|function)',\n    trigger             : 'string',\n    delay               : '(number|object)',\n    html                : 'boolean',\n    selector            : '(string|boolean)',\n    placement           : '(string|function)',\n    offset              : '(number|string)',\n    container           : '(string|element|boolean)',\n    fallbackPlacement   : '(string|array)',\n    boundary            : '(string|element)'\n  }\n\n  const AttachmentMap = {\n    AUTO   : 'auto',\n    TOP    : 'top',\n    RIGHT  : 'right',\n    BOTTOM : 'bottom',\n    LEFT   : 'left'\n  }\n\n  const Default = {\n    animation           : true,\n    template            : '<div class=\"tooltip\" role=\"tooltip\">' +\n                        '<div class=\"arrow\"></div>' +\n                        '<div class=\"tooltip-inner\"></div></div>',\n    trigger             : 'hover focus',\n    title               : '',\n    delay               : 0,\n    html                : false,\n    selector            : false,\n    placement           : 'top',\n    offset              : 0,\n    container           : false,\n    fallbackPlacement   : 'flip',\n    boundary            : 'scrollParent'\n  }\n\n  const HoverState = {\n    SHOW : 'show',\n    OUT  : 'out'\n  }\n\n  const Event = {\n    HIDE       : `hide${EVENT_KEY}`,\n    HIDDEN     : `hidden${EVENT_KEY}`,\n    SHOW       : `show${EVENT_KEY}`,\n    SHOWN      : `shown${EVENT_KEY}`,\n    INSERTED   : `inserted${EVENT_KEY}`,\n    CLICK      : `click${EVENT_KEY}`,\n    FOCUSIN    : `focusin${EVENT_KEY}`,\n    FOCUSOUT   : `focusout${EVENT_KEY}`,\n    MOUSEENTER : `mouseenter${EVENT_KEY}`,\n    MOUSELEAVE : `mouseleave${EVENT_KEY}`\n  }\n\n  const ClassName = {\n    FADE : 'fade',\n    SHOW : 'show'\n  }\n\n  const Selector = {\n    TOOLTIP       : '.tooltip',\n    TOOLTIP_INNER : '.tooltip-inner',\n    ARROW         : '.arrow'\n  }\n\n  const Trigger = {\n    HOVER  : 'hover',\n    FOCUS  : 'focus',\n    CLICK  : 'click',\n    MANUAL : 'manual'\n  }\n\n\n  /**\n   * ------------------------------------------------------------------------\n   * Class Definition\n   * ------------------------------------------------------------------------\n   */\n\n  class Tooltip {\n    constructor(element, config) {\n      /**\n       * Check for Popper dependency\n       * Popper - https://popper.js.org\n       */\n      if (typeof Popper === 'undefined') {\n        throw new TypeError('Bootstrap tooltips require Popper.js (https://popper.js.org)')\n      }\n\n      // private\n      this._isEnabled     = true\n      this._timeout       = 0\n      this._hoverState    = ''\n      this._activeTrigger = {}\n      this._popper        = null\n\n      // Protected\n      this.element = element\n      this.config  = this._getConfig(config)\n      this.tip     = null\n\n      this._setListeners()\n    }\n\n    // Getters\n\n    static get VERSION() {\n      return VERSION\n    }\n\n    static get Default() {\n      return Default\n    }\n\n    static get NAME() {\n      return NAME\n    }\n\n    static get DATA_KEY() {\n      return DATA_KEY\n    }\n\n    static get Event() {\n      return Event\n    }\n\n    static get EVENT_KEY() {\n      return EVENT_KEY\n    }\n\n    static get DefaultType() {\n      return DefaultType\n    }\n\n    // Public\n\n    enable() {\n      this._isEnabled = true\n    }\n\n    disable() {\n      this._isEnabled = false\n    }\n\n    toggleEnabled() {\n      this._isEnabled = !this._isEnabled\n    }\n\n    toggle(event) {\n      if (!this._isEnabled) {\n        return\n      }\n\n      if (event) {\n        const dataKey = this.constructor.DATA_KEY\n        let context = $(event.currentTarget).data(dataKey)\n\n        if (!context) {\n          context = new this.constructor(\n            event.currentTarget,\n            this._getDelegateConfig()\n          )\n          $(event.currentTarget).data(dataKey, context)\n        }\n\n        context._activeTrigger.click = !context._activeTrigger.click\n\n        if (context._isWithActiveTrigger()) {\n          context._enter(null, context)\n        } else {\n          context._leave(null, context)\n        }\n      } else {\n        if ($(this.getTipElement()).hasClass(ClassName.SHOW)) {\n          this._leave(null, this)\n          return\n        }\n\n        this._enter(null, this)\n      }\n    }\n\n    dispose() {\n      clearTimeout(this._timeout)\n\n      $.removeData(this.element, this.constructor.DATA_KEY)\n\n      $(this.element).off(this.constructor.EVENT_KEY)\n      $(this.element).closest('.modal').off('hide.bs.modal')\n\n      if (this.tip) {\n        $(this.tip).remove()\n      }\n\n      this._isEnabled     = null\n      this._timeout       = null\n      this._hoverState    = null\n      this._activeTrigger = null\n      if (this._popper !== null) {\n        this._popper.destroy()\n      }\n\n      this._popper = null\n      this.element = null\n      this.config  = null\n      this.tip     = null\n    }\n\n    show() {\n      if ($(this.element).css('display') === 'none') {\n        throw new Error('Please use show on visible elements')\n      }\n\n      const showEvent = $.Event(this.constructor.Event.SHOW)\n      if (this.isWithContent() && this._isEnabled) {\n        $(this.element).trigger(showEvent)\n\n        const isInTheDom = $.contains(\n          this.element.ownerDocument.documentElement,\n          this.element\n        )\n\n        if (showEvent.isDefaultPrevented() || !isInTheDom) {\n          return\n        }\n\n        const tip   = this.getTipElement()\n        const tipId = Util.getUID(this.constructor.NAME)\n\n        tip.setAttribute('id', tipId)\n        this.element.setAttribute('aria-describedby', tipId)\n\n        this.setContent()\n\n        if (this.config.animation) {\n          $(tip).addClass(ClassName.FADE)\n        }\n\n        const placement  = typeof this.config.placement === 'function'\n          ? this.config.placement.call(this, tip, this.element)\n          : this.config.placement\n\n        const attachment = this._getAttachment(placement)\n        this.addAttachmentClass(attachment)\n\n        const container = this.config.container === false ? document.body : $(this.config.container)\n\n        $(tip).data(this.constructor.DATA_KEY, this)\n\n        if (!$.contains(this.element.ownerDocument.documentElement, this.tip)) {\n          $(tip).appendTo(container)\n        }\n\n        $(this.element).trigger(this.constructor.Event.INSERTED)\n\n        this._popper = new Popper(this.element, tip, {\n          placement: attachment,\n          modifiers: {\n            offset: {\n              offset: this.config.offset\n            },\n            flip: {\n              behavior: this.config.fallbackPlacement\n            },\n            arrow: {\n              element: Selector.ARROW\n            },\n            preventOverflow: {\n              boundariesElement: this.config.boundary\n            }\n          },\n          onCreate: (data) => {\n            if (data.originalPlacement !== data.placement) {\n              this._handlePopperPlacementChange(data)\n            }\n          },\n          onUpdate: (data) => {\n            this._handlePopperPlacementChange(data)\n          }\n        })\n\n        $(tip).addClass(ClassName.SHOW)\n\n        // If this is a touch-enabled device we add extra\n        // empty mouseover listeners to the body's immediate children;\n        // only needed because of broken event delegation on iOS\n        // https://www.quirksmode.org/blog/archives/2014/02/mouse_event_bub.html\n        if ('ontouchstart' in document.documentElement) {\n          $(document.body).children().on('mouseover', null, $.noop)\n        }\n\n        const complete = () => {\n          if (this.config.animation) {\n            this._fixTransition()\n          }\n          const prevHoverState = this._hoverState\n          this._hoverState     = null\n\n          $(this.element).trigger(this.constructor.Event.SHOWN)\n\n          if (prevHoverState === HoverState.OUT) {\n            this._leave(null, this)\n          }\n        }\n\n        if ($(this.tip).hasClass(ClassName.FADE)) {\n          const transitionDuration = Util.getTransitionDurationFromElement(this.tip)\n\n          $(this.tip)\n            .one(Util.TRANSITION_END, complete)\n            .emulateTransitionEnd(transitionDuration)\n        } else {\n          complete()\n        }\n      }\n    }\n\n    hide(callback) {\n      const tip       = this.getTipElement()\n      const hideEvent = $.Event(this.constructor.Event.HIDE)\n      const complete = () => {\n        if (this._hoverState !== HoverState.SHOW && tip.parentNode) {\n          tip.parentNode.removeChild(tip)\n        }\n\n        this._cleanTipClass()\n        this.element.removeAttribute('aria-describedby')\n        $(this.element).trigger(this.constructor.Event.HIDDEN)\n        if (this._popper !== null) {\n          this._popper.destroy()\n        }\n\n        if (callback) {\n          callback()\n        }\n      }\n\n      $(this.element).trigger(hideEvent)\n\n      if (hideEvent.isDefaultPrevented()) {\n        return\n      }\n\n      $(tip).removeClass(ClassName.SHOW)\n\n      // If this is a touch-enabled device we remove the extra\n      // empty mouseover listeners we added for iOS support\n      if ('ontouchstart' in document.documentElement) {\n        $(document.body).children().off('mouseover', null, $.noop)\n      }\n\n      this._activeTrigger[Trigger.CLICK] = false\n      this._activeTrigger[Trigger.FOCUS] = false\n      this._activeTrigger[Trigger.HOVER] = false\n\n      if ($(this.tip).hasClass(ClassName.FADE)) {\n        const transitionDuration = Util.getTransitionDurationFromElement(tip)\n\n        $(tip)\n          .one(Util.TRANSITION_END, complete)\n          .emulateTransitionEnd(transitionDuration)\n      } else {\n        complete()\n      }\n\n      this._hoverState = ''\n    }\n\n    update() {\n      if (this._popper !== null) {\n        this._popper.scheduleUpdate()\n      }\n    }\n\n    // Protected\n\n    isWithContent() {\n      return Boolean(this.getTitle())\n    }\n\n    addAttachmentClass(attachment) {\n      $(this.getTipElement()).addClass(`${CLASS_PREFIX}-${attachment}`)\n    }\n\n    getTipElement() {\n      this.tip = this.tip || $(this.config.template)[0]\n      return this.tip\n    }\n\n    setContent() {\n      const $tip = $(this.getTipElement())\n      this.setElementContent($tip.find(Selector.TOOLTIP_INNER), this.getTitle())\n      $tip.removeClass(`${ClassName.FADE} ${ClassName.SHOW}`)\n    }\n\n    setElementContent($element, content) {\n      const html = this.config.html\n      if (typeof content === 'object' && (content.nodeType || content.jquery)) {\n        // Content is a DOM node or a jQuery\n        if (html) {\n          if (!$(content).parent().is($element)) {\n            $element.empty().append(content)\n          }\n        } else {\n          $element.text($(content).text())\n        }\n      } else {\n        $element[html ? 'html' : 'text'](content)\n      }\n    }\n\n    getTitle() {\n      let title = this.element.getAttribute('data-original-title')\n\n      if (!title) {\n        title = typeof this.config.title === 'function'\n          ? this.config.title.call(this.element)\n          : this.config.title\n      }\n\n      return title\n    }\n\n    // Private\n\n    _getAttachment(placement) {\n      return AttachmentMap[placement.toUpperCase()]\n    }\n\n    _setListeners() {\n      const triggers = this.config.trigger.split(' ')\n\n      triggers.forEach((trigger) => {\n        if (trigger === 'click') {\n          $(this.element).on(\n            this.constructor.Event.CLICK,\n            this.config.selector,\n            (event) => this.toggle(event)\n          )\n        } else if (trigger !== Trigger.MANUAL) {\n          const eventIn = trigger === Trigger.HOVER\n            ? this.constructor.Event.MOUSEENTER\n            : this.constructor.Event.FOCUSIN\n          const eventOut = trigger === Trigger.HOVER\n            ? this.constructor.Event.MOUSELEAVE\n            : this.constructor.Event.FOCUSOUT\n\n          $(this.element)\n            .on(\n              eventIn,\n              this.config.selector,\n              (event) => this._enter(event)\n            )\n            .on(\n              eventOut,\n              this.config.selector,\n              (event) => this._leave(event)\n            )\n        }\n\n        $(this.element).closest('.modal').on(\n          'hide.bs.modal',\n          () => this.hide()\n        )\n      })\n\n      if (this.config.selector) {\n        this.config = {\n          ...this.config,\n          trigger: 'manual',\n          selector: ''\n        }\n      } else {\n        this._fixTitle()\n      }\n    }\n\n    _fixTitle() {\n      const titleType = typeof this.element.getAttribute('data-original-title')\n      if (this.element.getAttribute('title') ||\n         titleType !== 'string') {\n        this.element.setAttribute(\n          'data-original-title',\n          this.element.getAttribute('title') || ''\n        )\n        this.element.setAttribute('title', '')\n      }\n    }\n\n    _enter(event, context) {\n      const dataKey = this.constructor.DATA_KEY\n\n      context = context || $(event.currentTarget).data(dataKey)\n\n      if (!context) {\n        context = new this.constructor(\n          event.currentTarget,\n          this._getDelegateConfig()\n        )\n        $(event.currentTarget).data(dataKey, context)\n      }\n\n      if (event) {\n        context._activeTrigger[\n          event.type === 'focusin' ? Trigger.FOCUS : Trigger.HOVER\n        ] = true\n      }\n\n      if ($(context.getTipElement()).hasClass(ClassName.SHOW) ||\n         context._hoverState === HoverState.SHOW) {\n        context._hoverState = HoverState.SHOW\n        return\n      }\n\n      clearTimeout(context._timeout)\n\n      context._hoverState = HoverState.SHOW\n\n      if (!context.config.delay || !context.config.delay.show) {\n        context.show()\n        return\n      }\n\n      context._timeout = setTimeout(() => {\n        if (context._hoverState === HoverState.SHOW) {\n          context.show()\n        }\n      }, context.config.delay.show)\n    }\n\n    _leave(event, context) {\n      const dataKey = this.constructor.DATA_KEY\n\n      context = context || $(event.currentTarget).data(dataKey)\n\n      if (!context) {\n        context = new this.constructor(\n          event.currentTarget,\n          this._getDelegateConfig()\n        )\n        $(event.currentTarget).data(dataKey, context)\n      }\n\n      if (event) {\n        context._activeTrigger[\n          event.type === 'focusout' ? Trigger.FOCUS : Trigger.HOVER\n        ] = false\n      }\n\n      if (context._isWithActiveTrigger()) {\n        return\n      }\n\n      clearTimeout(context._timeout)\n\n      context._hoverState = HoverState.OUT\n\n      if (!context.config.delay || !context.config.delay.hide) {\n        context.hide()\n        return\n      }\n\n      context._timeout = setTimeout(() => {\n        if (context._hoverState === HoverState.OUT) {\n          context.hide()\n        }\n      }, context.config.delay.hide)\n    }\n\n    _isWithActiveTrigger() {\n      for (const trigger in this._activeTrigger) {\n        if (this._activeTrigger[trigger]) {\n          return true\n        }\n      }\n\n      return false\n    }\n\n    _getConfig(config) {\n      config = {\n        ...this.constructor.Default,\n        ...$(this.element).data(),\n        ...typeof config === 'object' && config ? config : {}\n      }\n\n      if (typeof config.delay === 'number') {\n        config.delay = {\n          show: config.delay,\n          hide: config.delay\n        }\n      }\n\n      if (typeof config.title === 'number') {\n        config.title = config.title.toString()\n      }\n\n      if (typeof config.content === 'number') {\n        config.content = config.content.toString()\n      }\n\n      Util.typeCheckConfig(\n        NAME,\n        config,\n        this.constructor.DefaultType\n      )\n\n      return config\n    }\n\n    _getDelegateConfig() {\n      const config = {}\n\n      if (this.config) {\n        for (const key in this.config) {\n          if (this.constructor.Default[key] !== this.config[key]) {\n            config[key] = this.config[key]\n          }\n        }\n      }\n\n      return config\n    }\n\n    _cleanTipClass() {\n      const $tip = $(this.getTipElement())\n      const tabClass = $tip.attr('class').match(BSCLS_PREFIX_REGEX)\n      if (tabClass !== null && tabClass.length > 0) {\n        $tip.removeClass(tabClass.join(''))\n      }\n    }\n\n    _handlePopperPlacementChange(data) {\n      this._cleanTipClass()\n      this.addAttachmentClass(this._getAttachment(data.placement))\n    }\n\n    _fixTransition() {\n      const tip = this.getTipElement()\n      const initConfigAnimation = this.config.animation\n      if (tip.getAttribute('x-placement') !== null) {\n        return\n      }\n      $(tip).removeClass(ClassName.FADE)\n      this.config.animation = false\n      this.hide()\n      this.show()\n      this.config.animation = initConfigAnimation\n    }\n\n    // Static\n\n    static _jQueryInterface(config) {\n      return this.each(function () {\n        let data = $(this).data(DATA_KEY)\n        const _config = typeof config === 'object' && config\n\n        if (!data && /dispose|hide/.test(config)) {\n          return\n        }\n\n        if (!data) {\n          data = new Tooltip(this, _config)\n          $(this).data(DATA_KEY, data)\n        }\n\n        if (typeof config === 'string') {\n          if (typeof data[config] === 'undefined') {\n            throw new TypeError(`No method named \"${config}\"`)\n          }\n          data[config]()\n        }\n      })\n    }\n  }\n\n  /**\n   * ------------------------------------------------------------------------\n   * jQuery\n   * ------------------------------------------------------------------------\n   */\n\n  $.fn[NAME] = Tooltip._jQueryInterface\n  $.fn[NAME].Constructor = Tooltip\n  $.fn[NAME].noConflict = function () {\n    $.fn[NAME] = JQUERY_NO_CONFLICT\n    return Tooltip._jQueryInterface\n  }\n\n  return Tooltip\n})($, Popper)\n\nexport default Tooltip\n","import $ from 'jquery'\nimport Tooltip from './tooltip'\n\n/**\n * --------------------------------------------------------------------------\n * Bootstrap (v4.1.1): popover.js\n * Licensed under MIT (https://github.com/twbs/bootstrap/blob/master/LICENSE)\n * --------------------------------------------------------------------------\n */\n\nconst Popover = (($) => {\n  /**\n   * ------------------------------------------------------------------------\n   * Constants\n   * ------------------------------------------------------------------------\n   */\n\n  const NAME                = 'popover'\n  const VERSION             = '4.1.1'\n  const DATA_KEY            = 'bs.popover'\n  const EVENT_KEY           = `.${DATA_KEY}`\n  const JQUERY_NO_CONFLICT  = $.fn[NAME]\n  const CLASS_PREFIX        = 'bs-popover'\n  const BSCLS_PREFIX_REGEX  = new RegExp(`(^|\\\\s)${CLASS_PREFIX}\\\\S+`, 'g')\n\n  const Default = {\n    ...Tooltip.Default,\n    placement : 'right',\n    trigger   : 'click',\n    content   : '',\n    template  : '<div class=\"popover\" role=\"tooltip\">' +\n                '<div class=\"arrow\"></div>' +\n                '<h3 class=\"popover-header\"></h3>' +\n                '<div class=\"popover-body\"></div></div>'\n  }\n\n  const DefaultType = {\n    ...Tooltip.DefaultType,\n    content : '(string|element|function)'\n  }\n\n  const ClassName = {\n    FADE : 'fade',\n    SHOW : 'show'\n  }\n\n  const Selector = {\n    TITLE   : '.popover-header',\n    CONTENT : '.popover-body'\n  }\n\n  const Event = {\n    HIDE       : `hide${EVENT_KEY}`,\n    HIDDEN     : `hidden${EVENT_KEY}`,\n    SHOW       : `show${EVENT_KEY}`,\n    SHOWN      : `shown${EVENT_KEY}`,\n    INSERTED   : `inserted${EVENT_KEY}`,\n    CLICK      : `click${EVENT_KEY}`,\n    FOCUSIN    : `focusin${EVENT_KEY}`,\n    FOCUSOUT   : `focusout${EVENT_KEY}`,\n    MOUSEENTER : `mouseenter${EVENT_KEY}`,\n    MOUSELEAVE : `mouseleave${EVENT_KEY}`\n  }\n\n  /**\n   * ------------------------------------------------------------------------\n   * Class Definition\n   * ------------------------------------------------------------------------\n   */\n\n  class Popover extends Tooltip {\n    // Getters\n\n    static get VERSION() {\n      return VERSION\n    }\n\n    static get Default() {\n      return Default\n    }\n\n    static get NAME() {\n      return NAME\n    }\n\n    static get DATA_KEY() {\n      return DATA_KEY\n    }\n\n    static get Event() {\n      return Event\n    }\n\n    static get EVENT_KEY() {\n      return EVENT_KEY\n    }\n\n    static get DefaultType() {\n      return DefaultType\n    }\n\n    // Overrides\n\n    isWithContent() {\n      return this.getTitle() || this._getContent()\n    }\n\n    addAttachmentClass(attachment) {\n      $(this.getTipElement()).addClass(`${CLASS_PREFIX}-${attachment}`)\n    }\n\n    getTipElement() {\n      this.tip = this.tip || $(this.config.template)[0]\n      return this.tip\n    }\n\n    setContent() {\n      const $tip = $(this.getTipElement())\n\n      // We use append for html objects to maintain js events\n      this.setElementContent($tip.find(Selector.TITLE), this.getTitle())\n      let content = this._getContent()\n      if (typeof content === 'function') {\n        content = content.call(this.element)\n      }\n      this.setElementContent($tip.find(Selector.CONTENT), content)\n\n      $tip.removeClass(`${ClassName.FADE} ${ClassName.SHOW}`)\n    }\n\n    // Private\n\n    _getContent() {\n      return this.element.getAttribute('data-content') ||\n        this.config.content\n    }\n\n    _cleanTipClass() {\n      const $tip = $(this.getTipElement())\n      const tabClass = $tip.attr('class').match(BSCLS_PREFIX_REGEX)\n      if (tabClass !== null && tabClass.length > 0) {\n        $tip.removeClass(tabClass.join(''))\n      }\n    }\n\n    // Static\n\n    static _jQueryInterface(config) {\n      return this.each(function () {\n        let data = $(this).data(DATA_KEY)\n        const _config = typeof config === 'object' ? config : null\n\n        if (!data && /destroy|hide/.test(config)) {\n          return\n        }\n\n        if (!data) {\n          data = new Popover(this, _config)\n          $(this).data(DATA_KEY, data)\n        }\n\n        if (typeof config === 'string') {\n          if (typeof data[config] === 'undefined') {\n            throw new TypeError(`No method named \"${config}\"`)\n          }\n          data[config]()\n        }\n      })\n    }\n  }\n\n  /**\n   * ------------------------------------------------------------------------\n   * jQuery\n   * ------------------------------------------------------------------------\n   */\n\n  $.fn[NAME] = Popover._jQueryInterface\n  $.fn[NAME].Constructor = Popover\n  $.fn[NAME].noConflict = function () {\n    $.fn[NAME] = JQUERY_NO_CONFLICT\n    return Popover._jQueryInterface\n  }\n\n  return Popover\n})($)\n\nexport default Popover\n","import $ from 'jquery'\nimport Util from './util'\n\n/**\n * --------------------------------------------------------------------------\n * Bootstrap (v4.1.1): scrollspy.js\n * Licensed under MIT (https://github.com/twbs/bootstrap/blob/master/LICENSE)\n * --------------------------------------------------------------------------\n */\n\nconst ScrollSpy = (($) => {\n  /**\n   * ------------------------------------------------------------------------\n   * Constants\n   * ------------------------------------------------------------------------\n   */\n\n  const NAME               = 'scrollspy'\n  const VERSION            = '4.1.1'\n  const DATA_KEY           = 'bs.scrollspy'\n  const EVENT_KEY          = `.${DATA_KEY}`\n  const DATA_API_KEY       = '.data-api'\n  const JQUERY_NO_CONFLICT = $.fn[NAME]\n\n  const Default = {\n    offset : 10,\n    method : 'auto',\n    target : ''\n  }\n\n  const DefaultType = {\n    offset : 'number',\n    method : 'string',\n    target : '(string|element)'\n  }\n\n  const Event = {\n    ACTIVATE      : `activate${EVENT_KEY}`,\n    SCROLL        : `scroll${EVENT_KEY}`,\n    LOAD_DATA_API : `load${EVENT_KEY}${DATA_API_KEY}`\n  }\n\n  const ClassName = {\n    DROPDOWN_ITEM : 'dropdown-item',\n    DROPDOWN_MENU : 'dropdown-menu',\n    ACTIVE        : 'active'\n  }\n\n  const Selector = {\n    DATA_SPY        : '[data-spy=\"scroll\"]',\n    ACTIVE          : '.active',\n    NAV_LIST_GROUP  : '.nav, .list-group',\n    NAV_LINKS       : '.nav-link',\n    NAV_ITEMS       : '.nav-item',\n    LIST_ITEMS      : '.list-group-item',\n    DROPDOWN        : '.dropdown',\n    DROPDOWN_ITEMS  : '.dropdown-item',\n    DROPDOWN_TOGGLE : '.dropdown-toggle'\n  }\n\n  const OffsetMethod = {\n    OFFSET   : 'offset',\n    POSITION : 'position'\n  }\n\n  /**\n   * ------------------------------------------------------------------------\n   * Class Definition\n   * ------------------------------------------------------------------------\n   */\n\n  class ScrollSpy {\n    constructor(element, config) {\n      this._element       = element\n      this._scrollElement = element.tagName === 'BODY' ? window : element\n      this._config        = this._getConfig(config)\n      this._selector      = `${this._config.target} ${Selector.NAV_LINKS},` +\n                            `${this._config.target} ${Selector.LIST_ITEMS},` +\n                            `${this._config.target} ${Selector.DROPDOWN_ITEMS}`\n      this._offsets       = []\n      this._targets       = []\n      this._activeTarget  = null\n      this._scrollHeight  = 0\n\n      $(this._scrollElement).on(Event.SCROLL, (event) => this._process(event))\n\n      this.refresh()\n      this._process()\n    }\n\n    // Getters\n\n    static get VERSION() {\n      return VERSION\n    }\n\n    static get Default() {\n      return Default\n    }\n\n    // Public\n\n    refresh() {\n      const autoMethod = this._scrollElement === this._scrollElement.window\n        ? OffsetMethod.OFFSET : OffsetMethod.POSITION\n\n      const offsetMethod = this._config.method === 'auto'\n        ? autoMethod : this._config.method\n\n      const offsetBase = offsetMethod === OffsetMethod.POSITION\n        ? this._getScrollTop() : 0\n\n      this._offsets = []\n      this._targets = []\n\n      this._scrollHeight = this._getScrollHeight()\n\n      const targets = $.makeArray($(this._selector))\n\n      targets\n        .map((element) => {\n          let target\n          const targetSelector = Util.getSelectorFromElement(element)\n\n          if (targetSelector) {\n            target = $(targetSelector)[0]\n          }\n\n          if (target) {\n            const targetBCR = target.getBoundingClientRect()\n            if (targetBCR.width || targetBCR.height) {\n              // TODO (fat): remove sketch reliance on jQuery position/offset\n              return [\n                $(target)[offsetMethod]().top + offsetBase,\n                targetSelector\n              ]\n            }\n          }\n          return null\n        })\n        .filter((item) => item)\n        .sort((a, b) => a[0] - b[0])\n        .forEach((item) => {\n          this._offsets.push(item[0])\n          this._targets.push(item[1])\n        })\n    }\n\n    dispose() {\n      $.removeData(this._element, DATA_KEY)\n      $(this._scrollElement).off(EVENT_KEY)\n\n      this._element       = null\n      this._scrollElement = null\n      this._config        = null\n      this._selector      = null\n      this._offsets       = null\n      this._targets       = null\n      this._activeTarget  = null\n      this._scrollHeight  = null\n    }\n\n    // Private\n\n    _getConfig(config) {\n      config = {\n        ...Default,\n        ...typeof config === 'object' && config ? config : {}\n      }\n\n      if (typeof config.target !== 'string') {\n        let id = $(config.target).attr('id')\n        if (!id) {\n          id = Util.getUID(NAME)\n          $(config.target).attr('id', id)\n        }\n        config.target = `#${id}`\n      }\n\n      Util.typeCheckConfig(NAME, config, DefaultType)\n\n      return config\n    }\n\n    _getScrollTop() {\n      return this._scrollElement === window\n        ? this._scrollElement.pageYOffset : this._scrollElement.scrollTop\n    }\n\n    _getScrollHeight() {\n      return this._scrollElement.scrollHeight || Math.max(\n        document.body.scrollHeight,\n        document.documentElement.scrollHeight\n      )\n    }\n\n    _getOffsetHeight() {\n      return this._scrollElement === window\n        ? window.innerHeight : this._scrollElement.getBoundingClientRect().height\n    }\n\n    _process() {\n      const scrollTop    = this._getScrollTop() + this._config.offset\n      const scrollHeight = this._getScrollHeight()\n      const maxScroll    = this._config.offset +\n        scrollHeight -\n        this._getOffsetHeight()\n\n      if (this._scrollHeight !== scrollHeight) {\n        this.refresh()\n      }\n\n      if (scrollTop >= maxScroll) {\n        const target = this._targets[this._targets.length - 1]\n\n        if (this._activeTarget !== target) {\n          this._activate(target)\n        }\n        return\n      }\n\n      if (this._activeTarget && scrollTop < this._offsets[0] && this._offsets[0] > 0) {\n        this._activeTarget = null\n        this._clear()\n        return\n      }\n\n      for (let i = this._offsets.length; i--;) {\n        const isActiveTarget = this._activeTarget !== this._targets[i] &&\n            scrollTop >= this._offsets[i] &&\n            (typeof this._offsets[i + 1] === 'undefined' ||\n                scrollTop < this._offsets[i + 1])\n\n        if (isActiveTarget) {\n          this._activate(this._targets[i])\n        }\n      }\n    }\n\n    _activate(target) {\n      this._activeTarget = target\n\n      this._clear()\n\n      let queries = this._selector.split(',')\n      // eslint-disable-next-line arrow-body-style\n      queries = queries.map((selector) => {\n        return `${selector}[data-target=\"${target}\"],` +\n               `${selector}[href=\"${target}\"]`\n      })\n\n      const $link = $(queries.join(','))\n\n      if ($link.hasClass(ClassName.DROPDOWN_ITEM)) {\n        $link.closest(Selector.DROPDOWN).find(Selector.DROPDOWN_TOGGLE).addClass(ClassName.ACTIVE)\n        $link.addClass(ClassName.ACTIVE)\n      } else {\n        // Set triggered link as active\n        $link.addClass(ClassName.ACTIVE)\n        // Set triggered links parents as active\n        // With both <ul> and <nav> markup a parent is the previous sibling of any nav ancestor\n        $link.parents(Selector.NAV_LIST_GROUP).prev(`${Selector.NAV_LINKS}, ${Selector.LIST_ITEMS}`).addClass(ClassName.ACTIVE)\n        // Handle special case when .nav-link is inside .nav-item\n        $link.parents(Selector.NAV_LIST_GROUP).prev(Selector.NAV_ITEMS).children(Selector.NAV_LINKS).addClass(ClassName.ACTIVE)\n      }\n\n      $(this._scrollElement).trigger(Event.ACTIVATE, {\n        relatedTarget: target\n      })\n    }\n\n    _clear() {\n      $(this._selector).filter(Selector.ACTIVE).removeClass(ClassName.ACTIVE)\n    }\n\n    // Static\n\n    static _jQueryInterface(config) {\n      return this.each(function () {\n        let data = $(this).data(DATA_KEY)\n        const _config = typeof config === 'object' && config\n\n        if (!data) {\n          data = new ScrollSpy(this, _config)\n          $(this).data(DATA_KEY, data)\n        }\n\n        if (typeof config === 'string') {\n          if (typeof data[config] === 'undefined') {\n            throw new TypeError(`No method named \"${config}\"`)\n          }\n          data[config]()\n        }\n      })\n    }\n  }\n\n  /**\n   * ------------------------------------------------------------------------\n   * Data Api implementation\n   * ------------------------------------------------------------------------\n   */\n\n  $(window).on(Event.LOAD_DATA_API, () => {\n    const scrollSpys = $.makeArray($(Selector.DATA_SPY))\n\n    for (let i = scrollSpys.length; i--;) {\n      const $spy = $(scrollSpys[i])\n      ScrollSpy._jQueryInterface.call($spy, $spy.data())\n    }\n  })\n\n  /**\n   * ------------------------------------------------------------------------\n   * jQuery\n   * ------------------------------------------------------------------------\n   */\n\n  $.fn[NAME] = ScrollSpy._jQueryInterface\n  $.fn[NAME].Constructor = ScrollSpy\n  $.fn[NAME].noConflict = function () {\n    $.fn[NAME] = JQUERY_NO_CONFLICT\n    return ScrollSpy._jQueryInterface\n  }\n\n  return ScrollSpy\n})($)\n\nexport default ScrollSpy\n","import $ from 'jquery'\nimport Util from './util'\n\n/**\n * --------------------------------------------------------------------------\n * Bootstrap (v4.1.1): tab.js\n * Licensed under MIT (https://github.com/twbs/bootstrap/blob/master/LICENSE)\n * --------------------------------------------------------------------------\n */\n\nconst Tab = (($) => {\n  /**\n   * ------------------------------------------------------------------------\n   * Constants\n   * ------------------------------------------------------------------------\n   */\n\n  const NAME               = 'tab'\n  const VERSION            = '4.1.1'\n  const DATA_KEY           = 'bs.tab'\n  const EVENT_KEY          = `.${DATA_KEY}`\n  const DATA_API_KEY       = '.data-api'\n  const JQUERY_NO_CONFLICT = $.fn[NAME]\n\n  const Event = {\n    HIDE           : `hide${EVENT_KEY}`,\n    HIDDEN         : `hidden${EVENT_KEY}`,\n    SHOW           : `show${EVENT_KEY}`,\n    SHOWN          : `shown${EVENT_KEY}`,\n    CLICK_DATA_API : `click${EVENT_KEY}${DATA_API_KEY}`\n  }\n\n  const ClassName = {\n    DROPDOWN_MENU : 'dropdown-menu',\n    ACTIVE        : 'active',\n    DISABLED      : 'disabled',\n    FADE          : 'fade',\n    SHOW          : 'show'\n  }\n\n  const Selector = {\n    DROPDOWN              : '.dropdown',\n    NAV_LIST_GROUP        : '.nav, .list-group',\n    ACTIVE                : '.active',\n    ACTIVE_UL             : '> li > .active',\n    DATA_TOGGLE           : '[data-toggle=\"tab\"], [data-toggle=\"pill\"], [data-toggle=\"list\"]',\n    DROPDOWN_TOGGLE       : '.dropdown-toggle',\n    DROPDOWN_ACTIVE_CHILD : '> .dropdown-menu .active'\n  }\n\n  /**\n   * ------------------------------------------------------------------------\n   * Class Definition\n   * ------------------------------------------------------------------------\n   */\n\n  class Tab {\n    constructor(element) {\n      this._element = element\n    }\n\n    // Getters\n\n    static get VERSION() {\n      return VERSION\n    }\n\n    // Public\n\n    show() {\n      if (this._element.parentNode &&\n          this._element.parentNode.nodeType === Node.ELEMENT_NODE &&\n          $(this._element).hasClass(ClassName.ACTIVE) ||\n          $(this._element).hasClass(ClassName.DISABLED)) {\n        return\n      }\n\n      let target\n      let previous\n      const listElement = $(this._element).closest(Selector.NAV_LIST_GROUP)[0]\n      const selector = Util.getSelectorFromElement(this._element)\n\n      if (listElement) {\n        const itemSelector = listElement.nodeName === 'UL' ? Selector.ACTIVE_UL : Selector.ACTIVE\n        previous = $.makeArray($(listElement).find(itemSelector))\n        previous = previous[previous.length - 1]\n      }\n\n      const hideEvent = $.Event(Event.HIDE, {\n        relatedTarget: this._element\n      })\n\n      const showEvent = $.Event(Event.SHOW, {\n        relatedTarget: previous\n      })\n\n      if (previous) {\n        $(previous).trigger(hideEvent)\n      }\n\n      $(this._element).trigger(showEvent)\n\n      if (showEvent.isDefaultPrevented() ||\n         hideEvent.isDefaultPrevented()) {\n        return\n      }\n\n      if (selector) {\n        target = $(selector)[0]\n      }\n\n      this._activate(\n        this._element,\n        listElement\n      )\n\n      const complete = () => {\n        const hiddenEvent = $.Event(Event.HIDDEN, {\n          relatedTarget: this._element\n        })\n\n        const shownEvent = $.Event(Event.SHOWN, {\n          relatedTarget: previous\n        })\n\n        $(previous).trigger(hiddenEvent)\n        $(this._element).trigger(shownEvent)\n      }\n\n      if (target) {\n        this._activate(target, target.parentNode, complete)\n      } else {\n        complete()\n      }\n    }\n\n    dispose() {\n      $.removeData(this._element, DATA_KEY)\n      this._element = null\n    }\n\n    // Private\n\n    _activate(element, container, callback) {\n      let activeElements\n      if (container.nodeName === 'UL') {\n        activeElements = $(container).find(Selector.ACTIVE_UL)\n      } else {\n        activeElements = $(container).children(Selector.ACTIVE)\n      }\n\n      const active = activeElements[0]\n      const isTransitioning = callback &&\n        (active && $(active).hasClass(ClassName.FADE))\n\n      const complete = () => this._transitionComplete(\n        element,\n        active,\n        callback\n      )\n\n      if (active && isTransitioning) {\n        const transitionDuration = Util.getTransitionDurationFromElement(active)\n\n        $(active)\n          .one(Util.TRANSITION_END, complete)\n          .emulateTransitionEnd(transitionDuration)\n      } else {\n        complete()\n      }\n    }\n\n    _transitionComplete(element, active, callback) {\n      if (active) {\n        $(active).removeClass(`${ClassName.SHOW} ${ClassName.ACTIVE}`)\n\n        const dropdownChild = $(active.parentNode).find(\n          Selector.DROPDOWN_ACTIVE_CHILD\n        )[0]\n\n        if (dropdownChild) {\n          $(dropdownChild).removeClass(ClassName.ACTIVE)\n        }\n\n        if (active.getAttribute('role') === 'tab') {\n          active.setAttribute('aria-selected', false)\n        }\n      }\n\n      $(element).addClass(ClassName.ACTIVE)\n      if (element.getAttribute('role') === 'tab') {\n        element.setAttribute('aria-selected', true)\n      }\n\n      Util.reflow(element)\n      $(element).addClass(ClassName.SHOW)\n\n      if (element.parentNode &&\n          $(element.parentNode).hasClass(ClassName.DROPDOWN_MENU)) {\n        const dropdownElement = $(element).closest(Selector.DROPDOWN)[0]\n        if (dropdownElement) {\n          $(dropdownElement).find(Selector.DROPDOWN_TOGGLE).addClass(ClassName.ACTIVE)\n        }\n\n        element.setAttribute('aria-expanded', true)\n      }\n\n      if (callback) {\n        callback()\n      }\n    }\n\n    // Static\n\n    static _jQueryInterface(config) {\n      return this.each(function () {\n        const $this = $(this)\n        let data = $this.data(DATA_KEY)\n\n        if (!data) {\n          data = new Tab(this)\n          $this.data(DATA_KEY, data)\n        }\n\n        if (typeof config === 'string') {\n          if (typeof data[config] === 'undefined') {\n            throw new TypeError(`No method named \"${config}\"`)\n          }\n          data[config]()\n        }\n      })\n    }\n  }\n\n  /**\n   * ------------------------------------------------------------------------\n   * Data Api implementation\n   * ------------------------------------------------------------------------\n   */\n\n  $(document)\n    .on(Event.CLICK_DATA_API, Selector.DATA_TOGGLE, function (event) {\n      event.preventDefault()\n      Tab._jQueryInterface.call($(this), 'show')\n    })\n\n  /**\n   * ------------------------------------------------------------------------\n   * jQuery\n   * ------------------------------------------------------------------------\n   */\n\n  $.fn[NAME] = Tab._jQueryInterface\n  $.fn[NAME].Constructor = Tab\n  $.fn[NAME].noConflict = function () {\n    $.fn[NAME] = JQUERY_NO_CONFLICT\n    return Tab._jQueryInterface\n  }\n\n  return Tab\n})($)\n\nexport default Tab\n","import $ from 'jquery'\nimport Alert from './alert'\nimport Button from './button'\nimport Carousel from './carousel'\nimport Collapse from './collapse'\nimport Dropdown from './dropdown'\nimport Modal from './modal'\nimport Popover from './popover'\nimport Scrollspy from './scrollspy'\nimport Tab from './tab'\nimport Tooltip from './tooltip'\nimport Util from './util'\n\n/**\n * --------------------------------------------------------------------------\n * Bootstrap (v4.1.1): index.js\n * Licensed under MIT (https://github.com/twbs/bootstrap/blob/master/LICENSE)\n * --------------------------------------------------------------------------\n */\n\n(($) => {\n  if (typeof $ === 'undefined') {\n    throw new TypeError('Bootstrap\\'s JavaScript requires jQuery. jQuery must be included before Bootstrap\\'s JavaScript.')\n  }\n\n  const version = $.fn.jquery.split(' ')[0].split('.')\n  const minMajor = 1\n  const ltMajor = 2\n  const minMinor = 9\n  const minPatch = 1\n  const maxMajor = 4\n\n  if (version[0] < ltMajor && version[1] < minMinor || version[0] === minMajor && version[1] === minMinor && version[2] < minPatch || version[0] >= maxMajor) {\n    throw new Error('Bootstrap\\'s JavaScript requires at least jQuery v1.9.1 but less than v4.0.0')\n  }\n})($)\n\nexport {\n  Util,\n  Alert,\n  Button,\n  Carousel,\n  Collapse,\n  Dropdown,\n  Modal,\n  Popover,\n  Scrollspy,\n  Tab,\n  Tooltip\n}\n"]}
