# Supplementary material for: CoVM2: Molecular Biological Data Integration of SARS-CoV-2 Proteins in a Macro-to-Micro Method
Source: Biomolecules. 2022 Aug 2;12(8):1067. doi: 10.3390/biom12081067 (PMC9405999; doi:10.3390/biom12081067)
Supplement: Supplementary file 1 [file biomolecules-12-01067-s001.zip › prodigy_results/ACE2_delta/static/js/datatables.min.js]

/*
 * This combined file was created by the DataTables downloader builder:
 *   https://datatables.net/download
 *
 * To rebuild or modify this file with the latest versions of the included
 * software please visit:
 *   https://datatables.net/download/#bs4/dt-1.10.18/r-2.2.2/sc-1.5.0
 *
 * Included libraries:
 *   DataTables 1.10.18, Responsive 2.2.2, Scroller 1.5.0
 */

/*!
 DataTables 1.10.18
 ©2008-2018 SpryMedia Ltd - datatables.net/license
*/
(function(h){"function"===typeof define&&define.amd?define(["jquery"],function(E){return h(E,window,document)}):"object"===typeof exports?module.exports=function(E,H){E||(E=window);H||(H="undefined"!==typeof window?require("jquery"):require("jquery")(E));return h(H,E,E.document)}:h(jQuery,window,document)})(function(h,E,H,k){function Z(a){var b,c,d={};h.each(a,function(e){if((b=e.match(/^([^A-Z]+?)([A-Z])/))&&-1!=="a aa ai ao as b fn i m o s ".indexOf(b[1]+" "))c=e.replace(b[0],b[2].toLowerCase()),
d[c]=e,"o"===b[1]&&Z(a[e])});a._hungarianMap=d}function J(a,b,c){a._hungarianMap||Z(a);var d;h.each(b,function(e){d=a._hungarianMap[e];if(d!==k&&(c||b[d]===k))"o"===d.charAt(0)?(b[d]||(b[d]={}),h.extend(!0,b[d],b[e]),J(a[d],b[d],c)):b[d]=b[e]})}function Ca(a){var b=n.defaults.oLanguage,c=b.sDecimal;c&&Da(c);if(a){var d=a.sZeroRecords;!a.sEmptyTable&&(d&&"No data available in table"===b.sEmptyTable)&&F(a,a,"sZeroRecords","sEmptyTable");!a.sLoadingRecords&&(d&&"Loading..."===b.sLoadingRecords)&&F(a,
a,"sZeroRecords","sLoadingRecords");a.sInfoThousands&&(a.sThousands=a.sInfoThousands);(a=a.sDecimal)&&c!==a&&Da(a)}}function eb(a){A(a,"ordering","bSort");A(a,"orderMulti","bSortMulti");A(a,"orderClasses","bSortClasses");A(a,"orderCellsTop","bSortCellsTop");A(a,"order","aaSorting");A(a,"orderFixed","aaSortingFixed");A(a,"paging","bPaginate");A(a,"pagingType","sPaginationType");A(a,"pageLength","iDisplayLength");A(a,"searching","bFilter");"boolean"===typeof a.sScrollX&&(a.sScrollX=a.sScrollX?"100%":
"");"boolean"===typeof a.scrollX&&(a.scrollX=a.scrollX?"100%":"");if(a=a.aoSearchCols)for(var b=0,c=a.length;b<c;b++)a[b]&&J(n.models.oSearch,a[b])}function fb(a){A(a,"orderable","bSortable");A(a,"orderData","aDataSort");A(a,"orderSequence","asSorting");A(a,"orderDataType","sortDataType");var b=a.aDataSort;"number"===typeof b&&!h.isArray(b)&&(a.aDataSort=[b])}function gb(a){if(!n.__browser){var b={};n.__browser=b;var c=h("<div/>").css({position:"fixed",top:0,left:-1*h(E).scrollLeft(),height:1,width:1,
overflow:"hidden"}).append(h("<div/>").css({position:"absolute",top:1,left:1,width:100,overflow:"scroll"}).append(h("<div/>").css({width:"100%",height:10}))).appendTo("body"),d=c.children(),e=d.children();b.barWidth=d[0].offsetWidth-d[0].clientWidth;b.bScrollOversize=100===e[0].offsetWidth&&100!==d[0].clientWidth;b.bScrollbarLeft=1!==Math.round(e.offset().left);b.bBounding=c[0].getBoundingClientRect().width?!0:!1;c.remove()}h.extend(a.oBrowser,n.__browser);a.oScroll.iBarWidth=n.__browser.barWidth}
function hb(a,b,c,d,e,f){var g,j=!1;c!==k&&(g=c,j=!0);for(;d!==e;)a.hasOwnProperty(d)&&(g=j?b(g,a[d],d,a):a[d],j=!0,d+=f);return g}function Ea(a,b){var c=n.defaults.column,d=a.aoColumns.length,c=h.extend({},n.models.oColumn,c,{nTh:b?b:H.createElement("th"),sTitle:c.sTitle?c.sTitle:b?b.innerHTML:"",aDataSort:c.aDataSort?c.aDataSort:[d],mData:c.mData?c.mData:d,idx:d});a.aoColumns.push(c);c=a.aoPreSearchCols;c[d]=h.extend({},n.models.oSearch,c[d]);ka(a,d,h(b).data())}function ka(a,b,c){var b=a.aoColumns[b],
d=a.oClasses,e=h(b.nTh);if(!b.sWidthOrig){b.sWidthOrig=e.attr("width")||null;var f=(e.attr("style")||"").match(/width:\s*(\d+[pxem%]+)/);f&&(b.sWidthOrig=f[1])}c!==k&&null!==c&&(fb(c),J(n.defaults.column,c),c.mDataProp!==k&&!c.mData&&(c.mData=c.mDataProp),c.sType&&(b._sManualType=c.sType),c.className&&!c.sClass&&(c.sClass=c.className),c.sClass&&e.addClass(c.sClass),h.extend(b,c),F(b,c,"sWidth","sWidthOrig"),c.iDataSort!==k&&(b.aDataSort=[c.iDataSort]),F(b,c,"aDataSort"));var g=b.mData,j=S(g),i=b.mRender?
S(b.mRender):null,c=function(a){return"string"===typeof a&&-1!==a.indexOf("@")};b._bAttrSrc=h.isPlainObject(g)&&(c(g.sort)||c(g.type)||c(g.filter));b._setter=null;b.fnGetData=function(a,b,c){var d=j(a,b,k,c);return i&&b?i(d,b,a,c):d};b.fnSetData=function(a,b,c){return N(g)(a,b,c)};"number"!==typeof g&&(a._rowReadObject=!0);a.oFeatures.bSort||(b.bSortable=!1,e.addClass(d.sSortableNone));a=-1!==h.inArray("asc",b.asSorting);c=-1!==h.inArray("desc",b.asSorting);!b.bSortable||!a&&!c?(b.sSortingClass=d.sSortableNone,
b.sSortingClassJUI=""):a&&!c?(b.sSortingClass=d.sSortableAsc,b.sSortingClassJUI=d.sSortJUIAscAllowed):!a&&c?(b.sSortingClass=d.sSortableDesc,b.sSortingClassJUI=d.sSortJUIDescAllowed):(b.sSortingClass=d.sSortable,b.sSortingClassJUI=d.sSortJUI)}function $(a){if(!1!==a.oFeatures.bAutoWidth){var b=a.aoColumns;Fa(a);for(var c=0,d=b.length;c<d;c++)b[c].nTh.style.width=b[c].sWidth}b=a.oScroll;(""!==b.sY||""!==b.sX)&&la(a);r(a,null,"column-sizing",[a])}function aa(a,b){var c=ma(a,"bVisible");return"number"===
typeof c[b]?c[b]:null}function ba(a,b){var c=ma(a,"bVisible"),c=h.inArray(b,c);return-1!==c?c:null}function V(a){var b=0;h.each(a.aoColumns,function(a,d){d.bVisible&&"none"!==h(d.nTh).css("display")&&b++});return b}function ma(a,b){var c=[];h.map(a.aoColumns,function(a,e){a[b]&&c.push(e)});return c}function Ga(a){var b=a.aoColumns,c=a.aoData,d=n.ext.type.detect,e,f,g,j,i,h,l,q,t;e=0;for(f=b.length;e<f;e++)if(l=b[e],t=[],!l.sType&&l._sManualType)l.sType=l._sManualType;else if(!l.sType){g=0;for(j=d.length;g<
j;g++){i=0;for(h=c.length;i<h;i++){t[i]===k&&(t[i]=B(a,i,e,"type"));q=d[g](t[i],a);if(!q&&g!==d.length-1)break;if("html"===q)break}if(q){l.sType=q;break}}l.sType||(l.sType="string")}}function ib(a,b,c,d){var e,f,g,j,i,m,l=a.aoColumns;if(b)for(e=b.length-1;0<=e;e--){m=b[e];var q=m.targets!==k?m.targets:m.aTargets;h.isArray(q)||(q=[q]);f=0;for(g=q.length;f<g;f++)if("number"===typeof q[f]&&0<=q[f]){for(;l.length<=q[f];)Ea(a);d(q[f],m)}else if("number"===typeof q[f]&&0>q[f])d(l.length+q[f],m);else if("string"===
typeof q[f]){j=0;for(i=l.length;j<i;j++)("_all"==q[f]||h(l[j].nTh).hasClass(q[f]))&&d(j,m)}}if(c){e=0;for(a=c.length;e<a;e++)d(e,c[e])}}function O(a,b,c,d){var e=a.aoData.length,f=h.extend(!0,{},n.models.oRow,{src:c?"dom":"data",idx:e});f._aData=b;a.aoData.push(f);for(var g=a.aoColumns,j=0,i=g.length;j<i;j++)g[j].sType=null;a.aiDisplayMaster.push(e);b=a.rowIdFn(b);b!==k&&(a.aIds[b]=f);(c||!a.oFeatures.bDeferRender)&&Ha(a,e,c,d);return e}function na(a,b){var c;b instanceof h||(b=h(b));return b.map(function(b,
e){c=Ia(a,e);return O(a,c.data,e,c.cells)})}function B(a,b,c,d){var e=a.iDraw,f=a.aoColumns[c],g=a.aoData[b]._aData,j=f.sDefaultContent,i=f.fnGetData(g,d,{settings:a,row:b,col:c});if(i===k)return a.iDrawError!=e&&null===j&&(K(a,0,"Requested unknown parameter "+("function"==typeof f.mData?"{function}":"'"+f.mData+"'")+" for row "+b+", column "+c,4),a.iDrawError=e),j;if((i===g||null===i)&&null!==j&&d!==k)i=j;else if("function"===typeof i)return i.call(g);return null===i&&"display"==d?"":i}function jb(a,
b,c,d){a.aoColumns[c].fnSetData(a.aoData[b]._aData,d,{settings:a,row:b,col:c})}function Ja(a){return h.map(a.match(/(\\.|[^\.])+/g)||[""],function(a){return a.replace(/\\\./g,".")})}function S(a){if(h.isPlainObject(a)){var b={};h.each(a,function(a,c){c&&(b[a]=S(c))});return function(a,c,f,g){var j=b[c]||b._;return j!==k?j(a,c,f,g):a}}if(null===a)return function(a){return a};if("function"===typeof a)return function(b,c,f,g){return a(b,c,f,g)};if("string"===typeof a&&(-1!==a.indexOf(".")||-1!==a.indexOf("[")||
-1!==a.indexOf("("))){var c=function(a,b,f){var g,j;if(""!==f){j=Ja(f);for(var i=0,m=j.length;i<m;i++){f=j[i].match(ca);g=j[i].match(W);if(f){j[i]=j[i].replace(ca,"");""!==j[i]&&(a=a[j[i]]);g=[];j.splice(0,i+1);j=j.join(".");if(h.isArray(a)){i=0;for(m=a.length;i<m;i++)g.push(c(a[i],b,j))}a=f[0].substring(1,f[0].length-1);a=""===a?g:g.join(a);break}else if(g){j[i]=j[i].replace(W,"");a=a[j[i]]();continue}if(null===a||a[j[i]]===k)return k;a=a[j[i]]}}return a};return function(b,e){return c(b,e,a)}}return function(b){return b[a]}}
function N(a){if(h.isPlainObject(a))return N(a._);if(null===a)return function(){};if("function"===typeof a)return function(b,d,e){a(b,"set",d,e)};if("string"===typeof a&&(-1!==a.indexOf(".")||-1!==a.indexOf("[")||-1!==a.indexOf("("))){var b=function(a,d,e){var e=Ja(e),f;f=e[e.length-1];for(var g,j,i=0,m=e.length-1;i<m;i++){g=e[i].match(ca);j=e[i].match(W);if(g){e[i]=e[i].replace(ca,"");a[e[i]]=[];f=e.slice();f.splice(0,i+1);g=f.join(".");if(h.isArray(d)){j=0;for(m=d.length;j<m;j++)f={},b(f,d[j],g),
a[e[i]].push(f)}else a[e[i]]=d;return}j&&(e[i]=e[i].replace(W,""),a=a[e[i]](d));if(null===a[e[i]]||a[e[i]]===k)a[e[i]]={};a=a[e[i]]}if(f.match(W))a[f.replace(W,"")](d);else a[f.replace(ca,"")]=d};return function(c,d){return b(c,d,a)}}return function(b,d){b[a]=d}}function Ka(a){return D(a.aoData,"_aData")}function oa(a){a.aoData.length=0;a.aiDisplayMaster.length=0;a.aiDisplay.length=0;a.aIds={}}function pa(a,b,c){for(var d=-1,e=0,f=a.length;e<f;e++)a[e]==b?d=e:a[e]>b&&a[e]--; -1!=d&&c===k&&a.splice(d,
1)}function da(a,b,c,d){var e=a.aoData[b],f,g=function(c,d){for(;c.childNodes.length;)c.removeChild(c.firstChild);c.innerHTML=B(a,b,d,"display")};if("dom"===c||(!c||"auto"===c)&&"dom"===e.src)e._aData=Ia(a,e,d,d===k?k:e._aData).data;else{var j=e.anCells;if(j)if(d!==k)g(j[d],d);else{c=0;for(f=j.length;c<f;c++)g(j[c],c)}}e._aSortData=null;e._aFilterData=null;g=a.aoColumns;if(d!==k)g[d].sType=null;else{c=0;for(f=g.length;c<f;c++)g[c].sType=null;La(a,e)}}function Ia(a,b,c,d){var e=[],f=b.firstChild,g,
j,i=0,m,l=a.aoColumns,q=a._rowReadObject,d=d!==k?d:q?{}:[],t=function(a,b){if("string"===typeof a){var c=a.indexOf("@");-1!==c&&(c=a.substring(c+1),N(a)(d,b.getAttribute(c)))}},G=function(a){if(c===k||c===i)j=l[i],m=h.trim(a.innerHTML),j&&j._bAttrSrc?(N(j.mData._)(d,m),t(j.mData.sort,a),t(j.mData.type,a),t(j.mData.filter,a)):q?(j._setter||(j._setter=N(j.mData)),j._setter(d,m)):d[i]=m;i++};if(f)for(;f;){g=f.nodeName.toUpperCase();if("TD"==g||"TH"==g)G(f),e.push(f);f=f.nextSibling}else{e=b.anCells;
f=0;for(g=e.length;f<g;f++)G(e[f])}if(b=b.firstChild?b:b.nTr)(b=b.getAttribute("id"))&&N(a.rowId)(d,b);return{data:d,cells:e}}function Ha(a,b,c,d){var e=a.aoData[b],f=e._aData,g=[],j,i,m,l,q;if(null===e.nTr){j=c||H.createElement("tr");e.nTr=j;e.anCells=g;j._DT_RowIndex=b;La(a,e);l=0;for(q=a.aoColumns.length;l<q;l++){m=a.aoColumns[l];i=c?d[l]:H.createElement(m.sCellType);i._DT_CellIndex={row:b,column:l};g.push(i);if((!c||m.mRender||m.mData!==l)&&(!h.isPlainObject(m.mData)||m.mData._!==l+".display"))i.innerHTML=
B(a,b,l,"display");m.sClass&&(i.className+=" "+m.sClass);m.bVisible&&!c?j.appendChild(i):!m.bVisible&&c&&i.parentNode.removeChild(i);m.fnCreatedCell&&m.fnCreatedCell.call(a.oInstance,i,B(a,b,l),f,b,l)}r(a,"aoRowCreatedCallback",null,[j,f,b,g])}e.nTr.setAttribute("role","row")}function La(a,b){var c=b.nTr,d=b._aData;if(c){var e=a.rowIdFn(d);e&&(c.id=e);d.DT_RowClass&&(e=d.DT_RowClass.split(" "),b.__rowc=b.__rowc?qa(b.__rowc.concat(e)):e,h(c).removeClass(b.__rowc.join(" ")).addClass(d.DT_RowClass));
d.DT_RowAttr&&h(c).attr(d.DT_RowAttr);d.DT_RowData&&h(c).data(d.DT_RowData)}}function kb(a){var b,c,d,e,f,g=a.nTHead,j=a.nTFoot,i=0===h("th, td",g).length,m=a.oClasses,l=a.aoColumns;i&&(e=h("<tr/>").appendTo(g));b=0;for(c=l.length;b<c;b++)f=l[b],d=h(f.nTh).addClass(f.sClass),i&&d.appendTo(e),a.oFeatures.bSort&&(d.addClass(f.sSortingClass),!1!==f.bSortable&&(d.attr("tabindex",a.iTabIndex).attr("aria-controls",a.sTableId),Ma(a,f.nTh,b))),f.sTitle!=d[0].innerHTML&&d.html(f.sTitle),Na(a,"header")(a,d,
f,m);i&&ea(a.aoHeader,g);h(g).find(">tr").attr("role","row");h(g).find(">tr>th, >tr>td").addClass(m.sHeaderTH);h(j).find(">tr>th, >tr>td").addClass(m.sFooterTH);if(null!==j){a=a.aoFooter[0];b=0;for(c=a.length;b<c;b++)f=l[b],f.nTf=a[b].cell,f.sClass&&h(f.nTf).addClass(f.sClass)}}function fa(a,b,c){var d,e,f,g=[],j=[],i=a.aoColumns.length,m;if(b){c===k&&(c=!1);d=0;for(e=b.length;d<e;d++){g[d]=b[d].slice();g[d].nTr=b[d].nTr;for(f=i-1;0<=f;f--)!a.aoColumns[f].bVisible&&!c&&g[d].splice(f,1);j.push([])}d=
0;for(e=g.length;d<e;d++){if(a=g[d].nTr)for(;f=a.firstChild;)a.removeChild(f);f=0;for(b=g[d].length;f<b;f++)if(m=i=1,j[d][f]===k){a.appendChild(g[d][f].cell);for(j[d][f]=1;g[d+i]!==k&&g[d][f].cell==g[d+i][f].cell;)j[d+i][f]=1,i++;for(;g[d][f+m]!==k&&g[d][f].cell==g[d][f+m].cell;){for(c=0;c<i;c++)j[d+c][f+m]=1;m++}h(g[d][f].cell).attr("rowspan",i).attr("colspan",m)}}}}function P(a){var b=r(a,"aoPreDrawCallback","preDraw",[a]);if(-1!==h.inArray(!1,b))C(a,!1);else{var b=[],c=0,d=a.asStripeClasses,e=
d.length,f=a.oLanguage,g=a.iInitDisplayStart,j="ssp"==y(a),i=a.aiDisplay;a.bDrawing=!0;g!==k&&-1!==g&&(a._iDisplayStart=j?g:g>=a.fnRecordsDisplay()?0:g,a.iInitDisplayStart=-1);var g=a._iDisplayStart,m=a.fnDisplayEnd();if(a.bDeferLoading)a.bDeferLoading=!1,a.iDraw++,C(a,!1);else if(j){if(!a.bDestroying&&!lb(a))return}else a.iDraw++;if(0!==i.length){f=j?a.aoData.length:m;for(j=j?0:g;j<f;j++){var l=i[j],q=a.aoData[l];null===q.nTr&&Ha(a,l);var t=q.nTr;if(0!==e){var G=d[c%e];q._sRowStripe!=G&&(h(t).removeClass(q._sRowStripe).addClass(G),
q._sRowStripe=G)}r(a,"aoRowCallback",null,[t,q._aData,c,j,l]);b.push(t);c++}}else c=f.sZeroRecords,1==a.iDraw&&"ajax"==y(a)?c=f.sLoadingRecords:f.sEmptyTable&&0===a.fnRecordsTotal()&&(c=f.sEmptyTable),b[0]=h("<tr/>",{"class":e?d[0]:""}).append(h("<td />",{valign:"top",colSpan:V(a),"class":a.oClasses.sRowEmpty}).html(c))[0];r(a,"aoHeaderCallback","header",[h(a.nTHead).children("tr")[0],Ka(a),g,m,i]);r(a,"aoFooterCallback","footer",[h(a.nTFoot).children("tr")[0],Ka(a),g,m,i]);d=h(a.nTBody);d.children().detach();
d.append(h(b));r(a,"aoDrawCallback","draw",[a]);a.bSorted=!1;a.bFiltered=!1;a.bDrawing=!1}}function T(a,b){var c=a.oFeatures,d=c.bFilter;c.bSort&&mb(a);d?ga(a,a.oPreviousSearch):a.aiDisplay=a.aiDisplayMaster.slice();!0!==b&&(a._iDisplayStart=0);a._drawHold=b;P(a);a._drawHold=!1}function nb(a){var b=a.oClasses,c=h(a.nTable),c=h("<div/>").insertBefore(c),d=a.oFeatures,e=h("<div/>",{id:a.sTableId+"_wrapper","class":b.sWrapper+(a.nTFoot?"":" "+b.sNoFooter)});a.nHolding=c[0];a.nTableWrapper=e[0];a.nTableReinsertBefore=
a.nTable.nextSibling;for(var f=a.sDom.split(""),g,j,i,m,l,q,k=0;k<f.length;k++){g=null;j=f[k];if("<"==j){i=h("<div/>")[0];m=f[k+1];if("'"==m||'"'==m){l="";for(q=2;f[k+q]!=m;)l+=f[k+q],q++;"H"==l?l=b.sJUIHeader:"F"==l&&(l=b.sJUIFooter);-1!=l.indexOf(".")?(m=l.split("."),i.id=m[0].substr(1,m[0].length-1),i.className=m[1]):"#"==l.charAt(0)?i.id=l.substr(1,l.length-1):i.className=l;k+=q}e.append(i);e=h(i)}else if(">"==j)e=e.parent();else if("l"==j&&d.bPaginate&&d.bLengthChange)g=ob(a);else if("f"==j&&
d.bFilter)g=pb(a);else if("r"==j&&d.bProcessing)g=qb(a);else if("t"==j)g=rb(a);else if("i"==j&&d.bInfo)g=sb(a);else if("p"==j&&d.bPaginate)g=tb(a);else if(0!==n.ext.feature.length){i=n.ext.feature;q=0;for(m=i.length;q<m;q++)if(j==i[q].cFeature){g=i[q].fnInit(a);break}}g&&(i=a.aanFeatures,i[j]||(i[j]=[]),i[j].push(g),e.append(g))}c.replaceWith(e);a.nHolding=null}function ea(a,b){var c=h(b).children("tr"),d,e,f,g,j,i,m,l,q,k;a.splice(0,a.length);f=0;for(i=c.length;f<i;f++)a.push([]);f=0;for(i=c.length;f<
i;f++){d=c[f];for(e=d.firstChild;e;){if("TD"==e.nodeName.toUpperCase()||"TH"==e.nodeName.toUpperCase()){l=1*e.getAttribute("colspan");q=1*e.getAttribute("rowspan");l=!l||0===l||1===l?1:l;q=!q||0===q||1===q?1:q;g=0;for(j=a[f];j[g];)g++;m=g;k=1===l?!0:!1;for(j=0;j<l;j++)for(g=0;g<q;g++)a[f+g][m+j]={cell:e,unique:k},a[f+g].nTr=d}e=e.nextSibling}}}function ra(a,b,c){var d=[];c||(c=a.aoHeader,b&&(c=[],ea(c,b)));for(var b=0,e=c.length;b<e;b++)for(var f=0,g=c[b].length;f<g;f++)if(c[b][f].unique&&(!d[f]||
!a.bSortCellsTop))d[f]=c[b][f].cell;return d}function sa(a,b,c){r(a,"aoServerParams","serverParams",[b]);if(b&&h.isArray(b)){var d={},e=/(.*?)\[\]$/;h.each(b,function(a,b){var c=b.name.match(e);c?(c=c[0],d[c]||(d[c]=[]),d[c].push(b.value)):d[b.name]=b.value});b=d}var f,g=a.ajax,j=a.oInstance,i=function(b){r(a,null,"xhr",[a,b,a.jqXHR]);c(b)};if(h.isPlainObject(g)&&g.data){f=g.data;var m="function"===typeof f?f(b,a):f,b="function"===typeof f&&m?m:h.extend(!0,b,m);delete g.data}m={data:b,success:function(b){var c=
b.error||b.sError;c&&K(a,0,c);a.json=b;i(b)},dataType:"json",cache:!1,type:a.sServerMethod,error:function(b,c){var d=r(a,null,"xhr",[a,null,a.jqXHR]);-1===h.inArray(!0,d)&&("parsererror"==c?K(a,0,"Invalid JSON response",1):4===b.readyState&&K(a,0,"Ajax error",7));C(a,!1)}};a.oAjaxData=b;r(a,null,"preXhr",[a,b]);a.fnServerData?a.fnServerData.call(j,a.sAjaxSource,h.map(b,function(a,b){return{name:b,value:a}}),i,a):a.sAjaxSource||"string"===typeof g?a.jqXHR=h.ajax(h.extend(m,{url:g||a.sAjaxSource})):
"function"===typeof g?a.jqXHR=g.call(j,b,i,a):(a.jqXHR=h.ajax(h.extend(m,g)),g.data=f)}function lb(a){return a.bAjaxDataGet?(a.iDraw++,C(a,!0),sa(a,ub(a),function(b){vb(a,b)}),!1):!0}function ub(a){var b=a.aoColumns,c=b.length,d=a.oFeatures,e=a.oPreviousSearch,f=a.aoPreSearchCols,g,j=[],i,m,l,k=X(a);g=a._iDisplayStart;i=!1!==d.bPaginate?a._iDisplayLength:-1;var t=function(a,b){j.push({name:a,value:b})};t("sEcho",a.iDraw);t("iColumns",c);t("sColumns",D(b,"sName").join(","));t("iDisplayStart",g);t("iDisplayLength",
i);var G={draw:a.iDraw,columns:[],order:[],start:g,length:i,search:{value:e.sSearch,regex:e.bRegex}};for(g=0;g<c;g++)m=b[g],l=f[g],i="function"==typeof m.mData?"function":m.mData,G.columns.push({data:i,name:m.sName,searchable:m.bSearchable,orderable:m.bSortable,search:{value:l.sSearch,regex:l.bRegex}}),t("mDataProp_"+g,i),d.bFilter&&(t("sSearch_"+g,l.sSearch),t("bRegex_"+g,l.bRegex),t("bSearchable_"+g,m.bSearchable)),d.bSort&&t("bSortable_"+g,m.bSortable);d.bFilter&&(t("sSearch",e.sSearch),t("bRegex",
e.bRegex));d.bSort&&(h.each(k,function(a,b){G.order.push({column:b.col,dir:b.dir});t("iSortCol_"+a,b.col);t("sSortDir_"+a,b.dir)}),t("iSortingCols",k.length));b=n.ext.legacy.ajax;return null===b?a.sAjaxSource?j:G:b?j:G}function vb(a,b){var c=ta(a,b),d=b.sEcho!==k?b.sEcho:b.draw,e=b.iTotalRecords!==k?b.iTotalRecords:b.recordsTotal,f=b.iTotalDisplayRecords!==k?b.iTotalDisplayRecords:b.recordsFiltered;if(d){if(1*d<a.iDraw)return;a.iDraw=1*d}oa(a);a._iRecordsTotal=parseInt(e,10);a._iRecordsDisplay=parseInt(f,
10);d=0;for(e=c.length;d<e;d++)O(a,c[d]);a.aiDisplay=a.aiDisplayMaster.slice();a.bAjaxDataGet=!1;P(a);a._bInitComplete||ua(a,b);a.bAjaxDataGet=!0;C(a,!1)}function ta(a,b){var c=h.isPlainObject(a.ajax)&&a.ajax.dataSrc!==k?a.ajax.dataSrc:a.sAjaxDataProp;return"data"===c?b.aaData||b[c]:""!==c?S(c)(b):b}function pb(a){var b=a.oClasses,c=a.sTableId,d=a.oLanguage,e=a.oPreviousSearch,f=a.aanFeatures,g='<input type="search" class="'+b.sFilterInput+'"/>',j=d.sSearch,j=j.match(/_INPUT_/)?j.replace("_INPUT_",
g):j+g,b=h("<div/>",{id:!f.f?c+"_filter":null,"class":b.sFilter}).append(h("<label/>").append(j)),f=function(){var b=!this.value?"":this.value;b!=e.sSearch&&(ga(a,{sSearch:b,bRegex:e.bRegex,bSmart:e.bSmart,bCaseInsensitive:e.bCaseInsensitive}),a._iDisplayStart=0,P(a))},g=null!==a.searchDelay?a.searchDelay:"ssp"===y(a)?400:0,i=h("input",b).val(e.sSearch).attr("placeholder",d.sSearchPlaceholder).on("keyup.DT search.DT input.DT paste.DT cut.DT",g?Oa(f,g):f).on("keypress.DT",function(a){if(13==a.keyCode)return!1}).attr("aria-controls",
c);h(a.nTable).on("search.dt.DT",function(b,c){if(a===c)try{i[0]!==H.activeElement&&i.val(e.sSearch)}catch(d){}});return b[0]}function ga(a,b,c){var d=a.oPreviousSearch,e=a.aoPreSearchCols,f=function(a){d.sSearch=a.sSearch;d.bRegex=a.bRegex;d.bSmart=a.bSmart;d.bCaseInsensitive=a.bCaseInsensitive};Ga(a);if("ssp"!=y(a)){wb(a,b.sSearch,c,b.bEscapeRegex!==k?!b.bEscapeRegex:b.bRegex,b.bSmart,b.bCaseInsensitive);f(b);for(b=0;b<e.length;b++)xb(a,e[b].sSearch,b,e[b].bEscapeRegex!==k?!e[b].bEscapeRegex:e[b].bRegex,
e[b].bSmart,e[b].bCaseInsensitive);yb(a)}else f(b);a.bFiltered=!0;r(a,null,"search",[a])}function yb(a){for(var b=n.ext.search,c=a.aiDisplay,d,e,f=0,g=b.length;f<g;f++){for(var j=[],i=0,m=c.length;i<m;i++)e=c[i],d=a.aoData[e],b[f](a,d._aFilterData,e,d._aData,i)&&j.push(e);c.length=0;h.merge(c,j)}}function xb(a,b,c,d,e,f){if(""!==b){for(var g=[],j=a.aiDisplay,d=Pa(b,d,e,f),e=0;e<j.length;e++)b=a.aoData[j[e]]._aFilterData[c],d.test(b)&&g.push(j[e]);a.aiDisplay=g}}function wb(a,b,c,d,e,f){var d=Pa(b,
d,e,f),f=a.oPreviousSearch.sSearch,g=a.aiDisplayMaster,j,e=[];0!==n.ext.search.length&&(c=!0);j=zb(a);if(0>=b.length)a.aiDisplay=g.slice();else{if(j||c||f.length>b.length||0!==b.indexOf(f)||a.bSorted)a.aiDisplay=g.slice();b=a.aiDisplay;for(c=0;c<b.length;c++)d.test(a.aoData[b[c]]._sFilterRow)&&e.push(b[c]);a.aiDisplay=e}}function Pa(a,b,c,d){a=b?a:Qa(a);c&&(a="^(?=.*?"+h.map(a.match(/"[^"]+"|[^ ]+/g)||[""],function(a){if('"'===a.charAt(0))var b=a.match(/^"(.*)"$/),a=b?b[1]:a;return a.replace('"',
"")}).join(")(?=.*?")+").*$");return RegExp(a,d?"i":"")}function zb(a){var b=a.aoColumns,c,d,e,f,g,j,i,h,l=n.ext.type.search;c=!1;d=0;for(f=a.aoData.length;d<f;d++)if(h=a.aoData[d],!h._aFilterData){j=[];e=0;for(g=b.length;e<g;e++)c=b[e],c.bSearchable?(i=B(a,d,e,"filter"),l[c.sType]&&(i=l[c.sType](i)),null===i&&(i=""),"string"!==typeof i&&i.toString&&(i=i.toString())):i="",i.indexOf&&-1!==i.indexOf("&")&&(va.innerHTML=i,i=Wb?va.textContent:va.innerText),i.replace&&(i=i.replace(/[\r\n]/g,"")),j.push(i);
h._aFilterData=j;h._sFilterRow=j.join("  ");c=!0}return c}function Ab(a){return{search:a.sSearch,smart:a.bSmart,regex:a.bRegex,caseInsensitive:a.bCaseInsensitive}}function Bb(a){return{sSearch:a.search,bSmart:a.smart,bRegex:a.regex,bCaseInsensitive:a.caseInsensitive}}function sb(a){var b=a.sTableId,c=a.aanFeatures.i,d=h("<div/>",{"class":a.oClasses.sInfo,id:!c?b+"_info":null});c||(a.aoDrawCallback.push({fn:Cb,sName:"information"}),d.attr("role","status").attr("aria-live","polite"),h(a.nTable).attr("aria-describedby",
b+"_info"));return d[0]}function Cb(a){var b=a.aanFeatures.i;if(0!==b.length){var c=a.oLanguage,d=a._iDisplayStart+1,e=a.fnDisplayEnd(),f=a.fnRecordsTotal(),g=a.fnRecordsDisplay(),j=g?c.sInfo:c.sInfoEmpty;g!==f&&(j+=" "+c.sInfoFiltered);j+=c.sInfoPostFix;j=Db(a,j);c=c.fnInfoCallback;null!==c&&(j=c.call(a.oInstance,a,d,e,f,g,j));h(b).html(j)}}function Db(a,b){var c=a.fnFormatNumber,d=a._iDisplayStart+1,e=a._iDisplayLength,f=a.fnRecordsDisplay(),g=-1===e;return b.replace(/_START_/g,c.call(a,d)).replace(/_END_/g,
c.call(a,a.fnDisplayEnd())).replace(/_MAX_/g,c.call(a,a.fnRecordsTotal())).replace(/_TOTAL_/g,c.call(a,f)).replace(/_PAGE_/g,c.call(a,g?1:Math.ceil(d/e))).replace(/_PAGES_/g,c.call(a,g?1:Math.ceil(f/e)))}function ha(a){var b,c,d=a.iInitDisplayStart,e=a.aoColumns,f;c=a.oFeatures;var g=a.bDeferLoading;if(a.bInitialised){nb(a);kb(a);fa(a,a.aoHeader);fa(a,a.aoFooter);C(a,!0);c.bAutoWidth&&Fa(a);b=0;for(c=e.length;b<c;b++)f=e[b],f.sWidth&&(f.nTh.style.width=v(f.sWidth));r(a,null,"preInit",[a]);T(a);e=
y(a);if("ssp"!=e||g)"ajax"==e?sa(a,[],function(c){var f=ta(a,c);for(b=0;b<f.length;b++)O(a,f[b]);a.iInitDisplayStart=d;T(a);C(a,!1);ua(a,c)},a):(C(a,!1),ua(a))}else setTimeout(function(){ha(a)},200)}function ua(a,b){a._bInitComplete=!0;(b||a.oInit.aaData)&&$(a);r(a,null,"plugin-init",[a,b]);r(a,"aoInitComplete","init",[a,b])}function Ra(a,b){var c=parseInt(b,10);a._iDisplayLength=c;Sa(a);r(a,null,"length",[a,c])}function ob(a){for(var b=a.oClasses,c=a.sTableId,d=a.aLengthMenu,e=h.isArray(d[0]),f=
e?d[0]:d,d=e?d[1]:d,e=h("<select/>",{name:c+"_length","aria-controls":c,"class":b.sLengthSelect}),g=0,j=f.length;g<j;g++)e[0][g]=new Option("number"===typeof d[g]?a.fnFormatNumber(d[g]):d[g],f[g]);var i=h("<div><label/></div>").addClass(b.sLength);a.aanFeatures.l||(i[0].id=c+"_length");i.children().append(a.oLanguage.sLengthMenu.replace("_MENU_",e[0].outerHTML));h("select",i).val(a._iDisplayLength).on("change.DT",function(){Ra(a,h(this).val());P(a)});h(a.nTable).on("length.dt.DT",function(b,c,d){a===
c&&h("select",i).val(d)});return i[0]}function tb(a){var b=a.sPaginationType,c=n.ext.pager[b],d="function"===typeof c,e=function(a){P(a)},b=h("<div/>").addClass(a.oClasses.sPaging+b)[0],f=a.aanFeatures;d||c.fnInit(a,b,e);f.p||(b.id=a.sTableId+"_paginate",a.aoDrawCallback.push({fn:function(a){if(d){var b=a._iDisplayStart,i=a._iDisplayLength,h=a.fnRecordsDisplay(),l=-1===i,b=l?0:Math.ceil(b/i),i=l?1:Math.ceil(h/i),h=c(b,i),k,l=0;for(k=f.p.length;l<k;l++)Na(a,"pageButton")(a,f.p[l],l,h,b,i)}else c.fnUpdate(a,
e)},sName:"pagination"}));return b}function Ta(a,b,c){var d=a._iDisplayStart,e=a._iDisplayLength,f=a.fnRecordsDisplay();0===f||-1===e?d=0:"number"===typeof b?(d=b*e,d>f&&(d=0)):"first"==b?d=0:"previous"==b?(d=0<=e?d-e:0,0>d&&(d=0)):"next"==b?d+e<f&&(d+=e):"last"==b?d=Math.floor((f-1)/e)*e:K(a,0,"Unknown paging action: "+b,5);b=a._iDisplayStart!==d;a._iDisplayStart=d;b&&(r(a,null,"page",[a]),c&&P(a));return b}function qb(a){return h("<div/>",{id:!a.aanFeatures.r?a.sTableId+"_processing":null,"class":a.oClasses.sProcessing}).html(a.oLanguage.sProcessing).insertBefore(a.nTable)[0]}
function C(a,b){a.oFeatures.bProcessing&&h(a.aanFeatures.r).css("display",b?"block":"none");r(a,null,"processing",[a,b])}function rb(a){var b=h(a.nTable);b.attr("role","grid");var c=a.oScroll;if(""===c.sX&&""===c.sY)return a.nTable;var d=c.sX,e=c.sY,f=a.oClasses,g=b.children("caption"),j=g.length?g[0]._captionSide:null,i=h(b[0].cloneNode(!1)),m=h(b[0].cloneNode(!1)),l=b.children("tfoot");l.length||(l=null);i=h("<div/>",{"class":f.sScrollWrapper}).append(h("<div/>",{"class":f.sScrollHead}).css({overflow:"hidden",
position:"relative",border:0,width:d?!d?null:v(d):"100%"}).append(h("<div/>",{"class":f.sScrollHeadInner}).css({"box-sizing":"content-box",width:c.sXInner||"100%"}).append(i.removeAttr("id").css("margin-left",0).append("top"===j?g:null).append(b.children("thead"))))).append(h("<div/>",{"class":f.sScrollBody}).css({position:"relative",overflow:"auto",width:!d?null:v(d)}).append(b));l&&i.append(h("<div/>",{"class":f.sScrollFoot}).css({overflow:"hidden",border:0,width:d?!d?null:v(d):"100%"}).append(h("<div/>",
{"class":f.sScrollFootInner}).append(m.removeAttr("id").css("margin-left",0).append("bottom"===j?g:null).append(b.children("tfoot")))));var b=i.children(),k=b[0],f=b[1],t=l?b[2]:null;if(d)h(f).on("scroll.DT",function(){var a=this.scrollLeft;k.scrollLeft=a;l&&(t.scrollLeft=a)});h(f).css(e&&c.bCollapse?"max-height":"height",e);a.nScrollHead=k;a.nScrollBody=f;a.nScrollFoot=t;a.aoDrawCallback.push({fn:la,sName:"scrolling"});return i[0]}function la(a){var b=a.oScroll,c=b.sX,d=b.sXInner,e=b.sY,b=b.iBarWidth,
f=h(a.nScrollHead),g=f[0].style,j=f.children("div"),i=j[0].style,m=j.children("table"),j=a.nScrollBody,l=h(j),q=j.style,t=h(a.nScrollFoot).children("div"),n=t.children("table"),o=h(a.nTHead),p=h(a.nTable),s=p[0],r=s.style,u=a.nTFoot?h(a.nTFoot):null,x=a.oBrowser,U=x.bScrollOversize,Xb=D(a.aoColumns,"nTh"),Q,L,R,w,Ua=[],y=[],z=[],A=[],B,C=function(a){a=a.style;a.paddingTop="0";a.paddingBottom="0";a.borderTopWidth="0";a.borderBottomWidth="0";a.height=0};L=j.scrollHeight>j.clientHeight;if(a.scrollBarVis!==
L&&a.scrollBarVis!==k)a.scrollBarVis=L,$(a);else{a.scrollBarVis=L;p.children("thead, tfoot").remove();u&&(R=u.clone().prependTo(p),Q=u.find("tr"),R=R.find("tr"));w=o.clone().prependTo(p);o=o.find("tr");L=w.find("tr");w.find("th, td").removeAttr("tabindex");c||(q.width="100%",f[0].style.width="100%");h.each(ra(a,w),function(b,c){B=aa(a,b);c.style.width=a.aoColumns[B].sWidth});u&&I(function(a){a.style.width=""},R);f=p.outerWidth();if(""===c){r.width="100%";if(U&&(p.find("tbody").height()>j.offsetHeight||
"scroll"==l.css("overflow-y")))r.width=v(p.outerWidth()-b);f=p.outerWidth()}else""!==d&&(r.width=v(d),f=p.outerWidth());I(C,L);I(function(a){z.push(a.innerHTML);Ua.push(v(h(a).css("width")))},L);I(function(a,b){if(h.inArray(a,Xb)!==-1)a.style.width=Ua[b]},o);h(L).height(0);u&&(I(C,R),I(function(a){A.push(a.innerHTML);y.push(v(h(a).css("width")))},R),I(function(a,b){a.style.width=y[b]},Q),h(R).height(0));I(function(a,b){a.innerHTML='<div class="dataTables_sizing">'+z[b]+"</div>";a.childNodes[0].style.height=
"0";a.childNodes[0].style.overflow="hidden";a.style.width=Ua[b]},L);u&&I(function(a,b){a.innerHTML='<div class="dataTables_sizing">'+A[b]+"</div>";a.childNodes[0].style.height="0";a.childNodes[0].style.overflow="hidden";a.style.width=y[b]},R);if(p.outerWidth()<f){Q=j.scrollHeight>j.offsetHeight||"scroll"==l.css("overflow-y")?f+b:f;if(U&&(j.scrollHeight>j.offsetHeight||"scroll"==l.css("overflow-y")))r.width=v(Q-b);(""===c||""!==d)&&K(a,1,"Possible column misalignment",6)}else Q="100%";q.width=v(Q);
g.width=v(Q);u&&(a.nScrollFoot.style.width=v(Q));!e&&U&&(q.height=v(s.offsetHeight+b));c=p.outerWidth();m[0].style.width=v(c);i.width=v(c);d=p.height()>j.clientHeight||"scroll"==l.css("overflow-y");e="padding"+(x.bScrollbarLeft?"Left":"Right");i[e]=d?b+"px":"0px";u&&(n[0].style.width=v(c),t[0].style.width=v(c),t[0].style[e]=d?b+"px":"0px");p.children("colgroup").insertBefore(p.children("thead"));l.scroll();if((a.bSorted||a.bFiltered)&&!a._drawHold)j.scrollTop=0}}function I(a,b,c){for(var d=0,e=0,
f=b.length,g,j;e<f;){g=b[e].firstChild;for(j=c?c[e].firstChild:null;g;)1===g.nodeType&&(c?a(g,j,d):a(g,d),d++),g=g.nextSibling,j=c?j.nextSibling:null;e++}}function Fa(a){var b=a.nTable,c=a.aoColumns,d=a.oScroll,e=d.sY,f=d.sX,g=d.sXInner,j=c.length,i=ma(a,"bVisible"),m=h("th",a.nTHead),l=b.getAttribute("width"),k=b.parentNode,t=!1,n,o,p=a.oBrowser,d=p.bScrollOversize;(n=b.style.width)&&-1!==n.indexOf("%")&&(l=n);for(n=0;n<i.length;n++)o=c[i[n]],null!==o.sWidth&&(o.sWidth=Eb(o.sWidthOrig,k),t=!0);if(d||
!t&&!f&&!e&&j==V(a)&&j==m.length)for(n=0;n<j;n++)i=aa(a,n),null!==i&&(c[i].sWidth=v(m.eq(n).width()));else{j=h(b).clone().css("visibility","hidden").removeAttr("id");j.find("tbody tr").remove();var s=h("<tr/>").appendTo(j.find("tbody"));j.find("thead, tfoot").remove();j.append(h(a.nTHead).clone()).append(h(a.nTFoot).clone());j.find("tfoot th, tfoot td").css("width","");m=ra(a,j.find("thead")[0]);for(n=0;n<i.length;n++)o=c[i[n]],m[n].style.width=null!==o.sWidthOrig&&""!==o.sWidthOrig?v(o.sWidthOrig):
"",o.sWidthOrig&&f&&h(m[n]).append(h("<div/>").css({width:o.sWidthOrig,margin:0,padding:0,border:0,height:1}));if(a.aoData.length)for(n=0;n<i.length;n++)t=i[n],o=c[t],h(Fb(a,t)).clone(!1).append(o.sContentPadding).appendTo(s);h("[name]",j).removeAttr("name");o=h("<div/>").css(f||e?{position:"absolute",top:0,left:0,height:1,right:0,overflow:"hidden"}:{}).append(j).appendTo(k);f&&g?j.width(g):f?(j.css("width","auto"),j.removeAttr("width"),j.width()<k.clientWidth&&l&&j.width(k.clientWidth)):e?j.width(k.clientWidth):
l&&j.width(l);for(n=e=0;n<i.length;n++)k=h(m[n]),g=k.outerWidth()-k.width(),k=p.bBounding?Math.ceil(m[n].getBoundingClientRect().width):k.outerWidth(),e+=k,c[i[n]].sWidth=v(k-g);b.style.width=v(e);o.remove()}l&&(b.style.width=v(l));if((l||f)&&!a._reszEvt)b=function(){h(E).on("resize.DT-"+a.sInstance,Oa(function(){$(a)}))},d?setTimeout(b,1E3):b(),a._reszEvt=!0}function Eb(a,b){if(!a)return 0;var c=h("<div/>").css("width",v(a)).appendTo(b||H.body),d=c[0].offsetWidth;c.remove();return d}function Fb(a,
b){var c=Gb(a,b);if(0>c)return null;var d=a.aoData[c];return!d.nTr?h("<td/>").html(B(a,c,b,"display"))[0]:d.anCells[b]}function Gb(a,b){for(var c,d=-1,e=-1,f=0,g=a.aoData.length;f<g;f++)c=B(a,f,b,"display")+"",c=c.replace(Yb,""),c=c.replace(/&nbsp;/g," "),c.length>d&&(d=c.length,e=f);return e}function v(a){return null===a?"0px":"number"==typeof a?0>a?"0px":a+"px":a.match(/\d$/)?a+"px":a}function X(a){var b,c,d=[],e=a.aoColumns,f,g,j,i;b=a.aaSortingFixed;c=h.isPlainObject(b);var m=[];f=function(a){a.length&&
!h.isArray(a[0])?m.push(a):h.merge(m,a)};h.isArray(b)&&f(b);c&&b.pre&&f(b.pre);f(a.aaSorting);c&&b.post&&f(b.post);for(a=0;a<m.length;a++){i=m[a][0];f=e[i].aDataSort;b=0;for(c=f.length;b<c;b++)g=f[b],j=e[g].sType||"string",m[a]._idx===k&&(m[a]._idx=h.inArray(m[a][1],e[g].asSorting)),d.push({src:i,col:g,dir:m[a][1],index:m[a]._idx,type:j,formatter:n.ext.type.order[j+"-pre"]})}return d}function mb(a){var b,c,d=[],e=n.ext.type.order,f=a.aoData,g=0,j,i=a.aiDisplayMaster,h;Ga(a);h=X(a);b=0;for(c=h.length;b<
c;b++)j=h[b],j.formatter&&g++,Hb(a,j.col);if("ssp"!=y(a)&&0!==h.length){b=0;for(c=i.length;b<c;b++)d[i[b]]=b;g===h.length?i.sort(function(a,b){var c,e,g,j,i=h.length,k=f[a]._aSortData,n=f[b]._aSortData;for(g=0;g<i;g++)if(j=h[g],c=k[j.col],e=n[j.col],c=c<e?-1:c>e?1:0,0!==c)return"asc"===j.dir?c:-c;c=d[a];e=d[b];return c<e?-1:c>e?1:0}):i.sort(function(a,b){var c,g,j,i,k=h.length,n=f[a]._aSortData,o=f[b]._aSortData;for(j=0;j<k;j++)if(i=h[j],c=n[i.col],g=o[i.col],i=e[i.type+"-"+i.dir]||e["string-"+i.dir],
c=i(c,g),0!==c)return c;c=d[a];g=d[b];return c<g?-1:c>g?1:0})}a.bSorted=!0}function Ib(a){for(var b,c,d=a.aoColumns,e=X(a),a=a.oLanguage.oAria,f=0,g=d.length;f<g;f++){c=d[f];var j=c.asSorting;b=c.sTitle.replace(/<.*?>/g,"");var i=c.nTh;i.removeAttribute("aria-sort");c.bSortable&&(0<e.length&&e[0].col==f?(i.setAttribute("aria-sort","asc"==e[0].dir?"ascending":"descending"),c=j[e[0].index+1]||j[0]):c=j[0],b+="asc"===c?a.sSortAscending:a.sSortDescending);i.setAttribute("aria-label",b)}}function Va(a,
b,c,d){var e=a.aaSorting,f=a.aoColumns[b].asSorting,g=function(a,b){var c=a._idx;c===k&&(c=h.inArray(a[1],f));return c+1<f.length?c+1:b?null:0};"number"===typeof e[0]&&(e=a.aaSorting=[e]);c&&a.oFeatures.bSortMulti?(c=h.inArray(b,D(e,"0")),-1!==c?(b=g(e[c],!0),null===b&&1===e.length&&(b=0),null===b?e.splice(c,1):(e[c][1]=f[b],e[c]._idx=b)):(e.push([b,f[0],0]),e[e.length-1]._idx=0)):e.length&&e[0][0]==b?(b=g(e[0]),e.length=1,e[0][1]=f[b],e[0]._idx=b):(e.length=0,e.push([b,f[0]]),e[0]._idx=0);T(a);"function"==
typeof d&&d(a)}function Ma(a,b,c,d){var e=a.aoColumns[c];Wa(b,{},function(b){!1!==e.bSortable&&(a.oFeatures.bProcessing?(C(a,!0),setTimeout(function(){Va(a,c,b.shiftKey,d);"ssp"!==y(a)&&C(a,!1)},0)):Va(a,c,b.shiftKey,d))})}function wa(a){var b=a.aLastSort,c=a.oClasses.sSortColumn,d=X(a),e=a.oFeatures,f,g;if(e.bSort&&e.bSortClasses){e=0;for(f=b.length;e<f;e++)g=b[e].src,h(D(a.aoData,"anCells",g)).removeClass(c+(2>e?e+1:3));e=0;for(f=d.length;e<f;e++)g=d[e].src,h(D(a.aoData,"anCells",g)).addClass(c+
(2>e?e+1:3))}a.aLastSort=d}function Hb(a,b){var c=a.aoColumns[b],d=n.ext.order[c.sSortDataType],e;d&&(e=d.call(a.oInstance,a,b,ba(a,b)));for(var f,g=n.ext.type.order[c.sType+"-pre"],j=0,i=a.aoData.length;j<i;j++)if(c=a.aoData[j],c._aSortData||(c._aSortData=[]),!c._aSortData[b]||d)f=d?e[j]:B(a,j,b,"sort"),c._aSortData[b]=g?g(f):f}function xa(a){if(a.oFeatures.bStateSave&&!a.bDestroying){var b={time:+new Date,start:a._iDisplayStart,length:a._iDisplayLength,order:h.extend(!0,[],a.aaSorting),search:Ab(a.oPreviousSearch),
columns:h.map(a.aoColumns,function(b,d){return{visible:b.bVisible,search:Ab(a.aoPreSearchCols[d])}})};r(a,"aoStateSaveParams","stateSaveParams",[a,b]);a.oSavedState=b;a.fnStateSaveCallback.call(a.oInstance,a,b)}}function Jb(a,b,c){var d,e,f=a.aoColumns,b=function(b){if(b&&b.time){var g=r(a,"aoStateLoadParams","stateLoadParams",[a,b]);if(-1===h.inArray(!1,g)&&(g=a.iStateDuration,!(0<g&&b.time<+new Date-1E3*g)&&!(b.columns&&f.length!==b.columns.length))){a.oLoadedState=h.extend(!0,{},b);b.start!==k&&
(a._iDisplayStart=b.start,a.iInitDisplayStart=b.start);b.length!==k&&(a._iDisplayLength=b.length);b.order!==k&&(a.aaSorting=[],h.each(b.order,function(b,c){a.aaSorting.push(c[0]>=f.length?[0,c[1]]:c)}));b.search!==k&&h.extend(a.oPreviousSearch,Bb(b.search));if(b.columns){d=0;for(e=b.columns.length;d<e;d++)g=b.columns[d],g.visible!==k&&(f[d].bVisible=g.visible),g.search!==k&&h.extend(a.aoPreSearchCols[d],Bb(g.search))}r(a,"aoStateLoaded","stateLoaded",[a,b])}}c()};if(a.oFeatures.bStateSave){var g=
a.fnStateLoadCallback.call(a.oInstance,a,b);g!==k&&b(g)}else c()}function ya(a){var b=n.settings,a=h.inArray(a,D(b,"nTable"));return-1!==a?b[a]:null}function K(a,b,c,d){c="DataTables warning: "+(a?"table id="+a.sTableId+" - ":"")+c;d&&(c+=". For more information about this error, please see http://datatables.net/tn/"+d);if(b)E.console&&console.log&&console.log(c);else if(b=n.ext,b=b.sErrMode||b.errMode,a&&r(a,null,"error",[a,d,c]),"alert"==b)alert(c);else{if("throw"==b)throw Error(c);"function"==
typeof b&&b(a,d,c)}}function F(a,b,c,d){h.isArray(c)?h.each(c,function(c,d){h.isArray(d)?F(a,b,d[0],d[1]):F(a,b,d)}):(d===k&&(d=c),b[c]!==k&&(a[d]=b[c]))}function Xa(a,b,c){var d,e;for(e in b)b.hasOwnProperty(e)&&(d=b[e],h.isPlainObject(d)?(h.isPlainObject(a[e])||(a[e]={}),h.extend(!0,a[e],d)):a[e]=c&&"data"!==e&&"aaData"!==e&&h.isArray(d)?d.slice():d);return a}function Wa(a,b,c){h(a).on("click.DT",b,function(b){h(a).blur();c(b)}).on("keypress.DT",b,function(a){13===a.which&&(a.preventDefault(),c(a))}).on("selectstart.DT",
function(){return!1})}function z(a,b,c,d){c&&a[b].push({fn:c,sName:d})}function r(a,b,c,d){var e=[];b&&(e=h.map(a[b].slice().reverse(),function(b){return b.fn.apply(a.oInstance,d)}));null!==c&&(b=h.Event(c+".dt"),h(a.nTable).trigger(b,d),e.push(b.result));return e}function Sa(a){var b=a._iDisplayStart,c=a.fnDisplayEnd(),d=a._iDisplayLength;b>=c&&(b=c-d);b-=b%d;if(-1===d||0>b)b=0;a._iDisplayStart=b}function Na(a,b){var c=a.renderer,d=n.ext.renderer[b];return h.isPlainObject(c)&&c[b]?d[c[b]]||d._:"string"===
typeof c?d[c]||d._:d._}function y(a){return a.oFeatures.bServerSide?"ssp":a.ajax||a.sAjaxSource?"ajax":"dom"}function ia(a,b){var c=[],c=Kb.numbers_length,d=Math.floor(c/2);b<=c?c=Y(0,b):a<=d?(c=Y(0,c-2),c.push("ellipsis"),c.push(b-1)):(a>=b-1-d?c=Y(b-(c-2),b):(c=Y(a-d+2,a+d-1),c.push("ellipsis"),c.push(b-1)),c.splice(0,0,"ellipsis"),c.splice(0,0,0));c.DT_el="span";return c}function Da(a){h.each({num:function(b){return za(b,a)},"num-fmt":function(b){return za(b,a,Ya)},"html-num":function(b){return za(b,
a,Aa)},"html-num-fmt":function(b){return za(b,a,Aa,Ya)}},function(b,c){x.type.order[b+a+"-pre"]=c;b.match(/^html\-/)&&(x.type.search[b+a]=x.type.search.html)})}function Lb(a){return function(){var b=[ya(this[n.ext.iApiIndex])].concat(Array.prototype.slice.call(arguments));return n.ext.internal[a].apply(this,b)}}var n=function(a){this.$=function(a,b){return this.api(!0).$(a,b)};this._=function(a,b){return this.api(!0).rows(a,b).data()};this.api=function(a){return a?new s(ya(this[x.iApiIndex])):new s(this)};
this.fnAddData=function(a,b){var c=this.api(!0),d=h.isArray(a)&&(h.isArray(a[0])||h.isPlainObject(a[0]))?c.rows.add(a):c.row.add(a);(b===k||b)&&c.draw();return d.flatten().toArray()};this.fnAdjustColumnSizing=function(a){var b=this.api(!0).columns.adjust(),c=b.settings()[0],d=c.oScroll;a===k||a?b.draw(!1):(""!==d.sX||""!==d.sY)&&la(c)};this.fnClearTable=function(a){var b=this.api(!0).clear();(a===k||a)&&b.draw()};this.fnClose=function(a){this.api(!0).row(a).child.hide()};this.fnDeleteRow=function(a,
b,c){var d=this.api(!0),a=d.rows(a),e=a.settings()[0],h=e.aoData[a[0][0]];a.remove();b&&b.call(this,e,h);(c===k||c)&&d.draw();return h};this.fnDestroy=function(a){this.api(!0).destroy(a)};this.fnDraw=function(a){this.api(!0).draw(a)};this.fnFilter=function(a,b,c,d,e,h){e=this.api(!0);null===b||b===k?e.search(a,c,d,h):e.column(b).search(a,c,d,h);e.draw()};this.fnGetData=function(a,b){var c=this.api(!0);if(a!==k){var d=a.nodeName?a.nodeName.toLowerCase():"";return b!==k||"td"==d||"th"==d?c.cell(a,b).data():
c.row(a).data()||null}return c.data().toArray()};this.fnGetNodes=function(a){var b=this.api(!0);return a!==k?b.row(a).node():b.rows().nodes().flatten().toArray()};this.fnGetPosition=function(a){var b=this.api(!0),c=a.nodeName.toUpperCase();return"TR"==c?b.row(a).index():"TD"==c||"TH"==c?(a=b.cell(a).index(),[a.row,a.columnVisible,a.column]):null};this.fnIsOpen=function(a){return this.api(!0).row(a).child.isShown()};this.fnOpen=function(a,b,c){return this.api(!0).row(a).child(b,c).show().child()[0]};
this.fnPageChange=function(a,b){var c=this.api(!0).page(a);(b===k||b)&&c.draw(!1)};this.fnSetColumnVis=function(a,b,c){a=this.api(!0).column(a).visible(b);(c===k||c)&&a.columns.adjust().draw()};this.fnSettings=function(){return ya(this[x.iApiIndex])};this.fnSort=function(a){this.api(!0).order(a).draw()};this.fnSortListener=function(a,b,c){this.api(!0).order.listener(a,b,c)};this.fnUpdate=function(a,b,c,d,e){var h=this.api(!0);c===k||null===c?h.row(b).data(a):h.cell(b,c).data(a);(e===k||e)&&h.columns.adjust();
(d===k||d)&&h.draw();return 0};this.fnVersionCheck=x.fnVersionCheck;var b=this,c=a===k,d=this.length;c&&(a={});this.oApi=this.internal=x.internal;for(var e in n.ext.internal)e&&(this[e]=Lb(e));this.each(function(){var e={},g=1<d?Xa(e,a,!0):a,j=0,i,e=this.getAttribute("id"),m=!1,l=n.defaults,q=h(this);if("table"!=this.nodeName.toLowerCase())K(null,0,"Non-table node initialisation ("+this.nodeName+")",2);else{eb(l);fb(l.column);J(l,l,!0);J(l.column,l.column,!0);J(l,h.extend(g,q.data()));var t=n.settings,
j=0;for(i=t.length;j<i;j++){var o=t[j];if(o.nTable==this||o.nTHead&&o.nTHead.parentNode==this||o.nTFoot&&o.nTFoot.parentNode==this){var s=g.bRetrieve!==k?g.bRetrieve:l.bRetrieve;if(c||s)return o.oInstance;if(g.bDestroy!==k?g.bDestroy:l.bDestroy){o.oInstance.fnDestroy();break}else{K(o,0,"Cannot reinitialise DataTable",3);return}}if(o.sTableId==this.id){t.splice(j,1);break}}if(null===e||""===e)this.id=e="DataTables_Table_"+n.ext._unique++;var p=h.extend(!0,{},n.models.oSettings,{sDestroyWidth:q[0].style.width,
sInstance:e,sTableId:e});p.nTable=this;p.oApi=b.internal;p.oInit=g;t.push(p);p.oInstance=1===b.length?b:q.dataTable();eb(g);Ca(g.oLanguage);g.aLengthMenu&&!g.iDisplayLength&&(g.iDisplayLength=h.isArray(g.aLengthMenu[0])?g.aLengthMenu[0][0]:g.aLengthMenu[0]);g=Xa(h.extend(!0,{},l),g);F(p.oFeatures,g,"bPaginate bLengthChange bFilter bSort bSortMulti bInfo bProcessing bAutoWidth bSortClasses bServerSide bDeferRender".split(" "));F(p,g,["asStripeClasses","ajax","fnServerData","fnFormatNumber","sServerMethod",
"aaSorting","aaSortingFixed","aLengthMenu","sPaginationType","sAjaxSource","sAjaxDataProp","iStateDuration","sDom","bSortCellsTop","iTabIndex","fnStateLoadCallback","fnStateSaveCallback","renderer","searchDelay","rowId",["iCookieDuration","iStateDuration"],["oSearch","oPreviousSearch"],["aoSearchCols","aoPreSearchCols"],["iDisplayLength","_iDisplayLength"]]);F(p.oScroll,g,[["sScrollX","sX"],["sScrollXInner","sXInner"],["sScrollY","sY"],["bScrollCollapse","bCollapse"]]);F(p.oLanguage,g,"fnInfoCallback");
z(p,"aoDrawCallback",g.fnDrawCallback,"user");z(p,"aoServerParams",g.fnServerParams,"user");z(p,"aoStateSaveParams",g.fnStateSaveParams,"user");z(p,"aoStateLoadParams",g.fnStateLoadParams,"user");z(p,"aoStateLoaded",g.fnStateLoaded,"user");z(p,"aoRowCallback",g.fnRowCallback,"user");z(p,"aoRowCreatedCallback",g.fnCreatedRow,"user");z(p,"aoHeaderCallback",g.fnHeaderCallback,"user");z(p,"aoFooterCallback",g.fnFooterCallback,"user");z(p,"aoInitComplete",g.fnInitComplete,"user");z(p,"aoPreDrawCallback",
g.fnPreDrawCallback,"user");p.rowIdFn=S(g.rowId);gb(p);var u=p.oClasses;h.extend(u,n.ext.classes,g.oClasses);q.addClass(u.sTable);p.iInitDisplayStart===k&&(p.iInitDisplayStart=g.iDisplayStart,p._iDisplayStart=g.iDisplayStart);null!==g.iDeferLoading&&(p.bDeferLoading=!0,e=h.isArray(g.iDeferLoading),p._iRecordsDisplay=e?g.iDeferLoading[0]:g.iDeferLoading,p._iRecordsTotal=e?g.iDeferLoading[1]:g.iDeferLoading);var v=p.oLanguage;h.extend(!0,v,g.oLanguage);v.sUrl&&(h.ajax({dataType:"json",url:v.sUrl,success:function(a){Ca(a);
J(l.oLanguage,a);h.extend(true,v,a);ha(p)},error:function(){ha(p)}}),m=!0);null===g.asStripeClasses&&(p.asStripeClasses=[u.sStripeOdd,u.sStripeEven]);var e=p.asStripeClasses,x=q.children("tbody").find("tr").eq(0);-1!==h.inArray(!0,h.map(e,function(a){return x.hasClass(a)}))&&(h("tbody tr",this).removeClass(e.join(" ")),p.asDestroyStripes=e.slice());e=[];t=this.getElementsByTagName("thead");0!==t.length&&(ea(p.aoHeader,t[0]),e=ra(p));if(null===g.aoColumns){t=[];j=0;for(i=e.length;j<i;j++)t.push(null)}else t=
g.aoColumns;j=0;for(i=t.length;j<i;j++)Ea(p,e?e[j]:null);ib(p,g.aoColumnDefs,t,function(a,b){ka(p,a,b)});if(x.length){var w=function(a,b){return a.getAttribute("data-"+b)!==null?b:null};h(x[0]).children("th, td").each(function(a,b){var c=p.aoColumns[a];if(c.mData===a){var d=w(b,"sort")||w(b,"order"),e=w(b,"filter")||w(b,"search");if(d!==null||e!==null){c.mData={_:a+".display",sort:d!==null?a+".@data-"+d:k,type:d!==null?a+".@data-"+d:k,filter:e!==null?a+".@data-"+e:k};ka(p,a)}}})}var U=p.oFeatures,
e=function(){if(g.aaSorting===k){var a=p.aaSorting;j=0;for(i=a.length;j<i;j++)a[j][1]=p.aoColumns[j].asSorting[0]}wa(p);U.bSort&&z(p,"aoDrawCallback",function(){if(p.bSorted){var a=X(p),b={};h.each(a,function(a,c){b[c.src]=c.dir});r(p,null,"order",[p,a,b]);Ib(p)}});z(p,"aoDrawCallback",function(){(p.bSorted||y(p)==="ssp"||U.bDeferRender)&&wa(p)},"sc");var a=q.children("caption").each(function(){this._captionSide=h(this).css("caption-side")}),b=q.children("thead");b.length===0&&(b=h("<thead/>").appendTo(q));
p.nTHead=b[0];b=q.children("tbody");b.length===0&&(b=h("<tbody/>").appendTo(q));p.nTBody=b[0];b=q.children("tfoot");if(b.length===0&&a.length>0&&(p.oScroll.sX!==""||p.oScroll.sY!==""))b=h("<tfoot/>").appendTo(q);if(b.length===0||b.children().length===0)q.addClass(u.sNoFooter);else if(b.length>0){p.nTFoot=b[0];ea(p.aoFooter,p.nTFoot)}if(g.aaData)for(j=0;j<g.aaData.length;j++)O(p,g.aaData[j]);else(p.bDeferLoading||y(p)=="dom")&&na(p,h(p.nTBody).children("tr"));p.aiDisplay=p.aiDisplayMaster.slice();
p.bInitialised=true;m===false&&ha(p)};g.bStateSave?(U.bStateSave=!0,z(p,"aoDrawCallback",xa,"state_save"),Jb(p,g,e)):e()}});b=null;return this},x,s,o,u,Za={},Mb=/[\r\n]/g,Aa=/<.*?>/g,Zb=/^\d{2,4}[\.\/\-]\d{1,2}[\.\/\-]\d{1,2}([T ]{1}\d{1,2}[:\.]\d{2}([\.:]\d{2})?)?$/,$b=RegExp("(\\/|\\.|\\*|\\+|\\?|\\||\\(|\\)|\\[|\\]|\\{|\\}|\\\\|\\$|\\^|\\-)","g"),Ya=/[',$£€¥%\u2009\u202F\u20BD\u20a9\u20BArfkɃΞ]/gi,M=function(a){return!a||!0===a||"-"===a?!0:!1},Nb=function(a){var b=parseInt(a,10);return!isNaN(b)&&
isFinite(a)?b:null},Ob=function(a,b){Za[b]||(Za[b]=RegExp(Qa(b),"g"));return"string"===typeof a&&"."!==b?a.replace(/\./g,"").replace(Za[b],"."):a},$a=function(a,b,c){var d="string"===typeof a;if(M(a))return!0;b&&d&&(a=Ob(a,b));c&&d&&(a=a.replace(Ya,""));return!isNaN(parseFloat(a))&&isFinite(a)},Pb=function(a,b,c){return M(a)?!0:!(M(a)||"string"===typeof a)?null:$a(a.replace(Aa,""),b,c)?!0:null},D=function(a,b,c){var d=[],e=0,f=a.length;if(c!==k)for(;e<f;e++)a[e]&&a[e][b]&&d.push(a[e][b][c]);else for(;e<
f;e++)a[e]&&d.push(a[e][b]);return d},ja=function(a,b,c,d){var e=[],f=0,g=b.length;if(d!==k)for(;f<g;f++)a[b[f]][c]&&e.push(a[b[f]][c][d]);else for(;f<g;f++)e.push(a[b[f]][c]);return e},Y=function(a,b){var c=[],d;b===k?(b=0,d=a):(d=b,b=a);for(var e=b;e<d;e++)c.push(e);return c},Qb=function(a){for(var b=[],c=0,d=a.length;c<d;c++)a[c]&&b.push(a[c]);return b},qa=function(a){var b;a:{if(!(2>a.length)){b=a.slice().sort();for(var c=b[0],d=1,e=b.length;d<e;d++){if(b[d]===c){b=!1;break a}c=b[d]}}b=!0}if(b)return a.slice();
b=[];var e=a.length,f,g=0,d=0;a:for(;d<e;d++){c=a[d];for(f=0;f<g;f++)if(b[f]===c)continue a;b.push(c);g++}return b};n.util={throttle:function(a,b){var c=b!==k?b:200,d,e;return function(){var b=this,g=+new Date,j=arguments;d&&g<d+c?(clearTimeout(e),e=setTimeout(function(){d=k;a.apply(b,j)},c)):(d=g,a.apply(b,j))}},escapeRegex:function(a){return a.replace($b,"\\$1")}};var A=function(a,b,c){a[b]!==k&&(a[c]=a[b])},ca=/\[.*?\]$/,W=/\(\)$/,Qa=n.util.escapeRegex,va=h("<div>")[0],Wb=va.textContent!==k,Yb=
/<.*?>/g,Oa=n.util.throttle,Rb=[],w=Array.prototype,ac=function(a){var b,c,d=n.settings,e=h.map(d,function(a){return a.nTable});if(a){if(a.nTable&&a.oApi)return[a];if(a.nodeName&&"table"===a.nodeName.toLowerCase())return b=h.inArray(a,e),-1!==b?[d[b]]:null;if(a&&"function"===typeof a.settings)return a.settings().toArray();"string"===typeof a?c=h(a):a instanceof h&&(c=a)}else return[];if(c)return c.map(function(){b=h.inArray(this,e);return-1!==b?d[b]:null}).toArray()};s=function(a,b){if(!(this instanceof
s))return new s(a,b);var c=[],d=function(a){(a=ac(a))&&(c=c.concat(a))};if(h.isArray(a))for(var e=0,f=a.length;e<f;e++)d(a[e]);else d(a);this.context=qa(c);b&&h.merge(this,b);this.selector={rows:null,cols:null,opts:null};s.extend(this,this,Rb)};n.Api=s;h.extend(s.prototype,{any:function(){return 0!==this.count()},concat:w.concat,context:[],count:function(){return this.flatten().length},each:function(a){for(var b=0,c=this.length;b<c;b++)a.call(this,this[b],b,this);return this},eq:function(a){var b=
this.context;return b.length>a?new s(b[a],this[a]):null},filter:function(a){var b=[];if(w.filter)b=w.filter.call(this,a,this);else for(var c=0,d=this.length;c<d;c++)a.call(this,this[c],c,this)&&b.push(this[c]);return new s(this.context,b)},flatten:function(){var a=[];return new s(this.context,a.concat.apply(a,this.toArray()))},join:w.join,indexOf:w.indexOf||function(a,b){for(var c=b||0,d=this.length;c<d;c++)if(this[c]===a)return c;return-1},iterator:function(a,b,c,d){var e=[],f,g,j,h,m,l=this.context,
n,o,u=this.selector;"string"===typeof a&&(d=c,c=b,b=a,a=!1);g=0;for(j=l.length;g<j;g++){var r=new s(l[g]);if("table"===b)f=c.call(r,l[g],g),f!==k&&e.push(f);else if("columns"===b||"rows"===b)f=c.call(r,l[g],this[g],g),f!==k&&e.push(f);else if("column"===b||"column-rows"===b||"row"===b||"cell"===b){o=this[g];"column-rows"===b&&(n=Ba(l[g],u.opts));h=0;for(m=o.length;h<m;h++)f=o[h],f="cell"===b?c.call(r,l[g],f.row,f.column,g,h):c.call(r,l[g],f,g,h,n),f!==k&&e.push(f)}}return e.length||d?(a=new s(l,a?
e.concat.apply([],e):e),b=a.selector,b.rows=u.rows,b.cols=u.cols,b.opts=u.opts,a):this},lastIndexOf:w.lastIndexOf||function(a,b){return this.indexOf.apply(this.toArray.reverse(),arguments)},length:0,map:function(a){var b=[];if(w.map)b=w.map.call(this,a,this);else for(var c=0,d=this.length;c<d;c++)b.push(a.call(this,this[c],c));return new s(this.context,b)},pluck:function(a){return this.map(function(b){return b[a]})},pop:w.pop,push:w.push,reduce:w.reduce||function(a,b){return hb(this,a,b,0,this.length,
1)},reduceRight:w.reduceRight||function(a,b){return hb(this,a,b,this.length-1,-1,-1)},reverse:w.reverse,selector:null,shift:w.shift,slice:function(){return new s(this.context,this)},sort:w.sort,splice:w.splice,toArray:function(){return w.slice.call(this)},to$:function(){return h(this)},toJQuery:function(){return h(this)},unique:function(){return new s(this.context,qa(this))},unshift:w.unshift});s.extend=function(a,b,c){if(c.length&&b&&(b instanceof s||b.__dt_wrapper)){var d,e,f,g=function(a,b,c){return function(){var d=
b.apply(a,arguments);s.extend(d,d,c.methodExt);return d}};d=0;for(e=c.length;d<e;d++)f=c[d],b[f.name]="function"===typeof f.val?g(a,f.val,f):h.isPlainObject(f.val)?{}:f.val,b[f.name].__dt_wrapper=!0,s.extend(a,b[f.name],f.propExt)}};s.register=o=function(a,b){if(h.isArray(a))for(var c=0,d=a.length;c<d;c++)s.register(a[c],b);else for(var e=a.split("."),f=Rb,g,j,c=0,d=e.length;c<d;c++){g=(j=-1!==e[c].indexOf("()"))?e[c].replace("()",""):e[c];var i;a:{i=0;for(var m=f.length;i<m;i++)if(f[i].name===g){i=
f[i];break a}i=null}i||(i={name:g,val:{},methodExt:[],propExt:[]},f.push(i));c===d-1?i.val=b:f=j?i.methodExt:i.propExt}};s.registerPlural=u=function(a,b,c){s.register(a,c);s.register(b,function(){var a=c.apply(this,arguments);return a===this?this:a instanceof s?a.length?h.isArray(a[0])?new s(a.context,a[0]):a[0]:k:a})};o("tables()",function(a){var b;if(a){b=s;var c=this.context;if("number"===typeof a)a=[c[a]];else var d=h.map(c,function(a){return a.nTable}),a=h(d).filter(a).map(function(){var a=h.inArray(this,
d);return c[a]}).toArray();b=new b(a)}else b=this;return b});o("table()",function(a){var a=this.tables(a),b=a.context;return b.length?new s(b[0]):a});u("tables().nodes()","table().node()",function(){return this.iterator("table",function(a){return a.nTable},1)});u("tables().body()","table().body()",function(){return this.iterator("table",function(a){return a.nTBody},1)});u("tables().header()","table().header()",function(){return this.iterator("table",function(a){return a.nTHead},1)});u("tables().footer()",
"table().footer()",function(){return this.iterator("table",function(a){return a.nTFoot},1)});u("tables().containers()","table().container()",function(){return this.iterator("table",function(a){return a.nTableWrapper},1)});o("draw()",function(a){return this.iterator("table",function(b){"page"===a?P(b):("string"===typeof a&&(a="full-hold"===a?!1:!0),T(b,!1===a))})});o("page()",function(a){return a===k?this.page.info().page:this.iterator("table",function(b){Ta(b,a)})});o("page.info()",function(){if(0===
this.context.length)return k;var a=this.context[0],b=a._iDisplayStart,c=a.oFeatures.bPaginate?a._iDisplayLength:-1,d=a.fnRecordsDisplay(),e=-1===c;return{page:e?0:Math.floor(b/c),pages:e?1:Math.ceil(d/c),start:b,end:a.fnDisplayEnd(),length:c,recordsTotal:a.fnRecordsTotal(),recordsDisplay:d,serverSide:"ssp"===y(a)}});o("page.len()",function(a){return a===k?0!==this.context.length?this.context[0]._iDisplayLength:k:this.iterator("table",function(b){Ra(b,a)})});var Sb=function(a,b,c){if(c){var d=new s(a);
d.one("draw",function(){c(d.ajax.json())})}if("ssp"==y(a))T(a,b);else{C(a,!0);var e=a.jqXHR;e&&4!==e.readyState&&e.abort();sa(a,[],function(c){oa(a);for(var c=ta(a,c),d=0,e=c.length;d<e;d++)O(a,c[d]);T(a,b);C(a,!1)})}};o("ajax.json()",function(){var a=this.context;if(0<a.length)return a[0].json});o("ajax.params()",function(){var a=this.context;if(0<a.length)return a[0].oAjaxData});o("ajax.reload()",function(a,b){return this.iterator("table",function(c){Sb(c,!1===b,a)})});o("ajax.url()",function(a){var b=
this.context;if(a===k){if(0===b.length)return k;b=b[0];return b.ajax?h.isPlainObject(b.ajax)?b.ajax.url:b.ajax:b.sAjaxSource}return this.iterator("table",function(b){h.isPlainObject(b.ajax)?b.ajax.url=a:b.ajax=a})});o("ajax.url().load()",function(a,b){return this.iterator("table",function(c){Sb(c,!1===b,a)})});var ab=function(a,b,c,d,e){var f=[],g,j,i,m,l,n;i=typeof b;if(!b||"string"===i||"function"===i||b.length===k)b=[b];i=0;for(m=b.length;i<m;i++){j=b[i]&&b[i].split&&!b[i].match(/[\[\(:]/)?b[i].split(","):
[b[i]];l=0;for(n=j.length;l<n;l++)(g=c("string"===typeof j[l]?h.trim(j[l]):j[l]))&&g.length&&(f=f.concat(g))}a=x.selector[a];if(a.length){i=0;for(m=a.length;i<m;i++)f=a[i](d,e,f)}return qa(f)},bb=function(a){a||(a={});a.filter&&a.search===k&&(a.search=a.filter);return h.extend({search:"none",order:"current",page:"all"},a)},cb=function(a){for(var b=0,c=a.length;b<c;b++)if(0<a[b].length)return a[0]=a[b],a[0].length=1,a.length=1,a.context=[a.context[b]],a;a.length=0;return a},Ba=function(a,b){var c,
d,e,f=[],g=a.aiDisplay;e=a.aiDisplayMaster;var j=b.search;c=b.order;d=b.page;if("ssp"==y(a))return"removed"===j?[]:Y(0,e.length);if("current"==d){c=a._iDisplayStart;for(d=a.fnDisplayEnd();c<d;c++)f.push(g[c])}else if("current"==c||"applied"==c)if("none"==j)f=e.slice();else if("applied"==j)f=g.slice();else{if("removed"==j){var i={};c=0;for(d=g.length;c<d;c++)i[g[c]]=null;f=h.map(e,function(a){return!i.hasOwnProperty(a)?a:null})}}else if("index"==c||"original"==c){c=0;for(d=a.aoData.length;c<d;c++)"none"==
j?f.push(c):(e=h.inArray(c,g),(-1===e&&"removed"==j||0<=e&&"applied"==j)&&f.push(c))}return f};o("rows()",function(a,b){a===k?a="":h.isPlainObject(a)&&(b=a,a="");var b=bb(b),c=this.iterator("table",function(c){var e=b,f;return ab("row",a,function(a){var b=Nb(a),i=c.aoData;if(b!==null&&!e)return[b];f||(f=Ba(c,e));if(b!==null&&h.inArray(b,f)!==-1)return[b];if(a===null||a===k||a==="")return f;if(typeof a==="function")return h.map(f,function(b){var c=i[b];return a(b,c._aData,c.nTr)?b:null});if(a.nodeName){var b=
a._DT_RowIndex,m=a._DT_CellIndex;if(b!==k)return i[b]&&i[b].nTr===a?[b]:[];if(m)return i[m.row]&&i[m.row].nTr===a?[m.row]:[];b=h(a).closest("*[data-dt-row]");return b.length?[b.data("dt-row")]:[]}if(typeof a==="string"&&a.charAt(0)==="#"){b=c.aIds[a.replace(/^#/,"")];if(b!==k)return[b.idx]}b=Qb(ja(c.aoData,f,"nTr"));return h(b).filter(a).map(function(){return this._DT_RowIndex}).toArray()},c,e)},1);c.selector.rows=a;c.selector.opts=b;return c});o("rows().nodes()",function(){return this.iterator("row",
function(a,b){return a.aoData[b].nTr||k},1)});o("rows().data()",function(){return this.iterator(!0,"rows",function(a,b){return ja(a.aoData,b,"_aData")},1)});u("rows().cache()","row().cache()",function(a){return this.iterator("row",function(b,c){var d=b.aoData[c];return"search"===a?d._aFilterData:d._aSortData},1)});u("rows().invalidate()","row().invalidate()",function(a){return this.iterator("row",function(b,c){da(b,c,a)})});u("rows().indexes()","row().index()",function(){return this.iterator("row",
function(a,b){return b},1)});u("rows().ids()","row().id()",function(a){for(var b=[],c=this.context,d=0,e=c.length;d<e;d++)for(var f=0,g=this[d].length;f<g;f++){var h=c[d].rowIdFn(c[d].aoData[this[d][f]]._aData);b.push((!0===a?"#":"")+h)}return new s(c,b)});u("rows().remove()","row().remove()",function(){var a=this;this.iterator("row",function(b,c,d){var e=b.aoData,f=e[c],g,h,i,m,l;e.splice(c,1);g=0;for(h=e.length;g<h;g++)if(i=e[g],l=i.anCells,null!==i.nTr&&(i.nTr._DT_RowIndex=g),null!==l){i=0;for(m=
l.length;i<m;i++)l[i]._DT_CellIndex.row=g}pa(b.aiDisplayMaster,c);pa(b.aiDisplay,c);pa(a[d],c,!1);0<b._iRecordsDisplay&&b._iRecordsDisplay--;Sa(b);c=b.rowIdFn(f._aData);c!==k&&delete b.aIds[c]});this.iterator("table",function(a){for(var c=0,d=a.aoData.length;c<d;c++)a.aoData[c].idx=c});return this});o("rows.add()",function(a){var b=this.iterator("table",function(b){var c,f,g,h=[];f=0;for(g=a.length;f<g;f++)c=a[f],c.nodeName&&"TR"===c.nodeName.toUpperCase()?h.push(na(b,c)[0]):h.push(O(b,c));return h},
1),c=this.rows(-1);c.pop();h.merge(c,b);return c});o("row()",function(a,b){return cb(this.rows(a,b))});o("row().data()",function(a){var b=this.context;if(a===k)return b.length&&this.length?b[0].aoData[this[0]]._aData:k;var c=b[0].aoData[this[0]];c._aData=a;h.isArray(a)&&c.nTr.id&&N(b[0].rowId)(a,c.nTr.id);da(b[0],this[0],"data");return this});o("row().node()",function(){var a=this.context;return a.length&&this.length?a[0].aoData[this[0]].nTr||null:null});o("row.add()",function(a){a instanceof h&&
a.length&&(a=a[0]);var b=this.iterator("table",function(b){return a.nodeName&&"TR"===a.nodeName.toUpperCase()?na(b,a)[0]:O(b,a)});return this.row(b[0])});var db=function(a,b){var c=a.context;if(c.length&&(c=c[0].aoData[b!==k?b:a[0]])&&c._details)c._details.remove(),c._detailsShow=k,c._details=k},Tb=function(a,b){var c=a.context;if(c.length&&a.length){var d=c[0].aoData[a[0]];if(d._details){(d._detailsShow=b)?d._details.insertAfter(d.nTr):d._details.detach();var e=c[0],f=new s(e),g=e.aoData;f.off("draw.dt.DT_details column-visibility.dt.DT_details destroy.dt.DT_details");
0<D(g,"_details").length&&(f.on("draw.dt.DT_details",function(a,b){e===b&&f.rows({page:"current"}).eq(0).each(function(a){a=g[a];a._detailsShow&&a._details.insertAfter(a.nTr)})}),f.on("column-visibility.dt.DT_details",function(a,b){if(e===b)for(var c,d=V(b),f=0,h=g.length;f<h;f++)c=g[f],c._details&&c._details.children("td[colspan]").attr("colspan",d)}),f.on("destroy.dt.DT_details",function(a,b){if(e===b)for(var c=0,d=g.length;c<d;c++)g[c]._details&&db(f,c)}))}}};o("row().child()",function(a,b){var c=
this.context;if(a===k)return c.length&&this.length?c[0].aoData[this[0]]._details:k;if(!0===a)this.child.show();else if(!1===a)db(this);else if(c.length&&this.length){var d=c[0],c=c[0].aoData[this[0]],e=[],f=function(a,b){if(h.isArray(a)||a instanceof h)for(var c=0,k=a.length;c<k;c++)f(a[c],b);else a.nodeName&&"tr"===a.nodeName.toLowerCase()?e.push(a):(c=h("<tr><td/></tr>").addClass(b),h("td",c).addClass(b).html(a)[0].colSpan=V(d),e.push(c[0]))};f(a,b);c._details&&c._details.detach();c._details=h(e);
c._detailsShow&&c._details.insertAfter(c.nTr)}return this});o(["row().child.show()","row().child().show()"],function(){Tb(this,!0);return this});o(["row().child.hide()","row().child().hide()"],function(){Tb(this,!1);return this});o(["row().child.remove()","row().child().remove()"],function(){db(this);return this});o("row().child.isShown()",function(){var a=this.context;return a.length&&this.length?a[0].aoData[this[0]]._detailsShow||!1:!1});var bc=/^([^:]+):(name|visIdx|visible)$/,Ub=function(a,b,
c,d,e){for(var c=[],d=0,f=e.length;d<f;d++)c.push(B(a,e[d],b));return c};o("columns()",function(a,b){a===k?a="":h.isPlainObject(a)&&(b=a,a="");var b=bb(b),c=this.iterator("table",function(c){var e=a,f=b,g=c.aoColumns,j=D(g,"sName"),i=D(g,"nTh");return ab("column",e,function(a){var b=Nb(a);if(a==="")return Y(g.length);if(b!==null)return[b>=0?b:g.length+b];if(typeof a==="function"){var e=Ba(c,f);return h.map(g,function(b,f){return a(f,Ub(c,f,0,0,e),i[f])?f:null})}var k=typeof a==="string"?a.match(bc):
"";if(k)switch(k[2]){case "visIdx":case "visible":b=parseInt(k[1],10);if(b<0){var n=h.map(g,function(a,b){return a.bVisible?b:null});return[n[n.length+b]]}return[aa(c,b)];case "name":return h.map(j,function(a,b){return a===k[1]?b:null});default:return[]}if(a.nodeName&&a._DT_CellIndex)return[a._DT_CellIndex.column];b=h(i).filter(a).map(function(){return h.inArray(this,i)}).toArray();if(b.length||!a.nodeName)return b;b=h(a).closest("*[data-dt-column]");return b.length?[b.data("dt-column")]:[]},c,f)},
1);c.selector.cols=a;c.selector.opts=b;return c});u("columns().header()","column().header()",function(){return this.iterator("column",function(a,b){return a.aoColumns[b].nTh},1)});u("columns().footer()","column().footer()",function(){return this.iterator("column",function(a,b){return a.aoColumns[b].nTf},1)});u("columns().data()","column().data()",function(){return this.iterator("column-rows",Ub,1)});u("columns().dataSrc()","column().dataSrc()",function(){return this.iterator("column",function(a,b){return a.aoColumns[b].mData},
1)});u("columns().cache()","column().cache()",function(a){return this.iterator("column-rows",function(b,c,d,e,f){return ja(b.aoData,f,"search"===a?"_aFilterData":"_aSortData",c)},1)});u("columns().nodes()","column().nodes()",function(){return this.iterator("column-rows",function(a,b,c,d,e){return ja(a.aoData,e,"anCells",b)},1)});u("columns().visible()","column().visible()",function(a,b){var c=this.iterator("column",function(b,c){if(a===k)return b.aoColumns[c].bVisible;var f=b.aoColumns,g=f[c],j=b.aoData,
i,m,l;if(a!==k&&g.bVisible!==a){if(a){var n=h.inArray(!0,D(f,"bVisible"),c+1);i=0;for(m=j.length;i<m;i++)l=j[i].nTr,f=j[i].anCells,l&&l.insertBefore(f[c],f[n]||null)}else h(D(b.aoData,"anCells",c)).detach();g.bVisible=a;fa(b,b.aoHeader);fa(b,b.aoFooter);b.aiDisplay.length||h(b.nTBody).find("td[colspan]").attr("colspan",V(b));xa(b)}});a!==k&&(this.iterator("column",function(c,e){r(c,null,"column-visibility",[c,e,a,b])}),(b===k||b)&&this.columns.adjust());return c});u("columns().indexes()","column().index()",
function(a){return this.iterator("column",function(b,c){return"visible"===a?ba(b,c):c},1)});o("columns.adjust()",function(){return this.iterator("table",function(a){$(a)},1)});o("column.index()",function(a,b){if(0!==this.context.length){var c=this.context[0];if("fromVisible"===a||"toData"===a)return aa(c,b);if("fromData"===a||"toVisible"===a)return ba(c,b)}});o("column()",function(a,b){return cb(this.columns(a,b))});o("cells()",function(a,b,c){h.isPlainObject(a)&&(a.row===k?(c=a,a=null):(c=b,b=null));
h.isPlainObject(b)&&(c=b,b=null);if(null===b||b===k)return this.iterator("table",function(b){var d=a,e=bb(c),f=b.aoData,g=Ba(b,e),j=Qb(ja(f,g,"anCells")),i=h([].concat.apply([],j)),l,m=b.aoColumns.length,n,o,u,s,r,v;return ab("cell",d,function(a){var c=typeof a==="function";if(a===null||a===k||c){n=[];o=0;for(u=g.length;o<u;o++){l=g[o];for(s=0;s<m;s++){r={row:l,column:s};if(c){v=f[l];a(r,B(b,l,s),v.anCells?v.anCells[s]:null)&&n.push(r)}else n.push(r)}}return n}if(h.isPlainObject(a))return a.column!==
k&&a.row!==k&&h.inArray(a.row,g)!==-1?[a]:[];c=i.filter(a).map(function(a,b){return{row:b._DT_CellIndex.row,column:b._DT_CellIndex.column}}).toArray();if(c.length||!a.nodeName)return c;v=h(a).closest("*[data-dt-row]");return v.length?[{row:v.data("dt-row"),column:v.data("dt-column")}]:[]},b,e)});var d=this.columns(b),e=this.rows(a),f,g,j,i,m;this.iterator("table",function(a,b){f=[];g=0;for(j=e[b].length;g<j;g++){i=0;for(m=d[b].length;i<m;i++)f.push({row:e[b][g],column:d[b][i]})}},1);var l=this.cells(f,
c);h.extend(l.selector,{cols:b,rows:a,opts:c});return l});u("cells().nodes()","cell().node()",function(){return this.iterator("cell",function(a,b,c){return(a=a.aoData[b])&&a.anCells?a.anCells[c]:k},1)});o("cells().data()",function(){return this.iterator("cell",function(a,b,c){return B(a,b,c)},1)});u("cells().cache()","cell().cache()",function(a){a="search"===a?"_aFilterData":"_aSortData";return this.iterator("cell",function(b,c,d){return b.aoData[c][a][d]},1)});u("cells().render()","cell().render()",
function(a){return this.iterator("cell",function(b,c,d){return B(b,c,d,a)},1)});u("cells().indexes()","cell().index()",function(){return this.iterator("cell",function(a,b,c){return{row:b,column:c,columnVisible:ba(a,c)}},1)});u("cells().invalidate()","cell().invalidate()",function(a){return this.iterator("cell",function(b,c,d){da(b,c,a,d)})});o("cell()",function(a,b,c){return cb(this.cells(a,b,c))});o("cell().data()",function(a){var b=this.context,c=this[0];if(a===k)return b.length&&c.length?B(b[0],
c[0].row,c[0].column):k;jb(b[0],c[0].row,c[0].column,a);da(b[0],c[0].row,"data",c[0].column);return this});o("order()",function(a,b){var c=this.context;if(a===k)return 0!==c.length?c[0].aaSorting:k;"number"===typeof a?a=[[a,b]]:a.length&&!h.isArray(a[0])&&(a=Array.prototype.slice.call(arguments));return this.iterator("table",function(b){b.aaSorting=a.slice()})});o("order.listener()",function(a,b,c){return this.iterator("table",function(d){Ma(d,a,b,c)})});o("order.fixed()",function(a){if(!a){var b=
this.context,b=b.length?b[0].aaSortingFixed:k;return h.isArray(b)?{pre:b}:b}return this.iterator("table",function(b){b.aaSortingFixed=h.extend(!0,{},a)})});o(["columns().order()","column().order()"],function(a){var b=this;return this.iterator("table",function(c,d){var e=[];h.each(b[d],function(b,c){e.push([c,a])});c.aaSorting=e})});o("search()",function(a,b,c,d){var e=this.context;return a===k?0!==e.length?e[0].oPreviousSearch.sSearch:k:this.iterator("table",function(e){e.oFeatures.bFilter&&ga(e,
h.extend({},e.oPreviousSearch,{sSearch:a+"",bRegex:null===b?!1:b,bSmart:null===c?!0:c,bCaseInsensitive:null===d?!0:d}),1)})});u("columns().search()","column().search()",function(a,b,c,d){return this.iterator("column",function(e,f){var g=e.aoPreSearchCols;if(a===k)return g[f].sSearch;e.oFeatures.bFilter&&(h.extend(g[f],{sSearch:a+"",bRegex:null===b?!1:b,bSmart:null===c?!0:c,bCaseInsensitive:null===d?!0:d}),ga(e,e.oPreviousSearch,1))})});o("state()",function(){return this.context.length?this.context[0].oSavedState:
null});o("state.clear()",function(){return this.iterator("table",function(a){a.fnStateSaveCallback.call(a.oInstance,a,{})})});o("state.loaded()",function(){return this.context.length?this.context[0].oLoadedState:null});o("state.save()",function(){return this.iterator("table",function(a){xa(a)})});n.versionCheck=n.fnVersionCheck=function(a){for(var b=n.version.split("."),a=a.split("."),c,d,e=0,f=a.length;e<f;e++)if(c=parseInt(b[e],10)||0,d=parseInt(a[e],10)||0,c!==d)return c>d;return!0};n.isDataTable=
n.fnIsDataTable=function(a){var b=h(a).get(0),c=!1;if(a instanceof n.Api)return!0;h.each(n.settings,function(a,e){var f=e.nScrollHead?h("table",e.nScrollHead)[0]:null,g=e.nScrollFoot?h("table",e.nScrollFoot)[0]:null;if(e.nTable===b||f===b||g===b)c=!0});return c};n.tables=n.fnTables=function(a){var b=!1;h.isPlainObject(a)&&(b=a.api,a=a.visible);var c=h.map(n.settings,function(b){if(!a||a&&h(b.nTable).is(":visible"))return b.nTable});return b?new s(c):c};n.camelToHungarian=J;o("$()",function(a,b){var c=
this.rows(b).nodes(),c=h(c);return h([].concat(c.filter(a).toArray(),c.find(a).toArray()))});h.each(["on","one","off"],function(a,b){o(b+"()",function(){var a=Array.prototype.slice.call(arguments);a[0]=h.map(a[0].split(/\s/),function(a){return!a.match(/\.dt\b/)?a+".dt":a}).join(" ");var d=h(this.tables().nodes());d[b].apply(d,a);return this})});o("clear()",function(){return this.iterator("table",function(a){oa(a)})});o("settings()",function(){return new s(this.context,this.context)});o("init()",function(){var a=
this.context;return a.length?a[0].oInit:null});o("data()",function(){return this.iterator("table",function(a){return D(a.aoData,"_aData")}).flatten()});o("destroy()",function(a){a=a||!1;return this.iterator("table",function(b){var c=b.nTableWrapper.parentNode,d=b.oClasses,e=b.nTable,f=b.nTBody,g=b.nTHead,j=b.nTFoot,i=h(e),f=h(f),k=h(b.nTableWrapper),l=h.map(b.aoData,function(a){return a.nTr}),o;b.bDestroying=!0;r(b,"aoDestroyCallback","destroy",[b]);a||(new s(b)).columns().visible(!0);k.off(".DT").find(":not(tbody *)").off(".DT");
h(E).off(".DT-"+b.sInstance);e!=g.parentNode&&(i.children("thead").detach(),i.append(g));j&&e!=j.parentNode&&(i.children("tfoot").detach(),i.append(j));b.aaSorting=[];b.aaSortingFixed=[];wa(b);h(l).removeClass(b.asStripeClasses.join(" "));h("th, td",g).removeClass(d.sSortable+" "+d.sSortableAsc+" "+d.sSortableDesc+" "+d.sSortableNone);f.children().detach();f.append(l);g=a?"remove":"detach";i[g]();k[g]();!a&&c&&(c.insertBefore(e,b.nTableReinsertBefore),i.css("width",b.sDestroyWidth).removeClass(d.sTable),
(o=b.asDestroyStripes.length)&&f.children().each(function(a){h(this).addClass(b.asDestroyStripes[a%o])}));c=h.inArray(b,n.settings);-1!==c&&n.settings.splice(c,1)})});h.each(["column","row","cell"],function(a,b){o(b+"s().every()",function(a){var d=this.selector.opts,e=this;return this.iterator(b,function(f,g,h,i,m){a.call(e[b](g,"cell"===b?h:d,"cell"===b?d:k),g,h,i,m)})})});o("i18n()",function(a,b,c){var d=this.context[0],a=S(a)(d.oLanguage);a===k&&(a=b);c!==k&&h.isPlainObject(a)&&(a=a[c]!==k?a[c]:
a._);return a.replace("%d",c)});n.version="1.10.18";n.settings=[];n.models={};n.models.oSearch={bCaseInsensitive:!0,sSearch:"",bRegex:!1,bSmart:!0};n.models.oRow={nTr:null,anCells:null,_aData:[],_aSortData:null,_aFilterData:null,_sFilterRow:null,_sRowStripe:"",src:null,idx:-1};n.models.oColumn={idx:null,aDataSort:null,asSorting:null,bSearchable:null,bSortable:null,bVisible:null,_sManualType:null,_bAttrSrc:!1,fnCreatedCell:null,fnGetData:null,fnSetData:null,mData:null,mRender:null,nTh:null,nTf:null,
sClass:null,sContentPadding:null,sDefaultContent:null,sName:null,sSortDataType:"std",sSortingClass:null,sSortingClassJUI:null,sTitle:null,sType:null,sWidth:null,sWidthOrig:null};n.defaults={aaData:null,aaSorting:[[0,"asc"]],aaSortingFixed:[],ajax:null,aLengthMenu:[10,25,50,100],aoColumns:null,aoColumnDefs:null,aoSearchCols:[],asStripeClasses:null,bAutoWidth:!0,bDeferRender:!1,bDestroy:!1,bFilter:!0,bInfo:!0,bLengthChange:!0,bPaginate:!0,bProcessing:!1,bRetrieve:!1,bScrollCollapse:!1,bServerSide:!1,
bSort:!0,bSortMulti:!0,bSortCellsTop:!1,bSortClasses:!0,bStateSave:!1,fnCreatedRow:null,fnDrawCallback:null,fnFooterCallback:null,fnFormatNumber:function(a){return a.toString().replace(/\B(?=(\d{3})+(?!\d))/g,this.oLanguage.sThousands)},fnHeaderCallback:null,fnInfoCallback:null,fnInitComplete:null,fnPreDrawCallback:null,fnRowCallback:null,fnServerData:null,fnServerParams:null,fnStateLoadCallback:function(a){try{return JSON.parse((-1===a.iStateDuration?sessionStorage:localStorage).getItem("DataTables_"+
a.sInstance+"_"+location.pathname))}catch(b){}},fnStateLoadParams:null,fnStateLoaded:null,fnStateSaveCallback:function(a,b){try{(-1===a.iStateDuration?sessionStorage:localStorage).setItem("DataTables_"+a.sInstance+"_"+location.pathname,JSON.stringify(b))}catch(c){}},fnStateSaveParams:null,iStateDuration:7200,iDeferLoading:null,iDisplayLength:10,iDisplayStart:0,iTabIndex:0,oClasses:{},oLanguage:{oAria:{sSortAscending:": activate to sort column ascending",sSortDescending:": activate to sort column descending"},
oPaginate:{sFirst:"First",sLast:"Last",sNext:"Next",sPrevious:"Previous"},sEmptyTable:"No data available in table",sInfo:"Showing _START_ to _END_ of _TOTAL_ entries",sInfoEmpty:"Showing 0 to 0 of 0 entries",sInfoFiltered:"(filtered from _MAX_ total entries)",sInfoPostFix:"",sDecimal:"",sThousands:",",sLengthMenu:"Show _MENU_ entries",sLoadingRecords:"Loading...",sProcessing:"Processing...",sSearch:"Search:",sSearchPlaceholder:"",sUrl:"",sZeroRecords:"No matching records found"},oSearch:h.extend({},
n.models.oSearch),sAjaxDataProp:"data",sAjaxSource:null,sDom:"lfrtip",searchDelay:null,sPaginationType:"simple_numbers",sScrollX:"",sScrollXInner:"",sScrollY:"",sServerMethod:"GET",renderer:null,rowId:"DT_RowId"};Z(n.defaults);n.defaults.column={aDataSort:null,iDataSort:-1,asSorting:["asc","desc"],bSearchable:!0,bSortable:!0,bVisible:!0,fnCreatedCell:null,mData:null,mRender:null,sCellType:"td",sClass:"",sContentPadding:"",sDefaultContent:null,sName:"",sSortDataType:"std",sTitle:null,sType:null,sWidth:null};
Z(n.defaults.column);n.models.oSettings={oFeatures:{bAutoWidth:null,bDeferRender:null,bFilter:null,bInfo:null,bLengthChange:null,bPaginate:null,bProcessing:null,bServerSide:null,bSort:null,bSortMulti:null,bSortClasses:null,bStateSave:null},oScroll:{bCollapse:null,iBarWidth:0,sX:null,sXInner:null,sY:null},oLanguage:{fnInfoCallback:null},oBrowser:{bScrollOversize:!1,bScrollbarLeft:!1,bBounding:!1,barWidth:0},ajax:null,aanFeatures:[],aoData:[],aiDisplay:[],aiDisplayMaster:[],aIds:{},aoColumns:[],aoHeader:[],
aoFooter:[],oPreviousSearch:{},aoPreSearchCols:[],aaSorting:null,aaSortingFixed:[],asStripeClasses:null,asDestroyStripes:[],sDestroyWidth:0,aoRowCallback:[],aoHeaderCallback:[],aoFooterCallback:[],aoDrawCallback:[],aoRowCreatedCallback:[],aoPreDrawCallback:[],aoInitComplete:[],aoStateSaveParams:[],aoStateLoadParams:[],aoStateLoaded:[],sTableId:"",nTable:null,nTHead:null,nTFoot:null,nTBody:null,nTableWrapper:null,bDeferLoading:!1,bInitialised:!1,aoOpenRows:[],sDom:null,searchDelay:null,sPaginationType:"two_button",
iStateDuration:0,aoStateSave:[],aoStateLoad:[],oSavedState:null,oLoadedState:null,sAjaxSource:null,sAjaxDataProp:null,bAjaxDataGet:!0,jqXHR:null,json:k,oAjaxData:k,fnServerData:null,aoServerParams:[],sServerMethod:null,fnFormatNumber:null,aLengthMenu:null,iDraw:0,bDrawing:!1,iDrawError:-1,_iDisplayLength:10,_iDisplayStart:0,_iRecordsTotal:0,_iRecordsDisplay:0,oClasses:{},bFiltered:!1,bSorted:!1,bSortCellsTop:null,oInit:null,aoDestroyCallback:[],fnRecordsTotal:function(){return"ssp"==y(this)?1*this._iRecordsTotal:
this.aiDisplayMaster.length},fnRecordsDisplay:function(){return"ssp"==y(this)?1*this._iRecordsDisplay:this.aiDisplay.length},fnDisplayEnd:function(){var a=this._iDisplayLength,b=this._iDisplayStart,c=b+a,d=this.aiDisplay.length,e=this.oFeatures,f=e.bPaginate;return e.bServerSide?!1===f||-1===a?b+d:Math.min(b+a,this._iRecordsDisplay):!f||c>d||-1===a?d:c},oInstance:null,sInstance:null,iTabIndex:0,nScrollHead:null,nScrollFoot:null,aLastSort:[],oPlugins:{},rowIdFn:null,rowId:null};n.ext=x={buttons:{},
classes:{},build:"bs4/dt-1.10.18/r-2.2.2/sc-1.5.0",errMode:"alert",feature:[],search:[],selector:{cell:[],column:[],row:[]},internal:{},legacy:{ajax:null},pager:{},renderer:{pageButton:{},header:{}},order:{},type:{detect:[],search:{},order:{}},_unique:0,fnVersionCheck:n.fnVersionCheck,iApiIndex:0,oJUIClasses:{},sVersion:n.version};h.extend(x,{afnFiltering:x.search,aTypes:x.type.detect,ofnSearch:x.type.search,oSort:x.type.order,afnSortData:x.order,aoFeatures:x.feature,oApi:x.internal,oStdClasses:x.classes,oPagination:x.pager});
h.extend(n.ext.classes,{sTable:"dataTable",sNoFooter:"no-footer",sPageButton:"paginate_button",sPageButtonActive:"current",sPageButtonDisabled:"disabled",sStripeOdd:"odd",sStripeEven:"even",sRowEmpty:"dataTables_empty",sWrapper:"dataTables_wrapper",sFilter:"dataTables_filter",sInfo:"dataTables_info",sPaging:"dataTables_paginate paging_",sLength:"dataTables_length",sProcessing:"dataTables_processing",sSortAsc:"sorting_asc",sSortDesc:"sorting_desc",sSortable:"sorting",sSortableAsc:"sorting_asc_disabled",
sSortableDesc:"sorting_desc_disabled",sSortableNone:"sorting_disabled",sSortColumn:"sorting_",sFilterInput:"",sLengthSelect:"",sScrollWrapper:"dataTables_scroll",sScrollHead:"dataTables_scrollHead",sScrollHeadInner:"dataTables_scrollHeadInner",sScrollBody:"dataTables_scrollBody",sScrollFoot:"dataTables_scrollFoot",sScrollFootInner:"dataTables_scrollFootInner",sHeaderTH:"",sFooterTH:"",sSortJUIAsc:"",sSortJUIDesc:"",sSortJUI:"",sSortJUIAscAllowed:"",sSortJUIDescAllowed:"",sSortJUIWrapper:"",sSortIcon:"",
sJUIHeader:"",sJUIFooter:""});var Kb=n.ext.pager;h.extend(Kb,{simple:function(){return["previous","next"]},full:function(){return["first","previous","next","last"]},numbers:function(a,b){return[ia(a,b)]},simple_numbers:function(a,b){return["previous",ia(a,b),"next"]},full_numbers:function(a,b){return["first","previous",ia(a,b),"next","last"]},first_last_numbers:function(a,b){return["first",ia(a,b),"last"]},_numbers:ia,numbers_length:7});h.extend(!0,n.ext.renderer,{pageButton:{_:function(a,b,c,d,e,
f){var g=a.oClasses,j=a.oLanguage.oPaginate,i=a.oLanguage.oAria.paginate||{},m,l,n=0,o=function(b,d){var k,s,u,r,v=function(b){Ta(a,b.data.action,true)};k=0;for(s=d.length;k<s;k++){r=d[k];if(h.isArray(r)){u=h("<"+(r.DT_el||"div")+"/>").appendTo(b);o(u,r)}else{m=null;l="";switch(r){case "ellipsis":b.append('<span class="ellipsis">&#x2026;</span>');break;case "first":m=j.sFirst;l=r+(e>0?"":" "+g.sPageButtonDisabled);break;case "previous":m=j.sPrevious;l=r+(e>0?"":" "+g.sPageButtonDisabled);break;case "next":m=
j.sNext;l=r+(e<f-1?"":" "+g.sPageButtonDisabled);break;case "last":m=j.sLast;l=r+(e<f-1?"":" "+g.sPageButtonDisabled);break;default:m=r+1;l=e===r?g.sPageButtonActive:""}if(m!==null){u=h("<a>",{"class":g.sPageButton+" "+l,"aria-controls":a.sTableId,"aria-label":i[r],"data-dt-idx":n,tabindex:a.iTabIndex,id:c===0&&typeof r==="string"?a.sTableId+"_"+r:null}).html(m).appendTo(b);Wa(u,{action:r},v);n++}}}},s;try{s=h(b).find(H.activeElement).data("dt-idx")}catch(u){}o(h(b).empty(),d);s!==k&&h(b).find("[data-dt-idx="+
s+"]").focus()}}});h.extend(n.ext.type.detect,[function(a,b){var c=b.oLanguage.sDecimal;return $a(a,c)?"num"+c:null},function(a){if(a&&!(a instanceof Date)&&!Zb.test(a))return null;var b=Date.parse(a);return null!==b&&!isNaN(b)||M(a)?"date":null},function(a,b){var c=b.oLanguage.sDecimal;return $a(a,c,!0)?"num-fmt"+c:null},function(a,b){var c=b.oLanguage.sDecimal;return Pb(a,c)?"html-num"+c:null},function(a,b){var c=b.oLanguage.sDecimal;return Pb(a,c,!0)?"html-num-fmt"+c:null},function(a){return M(a)||
"string"===typeof a&&-1!==a.indexOf("<")?"html":null}]);h.extend(n.ext.type.search,{html:function(a){return M(a)?a:"string"===typeof a?a.replace(Mb," ").replace(Aa,""):""},string:function(a){return M(a)?a:"string"===typeof a?a.replace(Mb," "):a}});var za=function(a,b,c,d){if(0!==a&&(!a||"-"===a))return-Infinity;b&&(a=Ob(a,b));a.replace&&(c&&(a=a.replace(c,"")),d&&(a=a.replace(d,"")));return 1*a};h.extend(x.type.order,{"date-pre":function(a){a=Date.parse(a);return isNaN(a)?-Infinity:a},"html-pre":function(a){return M(a)?
"":a.replace?a.replace(/<.*?>/g,"").toLowerCase():a+""},"string-pre":function(a){return M(a)?"":"string"===typeof a?a.toLowerCase():!a.toString?"":a.toString()},"string-asc":function(a,b){return a<b?-1:a>b?1:0},"string-desc":function(a,b){return a<b?1:a>b?-1:0}});Da("");h.extend(!0,n.ext.renderer,{header:{_:function(a,b,c,d){h(a.nTable).on("order.dt.DT",function(e,f,g,h){if(a===f){e=c.idx;b.removeClass(c.sSortingClass+" "+d.sSortAsc+" "+d.sSortDesc).addClass(h[e]=="asc"?d.sSortAsc:h[e]=="desc"?d.sSortDesc:
c.sSortingClass)}})},jqueryui:function(a,b,c,d){h("<div/>").addClass(d.sSortJUIWrapper).append(b.contents()).append(h("<span/>").addClass(d.sSortIcon+" "+c.sSortingClassJUI)).appendTo(b);h(a.nTable).on("order.dt.DT",function(e,f,g,h){if(a===f){e=c.idx;b.removeClass(d.sSortAsc+" "+d.sSortDesc).addClass(h[e]=="asc"?d.sSortAsc:h[e]=="desc"?d.sSortDesc:c.sSortingClass);b.find("span."+d.sSortIcon).removeClass(d.sSortJUIAsc+" "+d.sSortJUIDesc+" "+d.sSortJUI+" "+d.sSortJUIAscAllowed+" "+d.sSortJUIDescAllowed).addClass(h[e]==
"asc"?d.sSortJUIAsc:h[e]=="desc"?d.sSortJUIDesc:c.sSortingClassJUI)}})}}});var Vb=function(a){return"string"===typeof a?a.replace(/</g,"&lt;").replace(/>/g,"&gt;").replace(/"/g,"&quot;"):a};n.render={number:function(a,b,c,d,e){return{display:function(f){if("number"!==typeof f&&"string"!==typeof f)return f;var g=0>f?"-":"",h=parseFloat(f);if(isNaN(h))return Vb(f);h=h.toFixed(c);f=Math.abs(h);h=parseInt(f,10);f=c?b+(f-h).toFixed(c).substring(2):"";return g+(d||"")+h.toString().replace(/\B(?=(\d{3})+(?!\d))/g,
a)+f+(e||"")}}},text:function(){return{display:Vb}}};h.extend(n.ext.internal,{_fnExternApiFunc:Lb,_fnBuildAjax:sa,_fnAjaxUpdate:lb,_fnAjaxParameters:ub,_fnAjaxUpdateDraw:vb,_fnAjaxDataSrc:ta,_fnAddColumn:Ea,_fnColumnOptions:ka,_fnAdjustColumnSizing:$,_fnVisibleToColumnIndex:aa,_fnColumnIndexToVisible:ba,_fnVisbleColumns:V,_fnGetColumns:ma,_fnColumnTypes:Ga,_fnApplyColumnDefs:ib,_fnHungarianMap:Z,_fnCamelToHungarian:J,_fnLanguageCompat:Ca,_fnBrowserDetect:gb,_fnAddData:O,_fnAddTr:na,_fnNodeToDataIndex:function(a,
b){return b._DT_RowIndex!==k?b._DT_RowIndex:null},_fnNodeToColumnIndex:function(a,b,c){return h.inArray(c,a.aoData[b].anCells)},_fnGetCellData:B,_fnSetCellData:jb,_fnSplitObjNotation:Ja,_fnGetObjectDataFn:S,_fnSetObjectDataFn:N,_fnGetDataMaster:Ka,_fnClearTable:oa,_fnDeleteIndex:pa,_fnInvalidate:da,_fnGetRowElements:Ia,_fnCreateTr:Ha,_fnBuildHead:kb,_fnDrawHead:fa,_fnDraw:P,_fnReDraw:T,_fnAddOptionsHtml:nb,_fnDetectHeader:ea,_fnGetUniqueThs:ra,_fnFeatureHtmlFilter:pb,_fnFilterComplete:ga,_fnFilterCustom:yb,
_fnFilterColumn:xb,_fnFilter:wb,_fnFilterCreateSearch:Pa,_fnEscapeRegex:Qa,_fnFilterData:zb,_fnFeatureHtmlInfo:sb,_fnUpdateInfo:Cb,_fnInfoMacros:Db,_fnInitialise:ha,_fnInitComplete:ua,_fnLengthChange:Ra,_fnFeatureHtmlLength:ob,_fnFeatureHtmlPaginate:tb,_fnPageChange:Ta,_fnFeatureHtmlProcessing:qb,_fnProcessingDisplay:C,_fnFeatureHtmlTable:rb,_fnScrollDraw:la,_fnApplyToChildren:I,_fnCalculateColumnWidths:Fa,_fnThrottle:Oa,_fnConvertToWidth:Eb,_fnGetWidestNode:Fb,_fnGetMaxLenString:Gb,_fnStringToCss:v,
_fnSortFlatten:X,_fnSort:mb,_fnSortAria:Ib,_fnSortListener:Va,_fnSortAttachListener:Ma,_fnSortingClasses:wa,_fnSortData:Hb,_fnSaveState:xa,_fnLoadState:Jb,_fnSettingsFromNode:ya,_fnLog:K,_fnMap:F,_fnBindAction:Wa,_fnCallbackReg:z,_fnCallbackFire:r,_fnLengthOverflow:Sa,_fnRenderer:Na,_fnDataSource:y,_fnRowAttributes:La,_fnExtend:Xa,_fnCalculateEnd:function(){}});h.fn.dataTable=n;n.$=h;h.fn.dataTableSettings=n.settings;h.fn.dataTableExt=n.ext;h.fn.DataTable=function(a){return h(this).dataTable(a).api()};
h.each(n,function(a,b){h.fn.DataTable[a]=b});return h.fn.dataTable});


/*!
 DataTables Bootstrap 4 integration
 ©2011-2017 SpryMedia Ltd - datatables.net/license
*/
(function(b){"function"===typeof define&&define.amd?define(["jquery","datatables.net"],function(a){return b(a,window,document)}):"object"===typeof exports?module.exports=function(a,d){a||(a=window);if(!d||!d.fn.dataTable)d=require("datatables.net")(a,d).$;return b(d,a,a.document)}:b(jQuery,window,document)})(function(b,a,d,m){var f=b.fn.dataTable;b.extend(!0,f.defaults,{dom:"<'row'<'col-sm-12 col-md-6'l><'col-sm-12 col-md-6'f>><'row'<'col-sm-12'tr>><'row'<'col-sm-12 col-md-5'i><'col-sm-12 col-md-7'p>>",
renderer:"bootstrap"});b.extend(f.ext.classes,{sWrapper:"dataTables_wrapper dt-bootstrap4",sFilterInput:"form-control form-control-sm",sLengthSelect:"custom-select custom-select-sm form-control form-control-sm",sProcessing:"dataTables_processing card",sPageButton:"paginate_button page-item"});f.ext.renderer.pageButton.bootstrap=function(a,h,r,s,j,n){var o=new f.Api(a),t=a.oClasses,k=a.oLanguage.oPaginate,u=a.oLanguage.oAria.paginate||{},e,g,p=0,q=function(d,f){var l,h,i,c,m=function(a){a.preventDefault();
!b(a.currentTarget).hasClass("disabled")&&o.page()!=a.data.action&&o.page(a.data.action).draw("page")};l=0;for(h=f.length;l<h;l++)if(c=f[l],b.isArray(c))q(d,c);else{g=e="";switch(c){case "ellipsis":e="&#x2026;";g="disabled";break;case "first":e=k.sFirst;g=c+(0<j?"":" disabled");break;case "previous":e=k.sPrevious;g=c+(0<j?"":" disabled");break;case "next":e=k.sNext;g=c+(j<n-1?"":" disabled");break;case "last":e=k.sLast;g=c+(j<n-1?"":" disabled");break;default:e=c+1,g=j===c?"active":""}e&&(i=b("<li>",
{"class":t.sPageButton+" "+g,id:0===r&&"string"===typeof c?a.sTableId+"_"+c:null}).append(b("<a>",{href:"#","aria-controls":a.sTableId,"aria-label":u[c],"data-dt-idx":p,tabindex:a.iTabIndex,"class":"page-link"}).html(e)).appendTo(d),a.oApi._fnBindAction(i,{action:c},m),p++)}},i;try{i=b(h).find(d.activeElement).data("dt-idx")}catch(v){}q(b(h).empty().html('<ul class="pagination"/>').children("ul"),s);i!==m&&b(h).find("[data-dt-idx="+i+"]").focus()};return f});


/*!
 Responsive 2.2.2
 2014-2018 SpryMedia Ltd - datatables.net/license
*/
(function(d){"function"===typeof define&&define.amd?define(["jquery","datatables.net"],function(l){return d(l,window,document)}):"object"===typeof exports?module.exports=function(l,j){l||(l=window);if(!j||!j.fn.dataTable)j=require("datatables.net")(l,j).$;return d(j,l,l.document)}:d(jQuery,window,document)})(function(d,l,j,q){function t(a,b,c){var e=b+"-"+c;if(n[e])return n[e];for(var d=[],a=a.cell(b,c).node().childNodes,b=0,c=a.length;b<c;b++)d.push(a[b]);return n[e]=d}function r(a,b,d){var e=b+
"-"+d;if(n[e]){for(var a=a.cell(b,d).node(),d=n[e][0].parentNode.childNodes,b=[],f=0,g=d.length;f<g;f++)b.push(d[f]);d=0;for(f=b.length;d<f;d++)a.appendChild(b[d]);n[e]=q}}var o=d.fn.dataTable,i=function(a,b){if(!o.versionCheck||!o.versionCheck("1.10.10"))throw"DataTables Responsive requires DataTables 1.10.10 or newer";this.s={dt:new o.Api(a),columns:[],current:[]};this.s.dt.settings()[0].responsive||(b&&"string"===typeof b.details?b.details={type:b.details}:b&&!1===b.details?b.details={type:!1}:
b&&!0===b.details&&(b.details={type:"inline"}),this.c=d.extend(!0,{},i.defaults,o.defaults.responsive,b),a.responsive=this,this._constructor())};d.extend(i.prototype,{_constructor:function(){var a=this,b=this.s.dt,c=b.settings()[0],e=d(l).width();b.settings()[0]._responsive=this;d(l).on("resize.dtr orientationchange.dtr",o.util.throttle(function(){var b=d(l).width();b!==e&&(a._resize(),e=b)}));c.oApi._fnCallbackReg(c,"aoRowCreatedCallback",function(e){-1!==d.inArray(!1,a.s.current)&&d(">td, >th",
e).each(function(e){e=b.column.index("toData",e);!1===a.s.current[e]&&d(this).css("display","none")})});b.on("destroy.dtr",function(){b.off(".dtr");d(b.table().body()).off(".dtr");d(l).off("resize.dtr orientationchange.dtr");d.each(a.s.current,function(b,e){!1===e&&a._setColumnVis(b,!0)})});this.c.breakpoints.sort(function(a,b){return a.width<b.width?1:a.width>b.width?-1:0});this._classLogic();this._resizeAuto();c=this.c.details;!1!==c.type&&(a._detailsInit(),b.on("column-visibility.dtr",function(){a._timer&&
clearTimeout(a._timer);a._timer=setTimeout(function(){a._timer=null;a._classLogic();a._resizeAuto();a._resize();a._redrawChildren()},100)}),b.on("draw.dtr",function(){a._redrawChildren()}),d(b.table().node()).addClass("dtr-"+c.type));b.on("column-reorder.dtr",function(){a._classLogic();a._resizeAuto();a._resize()});b.on("column-sizing.dtr",function(){a._resizeAuto();a._resize()});b.on("preXhr.dtr",function(){var e=[];b.rows().every(function(){this.child.isShown()&&e.push(this.id(true))});b.one("draw.dtr",
function(){a._resizeAuto();a._resize();b.rows(e).every(function(){a._detailsDisplay(this,false)})})});b.on("init.dtr",function(){a._resizeAuto();a._resize();d.inArray(false,a.s.current)&&b.columns.adjust()});this._resize()},_columnsVisiblity:function(a){var b=this.s.dt,c=this.s.columns,e,f,g=c.map(function(a,b){return{columnIdx:b,priority:a.priority}}).sort(function(a,b){return a.priority!==b.priority?a.priority-b.priority:a.columnIdx-b.columnIdx}),h=d.map(c,function(e,c){return!1===b.column(c).visible()?
"not-visible":e.auto&&null===e.minWidth?!1:!0===e.auto?"-":-1!==d.inArray(a,e.includeIn)}),m=0;e=0;for(f=h.length;e<f;e++)!0===h[e]&&(m+=c[e].minWidth);e=b.settings()[0].oScroll;e=e.sY||e.sX?e.iBarWidth:0;m=b.table().container().offsetWidth-e-m;e=0;for(f=h.length;e<f;e++)c[e].control&&(m-=c[e].minWidth);var s=!1;e=0;for(f=g.length;e<f;e++){var k=g[e].columnIdx;"-"===h[k]&&(!c[k].control&&c[k].minWidth)&&(s||0>m-c[k].minWidth?(s=!0,h[k]=!1):h[k]=!0,m-=c[k].minWidth)}g=!1;e=0;for(f=c.length;e<f;e++)if(!c[e].control&&
!c[e].never&&!1===h[e]){g=!0;break}e=0;for(f=c.length;e<f;e++)c[e].control&&(h[e]=g),"not-visible"===h[e]&&(h[e]=!1);-1===d.inArray(!0,h)&&(h[0]=!0);return h},_classLogic:function(){var a=this,b=this.c.breakpoints,c=this.s.dt,e=c.columns().eq(0).map(function(a){var b=this.column(a),e=b.header().className,a=c.settings()[0].aoColumns[a].responsivePriority;a===q&&(b=d(b.header()).data("priority"),a=b!==q?1*b:1E4);return{className:e,includeIn:[],auto:!1,control:!1,never:e.match(/\bnever\b/)?!0:!1,priority:a}}),
f=function(a,b){var c=e[a].includeIn;-1===d.inArray(b,c)&&c.push(b)},g=function(d,c,g,k){if(g)if("max-"===g){k=a._find(c).width;c=0;for(g=b.length;c<g;c++)b[c].width<=k&&f(d,b[c].name)}else if("min-"===g){k=a._find(c).width;c=0;for(g=b.length;c<g;c++)b[c].width>=k&&f(d,b[c].name)}else{if("not-"===g){c=0;for(g=b.length;c<g;c++)-1===b[c].name.indexOf(k)&&f(d,b[c].name)}}else e[d].includeIn.push(c)};e.each(function(a,e){for(var c=a.className.split(" "),f=!1,i=0,l=c.length;i<l;i++){var j=d.trim(c[i]);
if("all"===j){f=!0;a.includeIn=d.map(b,function(a){return a.name});return}if("none"===j||a.never){f=!0;return}if("control"===j){f=!0;a.control=!0;return}d.each(b,function(a,b){var d=b.name.split("-"),c=j.match(RegExp("(min\\-|max\\-|not\\-)?("+d[0]+")(\\-[_a-zA-Z0-9])?"));c&&(f=!0,c[2]===d[0]&&c[3]==="-"+d[1]?g(e,b.name,c[1],c[2]+c[3]):c[2]===d[0]&&!c[3]&&g(e,b.name,c[1],c[2]))})}f||(a.auto=!0)});this.s.columns=e},_detailsDisplay:function(a,b){var c=this,e=this.s.dt,f=this.c.details;if(f&&!1!==f.type){var g=
f.display(a,b,function(){return f.renderer(e,a[0],c._detailsObj(a[0]))});(!0===g||!1===g)&&d(e.table().node()).triggerHandler("responsive-display.dt",[e,a,g,b])}},_detailsInit:function(){var a=this,b=this.s.dt,c=this.c.details;"inline"===c.type&&(c.target="td:first-child, th:first-child");b.on("draw.dtr",function(){a._tabIndexes()});a._tabIndexes();d(b.table().body()).on("keyup.dtr","td, th",function(a){a.keyCode===13&&d(this).data("dtr-keyboard")&&d(this).click()});var e=c.target;d(b.table().body()).on("click.dtr mousedown.dtr mouseup.dtr",
"string"===typeof e?e:"td, th",function(c){if(d(b.table().node()).hasClass("collapsed")&&d.inArray(d(this).closest("tr").get(0),b.rows().nodes().toArray())!==-1){if(typeof e==="number"){var g=e<0?b.columns().eq(0).length+e:e;if(b.cell(this).index().column!==g)return}g=b.row(d(this).closest("tr"));c.type==="click"?a._detailsDisplay(g,false):c.type==="mousedown"?d(this).css("outline","none"):c.type==="mouseup"&&d(this).blur().css("outline","")}})},_detailsObj:function(a){var b=this,c=this.s.dt;return d.map(this.s.columns,
function(e,d){if(!e.never&&!e.control)return{title:c.settings()[0].aoColumns[d].sTitle,data:c.cell(a,d).render(b.c.orthogonal),hidden:c.column(d).visible()&&!b.s.current[d],columnIndex:d,rowIndex:a}})},_find:function(a){for(var b=this.c.breakpoints,c=0,e=b.length;c<e;c++)if(b[c].name===a)return b[c]},_redrawChildren:function(){var a=this,b=this.s.dt;b.rows({page:"current"}).iterator("row",function(c,e){b.row(e);a._detailsDisplay(b.row(e),!0)})},_resize:function(){var a=this,b=this.s.dt,c=d(l).width(),
e=this.c.breakpoints,f=e[0].name,g=this.s.columns,h,m=this.s.current.slice();for(h=e.length-1;0<=h;h--)if(c<=e[h].width){f=e[h].name;break}var i=this._columnsVisiblity(f);this.s.current=i;e=!1;h=0;for(c=g.length;h<c;h++)if(!1===i[h]&&!g[h].never&&!g[h].control&&!1===!b.column(h).visible()){e=!0;break}d(b.table().node()).toggleClass("collapsed",e);var k=!1,j=0;b.columns().eq(0).each(function(b,c){!0===i[c]&&j++;i[c]!==m[c]&&(k=!0,a._setColumnVis(b,i[c]))});k&&(this._redrawChildren(),d(b.table().node()).trigger("responsive-resize.dt",
[b,this.s.current]),0===b.page.info().recordsDisplay&&d("td",b.table().body()).eq(0).attr("colspan",j))},_resizeAuto:function(){var a=this.s.dt,b=this.s.columns;if(this.c.auto&&-1!==d.inArray(!0,d.map(b,function(a){return a.auto}))){d.isEmptyObject(n)||d.each(n,function(b){b=b.split("-");r(a,1*b[0],1*b[1])});a.table().node();var c=a.table().node().cloneNode(!1),e=d(a.table().header().cloneNode(!1)).appendTo(c),f=d(a.table().body()).clone(!1,!1).empty().appendTo(c),g=a.columns().header().filter(function(b){return a.column(b).visible()}).to$().clone(!1).css("display",
"table-cell").css("min-width",0);d(f).append(d(a.rows({page:"current"}).nodes()).clone(!1)).find("th, td").css("display","");if(f=a.table().footer()){var f=d(f.cloneNode(!1)).appendTo(c),h=a.columns().footer().filter(function(b){return a.column(b).visible()}).to$().clone(!1).css("display","table-cell");d("<tr/>").append(h).appendTo(f)}d("<tr/>").append(g).appendTo(e);"inline"===this.c.details.type&&d(c).addClass("dtr-inline collapsed");d(c).find("[name]").removeAttr("name");d(c).css("position","relative");
c=d("<div/>").css({width:1,height:1,overflow:"hidden",clear:"both"}).append(c);c.insertBefore(a.table().node());g.each(function(c){c=a.column.index("fromVisible",c);b[c].minWidth=this.offsetWidth||0});c.remove()}},_setColumnVis:function(a,b){var c=this.s.dt,e=b?"":"none";d(c.column(a).header()).css("display",e);d(c.column(a).footer()).css("display",e);c.column(a).nodes().to$().css("display",e);d.isEmptyObject(n)||c.cells(null,a).indexes().each(function(a){r(c,a.row,a.column)})},_tabIndexes:function(){var a=
this.s.dt,b=a.cells({page:"current"}).nodes().to$(),c=a.settings()[0],e=this.c.details.target;b.filter("[data-dtr-keyboard]").removeData("[data-dtr-keyboard]");"number"===typeof e?a.cells(null,e,{page:"current"}).nodes().to$().attr("tabIndex",c.iTabIndex).data("dtr-keyboard",1):("td:first-child, th:first-child"===e&&(e=">td:first-child, >th:first-child"),d(e,a.rows({page:"current"}).nodes()).attr("tabIndex",c.iTabIndex).data("dtr-keyboard",1))}});i.breakpoints=[{name:"desktop",width:Infinity},{name:"tablet-l",
width:1024},{name:"tablet-p",width:768},{name:"mobile-l",width:480},{name:"mobile-p",width:320}];i.display={childRow:function(a,b,c){if(b){if(d(a.node()).hasClass("parent"))return a.child(c(),"child").show(),!0}else{if(a.child.isShown())return a.child(!1),d(a.node()).removeClass("parent"),!1;a.child(c(),"child").show();d(a.node()).addClass("parent");return!0}},childRowImmediate:function(a,b,c){if(!b&&a.child.isShown()||!a.responsive.hasHidden())return a.child(!1),d(a.node()).removeClass("parent"),
!1;a.child(c(),"child").show();d(a.node()).addClass("parent");return!0},modal:function(a){return function(b,c,e){if(c)d("div.dtr-modal-content").empty().append(e());else{var f=function(){g.remove();d(j).off("keypress.dtr")},g=d('<div class="dtr-modal"/>').append(d('<div class="dtr-modal-display"/>').append(d('<div class="dtr-modal-content"/>').append(e())).append(d('<div class="dtr-modal-close">&times;</div>').click(function(){f()}))).append(d('<div class="dtr-modal-background"/>').click(function(){f()})).appendTo("body");
d(j).on("keyup.dtr",function(a){27===a.keyCode&&(a.stopPropagation(),f())})}a&&a.header&&d("div.dtr-modal-content").prepend("<h2>"+a.header(b)+"</h2>")}}};var n={};i.renderer={listHiddenNodes:function(){return function(a,b,c){var e=d('<ul data-dtr-index="'+b+'" class="dtr-details"/>'),f=!1;d.each(c,function(b,c){c.hidden&&(d('<li data-dtr-index="'+c.columnIndex+'" data-dt-row="'+c.rowIndex+'" data-dt-column="'+c.columnIndex+'"><span class="dtr-title">'+c.title+"</span> </li>").append(d('<span class="dtr-data"/>').append(t(a,
c.rowIndex,c.columnIndex))).appendTo(e),f=!0)});return f?e:!1}},listHidden:function(){return function(a,b,c){return(a=d.map(c,function(a){return a.hidden?'<li data-dtr-index="'+a.columnIndex+'" data-dt-row="'+a.rowIndex+'" data-dt-column="'+a.columnIndex+'"><span class="dtr-title">'+a.title+'</span> <span class="dtr-data">'+a.data+"</span></li>":""}).join(""))?d('<ul data-dtr-index="'+b+'" class="dtr-details"/>').append(a):!1}},tableAll:function(a){a=d.extend({tableClass:""},a);return function(b,
c,e){b=d.map(e,function(a){return'<tr data-dt-row="'+a.rowIndex+'" data-dt-column="'+a.columnIndex+'"><td>'+a.title+":</td> <td>"+a.data+"</td></tr>"}).join("");return d('<table class="'+a.tableClass+' dtr-details" width="100%"/>').append(b)}}};i.defaults={breakpoints:i.breakpoints,auto:!0,details:{display:i.display.childRow,renderer:i.renderer.listHidden(),target:0,type:"inline"},orthogonal:"display"};var p=d.fn.dataTable.Api;p.register("responsive()",function(){return this});p.register("responsive.index()",
function(a){a=d(a);return{column:a.data("dtr-index"),row:a.parent().data("dtr-index")}});p.register("responsive.rebuild()",function(){return this.iterator("table",function(a){a._responsive&&a._responsive._classLogic()})});p.register("responsive.recalc()",function(){return this.iterator("table",function(a){a._responsive&&(a._responsive._resizeAuto(),a._responsive._resize())})});p.register("responsive.hasHidden()",function(){var a=this.context[0];return a._responsive?-1!==d.inArray(!1,a._responsive.s.current):
!1});p.registerPlural("columns().responsiveHidden()","column().responsiveHidden()",function(){return this.iterator("column",function(a,b){return a._responsive?a._responsive.s.current[b]:!1},1)});i.version="2.2.2";d.fn.dataTable.Responsive=i;d.fn.DataTable.Responsive=i;d(j).on("preInit.dt.dtr",function(a,b){if("dt"===a.namespace&&(d(b.nTable).hasClass("responsive")||d(b.nTable).hasClass("dt-responsive")||b.oInit.responsive||o.defaults.responsive)){var c=b.oInit.responsive;!1!==c&&new i(b,d.isPlainObject(c)?
c:{})}});return i});


/*!
 Bootstrap 4 integration for DataTables' Responsive
 ©2016 SpryMedia Ltd - datatables.net/license
*/
(function(c){"function"===typeof define&&define.amd?define(["jquery","datatables.net-bs4","datatables.net-responsive"],function(a){return c(a,window,document)}):"object"===typeof exports?module.exports=function(a,b){a||(a=window);if(!b||!b.fn.dataTable)b=require("datatables.net-bs4")(a,b).$;b.fn.dataTable.Responsive||require("datatables.net-responsive")(a,b);return c(b,a,a.document)}:c(jQuery,window,document)})(function(c){var a=c.fn.dataTable,b=a.Responsive.display,g=b.modal,e=c('<div class="modal fade dtr-bs-modal" role="dialog"><div class="modal-dialog" role="document"><div class="modal-content"><div class="modal-header"><button type="button" class="close" data-dismiss="modal" aria-label="Close"><span aria-hidden="true">&times;</span></button></div><div class="modal-body"/></div></div></div>');
b.modal=function(a){return function(b,d,f){if(c.fn.modal){if(!d){if(a&&a.header){var d=e.find("div.modal-header"),h=d.find("button").detach();d.empty().append('<h4 class="modal-title">'+a.header(b)+"</h4>").append(h)}e.find("div.modal-body").empty().append(f());e.appendTo("body").modal()}}else g(b,d,f)}};return a.Responsive});


/*!
 Scroller 1.5.0
 ©2011-2018 SpryMedia Ltd - datatables.net/license
*/
(function(e){"function"===typeof define&&define.amd?define(["jquery","datatables.net"],function(h){return e(h,window,document)}):"object"===typeof exports?module.exports=function(h,i){h||(h=window);if(!i||!i.fn.dataTable)i=require("datatables.net")(h,i).$;return e(i,h,h.document)}:e(jQuery,window,document)})(function(e,h,i,l){var m=e.fn.dataTable,g=function(a,b){if(this instanceof g){b===l&&(b={});var c=e.fn.dataTable.Api(a);this.s={dt:c.settings()[0],dtApi:c,tableTop:0,tableBottom:0,redrawTop:0,
redrawBottom:0,autoHeight:!0,viewportRows:0,stateTO:null,drawTO:null,heights:{jump:null,page:null,virtual:null,scroll:null,row:null,viewport:null},topRowFloat:0,scrollDrawDiff:null,loaderVisible:!1,forceReposition:!1};this.s=e.extend(this.s,g.oDefaults,b);this.s.heights.row=this.s.rowHeight;this.dom={force:i.createElement("div"),scroller:null,table:null,loader:null};this.s.dt.oScroller||(this.s.dt.oScroller=this,this._fnConstruct())}else alert("Scroller warning: Scroller must be initialised with the 'new' keyword.")};
e.extend(g.prototype,{fnRowToPixels:function(a,b,c){a-=this.s.baseRowTop;c=c?this._domain("virtualToPhysical",this.s.baseScrollTop):this.s.baseScrollTop;c+=a*this.s.heights.row;return b||b===l?parseInt(c,10):c},fnPixelsToRow:function(a,b,c){a-=this.s.baseScrollTop;c=c?(this._domain("physicalToVirtual",this.s.baseScrollTop)+a)/this.s.heights.row:a/this.s.heights.row+this.s.baseRowTop;return b||b===l?parseInt(c,10):c},fnScrollToRow:function(a,b){var c=this,d=!1,f=this.fnRowToPixels(a),j=a-(this.s.displayBuffer-
1)/2*this.s.viewportRows;0>j&&(j=0);if((f>this.s.redrawBottom||f<this.s.redrawTop)&&this.s.dt._iDisplayStart!==j)d=!0,f=this._domain("virtualToPhysical",a*this.s.heights.row),this.s.redrawTop<f&&f<this.s.redrawBottom&&(this.s.forceReposition=!0,b=!1);"undefined"==typeof b||b?(this.s.ani=d,e(this.dom.scroller).animate({scrollTop:f},function(){setTimeout(function(){c.s.ani=!1},25)})):e(this.dom.scroller).scrollTop(f)},fnMeasure:function(a){this.s.autoHeight&&this._fnCalcRowHeight();var b=this.s.heights;
b.row&&(b.viewport=e.contains(i,this.dom.scroller)?e(this.dom.scroller).height():this._parseHeight(e(this.dom.scroller).css("height")),b.viewport||(b.viewport=this._parseHeight(e(this.dom.scroller).css("max-height"))),this.s.viewportRows=parseInt(b.viewport/b.row,10)+1,this.s.dt._iDisplayLength=this.s.viewportRows*this.s.displayBuffer);(a===l||a)&&this.s.dt.oInstance.fnDraw(!1)},fnPageInfo:function(){var a=this.dom.scroller.scrollTop,b=this.s.dt.fnRecordsDisplay(),c=Math.ceil(this.fnPixelsToRow(a+
this.s.heights.viewport,!1,this.s.ani));return{start:Math.floor(this.fnPixelsToRow(a,!1,this.s.ani)),end:b<c?b-1:c-1}},_fnConstruct:function(){var a=this,b=this.s.dtApi;if(this.s.dt.oFeatures.bPaginate){this.dom.force.style.position="relative";this.dom.force.style.top="0px";this.dom.force.style.left="0px";this.dom.force.style.width="1px";this.dom.scroller=e("div."+this.s.dt.oClasses.sScrollBody,this.s.dt.nTableWrapper)[0];this.dom.scroller.appendChild(this.dom.force);this.dom.scroller.style.position=
"relative";this.dom.table=e(">table",this.dom.scroller)[0];this.dom.table.style.position="absolute";this.dom.table.style.top="0px";this.dom.table.style.left="0px";e(b.table().container()).addClass("DTS");this.s.loadingIndicator&&(this.dom.loader=e('<div class="dataTables_processing DTS_Loading">'+this.s.dt.oLanguage.sLoadingRecords+"</div>").css("display","none"),e(this.dom.scroller.parentNode).css("position","relative").append(this.dom.loader));this.s.heights.row&&"auto"!=this.s.heights.row&&(this.s.autoHeight=
!1);this.fnMeasure(!1);this.s.ingnoreScroll=!0;this.s.stateSaveThrottle=this.s.dt.oApi._fnThrottle(function(){a.s.dtApi.state.save()},500);e(this.dom.scroller).on("scroll.dt-scroller",function(){a._fnScroll.call(a)});e(this.dom.scroller).on("touchstart.dt-scroller",function(){a._fnScroll.call(a)});e(h).on("resize.dt-scroller",function(){a.fnMeasure(false);a._fnInfo()});var c=!0,d=b.state.loaded();b.on("stateSaveParams.scroller",function(b,e,g){g.scroller={topRow:c&&d&&d.scroller?d.scroller.topRow:
a.s.topRowFloat,baseScrollTop:a.s.baseScrollTop,baseRowTop:a.s.baseRowTop};c=false});d&&d.scroller&&(this.s.topRowFloat=d.scroller.topRow,this.s.baseScrollTop=d.scroller.baseScrollTop,this.s.baseRowTop=d.scroller.baseRowTop);b.on("init.scroller",function(){a.fnMeasure(false);a._fnDrawCallback();b.on("draw.scroller",function(){a._fnDrawCallback()})});b.on("preDraw.dt.scroller",function(){a._fnScrollForce()});b.on("destroy.scroller",function(){e(h).off("resize.dt-scroller");e(a.dom.scroller).off(".dt-scroller");
e(a.s.dt.nTable).off(".scroller");e(a.s.dt.nTableWrapper).removeClass("DTS");e("div.DTS_Loading",a.dom.scroller.parentNode).remove();a.dom.table.style.position="";a.dom.table.style.top="";a.dom.table.style.left=""})}else this.s.dt.oApi._fnLog(this.s.dt,0,"Pagination must be enabled for Scroller")},_fnScroll:function(){var a=this,b=this.s.heights,c=this.dom.scroller.scrollTop,d;if(!this.s.skip&&!this.s.ingnoreScroll)if(this.s.dt.bFiltered||this.s.dt.bSorted)this.s.lastScrollTop=0;else{this._fnInfo();
clearTimeout(this.s.stateTO);this.s.stateTO=setTimeout(function(){a.s.dtApi.state.save()},250);if(this.s.forceReposition||c<this.s.redrawTop||c>this.s.redrawBottom){var f=Math.ceil((this.s.displayBuffer-1)/2*this.s.viewportRows);d=parseInt(this._domain("physicalToVirtual",c)/b.row,10)-f;this.s.topRowFloat=this._domain("physicalToVirtual",c)/b.row;this.s.forceReposition=!1;0>=d?d=0:d+this.s.dt._iDisplayLength>this.s.dt.fnRecordsDisplay()?(d=this.s.dt.fnRecordsDisplay()-this.s.dt._iDisplayLength,0>
d&&(d=0)):0!==d%2&&d++;if(d!=this.s.dt._iDisplayStart&&(this.s.tableTop=e(this.s.dt.nTable).offset().top,this.s.tableBottom=e(this.s.dt.nTable).height()+this.s.tableTop,b=function(){if(a.s.scrollDrawReq===null)a.s.scrollDrawReq=c;a.s.dt._iDisplayStart=d;a.s.dt.oApi._fnDraw(a.s.dt)},this.s.dt.oFeatures.bServerSide?(clearTimeout(this.s.drawTO),this.s.drawTO=setTimeout(b,this.s.serverWait)):b(),this.dom.loader&&!this.s.loaderVisible))this.dom.loader.css("display","block"),this.s.loaderVisible=!0}else this.s.topRowFloat=
this.fnPixelsToRow(c,!1,!0);this.s.lastScrollTop=c;this.s.stateSaveThrottle()}},_domain:function(a,b){var c=this.s.heights,d;if(c.virtual===c.scroll)return b;var e=(c.scroll-c.viewport)/2,j=(c.virtual-c.viewport)/2;d=j/(e*e);if("virtualToPhysical"===a){if(b<j)return Math.pow(b/d,0.5);b=2*j-b;return 0>b?c.scroll:2*e-Math.pow(b/d,0.5)}if("physicalToVirtual"===a){if(b<e)return b*b*d;b=2*e-b;return 0>b?c.virtual:2*j-b*b*d}},_parseHeight:function(a){var b,c=/^([+-]?(?:\d+(?:\.\d+)?|\.\d+))(px|em|rem|vh)$/.exec(a);
if(null===c)return 0;a=parseFloat(c[1]);c=c[2];"px"===c?b=a:"vh"===c?b=a/100*e(h).height():"rem"===c?b=a*parseFloat(e(":root").css("font-size")):"em"===c&&(b=a*parseFloat(e("body").css("font-size")));return b?b:0},_fnDrawCallback:function(){var a=this,b=this.s.heights,c=this.dom.scroller.scrollTop,d=e(this.s.dt.nTable).height(),f=this.s.dt._iDisplayStart,j=this.s.dt._iDisplayLength,g=this.s.dt.fnRecordsDisplay();this.s.skip=!0;if((this.s.dt.bSorted||this.s.dt.bFiltered)&&0===f)this.s.topRowFloat=
0;c=0===f?this.s.topRowFloat*b.row:f+j>=g?b.scroll-(g-this.s.topRowFloat)*b.row:this._domain("virtualToPhysical",this.s.topRowFloat*b.row);this.dom.scroller.scrollTop=c;this.s.baseScrollTop=c;this.s.baseRowTop=this.s.topRowFloat;var h=c-(this.s.topRowFloat-f)*b.row;0===f?h=0:f+j>=g&&(h=b.scroll-d);this.dom.table.style.top=h+"px";this.s.tableTop=h;this.s.tableBottom=d+this.s.tableTop;d=(c-this.s.tableTop)*this.s.boundaryScale;this.s.redrawTop=c-d;this.s.redrawBottom=c+d>b.scroll-b.viewport-b.row?b.scroll-
b.viewport-b.row:c+d;this.s.skip=!1;this.s.dt.oFeatures.bStateSave&&null!==this.s.dt.oLoadedState&&"undefined"!=typeof this.s.dt.oLoadedState.iScroller?((c=(this.s.dt.sAjaxSource||a.s.dt.ajax)&&!this.s.dt.oFeatures.bServerSide?!0:!1)&&2==this.s.dt.iDraw||!c&&1==this.s.dt.iDraw)&&setTimeout(function(){e(a.dom.scroller).scrollTop(a.s.dt.oLoadedState.iScroller);a.s.redrawTop=a.s.dt.oLoadedState.iScroller-b.viewport/2;setTimeout(function(){a.s.ingnoreScroll=!1},0)},0):a.s.ingnoreScroll=!1;this.s.dt.oFeatures.bInfo&&
setTimeout(function(){a._fnInfo.call(a)},0);this.dom.loader&&this.s.loaderVisible&&(this.dom.loader.css("display","none"),this.s.loaderVisible=!1)},_fnScrollForce:function(){var a=this.s.heights;a.virtual=a.row*this.s.dt.fnRecordsDisplay();a.scroll=a.virtual;1E6<a.scroll&&(a.scroll=1E6);this.dom.force.style.height=a.scroll>this.s.heights.row?a.scroll+"px":this.s.heights.row+"px"},_fnCalcRowHeight:function(){var a=this.s.dt,b=a.nTable,c=b.cloneNode(!1),d=e("<tbody/>").appendTo(c),f=e('<div class="'+
a.oClasses.sWrapper+' DTS"><div class="'+a.oClasses.sScrollWrapper+'"><div class="'+a.oClasses.sScrollBody+'"></div></div></div>');for(e("tbody tr:lt(4)",b).clone().appendTo(d);3>e("tr",d).length;)d.append("<tr><td>&nbsp;</td></tr>");e("div."+a.oClasses.sScrollBody,f).append(c);a=this.s.dt.nHolding||b.parentNode;e(a).is(":visible")||(a="body");f.appendTo(a);this.s.heights.row=e("tr",d).eq(1).outerHeight();f.remove()},_fnInfo:function(){if(this.s.dt.oFeatures.bInfo){var a=this.s.dt,b=a.oLanguage,c=
this.dom.scroller.scrollTop,d=Math.floor(this.fnPixelsToRow(c,!1,this.s.ani)+1),f=a.fnRecordsTotal(),g=a.fnRecordsDisplay(),c=Math.ceil(this.fnPixelsToRow(c+this.s.heights.viewport,!1,this.s.ani)),c=g<c?g:c,h=a.fnFormatNumber(d),i=a.fnFormatNumber(c),k=a.fnFormatNumber(f),l=a.fnFormatNumber(g),h=0===a.fnRecordsDisplay()&&a.fnRecordsDisplay()==a.fnRecordsTotal()?b.sInfoEmpty+b.sInfoPostFix:0===a.fnRecordsDisplay()?b.sInfoEmpty+" "+b.sInfoFiltered.replace("_MAX_",k)+b.sInfoPostFix:a.fnRecordsDisplay()==
a.fnRecordsTotal()?b.sInfo.replace("_START_",h).replace("_END_",i).replace("_MAX_",k).replace("_TOTAL_",l)+b.sInfoPostFix:b.sInfo.replace("_START_",h).replace("_END_",i).replace("_MAX_",k).replace("_TOTAL_",l)+" "+b.sInfoFiltered.replace("_MAX_",a.fnFormatNumber(a.fnRecordsTotal()))+b.sInfoPostFix;(b=b.fnInfoCallback)&&(h=b.call(a.oInstance,a,d,c,f,g,h));d=a.aanFeatures.i;if("undefined"!=typeof d){f=0;for(g=d.length;f<g;f++)e(d[f]).html(h)}e(a.nTable).triggerHandler("info.dt")}}});g.defaults={trace:!1,
rowHeight:"auto",serverWait:200,displayBuffer:9,boundaryScale:0.5,loadingIndicator:!1};g.oDefaults=g.defaults;g.version="1.5.0";"function"==typeof e.fn.dataTable&&"function"==typeof e.fn.dataTableExt.fnVersionCheck&&e.fn.dataTableExt.fnVersionCheck("1.10.0")?e.fn.dataTableExt.aoFeatures.push({fnInit:function(a){var b=a.oInit;new g(a,b.scroller||b.oScroller||{})},cFeature:"S",sFeature:"Scroller"}):alert("Warning: Scroller requires DataTables 1.10.0 or greater - www.datatables.net/download");e(i).on("preInit.dt.dtscroller",
function(a,b){if("dt"===a.namespace){var c=b.oInit.scroller,d=m.defaults.scroller;if(c||d)d=e.extend({},c,d),!1!==c&&new g(b,d)}});e.fn.dataTable.Scroller=g;e.fn.DataTable.Scroller=g;var k=e.fn.dataTable.Api;k.register("scroller()",function(){return this});k.register("scroller().rowToPixels()",function(a,b,c){var d=this.context;if(d.length&&d[0].oScroller)return d[0].oScroller.fnRowToPixels(a,b,c)});k.register("scroller().pixelsToRow()",function(a,b,c){var d=this.context;if(d.length&&d[0].oScroller)return d[0].oScroller.fnPixelsToRow(a,
b,c)});k.register(["scroller().scrollToRow()","scroller.toPosition()"],function(a,b){this.iterator("table",function(c){c.oScroller&&c.oScroller.fnScrollToRow(a,b)});return this});k.register("row().scrollTo()",function(a){var b=this;this.iterator("row",function(c,d){if(c.oScroller){var e=b.rows({order:"applied",search:"applied"}).indexes().indexOf(d);c.oScroller.fnScrollToRow(e,a)}});return this});k.register("scroller.measure()",function(a){this.iterator("table",function(b){b.oScroller&&b.oScroller.fnMeasure(a)});
return this});k.register("scroller.page()",function(){var a=this.context;if(a.length&&a[0].oScroller)return a[0].oScroller.fnPageInfo()});return g});
