# Supplementary material for: CoVM2: Molecular Biological Data Integration of SARS-CoV-2 Proteins in a Macro-to-Micro Method
Source: Biomolecules. 2022 Aug 2;12(8):1067. doi: 10.3390/biom12081067 (PMC9405999; doi:10.3390/biom12081067)
Supplement: Supplementary file 1 [file biomolecules-12-01067-s001.zip › prodigy_results/ACE2_delta/static/js/ngl.js]

!function(t,e){"object"==typeof exports&&"undefined"!=typeof module?e(exports):"function"==typeof define&&define.amd?define(["exports"],e):e(t.NGL={})}(this,function(de){"use strict";var t,u,e,i,c,r,h,n;"undefined"!=typeof window&&function(){window.console=window.console||{};for(var t,e,i=window.console,r={},n=function(){},o="memory".split(","),a="assert,clear,count,debug,dir,dirxml,error,exception,group,groupCollapsed,groupEnd,info,log,markTimeline,profile,profiles,profileEnd,show,table,time,timeEnd,timeline,timelineEnd,timeStamp,trace,warn".split(",");t=o.pop();)i[t]||(i[t]=r);for(;e=a.pop();)i[e]||(i[e]=n)}(),void 0===window.HTMLCanvasElement||window.HTMLCanvasElement.prototype.toBlob||Object.defineProperty(window.HTMLCanvasElement.prototype,"toBlob",{value:function(t,e,i){for(var r=window.atob(this.toDataURL(e,i).split(",")[1]),n=r.length,o=n>>2,a=new Uint8Array(n),s=new Uint32Array(a.buffer,0,o),c=0,u=0;c<o;c++)s[c]=r.charCodeAt(u++)|r.charCodeAt(u++)<<8|r.charCodeAt(u++)<<16|r.charCodeAt(u++)<<24;for(var h=3&n;h--;)a[u]=r.charCodeAt(u++);t(new window.Blob([a],{type:e||"image/png"}))}}),Math.cbrt=Math.cbrt||function(t){var e=Math.pow(Math.abs(t),1/3);return t<0?-e:e},Math.sign||(Math.sign=function(t){return 0===(t=+t)||isNaN(t)?Number(t):0<t?1:-1}),Number.isInteger||(Number.isInteger=function(t){return"number"==typeof t&&isFinite(t)&&-9007199254740992<t&&t<9007199254740992&&Math.floor(t)===t}),Number.isNaN||(Number.isNaN=function(t){return t!=t}),Object.assign||Object.defineProperty(Object,"assign",{enumerable:!1,configurable:!0,writable:!0,value:function(t){var e=arguments;if(null==t)throw new TypeError("Cannot convert first argument to object");for(var i,r=Object(t),n=!1,o=1;o<arguments.length;o++){var a=e[o];if(null!=a){for(var s=Object.keys(Object(a)),c=0,u=s.length;c<u;c++){var h=s[c];try{var l=Object.getOwnPropertyDescriptor(a,h);void 0!==l&&l.enumerable&&(r[h]=a[h])}catch(t){n||(n=!0,i=t)}}if(n)throw i}}return r}}),String.prototype.startsWith||(t=function(){var t;try{var e={},i=Object.defineProperty;t=i(e,e,e)&&i}catch(t){}return t}(),u={}.toString,e=function(t){if(null===this)throw TypeError();var e=String(this);if(t&&"[object RegExp]"===u.call(t))throw TypeError();var i=e.length,r=String(t),n=r.length,o=1<arguments.length?arguments[1]:void 0,a=o?Number(o):0;Number.isNaN(a)&&(a=0);var s=Math.min(Math.max(a,0),i);if(i<n+s)return!1;for(var c=-1;++c<n;)if(e.charCodeAt(s+c)!==r.charCodeAt(c))return!1;return!0},t?t(String.prototype,"startsWith",{value:e,configurable:!0,writable:!0}):String.prototype.startsWith=e),String.prototype.endsWith||(String.prototype.endsWith=function(t,e){var i=this.toString();("number"!=typeof e||!isFinite(e)||Math.floor(e)!==e||e>i.length)&&(e=i.length),e-=t.length;var r=i.indexOf(t,e);return-1!==r&&r===e}),String.prototype.repeat||(String.prototype.repeat=function(t){if(null===this)throw new TypeError("can't convert "+this+" to object");var e=""+this;if(t=+t,Number.isNaN(t)&&(t=0),t<0)throw new RangeError("repeat count must be non-negative");if(t===1/0)throw new RangeError("repeat count must be less than infinity");if(t=Math.floor(t),0===e.length||0===t)return"";if(e.length*t>=1<<28)throw new RangeError("repeat count must not overflow maximum string size");for(var i="";1==(1&t)&&(i+=e),0!==(t>>>=1);)e+=e;return i}),String.prototype.includes||(String.prototype.includes=function(t,e){return"number"!=typeof e&&(e=0),!(e+t.length>this.length)&&-1!==this.indexOf(t,e)}),Array.prototype.includes||(Array.prototype.includes=function(t){if(null==this)throw new TypeError("Array.prototype.includes called on null or undefined");var e=Object(this),i=parseInt(e.length,10)||0;if(0===i)return!1;var r,n,o=parseInt(arguments[1],10)||0;for(0<=o?r=o:(r=i+o)<0&&(r=0);r<i;){if(t===(n=e[r])||Number.isNaN(t)&&Number.isNaN(n))return!0;r++}return!1}),Array.from||(Array.from=(i=Object.prototype.toString,c=function(t){return"function"==typeof t||"[object Function]"===i.call(t)},r=Math.pow(2,53)-1,h=function(t){var e,i=(e=Number(t),isNaN(e)?0:0!==e&&isFinite(e)?(0<e?1:-1)*Math.floor(Math.abs(e)):e);return Math.min(Math.max(i,0),r)},function(t){var e=Object(t);if(null==t)throw new TypeError("Array.from requires an array-like object - not null or undefined");var i,r=1<arguments.length?arguments[1]:void 0;if(void 0!==r){if(!c(r))throw new TypeError("Array.from: when provided, the second argument must be a function");2<arguments.length&&(i=arguments[2])}for(var n,o=h(e.length),a=c(this)?Object(new this(o)):new Array(o),s=0;s<o;)n=e[s],a[s]=r?void 0===i?r(n,s):r.call(i,n,s):n,s+=1;return a.length=o,a})),"undefined"!=typeof window&&function(){for(var n=0,t=["ms","moz","webkit","o"],e=0;e<t.length&&!window.requestAnimationFrame;++e)window.requestAnimationFrame=window[t[e]+"RequestAnimationFrame"],window.cancelAnimationFrame=window[t[e]+"CancelAnimationFrame"]||window[t[e]+"CancelRequestAnimationFrame"];window.requestAnimationFrame||(window.requestAnimationFrame=function(t){var e=(new Date).getTime(),i=Math.max(0,16-(e-n)),r=window.setTimeout(function(){t(e+i)},i);return n=e+i,r}),window.cancelAnimationFrame||(window.cancelAnimationFrame=function(t){clearTimeout(t)})}(),void 0===Function.prototype.name&&void 0!==Object.defineProperty&&Object.defineProperty(Function.prototype,"name",{get:function(){return this.toString().match(/^\s*function\s*(\S*)\s*\(/)[1]}}),"undefined"!=typeof window&&(void 0===window.performance&&(self.performance={}),void 0===window.performance.now&&(n=Date.now(),window.performance.now=function(){return Date.now()-n})),void 0!==Object.defineProperty&&(void 0===Number.MAX_SAFE_INTEGER&&Object.defineProperty(Number,"MAX_SAFE_INTEGER",{enumerable:!1,configurable:!1,writable:!1,value:Math.pow(2,53)-1}),void 0===Number.MIN_SAFE_INTEGER&&Object.defineProperty(Number,"MIN_SAFE_INTEGER",{enumerable:!1,configurable:!1,writable:!1,value:-(Math.pow(2,53)-1)}));var o=setTimeout;function a(){}function s(t){if(!(this instanceof s))throw new TypeError("Promises must be constructed via new");if("function"!=typeof t)throw new TypeError("not a function");this._state=0,this._handled=!1,this._value=void 0,this._deferreds=[],g(t,this)}function l(i,r){for(;3===i._state;)i=i._value;0!==i._state?(i._handled=!0,s._immediateFn(function(){var t=1===i._state?r.onFulfilled:r.onRejected;if(null!==t){var e;try{e=t(i._value)}catch(t){return void d(r.promise,t)}p(r.promise,e)}else(1===i._state?p:d)(r.promise,i._value)})):i._deferreds.push(r)}function p(e,t){try{if(t===e)throw new TypeError("A promise cannot be resolved with itself.");if(t&&("object"==typeof t||"function"==typeof t)){var i=t.then;if(t instanceof s)return e._state=3,e._value=t,void f(e);if("function"==typeof i)return void g((r=i,n=t,function(){r.apply(n,arguments)}),e)}e._state=1,e._value=t,f(e)}catch(t){d(e,t)}var r,n}function d(t,e){t._state=2,t._value=e,f(t)}function f(t){2===t._state&&0===t._deferreds.length&&s._immediateFn(function(){t._handled||s._unhandledRejectionFn(t._value)});for(var e=0,i=t._deferreds.length;e<i;e++)l(t,t._deferreds[e]);t._deferreds=null}function m(t,e,i){this.onFulfilled="function"==typeof t?t:null,this.onRejected="function"==typeof e?e:null,this.promise=i}function g(t,e){var i=!1;try{t(function(t){i||(i=!0,p(e,t))},function(t){i||(i=!0,d(e,t))})}catch(t){if(i)return;i=!0,d(e,t)}}function v(){}s.prototype.catch=function(t){return this.then(null,t)},s.prototype.then=function(t,e){var i=new this.constructor(a);return l(this,new m(t,e,i)),i},s.prototype.finally=function(e){var i=this.constructor;return this.then(function(t){return i.resolve(e()).then(function(){return t})},function(t){return i.resolve(e()).then(function(){return i.reject(t)})})},s.all=function(e){return new s(function(r,n){if(!e||void 0===e.length)throw new TypeError("Promise.all accepts an array");var o=Array.prototype.slice.call(e);if(0===o.length)return r([]);var a=o.length;function s(e,t){try{if(t&&("object"==typeof t||"function"==typeof t)){var i=t.then;if("function"==typeof i)return void i.call(t,function(t){s(e,t)},n)}o[e]=t,0==--a&&r(o)}catch(t){n(t)}}for(var t=0;t<o.length;t++)s(t,o[t])})},s.resolve=function(e){return e&&"object"==typeof e&&e.constructor===s?e:new s(function(t){t(e)})},s.reject=function(i){return new s(function(t,e){e(i)})},s.race=function(n){return new s(function(t,e){for(var i=0,r=n.length;i<r;i++)n[i].then(t,e)})},s._immediateFn="function"==typeof setImmediate&&function(t){setImmediate(t)}||function(t){o(t,0)},s._unhandledRejectionFn=function(t){"undefined"!=typeof console&&console&&console.warn("Possible Unhandled Promise Rejection:",t)},void 0===Number.EPSILON&&(Number.EPSILON=Math.pow(2,-52)),void 0===Number.isInteger&&(Number.isInteger=function(t){return"number"==typeof t&&isFinite(t)&&Math.floor(t)===t}),void 0===Math.sign&&(Math.sign=function(t){return t<0?-1:0<t?1:+t}),"name"in Function.prototype==!1&&Object.defineProperty(Function.prototype,"name",{get:function(){return this.toString().match(/^\s*function\s*([^\(\s]*)/)[1]}}),void 0===Object.assign&&(Object.assign=function(t){var e=arguments;if(null==t)throw new TypeError("Cannot convert undefined or null to object");for(var i=Object(t),r=1;r<arguments.length;r++){var n=e[r];if(null!=n)for(var o in n)Object.prototype.hasOwnProperty.call(n,o)&&(i[o]=n[o])}return i}),Object.assign(v.prototype,{addEventListener:function(t,e){void 0===this._listeners&&(this._listeners={});var i=this._listeners;void 0===i[t]&&(i[t]=[]),-1===i[t].indexOf(e)&&i[t].push(e)},hasEventListener:function(t,e){if(void 0===this._listeners)return!1;var i=this._listeners;return void 0!==i[t]&&-1!==i[t].indexOf(e)},removeEventListener:function(t,e){if(void 0!==this._listeners){var i=this._listeners[t];if(void 0!==i){var r=i.indexOf(e);-1!==r&&i.splice(r,1)}}},dispatchEvent:function(t){if(void 0!==this._listeners){var e=this._listeners[t.type];if(void 0!==e){t.target=this;for(var i=e.slice(0),r=0,n=i.length;r<n;r++)i[r].call(this,t)}}}});var y,b,x,_,w,S,A,M,E,P,T,C,I,O,L,R,D,k,B,N,F,z,$=0,W=1,X=2,U=1,j=2,G=0,wt=1,et=2,V=0,q=0,Y=1,Z=2,K=3,J=4,Q=5,H=100,tt=101,it=102,rt=103,nt=104,ot=200,at=201,st=202,ct=203,ut=204,ht=205,lt=206,pt=207,dt=208,ft=209,mt=210,gt=0,vt=1,yt=2,bt=3,xt=4,_t=5,St=6,At=7,Mt=0,Et=1,Pt=2,Tt=0,Ct=1,It=2,Ot=3,Lt=4,Rt=301,Dt=302,kt=303,Bt=304,Nt=305,Ft=306,zt=307,Ut=1e3,jt=1001,Gt=1002,Vt=1003,Ht=1004,$t=1005,Wt=1006,Xt=1007,qt=1008,Yt=1009,Zt=1010,Kt=1011,Jt=1012,Qt=1013,te=1014,ee=1015,ie=1016,re=1017,ne=1018,oe=1019,ae=1020,se=1021,ce=1022,ue=1023,he=1024,le=1025,pe=1026,fe=1027,ge=33776,ve=33777,ye=33778,be=33779,xe=35840,_e=35841,we=35842,Se=35843,Ae=36196,Me=37808,Ee=37809,Pe=37810,Te=37811,Ce=37812,Ie=37813,Oe=37814,Le=37815,Re=37816,De=37817,ke=37818,Be=37819,Ne=37820,Fe=37821,ze=2400,Ue=2401,je=0,Ge=3e3,Ve=3001,He=3007,$e=3002,We=3004,Xe=3005,qe=3006,Ye=3200,Ze=3201,Ke=0,Je=1,Qe={DEG2RAD:Math.PI/180,RAD2DEG:180/Math.PI,generateUUID:function(){for(var n=[],t=0;t<256;t++)n[t]=(t<16?"0":"")+t.toString(16);return function(){var t=4294967295*Math.random()|0,e=4294967295*Math.random()|0,i=4294967295*Math.random()|0,r=4294967295*Math.random()|0;return(n[255&t]+n[t>>8&255]+n[t>>16&255]+n[t>>24&255]+"-"+n[255&e]+n[e>>8&255]+"-"+n[e>>16&15|64]+n[e>>24&255]+"-"+n[63&i|128]+n[i>>8&255]+"-"+n[i>>16&255]+n[i>>24&255]+n[255&r]+n[r>>8&255]+n[r>>16&255]+n[r>>24&255]).toUpperCase()}}(),clamp:function(t,e,i){return Math.max(e,Math.min(i,t))},euclideanModulo:function(t,e){return(t%e+e)%e},mapLinear:function(t,e,i,r,n){return r+(t-e)*(n-r)/(i-e)},lerp:function(t,e,i){return(1-i)*t+i*e},smoothstep:function(t,e,i){return t<=e?0:i<=t?1:(t=(t-e)/(i-e))*t*(3-2*t)},smootherstep:function(t,e,i){return t<=e?0:i<=t?1:(t=(t-e)/(i-e))*t*t*(t*(6*t-15)+10)},randInt:function(t,e){return t+Math.floor(Math.random()*(e-t+1))},randFloat:function(t,e){return t+Math.random()*(e-t)},randFloatSpread:function(t){return t*(.5-Math.random())},degToRad:function(t){return t*Qe.DEG2RAD},radToDeg:function(t){return t*Qe.RAD2DEG},isPowerOfTwo:function(t){return 0==(t&t-1)&&0!==t},ceilPowerOfTwo:function(t){return Math.pow(2,Math.ceil(Math.log(t)/Math.LN2))},floorPowerOfTwo:function(t){return Math.pow(2,Math.floor(Math.log(t)/Math.LN2))}};function ti(t,e){this.x=t||0,this.y=e||0}function ei(){this.elements=[1,0,0,0,0,1,0,0,0,0,1,0,0,0,0,1],0<arguments.length&&console.error("THREE.Matrix4: the constructor no longer reads arguments. use .set() instead.")}function ii(t,e,i,r){this._x=t||0,this._y=e||0,this._z=i||0,this._w=void 0!==r?r:1}function ri(t,e,i){this.x=t||0,this.y=e||0,this.z=i||0}function ni(){this.elements=[1,0,0,0,1,0,0,0,1],0<arguments.length&&console.error("THREE.Matrix3: the constructor no longer reads arguments. use .set() instead.")}Object.defineProperties(ti.prototype,{width:{get:function(){return this.x},set:function(t){this.x=t}},height:{get:function(){return this.y},set:function(t){this.y=t}}}),Object.assign(ti.prototype,{isVector2:!0,set:function(t,e){return this.x=t,this.y=e,this},setScalar:function(t){return this.x=t,this.y=t,this},setX:function(t){return this.x=t,this},setY:function(t){return this.y=t,this},setComponent:function(t,e){switch(t){case 0:this.x=e;break;case 1:this.y=e;break;default:throw new Error("index is out of range: "+t)}return this},getComponent:function(t){switch(t){case 0:return this.x;case 1:return this.y;default:throw new Error("index is out of range: "+t)}},clone:function(){return new this.constructor(this.x,this.y)},copy:function(t){return this.x=t.x,this.y=t.y,this},add:function(t,e){return void 0!==e?(console.warn("THREE.Vector2: .add() now only accepts one argument. Use .addVectors( a, b ) instead."),this.addVectors(t,e)):(this.x+=t.x,this.y+=t.y,this)},addScalar:function(t){return this.x+=t,this.y+=t,this},addVectors:function(t,e){return this.x=t.x+e.x,this.y=t.y+e.y,this},addScaledVector:function(t,e){return this.x+=t.x*e,this.y+=t.y*e,this},sub:function(t,e){return void 0!==e?(console.warn("THREE.Vector2: .sub() now only accepts one argument. Use .subVectors( a, b ) instead."),this.subVectors(t,e)):(this.x-=t.x,this.y-=t.y,this)},subScalar:function(t){return this.x-=t,this.y-=t,this},subVectors:function(t,e){return this.x=t.x-e.x,this.y=t.y-e.y,this},multiply:function(t){return this.x*=t.x,this.y*=t.y,this},multiplyScalar:function(t){return this.x*=t,this.y*=t,this},divide:function(t){return this.x/=t.x,this.y/=t.y,this},divideScalar:function(t){return this.multiplyScalar(1/t)},applyMatrix3:function(t){var e=this.x,i=this.y,r=t.elements;return this.x=r[0]*e+r[3]*i+r[6],this.y=r[1]*e+r[4]*i+r[7],this},min:function(t){return this.x=Math.min(this.x,t.x),this.y=Math.min(this.y,t.y),this},max:function(t){return this.x=Math.max(this.x,t.x),this.y=Math.max(this.y,t.y),this},clamp:function(t,e){return this.x=Math.max(t.x,Math.min(e.x,this.x)),this.y=Math.max(t.y,Math.min(e.y,this.y)),this},clampScalar:(y=new ti,b=new ti,function(t,e){return y.set(t,t),b.set(e,e),this.clamp(y,b)}),clampLength:function(t,e){var i=this.length();return this.divideScalar(i||1).multiplyScalar(Math.max(t,Math.min(e,i)))},floor:function(){return this.x=Math.floor(this.x),this.y=Math.floor(this.y),this},ceil:function(){return this.x=Math.ceil(this.x),this.y=Math.ceil(this.y),this},round:function(){return this.x=Math.round(this.x),this.y=Math.round(this.y),this},roundToZero:function(){return this.x=this.x<0?Math.ceil(this.x):Math.floor(this.x),this.y=this.y<0?Math.ceil(this.y):Math.floor(this.y),this},negate:function(){return this.x=-this.x,this.y=-this.y,this},dot:function(t){return this.x*t.x+this.y*t.y},cross:function(t){return this.x*t.y-this.y*t.x},lengthSq:function(){return this.x*this.x+this.y*this.y},length:function(){return Math.sqrt(this.x*this.x+this.y*this.y)},manhattanLength:function(){return Math.abs(this.x)+Math.abs(this.y)},normalize:function(){return this.divideScalar(this.length()||1)},angle:function(){var t=Math.atan2(this.y,this.x);return t<0&&(t+=2*Math.PI),t},distanceTo:function(t){return Math.sqrt(this.distanceToSquared(t))},distanceToSquared:function(t){var e=this.x-t.x,i=this.y-t.y;return e*e+i*i},manhattanDistanceTo:function(t){return Math.abs(this.x-t.x)+Math.abs(this.y-t.y)},setLength:function(t){return this.normalize().multiplyScalar(t)},lerp:function(t,e){return this.x+=(t.x-this.x)*e,this.y+=(t.y-this.y)*e,this},lerpVectors:function(t,e,i){return this.subVectors(e,t).multiplyScalar(i).add(t)},equals:function(t){return t.x===this.x&&t.y===this.y},fromArray:function(t,e){return void 0===e&&(e=0),this.x=t[e],this.y=t[e+1],this},toArray:function(t,e){return void 0===t&&(t=[]),void 0===e&&(e=0),t[e]=this.x,t[e+1]=this.y,t},fromBufferAttribute:function(t,e,i){return void 0!==i&&console.warn("THREE.Vector2: offset has been removed from .fromBufferAttribute()."),this.x=t.getX(e),this.y=t.getY(e),this},rotateAround:function(t,e){var i=Math.cos(e),r=Math.sin(e),n=this.x-t.x,o=this.y-t.y;return this.x=n*i-o*r+t.x,this.y=n*r+o*i+t.y,this}}),Object.assign(ei.prototype,{isMatrix4:!0,set:function(t,e,i,r,n,o,a,s,c,u,h,l,p,d,f,m){var g=this.elements;return g[0]=t,g[4]=e,g[8]=i,g[12]=r,g[1]=n,g[5]=o,g[9]=a,g[13]=s,g[2]=c,g[6]=u,g[10]=h,g[14]=l,g[3]=p,g[7]=d,g[11]=f,g[15]=m,this},identity:function(){return this.set(1,0,0,0,0,1,0,0,0,0,1,0,0,0,0,1),this},clone:function(){return(new ei).fromArray(this.elements)},copy:function(t){var e=this.elements,i=t.elements;return e[0]=i[0],e[1]=i[1],e[2]=i[2],e[3]=i[3],e[4]=i[4],e[5]=i[5],e[6]=i[6],e[7]=i[7],e[8]=i[8],e[9]=i[9],e[10]=i[10],e[11]=i[11],e[12]=i[12],e[13]=i[13],e[14]=i[14],e[15]=i[15],this},copyPosition:function(t){var e=this.elements,i=t.elements;return e[12]=i[12],e[13]=i[13],e[14]=i[14],this},extractBasis:function(t,e,i){return t.setFromMatrixColumn(this,0),e.setFromMatrixColumn(this,1),i.setFromMatrixColumn(this,2),this},makeBasis:function(t,e,i){return this.set(t.x,e.x,i.x,0,t.y,e.y,i.y,0,t.z,e.z,i.z,0,0,0,0,1),this},extractRotation:(T=new ri,function(t){var e=this.elements,i=t.elements,r=1/T.setFromMatrixColumn(t,0).length(),n=1/T.setFromMatrixColumn(t,1).length(),o=1/T.setFromMatrixColumn(t,2).length();return e[0]=i[0]*r,e[1]=i[1]*r,e[2]=i[2]*r,e[3]=0,e[4]=i[4]*n,e[5]=i[5]*n,e[6]=i[6]*n,e[7]=0,e[8]=i[8]*o,e[9]=i[9]*o,e[10]=i[10]*o,e[11]=0,e[12]=0,e[13]=0,e[14]=0,e[15]=1,this}),makeRotationFromEuler:function(t){t&&t.isEuler||console.error("THREE.Matrix4: .makeRotationFromEuler() now expects a Euler rotation rather than a Vector3 and order.");var e=this.elements,i=t.x,r=t.y,n=t.z,o=Math.cos(i),a=Math.sin(i),s=Math.cos(r),c=Math.sin(r),u=Math.cos(n),h=Math.sin(n);if("XYZ"===t.order){var l=o*u,p=o*h,d=a*u,f=a*h;e[0]=s*u,e[4]=-s*h,e[8]=c,e[1]=p+d*c,e[5]=l-f*c,e[9]=-a*s,e[2]=f-l*c,e[6]=d+p*c,e[10]=o*s}else if("YXZ"===t.order){var m=s*u,g=s*h,v=c*u,y=c*h;e[0]=m+y*a,e[4]=v*a-g,e[8]=o*c,e[1]=o*h,e[5]=o*u,e[9]=-a,e[2]=g*a-v,e[6]=y+m*a,e[10]=o*s}else if("ZXY"===t.order){m=s*u,g=s*h,v=c*u,y=c*h;e[0]=m-y*a,e[4]=-o*h,e[8]=v+g*a,e[1]=g+v*a,e[5]=o*u,e[9]=y-m*a,e[2]=-o*c,e[6]=a,e[10]=o*s}else if("ZYX"===t.order){l=o*u,p=o*h,d=a*u,f=a*h;e[0]=s*u,e[4]=d*c-p,e[8]=l*c+f,e[1]=s*h,e[5]=f*c+l,e[9]=p*c-d,e[2]=-c,e[6]=a*s,e[10]=o*s}else if("YZX"===t.order){var b=o*s,x=o*c,_=a*s,w=a*c;e[0]=s*u,e[4]=w-b*h,e[8]=_*h+x,e[1]=h,e[5]=o*u,e[9]=-a*u,e[2]=-c*u,e[6]=x*h+_,e[10]=b-w*h}else if("XZY"===t.order){b=o*s,x=o*c,_=a*s,w=a*c;e[0]=s*u,e[4]=-h,e[8]=c*u,e[1]=b*h+w,e[5]=o*u,e[9]=x*h-_,e[2]=_*h-x,e[6]=a*u,e[10]=w*h+b}return e[3]=0,e[7]=0,e[11]=0,e[12]=0,e[13]=0,e[14]=0,e[15]=1,this},makeRotationFromQuaternion:(E=new ri(0,0,0),P=new ri(1,1,1),function(t){return this.compose(E,t,P)}),lookAt:(S=new ri,A=new ri,M=new ri,function(t,e,i){var r=this.elements;return M.subVectors(t,e),0===M.lengthSq()&&(M.z=1),M.normalize(),S.crossVectors(i,M),0===S.lengthSq()&&(1===Math.abs(i.z)?M.x+=1e-4:M.z+=1e-4,M.normalize(),S.crossVectors(i,M)),S.normalize(),A.crossVectors(M,S),r[0]=S.x,r[4]=A.x,r[8]=M.x,r[1]=S.y,r[5]=A.y,r[9]=M.y,r[2]=S.z,r[6]=A.z,r[10]=M.z,this}),multiply:function(t,e){return void 0!==e?(console.warn("THREE.Matrix4: .multiply() now only accepts one argument. Use .multiplyMatrices( a, b ) instead."),this.multiplyMatrices(t,e)):this.multiplyMatrices(this,t)},premultiply:function(t){return this.multiplyMatrices(t,this)},multiplyMatrices:function(t,e){var i=t.elements,r=e.elements,n=this.elements,o=i[0],a=i[4],s=i[8],c=i[12],u=i[1],h=i[5],l=i[9],p=i[13],d=i[2],f=i[6],m=i[10],g=i[14],v=i[3],y=i[7],b=i[11],x=i[15],_=r[0],w=r[4],S=r[8],A=r[12],M=r[1],E=r[5],P=r[9],T=r[13],C=r[2],I=r[6],O=r[10],L=r[14],R=r[3],D=r[7],k=r[11],B=r[15];return n[0]=o*_+a*M+s*C+c*R,n[4]=o*w+a*E+s*I+c*D,n[8]=o*S+a*P+s*O+c*k,n[12]=o*A+a*T+s*L+c*B,n[1]=u*_+h*M+l*C+p*R,n[5]=u*w+h*E+l*I+p*D,n[9]=u*S+h*P+l*O+p*k,n[13]=u*A+h*T+l*L+p*B,n[2]=d*_+f*M+m*C+g*R,n[6]=d*w+f*E+m*I+g*D,n[10]=d*S+f*P+m*O+g*k,n[14]=d*A+f*T+m*L+g*B,n[3]=v*_+y*M+b*C+x*R,n[7]=v*w+y*E+b*I+x*D,n[11]=v*S+y*P+b*O+x*k,n[15]=v*A+y*T+b*L+x*B,this},multiplyScalar:function(t){var e=this.elements;return e[0]*=t,e[4]*=t,e[8]*=t,e[12]*=t,e[1]*=t,e[5]*=t,e[9]*=t,e[13]*=t,e[2]*=t,e[6]*=t,e[10]*=t,e[14]*=t,e[3]*=t,e[7]*=t,e[11]*=t,e[15]*=t,this},applyToBufferAttribute:(w=new ri,function(t){for(var e=0,i=t.count;e<i;e++)w.x=t.getX(e),w.y=t.getY(e),w.z=t.getZ(e),w.applyMatrix4(this),t.setXYZ(e,w.x,w.y,w.z);return t}),determinant:function(){var t=this.elements,e=t[0],i=t[4],r=t[8],n=t[12],o=t[1],a=t[5],s=t[9],c=t[13],u=t[2],h=t[6],l=t[10],p=t[14];return t[3]*(+n*s*h-r*c*h-n*a*l+i*c*l+r*a*p-i*s*p)+t[7]*(+e*s*p-e*c*l+n*o*l-r*o*p+r*c*u-n*s*u)+t[11]*(+e*c*h-e*a*p-n*o*h+i*o*p+n*a*u-i*c*u)+t[15]*(-r*a*u-e*s*h+e*a*l+r*o*h-i*o*l+i*s*u)},transpose:function(){var t,e=this.elements;return t=e[1],e[1]=e[4],e[4]=t,t=e[2],e[2]=e[8],e[8]=t,t=e[6],e[6]=e[9],e[9]=t,t=e[3],e[3]=e[12],e[12]=t,t=e[7],e[7]=e[13],e[13]=t,t=e[11],e[11]=e[14],e[14]=t,this},setPosition:function(t){var e=this.elements;return e[12]=t.x,e[13]=t.y,e[14]=t.z,this},getInverse:function(t,e){var i=this.elements,r=t.elements,n=r[0],o=r[1],a=r[2],s=r[3],c=r[4],u=r[5],h=r[6],l=r[7],p=r[8],d=r[9],f=r[10],m=r[11],g=r[12],v=r[13],y=r[14],b=r[15],x=d*y*l-v*f*l+v*h*m-u*y*m-d*h*b+u*f*b,_=g*f*l-p*y*l-g*h*m+c*y*m+p*h*b-c*f*b,w=p*v*l-g*d*l+g*u*m-c*v*m-p*u*b+c*d*b,S=g*d*h-p*v*h-g*u*f+c*v*f+p*u*y-c*d*y,A=n*x+o*_+a*w+s*S;if(0===A){var M="THREE.Matrix4: .getInverse() can't invert matrix, determinant is 0";if(!0===e)throw new Error(M);return console.warn(M),this.identity()}var E=1/A;return i[0]=x*E,i[1]=(v*f*s-d*y*s-v*a*m+o*y*m+d*a*b-o*f*b)*E,i[2]=(u*y*s-v*h*s+v*a*l-o*y*l-u*a*b+o*h*b)*E,i[3]=(d*h*s-u*f*s-d*a*l+o*f*l+u*a*m-o*h*m)*E,i[4]=_*E,i[5]=(p*y*s-g*f*s+g*a*m-n*y*m-p*a*b+n*f*b)*E,i[6]=(g*h*s-c*y*s-g*a*l+n*y*l+c*a*b-n*h*b)*E,i[7]=(c*f*s-p*h*s+p*a*l-n*f*l-c*a*m+n*h*m)*E,i[8]=w*E,i[9]=(g*d*s-p*v*s-g*o*m+n*v*m+p*o*b-n*d*b)*E,i[10]=(c*v*s-g*u*s+g*o*l-n*v*l-c*o*b+n*u*b)*E,i[11]=(p*u*s-c*d*s-p*o*l+n*d*l+c*o*m-n*u*m)*E,i[12]=S*E,i[13]=(p*v*a-g*d*a+g*o*f-n*v*f-p*o*y+n*d*y)*E,i[14]=(g*u*a-c*v*a-g*o*h+n*v*h+c*o*y-n*u*y)*E,i[15]=(c*d*a-p*u*a+p*o*h-n*d*h-c*o*f+n*u*f)*E,this},scale:function(t){var e=this.elements,i=t.x,r=t.y,n=t.z;return e[0]*=i,e[4]*=r,e[8]*=n,e[1]*=i,e[5]*=r,e[9]*=n,e[2]*=i,e[6]*=r,e[10]*=n,e[3]*=i,e[7]*=r,e[11]*=n,this},getMaxScaleOnAxis:function(){var t=this.elements,e=t[0]*t[0]+t[1]*t[1]+t[2]*t[2],i=t[4]*t[4]+t[5]*t[5]+t[6]*t[6],r=t[8]*t[8]+t[9]*t[9]+t[10]*t[10];return Math.sqrt(Math.max(e,i,r))},makeTranslation:function(t,e,i){return this.set(1,0,0,t,0,1,0,e,0,0,1,i,0,0,0,1),this},makeRotationX:function(t){var e=Math.cos(t),i=Math.sin(t);return this.set(1,0,0,0,0,e,-i,0,0,i,e,0,0,0,0,1),this},makeRotationY:function(t){var e=Math.cos(t),i=Math.sin(t);return this.set(e,0,i,0,0,1,0,0,-i,0,e,0,0,0,0,1),this},makeRotationZ:function(t){var e=Math.cos(t),i=Math.sin(t);return this.set(e,-i,0,0,i,e,0,0,0,0,1,0,0,0,0,1),this},makeRotationAxis:function(t,e){var i=Math.cos(e),r=Math.sin(e),n=1-i,o=t.x,a=t.y,s=t.z,c=n*o,u=n*a;return this.set(c*o+i,c*a-r*s,c*s+r*a,0,c*a+r*s,u*a+i,u*s-r*o,0,c*s-r*a,u*s+r*o,n*s*s+i,0,0,0,0,1),this},makeScale:function(t,e,i){return this.set(t,0,0,0,0,e,0,0,0,0,i,0,0,0,0,1),this},makeShear:function(t,e,i){return this.set(1,e,i,0,t,1,i,0,t,e,1,0,0,0,0,1),this},compose:function(t,e,i){var r=this.elements,n=e._x,o=e._y,a=e._z,s=e._w,c=n+n,u=o+o,h=a+a,l=n*c,p=n*u,d=n*h,f=o*u,m=o*h,g=a*h,v=s*c,y=s*u,b=s*h,x=i.x,_=i.y,w=i.z;return r[0]=(1-(f+g))*x,r[1]=(p+b)*x,r[2]=(d-y)*x,r[3]=0,r[4]=(p-b)*_,r[5]=(1-(l+g))*_,r[6]=(m+v)*_,r[7]=0,r[8]=(d+y)*w,r[9]=(m-v)*w,r[10]=(1-(l+f))*w,r[11]=0,r[12]=t.x,r[13]=t.y,r[14]=t.z,r[15]=1,this},decompose:(x=new ri,_=new ei,function(t,e,i){var r=this.elements,n=x.set(r[0],r[1],r[2]).length(),o=x.set(r[4],r[5],r[6]).length(),a=x.set(r[8],r[9],r[10]).length();this.determinant()<0&&(n=-n),t.x=r[12],t.y=r[13],t.z=r[14],_.copy(this);var s=1/n,c=1/o,u=1/a;return _.elements[0]*=s,_.elements[1]*=s,_.elements[2]*=s,_.elements[4]*=c,_.elements[5]*=c,_.elements[6]*=c,_.elements[8]*=u,_.elements[9]*=u,_.elements[10]*=u,e.setFromRotationMatrix(_),i.x=n,i.y=o,i.z=a,this}),makePerspective:function(t,e,i,r,n,o){void 0===o&&console.warn("THREE.Matrix4: .makePerspective() has been redefined and has a new signature. Please check the docs.");var a=this.elements,s=2*n/(e-t),c=2*n/(i-r),u=(e+t)/(e-t),h=(i+r)/(i-r),l=-(o+n)/(o-n),p=-2*o*n/(o-n);return a[0]=s,a[4]=0,a[8]=u,a[12]=0,a[1]=0,a[5]=c,a[9]=h,a[13]=0,a[2]=0,a[6]=0,a[10]=l,a[14]=p,a[3]=0,a[7]=0,a[11]=-1,a[15]=0,this},makeOrthographic:function(t,e,i,r,n,o){var a=this.elements,s=1/(e-t),c=1/(i-r),u=1/(o-n),h=(e+t)*s,l=(i+r)*c,p=(o+n)*u;return a[0]=2*s,a[4]=0,a[8]=0,a[12]=-h,a[1]=0,a[5]=2*c,a[9]=0,a[13]=-l,a[2]=0,a[6]=0,a[10]=-2*u,a[14]=-p,a[3]=0,a[7]=0,a[11]=0,a[15]=1,this},equals:function(t){for(var e=this.elements,i=t.elements,r=0;r<16;r++)if(e[r]!==i[r])return!1;return!0},fromArray:function(t,e){void 0===e&&(e=0);for(var i=0;i<16;i++)this.elements[i]=t[i+e];return this},toArray:function(t,e){void 0===t&&(t=[]),void 0===e&&(e=0);var i=this.elements;return t[e]=i[0],t[e+1]=i[1],t[e+2]=i[2],t[e+3]=i[3],t[e+4]=i[4],t[e+5]=i[5],t[e+6]=i[6],t[e+7]=i[7],t[e+8]=i[8],t[e+9]=i[9],t[e+10]=i[10],t[e+11]=i[11],t[e+12]=i[12],t[e+13]=i[13],t[e+14]=i[14],t[e+15]=i[15],t}}),Object.assign(ii,{slerp:function(t,e,i,r){return i.copy(t).slerp(e,r)},slerpFlat:function(t,e,i,r,n,o,a){var s=i[r+0],c=i[r+1],u=i[r+2],h=i[r+3],l=n[o+0],p=n[o+1],d=n[o+2],f=n[o+3];if(h!==f||s!==l||c!==p||u!==d){var m=1-a,g=s*l+c*p+u*d+h*f,v=0<=g?1:-1,y=1-g*g;if(y>Number.EPSILON){var b=Math.sqrt(y),x=Math.atan2(b,g*v);m=Math.sin(m*x)/b,a=Math.sin(a*x)/b}var _=a*v;if(s=s*m+l*_,c=c*m+p*_,u=u*m+d*_,h=h*m+f*_,m===1-a){var w=1/Math.sqrt(s*s+c*c+u*u+h*h);s*=w,c*=w,u*=w,h*=w}}t[e]=s,t[e+1]=c,t[e+2]=u,t[e+3]=h}}),Object.defineProperties(ii.prototype,{x:{get:function(){return this._x},set:function(t){this._x=t,this.onChangeCallback()}},y:{get:function(){return this._y},set:function(t){this._y=t,this.onChangeCallback()}},z:{get:function(){return this._z},set:function(t){this._z=t,this.onChangeCallback()}},w:{get:function(){return this._w},set:function(t){this._w=t,this.onChangeCallback()}}}),Object.assign(ii.prototype,{set:function(t,e,i,r){return this._x=t,this._y=e,this._z=i,this._w=r,this.onChangeCallback(),this},clone:function(){return new this.constructor(this._x,this._y,this._z,this._w)},copy:function(t){return this._x=t.x,this._y=t.y,this._z=t.z,this._w=t.w,this.onChangeCallback(),this},setFromEuler:function(t,e){if(!t||!t.isEuler)throw new Error("THREE.Quaternion: .setFromEuler() now expects an Euler rotation rather than a Vector3 and order.");var i=t._x,r=t._y,n=t._z,o=t.order,a=Math.cos,s=Math.sin,c=a(i/2),u=a(r/2),h=a(n/2),l=s(i/2),p=s(r/2),d=s(n/2);return"XYZ"===o?(this._x=l*u*h+c*p*d,this._y=c*p*h-l*u*d,this._z=c*u*d+l*p*h,this._w=c*u*h-l*p*d):"YXZ"===o?(this._x=l*u*h+c*p*d,this._y=c*p*h-l*u*d,this._z=c*u*d-l*p*h,this._w=c*u*h+l*p*d):"ZXY"===o?(this._x=l*u*h-c*p*d,this._y=c*p*h+l*u*d,this._z=c*u*d+l*p*h,this._w=c*u*h-l*p*d):"ZYX"===o?(this._x=l*u*h-c*p*d,this._y=c*p*h+l*u*d,this._z=c*u*d-l*p*h,this._w=c*u*h+l*p*d):"YZX"===o?(this._x=l*u*h+c*p*d,this._y=c*p*h+l*u*d,this._z=c*u*d-l*p*h,this._w=c*u*h-l*p*d):"XZY"===o&&(this._x=l*u*h-c*p*d,this._y=c*p*h-l*u*d,this._z=c*u*d+l*p*h,this._w=c*u*h+l*p*d),!1!==e&&this.onChangeCallback(),this},setFromAxisAngle:function(t,e){var i=e/2,r=Math.sin(i);return this._x=t.x*r,this._y=t.y*r,this._z=t.z*r,this._w=Math.cos(i),this.onChangeCallback(),this},setFromRotationMatrix:function(t){var e,i=t.elements,r=i[0],n=i[4],o=i[8],a=i[1],s=i[5],c=i[9],u=i[2],h=i[6],l=i[10],p=r+s+l;return 0<p?(e=.5/Math.sqrt(p+1),this._w=.25/e,this._x=(h-c)*e,this._y=(o-u)*e,this._z=(a-n)*e):s<r&&l<r?(e=2*Math.sqrt(1+r-s-l),this._w=(h-c)/e,this._x=.25*e,this._y=(n+a)/e,this._z=(o+u)/e):l<s?(e=2*Math.sqrt(1+s-r-l),this._w=(o-u)/e,this._x=(n+a)/e,this._y=.25*e,this._z=(c+h)/e):(e=2*Math.sqrt(1+l-r-s),this._w=(a-n)/e,this._x=(o+u)/e,this._y=(c+h)/e,this._z=.25*e),this.onChangeCallback(),this},setFromUnitVectors:(I=new ri,function(t,e){return void 0===I&&(I=new ri),(C=t.dot(e)+1)<1e-6?(C=0,Math.abs(t.x)>Math.abs(t.z)?I.set(-t.y,t.x,0):I.set(0,-t.z,t.y)):I.crossVectors(t,e),this._x=I.x,this._y=I.y,this._z=I.z,this._w=C,this.normalize()}),angleTo:function(t){return 2*Math.acos(Math.abs(Qe.clamp(this.dot(t),-1,1)))},rotateTowards:function(t,e){var i=this.angleTo(t);if(0===i)return this;var r=Math.min(1,e/i);return this.slerp(t,r),this},inverse:function(){return this.conjugate()},conjugate:function(){return this._x*=-1,this._y*=-1,this._z*=-1,this.onChangeCallback(),this},dot:function(t){return this._x*t._x+this._y*t._y+this._z*t._z+this._w*t._w},lengthSq:function(){return this._x*this._x+this._y*this._y+this._z*this._z+this._w*this._w},length:function(){return Math.sqrt(this._x*this._x+this._y*this._y+this._z*this._z+this._w*this._w)},normalize:function(){var t=this.length();return 0===t?(this._x=0,this._y=0,this._z=0,this._w=1):(t=1/t,this._x=this._x*t,this._y=this._y*t,this._z=this._z*t,this._w=this._w*t),this.onChangeCallback(),this},multiply:function(t,e){return void 0!==e?(console.warn("THREE.Quaternion: .multiply() now only accepts one argument. Use .multiplyQuaternions( a, b ) instead."),this.multiplyQuaternions(t,e)):this.multiplyQuaternions(this,t)},premultiply:function(t){return this.multiplyQuaternions(t,this)},multiplyQuaternions:function(t,e){var i=t._x,r=t._y,n=t._z,o=t._w,a=e._x,s=e._y,c=e._z,u=e._w;return this._x=i*u+o*a+r*c-n*s,this._y=r*u+o*s+n*a-i*c,this._z=n*u+o*c+i*s-r*a,this._w=o*u-i*a-r*s-n*c,this.onChangeCallback(),this},slerp:function(t,e){if(0===e)return this;if(1===e)return this.copy(t);var i=this._x,r=this._y,n=this._z,o=this._w,a=o*t._w+i*t._x+r*t._y+n*t._z;if(a<0?(this._w=-t._w,this._x=-t._x,this._y=-t._y,this._z=-t._z,a=-a):this.copy(t),1<=a)return this._w=o,this._x=i,this._y=r,this._z=n,this;var s=1-a*a;if(s<=Number.EPSILON){var c=1-e;return this._w=c*o+e*this._w,this._x=c*i+e*this._x,this._y=c*r+e*this._y,this._z=c*n+e*this._z,this.normalize()}var u=Math.sqrt(s),h=Math.atan2(u,a),l=Math.sin((1-e)*h)/u,p=Math.sin(e*h)/u;return this._w=o*l+this._w*p,this._x=i*l+this._x*p,this._y=r*l+this._y*p,this._z=n*l+this._z*p,this.onChangeCallback(),this},equals:function(t){return t._x===this._x&&t._y===this._y&&t._z===this._z&&t._w===this._w},fromArray:function(t,e){return void 0===e&&(e=0),this._x=t[e],this._y=t[e+1],this._z=t[e+2],this._w=t[e+3],this.onChangeCallback(),this},toArray:function(t,e){return void 0===t&&(t=[]),void 0===e&&(e=0),t[e]=this._x,t[e+1]=this._y,t[e+2]=this._z,t[e+3]=this._w,t},onChange:function(t){return this.onChangeCallback=t,this},onChangeCallback:function(){}}),Object.assign(ri.prototype,{isVector3:!0,set:function(t,e,i){return this.x=t,this.y=e,this.z=i,this},setScalar:function(t){return this.x=t,this.y=t,this.z=t,this},setX:function(t){return this.x=t,this},setY:function(t){return this.y=t,this},setZ:function(t){return this.z=t,this},setComponent:function(t,e){switch(t){case 0:this.x=e;break;case 1:this.y=e;break;case 2:this.z=e;break;default:throw new Error("index is out of range: "+t)}return this},getComponent:function(t){switch(t){case 0:return this.x;case 1:return this.y;case 2:return this.z;default:throw new Error("index is out of range: "+t)}},clone:function(){return new this.constructor(this.x,this.y,this.z)},copy:function(t){return this.x=t.x,this.y=t.y,this.z=t.z,this},add:function(t,e){return void 0!==e?(console.warn("THREE.Vector3: .add() now only accepts one argument. Use .addVectors( a, b ) instead."),this.addVectors(t,e)):(this.x+=t.x,this.y+=t.y,this.z+=t.z,this)},addScalar:function(t){return this.x+=t,this.y+=t,this.z+=t,this},addVectors:function(t,e){return this.x=t.x+e.x,this.y=t.y+e.y,this.z=t.z+e.z,this},addScaledVector:function(t,e){return this.x+=t.x*e,this.y+=t.y*e,this.z+=t.z*e,this},sub:function(t,e){return void 0!==e?(console.warn("THREE.Vector3: .sub() now only accepts one argument. Use .subVectors( a, b ) instead."),this.subVectors(t,e)):(this.x-=t.x,this.y-=t.y,this.z-=t.z,this)},subScalar:function(t){return this.x-=t,this.y-=t,this.z-=t,this},subVectors:function(t,e){return this.x=t.x-e.x,this.y=t.y-e.y,this.z=t.z-e.z,this},multiply:function(t,e){return void 0!==e?(console.warn("THREE.Vector3: .multiply() now only accepts one argument. Use .multiplyVectors( a, b ) instead."),this.multiplyVectors(t,e)):(this.x*=t.x,this.y*=t.y,this.z*=t.z,this)},multiplyScalar:function(t){return this.x*=t,this.y*=t,this.z*=t,this},multiplyVectors:function(t,e){return this.x=t.x*e.x,this.y=t.y*e.y,this.z=t.z*e.z,this},applyEuler:(F=new ii,function(t){return t&&t.isEuler||console.error("THREE.Vector3: .applyEuler() now expects an Euler rotation rather than a Vector3 and order."),this.applyQuaternion(F.setFromEuler(t))}),applyAxisAngle:(N=new ii,function(t,e){return this.applyQuaternion(N.setFromAxisAngle(t,e))}),applyMatrix3:function(t){var e=this.x,i=this.y,r=this.z,n=t.elements;return this.x=n[0]*e+n[3]*i+n[6]*r,this.y=n[1]*e+n[4]*i+n[7]*r,this.z=n[2]*e+n[5]*i+n[8]*r,this},applyMatrix4:function(t){var e=this.x,i=this.y,r=this.z,n=t.elements,o=1/(n[3]*e+n[7]*i+n[11]*r+n[15]);return this.x=(n[0]*e+n[4]*i+n[8]*r+n[12])*o,this.y=(n[1]*e+n[5]*i+n[9]*r+n[13])*o,this.z=(n[2]*e+n[6]*i+n[10]*r+n[14])*o,this},applyQuaternion:function(t){var e=this.x,i=this.y,r=this.z,n=t.x,o=t.y,a=t.z,s=t.w,c=s*e+o*r-a*i,u=s*i+a*e-n*r,h=s*r+n*i-o*e,l=-n*e-o*i-a*r;return this.x=c*s+l*-n+u*-a-h*-o,this.y=u*s+l*-o+h*-n-c*-a,this.z=h*s+l*-a+c*-o-u*-n,this},project:(B=new ei,function(t){return B.multiplyMatrices(t.projectionMatrix,B.getInverse(t.matrixWorld)),this.applyMatrix4(B)}),unproject:(k=new ei,function(t){return k.multiplyMatrices(t.matrixWorld,k.getInverse(t.projectionMatrix)),this.applyMatrix4(k)}),transformDirection:function(t){var e=this.x,i=this.y,r=this.z,n=t.elements;return this.x=n[0]*e+n[4]*i+n[8]*r,this.y=n[1]*e+n[5]*i+n[9]*r,this.z=n[2]*e+n[6]*i+n[10]*r,this.normalize()},divide:function(t){return this.x/=t.x,this.y/=t.y,this.z/=t.z,this},divideScalar:function(t){return this.multiplyScalar(1/t)},min:function(t){return this.x=Math.min(this.x,t.x),this.y=Math.min(this.y,t.y),this.z=Math.min(this.z,t.z),this},max:function(t){return this.x=Math.max(this.x,t.x),this.y=Math.max(this.y,t.y),this.z=Math.max(this.z,t.z),this},clamp:function(t,e){return this.x=Math.max(t.x,Math.min(e.x,this.x)),this.y=Math.max(t.y,Math.min(e.y,this.y)),this.z=Math.max(t.z,Math.min(e.z,this.z)),this},clampScalar:(R=new ri,D=new ri,function(t,e){return R.set(t,t,t),D.set(e,e,e),this.clamp(R,D)}),clampLength:function(t,e){var i=this.length();return this.divideScalar(i||1).multiplyScalar(Math.max(t,Math.min(e,i)))},floor:function(){return this.x=Math.floor(this.x),this.y=Math.floor(this.y),this.z=Math.floor(this.z),this},ceil:function(){return this.x=Math.ceil(this.x),this.y=Math.ceil(this.y),this.z=Math.ceil(this.z),this},round:function(){return this.x=Math.round(this.x),this.y=Math.round(this.y),this.z=Math.round(this.z),this},roundToZero:function(){return this.x=this.x<0?Math.ceil(this.x):Math.floor(this.x),this.y=this.y<0?Math.ceil(this.y):Math.floor(this.y),this.z=this.z<0?Math.ceil(this.z):Math.floor(this.z),this},negate:function(){return this.x=-this.x,this.y=-this.y,this.z=-this.z,this},dot:function(t){return this.x*t.x+this.y*t.y+this.z*t.z},lengthSq:function(){return this.x*this.x+this.y*this.y+this.z*this.z},length:function(){return Math.sqrt(this.x*this.x+this.y*this.y+this.z*this.z)},manhattanLength:function(){return Math.abs(this.x)+Math.abs(this.y)+Math.abs(this.z)},normalize:function(){return this.divideScalar(this.length()||1)},setLength:function(t){return this.normalize().multiplyScalar(t)},lerp:function(t,e){return this.x+=(t.x-this.x)*e,this.y+=(t.y-this.y)*e,this.z+=(t.z-this.z)*e,this},lerpVectors:function(t,e,i){return this.subVectors(e,t).multiplyScalar(i).add(t)},cross:function(t,e){return void 0!==e?(console.warn("THREE.Vector3: .cross() now only accepts one argument. Use .crossVectors( a, b ) instead."),this.crossVectors(t,e)):this.crossVectors(this,t)},crossVectors:function(t,e){var i=t.x,r=t.y,n=t.z,o=e.x,a=e.y,s=e.z;return this.x=r*s-n*a,this.y=n*o-i*s,this.z=i*a-r*o,this},projectOnVector:function(t){var e=t.dot(this)/t.lengthSq();return this.copy(t).multiplyScalar(e)},projectOnPlane:(L=new ri,function(t){return L.copy(this).projectOnVector(t),this.sub(L)}),reflect:(O=new ri,function(t){return this.sub(O.copy(t).multiplyScalar(2*this.dot(t)))}),angleTo:function(t){var e=this.dot(t)/Math.sqrt(this.lengthSq()*t.lengthSq());return Math.acos(Qe.clamp(e,-1,1))},distanceTo:function(t){return Math.sqrt(this.distanceToSquared(t))},distanceToSquared:function(t){var e=this.x-t.x,i=this.y-t.y,r=this.z-t.z;return e*e+i*i+r*r},manhattanDistanceTo:function(t){return Math.abs(this.x-t.x)+Math.abs(this.y-t.y)+Math.abs(this.z-t.z)},setFromSpherical:function(t){var e=Math.sin(t.phi)*t.radius;return this.x=e*Math.sin(t.theta),this.y=Math.cos(t.phi)*t.radius,this.z=e*Math.cos(t.theta),this},setFromCylindrical:function(t){return this.x=t.radius*Math.sin(t.theta),this.y=t.y,this.z=t.radius*Math.cos(t.theta),this},setFromMatrixPosition:function(t){var e=t.elements;return this.x=e[12],this.y=e[13],this.z=e[14],this},setFromMatrixScale:function(t){var e=this.setFromMatrixColumn(t,0).length(),i=this.setFromMatrixColumn(t,1).length(),r=this.setFromMatrixColumn(t,2).length();return this.x=e,this.y=i,this.z=r,this},setFromMatrixColumn:function(t,e){return this.fromArray(t.elements,4*e)},equals:function(t){return t.x===this.x&&t.y===this.y&&t.z===this.z},fromArray:function(t,e){return void 0===e&&(e=0),this.x=t[e],this.y=t[e+1],this.z=t[e+2],this},toArray:function(t,e){return void 0===t&&(t=[]),void 0===e&&(e=0),t[e]=this.x,t[e+1]=this.y,t[e+2]=this.z,t},fromBufferAttribute:function(t,e,i){return void 0!==i&&console.warn("THREE.Vector3: offset has been removed from .fromBufferAttribute()."),this.x=t.getX(e),this.y=t.getY(e),this.z=t.getZ(e),this}}),Object.assign(ni.prototype,{isMatrix3:!0,set:function(t,e,i,r,n,o,a,s,c){var u=this.elements;return u[0]=t,u[1]=r,u[2]=a,u[3]=e,u[4]=n,u[5]=s,u[6]=i,u[7]=o,u[8]=c,this},identity:function(){return this.set(1,0,0,0,1,0,0,0,1),this},clone:function(){return(new this.constructor).fromArray(this.elements)},copy:function(t){var e=this.elements,i=t.elements;return e[0]=i[0],e[1]=i[1],e[2]=i[2],e[3]=i[3],e[4]=i[4],e[5]=i[5],e[6]=i[6],e[7]=i[7],e[8]=i[8],this},setFromMatrix4:function(t){var e=t.elements;return this.set(e[0],e[4],e[8],e[1],e[5],e[9],e[2],e[6],e[10]),this},applyToBufferAttribute:(z=new ri,function(t){for(var e=0,i=t.count;e<i;e++)z.x=t.getX(e),z.y=t.getY(e),z.z=t.getZ(e),z.applyMatrix3(this),t.setXYZ(e,z.x,z.y,z.z);return t}),multiply:function(t){return this.multiplyMatrices(this,t)},premultiply:function(t){return this.multiplyMatrices(t,this)},multiplyMatrices:function(t,e){var i=t.elements,r=e.elements,n=this.elements,o=i[0],a=i[3],s=i[6],c=i[1],u=i[4],h=i[7],l=i[2],p=i[5],d=i[8],f=r[0],m=r[3],g=r[6],v=r[1],y=r[4],b=r[7],x=r[2],_=r[5],w=r[8];return n[0]=o*f+a*v+s*x,n[3]=o*m+a*y+s*_,n[6]=o*g+a*b+s*w,n[1]=c*f+u*v+h*x,n[4]=c*m+u*y+h*_,n[7]=c*g+u*b+h*w,n[2]=l*f+p*v+d*x,n[5]=l*m+p*y+d*_,n[8]=l*g+p*b+d*w,this},multiplyScalar:function(t){var e=this.elements;return e[0]*=t,e[3]*=t,e[6]*=t,e[1]*=t,e[4]*=t,e[7]*=t,e[2]*=t,e[5]*=t,e[8]*=t,this},determinant:function(){var t=this.elements,e=t[0],i=t[1],r=t[2],n=t[3],o=t[4],a=t[5],s=t[6],c=t[7],u=t[8];return e*o*u-e*a*c-i*n*u+i*a*s+r*n*c-r*o*s},getInverse:function(t,e){t&&t.isMatrix4&&console.error("THREE.Matrix3: .getInverse() no longer takes a Matrix4 argument.");var i=t.elements,r=this.elements,n=i[0],o=i[1],a=i[2],s=i[3],c=i[4],u=i[5],h=i[6],l=i[7],p=i[8],d=p*c-u*l,f=u*h-p*s,m=l*s-c*h,g=n*d+o*f+a*m;if(0===g){var v="THREE.Matrix3: .getInverse() can't invert matrix, determinant is 0";if(!0===e)throw new Error(v);return console.warn(v),this.identity()}var y=1/g;return r[0]=d*y,r[1]=(a*l-p*o)*y,r[2]=(u*o-a*c)*y,r[3]=f*y,r[4]=(p*n-a*h)*y,r[5]=(a*s-u*n)*y,r[6]=m*y,r[7]=(o*h-l*n)*y,r[8]=(c*n-o*s)*y,this},transpose:function(){var t,e=this.elements;return t=e[1],e[1]=e[3],e[3]=t,t=e[2],e[2]=e[6],e[6]=t,t=e[5],e[5]=e[7],e[7]=t,this},getNormalMatrix:function(t){return this.setFromMatrix4(t).getInverse(this).transpose()},transposeIntoArray:function(t){var e=this.elements;return t[0]=e[0],t[1]=e[3],t[2]=e[6],t[3]=e[1],t[4]=e[4],t[5]=e[7],t[6]=e[2],t[7]=e[5],t[8]=e[8],this},setUvTransform:function(t,e,i,r,n,o,a){var s=Math.cos(n),c=Math.sin(n);this.set(i*s,i*c,-i*(s*o+c*a)+o+t,-r*c,r*s,-r*(-c*o+s*a)+a+e,0,0,1)},scale:function(t,e){var i=this.elements;return i[0]*=t,i[3]*=t,i[6]*=t,i[1]*=e,i[4]*=e,i[7]*=e,this},rotate:function(t){var e=Math.cos(t),i=Math.sin(t),r=this.elements,n=r[0],o=r[3],a=r[6],s=r[1],c=r[4],u=r[7];return r[0]=e*n+i*s,r[3]=e*o+i*c,r[6]=e*a+i*u,r[1]=-i*n+e*s,r[4]=-i*o+e*c,r[7]=-i*a+e*u,this},translate:function(t,e){var i=this.elements;return i[0]+=t*i[2],i[3]+=t*i[5],i[6]+=t*i[8],i[1]+=e*i[2],i[4]+=e*i[5],i[7]+=e*i[8],this},equals:function(t){for(var e=this.elements,i=t.elements,r=0;r<9;r++)if(e[r]!==i[r])return!1;return!0},fromArray:function(t,e){void 0===e&&(e=0);for(var i=0;i<9;i++)this.elements[i]=t[i+e];return this},toArray:function(t,e){void 0===t&&(t=[]),void 0===e&&(e=0);var i=this.elements;return t[e]=i[0],t[e+1]=i[1],t[e+2]=i[2],t[e+3]=i[3],t[e+4]=i[4],t[e+5]=i[5],t[e+6]=i[6],t[e+7]=i[7],t[e+8]=i[8],t}});var oi,ai,si,ci,ui,hi,li,pi,di,fi,mi,gi,vi,yi,bi,xi={getDataURL:function(t){var e;if(t instanceof HTMLCanvasElement)e=t;else{"undefined"!=typeof OffscreenCanvas?e=new OffscreenCanvas(t.width,t.height):((e=document.createElementNS("http://www.w3.org/1999/xhtml","canvas")).width=t.width,e.height=t.height);var i=e.getContext("2d");t instanceof ImageData?i.putImageData(t,0,0):i.drawImage(t,0,0,t.width,t.height)}return 2048<e.width||2048<e.height?e.toDataURL("image/jpeg",.6):e.toDataURL("image/png")}},_i=0;function wi(t,e,i,r,n,o,a,s,c,u){Object.defineProperty(this,"id",{value:_i++}),this.uuid=Qe.generateUUID(),this.name="",this.image=void 0!==t?t:wi.DEFAULT_IMAGE,this.mipmaps=[],this.mapping=void 0!==e?e:wi.DEFAULT_MAPPING,this.wrapS=void 0!==i?i:jt,this.wrapT=void 0!==r?r:jt,this.magFilter=void 0!==n?n:Wt,this.minFilter=void 0!==o?o:qt,this.anisotropy=void 0!==c?c:1,this.format=void 0!==a?a:ue,this.type=void 0!==s?s:Yt,this.offset=new ti(0,0),this.repeat=new ti(1,1),this.center=new ti(0,0),this.rotation=0,this.matrixAutoUpdate=!0,this.matrix=new ni,this.generateMipmaps=!0,this.premultiplyAlpha=!1,this.flipY=!0,this.unpackAlignment=4,this.encoding=void 0!==u?u:Ge,this.version=0,this.onUpdate=null}function Si(t,e,i,r){this.x=t||0,this.y=e||0,this.z=i||0,this.w=void 0!==r?r:1}function Ai(t,e,i){this.width=t,this.height=e,this.scissor=new Si(0,0,t,e),this.scissorTest=!1,this.viewport=new Si(0,0,t,e),void 0===(i=i||{}).minFilter&&(i.minFilter=Wt),this.texture=new wi(void 0,void 0,i.wrapS,i.wrapT,i.magFilter,i.minFilter,i.format,i.type,i.anisotropy,i.encoding),this.texture.generateMipmaps=void 0===i.generateMipmaps||i.generateMipmaps,this.depthBuffer=void 0===i.depthBuffer||i.depthBuffer,this.stencilBuffer=void 0===i.stencilBuffer||i.stencilBuffer,this.depthTexture=void 0!==i.depthTexture?i.depthTexture:null}function Mi(t,e,i){Ai.call(this,t,e,i),this.activeCubeFace=0,this.activeMipMapLevel=0}function Ei(t,e,i,r,n,o,a,s,c,u,h,l){wi.call(this,null,o,a,s,c,u,r,n,h,l),this.image={data:t,width:e,height:i},this.magFilter=void 0!==c?c:Vt,this.minFilter=void 0!==u?u:Vt,this.generateMipmaps=!1,this.flipY=!1,this.unpackAlignment=1}function Pi(t,e){this.min=void 0!==t?t:new ri(1/0,1/0,1/0),this.max=void 0!==e?e:new ri(-1/0,-1/0,-1/0)}function Ti(t,e){this.center=void 0!==t?t:new ri,this.radius=void 0!==e?e:0}function Ci(t,e){this.normal=void 0!==t?t:new ri(1,0,0),this.constant=void 0!==e?e:0}function Ii(t,e,i,r,n,o){this.planes=[void 0!==t?t:new Ci,void 0!==e?e:new Ci,void 0!==i?i:new Ci,void 0!==r?r:new Ci,void 0!==n?n:new Ci,void 0!==o?o:new Ci]}wi.DEFAULT_IMAGE=void 0,wi.DEFAULT_MAPPING=300,wi.prototype=Object.assign(Object.create(v.prototype),{constructor:wi,isTexture:!0,updateMatrix:function(){this.matrix.setUvTransform(this.offset.x,this.offset.y,this.repeat.x,this.repeat.y,this.rotation,this.center.x,this.center.y)},clone:function(){return(new this.constructor).copy(this)},copy:function(t){return this.name=t.name,this.image=t.image,this.mipmaps=t.mipmaps.slice(0),this.mapping=t.mapping,this.wrapS=t.wrapS,this.wrapT=t.wrapT,this.magFilter=t.magFilter,this.minFilter=t.minFilter,this.anisotropy=t.anisotropy,this.format=t.format,this.type=t.type,this.offset.copy(t.offset),this.repeat.copy(t.repeat),this.center.copy(t.center),this.rotation=t.rotation,this.matrixAutoUpdate=t.matrixAutoUpdate,this.matrix.copy(t.matrix),this.generateMipmaps=t.generateMipmaps,this.premultiplyAlpha=t.premultiplyAlpha,this.flipY=t.flipY,this.unpackAlignment=t.unpackAlignment,this.encoding=t.encoding,this},toJSON:function(t){var e=void 0===t||"string"==typeof t;if(!e&&void 0!==t.textures[this.uuid])return t.textures[this.uuid];var i={metadata:{version:4.5,type:"Texture",generator:"Texture.toJSON"},uuid:this.uuid,name:this.name,mapping:this.mapping,repeat:[this.repeat.x,this.repeat.y],offset:[this.offset.x,this.offset.y],center:[this.center.x,this.center.y],rotation:this.rotation,wrap:[this.wrapS,this.wrapT],format:this.format,minFilter:this.minFilter,magFilter:this.magFilter,anisotropy:this.anisotropy,flipY:this.flipY};if(void 0!==this.image){var r=this.image;if(void 0===r.uuid&&(r.uuid=Qe.generateUUID()),!e&&void 0===t.images[r.uuid]){var n;if(Array.isArray(r)){n=[];for(var o=0,a=r.length;o<a;o++)n.push(xi.getDataURL(r[o]))}else n=xi.getDataURL(r);t.images[r.uuid]={uuid:r.uuid,url:n}}i.image=r.uuid}return e||(t.textures[this.uuid]=i),i},dispose:function(){this.dispatchEvent({type:"dispose"})},transformUv:function(t){if(300===this.mapping){if(t.applyMatrix3(this.matrix),t.x<0||1<t.x)switch(this.wrapS){case Ut:t.x=t.x-Math.floor(t.x);break;case jt:t.x=t.x<0?0:1;break;case Gt:1===Math.abs(Math.floor(t.x)%2)?t.x=Math.ceil(t.x)-t.x:t.x=t.x-Math.floor(t.x)}if(t.y<0||1<t.y)switch(this.wrapT){case Ut:t.y=t.y-Math.floor(t.y);break;case jt:t.y=t.y<0?0:1;break;case Gt:1===Math.abs(Math.floor(t.y)%2)?t.y=Math.ceil(t.y)-t.y:t.y=t.y-Math.floor(t.y)}this.flipY&&(t.y=1-t.y)}}}),Object.defineProperty(wi.prototype,"needsUpdate",{set:function(t){!0===t&&this.version++}}),Object.assign(Si.prototype,{isVector4:!0,set:function(t,e,i,r){return this.x=t,this.y=e,this.z=i,this.w=r,this},setScalar:function(t){return this.x=t,this.y=t,this.z=t,this.w=t,this},setX:function(t){return this.x=t,this},setY:function(t){return this.y=t,this},setZ:function(t){return this.z=t,this},setW:function(t){return this.w=t,this},setComponent:function(t,e){switch(t){case 0:this.x=e;break;case 1:this.y=e;break;case 2:this.z=e;break;case 3:this.w=e;break;default:throw new Error("index is out of range: "+t)}return this},getComponent:function(t){switch(t){case 0:return this.x;case 1:return this.y;case 2:return this.z;case 3:return this.w;default:throw new Error("index is out of range: "+t)}},clone:function(){return new this.constructor(this.x,this.y,this.z,this.w)},copy:function(t){return this.x=t.x,this.y=t.y,this.z=t.z,this.w=void 0!==t.w?t.w:1,this},add:function(t,e){return void 0!==e?(console.warn("THREE.Vector4: .add() now only accepts one argument. Use .addVectors( a, b ) instead."),this.addVectors(t,e)):(this.x+=t.x,this.y+=t.y,this.z+=t.z,this.w+=t.w,this)},addScalar:function(t){return this.x+=t,this.y+=t,this.z+=t,this.w+=t,this},addVectors:function(t,e){return this.x=t.x+e.x,this.y=t.y+e.y,this.z=t.z+e.z,this.w=t.w+e.w,this},addScaledVector:function(t,e){return this.x+=t.x*e,this.y+=t.y*e,this.z+=t.z*e,this.w+=t.w*e,this},sub:function(t,e){return void 0!==e?(console.warn("THREE.Vector4: .sub() now only accepts one argument. Use .subVectors( a, b ) instead."),this.subVectors(t,e)):(this.x-=t.x,this.y-=t.y,this.z-=t.z,this.w-=t.w,this)},subScalar:function(t){return this.x-=t,this.y-=t,this.z-=t,this.w-=t,this},subVectors:function(t,e){return this.x=t.x-e.x,this.y=t.y-e.y,this.z=t.z-e.z,this.w=t.w-e.w,this},multiplyScalar:function(t){return this.x*=t,this.y*=t,this.z*=t,this.w*=t,this},applyMatrix4:function(t){var e=this.x,i=this.y,r=this.z,n=this.w,o=t.elements;return this.x=o[0]*e+o[4]*i+o[8]*r+o[12]*n,this.y=o[1]*e+o[5]*i+o[9]*r+o[13]*n,this.z=o[2]*e+o[6]*i+o[10]*r+o[14]*n,this.w=o[3]*e+o[7]*i+o[11]*r+o[15]*n,this},divideScalar:function(t){return this.multiplyScalar(1/t)},setAxisAngleFromQuaternion:function(t){this.w=2*Math.acos(t.w);var e=Math.sqrt(1-t.w*t.w);return e<1e-4?(this.x=1,this.y=0,this.z=0):(this.x=t.x/e,this.y=t.y/e,this.z=t.z/e),this},setAxisAngleFromRotationMatrix:function(t){var e,i,r,n,o=t.elements,a=o[0],s=o[4],c=o[8],u=o[1],h=o[5],l=o[9],p=o[2],d=o[6],f=o[10];if(Math.abs(s-u)<.01&&Math.abs(c-p)<.01&&Math.abs(l-d)<.01){if(Math.abs(s+u)<.1&&Math.abs(c+p)<.1&&Math.abs(l+d)<.1&&Math.abs(a+h+f-3)<.1)return this.set(1,0,0,0),this;e=Math.PI;var m=(a+1)/2,g=(h+1)/2,v=(f+1)/2,y=(s+u)/4,b=(c+p)/4,x=(l+d)/4;return g<m&&v<m?m<.01?(i=0,n=r=.707106781):(r=y/(i=Math.sqrt(m)),n=b/i):v<g?g<.01?(r=0,n=i=.707106781):(i=y/(r=Math.sqrt(g)),n=x/r):v<.01?(r=i=.707106781,n=0):(i=b/(n=Math.sqrt(v)),r=x/n),this.set(i,r,n,e),this}var _=Math.sqrt((d-l)*(d-l)+(c-p)*(c-p)+(u-s)*(u-s));return Math.abs(_)<.001&&(_=1),this.x=(d-l)/_,this.y=(c-p)/_,this.z=(u-s)/_,this.w=Math.acos((a+h+f-1)/2),this},min:function(t){return this.x=Math.min(this.x,t.x),this.y=Math.min(this.y,t.y),this.z=Math.min(this.z,t.z),this.w=Math.min(this.w,t.w),this},max:function(t){return this.x=Math.max(this.x,t.x),this.y=Math.max(this.y,t.y),this.z=Math.max(this.z,t.z),this.w=Math.max(this.w,t.w),this},clamp:function(t,e){return this.x=Math.max(t.x,Math.min(e.x,this.x)),this.y=Math.max(t.y,Math.min(e.y,this.y)),this.z=Math.max(t.z,Math.min(e.z,this.z)),this.w=Math.max(t.w,Math.min(e.w,this.w)),this},clampScalar:function(t,e){return void 0===oi&&(oi=new Si,ai=new Si),oi.set(t,t,t,t),ai.set(e,e,e,e),this.clamp(oi,ai)},clampLength:function(t,e){var i=this.length();return this.divideScalar(i||1).multiplyScalar(Math.max(t,Math.min(e,i)))},floor:function(){return this.x=Math.floor(this.x),this.y=Math.floor(this.y),this.z=Math.floor(this.z),this.w=Math.floor(this.w),this},ceil:function(){return this.x=Math.ceil(this.x),this.y=Math.ceil(this.y),this.z=Math.ceil(this.z),this.w=Math.ceil(this.w),this},round:function(){return this.x=Math.round(this.x),this.y=Math.round(this.y),this.z=Math.round(this.z),this.w=Math.round(this.w),this},roundToZero:function(){return this.x=this.x<0?Math.ceil(this.x):Math.floor(this.x),this.y=this.y<0?Math.ceil(this.y):Math.floor(this.y),this.z=this.z<0?Math.ceil(this.z):Math.floor(this.z),this.w=this.w<0?Math.ceil(this.w):Math.floor(this.w),this},negate:function(){return this.x=-this.x,this.y=-this.y,this.z=-this.z,this.w=-this.w,this},dot:function(t){return this.x*t.x+this.y*t.y+this.z*t.z+this.w*t.w},lengthSq:function(){return this.x*this.x+this.y*this.y+this.z*this.z+this.w*this.w},length:function(){return Math.sqrt(this.x*this.x+this.y*this.y+this.z*this.z+this.w*this.w)},manhattanLength:function(){return Math.abs(this.x)+Math.abs(this.y)+Math.abs(this.z)+Math.abs(this.w)},normalize:function(){return this.divideScalar(this.length()||1)},setLength:function(t){return this.normalize().multiplyScalar(t)},lerp:function(t,e){return this.x+=(t.x-this.x)*e,this.y+=(t.y-this.y)*e,this.z+=(t.z-this.z)*e,this.w+=(t.w-this.w)*e,this},lerpVectors:function(t,e,i){return this.subVectors(e,t).multiplyScalar(i).add(t)},equals:function(t){return t.x===this.x&&t.y===this.y&&t.z===this.z&&t.w===this.w},fromArray:function(t,e){return void 0===e&&(e=0),this.x=t[e],this.y=t[e+1],this.z=t[e+2],this.w=t[e+3],this},toArray:function(t,e){return void 0===t&&(t=[]),void 0===e&&(e=0),t[e]=this.x,t[e+1]=this.y,t[e+2]=this.z,t[e+3]=this.w,t},fromBufferAttribute:function(t,e,i){return void 0!==i&&console.warn("THREE.Vector4: offset has been removed from .fromBufferAttribute()."),this.x=t.getX(e),this.y=t.getY(e),this.z=t.getZ(e),this.w=t.getW(e),this}}),Ai.prototype=Object.assign(Object.create(v.prototype),{constructor:Ai,isWebGLRenderTarget:!0,setSize:function(t,e){this.width===t&&this.height===e||(this.width=t,this.height=e,this.dispose()),this.viewport.set(0,0,t,e),this.scissor.set(0,0,t,e)},clone:function(){return(new this.constructor).copy(this)},copy:function(t){return this.width=t.width,this.height=t.height,this.viewport.copy(t.viewport),this.texture=t.texture.clone(),this.depthBuffer=t.depthBuffer,this.stencilBuffer=t.stencilBuffer,this.depthTexture=t.depthTexture,this},dispose:function(){this.dispatchEvent({type:"dispose"})}}),((Mi.prototype=Object.create(Ai.prototype)).constructor=Mi).prototype.isWebGLRenderTargetCube=!0,((Ei.prototype=Object.create(wi.prototype)).constructor=Ei).prototype.isDataTexture=!0,Object.assign(Pi.prototype,{isBox3:!0,set:function(t,e){return this.min.copy(t),this.max.copy(e),this},setFromArray:function(t){for(var e=1/0,i=1/0,r=1/0,n=-1/0,o=-1/0,a=-1/0,s=0,c=t.length;s<c;s+=3){var u=t[s],h=t[s+1],l=t[s+2];u<e&&(e=u),h<i&&(i=h),l<r&&(r=l),n<u&&(n=u),o<h&&(o=h),a<l&&(a=l)}return this.min.set(e,i,r),this.max.set(n,o,a),this},setFromBufferAttribute:function(t){for(var e=1/0,i=1/0,r=1/0,n=-1/0,o=-1/0,a=-1/0,s=0,c=t.count;s<c;s++){var u=t.getX(s),h=t.getY(s),l=t.getZ(s);u<e&&(e=u),h<i&&(i=h),l<r&&(r=l),n<u&&(n=u),o<h&&(o=h),a<l&&(a=l)}return this.min.set(e,i,r),this.max.set(n,o,a),this},setFromPoints:function(t){this.makeEmpty();for(var e=0,i=t.length;e<i;e++)this.expandByPoint(t[e]);return this},setFromCenterAndSize:(hi=new ri,function(t,e){var i=hi.copy(e).multiplyScalar(.5);return this.min.copy(t).sub(i),this.max.copy(t).add(i),this}),setFromObject:function(t){return this.makeEmpty(),this.expandByObject(t)},clone:function(){return(new this.constructor).copy(this)},copy:function(t){return this.min.copy(t.min),this.max.copy(t.max),this},makeEmpty:function(){return this.min.x=this.min.y=this.min.z=1/0,this.max.x=this.max.y=this.max.z=-1/0,this},isEmpty:function(){return this.max.x<this.min.x||this.max.y<this.min.y||this.max.z<this.min.z},getCenter:function(t){return void 0===t&&(console.warn("THREE.Box3: .getCenter() target is now required"),t=new ri),this.isEmpty()?t.set(0,0,0):t.addVectors(this.min,this.max).multiplyScalar(.5)},getSize:function(t){return void 0===t&&(console.warn("THREE.Box3: .getSize() target is now required"),t=new ri),this.isEmpty()?t.set(0,0,0):t.subVectors(this.max,this.min)},expandByPoint:function(t){return this.min.min(t),this.max.max(t),this},expandByVector:function(t){return this.min.sub(t),this.max.add(t),this},expandByScalar:function(t){return this.min.addScalar(-t),this.max.addScalar(t),this},expandByObject:function(){var n,o,a,s=new ri;function e(t){var e=t.geometry;if(void 0!==e)if(e.isGeometry){var i=e.vertices;for(o=0,a=i.length;o<a;o++)s.copy(i[o]),s.applyMatrix4(t.matrixWorld),n.expandByPoint(s)}else if(e.isBufferGeometry){var r=e.attributes.position;if(void 0!==r)for(o=0,a=r.count;o<a;o++)s.fromBufferAttribute(r,o).applyMatrix4(t.matrixWorld),n.expandByPoint(s)}}return function(t){return n=this,t.updateMatrixWorld(!0),t.traverse(e),this}}(),containsPoint:function(t){return!(t.x<this.min.x||t.x>this.max.x||t.y<this.min.y||t.y>this.max.y||t.z<this.min.z||t.z>this.max.z)},containsBox:function(t){return this.min.x<=t.min.x&&t.max.x<=this.max.x&&this.min.y<=t.min.y&&t.max.y<=this.max.y&&this.min.z<=t.min.z&&t.max.z<=this.max.z},getParameter:function(t,e){return void 0===e&&(console.warn("THREE.Box3: .getParameter() target is now required"),e=new ri),e.set((t.x-this.min.x)/(this.max.x-this.min.x),(t.y-this.min.y)/(this.max.y-this.min.y),(t.z-this.min.z)/(this.max.z-this.min.z))},intersectsBox:function(t){return!(t.max.x<this.min.x||t.min.x>this.max.x||t.max.y<this.min.y||t.min.y>this.max.y||t.max.z<this.min.z||t.min.z>this.max.z)},intersectsSphere:(ui=new ri,function(t){return this.clampPoint(t.center,ui),ui.distanceToSquared(t.center)<=t.radius*t.radius}),intersectsPlane:function(t){var e,i;return 0<t.normal.x?(e=t.normal.x*this.min.x,i=t.normal.x*this.max.x):(e=t.normal.x*this.max.x,i=t.normal.x*this.min.x),0<t.normal.y?(e+=t.normal.y*this.min.y,i+=t.normal.y*this.max.y):(e+=t.normal.y*this.max.y,i+=t.normal.y*this.min.y),0<t.normal.z?(e+=t.normal.z*this.min.z,i+=t.normal.z*this.max.z):(e+=t.normal.z*this.max.z,i+=t.normal.z*this.min.z),e<=t.constant&&i>=t.constant},intersectsTriangle:function(){var s=new ri,c=new ri,u=new ri,i=new ri,r=new ri,n=new ri,h=new ri,o=new ri,l=new ri,a=new ri;function p(t){var e,i;for(e=0,i=t.length-3;e<=i;e+=3){h.fromArray(t,e);var r=l.x*Math.abs(h.x)+l.y*Math.abs(h.y)+l.z*Math.abs(h.z),n=s.dot(h),o=c.dot(h),a=u.dot(h);if(Math.max(-Math.max(n,o,a),Math.min(n,o,a))>r)return!1}return!0}return function(t){if(this.isEmpty())return!1;this.getCenter(o),l.subVectors(this.max,o),s.subVectors(t.a,o),c.subVectors(t.b,o),u.subVectors(t.c,o),i.subVectors(c,s),r.subVectors(u,c),n.subVectors(s,u);var e=[0,-i.z,i.y,0,-r.z,r.y,0,-n.z,n.y,i.z,0,-i.x,r.z,0,-r.x,n.z,0,-n.x,-i.y,i.x,0,-r.y,r.x,0,-n.y,n.x,0];return!!p(e)&&(!!p(e=[1,0,0,0,1,0,0,0,1])&&(a.crossVectors(i,r),p(e=[a.x,a.y,a.z])))}}(),clampPoint:function(t,e){return void 0===e&&(console.warn("THREE.Box3: .clampPoint() target is now required"),e=new ri),e.copy(t).clamp(this.min,this.max)},distanceToPoint:(ci=new ri,function(t){return ci.copy(t).clamp(this.min,this.max).sub(t).length()}),getBoundingSphere:(si=new ri,function(t){return void 0===t&&(console.warn("THREE.Box3: .getBoundingSphere() target is now required"),t=new Ti),this.getCenter(t.center),t.radius=.5*this.getSize(si).length(),t}),intersect:function(t){return this.min.max(t.min),this.max.min(t.max),this.isEmpty()&&this.makeEmpty(),this},union:function(t){return this.min.min(t.min),this.max.max(t.max),this},applyMatrix4:function(t){if(this.isEmpty())return this;var e=t.elements,i=e[0]*this.min.x,r=e[1]*this.min.x,n=e[2]*this.min.x,o=e[0]*this.max.x,a=e[1]*this.max.x,s=e[2]*this.max.x,c=e[4]*this.min.y,u=e[5]*this.min.y,h=e[6]*this.min.y,l=e[4]*this.max.y,p=e[5]*this.max.y,d=e[6]*this.max.y,f=e[8]*this.min.z,m=e[9]*this.min.z,g=e[10]*this.min.z,v=e[8]*this.max.z,y=e[9]*this.max.z,b=e[10]*this.max.z;return this.min.x=Math.min(i,o)+Math.min(c,l)+Math.min(f,v)+e[12],this.min.y=Math.min(r,a)+Math.min(u,p)+Math.min(m,y)+e[13],this.min.z=Math.min(n,s)+Math.min(h,d)+Math.min(g,b)+e[14],this.max.x=Math.max(i,o)+Math.max(c,l)+Math.max(f,v)+e[12],this.max.y=Math.max(r,a)+Math.max(u,p)+Math.max(m,y)+e[13],this.max.z=Math.max(n,s)+Math.max(h,d)+Math.max(g,b)+e[14],this},translate:function(t){return this.min.add(t),this.max.add(t),this},equals:function(t){return t.min.equals(this.min)&&t.max.equals(this.max)}}),Object.assign(Ti.prototype,{set:function(t,e){return this.center.copy(t),this.radius=e,this},setFromPoints:(li=new Pi,function(t,e){var i=this.center;void 0!==e?i.copy(e):li.setFromPoints(t).getCenter(i);for(var r=0,n=0,o=t.length;n<o;n++)r=Math.max(r,i.distanceToSquared(t[n]));return this.radius=Math.sqrt(r),this}),clone:function(){return(new this.constructor).copy(this)},copy:function(t){return this.center.copy(t.center),this.radius=t.radius,this},empty:function(){return this.radius<=0},containsPoint:function(t){return t.distanceToSquared(this.center)<=this.radius*this.radius},distanceToPoint:function(t){return t.distanceTo(this.center)-this.radius},intersectsSphere:function(t){var e=this.radius+t.radius;return t.center.distanceToSquared(this.center)<=e*e},intersectsBox:function(t){return t.intersectsSphere(this)},intersectsPlane:function(t){return Math.abs(t.distanceToPoint(this.center))<=this.radius},clampPoint:function(t,e){var i=this.center.distanceToSquared(t);return void 0===e&&(console.warn("THREE.Sphere: .clampPoint() target is now required"),e=new ri),e.copy(t),i>this.radius*this.radius&&(e.sub(this.center).normalize(),e.multiplyScalar(this.radius).add(this.center)),e},getBoundingBox:function(t){return void 0===t&&(console.warn("THREE.Sphere: .getBoundingBox() target is now required"),t=new Pi),t.set(this.center,this.center),t.expandByScalar(this.radius),t},applyMatrix4:function(t){return this.center.applyMatrix4(t),this.radius=this.radius*t.getMaxScaleOnAxis(),this},translate:function(t){return this.center.add(t),this},equals:function(t){return t.center.equals(this.center)&&t.radius===this.radius}}),Object.assign(Ci.prototype,{set:function(t,e){return this.normal.copy(t),this.constant=e,this},setComponents:function(t,e,i,r){return this.normal.set(t,e,i),this.constant=r,this},setFromNormalAndCoplanarPoint:function(t,e){return this.normal.copy(t),this.constant=-e.dot(this.normal),this},setFromCoplanarPoints:(mi=new ri,gi=new ri,function(t,e,i){var r=mi.subVectors(i,e).cross(gi.subVectors(t,e)).normalize();return this.setFromNormalAndCoplanarPoint(r,t),this}),clone:function(){return(new this.constructor).copy(this)},copy:function(t){return this.normal.copy(t.normal),this.constant=t.constant,this},normalize:function(){var t=1/this.normal.length();return this.normal.multiplyScalar(t),this.constant*=t,this},negate:function(){return this.constant*=-1,this.normal.negate(),this},distanceToPoint:function(t){return this.normal.dot(t)+this.constant},distanceToSphere:function(t){return this.distanceToPoint(t.center)-t.radius},projectPoint:function(t,e){return void 0===e&&(console.warn("THREE.Plane: .projectPoint() target is now required"),e=new ri),e.copy(this.normal).multiplyScalar(-this.distanceToPoint(t)).add(t)},intersectLine:(fi=new ri,function(t,e){void 0===e&&(console.warn("THREE.Plane: .intersectLine() target is now required"),e=new ri);var i=t.delta(fi),r=this.normal.dot(i);if(0===r)return 0===this.distanceToPoint(t.start)?e.copy(t.start):void 0;var n=-(t.start.dot(this.normal)+this.constant)/r;return n<0||1<n?void 0:e.copy(i).multiplyScalar(n).add(t.start)}),intersectsLine:function(t){var e=this.distanceToPoint(t.start),i=this.distanceToPoint(t.end);return e<0&&0<i||i<0&&0<e},intersectsBox:function(t){return t.intersectsPlane(this)},intersectsSphere:function(t){return t.intersectsPlane(this)},coplanarPoint:function(t){return void 0===t&&(console.warn("THREE.Plane: .coplanarPoint() target is now required"),t=new ri),t.copy(this.normal).multiplyScalar(-this.constant)},applyMatrix4:(pi=new ri,di=new ni,function(t,e){var i=e||di.getNormalMatrix(t),r=this.coplanarPoint(pi).applyMatrix4(t),n=this.normal.applyMatrix3(i).normalize();return this.constant=-r.dot(n),this}),translate:function(t){return this.constant-=t.dot(this.normal),this},equals:function(t){return t.normal.equals(this.normal)&&t.constant===this.constant}}),Object.assign(Ii.prototype,{set:function(t,e,i,r,n,o){var a=this.planes;return a[0].copy(t),a[1].copy(e),a[2].copy(i),a[3].copy(r),a[4].copy(n),a[5].copy(o),this},clone:function(){return(new this.constructor).copy(this)},copy:function(t){for(var e=this.planes,i=0;i<6;i++)e[i].copy(t.planes[i]);return this},setFromMatrix:function(t){var e=this.planes,i=t.elements,r=i[0],n=i[1],o=i[2],a=i[3],s=i[4],c=i[5],u=i[6],h=i[7],l=i[8],p=i[9],d=i[10],f=i[11],m=i[12],g=i[13],v=i[14],y=i[15];return e[0].setComponents(a-r,h-s,f-l,y-m).normalize(),e[1].setComponents(a+r,h+s,f+l,y+m).normalize(),e[2].setComponents(a+n,h+c,f+p,y+g).normalize(),e[3].setComponents(a-n,h-c,f-p,y-g).normalize(),e[4].setComponents(a-o,h-u,f-d,y-v).normalize(),e[5].setComponents(a+o,h+u,f+d,y+v).normalize(),this},intersectsObject:(bi=new Ti,function(t){var e=t.geometry;return null===e.boundingSphere&&e.computeBoundingSphere(),bi.copy(e.boundingSphere).applyMatrix4(t.matrixWorld),this.intersectsSphere(bi)}),intersectsSprite:(yi=new Ti,function(t){return yi.center.set(0,0,0),yi.radius=.7071067811865476,yi.applyMatrix4(t.matrixWorld),this.intersectsSphere(yi)}),intersectsSphere:function(t){for(var e=this.planes,i=t.center,r=-t.radius,n=0;n<6;n++){if(e[n].distanceToPoint(i)<r)return!1}return!0},intersectsBox:(vi=new ri,function(t){for(var e=this.planes,i=0;i<6;i++){var r=e[i];if(vi.x=0<r.normal.x?t.max.x:t.min.x,vi.y=0<r.normal.y?t.max.y:t.min.y,vi.z=0<r.normal.z?t.max.z:t.min.z,r.distanceToPoint(vi)<0)return!1}return!0}),containsPoint:function(t){for(var e=this.planes,i=0;i<6;i++)if(e[i].distanceToPoint(t)<0)return!1;return!0}});var Oi,Li={alphamap_fragment:"#ifdef USE_ALPHAMAP\n\tdiffuseColor.a *= texture2D( alphaMap, vUv ).g;\n#endif\n",alphamap_pars_fragment:"#ifdef USE_ALPHAMAP\n\tuniform sampler2D alphaMap;\n#endif\n",alphatest_fragment:"#ifdef ALPHATEST\n\tif ( diffuseColor.a < ALPHATEST ) discard;\n#endif\n",aomap_fragment:"#ifdef USE_AOMAP\n\tfloat ambientOcclusion = ( texture2D( aoMap, vUv2 ).r - 1.0 ) * aoMapIntensity + 1.0;\n\treflectedLight.indirectDiffuse *= ambientOcclusion;\n\t#if defined( USE_ENVMAP ) && defined( PHYSICAL )\n\t\tfloat dotNV = saturate( dot( geometry.normal, geometry.viewDir ) );\n\t\treflectedLight.indirectSpecular *= computeSpecularOcclusion( dotNV, ambientOcclusion, material.specularRoughness );\n\t#endif\n#endif\n",aomap_pars_fragment:"#ifdef USE_AOMAP\n\tuniform sampler2D aoMap;\n\tuniform float aoMapIntensity;\n#endif",begin_vertex:"\nvec3 transformed = vec3( position );\n",beginnormal_vertex:"\nvec3 objectNormal = vec3( normal );\n",bsdfs:"float punctualLightIntensityToIrradianceFactor( const in float lightDistance, const in float cutoffDistance, const in float decayExponent ) {\n\tif( decayExponent > 0.0 ) {\n#if defined ( PHYSICALLY_CORRECT_LIGHTS )\n\t\tfloat distanceFalloff = 1.0 / max( pow( lightDistance, decayExponent ), 0.01 );\n\t\tfloat maxDistanceCutoffFactor = pow2( saturate( 1.0 - pow4( lightDistance / cutoffDistance ) ) );\n\t\treturn distanceFalloff * maxDistanceCutoffFactor;\n#else\n\t\treturn pow( saturate( -lightDistance / cutoffDistance + 1.0 ), decayExponent );\n#endif\n\t}\n\treturn 1.0;\n}\nvec3 BRDF_Diffuse_Lambert( const in vec3 diffuseColor ) {\n\treturn RECIPROCAL_PI * diffuseColor;\n}\nvec3 F_Schlick( const in vec3 specularColor, const in float dotLH ) {\n\tfloat fresnel = exp2( ( -5.55473 * dotLH - 6.98316 ) * dotLH );\n\treturn ( 1.0 - specularColor ) * fresnel + specularColor;\n}\nfloat G_GGX_Smith( const in float alpha, const in float dotNL, const in float dotNV ) {\n\tfloat a2 = pow2( alpha );\n\tfloat gl = dotNL + sqrt( a2 + ( 1.0 - a2 ) * pow2( dotNL ) );\n\tfloat gv = dotNV + sqrt( a2 + ( 1.0 - a2 ) * pow2( dotNV ) );\n\treturn 1.0 / ( gl * gv );\n}\nfloat G_GGX_SmithCorrelated( const in float alpha, const in float dotNL, const in float dotNV ) {\n\tfloat a2 = pow2( alpha );\n\tfloat gv = dotNL * sqrt( a2 + ( 1.0 - a2 ) * pow2( dotNV ) );\n\tfloat gl = dotNV * sqrt( a2 + ( 1.0 - a2 ) * pow2( dotNL ) );\n\treturn 0.5 / max( gv + gl, EPSILON );\n}\nfloat D_GGX( const in float alpha, const in float dotNH ) {\n\tfloat a2 = pow2( alpha );\n\tfloat denom = pow2( dotNH ) * ( a2 - 1.0 ) + 1.0;\n\treturn RECIPROCAL_PI * a2 / pow2( denom );\n}\nvec3 BRDF_Specular_GGX( const in IncidentLight incidentLight, const in GeometricContext geometry, const in vec3 specularColor, const in float roughness ) {\n\tfloat alpha = pow2( roughness );\n\tvec3 halfDir = normalize( incidentLight.direction + geometry.viewDir );\n\tfloat dotNL = saturate( dot( geometry.normal, incidentLight.direction ) );\n\tfloat dotNV = saturate( dot( geometry.normal, geometry.viewDir ) );\n\tfloat dotNH = saturate( dot( geometry.normal, halfDir ) );\n\tfloat dotLH = saturate( dot( incidentLight.direction, halfDir ) );\n\tvec3 F = F_Schlick( specularColor, dotLH );\n\tfloat G = G_GGX_SmithCorrelated( alpha, dotNL, dotNV );\n\tfloat D = D_GGX( alpha, dotNH );\n\treturn F * ( G * D );\n}\nvec2 LTC_Uv( const in vec3 N, const in vec3 V, const in float roughness ) {\n\tconst float LUT_SIZE  = 64.0;\n\tconst float LUT_SCALE = ( LUT_SIZE - 1.0 ) / LUT_SIZE;\n\tconst float LUT_BIAS  = 0.5 / LUT_SIZE;\n\tfloat dotNV = saturate( dot( N, V ) );\n\tvec2 uv = vec2( roughness, sqrt( 1.0 - dotNV ) );\n\tuv = uv * LUT_SCALE + LUT_BIAS;\n\treturn uv;\n}\nfloat LTC_ClippedSphereFormFactor( const in vec3 f ) {\n\tfloat l = length( f );\n\treturn max( ( l * l + f.z ) / ( l + 1.0 ), 0.0 );\n}\nvec3 LTC_EdgeVectorFormFactor( const in vec3 v1, const in vec3 v2 ) {\n\tfloat x = dot( v1, v2 );\n\tfloat y = abs( x );\n\tfloat a = 0.8543985 + ( 0.4965155 + 0.0145206 * y ) * y;\n\tfloat b = 3.4175940 + ( 4.1616724 + y ) * y;\n\tfloat v = a / b;\n\tfloat theta_sintheta = ( x > 0.0 ) ? v : 0.5 * inversesqrt( max( 1.0 - x * x, 1e-7 ) ) - v;\n\treturn cross( v1, v2 ) * theta_sintheta;\n}\nvec3 LTC_Evaluate( const in vec3 N, const in vec3 V, const in vec3 P, const in mat3 mInv, const in vec3 rectCoords[ 4 ] ) {\n\tvec3 v1 = rectCoords[ 1 ] - rectCoords[ 0 ];\n\tvec3 v2 = rectCoords[ 3 ] - rectCoords[ 0 ];\n\tvec3 lightNormal = cross( v1, v2 );\n\tif( dot( lightNormal, P - rectCoords[ 0 ] ) < 0.0 ) return vec3( 0.0 );\n\tvec3 T1, T2;\n\tT1 = normalize( V - N * dot( V, N ) );\n\tT2 = - cross( N, T1 );\n\tmat3 mat = mInv * transposeMat3( mat3( T1, T2, N ) );\n\tvec3 coords[ 4 ];\n\tcoords[ 0 ] = mat * ( rectCoords[ 0 ] - P );\n\tcoords[ 1 ] = mat * ( rectCoords[ 1 ] - P );\n\tcoords[ 2 ] = mat * ( rectCoords[ 2 ] - P );\n\tcoords[ 3 ] = mat * ( rectCoords[ 3 ] - P );\n\tcoords[ 0 ] = normalize( coords[ 0 ] );\n\tcoords[ 1 ] = normalize( coords[ 1 ] );\n\tcoords[ 2 ] = normalize( coords[ 2 ] );\n\tcoords[ 3 ] = normalize( coords[ 3 ] );\n\tvec3 vectorFormFactor = vec3( 0.0 );\n\tvectorFormFactor += LTC_EdgeVectorFormFactor( coords[ 0 ], coords[ 1 ] );\n\tvectorFormFactor += LTC_EdgeVectorFormFactor( coords[ 1 ], coords[ 2 ] );\n\tvectorFormFactor += LTC_EdgeVectorFormFactor( coords[ 2 ], coords[ 3 ] );\n\tvectorFormFactor += LTC_EdgeVectorFormFactor( coords[ 3 ], coords[ 0 ] );\n\tfloat result = LTC_ClippedSphereFormFactor( vectorFormFactor );\n\treturn vec3( result );\n}\nvec3 BRDF_Specular_GGX_Environment( const in GeometricContext geometry, const in vec3 specularColor, const in float roughness ) {\n\tfloat dotNV = saturate( dot( geometry.normal, geometry.viewDir ) );\n\tconst vec4 c0 = vec4( - 1, - 0.0275, - 0.572, 0.022 );\n\tconst vec4 c1 = vec4( 1, 0.0425, 1.04, - 0.04 );\n\tvec4 r = roughness * c0 + c1;\n\tfloat a004 = min( r.x * r.x, exp2( - 9.28 * dotNV ) ) * r.x + r.y;\n\tvec2 AB = vec2( -1.04, 1.04 ) * a004 + r.zw;\n\treturn specularColor * AB.x + AB.y;\n}\nfloat G_BlinnPhong_Implicit( ) {\n\treturn 0.25;\n}\nfloat D_BlinnPhong( const in float shininess, const in float dotNH ) {\n\treturn RECIPROCAL_PI * ( shininess * 0.5 + 1.0 ) * pow( dotNH, shininess );\n}\nvec3 BRDF_Specular_BlinnPhong( const in IncidentLight incidentLight, const in GeometricContext geometry, const in vec3 specularColor, const in float shininess ) {\n\tvec3 halfDir = normalize( incidentLight.direction + geometry.viewDir );\n\tfloat dotNH = saturate( dot( geometry.normal, halfDir ) );\n\tfloat dotLH = saturate( dot( incidentLight.direction, halfDir ) );\n\tvec3 F = F_Schlick( specularColor, dotLH );\n\tfloat G = G_BlinnPhong_Implicit( );\n\tfloat D = D_BlinnPhong( shininess, dotNH );\n\treturn F * ( G * D );\n}\nfloat GGXRoughnessToBlinnExponent( const in float ggxRoughness ) {\n\treturn ( 2.0 / pow2( ggxRoughness + 0.0001 ) - 2.0 );\n}\nfloat BlinnExponentToGGXRoughness( const in float blinnExponent ) {\n\treturn sqrt( 2.0 / ( blinnExponent + 2.0 ) );\n}\n",bumpmap_pars_fragment:"#ifdef USE_BUMPMAP\n\tuniform sampler2D bumpMap;\n\tuniform float bumpScale;\n\tvec2 dHdxy_fwd() {\n\t\tvec2 dSTdx = dFdx( vUv );\n\t\tvec2 dSTdy = dFdy( vUv );\n\t\tfloat Hll = bumpScale * texture2D( bumpMap, vUv ).x;\n\t\tfloat dBx = bumpScale * texture2D( bumpMap, vUv + dSTdx ).x - Hll;\n\t\tfloat dBy = bumpScale * texture2D( bumpMap, vUv + dSTdy ).x - Hll;\n\t\treturn vec2( dBx, dBy );\n\t}\n\tvec3 perturbNormalArb( vec3 surf_pos, vec3 surf_norm, vec2 dHdxy ) {\n\t\tvec3 vSigmaX = vec3( dFdx( surf_pos.x ), dFdx( surf_pos.y ), dFdx( surf_pos.z ) );\n\t\tvec3 vSigmaY = vec3( dFdy( surf_pos.x ), dFdy( surf_pos.y ), dFdy( surf_pos.z ) );\n\t\tvec3 vN = surf_norm;\n\t\tvec3 R1 = cross( vSigmaY, vN );\n\t\tvec3 R2 = cross( vN, vSigmaX );\n\t\tfloat fDet = dot( vSigmaX, R1 );\n\t\tfDet *= ( float( gl_FrontFacing ) * 2.0 - 1.0 );\n\t\tvec3 vGrad = sign( fDet ) * ( dHdxy.x * R1 + dHdxy.y * R2 );\n\t\treturn normalize( abs( fDet ) * surf_norm - vGrad );\n\t}\n#endif\n",clipping_planes_fragment:"#if NUM_CLIPPING_PLANES > 0\n\tvec4 plane;\n\t#pragma unroll_loop\n\tfor ( int i = 0; i < UNION_CLIPPING_PLANES; i ++ ) {\n\t\tplane = clippingPlanes[ i ];\n\t\tif ( dot( vViewPosition, plane.xyz ) > plane.w ) discard;\n\t}\n\t#if UNION_CLIPPING_PLANES < NUM_CLIPPING_PLANES\n\t\tbool clipped = true;\n\t\t#pragma unroll_loop\n\t\tfor ( int i = UNION_CLIPPING_PLANES; i < NUM_CLIPPING_PLANES; i ++ ) {\n\t\t\tplane = clippingPlanes[ i ];\n\t\t\tclipped = ( dot( vViewPosition, plane.xyz ) > plane.w ) && clipped;\n\t\t}\n\t\tif ( clipped ) discard;\n\t#endif\n#endif\n",clipping_planes_pars_fragment:"#if NUM_CLIPPING_PLANES > 0\n\t#if ! defined( PHYSICAL ) && ! defined( PHONG )\n\t\tvarying vec3 vViewPosition;\n\t#endif\n\tuniform vec4 clippingPlanes[ NUM_CLIPPING_PLANES ];\n#endif\n",clipping_planes_pars_vertex:"#if NUM_CLIPPING_PLANES > 0 && ! defined( PHYSICAL ) && ! defined( PHONG )\n\tvarying vec3 vViewPosition;\n#endif\n",clipping_planes_vertex:"#if NUM_CLIPPING_PLANES > 0 && ! defined( PHYSICAL ) && ! defined( PHONG )\n\tvViewPosition = - mvPosition.xyz;\n#endif\n",color_fragment:"#ifdef USE_COLOR\n\tdiffuseColor.rgb *= vColor;\n#endif",color_pars_fragment:"#ifdef USE_COLOR\n\tvarying vec3 vColor;\n#endif\n",color_pars_vertex:"#ifdef USE_COLOR\n\tvarying vec3 vColor;\n#endif",color_vertex:"#ifdef USE_COLOR\n\tvColor.xyz = color.xyz;\n#endif",common:"#define PI 3.14159265359\n#define PI2 6.28318530718\n#define PI_HALF 1.5707963267949\n#define RECIPROCAL_PI 0.31830988618\n#define RECIPROCAL_PI2 0.15915494\n#define LOG2 1.442695\n#define EPSILON 1e-6\n#define saturate(a) clamp( a, 0.0, 1.0 )\n#define whiteCompliment(a) ( 1.0 - saturate( a ) )\nfloat pow2( const in float x ) { return x*x; }\nfloat pow3( const in float x ) { return x*x*x; }\nfloat pow4( const in float x ) { float x2 = x*x; return x2*x2; }\nfloat average( const in vec3 color ) { return dot( color, vec3( 0.3333 ) ); }\nhighp float rand( const in vec2 uv ) {\n\tconst highp float a = 12.9898, b = 78.233, c = 43758.5453;\n\thighp float dt = dot( uv.xy, vec2( a,b ) ), sn = mod( dt, PI );\n\treturn fract(sin(sn) * c);\n}\nstruct IncidentLight {\n\tvec3 color;\n\tvec3 direction;\n\tbool visible;\n};\nstruct ReflectedLight {\n\tvec3 directDiffuse;\n\tvec3 directSpecular;\n\tvec3 indirectDiffuse;\n\tvec3 indirectSpecular;\n};\nstruct GeometricContext {\n\tvec3 position;\n\tvec3 normal;\n\tvec3 viewDir;\n};\nvec3 transformDirection( in vec3 dir, in mat4 matrix ) {\n\treturn normalize( ( matrix * vec4( dir, 0.0 ) ).xyz );\n}\nvec3 inverseTransformDirection( in vec3 dir, in mat4 matrix ) {\n\treturn normalize( ( vec4( dir, 0.0 ) * matrix ).xyz );\n}\nvec3 projectOnPlane(in vec3 point, in vec3 pointOnPlane, in vec3 planeNormal ) {\n\tfloat distance = dot( planeNormal, point - pointOnPlane );\n\treturn - distance * planeNormal + point;\n}\nfloat sideOfPlane( in vec3 point, in vec3 pointOnPlane, in vec3 planeNormal ) {\n\treturn sign( dot( point - pointOnPlane, planeNormal ) );\n}\nvec3 linePlaneIntersect( in vec3 pointOnLine, in vec3 lineDirection, in vec3 pointOnPlane, in vec3 planeNormal ) {\n\treturn lineDirection * ( dot( planeNormal, pointOnPlane - pointOnLine ) / dot( planeNormal, lineDirection ) ) + pointOnLine;\n}\nmat3 transposeMat3( const in mat3 m ) {\n\tmat3 tmp;\n\ttmp[ 0 ] = vec3( m[ 0 ].x, m[ 1 ].x, m[ 2 ].x );\n\ttmp[ 1 ] = vec3( m[ 0 ].y, m[ 1 ].y, m[ 2 ].y );\n\ttmp[ 2 ] = vec3( m[ 0 ].z, m[ 1 ].z, m[ 2 ].z );\n\treturn tmp;\n}\nfloat linearToRelativeLuminance( const in vec3 color ) {\n\tvec3 weights = vec3( 0.2126, 0.7152, 0.0722 );\n\treturn dot( weights, color.rgb );\n}\n",cube_uv_reflection_fragment:"#ifdef ENVMAP_TYPE_CUBE_UV\n#define cubeUV_textureSize (1024.0)\nint getFaceFromDirection(vec3 direction) {\n\tvec3 absDirection = abs(direction);\n\tint face = -1;\n\tif( absDirection.x > absDirection.z ) {\n\t\tif(absDirection.x > absDirection.y )\n\t\t\tface = direction.x > 0.0 ? 0 : 3;\n\t\telse\n\t\t\tface = direction.y > 0.0 ? 1 : 4;\n\t}\n\telse {\n\t\tif(absDirection.z > absDirection.y )\n\t\t\tface = direction.z > 0.0 ? 2 : 5;\n\t\telse\n\t\t\tface = direction.y > 0.0 ? 1 : 4;\n\t}\n\treturn face;\n}\n#define cubeUV_maxLods1  (log2(cubeUV_textureSize*0.25) - 1.0)\n#define cubeUV_rangeClamp (exp2((6.0 - 1.0) * 2.0))\nvec2 MipLevelInfo( vec3 vec, float roughnessLevel, float roughness ) {\n\tfloat scale = exp2(cubeUV_maxLods1 - roughnessLevel);\n\tfloat dxRoughness = dFdx(roughness);\n\tfloat dyRoughness = dFdy(roughness);\n\tvec3 dx = dFdx( vec * scale * dxRoughness );\n\tvec3 dy = dFdy( vec * scale * dyRoughness );\n\tfloat d = max( dot( dx, dx ), dot( dy, dy ) );\n\td = clamp(d, 1.0, cubeUV_rangeClamp);\n\tfloat mipLevel = 0.5 * log2(d);\n\treturn vec2(floor(mipLevel), fract(mipLevel));\n}\n#define cubeUV_maxLods2 (log2(cubeUV_textureSize*0.25) - 2.0)\n#define cubeUV_rcpTextureSize (1.0 / cubeUV_textureSize)\nvec2 getCubeUV(vec3 direction, float roughnessLevel, float mipLevel) {\n\tmipLevel = roughnessLevel > cubeUV_maxLods2 - 3.0 ? 0.0 : mipLevel;\n\tfloat a = 16.0 * cubeUV_rcpTextureSize;\n\tvec2 exp2_packed = exp2( vec2( roughnessLevel, mipLevel ) );\n\tvec2 rcp_exp2_packed = vec2( 1.0 ) / exp2_packed;\n\tfloat powScale = exp2_packed.x * exp2_packed.y;\n\tfloat scale = rcp_exp2_packed.x * rcp_exp2_packed.y * 0.25;\n\tfloat mipOffset = 0.75*(1.0 - rcp_exp2_packed.y) * rcp_exp2_packed.x;\n\tbool bRes = mipLevel == 0.0;\n\tscale =  bRes && (scale < a) ? a : scale;\n\tvec3 r;\n\tvec2 offset;\n\tint face = getFaceFromDirection(direction);\n\tfloat rcpPowScale = 1.0 / powScale;\n\tif( face == 0) {\n\t\tr = vec3(direction.x, -direction.z, direction.y);\n\t\toffset = vec2(0.0+mipOffset,0.75 * rcpPowScale);\n\t\toffset.y = bRes && (offset.y < 2.0*a) ? a : offset.y;\n\t}\n\telse if( face == 1) {\n\t\tr = vec3(direction.y, direction.x, direction.z);\n\t\toffset = vec2(scale+mipOffset, 0.75 * rcpPowScale);\n\t\toffset.y = bRes && (offset.y < 2.0*a) ? a : offset.y;\n\t}\n\telse if( face == 2) {\n\t\tr = vec3(direction.z, direction.x, direction.y);\n\t\toffset = vec2(2.0*scale+mipOffset, 0.75 * rcpPowScale);\n\t\toffset.y = bRes && (offset.y < 2.0*a) ? a : offset.y;\n\t}\n\telse if( face == 3) {\n\t\tr = vec3(direction.x, direction.z, direction.y);\n\t\toffset = vec2(0.0+mipOffset,0.5 * rcpPowScale);\n\t\toffset.y = bRes && (offset.y < 2.0*a) ? 0.0 : offset.y;\n\t}\n\telse if( face == 4) {\n\t\tr = vec3(direction.y, direction.x, -direction.z);\n\t\toffset = vec2(scale+mipOffset, 0.5 * rcpPowScale);\n\t\toffset.y = bRes && (offset.y < 2.0*a) ? 0.0 : offset.y;\n\t}\n\telse {\n\t\tr = vec3(direction.z, -direction.x, direction.y);\n\t\toffset = vec2(2.0*scale+mipOffset, 0.5 * rcpPowScale);\n\t\toffset.y = bRes && (offset.y < 2.0*a) ? 0.0 : offset.y;\n\t}\n\tr = normalize(r);\n\tfloat texelOffset = 0.5 * cubeUV_rcpTextureSize;\n\tvec2 s = ( r.yz / abs( r.x ) + vec2( 1.0 ) ) * 0.5;\n\tvec2 base = offset + vec2( texelOffset );\n\treturn base + s * ( scale - 2.0 * texelOffset );\n}\n#define cubeUV_maxLods3 (log2(cubeUV_textureSize*0.25) - 3.0)\nvec4 textureCubeUV( sampler2D envMap, vec3 reflectedDirection, float roughness ) {\n\tfloat roughnessVal = roughness* cubeUV_maxLods3;\n\tfloat r1 = floor(roughnessVal);\n\tfloat r2 = r1 + 1.0;\n\tfloat t = fract(roughnessVal);\n\tvec2 mipInfo = MipLevelInfo(reflectedDirection, r1, roughness);\n\tfloat s = mipInfo.y;\n\tfloat level0 = mipInfo.x;\n\tfloat level1 = level0 + 1.0;\n\tlevel1 = level1 > 5.0 ? 5.0 : level1;\n\tlevel0 += min( floor( s + 0.5 ), 5.0 );\n\tvec2 uv_10 = getCubeUV(reflectedDirection, r1, level0);\n\tvec4 color10 = envMapTexelToLinear(texture2D(envMap, uv_10));\n\tvec2 uv_20 = getCubeUV(reflectedDirection, r2, level0);\n\tvec4 color20 = envMapTexelToLinear(texture2D(envMap, uv_20));\n\tvec4 result = mix(color10, color20, t);\n\treturn vec4(result.rgb, 1.0);\n}\n#endif\n",defaultnormal_vertex:"vec3 transformedNormal = normalMatrix * objectNormal;\n#ifdef FLIP_SIDED\n\ttransformedNormal = - transformedNormal;\n#endif\n",displacementmap_pars_vertex:"#ifdef USE_DISPLACEMENTMAP\n\tuniform sampler2D displacementMap;\n\tuniform float displacementScale;\n\tuniform float displacementBias;\n#endif\n",displacementmap_vertex:"#ifdef USE_DISPLACEMENTMAP\n\ttransformed += normalize( objectNormal ) * ( texture2D( displacementMap, uv ).x * displacementScale + displacementBias );\n#endif\n",emissivemap_fragment:"#ifdef USE_EMISSIVEMAP\n\tvec4 emissiveColor = texture2D( emissiveMap, vUv );\n\temissiveColor.rgb = emissiveMapTexelToLinear( emissiveColor ).rgb;\n\ttotalEmissiveRadiance *= emissiveColor.rgb;\n#endif\n",emissivemap_pars_fragment:"#ifdef USE_EMISSIVEMAP\n\tuniform sampler2D emissiveMap;\n#endif\n",encodings_fragment:"  gl_FragColor = linearToOutputTexel( gl_FragColor );\n",encodings_pars_fragment:"\nvec4 LinearToLinear( in vec4 value ) {\n\treturn value;\n}\nvec4 GammaToLinear( in vec4 value, in float gammaFactor ) {\n\treturn vec4( pow( value.xyz, vec3( gammaFactor ) ), value.w );\n}\nvec4 LinearToGamma( in vec4 value, in float gammaFactor ) {\n\treturn vec4( pow( value.xyz, vec3( 1.0 / gammaFactor ) ), value.w );\n}\nvec4 sRGBToLinear( in vec4 value ) {\n\treturn vec4( mix( pow( value.rgb * 0.9478672986 + vec3( 0.0521327014 ), vec3( 2.4 ) ), value.rgb * 0.0773993808, vec3( lessThanEqual( value.rgb, vec3( 0.04045 ) ) ) ), value.w );\n}\nvec4 LinearTosRGB( in vec4 value ) {\n\treturn vec4( mix( pow( value.rgb, vec3( 0.41666 ) ) * 1.055 - vec3( 0.055 ), value.rgb * 12.92, vec3( lessThanEqual( value.rgb, vec3( 0.0031308 ) ) ) ), value.w );\n}\nvec4 RGBEToLinear( in vec4 value ) {\n\treturn vec4( value.rgb * exp2( value.a * 255.0 - 128.0 ), 1.0 );\n}\nvec4 LinearToRGBE( in vec4 value ) {\n\tfloat maxComponent = max( max( value.r, value.g ), value.b );\n\tfloat fExp = clamp( ceil( log2( maxComponent ) ), -128.0, 127.0 );\n\treturn vec4( value.rgb / exp2( fExp ), ( fExp + 128.0 ) / 255.0 );\n}\nvec4 RGBMToLinear( in vec4 value, in float maxRange ) {\n\treturn vec4( value.xyz * value.w * maxRange, 1.0 );\n}\nvec4 LinearToRGBM( in vec4 value, in float maxRange ) {\n\tfloat maxRGB = max( value.x, max( value.g, value.b ) );\n\tfloat M      = clamp( maxRGB / maxRange, 0.0, 1.0 );\n\tM            = ceil( M * 255.0 ) / 255.0;\n\treturn vec4( value.rgb / ( M * maxRange ), M );\n}\nvec4 RGBDToLinear( in vec4 value, in float maxRange ) {\n\treturn vec4( value.rgb * ( ( maxRange / 255.0 ) / value.a ), 1.0 );\n}\nvec4 LinearToRGBD( in vec4 value, in float maxRange ) {\n\tfloat maxRGB = max( value.x, max( value.g, value.b ) );\n\tfloat D      = max( maxRange / maxRGB, 1.0 );\n\tD            = min( floor( D ) / 255.0, 1.0 );\n\treturn vec4( value.rgb * ( D * ( 255.0 / maxRange ) ), D );\n}\nconst mat3 cLogLuvM = mat3( 0.2209, 0.3390, 0.4184, 0.1138, 0.6780, 0.7319, 0.0102, 0.1130, 0.2969 );\nvec4 LinearToLogLuv( in vec4 value )  {\n\tvec3 Xp_Y_XYZp = value.rgb * cLogLuvM;\n\tXp_Y_XYZp = max(Xp_Y_XYZp, vec3(1e-6, 1e-6, 1e-6));\n\tvec4 vResult;\n\tvResult.xy = Xp_Y_XYZp.xy / Xp_Y_XYZp.z;\n\tfloat Le = 2.0 * log2(Xp_Y_XYZp.y) + 127.0;\n\tvResult.w = fract(Le);\n\tvResult.z = (Le - (floor(vResult.w*255.0))/255.0)/255.0;\n\treturn vResult;\n}\nconst mat3 cLogLuvInverseM = mat3( 6.0014, -2.7008, -1.7996, -1.3320, 3.1029, -5.7721, 0.3008, -1.0882, 5.6268 );\nvec4 LogLuvToLinear( in vec4 value ) {\n\tfloat Le = value.z * 255.0 + value.w;\n\tvec3 Xp_Y_XYZp;\n\tXp_Y_XYZp.y = exp2((Le - 127.0) / 2.0);\n\tXp_Y_XYZp.z = Xp_Y_XYZp.y / value.y;\n\tXp_Y_XYZp.x = value.x * Xp_Y_XYZp.z;\n\tvec3 vRGB = Xp_Y_XYZp.rgb * cLogLuvInverseM;\n\treturn vec4( max(vRGB, 0.0), 1.0 );\n}\n",envmap_fragment:"#ifdef USE_ENVMAP\n\t#if defined( USE_BUMPMAP ) || defined( USE_NORMALMAP ) || defined( PHONG )\n\t\tvec3 cameraToVertex = normalize( vWorldPosition - cameraPosition );\n\t\tvec3 worldNormal = inverseTransformDirection( normal, viewMatrix );\n\t\t#ifdef ENVMAP_MODE_REFLECTION\n\t\t\tvec3 reflectVec = reflect( cameraToVertex, worldNormal );\n\t\t#else\n\t\t\tvec3 reflectVec = refract( cameraToVertex, worldNormal, refractionRatio );\n\t\t#endif\n\t#else\n\t\tvec3 reflectVec = vReflect;\n\t#endif\n\t#ifdef ENVMAP_TYPE_CUBE\n\t\tvec4 envColor = textureCube( envMap, vec3( flipEnvMap * reflectVec.x, reflectVec.yz ) );\n\t#elif defined( ENVMAP_TYPE_EQUIREC )\n\t\tvec2 sampleUV;\n\t\treflectVec = normalize( reflectVec );\n\t\tsampleUV.y = asin( clamp( reflectVec.y, - 1.0, 1.0 ) ) * RECIPROCAL_PI + 0.5;\n\t\tsampleUV.x = atan( reflectVec.z, reflectVec.x ) * RECIPROCAL_PI2 + 0.5;\n\t\tvec4 envColor = texture2D( envMap, sampleUV );\n\t#elif defined( ENVMAP_TYPE_SPHERE )\n\t\treflectVec = normalize( reflectVec );\n\t\tvec3 reflectView = normalize( ( viewMatrix * vec4( reflectVec, 0.0 ) ).xyz + vec3( 0.0, 0.0, 1.0 ) );\n\t\tvec4 envColor = texture2D( envMap, reflectView.xy * 0.5 + 0.5 );\n\t#else\n\t\tvec4 envColor = vec4( 0.0 );\n\t#endif\n\tenvColor = envMapTexelToLinear( envColor );\n\t#ifdef ENVMAP_BLENDING_MULTIPLY\n\t\toutgoingLight = mix( outgoingLight, outgoingLight * envColor.xyz, specularStrength * reflectivity );\n\t#elif defined( ENVMAP_BLENDING_MIX )\n\t\toutgoingLight = mix( outgoingLight, envColor.xyz, specularStrength * reflectivity );\n\t#elif defined( ENVMAP_BLENDING_ADD )\n\t\toutgoingLight += envColor.xyz * specularStrength * reflectivity;\n\t#endif\n#endif\n",envmap_pars_fragment:"#if defined( USE_ENVMAP ) || defined( PHYSICAL )\n\tuniform float reflectivity;\n\tuniform float envMapIntensity;\n#endif\n#ifdef USE_ENVMAP\n\t#if ! defined( PHYSICAL ) && ( defined( USE_BUMPMAP ) || defined( USE_NORMALMAP ) || defined( PHONG ) )\n\t\tvarying vec3 vWorldPosition;\n\t#endif\n\t#ifdef ENVMAP_TYPE_CUBE\n\t\tuniform samplerCube envMap;\n\t#else\n\t\tuniform sampler2D envMap;\n\t#endif\n\tuniform float flipEnvMap;\n\tuniform int maxMipLevel;\n\t#if defined( USE_BUMPMAP ) || defined( USE_NORMALMAP ) || defined( PHONG ) || defined( PHYSICAL )\n\t\tuniform float refractionRatio;\n\t#else\n\t\tvarying vec3 vReflect;\n\t#endif\n#endif\n",envmap_pars_vertex:"#ifdef USE_ENVMAP\n\t#if defined( USE_BUMPMAP ) || defined( USE_NORMALMAP ) || defined( PHONG )\n\t\tvarying vec3 vWorldPosition;\n\t#else\n\t\tvarying vec3 vReflect;\n\t\tuniform float refractionRatio;\n\t#endif\n#endif\n",envmap_physical_pars_fragment:"#if defined( USE_ENVMAP ) && defined( PHYSICAL )\n\tvec3 getLightProbeIndirectIrradiance( const in GeometricContext geometry, const in int maxMIPLevel ) {\n\t\tvec3 worldNormal = inverseTransformDirection( geometry.normal, viewMatrix );\n\t\t#ifdef ENVMAP_TYPE_CUBE\n\t\t\tvec3 queryVec = vec3( flipEnvMap * worldNormal.x, worldNormal.yz );\n\t\t\t#ifdef TEXTURE_LOD_EXT\n\t\t\t\tvec4 envMapColor = textureCubeLodEXT( envMap, queryVec, float( maxMIPLevel ) );\n\t\t\t#else\n\t\t\t\tvec4 envMapColor = textureCube( envMap, queryVec, float( maxMIPLevel ) );\n\t\t\t#endif\n\t\t\tenvMapColor.rgb = envMapTexelToLinear( envMapColor ).rgb;\n\t\t#elif defined( ENVMAP_TYPE_CUBE_UV )\n\t\t\tvec3 queryVec = vec3( flipEnvMap * worldNormal.x, worldNormal.yz );\n\t\t\tvec4 envMapColor = textureCubeUV( envMap, queryVec, 1.0 );\n\t\t#else\n\t\t\tvec4 envMapColor = vec4( 0.0 );\n\t\t#endif\n\t\treturn PI * envMapColor.rgb * envMapIntensity;\n\t}\n\tfloat getSpecularMIPLevel( const in float blinnShininessExponent, const in int maxMIPLevel ) {\n\t\tfloat maxMIPLevelScalar = float( maxMIPLevel );\n\t\tfloat desiredMIPLevel = maxMIPLevelScalar + 0.79248 - 0.5 * log2( pow2( blinnShininessExponent ) + 1.0 );\n\t\treturn clamp( desiredMIPLevel, 0.0, maxMIPLevelScalar );\n\t}\n\tvec3 getLightProbeIndirectRadiance( const in GeometricContext geometry, const in float blinnShininessExponent, const in int maxMIPLevel ) {\n\t\t#ifdef ENVMAP_MODE_REFLECTION\n\t\t\tvec3 reflectVec = reflect( -geometry.viewDir, geometry.normal );\n\t\t#else\n\t\t\tvec3 reflectVec = refract( -geometry.viewDir, geometry.normal, refractionRatio );\n\t\t#endif\n\t\treflectVec = inverseTransformDirection( reflectVec, viewMatrix );\n\t\tfloat specularMIPLevel = getSpecularMIPLevel( blinnShininessExponent, maxMIPLevel );\n\t\t#ifdef ENVMAP_TYPE_CUBE\n\t\t\tvec3 queryReflectVec = vec3( flipEnvMap * reflectVec.x, reflectVec.yz );\n\t\t\t#ifdef TEXTURE_LOD_EXT\n\t\t\t\tvec4 envMapColor = textureCubeLodEXT( envMap, queryReflectVec, specularMIPLevel );\n\t\t\t#else\n\t\t\t\tvec4 envMapColor = textureCube( envMap, queryReflectVec, specularMIPLevel );\n\t\t\t#endif\n\t\t\tenvMapColor.rgb = envMapTexelToLinear( envMapColor ).rgb;\n\t\t#elif defined( ENVMAP_TYPE_CUBE_UV )\n\t\t\tvec3 queryReflectVec = vec3( flipEnvMap * reflectVec.x, reflectVec.yz );\n\t\t\tvec4 envMapColor = textureCubeUV( envMap, queryReflectVec, BlinnExponentToGGXRoughness(blinnShininessExponent ));\n\t\t#elif defined( ENVMAP_TYPE_EQUIREC )\n\t\t\tvec2 sampleUV;\n\t\t\tsampleUV.y = asin( clamp( reflectVec.y, - 1.0, 1.0 ) ) * RECIPROCAL_PI + 0.5;\n\t\t\tsampleUV.x = atan( reflectVec.z, reflectVec.x ) * RECIPROCAL_PI2 + 0.5;\n\t\t\t#ifdef TEXTURE_LOD_EXT\n\t\t\t\tvec4 envMapColor = texture2DLodEXT( envMap, sampleUV, specularMIPLevel );\n\t\t\t#else\n\t\t\t\tvec4 envMapColor = texture2D( envMap, sampleUV, specularMIPLevel );\n\t\t\t#endif\n\t\t\tenvMapColor.rgb = envMapTexelToLinear( envMapColor ).rgb;\n\t\t#elif defined( ENVMAP_TYPE_SPHERE )\n\t\t\tvec3 reflectView = normalize( ( viewMatrix * vec4( reflectVec, 0.0 ) ).xyz + vec3( 0.0,0.0,1.0 ) );\n\t\t\t#ifdef TEXTURE_LOD_EXT\n\t\t\t\tvec4 envMapColor = texture2DLodEXT( envMap, reflectView.xy * 0.5 + 0.5, specularMIPLevel );\n\t\t\t#else\n\t\t\t\tvec4 envMapColor = texture2D( envMap, reflectView.xy * 0.5 + 0.5, specularMIPLevel );\n\t\t\t#endif\n\t\t\tenvMapColor.rgb = envMapTexelToLinear( envMapColor ).rgb;\n\t\t#endif\n\t\treturn envMapColor.rgb * envMapIntensity;\n\t}\n#endif\n",envmap_vertex:"#ifdef USE_ENVMAP\n\t#if defined( USE_BUMPMAP ) || defined( USE_NORMALMAP ) || defined( PHONG )\n\t\tvWorldPosition = worldPosition.xyz;\n\t#else\n\t\tvec3 cameraToVertex = normalize( worldPosition.xyz - cameraPosition );\n\t\tvec3 worldNormal = inverseTransformDirection( transformedNormal, viewMatrix );\n\t\t#ifdef ENVMAP_MODE_REFLECTION\n\t\t\tvReflect = reflect( cameraToVertex, worldNormal );\n\t\t#else\n\t\t\tvReflect = refract( cameraToVertex, worldNormal, refractionRatio );\n\t\t#endif\n\t#endif\n#endif\n",fog_vertex:"\n#ifdef USE_FOG\nfogDepth = -mvPosition.z;\n#endif",fog_pars_vertex:"#ifdef USE_FOG\n  varying float fogDepth;\n#endif\n",fog_fragment:"#ifdef USE_FOG\n\t#ifdef FOG_EXP2\n\t\tfloat fogFactor = whiteCompliment( exp2( - fogDensity * fogDensity * fogDepth * fogDepth * LOG2 ) );\n\t#else\n\t\tfloat fogFactor = smoothstep( fogNear, fogFar, fogDepth );\n\t#endif\n\tgl_FragColor.rgb = mix( gl_FragColor.rgb, fogColor, fogFactor );\n#endif\n",fog_pars_fragment:"#ifdef USE_FOG\n\tuniform vec3 fogColor;\n\tvarying float fogDepth;\n\t#ifdef FOG_EXP2\n\t\tuniform float fogDensity;\n\t#else\n\t\tuniform float fogNear;\n\t\tuniform float fogFar;\n\t#endif\n#endif\n",gradientmap_pars_fragment:"#ifdef TOON\n\tuniform sampler2D gradientMap;\n\tvec3 getGradientIrradiance( vec3 normal, vec3 lightDirection ) {\n\t\tfloat dotNL = dot( normal, lightDirection );\n\t\tvec2 coord = vec2( dotNL * 0.5 + 0.5, 0.0 );\n\t\t#ifdef USE_GRADIENTMAP\n\t\t\treturn texture2D( gradientMap, coord ).rgb;\n\t\t#else\n\t\t\treturn ( coord.x < 0.7 ) ? vec3( 0.7 ) : vec3( 1.0 );\n\t\t#endif\n\t}\n#endif\n",lightmap_fragment:"#ifdef USE_LIGHTMAP\n\treflectedLight.indirectDiffuse += PI * texture2D( lightMap, vUv2 ).xyz * lightMapIntensity;\n#endif\n",lightmap_pars_fragment:"#ifdef USE_LIGHTMAP\n\tuniform sampler2D lightMap;\n\tuniform float lightMapIntensity;\n#endif",lights_lambert_vertex:"vec3 diffuse = vec3( 1.0 );\nGeometricContext geometry;\ngeometry.position = mvPosition.xyz;\ngeometry.normal = normalize( transformedNormal );\ngeometry.viewDir = normalize( -mvPosition.xyz );\nGeometricContext backGeometry;\nbackGeometry.position = geometry.position;\nbackGeometry.normal = -geometry.normal;\nbackGeometry.viewDir = geometry.viewDir;\nvLightFront = vec3( 0.0 );\n#ifdef DOUBLE_SIDED\n\tvLightBack = vec3( 0.0 );\n#endif\nIncidentLight directLight;\nfloat dotNL;\nvec3 directLightColor_Diffuse;\n#if NUM_POINT_LIGHTS > 0\n\t#pragma unroll_loop\n\tfor ( int i = 0; i < NUM_POINT_LIGHTS; i ++ ) {\n\t\tgetPointDirectLightIrradiance( pointLights[ i ], geometry, directLight );\n\t\tdotNL = dot( geometry.normal, directLight.direction );\n\t\tdirectLightColor_Diffuse = PI * directLight.color;\n\t\tvLightFront += saturate( dotNL ) * directLightColor_Diffuse;\n\t\t#ifdef DOUBLE_SIDED\n\t\t\tvLightBack += saturate( -dotNL ) * directLightColor_Diffuse;\n\t\t#endif\n\t}\n#endif\n#if NUM_SPOT_LIGHTS > 0\n\t#pragma unroll_loop\n\tfor ( int i = 0; i < NUM_SPOT_LIGHTS; i ++ ) {\n\t\tgetSpotDirectLightIrradiance( spotLights[ i ], geometry, directLight );\n\t\tdotNL = dot( geometry.normal, directLight.direction );\n\t\tdirectLightColor_Diffuse = PI * directLight.color;\n\t\tvLightFront += saturate( dotNL ) * directLightColor_Diffuse;\n\t\t#ifdef DOUBLE_SIDED\n\t\t\tvLightBack += saturate( -dotNL ) * directLightColor_Diffuse;\n\t\t#endif\n\t}\n#endif\n#if NUM_DIR_LIGHTS > 0\n\t#pragma unroll_loop\n\tfor ( int i = 0; i < NUM_DIR_LIGHTS; i ++ ) {\n\t\tgetDirectionalDirectLightIrradiance( directionalLights[ i ], geometry, directLight );\n\t\tdotNL = dot( geometry.normal, directLight.direction );\n\t\tdirectLightColor_Diffuse = PI * directLight.color;\n\t\tvLightFront += saturate( dotNL ) * directLightColor_Diffuse;\n\t\t#ifdef DOUBLE_SIDED\n\t\t\tvLightBack += saturate( -dotNL ) * directLightColor_Diffuse;\n\t\t#endif\n\t}\n#endif\n#if NUM_HEMI_LIGHTS > 0\n\t#pragma unroll_loop\n\tfor ( int i = 0; i < NUM_HEMI_LIGHTS; i ++ ) {\n\t\tvLightFront += getHemisphereLightIrradiance( hemisphereLights[ i ], geometry );\n\t\t#ifdef DOUBLE_SIDED\n\t\t\tvLightBack += getHemisphereLightIrradiance( hemisphereLights[ i ], backGeometry );\n\t\t#endif\n\t}\n#endif\n",lights_pars_begin:"uniform vec3 ambientLightColor;\nvec3 getAmbientLightIrradiance( const in vec3 ambientLightColor ) {\n\tvec3 irradiance = ambientLightColor;\n\t#ifndef PHYSICALLY_CORRECT_LIGHTS\n\t\tirradiance *= PI;\n\t#endif\n\treturn irradiance;\n}\n#if NUM_DIR_LIGHTS > 0\n\tstruct DirectionalLight {\n\t\tvec3 direction;\n\t\tvec3 color;\n\t\tint shadow;\n\t\tfloat shadowBias;\n\t\tfloat shadowRadius;\n\t\tvec2 shadowMapSize;\n\t};\n\tuniform DirectionalLight directionalLights[ NUM_DIR_LIGHTS ];\n\tvoid getDirectionalDirectLightIrradiance( const in DirectionalLight directionalLight, const in GeometricContext geometry, out IncidentLight directLight ) {\n\t\tdirectLight.color = directionalLight.color;\n\t\tdirectLight.direction = directionalLight.direction;\n\t\tdirectLight.visible = true;\n\t}\n#endif\n#if NUM_POINT_LIGHTS > 0\n\tstruct PointLight {\n\t\tvec3 position;\n\t\tvec3 color;\n\t\tfloat distance;\n\t\tfloat decay;\n\t\tint shadow;\n\t\tfloat shadowBias;\n\t\tfloat shadowRadius;\n\t\tvec2 shadowMapSize;\n\t\tfloat shadowCameraNear;\n\t\tfloat shadowCameraFar;\n\t};\n\tuniform PointLight pointLights[ NUM_POINT_LIGHTS ];\n\tvoid getPointDirectLightIrradiance( const in PointLight pointLight, const in GeometricContext geometry, out IncidentLight directLight ) {\n\t\tvec3 lVector = pointLight.position - geometry.position;\n\t\tdirectLight.direction = normalize( lVector );\n\t\tfloat lightDistance = length( lVector );\n\t\tdirectLight.color = pointLight.color;\n\t\tdirectLight.color *= punctualLightIntensityToIrradianceFactor( lightDistance, pointLight.distance, pointLight.decay );\n\t\tdirectLight.visible = ( directLight.color != vec3( 0.0 ) );\n\t}\n#endif\n#if NUM_SPOT_LIGHTS > 0\n\tstruct SpotLight {\n\t\tvec3 position;\n\t\tvec3 direction;\n\t\tvec3 color;\n\t\tfloat distance;\n\t\tfloat decay;\n\t\tfloat coneCos;\n\t\tfloat penumbraCos;\n\t\tint shadow;\n\t\tfloat shadowBias;\n\t\tfloat shadowRadius;\n\t\tvec2 shadowMapSize;\n\t};\n\tuniform SpotLight spotLights[ NUM_SPOT_LIGHTS ];\n\tvoid getSpotDirectLightIrradiance( const in SpotLight spotLight, const in GeometricContext geometry, out IncidentLight directLight  ) {\n\t\tvec3 lVector = spotLight.position - geometry.position;\n\t\tdirectLight.direction = normalize( lVector );\n\t\tfloat lightDistance = length( lVector );\n\t\tfloat angleCos = dot( directLight.direction, spotLight.direction );\n\t\tif ( angleCos > spotLight.coneCos ) {\n\t\t\tfloat spotEffect = smoothstep( spotLight.coneCos, spotLight.penumbraCos, angleCos );\n\t\t\tdirectLight.color = spotLight.color;\n\t\t\tdirectLight.color *= spotEffect * punctualLightIntensityToIrradianceFactor( lightDistance, spotLight.distance, spotLight.decay );\n\t\t\tdirectLight.visible = true;\n\t\t} else {\n\t\t\tdirectLight.color = vec3( 0.0 );\n\t\t\tdirectLight.visible = false;\n\t\t}\n\t}\n#endif\n#if NUM_RECT_AREA_LIGHTS > 0\n\tstruct RectAreaLight {\n\t\tvec3 color;\n\t\tvec3 position;\n\t\tvec3 halfWidth;\n\t\tvec3 halfHeight;\n\t};\n\tuniform sampler2D ltc_1;\tuniform sampler2D ltc_2;\n\tuniform RectAreaLight rectAreaLights[ NUM_RECT_AREA_LIGHTS ];\n#endif\n#if NUM_HEMI_LIGHTS > 0\n\tstruct HemisphereLight {\n\t\tvec3 direction;\n\t\tvec3 skyColor;\n\t\tvec3 groundColor;\n\t};\n\tuniform HemisphereLight hemisphereLights[ NUM_HEMI_LIGHTS ];\n\tvec3 getHemisphereLightIrradiance( const in HemisphereLight hemiLight, const in GeometricContext geometry ) {\n\t\tfloat dotNL = dot( geometry.normal, hemiLight.direction );\n\t\tfloat hemiDiffuseWeight = 0.5 * dotNL + 0.5;\n\t\tvec3 irradiance = mix( hemiLight.groundColor, hemiLight.skyColor, hemiDiffuseWeight );\n\t\t#ifndef PHYSICALLY_CORRECT_LIGHTS\n\t\t\tirradiance *= PI;\n\t\t#endif\n\t\treturn irradiance;\n\t}\n#endif\n",lights_phong_fragment:"BlinnPhongMaterial material;\nmaterial.diffuseColor = diffuseColor.rgb;\nmaterial.specularColor = specular;\nmaterial.specularShininess = shininess;\nmaterial.specularStrength = specularStrength;\n",lights_phong_pars_fragment:"varying vec3 vViewPosition;\n#ifndef FLAT_SHADED\n\tvarying vec3 vNormal;\n#endif\nstruct BlinnPhongMaterial {\n\tvec3\tdiffuseColor;\n\tvec3\tspecularColor;\n\tfloat\tspecularShininess;\n\tfloat\tspecularStrength;\n};\nvoid RE_Direct_BlinnPhong( const in IncidentLight directLight, const in GeometricContext geometry, const in BlinnPhongMaterial material, inout ReflectedLight reflectedLight ) {\n\t#ifdef TOON\n\t\tvec3 irradiance = getGradientIrradiance( geometry.normal, directLight.direction ) * directLight.color;\n\t#else\n\t\tfloat dotNL = saturate( dot( geometry.normal, directLight.direction ) );\n\t\tvec3 irradiance = dotNL * directLight.color;\n\t#endif\n\t#ifndef PHYSICALLY_CORRECT_LIGHTS\n\t\tirradiance *= PI;\n\t#endif\n\treflectedLight.directDiffuse += irradiance * BRDF_Diffuse_Lambert( material.diffuseColor );\n\treflectedLight.directSpecular += irradiance * BRDF_Specular_BlinnPhong( directLight, geometry, material.specularColor, material.specularShininess ) * material.specularStrength;\n}\nvoid RE_IndirectDiffuse_BlinnPhong( const in vec3 irradiance, const in GeometricContext geometry, const in BlinnPhongMaterial material, inout ReflectedLight reflectedLight ) {\n\treflectedLight.indirectDiffuse += irradiance * BRDF_Diffuse_Lambert( material.diffuseColor );\n}\n#define RE_Direct\t\t\t\tRE_Direct_BlinnPhong\n#define RE_IndirectDiffuse\t\tRE_IndirectDiffuse_BlinnPhong\n#define Material_LightProbeLOD( material )\t(0)\n",lights_physical_fragment:"PhysicalMaterial material;\nmaterial.diffuseColor = diffuseColor.rgb * ( 1.0 - metalnessFactor );\nmaterial.specularRoughness = clamp( roughnessFactor, 0.04, 1.0 );\n#ifdef STANDARD\n\tmaterial.specularColor = mix( vec3( DEFAULT_SPECULAR_COEFFICIENT ), diffuseColor.rgb, metalnessFactor );\n#else\n\tmaterial.specularColor = mix( vec3( MAXIMUM_SPECULAR_COEFFICIENT * pow2( reflectivity ) ), diffuseColor.rgb, metalnessFactor );\n\tmaterial.clearCoat = saturate( clearCoat );\tmaterial.clearCoatRoughness = clamp( clearCoatRoughness, 0.04, 1.0 );\n#endif\n",lights_physical_pars_fragment:"struct PhysicalMaterial {\n\tvec3\tdiffuseColor;\n\tfloat\tspecularRoughness;\n\tvec3\tspecularColor;\n\t#ifndef STANDARD\n\t\tfloat clearCoat;\n\t\tfloat clearCoatRoughness;\n\t#endif\n};\n#define MAXIMUM_SPECULAR_COEFFICIENT 0.16\n#define DEFAULT_SPECULAR_COEFFICIENT 0.04\nfloat clearCoatDHRApprox( const in float roughness, const in float dotNL ) {\n\treturn DEFAULT_SPECULAR_COEFFICIENT + ( 1.0 - DEFAULT_SPECULAR_COEFFICIENT ) * ( pow( 1.0 - dotNL, 5.0 ) * pow( 1.0 - roughness, 2.0 ) );\n}\n#if NUM_RECT_AREA_LIGHTS > 0\n\tvoid RE_Direct_RectArea_Physical( const in RectAreaLight rectAreaLight, const in GeometricContext geometry, const in PhysicalMaterial material, inout ReflectedLight reflectedLight ) {\n\t\tvec3 normal = geometry.normal;\n\t\tvec3 viewDir = geometry.viewDir;\n\t\tvec3 position = geometry.position;\n\t\tvec3 lightPos = rectAreaLight.position;\n\t\tvec3 halfWidth = rectAreaLight.halfWidth;\n\t\tvec3 halfHeight = rectAreaLight.halfHeight;\n\t\tvec3 lightColor = rectAreaLight.color;\n\t\tfloat roughness = material.specularRoughness;\n\t\tvec3 rectCoords[ 4 ];\n\t\trectCoords[ 0 ] = lightPos - halfWidth - halfHeight;\t\trectCoords[ 1 ] = lightPos + halfWidth - halfHeight;\n\t\trectCoords[ 2 ] = lightPos + halfWidth + halfHeight;\n\t\trectCoords[ 3 ] = lightPos - halfWidth + halfHeight;\n\t\tvec2 uv = LTC_Uv( normal, viewDir, roughness );\n\t\tvec4 t1 = texture2D( ltc_1, uv );\n\t\tvec4 t2 = texture2D( ltc_2, uv );\n\t\tmat3 mInv = mat3(\n\t\t\tvec3( t1.x, 0, t1.y ),\n\t\t\tvec3(    0, 1,    0 ),\n\t\t\tvec3( t1.z, 0, t1.w )\n\t\t);\n\t\tvec3 fresnel = ( material.specularColor * t2.x + ( vec3( 1.0 ) - material.specularColor ) * t2.y );\n\t\treflectedLight.directSpecular += lightColor * fresnel * LTC_Evaluate( normal, viewDir, position, mInv, rectCoords );\n\t\treflectedLight.directDiffuse += lightColor * material.diffuseColor * LTC_Evaluate( normal, viewDir, position, mat3( 1.0 ), rectCoords );\n\t}\n#endif\nvoid RE_Direct_Physical( const in IncidentLight directLight, const in GeometricContext geometry, const in PhysicalMaterial material, inout ReflectedLight reflectedLight ) {\n\tfloat dotNL = saturate( dot( geometry.normal, directLight.direction ) );\n\tvec3 irradiance = dotNL * directLight.color;\n\t#ifndef PHYSICALLY_CORRECT_LIGHTS\n\t\tirradiance *= PI;\n\t#endif\n\t#ifndef STANDARD\n\t\tfloat clearCoatDHR = material.clearCoat * clearCoatDHRApprox( material.clearCoatRoughness, dotNL );\n\t#else\n\t\tfloat clearCoatDHR = 0.0;\n\t#endif\n\treflectedLight.directSpecular += ( 1.0 - clearCoatDHR ) * irradiance * BRDF_Specular_GGX( directLight, geometry, material.specularColor, material.specularRoughness );\n\treflectedLight.directDiffuse += ( 1.0 - clearCoatDHR ) * irradiance * BRDF_Diffuse_Lambert( material.diffuseColor );\n\t#ifndef STANDARD\n\t\treflectedLight.directSpecular += irradiance * material.clearCoat * BRDF_Specular_GGX( directLight, geometry, vec3( DEFAULT_SPECULAR_COEFFICIENT ), material.clearCoatRoughness );\n\t#endif\n}\nvoid RE_IndirectDiffuse_Physical( const in vec3 irradiance, const in GeometricContext geometry, const in PhysicalMaterial material, inout ReflectedLight reflectedLight ) {\n\treflectedLight.indirectDiffuse += irradiance * BRDF_Diffuse_Lambert( material.diffuseColor );\n}\nvoid RE_IndirectSpecular_Physical( const in vec3 radiance, const in vec3 clearCoatRadiance, const in GeometricContext geometry, const in PhysicalMaterial material, inout ReflectedLight reflectedLight ) {\n\t#ifndef STANDARD\n\t\tfloat dotNV = saturate( dot( geometry.normal, geometry.viewDir ) );\n\t\tfloat dotNL = dotNV;\n\t\tfloat clearCoatDHR = material.clearCoat * clearCoatDHRApprox( material.clearCoatRoughness, dotNL );\n\t#else\n\t\tfloat clearCoatDHR = 0.0;\n\t#endif\n\treflectedLight.indirectSpecular += ( 1.0 - clearCoatDHR ) * radiance * BRDF_Specular_GGX_Environment( geometry, material.specularColor, material.specularRoughness );\n\t#ifndef STANDARD\n\t\treflectedLight.indirectSpecular += clearCoatRadiance * material.clearCoat * BRDF_Specular_GGX_Environment( geometry, vec3( DEFAULT_SPECULAR_COEFFICIENT ), material.clearCoatRoughness );\n\t#endif\n}\n#define RE_Direct\t\t\t\tRE_Direct_Physical\n#define RE_Direct_RectArea\t\tRE_Direct_RectArea_Physical\n#define RE_IndirectDiffuse\t\tRE_IndirectDiffuse_Physical\n#define RE_IndirectSpecular\t\tRE_IndirectSpecular_Physical\n#define Material_BlinnShininessExponent( material )   GGXRoughnessToBlinnExponent( material.specularRoughness )\n#define Material_ClearCoat_BlinnShininessExponent( material )   GGXRoughnessToBlinnExponent( material.clearCoatRoughness )\nfloat computeSpecularOcclusion( const in float dotNV, const in float ambientOcclusion, const in float roughness ) {\n\treturn saturate( pow( dotNV + ambientOcclusion, exp2( - 16.0 * roughness - 1.0 ) ) - 1.0 + ambientOcclusion );\n}\n",lights_fragment_begin:"\nGeometricContext geometry;\ngeometry.position = - vViewPosition;\ngeometry.normal = normal;\ngeometry.viewDir = normalize( vViewPosition );\nIncidentLight directLight;\n#if ( NUM_POINT_LIGHTS > 0 ) && defined( RE_Direct )\n\tPointLight pointLight;\n\t#pragma unroll_loop\n\tfor ( int i = 0; i < NUM_POINT_LIGHTS; i ++ ) {\n\t\tpointLight = pointLights[ i ];\n\t\tgetPointDirectLightIrradiance( pointLight, geometry, directLight );\n\t\t#ifdef USE_SHADOWMAP\n\t\tdirectLight.color *= all( bvec2( pointLight.shadow, directLight.visible ) ) ? getPointShadow( pointShadowMap[ i ], pointLight.shadowMapSize, pointLight.shadowBias, pointLight.shadowRadius, vPointShadowCoord[ i ], pointLight.shadowCameraNear, pointLight.shadowCameraFar ) : 1.0;\n\t\t#endif\n\t\tRE_Direct( directLight, geometry, material, reflectedLight );\n\t}\n#endif\n#if ( NUM_SPOT_LIGHTS > 0 ) && defined( RE_Direct )\n\tSpotLight spotLight;\n\t#pragma unroll_loop\n\tfor ( int i = 0; i < NUM_SPOT_LIGHTS; i ++ ) {\n\t\tspotLight = spotLights[ i ];\n\t\tgetSpotDirectLightIrradiance( spotLight, geometry, directLight );\n\t\t#ifdef USE_SHADOWMAP\n\t\tdirectLight.color *= all( bvec2( spotLight.shadow, directLight.visible ) ) ? getShadow( spotShadowMap[ i ], spotLight.shadowMapSize, spotLight.shadowBias, spotLight.shadowRadius, vSpotShadowCoord[ i ] ) : 1.0;\n\t\t#endif\n\t\tRE_Direct( directLight, geometry, material, reflectedLight );\n\t}\n#endif\n#if ( NUM_DIR_LIGHTS > 0 ) && defined( RE_Direct )\n\tDirectionalLight directionalLight;\n\t#pragma unroll_loop\n\tfor ( int i = 0; i < NUM_DIR_LIGHTS; i ++ ) {\n\t\tdirectionalLight = directionalLights[ i ];\n\t\tgetDirectionalDirectLightIrradiance( directionalLight, geometry, directLight );\n\t\t#ifdef USE_SHADOWMAP\n\t\tdirectLight.color *= all( bvec2( directionalLight.shadow, directLight.visible ) ) ? getShadow( directionalShadowMap[ i ], directionalLight.shadowMapSize, directionalLight.shadowBias, directionalLight.shadowRadius, vDirectionalShadowCoord[ i ] ) : 1.0;\n\t\t#endif\n\t\tRE_Direct( directLight, geometry, material, reflectedLight );\n\t}\n#endif\n#if ( NUM_RECT_AREA_LIGHTS > 0 ) && defined( RE_Direct_RectArea )\n\tRectAreaLight rectAreaLight;\n\t#pragma unroll_loop\n\tfor ( int i = 0; i < NUM_RECT_AREA_LIGHTS; i ++ ) {\n\t\trectAreaLight = rectAreaLights[ i ];\n\t\tRE_Direct_RectArea( rectAreaLight, geometry, material, reflectedLight );\n\t}\n#endif\n#if defined( RE_IndirectDiffuse )\n\tvec3 irradiance = getAmbientLightIrradiance( ambientLightColor );\n\t#if ( NUM_HEMI_LIGHTS > 0 )\n\t\t#pragma unroll_loop\n\t\tfor ( int i = 0; i < NUM_HEMI_LIGHTS; i ++ ) {\n\t\t\tirradiance += getHemisphereLightIrradiance( hemisphereLights[ i ], geometry );\n\t\t}\n\t#endif\n#endif\n#if defined( RE_IndirectSpecular )\n\tvec3 radiance = vec3( 0.0 );\n\tvec3 clearCoatRadiance = vec3( 0.0 );\n#endif\n",lights_fragment_maps:"#if defined( RE_IndirectDiffuse )\n\t#ifdef USE_LIGHTMAP\n\t\tvec3 lightMapIrradiance = texture2D( lightMap, vUv2 ).xyz * lightMapIntensity;\n\t\t#ifndef PHYSICALLY_CORRECT_LIGHTS\n\t\t\tlightMapIrradiance *= PI;\n\t\t#endif\n\t\tirradiance += lightMapIrradiance;\n\t#endif\n\t#if defined( USE_ENVMAP ) && defined( PHYSICAL ) && defined( ENVMAP_TYPE_CUBE_UV )\n\t\tirradiance += getLightProbeIndirectIrradiance( geometry, maxMipLevel );\n\t#endif\n#endif\n#if defined( USE_ENVMAP ) && defined( RE_IndirectSpecular )\n\tradiance += getLightProbeIndirectRadiance( geometry, Material_BlinnShininessExponent( material ), maxMipLevel );\n\t#ifndef STANDARD\n\t\tclearCoatRadiance += getLightProbeIndirectRadiance( geometry, Material_ClearCoat_BlinnShininessExponent( material ), maxMipLevel );\n\t#endif\n#endif\n",lights_fragment_end:"#if defined( RE_IndirectDiffuse )\n\tRE_IndirectDiffuse( irradiance, geometry, material, reflectedLight );\n#endif\n#if defined( RE_IndirectSpecular )\n\tRE_IndirectSpecular( radiance, clearCoatRadiance, geometry, material, reflectedLight );\n#endif\n",logdepthbuf_fragment:"#if defined( USE_LOGDEPTHBUF ) && defined( USE_LOGDEPTHBUF_EXT )\n\tgl_FragDepthEXT = log2( vFragDepth ) * logDepthBufFC * 0.5;\n#endif",logdepthbuf_pars_fragment:"#ifdef USE_LOGDEPTHBUF\n\tuniform float logDepthBufFC;\n\t#ifdef USE_LOGDEPTHBUF_EXT\n\t\tvarying float vFragDepth;\n\t#endif\n#endif\n",logdepthbuf_pars_vertex:"#ifdef USE_LOGDEPTHBUF\n\t#ifdef USE_LOGDEPTHBUF_EXT\n\t\tvarying float vFragDepth;\n\t#endif\n\tuniform float logDepthBufFC;\n#endif",logdepthbuf_vertex:"#ifdef USE_LOGDEPTHBUF\n\t#ifdef USE_LOGDEPTHBUF_EXT\n\t\tvFragDepth = 1.0 + gl_Position.w;\n\t#else\n\t\tgl_Position.z = log2( max( EPSILON, gl_Position.w + 1.0 ) ) * logDepthBufFC - 1.0;\n\t\tgl_Position.z *= gl_Position.w;\n\t#endif\n#endif\n",map_fragment:"#ifdef USE_MAP\n\tvec4 texelColor = texture2D( map, vUv );\n\ttexelColor = mapTexelToLinear( texelColor );\n\tdiffuseColor *= texelColor;\n#endif\n",map_pars_fragment:"#ifdef USE_MAP\n\tuniform sampler2D map;\n#endif\n",map_particle_fragment:"#ifdef USE_MAP\n\tvec2 uv = ( uvTransform * vec3( gl_PointCoord.x, 1.0 - gl_PointCoord.y, 1 ) ).xy;\n\tvec4 mapTexel = texture2D( map, uv );\n\tdiffuseColor *= mapTexelToLinear( mapTexel );\n#endif\n",map_particle_pars_fragment:"#ifdef USE_MAP\n\tuniform mat3 uvTransform;\n\tuniform sampler2D map;\n#endif\n",metalnessmap_fragment:"float metalnessFactor = metalness;\n#ifdef USE_METALNESSMAP\n\tvec4 texelMetalness = texture2D( metalnessMap, vUv );\n\tmetalnessFactor *= texelMetalness.b;\n#endif\n",metalnessmap_pars_fragment:"#ifdef USE_METALNESSMAP\n\tuniform sampler2D metalnessMap;\n#endif",morphnormal_vertex:"#ifdef USE_MORPHNORMALS\n\tobjectNormal += ( morphNormal0 - normal ) * morphTargetInfluences[ 0 ];\n\tobjectNormal += ( morphNormal1 - normal ) * morphTargetInfluences[ 1 ];\n\tobjectNormal += ( morphNormal2 - normal ) * morphTargetInfluences[ 2 ];\n\tobjectNormal += ( morphNormal3 - normal ) * morphTargetInfluences[ 3 ];\n#endif\n",morphtarget_pars_vertex:"#ifdef USE_MORPHTARGETS\n\t#ifndef USE_MORPHNORMALS\n\tuniform float morphTargetInfluences[ 8 ];\n\t#else\n\tuniform float morphTargetInfluences[ 4 ];\n\t#endif\n#endif",morphtarget_vertex:"#ifdef USE_MORPHTARGETS\n\ttransformed += ( morphTarget0 - position ) * morphTargetInfluences[ 0 ];\n\ttransformed += ( morphTarget1 - position ) * morphTargetInfluences[ 1 ];\n\ttransformed += ( morphTarget2 - position ) * morphTargetInfluences[ 2 ];\n\ttransformed += ( morphTarget3 - position ) * morphTargetInfluences[ 3 ];\n\t#ifndef USE_MORPHNORMALS\n\ttransformed += ( morphTarget4 - position ) * morphTargetInfluences[ 4 ];\n\ttransformed += ( morphTarget5 - position ) * morphTargetInfluences[ 5 ];\n\ttransformed += ( morphTarget6 - position ) * morphTargetInfluences[ 6 ];\n\ttransformed += ( morphTarget7 - position ) * morphTargetInfluences[ 7 ];\n\t#endif\n#endif\n",normal_fragment_begin:"#ifdef FLAT_SHADED\n\tvec3 fdx = vec3( dFdx( vViewPosition.x ), dFdx( vViewPosition.y ), dFdx( vViewPosition.z ) );\n\tvec3 fdy = vec3( dFdy( vViewPosition.x ), dFdy( vViewPosition.y ), dFdy( vViewPosition.z ) );\n\tvec3 normal = normalize( cross( fdx, fdy ) );\n#else\n\tvec3 normal = normalize( vNormal );\n\t#ifdef DOUBLE_SIDED\n\t\tnormal = normal * ( float( gl_FrontFacing ) * 2.0 - 1.0 );\n\t#endif\n#endif\n",normal_fragment_maps:"#ifdef USE_NORMALMAP\n\t#ifdef OBJECTSPACE_NORMALMAP\n\t\tnormal = texture2D( normalMap, vUv ).xyz * 2.0 - 1.0;\n\t\t#ifdef FLIP_SIDED\n\t\t\tnormal = - normal;\n\t\t#endif\n\t\t#ifdef DOUBLE_SIDED\n\t\t\tnormal = normal * ( float( gl_FrontFacing ) * 2.0 - 1.0 );\n\t\t#endif\n\t\tnormal = normalize( normalMatrix * normal );\n\t#else\n\t\tnormal = perturbNormal2Arb( -vViewPosition, normal );\n\t#endif\n#elif defined( USE_BUMPMAP )\n\tnormal = perturbNormalArb( -vViewPosition, normal, dHdxy_fwd() );\n#endif\n",normalmap_pars_fragment:"#ifdef USE_NORMALMAP\n\tuniform sampler2D normalMap;\n\tuniform vec2 normalScale;\n\t#ifdef OBJECTSPACE_NORMALMAP\n\t\tuniform mat3 normalMatrix;\n\t#else\n\t\tvec3 perturbNormal2Arb( vec3 eye_pos, vec3 surf_norm ) {\n\t\t\tvec3 q0 = vec3( dFdx( eye_pos.x ), dFdx( eye_pos.y ), dFdx( eye_pos.z ) );\n\t\t\tvec3 q1 = vec3( dFdy( eye_pos.x ), dFdy( eye_pos.y ), dFdy( eye_pos.z ) );\n\t\t\tvec2 st0 = dFdx( vUv.st );\n\t\t\tvec2 st1 = dFdy( vUv.st );\n\t\t\tfloat scale = sign( st1.t * st0.s - st0.t * st1.s );\n\t\t\tvec3 S = normalize( ( q0 * st1.t - q1 * st0.t ) * scale );\n\t\t\tvec3 T = normalize( ( - q0 * st1.s + q1 * st0.s ) * scale );\n\t\t\tvec3 N = normalize( surf_norm );\n\t\t\tmat3 tsn = mat3( S, T, N );\n\t\t\tvec3 mapN = texture2D( normalMap, vUv ).xyz * 2.0 - 1.0;\n\t\t\tmapN.xy *= normalScale;\n\t\t\tmapN.xy *= ( float( gl_FrontFacing ) * 2.0 - 1.0 );\n\t\t\treturn normalize( tsn * mapN );\n\t\t}\n\t#endif\n#endif\n",packing:"vec3 packNormalToRGB( const in vec3 normal ) {\n\treturn normalize( normal ) * 0.5 + 0.5;\n}\nvec3 unpackRGBToNormal( const in vec3 rgb ) {\n\treturn 2.0 * rgb.xyz - 1.0;\n}\nconst float PackUpscale = 256. / 255.;const float UnpackDownscale = 255. / 256.;\nconst vec3 PackFactors = vec3( 256. * 256. * 256., 256. * 256.,  256. );\nconst vec4 UnpackFactors = UnpackDownscale / vec4( PackFactors, 1. );\nconst float ShiftRight8 = 1. / 256.;\nvec4 packDepthToRGBA( const in float v ) {\n\tvec4 r = vec4( fract( v * PackFactors ), v );\n\tr.yzw -= r.xyz * ShiftRight8;\treturn r * PackUpscale;\n}\nfloat unpackRGBAToDepth( const in vec4 v ) {\n\treturn dot( v, UnpackFactors );\n}\nfloat viewZToOrthographicDepth( const in float viewZ, const in float near, const in float far ) {\n\treturn ( viewZ + near ) / ( near - far );\n}\nfloat orthographicDepthToViewZ( const in float linearClipZ, const in float near, const in float far ) {\n\treturn linearClipZ * ( near - far ) - near;\n}\nfloat viewZToPerspectiveDepth( const in float viewZ, const in float near, const in float far ) {\n\treturn (( near + viewZ ) * far ) / (( far - near ) * viewZ );\n}\nfloat perspectiveDepthToViewZ( const in float invClipZ, const in float near, const in float far ) {\n\treturn ( near * far ) / ( ( far - near ) * invClipZ - far );\n}\n",premultiplied_alpha_fragment:"#ifdef PREMULTIPLIED_ALPHA\n\tgl_FragColor.rgb *= gl_FragColor.a;\n#endif\n",project_vertex:"vec4 mvPosition = modelViewMatrix * vec4( transformed, 1.0 );\ngl_Position = projectionMatrix * mvPosition;\n",dithering_fragment:"#if defined( DITHERING )\n  gl_FragColor.rgb = dithering( gl_FragColor.rgb );\n#endif\n",dithering_pars_fragment:"#if defined( DITHERING )\n\tvec3 dithering( vec3 color ) {\n\t\tfloat grid_position = rand( gl_FragCoord.xy );\n\t\tvec3 dither_shift_RGB = vec3( 0.25 / 255.0, -0.25 / 255.0, 0.25 / 255.0 );\n\t\tdither_shift_RGB = mix( 2.0 * dither_shift_RGB, -2.0 * dither_shift_RGB, grid_position );\n\t\treturn color + dither_shift_RGB;\n\t}\n#endif\n",roughnessmap_fragment:"float roughnessFactor = roughness;\n#ifdef USE_ROUGHNESSMAP\n\tvec4 texelRoughness = texture2D( roughnessMap, vUv );\n\troughnessFactor *= texelRoughness.g;\n#endif\n",roughnessmap_pars_fragment:"#ifdef USE_ROUGHNESSMAP\n\tuniform sampler2D roughnessMap;\n#endif",shadowmap_pars_fragment:"#ifdef USE_SHADOWMAP\n\t#if NUM_DIR_LIGHTS > 0\n\t\tuniform sampler2D directionalShadowMap[ NUM_DIR_LIGHTS ];\n\t\tvarying vec4 vDirectionalShadowCoord[ NUM_DIR_LIGHTS ];\n\t#endif\n\t#if NUM_SPOT_LIGHTS > 0\n\t\tuniform sampler2D spotShadowMap[ NUM_SPOT_LIGHTS ];\n\t\tvarying vec4 vSpotShadowCoord[ NUM_SPOT_LIGHTS ];\n\t#endif\n\t#if NUM_POINT_LIGHTS > 0\n\t\tuniform sampler2D pointShadowMap[ NUM_POINT_LIGHTS ];\n\t\tvarying vec4 vPointShadowCoord[ NUM_POINT_LIGHTS ];\n\t#endif\n\tfloat texture2DCompare( sampler2D depths, vec2 uv, float compare ) {\n\t\treturn step( compare, unpackRGBAToDepth( texture2D( depths, uv ) ) );\n\t}\n\tfloat texture2DShadowLerp( sampler2D depths, vec2 size, vec2 uv, float compare ) {\n\t\tconst vec2 offset = vec2( 0.0, 1.0 );\n\t\tvec2 texelSize = vec2( 1.0 ) / size;\n\t\tvec2 centroidUV = floor( uv * size + 0.5 ) / size;\n\t\tfloat lb = texture2DCompare( depths, centroidUV + texelSize * offset.xx, compare );\n\t\tfloat lt = texture2DCompare( depths, centroidUV + texelSize * offset.xy, compare );\n\t\tfloat rb = texture2DCompare( depths, centroidUV + texelSize * offset.yx, compare );\n\t\tfloat rt = texture2DCompare( depths, centroidUV + texelSize * offset.yy, compare );\n\t\tvec2 f = fract( uv * size + 0.5 );\n\t\tfloat a = mix( lb, lt, f.y );\n\t\tfloat b = mix( rb, rt, f.y );\n\t\tfloat c = mix( a, b, f.x );\n\t\treturn c;\n\t}\n\tfloat getShadow( sampler2D shadowMap, vec2 shadowMapSize, float shadowBias, float shadowRadius, vec4 shadowCoord ) {\n\t\tfloat shadow = 1.0;\n\t\tshadowCoord.xyz /= shadowCoord.w;\n\t\tshadowCoord.z += shadowBias;\n\t\tbvec4 inFrustumVec = bvec4 ( shadowCoord.x >= 0.0, shadowCoord.x <= 1.0, shadowCoord.y >= 0.0, shadowCoord.y <= 1.0 );\n\t\tbool inFrustum = all( inFrustumVec );\n\t\tbvec2 frustumTestVec = bvec2( inFrustum, shadowCoord.z <= 1.0 );\n\t\tbool frustumTest = all( frustumTestVec );\n\t\tif ( frustumTest ) {\n\t\t#if defined( SHADOWMAP_TYPE_PCF )\n\t\t\tvec2 texelSize = vec2( 1.0 ) / shadowMapSize;\n\t\t\tfloat dx0 = - texelSize.x * shadowRadius;\n\t\t\tfloat dy0 = - texelSize.y * shadowRadius;\n\t\t\tfloat dx1 = + texelSize.x * shadowRadius;\n\t\t\tfloat dy1 = + texelSize.y * shadowRadius;\n\t\t\tshadow = (\n\t\t\t\ttexture2DCompare( shadowMap, shadowCoord.xy + vec2( dx0, dy0 ), shadowCoord.z ) +\n\t\t\t\ttexture2DCompare( shadowMap, shadowCoord.xy + vec2( 0.0, dy0 ), shadowCoord.z ) +\n\t\t\t\ttexture2DCompare( shadowMap, shadowCoord.xy + vec2( dx1, dy0 ), shadowCoord.z ) +\n\t\t\t\ttexture2DCompare( shadowMap, shadowCoord.xy + vec2( dx0, 0.0 ), shadowCoord.z ) +\n\t\t\t\ttexture2DCompare( shadowMap, shadowCoord.xy, shadowCoord.z ) +\n\t\t\t\ttexture2DCompare( shadowMap, shadowCoord.xy + vec2( dx1, 0.0 ), shadowCoord.z ) +\n\t\t\t\ttexture2DCompare( shadowMap, shadowCoord.xy + vec2( dx0, dy1 ), shadowCoord.z ) +\n\t\t\t\ttexture2DCompare( shadowMap, shadowCoord.xy + vec2( 0.0, dy1 ), shadowCoord.z ) +\n\t\t\t\ttexture2DCompare( shadowMap, shadowCoord.xy + vec2( dx1, dy1 ), shadowCoord.z )\n\t\t\t) * ( 1.0 / 9.0 );\n\t\t#elif defined( SHADOWMAP_TYPE_PCF_SOFT )\n\t\t\tvec2 texelSize = vec2( 1.0 ) / shadowMapSize;\n\t\t\tfloat dx0 = - texelSize.x * shadowRadius;\n\t\t\tfloat dy0 = - texelSize.y * shadowRadius;\n\t\t\tfloat dx1 = + texelSize.x * shadowRadius;\n\t\t\tfloat dy1 = + texelSize.y * shadowRadius;\n\t\t\tshadow = (\n\t\t\t\ttexture2DShadowLerp( shadowMap, shadowMapSize, shadowCoord.xy + vec2( dx0, dy0 ), shadowCoord.z ) +\n\t\t\t\ttexture2DShadowLerp( shadowMap, shadowMapSize, shadowCoord.xy + vec2( 0.0, dy0 ), shadowCoord.z ) +\n\t\t\t\ttexture2DShadowLerp( shadowMap, shadowMapSize, shadowCoord.xy + vec2( dx1, dy0 ), shadowCoord.z ) +\n\t\t\t\ttexture2DShadowLerp( shadowMap, shadowMapSize, shadowCoord.xy + vec2( dx0, 0.0 ), shadowCoord.z ) +\n\t\t\t\ttexture2DShadowLerp( shadowMap, shadowMapSize, shadowCoord.xy, shadowCoord.z ) +\n\t\t\t\ttexture2DShadowLerp( shadowMap, shadowMapSize, shadowCoord.xy + vec2( dx1, 0.0 ), shadowCoord.z ) +\n\t\t\t\ttexture2DShadowLerp( shadowMap, shadowMapSize, shadowCoord.xy + vec2( dx0, dy1 ), shadowCoord.z ) +\n\t\t\t\ttexture2DShadowLerp( shadowMap, shadowMapSize, shadowCoord.xy + vec2( 0.0, dy1 ), shadowCoord.z ) +\n\t\t\t\ttexture2DShadowLerp( shadowMap, shadowMapSize, shadowCoord.xy + vec2( dx1, dy1 ), shadowCoord.z )\n\t\t\t) * ( 1.0 / 9.0 );\n\t\t#else\n\t\t\tshadow = texture2DCompare( shadowMap, shadowCoord.xy, shadowCoord.z );\n\t\t#endif\n\t\t}\n\t\treturn shadow;\n\t}\n\tvec2 cubeToUV( vec3 v, float texelSizeY ) {\n\t\tvec3 absV = abs( v );\n\t\tfloat scaleToCube = 1.0 / max( absV.x, max( absV.y, absV.z ) );\n\t\tabsV *= scaleToCube;\n\t\tv *= scaleToCube * ( 1.0 - 2.0 * texelSizeY );\n\t\tvec2 planar = v.xy;\n\t\tfloat almostATexel = 1.5 * texelSizeY;\n\t\tfloat almostOne = 1.0 - almostATexel;\n\t\tif ( absV.z >= almostOne ) {\n\t\t\tif ( v.z > 0.0 )\n\t\t\t\tplanar.x = 4.0 - v.x;\n\t\t} else if ( absV.x >= almostOne ) {\n\t\t\tfloat signX = sign( v.x );\n\t\t\tplanar.x = v.z * signX + 2.0 * signX;\n\t\t} else if ( absV.y >= almostOne ) {\n\t\t\tfloat signY = sign( v.y );\n\t\t\tplanar.x = v.x + 2.0 * signY + 2.0;\n\t\t\tplanar.y = v.z * signY - 2.0;\n\t\t}\n\t\treturn vec2( 0.125, 0.25 ) * planar + vec2( 0.375, 0.75 );\n\t}\n\tfloat getPointShadow( sampler2D shadowMap, vec2 shadowMapSize, float shadowBias, float shadowRadius, vec4 shadowCoord, float shadowCameraNear, float shadowCameraFar ) {\n\t\tvec2 texelSize = vec2( 1.0 ) / ( shadowMapSize * vec2( 4.0, 2.0 ) );\n\t\tvec3 lightToPosition = shadowCoord.xyz;\n\t\tfloat dp = ( length( lightToPosition ) - shadowCameraNear ) / ( shadowCameraFar - shadowCameraNear );\t\tdp += shadowBias;\n\t\tvec3 bd3D = normalize( lightToPosition );\n\t\t#if defined( SHADOWMAP_TYPE_PCF ) || defined( SHADOWMAP_TYPE_PCF_SOFT )\n\t\t\tvec2 offset = vec2( - 1, 1 ) * shadowRadius * texelSize.y;\n\t\t\treturn (\n\t\t\t\ttexture2DCompare( shadowMap, cubeToUV( bd3D + offset.xyy, texelSize.y ), dp ) +\n\t\t\t\ttexture2DCompare( shadowMap, cubeToUV( bd3D + offset.yyy, texelSize.y ), dp ) +\n\t\t\t\ttexture2DCompare( shadowMap, cubeToUV( bd3D + offset.xyx, texelSize.y ), dp ) +\n\t\t\t\ttexture2DCompare( shadowMap, cubeToUV( bd3D + offset.yyx, texelSize.y ), dp ) +\n\t\t\t\ttexture2DCompare( shadowMap, cubeToUV( bd3D, texelSize.y ), dp ) +\n\t\t\t\ttexture2DCompare( shadowMap, cubeToUV( bd3D + offset.xxy, texelSize.y ), dp ) +\n\t\t\t\ttexture2DCompare( shadowMap, cubeToUV( bd3D + offset.yxy, texelSize.y ), dp ) +\n\t\t\t\ttexture2DCompare( shadowMap, cubeToUV( bd3D + offset.xxx, texelSize.y ), dp ) +\n\t\t\t\ttexture2DCompare( shadowMap, cubeToUV( bd3D + offset.yxx, texelSize.y ), dp )\n\t\t\t) * ( 1.0 / 9.0 );\n\t\t#else\n\t\t\treturn texture2DCompare( shadowMap, cubeToUV( bd3D, texelSize.y ), dp );\n\t\t#endif\n\t}\n#endif\n",shadowmap_pars_vertex:"#ifdef USE_SHADOWMAP\n\t#if NUM_DIR_LIGHTS > 0\n\t\tuniform mat4 directionalShadowMatrix[ NUM_DIR_LIGHTS ];\n\t\tvarying vec4 vDirectionalShadowCoord[ NUM_DIR_LIGHTS ];\n\t#endif\n\t#if NUM_SPOT_LIGHTS > 0\n\t\tuniform mat4 spotShadowMatrix[ NUM_SPOT_LIGHTS ];\n\t\tvarying vec4 vSpotShadowCoord[ NUM_SPOT_LIGHTS ];\n\t#endif\n\t#if NUM_POINT_LIGHTS > 0\n\t\tuniform mat4 pointShadowMatrix[ NUM_POINT_LIGHTS ];\n\t\tvarying vec4 vPointShadowCoord[ NUM_POINT_LIGHTS ];\n\t#endif\n#endif\n",shadowmap_vertex:"#ifdef USE_SHADOWMAP\n\t#if NUM_DIR_LIGHTS > 0\n\t#pragma unroll_loop\n\tfor ( int i = 0; i < NUM_DIR_LIGHTS; i ++ ) {\n\t\tvDirectionalShadowCoord[ i ] = directionalShadowMatrix[ i ] * worldPosition;\n\t}\n\t#endif\n\t#if NUM_SPOT_LIGHTS > 0\n\t#pragma unroll_loop\n\tfor ( int i = 0; i < NUM_SPOT_LIGHTS; i ++ ) {\n\t\tvSpotShadowCoord[ i ] = spotShadowMatrix[ i ] * worldPosition;\n\t}\n\t#endif\n\t#if NUM_POINT_LIGHTS > 0\n\t#pragma unroll_loop\n\tfor ( int i = 0; i < NUM_POINT_LIGHTS; i ++ ) {\n\t\tvPointShadowCoord[ i ] = pointShadowMatrix[ i ] * worldPosition;\n\t}\n\t#endif\n#endif\n",shadowmask_pars_fragment:"float getShadowMask() {\n\tfloat shadow = 1.0;\n\t#ifdef USE_SHADOWMAP\n\t#if NUM_DIR_LIGHTS > 0\n\tDirectionalLight directionalLight;\n\t#pragma unroll_loop\n\tfor ( int i = 0; i < NUM_DIR_LIGHTS; i ++ ) {\n\t\tdirectionalLight = directionalLights[ i ];\n\t\tshadow *= bool( directionalLight.shadow ) ? getShadow( directionalShadowMap[ i ], directionalLight.shadowMapSize, directionalLight.shadowBias, directionalLight.shadowRadius, vDirectionalShadowCoord[ i ] ) : 1.0;\n\t}\n\t#endif\n\t#if NUM_SPOT_LIGHTS > 0\n\tSpotLight spotLight;\n\t#pragma unroll_loop\n\tfor ( int i = 0; i < NUM_SPOT_LIGHTS; i ++ ) {\n\t\tspotLight = spotLights[ i ];\n\t\tshadow *= bool( spotLight.shadow ) ? getShadow( spotShadowMap[ i ], spotLight.shadowMapSize, spotLight.shadowBias, spotLight.shadowRadius, vSpotShadowCoord[ i ] ) : 1.0;\n\t}\n\t#endif\n\t#if NUM_POINT_LIGHTS > 0\n\tPointLight pointLight;\n\t#pragma unroll_loop\n\tfor ( int i = 0; i < NUM_POINT_LIGHTS; i ++ ) {\n\t\tpointLight = pointLights[ i ];\n\t\tshadow *= bool( pointLight.shadow ) ? getPointShadow( pointShadowMap[ i ], pointLight.shadowMapSize, pointLight.shadowBias, pointLight.shadowRadius, vPointShadowCoord[ i ], pointLight.shadowCameraNear, pointLight.shadowCameraFar ) : 1.0;\n\t}\n\t#endif\n\t#endif\n\treturn shadow;\n}\n",skinbase_vertex:"#ifdef USE_SKINNING\n\tmat4 boneMatX = getBoneMatrix( skinIndex.x );\n\tmat4 boneMatY = getBoneMatrix( skinIndex.y );\n\tmat4 boneMatZ = getBoneMatrix( skinIndex.z );\n\tmat4 boneMatW = getBoneMatrix( skinIndex.w );\n#endif",skinning_pars_vertex:"#ifdef USE_SKINNING\n\tuniform mat4 bindMatrix;\n\tuniform mat4 bindMatrixInverse;\n\t#ifdef BONE_TEXTURE\n\t\tuniform sampler2D boneTexture;\n\t\tuniform int boneTextureSize;\n\t\tmat4 getBoneMatrix( const in float i ) {\n\t\t\tfloat j = i * 4.0;\n\t\t\tfloat x = mod( j, float( boneTextureSize ) );\n\t\t\tfloat y = floor( j / float( boneTextureSize ) );\n\t\t\tfloat dx = 1.0 / float( boneTextureSize );\n\t\t\tfloat dy = 1.0 / float( boneTextureSize );\n\t\t\ty = dy * ( y + 0.5 );\n\t\t\tvec4 v1 = texture2D( boneTexture, vec2( dx * ( x + 0.5 ), y ) );\n\t\t\tvec4 v2 = texture2D( boneTexture, vec2( dx * ( x + 1.5 ), y ) );\n\t\t\tvec4 v3 = texture2D( boneTexture, vec2( dx * ( x + 2.5 ), y ) );\n\t\t\tvec4 v4 = texture2D( boneTexture, vec2( dx * ( x + 3.5 ), y ) );\n\t\t\tmat4 bone = mat4( v1, v2, v3, v4 );\n\t\t\treturn bone;\n\t\t}\n\t#else\n\t\tuniform mat4 boneMatrices[ MAX_BONES ];\n\t\tmat4 getBoneMatrix( const in float i ) {\n\t\t\tmat4 bone = boneMatrices[ int(i) ];\n\t\t\treturn bone;\n\t\t}\n\t#endif\n#endif\n",skinning_vertex:"#ifdef USE_SKINNING\n\tvec4 skinVertex = bindMatrix * vec4( transformed, 1.0 );\n\tvec4 skinned = vec4( 0.0 );\n\tskinned += boneMatX * skinVertex * skinWeight.x;\n\tskinned += boneMatY * skinVertex * skinWeight.y;\n\tskinned += boneMatZ * skinVertex * skinWeight.z;\n\tskinned += boneMatW * skinVertex * skinWeight.w;\n\ttransformed = ( bindMatrixInverse * skinned ).xyz;\n#endif\n",skinnormal_vertex:"#ifdef USE_SKINNING\n\tmat4 skinMatrix = mat4( 0.0 );\n\tskinMatrix += skinWeight.x * boneMatX;\n\tskinMatrix += skinWeight.y * boneMatY;\n\tskinMatrix += skinWeight.z * boneMatZ;\n\tskinMatrix += skinWeight.w * boneMatW;\n\tskinMatrix  = bindMatrixInverse * skinMatrix * bindMatrix;\n\tobjectNormal = vec4( skinMatrix * vec4( objectNormal, 0.0 ) ).xyz;\n#endif\n",specularmap_fragment:"float specularStrength;\n#ifdef USE_SPECULARMAP\n\tvec4 texelSpecular = texture2D( specularMap, vUv );\n\tspecularStrength = texelSpecular.r;\n#else\n\tspecularStrength = 1.0;\n#endif",specularmap_pars_fragment:"#ifdef USE_SPECULARMAP\n\tuniform sampler2D specularMap;\n#endif",tonemapping_fragment:"#if defined( TONE_MAPPING )\n  gl_FragColor.rgb = toneMapping( gl_FragColor.rgb );\n#endif\n",tonemapping_pars_fragment:"#ifndef saturate\n\t#define saturate(a) clamp( a, 0.0, 1.0 )\n#endif\nuniform float toneMappingExposure;\nuniform float toneMappingWhitePoint;\nvec3 LinearToneMapping( vec3 color ) {\n\treturn toneMappingExposure * color;\n}\nvec3 ReinhardToneMapping( vec3 color ) {\n\tcolor *= toneMappingExposure;\n\treturn saturate( color / ( vec3( 1.0 ) + color ) );\n}\n#define Uncharted2Helper( x ) max( ( ( x * ( 0.15 * x + 0.10 * 0.50 ) + 0.20 * 0.02 ) / ( x * ( 0.15 * x + 0.50 ) + 0.20 * 0.30 ) ) - 0.02 / 0.30, vec3( 0.0 ) )\nvec3 Uncharted2ToneMapping( vec3 color ) {\n\tcolor *= toneMappingExposure;\n\treturn saturate( Uncharted2Helper( color ) / Uncharted2Helper( vec3( toneMappingWhitePoint ) ) );\n}\nvec3 OptimizedCineonToneMapping( vec3 color ) {\n\tcolor *= toneMappingExposure;\n\tcolor = max( vec3( 0.0 ), color - 0.004 );\n\treturn pow( ( color * ( 6.2 * color + 0.5 ) ) / ( color * ( 6.2 * color + 1.7 ) + 0.06 ), vec3( 2.2 ) );\n}\n",uv_pars_fragment:"#if defined( USE_MAP ) || defined( USE_BUMPMAP ) || defined( USE_NORMALMAP ) || defined( USE_SPECULARMAP ) || defined( USE_ALPHAMAP ) || defined( USE_EMISSIVEMAP ) || defined( USE_ROUGHNESSMAP ) || defined( USE_METALNESSMAP )\n\tvarying vec2 vUv;\n#endif",uv_pars_vertex:"#if defined( USE_MAP ) || defined( USE_BUMPMAP ) || defined( USE_NORMALMAP ) || defined( USE_SPECULARMAP ) || defined( USE_ALPHAMAP ) || defined( USE_EMISSIVEMAP ) || defined( USE_ROUGHNESSMAP ) || defined( USE_METALNESSMAP )\n\tvarying vec2 vUv;\n\tuniform mat3 uvTransform;\n#endif\n",uv_vertex:"#if defined( USE_MAP ) || defined( USE_BUMPMAP ) || defined( USE_NORMALMAP ) || defined( USE_SPECULARMAP ) || defined( USE_ALPHAMAP ) || defined( USE_EMISSIVEMAP ) || defined( USE_ROUGHNESSMAP ) || defined( USE_METALNESSMAP )\n\tvUv = ( uvTransform * vec3( uv, 1 ) ).xy;\n#endif",uv2_pars_fragment:"#if defined( USE_LIGHTMAP ) || defined( USE_AOMAP )\n\tvarying vec2 vUv2;\n#endif",uv2_pars_vertex:"#if defined( USE_LIGHTMAP ) || defined( USE_AOMAP )\n\tattribute vec2 uv2;\n\tvarying vec2 vUv2;\n#endif",uv2_vertex:"#if defined( USE_LIGHTMAP ) || defined( USE_AOMAP )\n\tvUv2 = uv2;\n#endif",worldpos_vertex:"#if defined( USE_ENVMAP ) || defined( DISTANCE ) || defined ( USE_SHADOWMAP )\n\tvec4 worldPosition = modelMatrix * vec4( transformed, 1.0 );\n#endif\n",cube_frag:"uniform samplerCube tCube;\nuniform float tFlip;\nuniform float opacity;\nvarying vec3 vWorldPosition;\nvoid main() {\n\tgl_FragColor = textureCube( tCube, vec3( tFlip * vWorldPosition.x, vWorldPosition.yz ) );\n\tgl_FragColor.a *= opacity;\n}\n",cube_vert:"varying vec3 vWorldPosition;\n#include <common>\nvoid main() {\n\tvWorldPosition = transformDirection( position, modelMatrix );\n\t#include <begin_vertex>\n\t#include <project_vertex>\n\tgl_Position.z = gl_Position.w;\n}\n",depth_frag:"#if DEPTH_PACKING == 3200\n\tuniform float opacity;\n#endif\n#include <common>\n#include <packing>\n#include <uv_pars_fragment>\n#include <map_pars_fragment>\n#include <alphamap_pars_fragment>\n#include <logdepthbuf_pars_fragment>\n#include <clipping_planes_pars_fragment>\nvoid main() {\n\t#include <clipping_planes_fragment>\n\tvec4 diffuseColor = vec4( 1.0 );\n\t#if DEPTH_PACKING == 3200\n\t\tdiffuseColor.a = opacity;\n\t#endif\n\t#include <map_fragment>\n\t#include <alphamap_fragment>\n\t#include <alphatest_fragment>\n\t#include <logdepthbuf_fragment>\n\t#if DEPTH_PACKING == 3200\n\t\tgl_FragColor = vec4( vec3( 1.0 - gl_FragCoord.z ), opacity );\n\t#elif DEPTH_PACKING == 3201\n\t\tgl_FragColor = packDepthToRGBA( gl_FragCoord.z );\n\t#endif\n}\n",depth_vert:"#include <common>\n#include <uv_pars_vertex>\n#include <displacementmap_pars_vertex>\n#include <morphtarget_pars_vertex>\n#include <skinning_pars_vertex>\n#include <logdepthbuf_pars_vertex>\n#include <clipping_planes_pars_vertex>\nvoid main() {\n\t#include <uv_vertex>\n\t#include <skinbase_vertex>\n\t#ifdef USE_DISPLACEMENTMAP\n\t\t#include <beginnormal_vertex>\n\t\t#include <morphnormal_vertex>\n\t\t#include <skinnormal_vertex>\n\t#endif\n\t#include <begin_vertex>\n\t#include <morphtarget_vertex>\n\t#include <skinning_vertex>\n\t#include <displacementmap_vertex>\n\t#include <project_vertex>\n\t#include <logdepthbuf_vertex>\n\t#include <clipping_planes_vertex>\n}\n",distanceRGBA_frag:"#define DISTANCE\nuniform vec3 referencePosition;\nuniform float nearDistance;\nuniform float farDistance;\nvarying vec3 vWorldPosition;\n#include <common>\n#include <packing>\n#include <uv_pars_fragment>\n#include <map_pars_fragment>\n#include <alphamap_pars_fragment>\n#include <clipping_planes_pars_fragment>\nvoid main () {\n\t#include <clipping_planes_fragment>\n\tvec4 diffuseColor = vec4( 1.0 );\n\t#include <map_fragment>\n\t#include <alphamap_fragment>\n\t#include <alphatest_fragment>\n\tfloat dist = length( vWorldPosition - referencePosition );\n\tdist = ( dist - nearDistance ) / ( farDistance - nearDistance );\n\tdist = saturate( dist );\n\tgl_FragColor = packDepthToRGBA( dist );\n}\n",distanceRGBA_vert:"#define DISTANCE\nvarying vec3 vWorldPosition;\n#include <common>\n#include <uv_pars_vertex>\n#include <displacementmap_pars_vertex>\n#include <morphtarget_pars_vertex>\n#include <skinning_pars_vertex>\n#include <clipping_planes_pars_vertex>\nvoid main() {\n\t#include <uv_vertex>\n\t#include <skinbase_vertex>\n\t#ifdef USE_DISPLACEMENTMAP\n\t\t#include <beginnormal_vertex>\n\t\t#include <morphnormal_vertex>\n\t\t#include <skinnormal_vertex>\n\t#endif\n\t#include <begin_vertex>\n\t#include <morphtarget_vertex>\n\t#include <skinning_vertex>\n\t#include <displacementmap_vertex>\n\t#include <project_vertex>\n\t#include <worldpos_vertex>\n\t#include <clipping_planes_vertex>\n\tvWorldPosition = worldPosition.xyz;\n}\n",equirect_frag:"uniform sampler2D tEquirect;\nvarying vec3 vWorldPosition;\n#include <common>\nvoid main() {\n\tvec3 direction = normalize( vWorldPosition );\n\tvec2 sampleUV;\n\tsampleUV.y = asin( clamp( direction.y, - 1.0, 1.0 ) ) * RECIPROCAL_PI + 0.5;\n\tsampleUV.x = atan( direction.z, direction.x ) * RECIPROCAL_PI2 + 0.5;\n\tgl_FragColor = texture2D( tEquirect, sampleUV );\n}\n",equirect_vert:"varying vec3 vWorldPosition;\n#include <common>\nvoid main() {\n\tvWorldPosition = transformDirection( position, modelMatrix );\n\t#include <begin_vertex>\n\t#include <project_vertex>\n}\n",linedashed_frag:"uniform vec3 diffuse;\nuniform float opacity;\nuniform float dashSize;\nuniform float totalSize;\nvarying float vLineDistance;\n#include <common>\n#include <color_pars_fragment>\n#include <fog_pars_fragment>\n#include <logdepthbuf_pars_fragment>\n#include <clipping_planes_pars_fragment>\nvoid main() {\n\t#include <clipping_planes_fragment>\n\tif ( mod( vLineDistance, totalSize ) > dashSize ) {\n\t\tdiscard;\n\t}\n\tvec3 outgoingLight = vec3( 0.0 );\n\tvec4 diffuseColor = vec4( diffuse, opacity );\n\t#include <logdepthbuf_fragment>\n\t#include <color_fragment>\n\toutgoingLight = diffuseColor.rgb;\n\tgl_FragColor = vec4( outgoingLight, diffuseColor.a );\n\t#include <premultiplied_alpha_fragment>\n\t#include <tonemapping_fragment>\n\t#include <encodings_fragment>\n\t#include <fog_fragment>\n}\n",linedashed_vert:"uniform float scale;\nattribute float lineDistance;\nvarying float vLineDistance;\n#include <common>\n#include <color_pars_vertex>\n#include <fog_pars_vertex>\n#include <logdepthbuf_pars_vertex>\n#include <clipping_planes_pars_vertex>\nvoid main() {\n\t#include <color_vertex>\n\tvLineDistance = scale * lineDistance;\n\tvec4 mvPosition = modelViewMatrix * vec4( position, 1.0 );\n\tgl_Position = projectionMatrix * mvPosition;\n\t#include <logdepthbuf_vertex>\n\t#include <clipping_planes_vertex>\n\t#include <fog_vertex>\n}\n",meshbasic_frag:"uniform vec3 diffuse;\nuniform float opacity;\n#ifndef FLAT_SHADED\n\tvarying vec3 vNormal;\n#endif\n#include <common>\n#include <color_pars_fragment>\n#include <uv_pars_fragment>\n#include <uv2_pars_fragment>\n#include <map_pars_fragment>\n#include <alphamap_pars_fragment>\n#include <aomap_pars_fragment>\n#include <lightmap_pars_fragment>\n#include <envmap_pars_fragment>\n#include <fog_pars_fragment>\n#include <specularmap_pars_fragment>\n#include <logdepthbuf_pars_fragment>\n#include <clipping_planes_pars_fragment>\nvoid main() {\n\t#include <clipping_planes_fragment>\n\tvec4 diffuseColor = vec4( diffuse, opacity );\n\t#include <logdepthbuf_fragment>\n\t#include <map_fragment>\n\t#include <color_fragment>\n\t#include <alphamap_fragment>\n\t#include <alphatest_fragment>\n\t#include <specularmap_fragment>\n\tReflectedLight reflectedLight = ReflectedLight( vec3( 0.0 ), vec3( 0.0 ), vec3( 0.0 ), vec3( 0.0 ) );\n\t#ifdef USE_LIGHTMAP\n\t\treflectedLight.indirectDiffuse += texture2D( lightMap, vUv2 ).xyz * lightMapIntensity;\n\t#else\n\t\treflectedLight.indirectDiffuse += vec3( 1.0 );\n\t#endif\n\t#include <aomap_fragment>\n\treflectedLight.indirectDiffuse *= diffuseColor.rgb;\n\tvec3 outgoingLight = reflectedLight.indirectDiffuse;\n\t#include <envmap_fragment>\n\tgl_FragColor = vec4( outgoingLight, diffuseColor.a );\n\t#include <premultiplied_alpha_fragment>\n\t#include <tonemapping_fragment>\n\t#include <encodings_fragment>\n\t#include <fog_fragment>\n}\n",meshbasic_vert:"#include <common>\n#include <uv_pars_vertex>\n#include <uv2_pars_vertex>\n#include <envmap_pars_vertex>\n#include <color_pars_vertex>\n#include <fog_pars_vertex>\n#include <morphtarget_pars_vertex>\n#include <skinning_pars_vertex>\n#include <logdepthbuf_pars_vertex>\n#include <clipping_planes_pars_vertex>\nvoid main() {\n\t#include <uv_vertex>\n\t#include <uv2_vertex>\n\t#include <color_vertex>\n\t#include <skinbase_vertex>\n\t#ifdef USE_ENVMAP\n\t#include <beginnormal_vertex>\n\t#include <morphnormal_vertex>\n\t#include <skinnormal_vertex>\n\t#include <defaultnormal_vertex>\n\t#endif\n\t#include <begin_vertex>\n\t#include <morphtarget_vertex>\n\t#include <skinning_vertex>\n\t#include <project_vertex>\n\t#include <logdepthbuf_vertex>\n\t#include <worldpos_vertex>\n\t#include <clipping_planes_vertex>\n\t#include <envmap_vertex>\n\t#include <fog_vertex>\n}\n",meshlambert_frag:"uniform vec3 diffuse;\nuniform vec3 emissive;\nuniform float opacity;\nvarying vec3 vLightFront;\n#ifdef DOUBLE_SIDED\n\tvarying vec3 vLightBack;\n#endif\n#include <common>\n#include <packing>\n#include <dithering_pars_fragment>\n#include <color_pars_fragment>\n#include <uv_pars_fragment>\n#include <uv2_pars_fragment>\n#include <map_pars_fragment>\n#include <alphamap_pars_fragment>\n#include <aomap_pars_fragment>\n#include <lightmap_pars_fragment>\n#include <emissivemap_pars_fragment>\n#include <envmap_pars_fragment>\n#include <bsdfs>\n#include <lights_pars_begin>\n#include <fog_pars_fragment>\n#include <shadowmap_pars_fragment>\n#include <shadowmask_pars_fragment>\n#include <specularmap_pars_fragment>\n#include <logdepthbuf_pars_fragment>\n#include <clipping_planes_pars_fragment>\nvoid main() {\n\t#include <clipping_planes_fragment>\n\tvec4 diffuseColor = vec4( diffuse, opacity );\n\tReflectedLight reflectedLight = ReflectedLight( vec3( 0.0 ), vec3( 0.0 ), vec3( 0.0 ), vec3( 0.0 ) );\n\tvec3 totalEmissiveRadiance = emissive;\n\t#include <logdepthbuf_fragment>\n\t#include <map_fragment>\n\t#include <color_fragment>\n\t#include <alphamap_fragment>\n\t#include <alphatest_fragment>\n\t#include <specularmap_fragment>\n\t#include <emissivemap_fragment>\n\treflectedLight.indirectDiffuse = getAmbientLightIrradiance( ambientLightColor );\n\t#include <lightmap_fragment>\n\treflectedLight.indirectDiffuse *= BRDF_Diffuse_Lambert( diffuseColor.rgb );\n\t#ifdef DOUBLE_SIDED\n\t\treflectedLight.directDiffuse = ( gl_FrontFacing ) ? vLightFront : vLightBack;\n\t#else\n\t\treflectedLight.directDiffuse = vLightFront;\n\t#endif\n\treflectedLight.directDiffuse *= BRDF_Diffuse_Lambert( diffuseColor.rgb ) * getShadowMask();\n\t#include <aomap_fragment>\n\tvec3 outgoingLight = reflectedLight.directDiffuse + reflectedLight.indirectDiffuse + totalEmissiveRadiance;\n\t#include <envmap_fragment>\n\tgl_FragColor = vec4( outgoingLight, diffuseColor.a );\n\t#include <tonemapping_fragment>\n\t#include <encodings_fragment>\n\t#include <fog_fragment>\n\t#include <premultiplied_alpha_fragment>\n\t#include <dithering_fragment>\n}\n",meshlambert_vert:"#define LAMBERT\nvarying vec3 vLightFront;\n#ifdef DOUBLE_SIDED\n\tvarying vec3 vLightBack;\n#endif\n#include <common>\n#include <uv_pars_vertex>\n#include <uv2_pars_vertex>\n#include <envmap_pars_vertex>\n#include <bsdfs>\n#include <lights_pars_begin>\n#include <color_pars_vertex>\n#include <fog_pars_vertex>\n#include <morphtarget_pars_vertex>\n#include <skinning_pars_vertex>\n#include <shadowmap_pars_vertex>\n#include <logdepthbuf_pars_vertex>\n#include <clipping_planes_pars_vertex>\nvoid main() {\n\t#include <uv_vertex>\n\t#include <uv2_vertex>\n\t#include <color_vertex>\n\t#include <beginnormal_vertex>\n\t#include <morphnormal_vertex>\n\t#include <skinbase_vertex>\n\t#include <skinnormal_vertex>\n\t#include <defaultnormal_vertex>\n\t#include <begin_vertex>\n\t#include <morphtarget_vertex>\n\t#include <skinning_vertex>\n\t#include <project_vertex>\n\t#include <logdepthbuf_vertex>\n\t#include <clipping_planes_vertex>\n\t#include <worldpos_vertex>\n\t#include <envmap_vertex>\n\t#include <lights_lambert_vertex>\n\t#include <shadowmap_vertex>\n\t#include <fog_vertex>\n}\n",meshphong_frag:"#define PHONG\nuniform vec3 diffuse;\nuniform vec3 emissive;\nuniform vec3 specular;\nuniform float shininess;\nuniform float opacity;\n#include <common>\n#include <packing>\n#include <dithering_pars_fragment>\n#include <color_pars_fragment>\n#include <uv_pars_fragment>\n#include <uv2_pars_fragment>\n#include <map_pars_fragment>\n#include <alphamap_pars_fragment>\n#include <aomap_pars_fragment>\n#include <lightmap_pars_fragment>\n#include <emissivemap_pars_fragment>\n#include <envmap_pars_fragment>\n#include <gradientmap_pars_fragment>\n#include <fog_pars_fragment>\n#include <bsdfs>\n#include <lights_pars_begin>\n#include <lights_phong_pars_fragment>\n#include <shadowmap_pars_fragment>\n#include <bumpmap_pars_fragment>\n#include <normalmap_pars_fragment>\n#include <specularmap_pars_fragment>\n#include <logdepthbuf_pars_fragment>\n#include <clipping_planes_pars_fragment>\nvoid main() {\n\t#include <clipping_planes_fragment>\n\tvec4 diffuseColor = vec4( diffuse, opacity );\n\tReflectedLight reflectedLight = ReflectedLight( vec3( 0.0 ), vec3( 0.0 ), vec3( 0.0 ), vec3( 0.0 ) );\n\tvec3 totalEmissiveRadiance = emissive;\n\t#include <logdepthbuf_fragment>\n\t#include <map_fragment>\n\t#include <color_fragment>\n\t#include <alphamap_fragment>\n\t#include <alphatest_fragment>\n\t#include <specularmap_fragment>\n\t#include <normal_fragment_begin>\n\t#include <normal_fragment_maps>\n\t#include <emissivemap_fragment>\n\t#include <lights_phong_fragment>\n\t#include <lights_fragment_begin>\n\t#include <lights_fragment_maps>\n\t#include <lights_fragment_end>\n\t#include <aomap_fragment>\n\tvec3 outgoingLight = reflectedLight.directDiffuse + reflectedLight.indirectDiffuse + reflectedLight.directSpecular + reflectedLight.indirectSpecular + totalEmissiveRadiance;\n\t#include <envmap_fragment>\n\tgl_FragColor = vec4( outgoingLight, diffuseColor.a );\n\t#include <tonemapping_fragment>\n\t#include <encodings_fragment>\n\t#include <fog_fragment>\n\t#include <premultiplied_alpha_fragment>\n\t#include <dithering_fragment>\n}\n",meshphong_vert:"#define PHONG\nvarying vec3 vViewPosition;\n#ifndef FLAT_SHADED\n\tvarying vec3 vNormal;\n#endif\n#include <common>\n#include <uv_pars_vertex>\n#include <uv2_pars_vertex>\n#include <displacementmap_pars_vertex>\n#include <envmap_pars_vertex>\n#include <color_pars_vertex>\n#include <fog_pars_vertex>\n#include <morphtarget_pars_vertex>\n#include <skinning_pars_vertex>\n#include <shadowmap_pars_vertex>\n#include <logdepthbuf_pars_vertex>\n#include <clipping_planes_pars_vertex>\nvoid main() {\n\t#include <uv_vertex>\n\t#include <uv2_vertex>\n\t#include <color_vertex>\n\t#include <beginnormal_vertex>\n\t#include <morphnormal_vertex>\n\t#include <skinbase_vertex>\n\t#include <skinnormal_vertex>\n\t#include <defaultnormal_vertex>\n#ifndef FLAT_SHADED\n\tvNormal = normalize( transformedNormal );\n#endif\n\t#include <begin_vertex>\n\t#include <morphtarget_vertex>\n\t#include <skinning_vertex>\n\t#include <displacementmap_vertex>\n\t#include <project_vertex>\n\t#include <logdepthbuf_vertex>\n\t#include <clipping_planes_vertex>\n\tvViewPosition = - mvPosition.xyz;\n\t#include <worldpos_vertex>\n\t#include <envmap_vertex>\n\t#include <shadowmap_vertex>\n\t#include <fog_vertex>\n}\n",meshphysical_frag:"#define PHYSICAL\nuniform vec3 diffuse;\nuniform vec3 emissive;\nuniform float roughness;\nuniform float metalness;\nuniform float opacity;\n#ifndef STANDARD\n\tuniform float clearCoat;\n\tuniform float clearCoatRoughness;\n#endif\nvarying vec3 vViewPosition;\n#ifndef FLAT_SHADED\n\tvarying vec3 vNormal;\n#endif\n#include <common>\n#include <packing>\n#include <dithering_pars_fragment>\n#include <color_pars_fragment>\n#include <uv_pars_fragment>\n#include <uv2_pars_fragment>\n#include <map_pars_fragment>\n#include <alphamap_pars_fragment>\n#include <aomap_pars_fragment>\n#include <lightmap_pars_fragment>\n#include <emissivemap_pars_fragment>\n#include <bsdfs>\n#include <cube_uv_reflection_fragment>\n#include <envmap_pars_fragment>\n#include <envmap_physical_pars_fragment>\n#include <fog_pars_fragment>\n#include <lights_pars_begin>\n#include <lights_physical_pars_fragment>\n#include <shadowmap_pars_fragment>\n#include <bumpmap_pars_fragment>\n#include <normalmap_pars_fragment>\n#include <roughnessmap_pars_fragment>\n#include <metalnessmap_pars_fragment>\n#include <logdepthbuf_pars_fragment>\n#include <clipping_planes_pars_fragment>\nvoid main() {\n\t#include <clipping_planes_fragment>\n\tvec4 diffuseColor = vec4( diffuse, opacity );\n\tReflectedLight reflectedLight = ReflectedLight( vec3( 0.0 ), vec3( 0.0 ), vec3( 0.0 ), vec3( 0.0 ) );\n\tvec3 totalEmissiveRadiance = emissive;\n\t#include <logdepthbuf_fragment>\n\t#include <map_fragment>\n\t#include <color_fragment>\n\t#include <alphamap_fragment>\n\t#include <alphatest_fragment>\n\t#include <roughnessmap_fragment>\n\t#include <metalnessmap_fragment>\n\t#include <normal_fragment_begin>\n\t#include <normal_fragment_maps>\n\t#include <emissivemap_fragment>\n\t#include <lights_physical_fragment>\n\t#include <lights_fragment_begin>\n\t#include <lights_fragment_maps>\n\t#include <lights_fragment_end>\n\t#include <aomap_fragment>\n\tvec3 outgoingLight = reflectedLight.directDiffuse + reflectedLight.indirectDiffuse + reflectedLight.directSpecular + reflectedLight.indirectSpecular + totalEmissiveRadiance;\n\tgl_FragColor = vec4( outgoingLight, diffuseColor.a );\n\t#include <tonemapping_fragment>\n\t#include <encodings_fragment>\n\t#include <fog_fragment>\n\t#include <premultiplied_alpha_fragment>\n\t#include <dithering_fragment>\n}\n",meshphysical_vert:"#define PHYSICAL\nvarying vec3 vViewPosition;\n#ifndef FLAT_SHADED\n\tvarying vec3 vNormal;\n#endif\n#include <common>\n#include <uv_pars_vertex>\n#include <uv2_pars_vertex>\n#include <displacementmap_pars_vertex>\n#include <color_pars_vertex>\n#include <fog_pars_vertex>\n#include <morphtarget_pars_vertex>\n#include <skinning_pars_vertex>\n#include <shadowmap_pars_vertex>\n#include <logdepthbuf_pars_vertex>\n#include <clipping_planes_pars_vertex>\nvoid main() {\n\t#include <uv_vertex>\n\t#include <uv2_vertex>\n\t#include <color_vertex>\n\t#include <beginnormal_vertex>\n\t#include <morphnormal_vertex>\n\t#include <skinbase_vertex>\n\t#include <skinnormal_vertex>\n\t#include <defaultnormal_vertex>\n#ifndef FLAT_SHADED\n\tvNormal = normalize( transformedNormal );\n#endif\n\t#include <begin_vertex>\n\t#include <morphtarget_vertex>\n\t#include <skinning_vertex>\n\t#include <displacementmap_vertex>\n\t#include <project_vertex>\n\t#include <logdepthbuf_vertex>\n\t#include <clipping_planes_vertex>\n\tvViewPosition = - mvPosition.xyz;\n\t#include <worldpos_vertex>\n\t#include <shadowmap_vertex>\n\t#include <fog_vertex>\n}\n",normal_frag:"#define NORMAL\nuniform float opacity;\n#if defined( FLAT_SHADED ) || defined( USE_BUMPMAP ) || ( defined( USE_NORMALMAP ) && ! defined( OBJECTSPACE_NORMALMAP ) )\n\tvarying vec3 vViewPosition;\n#endif\n#ifndef FLAT_SHADED\n\tvarying vec3 vNormal;\n#endif\n#include <packing>\n#include <uv_pars_fragment>\n#include <bumpmap_pars_fragment>\n#include <normalmap_pars_fragment>\n#include <logdepthbuf_pars_fragment>\nvoid main() {\n\t#include <logdepthbuf_fragment>\n\t#include <normal_fragment_begin>\n\t#include <normal_fragment_maps>\n\tgl_FragColor = vec4( packNormalToRGB( normal ), opacity );\n}\n",normal_vert:"#define NORMAL\n#if defined( FLAT_SHADED ) || defined( USE_BUMPMAP ) || ( defined( USE_NORMALMAP ) && ! defined( OBJECTSPACE_NORMALMAP ) )\n\tvarying vec3 vViewPosition;\n#endif\n#ifndef FLAT_SHADED\n\tvarying vec3 vNormal;\n#endif\n#include <uv_pars_vertex>\n#include <displacementmap_pars_vertex>\n#include <morphtarget_pars_vertex>\n#include <skinning_pars_vertex>\n#include <logdepthbuf_pars_vertex>\nvoid main() {\n\t#include <uv_vertex>\n\t#include <beginnormal_vertex>\n\t#include <morphnormal_vertex>\n\t#include <skinbase_vertex>\n\t#include <skinnormal_vertex>\n\t#include <defaultnormal_vertex>\n#ifndef FLAT_SHADED\n\tvNormal = normalize( transformedNormal );\n#endif\n\t#include <begin_vertex>\n\t#include <morphtarget_vertex>\n\t#include <skinning_vertex>\n\t#include <displacementmap_vertex>\n\t#include <project_vertex>\n\t#include <logdepthbuf_vertex>\n#if defined( FLAT_SHADED ) || defined( USE_BUMPMAP ) || ( defined( USE_NORMALMAP ) && ! defined( OBJECTSPACE_NORMALMAP ) )\n\tvViewPosition = - mvPosition.xyz;\n#endif\n}\n",points_frag:"uniform vec3 diffuse;\nuniform float opacity;\n#include <common>\n#include <color_pars_fragment>\n#include <map_particle_pars_fragment>\n#include <fog_pars_fragment>\n#include <logdepthbuf_pars_fragment>\n#include <clipping_planes_pars_fragment>\nvoid main() {\n\t#include <clipping_planes_fragment>\n\tvec3 outgoingLight = vec3( 0.0 );\n\tvec4 diffuseColor = vec4( diffuse, opacity );\n\t#include <logdepthbuf_fragment>\n\t#include <map_particle_fragment>\n\t#include <color_fragment>\n\t#include <alphatest_fragment>\n\toutgoingLight = diffuseColor.rgb;\n\tgl_FragColor = vec4( outgoingLight, diffuseColor.a );\n\t#include <premultiplied_alpha_fragment>\n\t#include <tonemapping_fragment>\n\t#include <encodings_fragment>\n\t#include <fog_fragment>\n}\n",points_vert:"uniform float size;\nuniform float scale;\n#include <common>\n#include <color_pars_vertex>\n#include <fog_pars_vertex>\n#include <morphtarget_pars_vertex>\n#include <logdepthbuf_pars_vertex>\n#include <clipping_planes_pars_vertex>\nvoid main() {\n\t#include <color_vertex>\n\t#include <begin_vertex>\n\t#include <morphtarget_vertex>\n\t#include <project_vertex>\n\t#ifdef USE_SIZEATTENUATION\n\t\tgl_PointSize = size * ( scale / - mvPosition.z );\n\t#else\n\t\tgl_PointSize = size;\n\t#endif\n\t#include <logdepthbuf_vertex>\n\t#include <clipping_planes_vertex>\n\t#include <worldpos_vertex>\n\t#include <fog_vertex>\n}\n",shadow_frag:"uniform vec3 color;\nuniform float opacity;\n#include <common>\n#include <packing>\n#include <fog_pars_fragment>\n#include <bsdfs>\n#include <lights_pars_begin>\n#include <shadowmap_pars_fragment>\n#include <shadowmask_pars_fragment>\nvoid main() {\n\tgl_FragColor = vec4( color, opacity * ( 1.0 - getShadowMask() ) );\n\t#include <fog_fragment>\n}\n",shadow_vert:"#include <fog_pars_vertex>\n#include <shadowmap_pars_vertex>\nvoid main() {\n\t#include <begin_vertex>\n\t#include <project_vertex>\n\t#include <worldpos_vertex>\n\t#include <shadowmap_vertex>\n\t#include <fog_vertex>\n}\n",sprite_frag:"uniform vec3 diffuse;\nuniform float opacity;\n#include <common>\n#include <uv_pars_fragment>\n#include <map_pars_fragment>\n#include <fog_pars_fragment>\n#include <logdepthbuf_pars_fragment>\n#include <clipping_planes_pars_fragment>\nvoid main() {\n\t#include <clipping_planes_fragment>\n\tvec3 outgoingLight = vec3( 0.0 );\n\tvec4 diffuseColor = vec4( diffuse, opacity );\n\t#include <logdepthbuf_fragment>\n\t#include <map_fragment>\n\t#include <alphatest_fragment>\n\toutgoingLight = diffuseColor.rgb;\n\tgl_FragColor = vec4( outgoingLight, diffuseColor.a );\n\t#include <tonemapping_fragment>\n\t#include <encodings_fragment>\n\t#include <fog_fragment>\n}\n",sprite_vert:"uniform float rotation;\nuniform vec2 center;\n#include <common>\n#include <uv_pars_vertex>\n#include <fog_pars_vertex>\n#include <logdepthbuf_pars_vertex>\n#include <clipping_planes_pars_vertex>\nvoid main() {\n\t#include <uv_vertex>\n\tvec2 scale;\n\tscale.x = length( vec3( modelMatrix[ 0 ].x, modelMatrix[ 0 ].y, modelMatrix[ 0 ].z ) );\n\tscale.y = length( vec3( modelMatrix[ 1 ].x, modelMatrix[ 1 ].y, modelMatrix[ 1 ].z ) );\n\tvec2 alignedPosition = ( position.xy - ( center - vec2( 0.5 ) ) ) * scale;\n\tvec2 rotatedPosition;\n\trotatedPosition.x = cos( rotation ) * alignedPosition.x - sin( rotation ) * alignedPosition.y;\n\trotatedPosition.y = sin( rotation ) * alignedPosition.x + cos( rotation ) * alignedPosition.y;\n\tvec4 mvPosition;\n\tmvPosition = modelViewMatrix * vec4( 0.0, 0.0, 0.0, 1.0 );\n\tmvPosition.xy += rotatedPosition;\n\tgl_Position = projectionMatrix * mvPosition;\n\t#include <logdepthbuf_vertex>\n\t#include <clipping_planes_vertex>\n\t#include <fog_vertex>\n}\n"},Ri={merge:function(t){for(var e={},i=0;i<t.length;i++){var r=this.clone(t[i]);for(var n in r)e[n]=r[n]}return e},clone:function(t){var e={};for(var i in t)for(var r in e[i]={},t[i]){var n=t[i][r];n&&(n.isColor||n.isMatrix3||n.isMatrix4||n.isVector2||n.isVector3||n.isVector4||n.isTexture)?e[i][r]=n.clone():Array.isArray(n)?e[i][r]=n.slice():e[i][r]=n}return e}},Di={aliceblue:15792383,antiquewhite:16444375,aqua:65535,aquamarine:8388564,azure:15794175,beige:16119260,bisque:16770244,black:0,blanchedalmond:16772045,blue:255,blueviolet:9055202,brown:10824234,burlywood:14596231,cadetblue:6266528,chartreuse:8388352,chocolate:13789470,coral:16744272,cornflowerblue:6591981,cornsilk:16775388,crimson:14423100,cyan:65535,darkblue:139,darkcyan:35723,darkgoldenrod:12092939,darkgray:11119017,darkgreen:25600,darkgrey:11119017,darkkhaki:12433259,darkmagenta:9109643,darkolivegreen:5597999,darkorange:16747520,darkorchid:10040012,darkred:9109504,darksalmon:15308410,darkseagreen:9419919,darkslateblue:4734347,darkslategray:3100495,darkslategrey:3100495,darkturquoise:52945,darkviolet:9699539,deeppink:16716947,deepskyblue:49151,dimgray:6908265,dimgrey:6908265,dodgerblue:2003199,firebrick:11674146,floralwhite:16775920,forestgreen:2263842,fuchsia:16711935,gainsboro:14474460,ghostwhite:16316671,gold:16766720,goldenrod:14329120,gray:8421504,green:32768,greenyellow:11403055,grey:8421504,honeydew:15794160,hotpink:16738740,indianred:13458524,indigo:4915330,ivory:16777200,khaki:15787660,lavender:15132410,lavenderblush:16773365,lawngreen:8190976,lemonchiffon:16775885,lightblue:11393254,lightcoral:15761536,lightcyan:14745599,lightgoldenrodyellow:16448210,lightgray:13882323,lightgreen:9498256,lightgrey:13882323,lightpink:16758465,lightsalmon:16752762,lightseagreen:2142890,lightskyblue:8900346,lightslategray:7833753,lightslategrey:7833753,lightsteelblue:11584734,lightyellow:16777184,lime:65280,limegreen:3329330,linen:16445670,magenta:16711935,maroon:8388608,mediumaquamarine:6737322,mediumblue:205,mediumorchid:12211667,mediumpurple:9662683,mediumseagreen:3978097,mediumslateblue:8087790,mediumspringgreen:64154,mediumturquoise:4772300,mediumvioletred:13047173,midnightblue:1644912,mintcream:16121850,mistyrose:16770273,moccasin:16770229,navajowhite:16768685,navy:128,oldlace:16643558,olive:8421376,olivedrab:7048739,orange:16753920,orangered:16729344,orchid:14315734,palegoldenrod:15657130,palegreen:10025880,paleturquoise:11529966,palevioletred:14381203,papayawhip:16773077,peachpuff:16767673,peru:13468991,pink:16761035,plum:14524637,powderblue:11591910,purple:8388736,rebeccapurple:6697881,red:16711680,rosybrown:12357519,royalblue:4286945,saddlebrown:9127187,salmon:16416882,sandybrown:16032864,seagreen:3050327,seashell:16774638,sienna:10506797,silver:12632256,skyblue:8900331,slateblue:6970061,slategray:7372944,slategrey:7372944,snow:16775930,springgreen:65407,steelblue:4620980,tan:13808780,teal:32896,thistle:14204888,tomato:16737095,turquoise:4251856,violet:15631086,wheat:16113331,white:16777215,whitesmoke:16119285,yellow:16776960,yellowgreen:10145074};function ki(t,e,i){return void 0===e&&void 0===i?this.set(t):this.setRGB(t,e,i)}Object.assign(ki.prototype,{isColor:!0,r:1,g:1,b:1,set:function(t){return t&&t.isColor?this.copy(t):"number"==typeof t?this.setHex(t):"string"==typeof t&&this.setStyle(t),this},setScalar:function(t){return this.r=t,this.g=t,this.b=t,this},setHex:function(t){return t=Math.floor(t),this.r=(t>>16&255)/255,this.g=(t>>8&255)/255,this.b=(255&t)/255,this},setRGB:function(t,e,i){return this.r=t,this.g=e,this.b=i,this},setHSL:function(){function o(t,e,i){return i<0&&(i+=1),1<i&&(i-=1),i<1/6?t+6*(e-t)*i:i<.5?e:i<2/3?t+6*(e-t)*(2/3-i):t}return function(t,e,i){if(t=Qe.euclideanModulo(t,1),e=Qe.clamp(e,0,1),i=Qe.clamp(i,0,1),0===e)this.r=this.g=this.b=i;else{var r=i<=.5?i*(1+e):i+e-i*e,n=2*i-r;this.r=o(n,r,t+1/3),this.g=o(n,r,t),this.b=o(n,r,t-1/3)}return this}}(),setStyle:function(e){function t(t){void 0!==t&&parseFloat(t)<1&&console.warn("THREE.Color: Alpha component of "+e+" will be ignored.")}var i;if(i=/^((?:rgb|hsl)a?)\(\s*([^\)]*)\)/.exec(e)){var r,n=i[1],o=i[2];switch(n){case"rgb":case"rgba":if(r=/^(\d+)\s*,\s*(\d+)\s*,\s*(\d+)\s*(,\s*([0-9]*\.?[0-9]+)\s*)?$/.exec(o))return this.r=Math.min(255,parseInt(r[1],10))/255,this.g=Math.min(255,parseInt(r[2],10))/255,this.b=Math.min(255,parseInt(r[3],10))/255,t(r[5]),this;if(r=/^(\d+)\%\s*,\s*(\d+)\%\s*,\s*(\d+)\%\s*(,\s*([0-9]*\.?[0-9]+)\s*)?$/.exec(o))return this.r=Math.min(100,parseInt(r[1],10))/100,this.g=Math.min(100,parseInt(r[2],10))/100,this.b=Math.min(100,parseInt(r[3],10))/100,t(r[5]),this;break;case"hsl":case"hsla":if(r=/^([0-9]*\.?[0-9]+)\s*,\s*(\d+)\%\s*,\s*(\d+)\%\s*(,\s*([0-9]*\.?[0-9]+)\s*)?$/.exec(o)){var a=parseFloat(r[1])/360,s=parseInt(r[2],10)/100,c=parseInt(r[3],10)/100;return t(r[5]),this.setHSL(a,s,c)}}}else if(i=/^\#([A-Fa-f0-9]+)$/.exec(e)){var u,h=(u=i[1]).length;if(3===h)return this.r=parseInt(u.charAt(0)+u.charAt(0),16)/255,this.g=parseInt(u.charAt(1)+u.charAt(1),16)/255,this.b=parseInt(u.charAt(2)+u.charAt(2),16)/255,this;if(6===h)return this.r=parseInt(u.charAt(0)+u.charAt(1),16)/255,this.g=parseInt(u.charAt(2)+u.charAt(3),16)/255,this.b=parseInt(u.charAt(4)+u.charAt(5),16)/255,this}e&&0<e.length&&(void 0!==(u=Di[e])?this.setHex(u):console.warn("THREE.Color: Unknown color "+e));return this},clone:function(){return new this.constructor(this.r,this.g,this.b)},copy:function(t){return this.r=t.r,this.g=t.g,this.b=t.b,this},copyGammaToLinear:function(t,e){return void 0===e&&(e=2),this.r=Math.pow(t.r,e),this.g=Math.pow(t.g,e),this.b=Math.pow(t.b,e),this},copyLinearToGamma:function(t,e){void 0===e&&(e=2);var i=0<e?1/e:1;return this.r=Math.pow(t.r,i),this.g=Math.pow(t.g,i),this.b=Math.pow(t.b,i),this},convertGammaToLinear:function(t){return this.copyGammaToLinear(this,t),this},convertLinearToGamma:function(t){return this.copyLinearToGamma(this,t),this},copySRGBToLinear:function(){function e(t){return t<.04045?.0773993808*t:Math.pow(.9478672986*t+.0521327014,2.4)}return function(t){return this.r=e(t.r),this.g=e(t.g),this.b=e(t.b),this}}(),copyLinearToSRGB:function(){function e(t){return t<.0031308?12.92*t:1.055*Math.pow(t,.41666)-.055}return function(t){return this.r=e(t.r),this.g=e(t.g),this.b=e(t.b),this}}(),convertSRGBToLinear:function(){return this.copySRGBToLinear(this),this},convertLinearToSRGB:function(){return this.copyLinearToSRGB(this),this},getHex:function(){return 255*this.r<<16^255*this.g<<8^255*this.b<<0},getHexString:function(){return("000000"+this.getHex().toString(16)).slice(-6)},getHSL:function(t){void 0===t&&(console.warn("THREE.Color: .getHSL() target is now required"),t={h:0,s:0,l:0});var e,i,r=this.r,n=this.g,o=this.b,a=Math.max(r,n,o),s=Math.min(r,n,o),c=(s+a)/2;if(s===a)i=e=0;else{var u=a-s;switch(i=c<=.5?u/(a+s):u/(2-a-s),a){case r:e=(n-o)/u+(n<o?6:0);break;case n:e=(o-r)/u+2;break;case o:e=(r-n)/u+4}e/=6}return t.h=e,t.s=i,t.l=c,t},getStyle:function(){return"rgb("+(255*this.r|0)+","+(255*this.g|0)+","+(255*this.b|0)+")"},offsetHSL:(Oi={},function(t,e,i){return this.getHSL(Oi),Oi.h+=t,Oi.s+=e,Oi.l+=i,this.setHSL(Oi.h,Oi.s,Oi.l),this}),add:function(t){return this.r+=t.r,this.g+=t.g,this.b+=t.b,this},addColors:function(t,e){return this.r=t.r+e.r,this.g=t.g+e.g,this.b=t.b+e.b,this},addScalar:function(t){return this.r+=t,this.g+=t,this.b+=t,this},sub:function(t){return this.r=Math.max(0,this.r-t.r),this.g=Math.max(0,this.g-t.g),this.b=Math.max(0,this.b-t.b),this},multiply:function(t){return this.r*=t.r,this.g*=t.g,this.b*=t.b,this},multiplyScalar:function(t){return this.r*=t,this.g*=t,this.b*=t,this},lerp:function(t,e){return this.r+=(t.r-this.r)*e,this.g+=(t.g-this.g)*e,this.b+=(t.b-this.b)*e,this},equals:function(t){return t.r===this.r&&t.g===this.g&&t.b===this.b},fromArray:function(t,e){return void 0===e&&(e=0),this.r=t[e],this.g=t[e+1],this.b=t[e+2],this},toArray:function(t,e){return void 0===t&&(t=[]),void 0===e&&(e=0),t[e]=this.r,t[e+1]=this.g,t[e+2]=this.b,t},toJSON:function(){return this.getHex()}});var Bi,Ni,Fi={common:{diffuse:{value:new ki(15658734)},opacity:{value:1},map:{value:null},uvTransform:{value:new ni},alphaMap:{value:null}},specularmap:{specularMap:{value:null}},envmap:{envMap:{value:null},flipEnvMap:{value:-1},reflectivity:{value:1},refractionRatio:{value:.98},maxMipLevel:{value:0}},aomap:{aoMap:{value:null},aoMapIntensity:{value:1}},lightmap:{lightMap:{value:null},lightMapIntensity:{value:1}},emissivemap:{emissiveMap:{value:null}},bumpmap:{bumpMap:{value:null},bumpScale:{value:1}},normalmap:{normalMap:{value:null},normalScale:{value:new ti(1,1)}},displacementmap:{displacementMap:{value:null},displacementScale:{value:1},displacementBias:{value:0}},roughnessmap:{roughnessMap:{value:null}},metalnessmap:{metalnessMap:{value:null}},gradientmap:{gradientMap:{value:null}},fog:{fogDensity:{value:25e-5},fogNear:{value:1},fogFar:{value:2e3},fogColor:{value:new ki(16777215)}},lights:{ambientLightColor:{value:[]},directionalLights:{value:[],properties:{direction:{},color:{},shadow:{},shadowBias:{},shadowRadius:{},shadowMapSize:{}}},directionalShadowMap:{value:[]},directionalShadowMatrix:{value:[]},spotLights:{value:[],properties:{color:{},position:{},direction:{},distance:{},coneCos:{},penumbraCos:{},decay:{},shadow:{},shadowBias:{},shadowRadius:{},shadowMapSize:{}}},spotShadowMap:{value:[]},spotShadowMatrix:{value:[]},pointLights:{value:[],properties:{color:{},position:{},decay:{},distance:{},shadow:{},shadowBias:{},shadowRadius:{},shadowMapSize:{},shadowCameraNear:{},shadowCameraFar:{}}},pointShadowMap:{value:[]},pointShadowMatrix:{value:[]},hemisphereLights:{value:[],properties:{direction:{},skyColor:{},groundColor:{}}},rectAreaLights:{value:[],properties:{color:{},position:{},width:{},height:{}}}},points:{diffuse:{value:new ki(15658734)},opacity:{value:1},size:{value:1},scale:{value:1},map:{value:null},uvTransform:{value:new ni}},sprite:{diffuse:{value:new ki(15658734)},opacity:{value:1},center:{value:new ti(.5,.5)},rotation:{value:0},map:{value:null},uvTransform:{value:new ni}}},zi={basic:{uniforms:Ri.merge([Fi.common,Fi.specularmap,Fi.envmap,Fi.aomap,Fi.lightmap,Fi.fog]),vertexShader:Li.meshbasic_vert,fragmentShader:Li.meshbasic_frag},lambert:{uniforms:Ri.merge([Fi.common,Fi.specularmap,Fi.envmap,Fi.aomap,Fi.lightmap,Fi.emissivemap,Fi.fog,Fi.lights,{emissive:{value:new ki(0)}}]),vertexShader:Li.meshlambert_vert,fragmentShader:Li.meshlambert_frag},phong:{uniforms:Ri.merge([Fi.common,Fi.specularmap,Fi.envmap,Fi.aomap,Fi.lightmap,Fi.emissivemap,Fi.bumpmap,Fi.normalmap,Fi.displacementmap,Fi.gradientmap,Fi.fog,Fi.lights,{emissive:{value:new ki(0)},specular:{value:new ki(1118481)},shininess:{value:30}}]),vertexShader:Li.meshphong_vert,fragmentShader:Li.meshphong_frag},standard:{uniforms:Ri.merge([Fi.common,Fi.envmap,Fi.aomap,Fi.lightmap,Fi.emissivemap,Fi.bumpmap,Fi.normalmap,Fi.displacementmap,Fi.roughnessmap,Fi.metalnessmap,Fi.fog,Fi.lights,{emissive:{value:new ki(0)},roughness:{value:.5},metalness:{value:.5},envMapIntensity:{value:1}}]),vertexShader:Li.meshphysical_vert,fragmentShader:Li.meshphysical_frag},points:{uniforms:Ri.merge([Fi.points,Fi.fog]),vertexShader:Li.points_vert,fragmentShader:Li.points_frag},dashed:{uniforms:Ri.merge([Fi.common,Fi.fog,{scale:{value:1},dashSize:{value:1},totalSize:{value:2}}]),vertexShader:Li.linedashed_vert,fragmentShader:Li.linedashed_frag},depth:{uniforms:Ri.merge([Fi.common,Fi.displacementmap]),vertexShader:Li.depth_vert,fragmentShader:Li.depth_frag},normal:{uniforms:Ri.merge([Fi.common,Fi.bumpmap,Fi.normalmap,Fi.displacementmap,{opacity:{value:1}}]),vertexShader:Li.normal_vert,fragmentShader:Li.normal_frag},sprite:{uniforms:Ri.merge([Fi.sprite,Fi.fog]),vertexShader:Li.sprite_vert,fragmentShader:Li.sprite_frag},cube:{uniforms:{tCube:{value:null},tFlip:{value:-1},opacity:{value:1}},vertexShader:Li.cube_vert,fragmentShader:Li.cube_frag},equirect:{uniforms:{tEquirect:{value:null}},vertexShader:Li.equirect_vert,fragmentShader:Li.equirect_frag},distanceRGBA:{uniforms:Ri.merge([Fi.common,Fi.displacementmap,{referencePosition:{value:new ri},nearDistance:{value:1},farDistance:{value:1e3}}]),vertexShader:Li.distanceRGBA_vert,fragmentShader:Li.distanceRGBA_frag},shadow:{uniforms:Ri.merge([Fi.lights,Fi.fog,{color:{value:new ki(0)},opacity:{value:1}}]),vertexShader:Li.shadow_vert,fragmentShader:Li.shadow_frag}};function Ui(){var i=null,r=!1,n=null;function o(t,e){!1!==r&&(n(t,e),i.requestAnimationFrame(o))}return{start:function(){!0!==r&&null!==n&&(i.requestAnimationFrame(o),r=!0)},stop:function(){r=!1},setAnimationLoop:function(t){n=t},setContext:function(t){i=t}}}function ji(c){var u=new WeakMap;return{get:function(t){return t.isInterleavedBufferAttribute&&(t=t.data),u.get(t)},remove:function(t){t.isInterleavedBufferAttribute&&(t=t.data);var e=u.get(t);e&&(c.deleteBuffer(e.buffer),u.delete(t))},update:function(t,e){t.isInterleavedBufferAttribute&&(t=t.data);var i,r,n,o,a,s=u.get(t);void 0===s?u.set(t,function(t,e){var i=t.array,r=t.dynamic?c.DYNAMIC_DRAW:c.STATIC_DRAW,n=c.createBuffer();c.bindBuffer(e,n),c.bufferData(e,i,r),t.onUploadCallback();var o=c.FLOAT;return i instanceof Float32Array?o=c.FLOAT:i instanceof Float64Array?console.warn("THREE.WebGLAttributes: Unsupported data buffer format: Float64Array."):i instanceof Uint16Array?o=c.UNSIGNED_SHORT:i instanceof Int16Array?o=c.SHORT:i instanceof Uint32Array?o=c.UNSIGNED_INT:i instanceof Int32Array?o=c.INT:i instanceof Int8Array?o=c.BYTE:i instanceof Uint8Array&&(o=c.UNSIGNED_BYTE),{buffer:n,type:o,bytesPerElement:i.BYTES_PER_ELEMENT,version:t.version}}(t,e)):s.version<t.version&&(i=s.buffer,n=e,o=(r=t).array,a=r.updateRange,c.bindBuffer(n,i),!1===r.dynamic?c.bufferData(n,o,c.STATIC_DRAW):-1===a.count?c.bufferSubData(n,0,o):0===a.count?console.error("THREE.WebGLObjects.updateBuffer: dynamic THREE.BufferAttribute marked as needsUpdate but updateRange.count is 0, ensure you are using set methods or updating manually."):(c.bufferSubData(n,a.offset*o.BYTES_PER_ELEMENT,o.subarray(a.offset,a.offset+a.count)),a.count=-1),s.version=t.version)}}}function Gi(t,e,i,r){this._x=t||0,this._y=e||0,this._z=i||0,this._order=r||Gi.DefaultOrder}function Vi(){this.mask=1}zi.physical={uniforms:Ri.merge([zi.standard.uniforms,{clearCoat:{value:0},clearCoatRoughness:{value:0}}]),vertexShader:Li.meshphysical_vert,fragmentShader:Li.meshphysical_frag},Gi.RotationOrders=["XYZ","YZX","ZXY","XZY","YXZ","ZYX"],Gi.DefaultOrder="XYZ",Object.defineProperties(Gi.prototype,{x:{get:function(){return this._x},set:function(t){this._x=t,this.onChangeCallback()}},y:{get:function(){return this._y},set:function(t){this._y=t,this.onChangeCallback()}},z:{get:function(){return this._z},set:function(t){this._z=t,this.onChangeCallback()}},order:{get:function(){return this._order},set:function(t){this._order=t,this.onChangeCallback()}}}),Object.assign(Gi.prototype,{isEuler:!0,set:function(t,e,i,r){return this._x=t,this._y=e,this._z=i,this._order=r||this._order,this.onChangeCallback(),this},clone:function(){return new this.constructor(this._x,this._y,this._z,this._order)},copy:function(t){return this._x=t._x,this._y=t._y,this._z=t._z,this._order=t._order,this.onChangeCallback(),this},setFromRotationMatrix:function(t,e,i){var r=Qe.clamp,n=t.elements,o=n[0],a=n[4],s=n[8],c=n[1],u=n[5],h=n[9],l=n[2],p=n[6],d=n[10];return"XYZ"===(e=e||this._order)?(this._y=Math.asin(r(s,-1,1)),Math.abs(s)<.99999?(this._x=Math.atan2(-h,d),this._z=Math.atan2(-a,o)):(this._x=Math.atan2(p,u),this._z=0)):"YXZ"===e?(this._x=Math.asin(-r(h,-1,1)),Math.abs(h)<.99999?(this._y=Math.atan2(s,d),this._z=Math.atan2(c,u)):(this._y=Math.atan2(-l,o),this._z=0)):"ZXY"===e?(this._x=Math.asin(r(p,-1,1)),Math.abs(p)<.99999?(this._y=Math.atan2(-l,d),this._z=Math.atan2(-a,u)):(this._y=0,this._z=Math.atan2(c,o))):"ZYX"===e?(this._y=Math.asin(-r(l,-1,1)),Math.abs(l)<.99999?(this._x=Math.atan2(p,d),this._z=Math.atan2(c,o)):(this._x=0,this._z=Math.atan2(-a,u))):"YZX"===e?(this._z=Math.asin(r(c,-1,1)),Math.abs(c)<.99999?(this._x=Math.atan2(-h,u),this._y=Math.atan2(-l,o)):(this._x=0,this._y=Math.atan2(s,d))):"XZY"===e?(this._z=Math.asin(-r(a,-1,1)),Math.abs(a)<.99999?(this._x=Math.atan2(p,u),this._y=Math.atan2(s,o)):(this._x=Math.atan2(-h,d),this._y=0)):console.warn("THREE.Euler: .setFromRotationMatrix() given unsupported order: "+e),this._order=e,!1!==i&&this.onChangeCallback(),this},setFromQuaternion:(Ni=new ei,function(t,e,i){return Ni.makeRotationFromQuaternion(t),this.setFromRotationMatrix(Ni,e,i)}),setFromVector3:function(t,e){return this.set(t.x,t.y,t.z,e||this._order)},reorder:(Bi=new ii,function(t){return Bi.setFromEuler(this),this.setFromQuaternion(Bi,t)}),equals:function(t){return t._x===this._x&&t._y===this._y&&t._z===this._z&&t._order===this._order},fromArray:function(t){return this._x=t[0],this._y=t[1],this._z=t[2],void 0!==t[3]&&(this._order=t[3]),this.onChangeCallback(),this},toArray:function(t,e){return void 0===t&&(t=[]),void 0===e&&(e=0),t[e]=this._x,t[e+1]=this._y,t[e+2]=this._z,t[e+3]=this._order,t},toVector3:function(t){return t?t.set(this._x,this._y,this._z):new ri(this._x,this._y,this._z)},onChange:function(t){return this.onChangeCallback=t,this},onChangeCallback:function(){}}),Object.assign(Vi.prototype,{set:function(t){this.mask=1<<t|0},enable:function(t){this.mask|=1<<t|0},toggle:function(t){this.mask^=1<<t|0},disable:function(t){this.mask&=~(1<<t|0)},test:function(t){return 0!=(this.mask&t.mask)}});var Hi,$i,Wi,Xi,qi,Yi,Zi,Ki,Ji,Qi,tr,er,ir,rr,nr,or,ar,sr,cr=0;function ur(){Object.defineProperty(this,"id",{value:cr++}),this.uuid=Qe.generateUUID(),this.name="",this.type="Object3D",this.parent=null,this.children=[],this.up=ur.DefaultUp.clone();var t=new ri,e=new Gi,i=new ii,r=new ri(1,1,1);e.onChange(function(){i.setFromEuler(e,!1)}),i.onChange(function(){e.setFromQuaternion(i,void 0,!1)}),Object.defineProperties(this,{position:{enumerable:!0,value:t},rotation:{enumerable:!0,value:e},quaternion:{enumerable:!0,value:i},scale:{enumerable:!0,value:r},modelViewMatrix:{value:new ei},normalMatrix:{value:new ni}}),this.matrix=new ei,this.matrixWorld=new ei,this.matrixAutoUpdate=ur.DefaultMatrixAutoUpdate,this.matrixWorldNeedsUpdate=!1,this.layers=new Vi,this.visible=!0,this.castShadow=!1,this.receiveShadow=!1,this.frustumCulled=!0,this.renderOrder=0,this.userData={}}function hr(){ur.call(this),this.type="Camera",this.matrixWorldInverse=new ei,this.projectionMatrix=new ei}function lr(t,e,i,r,n,o){hr.call(this),this.type="OrthographicCamera",this.zoom=1,this.view=null,this.left=t,this.right=e,this.top=i,this.bottom=r,this.near=void 0!==n?n:.1,this.far=void 0!==o?o:2e3,this.updateProjectionMatrix()}function pr(t,e,i,r,n,o){this.a=t,this.b=e,this.c=i,this.normal=r&&r.isVector3?r:new ri,this.vertexNormals=Array.isArray(r)?r:[],this.color=n&&n.isColor?n:new ki,this.vertexColors=Array.isArray(n)?n:[],this.materialIndex=void 0!==o?o:0}ur.DefaultUp=new ri(0,1,0),ur.DefaultMatrixAutoUpdate=!0,ur.prototype=Object.assign(Object.create(v.prototype),{constructor:ur,isObject3D:!0,onBeforeRender:function(){},onAfterRender:function(){},applyMatrix:function(t){this.matrix.multiplyMatrices(t,this.matrix),this.matrix.decompose(this.position,this.quaternion,this.scale)},applyQuaternion:function(t){return this.quaternion.premultiply(t),this},setRotationFromAxisAngle:function(t,e){this.quaternion.setFromAxisAngle(t,e)},setRotationFromEuler:function(t){this.quaternion.setFromEuler(t,!0)},setRotationFromMatrix:function(t){this.quaternion.setFromRotationMatrix(t)},setRotationFromQuaternion:function(t){this.quaternion.copy(t)},rotateOnAxis:(ar=new ii,function(t,e){return ar.setFromAxisAngle(t,e),this.quaternion.multiply(ar),this}),rotateOnWorldAxis:(or=new ii,function(t,e){return or.setFromAxisAngle(t,e),this.quaternion.premultiply(or),this}),rotateX:(nr=new ri(1,0,0),function(t){return this.rotateOnAxis(nr,t)}),rotateY:(rr=new ri(0,1,0),function(t){return this.rotateOnAxis(rr,t)}),rotateZ:(ir=new ri(0,0,1),function(t){return this.rotateOnAxis(ir,t)}),translateOnAxis:(er=new ri,function(t,e){return er.copy(t).applyQuaternion(this.quaternion),this.position.add(er.multiplyScalar(e)),this}),translateX:(tr=new ri(1,0,0),function(t){return this.translateOnAxis(tr,t)}),translateY:(Qi=new ri(0,1,0),function(t){return this.translateOnAxis(Qi,t)}),translateZ:(Ji=new ri(0,0,1),function(t){return this.translateOnAxis(Ji,t)}),localToWorld:function(t){return t.applyMatrix4(this.matrixWorld)},worldToLocal:(Ki=new ei,function(t){return t.applyMatrix4(Ki.getInverse(this.matrixWorld))}),lookAt:(Yi=new ei,Zi=new ri,function(t,e,i){t.isVector3?Zi.copy(t):Zi.set(t,e,i),this.isCamera?Yi.lookAt(this.position,Zi,this.up):Yi.lookAt(Zi,this.position,this.up),this.quaternion.setFromRotationMatrix(Yi)}),add:function(t){var e=arguments;if(1<arguments.length){for(var i=0;i<arguments.length;i++)this.add(e[i]);return this}return t===this?console.error("THREE.Object3D.add: object can't be added as a child of itself.",t):t&&t.isObject3D?(null!==t.parent&&t.parent.remove(t),t.parent=this,t.dispatchEvent({type:"added"}),this.children.push(t)):console.error("THREE.Object3D.add: object not an instance of THREE.Object3D.",t),this},remove:function(t){var e=arguments;if(1<arguments.length){for(var i=0;i<arguments.length;i++)this.remove(e[i]);return this}var r=this.children.indexOf(t);return-1!==r&&(t.parent=null,t.dispatchEvent({type:"removed"}),this.children.splice(r,1)),this},getObjectById:function(t){return this.getObjectByProperty("id",t)},getObjectByName:function(t){return this.getObjectByProperty("name",t)},getObjectByProperty:function(t,e){if(this[t]===e)return this;for(var i=0,r=this.children.length;i<r;i++){var n=this.children[i].getObjectByProperty(t,e);if(void 0!==n)return n}},getWorldPosition:function(t){return void 0===t&&(console.warn("THREE.Object3D: .getWorldPosition() target is now required"),t=new ri),this.updateMatrixWorld(!0),t.setFromMatrixPosition(this.matrixWorld)},getWorldQuaternion:(Xi=new ri,qi=new ri,function(t){return void 0===t&&(console.warn("THREE.Object3D: .getWorldQuaternion() target is now required"),t=new ii),this.updateMatrixWorld(!0),this.matrixWorld.decompose(Xi,t,qi),t}),getWorldScale:($i=new ri,Wi=new ii,function(t){return void 0===t&&(console.warn("THREE.Object3D: .getWorldScale() target is now required"),t=new ri),this.updateMatrixWorld(!0),this.matrixWorld.decompose($i,Wi,t),t}),getWorldDirection:(Hi=new ii,function(t){return void 0===t&&(console.warn("THREE.Object3D: .getWorldDirection() target is now required"),t=new ri),this.getWorldQuaternion(Hi),t.set(0,0,1).applyQuaternion(Hi)}),raycast:function(){},traverse:function(t){t(this);for(var e=this.children,i=0,r=e.length;i<r;i++)e[i].traverse(t)},traverseVisible:function(t){if(!1!==this.visible){t(this);for(var e=this.children,i=0,r=e.length;i<r;i++)e[i].traverseVisible(t)}},traverseAncestors:function(t){var e=this.parent;null!==e&&(t(e),e.traverseAncestors(t))},updateMatrix:function(){this.matrix.compose(this.position,this.quaternion,this.scale),this.matrixWorldNeedsUpdate=!0},updateMatrixWorld:function(t){this.matrixAutoUpdate&&this.updateMatrix(),(this.matrixWorldNeedsUpdate||t)&&(null===this.parent?this.matrixWorld.copy(this.matrix):this.matrixWorld.multiplyMatrices(this.parent.matrixWorld,this.matrix),t=!(this.matrixWorldNeedsUpdate=!1));for(var e=this.children,i=0,r=e.length;i<r;i++)e[i].updateMatrixWorld(t)},toJSON:function(i){var t=void 0===i||"string"==typeof i,e={};t&&(i={geometries:{},materials:{},textures:{},images:{},shapes:{}},e.metadata={version:4.5,type:"Object",generator:"Object3D.toJSON"});var r={};function n(t,e){return void 0===t[e.uuid]&&(t[e.uuid]=e.toJSON(i)),e.uuid}if(r.uuid=this.uuid,r.type=this.type,""!==this.name&&(r.name=this.name),!0===this.castShadow&&(r.castShadow=!0),!0===this.receiveShadow&&(r.receiveShadow=!0),!1===this.visible&&(r.visible=!1),!1===this.frustumCulled&&(r.frustumCulled=!1),0!==this.renderOrder&&(r.renderOrder=this.renderOrder),"{}"!==JSON.stringify(this.userData)&&(r.userData=this.userData),r.layers=this.layers.mask,r.matrix=this.matrix.toArray(),!1===this.matrixAutoUpdate&&(r.matrixAutoUpdate=!1),this.isMesh||this.isLine||this.isPoints){r.geometry=n(i.geometries,this.geometry);var o=this.geometry.parameters;if(void 0!==o&&void 0!==o.shapes){var a=o.shapes;if(Array.isArray(a))for(var s=0,c=a.length;s<c;s++){var u=a[s];n(i.shapes,u)}else n(i.shapes,a)}}if(void 0!==this.material)if(Array.isArray(this.material)){var h=[];for(s=0,c=this.material.length;s<c;s++)h.push(n(i.materials,this.material[s]));r.material=h}else r.material=n(i.materials,this.material);if(0<this.children.length){r.children=[];for(s=0;s<this.children.length;s++)r.children.push(this.children[s].toJSON(i).object)}if(t){var l=m(i.geometries),p=m(i.materials),d=m(i.textures),f=m(i.images);a=m(i.shapes);0<l.length&&(e.geometries=l),0<p.length&&(e.materials=p),0<d.length&&(e.textures=d),0<f.length&&(e.images=f),0<a.length&&(e.shapes=a)}return e.object=r,e;function m(t){var e=[];for(var i in t){var r=t[i];delete r.metadata,e.push(r)}return e}},clone:function(t){return(new this.constructor).copy(this,t)},copy:function(t,e){if(void 0===e&&(e=!0),this.name=t.name,this.up.copy(t.up),this.position.copy(t.position),this.quaternion.copy(t.quaternion),this.scale.copy(t.scale),this.matrix.copy(t.matrix),this.matrixWorld.copy(t.matrixWorld),this.matrixAutoUpdate=t.matrixAutoUpdate,this.matrixWorldNeedsUpdate=t.matrixWorldNeedsUpdate,this.layers.mask=t.layers.mask,this.visible=t.visible,this.castShadow=t.castShadow,this.receiveShadow=t.receiveShadow,this.frustumCulled=t.frustumCulled,this.renderOrder=t.renderOrder,this.userData=JSON.parse(JSON.stringify(t.userData)),!0===e)for(var i=0;i<t.children.length;i++){var r=t.children[i];this.add(r.clone())}return this}}),hr.prototype=Object.assign(Object.create(ur.prototype),{constructor:hr,isCamera:!0,copy:function(t,e){return ur.prototype.copy.call(this,t,e),this.matrixWorldInverse.copy(t.matrixWorldInverse),this.projectionMatrix.copy(t.projectionMatrix),this},getWorldDirection:(sr=new ii,function(t){return void 0===t&&(console.warn("THREE.Camera: .getWorldDirection() target is now required"),t=new ri),this.getWorldQuaternion(sr),t.set(0,0,-1).applyQuaternion(sr)}),updateMatrixWorld:function(t){ur.prototype.updateMatrixWorld.call(this,t),this.matrixWorldInverse.getInverse(this.matrixWorld)},clone:function(){return(new this.constructor).copy(this)}}),lr.prototype=Object.assign(Object.create(hr.prototype),{constructor:lr,isOrthographicCamera:!0,copy:function(t,e){return hr.prototype.copy.call(this,t,e),this.left=t.left,this.right=t.right,this.top=t.top,this.bottom=t.bottom,this.near=t.near,this.far=t.far,this.zoom=t.zoom,this.view=null===t.view?null:Object.assign({},t.view),this},setViewOffset:function(t,e,i,r,n,o){null===this.view&&(this.view={enabled:!0,fullWidth:1,fullHeight:1,offsetX:0,offsetY:0,width:1,height:1}),this.view.enabled=!0,this.view.fullWidth=t,this.view.fullHeight=e,this.view.offsetX=i,this.view.offsetY=r,this.view.width=n,this.view.height=o,this.updateProjectionMatrix()},clearViewOffset:function(){null!==this.view&&(this.view.enabled=!1),this.updateProjectionMatrix()},updateProjectionMatrix:function(){var t=(this.right-this.left)/(2*this.zoom),e=(this.top-this.bottom)/(2*this.zoom),i=(this.right+this.left)/2,r=(this.top+this.bottom)/2,n=i-t,o=i+t,a=r+e,s=r-e;if(null!==this.view&&this.view.enabled){var c=this.zoom/(this.view.width/this.view.fullWidth),u=this.zoom/(this.view.height/this.view.fullHeight),h=(this.right-this.left)/this.view.width,l=(this.top-this.bottom)/this.view.height;o=(n+=h*(this.view.offsetX/c))+h*(this.view.width/c),s=(a-=l*(this.view.offsetY/u))-l*(this.view.height/u)}this.projectionMatrix.makeOrthographic(n,o,a,s,this.near,this.far)},toJSON:function(t){var e=ur.prototype.toJSON.call(this,t);return e.object.zoom=this.zoom,e.object.left=this.left,e.object.right=this.right,e.object.top=this.top,e.object.bottom=this.bottom,e.object.near=this.near,e.object.far=this.far,null!==this.view&&(e.object.view=Object.assign({},this.view)),e}}),Object.assign(pr.prototype,{clone:function(){return(new this.constructor).copy(this)},copy:function(t){this.a=t.a,this.b=t.b,this.c=t.c,this.normal.copy(t.normal),this.color.copy(t.color),this.materialIndex=t.materialIndex;for(var e=0,i=t.vertexNormals.length;e<i;e++)this.vertexNormals[e]=t.vertexNormals[e].clone();for(e=0,i=t.vertexColors.length;e<i;e++)this.vertexColors[e]=t.vertexColors[e].clone();return this}});var dr,fr,mr,gr,vr,yr,br,xr=0;function _r(){Object.defineProperty(this,"id",{value:xr+=2}),this.uuid=Qe.generateUUID(),this.name="",this.type="Geometry",this.vertices=[],this.colors=[],this.faces=[],this.faceVertexUvs=[[]],this.morphTargets=[],this.morphNormals=[],this.skinWeights=[],this.skinIndices=[],this.lineDistances=[],this.boundingBox=null,this.boundingSphere=null,this.elementsNeedUpdate=!1,this.verticesNeedUpdate=!1,this.uvsNeedUpdate=!1,this.normalsNeedUpdate=!1,this.colorsNeedUpdate=!1,this.lineDistancesNeedUpdate=!1,this.groupsNeedUpdate=!1}function wr(t,e,i){if(Array.isArray(t))throw new TypeError("THREE.BufferAttribute: array should be a Typed Array.");this.name="",this.array=t,this.itemSize=e,this.count=void 0!==t?t.length/e:0,this.normalized=!0===i,this.dynamic=!1,this.updateRange={offset:0,count:-1},this.version=0}function Sr(t,e,i){wr.call(this,new Int8Array(t),e,i)}function Ar(t,e,i){wr.call(this,new Uint8Array(t),e,i)}function Mr(t,e,i){wr.call(this,new Uint8ClampedArray(t),e,i)}function Er(t,e,i){wr.call(this,new Int16Array(t),e,i)}function Pr(t,e,i){wr.call(this,new Uint16Array(t),e,i)}function Tr(t,e,i){wr.call(this,new Int32Array(t),e,i)}function Cr(t,e,i){wr.call(this,new Uint32Array(t),e,i)}function Ir(t,e,i){wr.call(this,new Float32Array(t),e,i)}function Or(t,e,i){wr.call(this,new Float64Array(t),e,i)}function Lr(){this.vertices=[],this.normals=[],this.colors=[],this.uvs=[],this.uvs2=[],this.groups=[],this.morphTargets={},this.skinWeights=[],this.skinIndices=[],this.boundingBox=null,this.boundingSphere=null,this.verticesNeedUpdate=!1,this.normalsNeedUpdate=!1,this.colorsNeedUpdate=!1,this.uvsNeedUpdate=!1,this.groupsNeedUpdate=!1}function Rr(t){if(0===t.length)return-1/0;for(var e=t[0],i=1,r=t.length;i<r;++i)t[i]>e&&(e=t[i]);return e}_r.prototype=Object.assign(Object.create(v.prototype),{constructor:_r,isGeometry:!0,applyMatrix:function(t){for(var e=(new ni).getNormalMatrix(t),i=0,r=this.vertices.length;i<r;i++){this.vertices[i].applyMatrix4(t)}for(i=0,r=this.faces.length;i<r;i++){var n=this.faces[i];n.normal.applyMatrix3(e).normalize();for(var o=0,a=n.vertexNormals.length;o<a;o++)n.vertexNormals[o].applyMatrix3(e).normalize()}return null!==this.boundingBox&&this.computeBoundingBox(),null!==this.boundingSphere&&this.computeBoundingSphere(),this.verticesNeedUpdate=!0,this.normalsNeedUpdate=!0,this},rotateX:(br=new ei,function(t){return br.makeRotationX(t),this.applyMatrix(br),this}),rotateY:(yr=new ei,function(t){return yr.makeRotationY(t),this.applyMatrix(yr),this}),rotateZ:(vr=new ei,function(t){return vr.makeRotationZ(t),this.applyMatrix(vr),this}),translate:(gr=new ei,function(t,e,i){return gr.makeTranslation(t,e,i),this.applyMatrix(gr),this}),scale:(mr=new ei,function(t,e,i){return mr.makeScale(t,e,i),this.applyMatrix(mr),this}),lookAt:(fr=new ur,function(t){fr.lookAt(t),fr.updateMatrix(),this.applyMatrix(fr.matrix)}),fromBufferGeometry:function(t){var o=this,e=null!==t.index?t.index.array:void 0,i=t.attributes,r=i.position.array,a=void 0!==i.normal?i.normal.array:void 0,s=void 0!==i.color?i.color.array:void 0,c=void 0!==i.uv?i.uv.array:void 0,u=void 0!==i.uv2?i.uv2.array:void 0;void 0!==u&&(this.faceVertexUvs[1]=[]);for(var h=[],l=[],p=[],n=0,d=0;n<r.length;n+=3,d+=2)o.vertices.push(new ri(r[n],r[n+1],r[n+2])),void 0!==a&&h.push(new ri(a[n],a[n+1],a[n+2])),void 0!==s&&o.colors.push(new ki(s[n],s[n+1],s[n+2])),void 0!==c&&l.push(new ti(c[d],c[d+1])),void 0!==u&&p.push(new ti(u[d],u[d+1]));function f(t,e,i,r){var n=new pr(t,e,i,void 0!==a?[h[t].clone(),h[e].clone(),h[i].clone()]:[],void 0!==s?[o.colors[t].clone(),o.colors[e].clone(),o.colors[i].clone()]:[],r);o.faces.push(n),void 0!==c&&o.faceVertexUvs[0].push([l[t].clone(),l[e].clone(),l[i].clone()]),void 0!==u&&o.faceVertexUvs[1].push([p[t].clone(),p[e].clone(),p[i].clone()])}var m=t.groups;if(0<m.length)for(n=0;n<m.length;n++)for(var g=m[n],v=g.start,y=(d=v,v+g.count);d<y;d+=3)void 0!==e?f(e[d],e[d+1],e[d+2],g.materialIndex):f(d,d+1,d+2,g.materialIndex);else if(void 0!==e)for(n=0;n<e.length;n+=3)f(e[n],e[n+1],e[n+2]);else for(n=0;n<r.length/3;n+=3)f(n,n+1,n+2);return this.computeFaceNormals(),null!==t.boundingBox&&(this.boundingBox=t.boundingBox.clone()),null!==t.boundingSphere&&(this.boundingSphere=t.boundingSphere.clone()),this},center:(dr=new ri,function(){return this.computeBoundingBox(),this.boundingBox.getCenter(dr).negate(),this.translate(dr.x,dr.y,dr.z),this}),normalize:function(){this.computeBoundingSphere();var t=this.boundingSphere.center,e=this.boundingSphere.radius,i=0===e?1:1/e,r=new ei;return r.set(i,0,0,-i*t.x,0,i,0,-i*t.y,0,0,i,-i*t.z,0,0,0,1),this.applyMatrix(r),this},computeFaceNormals:function(){for(var t=new ri,e=new ri,i=0,r=this.faces.length;i<r;i++){var n=this.faces[i],o=this.vertices[n.a],a=this.vertices[n.b],s=this.vertices[n.c];t.subVectors(s,a),e.subVectors(o,a),t.cross(e),t.normalize(),n.normal.copy(t)}},computeVertexNormals:function(t){var e,i,r,n,o,a;for(void 0===t&&(t=!0),a=new Array(this.vertices.length),e=0,i=this.vertices.length;e<i;e++)a[e]=new ri;if(t){var s,c,u,h=new ri,l=new ri;for(r=0,n=this.faces.length;r<n;r++)o=this.faces[r],s=this.vertices[o.a],c=this.vertices[o.b],u=this.vertices[o.c],h.subVectors(u,c),l.subVectors(s,c),h.cross(l),a[o.a].add(h),a[o.b].add(h),a[o.c].add(h)}else for(this.computeFaceNormals(),r=0,n=this.faces.length;r<n;r++)a[(o=this.faces[r]).a].add(o.normal),a[o.b].add(o.normal),a[o.c].add(o.normal);for(e=0,i=this.vertices.length;e<i;e++)a[e].normalize();for(r=0,n=this.faces.length;r<n;r++){var p=(o=this.faces[r]).vertexNormals;3===p.length?(p[0].copy(a[o.a]),p[1].copy(a[o.b]),p[2].copy(a[o.c])):(p[0]=a[o.a].clone(),p[1]=a[o.b].clone(),p[2]=a[o.c].clone())}0<this.faces.length&&(this.normalsNeedUpdate=!0)},computeFlatVertexNormals:function(){var t,e,i;for(this.computeFaceNormals(),t=0,e=this.faces.length;t<e;t++){var r=(i=this.faces[t]).vertexNormals;3===r.length?(r[0].copy(i.normal),r[1].copy(i.normal),r[2].copy(i.normal)):(r[0]=i.normal.clone(),r[1]=i.normal.clone(),r[2]=i.normal.clone())}0<this.faces.length&&(this.normalsNeedUpdate=!0)},computeMorphNormals:function(){var t,e,i,r,n,o=this;for(i=0,r=this.faces.length;i<r;i++)for((n=o.faces[i]).__originalFaceNormal?n.__originalFaceNormal.copy(n.normal):n.__originalFaceNormal=n.normal.clone(),n.__originalVertexNormals||(n.__originalVertexNormals=[]),t=0,e=n.vertexNormals.length;t<e;t++)n.__originalVertexNormals[t]?n.__originalVertexNormals[t].copy(n.vertexNormals[t]):n.__originalVertexNormals[t]=n.vertexNormals[t].clone();var a=new _r;for(a.faces=this.faces,t=0,e=this.morphTargets.length;t<e;t++){if(!o.morphNormals[t]){o.morphNormals[t]={},o.morphNormals[t].faceNormals=[],o.morphNormals[t].vertexNormals=[];var s=o.morphNormals[t].faceNormals,c=o.morphNormals[t].vertexNormals;for(i=0,r=this.faces.length;i<r;i++)u=new ri,h={a:new ri,b:new ri,c:new ri},s.push(u),c.push(h)}var u,h,l=o.morphNormals[t];for(a.vertices=o.morphTargets[t].vertices,a.computeFaceNormals(),a.computeVertexNormals(),i=0,r=this.faces.length;i<r;i++)n=o.faces[i],u=l.faceNormals[i],h=l.vertexNormals[i],u.copy(n.normal),h.a.copy(n.vertexNormals[0]),h.b.copy(n.vertexNormals[1]),h.c.copy(n.vertexNormals[2])}for(i=0,r=this.faces.length;i<r;i++)(n=o.faces[i]).normal=n.__originalFaceNormal,n.vertexNormals=n.__originalVertexNormals},computeBoundingBox:function(){null===this.boundingBox&&(this.boundingBox=new Pi),this.boundingBox.setFromPoints(this.vertices)},computeBoundingSphere:function(){null===this.boundingSphere&&(this.boundingSphere=new Ti),this.boundingSphere.setFromPoints(this.vertices)},merge:function(t,e,i){if(t&&t.isGeometry){var r,n=this.vertices.length,o=this.vertices,a=t.vertices,s=this.faces,c=t.faces,u=this.faceVertexUvs[0],h=t.faceVertexUvs[0],l=this.colors,p=t.colors;void 0===i&&(i=0),void 0!==e&&(r=(new ni).getNormalMatrix(e));for(var d=0,f=a.length;d<f;d++){var m=a[d].clone();void 0!==e&&m.applyMatrix4(e),o.push(m)}for(d=0,f=p.length;d<f;d++)l.push(p[d].clone());for(d=0,f=c.length;d<f;d++){var g,v,y,b=c[d],x=b.vertexNormals,_=b.vertexColors;(g=new pr(b.a+n,b.b+n,b.c+n)).normal.copy(b.normal),void 0!==r&&g.normal.applyMatrix3(r).normalize();for(var w=0,S=x.length;w<S;w++)v=x[w].clone(),void 0!==r&&v.applyMatrix3(r).normalize(),g.vertexNormals.push(v);g.color.copy(b.color);for(w=0,S=_.length;w<S;w++)y=_[w],g.vertexColors.push(y.clone());g.materialIndex=b.materialIndex+i,s.push(g)}for(d=0,f=h.length;d<f;d++){var A=h[d],M=[];if(void 0!==A){for(w=0,S=A.length;w<S;w++)M.push(A[w].clone());u.push(M)}}}else console.error("THREE.Geometry.merge(): geometry not an instance of THREE.Geometry.",t)},mergeMesh:function(t){t&&t.isMesh?(t.matrixAutoUpdate&&t.updateMatrix(),this.merge(t.geometry,t.matrix)):console.error("THREE.Geometry.mergeMesh(): mesh not an instance of THREE.Mesh.",t)},mergeVertices:function(){var t,e,i,r,n,o,a,s,c={},u=[],h=[],l=Math.pow(10,4);for(i=0,r=this.vertices.length;i<r;i++)t=this.vertices[i],void 0===c[e=Math.round(t.x*l)+"_"+Math.round(t.y*l)+"_"+Math.round(t.z*l)]?(c[e]=i,u.push(this.vertices[i]),h[i]=u.length-1):h[i]=h[c[e]];var p=[];for(i=0,r=this.faces.length;i<r;i++){(n=this.faces[i]).a=h[n.a],n.b=h[n.b],n.c=h[n.c],o=[n.a,n.b,n.c];for(var d=0;d<3;d++)if(o[d]===o[(d+1)%3]){p.push(i);break}}for(i=p.length-1;0<=i;i--){var f=p[i];for(this.faces.splice(f,1),a=0,s=this.faceVertexUvs.length;a<s;a++)this.faceVertexUvs[a].splice(f,1)}var m=this.vertices.length-u.length;return this.vertices=u,m},setFromPoints:function(t){this.vertices=[];for(var e=0,i=t.length;e<i;e++){var r=t[e];this.vertices.push(new ri(r.x,r.y,r.z||0))}return this},sortFacesByMaterialIndex:function(){for(var t=this.faces,e=t.length,i=0;i<e;i++)t[i]._id=i;t.sort(function(t,e){return t.materialIndex-e.materialIndex});var r,n,o=this.faceVertexUvs[0],a=this.faceVertexUvs[1];o&&o.length===e&&(r=[]),a&&a.length===e&&(n=[]);for(i=0;i<e;i++){var s=t[i]._id;r&&r.push(o[s]),n&&n.push(a[s])}r&&(this.faceVertexUvs[0]=r),n&&(this.faceVertexUvs[1]=n)},toJSON:function(){var t={metadata:{version:4.5,type:"Geometry",generator:"Geometry.toJSON"}};if(t.uuid=this.uuid,t.type=this.type,""!==this.name&&(t.name=this.name),void 0!==this.parameters){var e=this.parameters;for(var i in e)void 0!==e[i]&&(t[i]=e[i]);return t}for(var r=[],n=0;n<this.vertices.length;n++){var o=this.vertices[n];r.push(o.x,o.y,o.z)}var a=[],s=[],c={},u=[],h={},l=[],p={};for(n=0;n<this.faces.length;n++){var d=this.faces[n],f=void 0!==this.faceVertexUvs[0][n],m=0<d.normal.length(),g=0<d.vertexNormals.length,v=1!==d.color.r||1!==d.color.g||1!==d.color.b,y=0<d.vertexColors.length,b=0;if(b=S(b=S(b=S(b=S(b=S(b=S(b=S(b=S(b,0,0),1,!0),2,!1),3,f),4,m),5,g),6,v),7,y),a.push(b),a.push(d.a,d.b,d.c),a.push(d.materialIndex),f){var x=this.faceVertexUvs[0][n];a.push(E(x[0]),E(x[1]),E(x[2]))}if(m&&a.push(A(d.normal)),g){var _=d.vertexNormals;a.push(A(_[0]),A(_[1]),A(_[2]))}if(v&&a.push(M(d.color)),y){var w=d.vertexColors;a.push(M(w[0]),M(w[1]),M(w[2]))}}function S(t,e,i){return i?t|1<<e:t&~(1<<e)}function A(t){var e=t.x.toString()+t.y.toString()+t.z.toString();return void 0!==c[e]||(c[e]=s.length/3,s.push(t.x,t.y,t.z)),c[e]}function M(t){var e=t.r.toString()+t.g.toString()+t.b.toString();return void 0!==h[e]||(h[e]=u.length,u.push(t.getHex())),h[e]}function E(t){var e=t.x.toString()+t.y.toString();return void 0!==p[e]||(p[e]=l.length/2,l.push(t.x,t.y)),p[e]}return t.data={},t.data.vertices=r,t.data.normals=s,0<u.length&&(t.data.colors=u),0<l.length&&(t.data.uvs=[l]),t.data.faces=a,t},clone:function(){return(new _r).copy(this)},copy:function(t){var e,i,r,n,o,a,s=this;this.vertices=[],this.colors=[],this.faces=[],this.faceVertexUvs=[[]],this.morphTargets=[],this.morphNormals=[],this.skinWeights=[],this.skinIndices=[],this.lineDistances=[],this.boundingBox=null,this.boundingSphere=null,this.name=t.name;var c=t.vertices;for(e=0,i=c.length;e<i;e++)s.vertices.push(c[e].clone());var u=t.colors;for(e=0,i=u.length;e<i;e++)s.colors.push(u[e].clone());var h=t.faces;for(e=0,i=h.length;e<i;e++)s.faces.push(h[e].clone());for(e=0,i=t.faceVertexUvs.length;e<i;e++){var l=t.faceVertexUvs[e];for(void 0===s.faceVertexUvs[e]&&(s.faceVertexUvs[e]=[]),r=0,n=l.length;r<n;r++){var p=l[r],d=[];for(o=0,a=p.length;o<a;o++){var f=p[o];d.push(f.clone())}s.faceVertexUvs[e].push(d)}}var m=t.morphTargets;for(e=0,i=m.length;e<i;e++){var g={};if(g.name=m[e].name,void 0!==m[e].vertices)for(g.vertices=[],r=0,n=m[e].vertices.length;r<n;r++)g.vertices.push(m[e].vertices[r].clone());if(void 0!==m[e].normals)for(g.normals=[],r=0,n=m[e].normals.length;r<n;r++)g.normals.push(m[e].normals[r].clone());s.morphTargets.push(g)}var v=t.morphNormals;for(e=0,i=v.length;e<i;e++){var y={};if(void 0!==v[e].vertexNormals)for(y.vertexNormals=[],r=0,n=v[e].vertexNormals.length;r<n;r++){var b=v[e].vertexNormals[r],x={};x.a=b.a.clone(),x.b=b.b.clone(),x.c=b.c.clone(),y.vertexNormals.push(x)}if(void 0!==v[e].faceNormals)for(y.faceNormals=[],r=0,n=v[e].faceNormals.length;r<n;r++)y.faceNormals.push(v[e].faceNormals[r].clone());s.morphNormals.push(y)}var _=t.skinWeights;for(e=0,i=_.length;e<i;e++)s.skinWeights.push(_[e].clone());var w=t.skinIndices;for(e=0,i=w.length;e<i;e++)s.skinIndices.push(w[e].clone());var S=t.lineDistances;for(e=0,i=S.length;e<i;e++)s.lineDistances.push(S[e]);var A=t.boundingBox;null!==A&&(this.boundingBox=A.clone());var M=t.boundingSphere;return null!==M&&(this.boundingSphere=M.clone()),this.elementsNeedUpdate=t.elementsNeedUpdate,this.verticesNeedUpdate=t.verticesNeedUpdate,this.uvsNeedUpdate=t.uvsNeedUpdate,this.normalsNeedUpdate=t.normalsNeedUpdate,this.colorsNeedUpdate=t.colorsNeedUpdate,this.lineDistancesNeedUpdate=t.lineDistancesNeedUpdate,this.groupsNeedUpdate=t.groupsNeedUpdate,this},dispose:function(){this.dispatchEvent({type:"dispose"})}}),Object.defineProperty(wr.prototype,"needsUpdate",{set:function(t){!0===t&&this.version++}}),Object.assign(wr.prototype,{isBufferAttribute:!0,onUploadCallback:function(){},setArray:function(t){if(Array.isArray(t))throw new TypeError("THREE.BufferAttribute: array should be a Typed Array.");return this.count=void 0!==t?t.length/this.itemSize:0,this.array=t,this},setDynamic:function(t){return this.dynamic=t,this},copy:function(t){return this.name=t.name,this.array=new t.array.constructor(t.array),this.itemSize=t.itemSize,this.count=t.count,this.normalized=t.normalized,this.dynamic=t.dynamic,this},copyAt:function(t,e,i){t*=this.itemSize,i*=e.itemSize;for(var r=0,n=this.itemSize;r<n;r++)this.array[t+r]=e.array[i+r];return this},copyArray:function(t){return this.array.set(t),this},copyColorsArray:function(t){for(var e=this.array,i=0,r=0,n=t.length;r<n;r++){var o=t[r];void 0===o&&(console.warn("THREE.BufferAttribute.copyColorsArray(): color is undefined",r),o=new ki),e[i++]=o.r,e[i++]=o.g,e[i++]=o.b}return this},copyVector2sArray:function(t){for(var e=this.array,i=0,r=0,n=t.length;r<n;r++){var o=t[r];void 0===o&&(console.warn("THREE.BufferAttribute.copyVector2sArray(): vector is undefined",r),o=new ti),e[i++]=o.x,e[i++]=o.y}return this},copyVector3sArray:function(t){for(var e=this.array,i=0,r=0,n=t.length;r<n;r++){var o=t[r];void 0===o&&(console.warn("THREE.BufferAttribute.copyVector3sArray(): vector is undefined",r),o=new ri),e[i++]=o.x,e[i++]=o.y,e[i++]=o.z}return this},copyVector4sArray:function(t){for(var e=this.array,i=0,r=0,n=t.length;r<n;r++){var o=t[r];void 0===o&&(console.warn("THREE.BufferAttribute.copyVector4sArray(): vector is undefined",r),o=new Si),e[i++]=o.x,e[i++]=o.y,e[i++]=o.z,e[i++]=o.w}return this},set:function(t,e){return void 0===e&&(e=0),this.array.set(t,e),this},getX:function(t){return this.array[t*this.itemSize]},setX:function(t,e){return this.array[t*this.itemSize]=e,this},getY:function(t){return this.array[t*this.itemSize+1]},setY:function(t,e){return this.array[t*this.itemSize+1]=e,this},getZ:function(t){return this.array[t*this.itemSize+2]},setZ:function(t,e){return this.array[t*this.itemSize+2]=e,this},getW:function(t){return this.array[t*this.itemSize+3]},setW:function(t,e){return this.array[t*this.itemSize+3]=e,this},setXY:function(t,e,i){return t*=this.itemSize,this.array[t+0]=e,this.array[t+1]=i,this},setXYZ:function(t,e,i,r){return t*=this.itemSize,this.array[t+0]=e,this.array[t+1]=i,this.array[t+2]=r,this},setXYZW:function(t,e,i,r,n){return t*=this.itemSize,this.array[t+0]=e,this.array[t+1]=i,this.array[t+2]=r,this.array[t+3]=n,this},onUpload:function(t){return this.onUploadCallback=t,this},clone:function(){return new this.constructor(this.array,this.itemSize).copy(this)}}),(Sr.prototype=Object.create(wr.prototype)).constructor=Sr,(Ar.prototype=Object.create(wr.prototype)).constructor=Ar,(Mr.prototype=Object.create(wr.prototype)).constructor=Mr,(Er.prototype=Object.create(wr.prototype)).constructor=Er,(Pr.prototype=Object.create(wr.prototype)).constructor=Pr,(Tr.prototype=Object.create(wr.prototype)).constructor=Tr,(Cr.prototype=Object.create(wr.prototype)).constructor=Cr,(Ir.prototype=Object.create(wr.prototype)).constructor=Ir,(Or.prototype=Object.create(wr.prototype)).constructor=Or,Object.assign(Lr.prototype,{computeGroups:function(t){for(var e,i=[],r=void 0,n=t.faces,o=0;o<n.length;o++){var a=n[o];a.materialIndex!==r&&(r=a.materialIndex,void 0!==e&&(e.count=3*o-e.start,i.push(e)),e={start:3*o,materialIndex:r})}void 0!==e&&(e.count=3*o-e.start,i.push(e)),this.groups=i},fromGeometry:function(t){var e,i=this,r=t.faces,n=t.vertices,o=t.faceVertexUvs,a=o[0]&&0<o[0].length,s=o[1]&&0<o[1].length,c=t.morphTargets,u=c.length;if(0<u){e=[];for(var h=0;h<u;h++)e[h]=[];this.morphTargets.position=e}var l,p=t.morphNormals,d=p.length;if(0<d){l=[];for(h=0;h<d;h++)l[h]=[];this.morphTargets.normal=l}var f=t.skinIndices,m=t.skinWeights,g=f.length===n.length,v=m.length===n.length;0<n.length&&0===r.length&&console.error("THREE.DirectGeometry: Faceless geometries are not supported.");for(h=0;h<r.length;h++){var y=r[h];i.vertices.push(n[y.a],n[y.b],n[y.c]);var b=y.vertexNormals;if(3===b.length)i.normals.push(b[0],b[1],b[2]);else{var x=y.normal;i.normals.push(x,x,x)}var _,w=y.vertexColors;if(3===w.length)i.colors.push(w[0],w[1],w[2]);else{var S=y.color;i.colors.push(S,S,S)}if(!0===a)void 0!==(_=o[0][h])?i.uvs.push(_[0],_[1],_[2]):(console.warn("THREE.DirectGeometry.fromGeometry(): Undefined vertexUv ",h),i.uvs.push(new ti,new ti,new ti));if(!0===s)void 0!==(_=o[1][h])?i.uvs2.push(_[0],_[1],_[2]):(console.warn("THREE.DirectGeometry.fromGeometry(): Undefined vertexUv2 ",h),i.uvs2.push(new ti,new ti,new ti));for(var A=0;A<u;A++){var M=c[A].vertices;e[A].push(M[y.a],M[y.b],M[y.c])}for(A=0;A<d;A++){var E=p[A].vertexNormals[h];l[A].push(E.a,E.b,E.c)}g&&i.skinIndices.push(f[y.a],f[y.b],f[y.c]),v&&i.skinWeights.push(m[y.a],m[y.b],m[y.c])}return this.computeGroups(t),this.verticesNeedUpdate=t.verticesNeedUpdate,this.normalsNeedUpdate=t.normalsNeedUpdate,this.colorsNeedUpdate=t.colorsNeedUpdate,this.uvsNeedUpdate=t.uvsNeedUpdate,this.groupsNeedUpdate=t.groupsNeedUpdate,this}});var Dr,kr,Br,Nr,Fr,zr,Ur,jr,Gr,Vr,Hr=1;function $r(){Object.defineProperty(this,"id",{value:Hr+=2}),this.uuid=Qe.generateUUID(),this.name="",this.type="BufferGeometry",this.index=null,this.attributes={},this.morphAttributes={},this.groups=[],this.boundingBox=null,this.boundingSphere=null,this.drawRange={start:0,count:1/0},this.userData={}}function Wr(t,e,i,r,n,o){_r.call(this),this.type="BoxGeometry",this.parameters={width:t,height:e,depth:i,widthSegments:r,heightSegments:n,depthSegments:o},this.fromBufferGeometry(new Xr(t,e,i,r,n,o)),this.mergeVertices()}function Xr(t,e,i,r,n,o){$r.call(this),this.type="BoxBufferGeometry",this.parameters={width:t,height:e,depth:i,widthSegments:r,heightSegments:n,depthSegments:o};var C=this;t=t||1,e=e||1,i=i||1,r=Math.floor(r)||1,n=Math.floor(n)||1,o=Math.floor(o)||1;var I=[],O=[],L=[],R=[],D=0,k=0;function a(t,e,i,r,n,o,a,s,c,u,h){var l,p,d=o/c,f=a/u,m=o/2,g=a/2,v=s/2,y=c+1,b=u+1,x=0,_=0,w=new ri;for(p=0;p<b;p++){var S=p*f-g;for(l=0;l<y;l++){var A=l*d-m;w[t]=A*r,w[e]=S*n,w[i]=v,O.push(w.x,w.y,w.z),w[t]=0,w[e]=0,w[i]=0<s?1:-1,L.push(w.x,w.y,w.z),R.push(l/c),R.push(1-p/u),x+=1}}for(p=0;p<u;p++)for(l=0;l<c;l++){var M=D+l+y*p,E=D+l+y*(p+1),P=D+(l+1)+y*(p+1),T=D+(l+1)+y*p;I.push(M,E,T),I.push(E,P,T),_+=6}C.addGroup(k,_,h),k+=_,D+=x}a("z","y","x",-1,-1,i,e,t,o,n,0),a("z","y","x",1,-1,i,e,-t,o,n,1),a("x","z","y",1,1,t,i,e,r,o,2),a("x","z","y",1,-1,t,i,-e,r,o,3),a("x","y","z",1,-1,t,e,i,r,n,4),a("x","y","z",-1,-1,t,e,-i,r,n,5),this.setIndex(I),this.addAttribute("position",new Ir(O,3)),this.addAttribute("normal",new Ir(L,3)),this.addAttribute("uv",new Ir(R,2))}function qr(t,e,i,r){_r.call(this),this.type="PlaneGeometry",this.parameters={width:t,height:e,widthSegments:i,heightSegments:r},this.fromBufferGeometry(new Yr(t,e,i,r)),this.mergeVertices()}function Yr(t,e,i,r){$r.call(this),this.type="PlaneBufferGeometry",this.parameters={width:t,height:e,widthSegments:i,heightSegments:r};var n,o,a=(t=t||1)/2,s=(e=e||1)/2,c=Math.floor(i)||1,u=Math.floor(r)||1,h=c+1,l=u+1,p=t/c,d=e/u,f=[],m=[],g=[],v=[];for(o=0;o<l;o++){var y=o*d-s;for(n=0;n<h;n++){var b=n*p-a;m.push(b,-y,0),g.push(0,0,1),v.push(n/c),v.push(1-o/u)}}for(o=0;o<u;o++)for(n=0;n<c;n++){var x=n+h*o,_=n+h*(o+1),w=n+1+h*(o+1),S=n+1+h*o;f.push(x,_,S),f.push(_,w,S)}this.setIndex(f),this.addAttribute("position",new Ir(m,3)),this.addAttribute("normal",new Ir(g,3)),this.addAttribute("uv",new Ir(v,2))}$r.prototype=Object.assign(Object.create(v.prototype),{constructor:$r,isBufferGeometry:!0,getIndex:function(){return this.index},setIndex:function(t){Array.isArray(t)?this.index=new(65535<Rr(t)?Cr:Pr)(t,1):this.index=t},addAttribute:function(t,e){return e&&e.isBufferAttribute||e&&e.isInterleavedBufferAttribute?("index"===t?(console.warn("THREE.BufferGeometry.addAttribute: Use .setIndex() for index attribute."),this.setIndex(e)):this.attributes[t]=e,this):(console.warn("THREE.BufferGeometry: .addAttribute() now expects ( name, attribute )."),this.addAttribute(t,new wr(e,arguments[2])))},getAttribute:function(t){return this.attributes[t]},removeAttribute:function(t){return delete this.attributes[t],this},addGroup:function(t,e,i){this.groups.push({start:t,count:e,materialIndex:void 0!==i?i:0})},clearGroups:function(){this.groups=[]},setDrawRange:function(t,e){this.drawRange.start=t,this.drawRange.count=e},applyMatrix:function(t){var e=this.attributes.position;void 0!==e&&(t.applyToBufferAttribute(e),e.needsUpdate=!0);var i=this.attributes.normal;void 0!==i&&((new ni).getNormalMatrix(t).applyToBufferAttribute(i),i.needsUpdate=!0);return null!==this.boundingBox&&this.computeBoundingBox(),null!==this.boundingSphere&&this.computeBoundingSphere(),this},rotateX:(Vr=new ei,function(t){return Vr.makeRotationX(t),this.applyMatrix(Vr),this}),rotateY:(Gr=new ei,function(t){return Gr.makeRotationY(t),this.applyMatrix(Gr),this}),rotateZ:(jr=new ei,function(t){return jr.makeRotationZ(t),this.applyMatrix(jr),this}),translate:(Ur=new ei,function(t,e,i){return Ur.makeTranslation(t,e,i),this.applyMatrix(Ur),this}),scale:(zr=new ei,function(t,e,i){return zr.makeScale(t,e,i),this.applyMatrix(zr),this}),lookAt:(Fr=new ur,function(t){Fr.lookAt(t),Fr.updateMatrix(),this.applyMatrix(Fr.matrix)}),center:(Nr=new ri,function(){return this.computeBoundingBox(),this.boundingBox.getCenter(Nr).negate(),this.translate(Nr.x,Nr.y,Nr.z),this}),setFromObject:function(t){var e=t.geometry;if(t.isPoints||t.isLine){var i=new Ir(3*e.vertices.length,3),r=new Ir(3*e.colors.length,3);if(this.addAttribute("position",i.copyVector3sArray(e.vertices)),this.addAttribute("color",r.copyColorsArray(e.colors)),e.lineDistances&&e.lineDistances.length===e.vertices.length){var n=new Ir(e.lineDistances.length,1);this.addAttribute("lineDistance",n.copyArray(e.lineDistances))}null!==e.boundingSphere&&(this.boundingSphere=e.boundingSphere.clone()),null!==e.boundingBox&&(this.boundingBox=e.boundingBox.clone())}else t.isMesh&&e&&e.isGeometry&&this.fromGeometry(e);return this},setFromPoints:function(t){for(var e=[],i=0,r=t.length;i<r;i++){var n=t[i];e.push(n.x,n.y,n.z||0)}return this.addAttribute("position",new Ir(e,3)),this},updateFromObject:function(t){var e,i=t.geometry;if(t.isMesh){var r=i.__directGeometry;if(!0===i.elementsNeedUpdate&&(r=void 0,i.elementsNeedUpdate=!1),void 0===r)return this.fromGeometry(i);r.verticesNeedUpdate=i.verticesNeedUpdate,r.normalsNeedUpdate=i.normalsNeedUpdate,r.colorsNeedUpdate=i.colorsNeedUpdate,r.uvsNeedUpdate=i.uvsNeedUpdate,r.groupsNeedUpdate=i.groupsNeedUpdate,i.verticesNeedUpdate=!1,i.normalsNeedUpdate=!1,i.colorsNeedUpdate=!1,i.uvsNeedUpdate=!1,i.groupsNeedUpdate=!1,i=r}return!0===i.verticesNeedUpdate&&(void 0!==(e=this.attributes.position)&&(e.copyVector3sArray(i.vertices),e.needsUpdate=!0),i.verticesNeedUpdate=!1),!0===i.normalsNeedUpdate&&(void 0!==(e=this.attributes.normal)&&(e.copyVector3sArray(i.normals),e.needsUpdate=!0),i.normalsNeedUpdate=!1),!0===i.colorsNeedUpdate&&(void 0!==(e=this.attributes.color)&&(e.copyColorsArray(i.colors),e.needsUpdate=!0),i.colorsNeedUpdate=!1),i.uvsNeedUpdate&&(void 0!==(e=this.attributes.uv)&&(e.copyVector2sArray(i.uvs),e.needsUpdate=!0),i.uvsNeedUpdate=!1),i.lineDistancesNeedUpdate&&(void 0!==(e=this.attributes.lineDistance)&&(e.copyArray(i.lineDistances),e.needsUpdate=!0),i.lineDistancesNeedUpdate=!1),i.groupsNeedUpdate&&(i.computeGroups(t.geometry),this.groups=i.groups,i.groupsNeedUpdate=!1),this},fromGeometry:function(t){return t.__directGeometry=(new Lr).fromGeometry(t),this.fromDirectGeometry(t.__directGeometry)},fromDirectGeometry:function(t){var e=new Float32Array(3*t.vertices.length);if(this.addAttribute("position",new wr(e,3).copyVector3sArray(t.vertices)),0<t.normals.length){var i=new Float32Array(3*t.normals.length);this.addAttribute("normal",new wr(i,3).copyVector3sArray(t.normals))}if(0<t.colors.length){var r=new Float32Array(3*t.colors.length);this.addAttribute("color",new wr(r,3).copyColorsArray(t.colors))}if(0<t.uvs.length){var n=new Float32Array(2*t.uvs.length);this.addAttribute("uv",new wr(n,2).copyVector2sArray(t.uvs))}if(0<t.uvs2.length){var o=new Float32Array(2*t.uvs2.length);this.addAttribute("uv2",new wr(o,2).copyVector2sArray(t.uvs2))}for(var a in this.groups=t.groups,t.morphTargets){for(var s=[],c=t.morphTargets[a],u=0,h=c.length;u<h;u++){var l=c[u],p=new Ir(3*l.length,3);s.push(p.copyVector3sArray(l))}this.morphAttributes[a]=s}if(0<t.skinIndices.length){var d=new Ir(4*t.skinIndices.length,4);this.addAttribute("skinIndex",d.copyVector4sArray(t.skinIndices))}if(0<t.skinWeights.length){var f=new Ir(4*t.skinWeights.length,4);this.addAttribute("skinWeight",f.copyVector4sArray(t.skinWeights))}return null!==t.boundingSphere&&(this.boundingSphere=t.boundingSphere.clone()),null!==t.boundingBox&&(this.boundingBox=t.boundingBox.clone()),this},computeBoundingBox:function(){null===this.boundingBox&&(this.boundingBox=new Pi);var t=this.attributes.position;void 0!==t?this.boundingBox.setFromBufferAttribute(t):this.boundingBox.makeEmpty(),(isNaN(this.boundingBox.min.x)||isNaN(this.boundingBox.min.y)||isNaN(this.boundingBox.min.z))&&console.error('THREE.BufferGeometry.computeBoundingBox: Computed min/max have NaN values. The "position" attribute is likely to have NaN values.',this)},computeBoundingSphere:(kr=new Pi,Br=new ri,function(){null===this.boundingSphere&&(this.boundingSphere=new Ti);var t=this.attributes.position;if(t){var e=this.boundingSphere.center;kr.setFromBufferAttribute(t),kr.getCenter(e);for(var i=0,r=0,n=t.count;r<n;r++)Br.x=t.getX(r),Br.y=t.getY(r),Br.z=t.getZ(r),i=Math.max(i,e.distanceToSquared(Br));this.boundingSphere.radius=Math.sqrt(i),isNaN(this.boundingSphere.radius)&&console.error('THREE.BufferGeometry.computeBoundingSphere(): Computed radius is NaN. The "position" attribute is likely to have NaN values.',this)}}),computeFaceNormals:function(){},computeVertexNormals:function(){var t=this.index,e=this.attributes,i=this.groups;if(e.position){var r=e.position.array;if(void 0===e.normal)this.addAttribute("normal",new wr(new Float32Array(r.length),3));else for(var n=e.normal.array,o=0,a=n.length;o<a;o++)n[o]=0;var s,c,u,h=e.normal.array,l=new ri,p=new ri,d=new ri,f=new ri,m=new ri;if(t){var g=t.array;0===i.length&&this.addGroup(0,g.length);for(var v=0,y=i.length;v<y;++v){var b=i[v],x=b.start;for(o=x,a=x+b.count;o<a;o+=3)s=3*g[o+0],c=3*g[o+1],u=3*g[o+2],l.fromArray(r,s),p.fromArray(r,c),d.fromArray(r,u),f.subVectors(d,p),m.subVectors(l,p),f.cross(m),h[s]+=f.x,h[s+1]+=f.y,h[s+2]+=f.z,h[c]+=f.x,h[c+1]+=f.y,h[c+2]+=f.z,h[u]+=f.x,h[u+1]+=f.y,h[u+2]+=f.z}}else for(o=0,a=r.length;o<a;o+=9)l.fromArray(r,o),p.fromArray(r,o+3),d.fromArray(r,o+6),f.subVectors(d,p),m.subVectors(l,p),f.cross(m),h[o]=f.x,h[o+1]=f.y,h[o+2]=f.z,h[o+3]=f.x,h[o+4]=f.y,h[o+5]=f.z,h[o+6]=f.x,h[o+7]=f.y,h[o+8]=f.z;this.normalizeNormals(),e.normal.needsUpdate=!0}},merge:function(t,e){if(t&&t.isBufferGeometry){void 0===e&&(e=0,console.warn("THREE.BufferGeometry.merge(): Overwriting original geometry, starting at offset=0. Use BufferGeometryUtils.mergeBufferGeometries() for lossless merge."));var i=this.attributes;for(var r in i)if(void 0!==t.attributes[r])for(var n=i[r].array,o=t.attributes[r],a=o.array,s=0,c=o.itemSize*e;s<a.length;s++,c++)n[c]=a[s];return this}console.error("THREE.BufferGeometry.merge(): geometry not an instance of THREE.BufferGeometry.",t)},normalizeNormals:(Dr=new ri,function(){for(var t=this.attributes.normal,e=0,i=t.count;e<i;e++)Dr.x=t.getX(e),Dr.y=t.getY(e),Dr.z=t.getZ(e),Dr.normalize(),t.setXYZ(e,Dr.x,Dr.y,Dr.z)}),toNonIndexed:function(){if(null===this.index)return console.warn("THREE.BufferGeometry.toNonIndexed(): Geometry is already non-indexed."),this;var t=new $r,e=this.index.array,i=this.attributes;for(var r in i){for(var n=i[r],o=n.array,a=n.itemSize,s=new o.constructor(e.length*a),c=0,u=0,h=0,l=e.length;h<l;h++){c=e[h]*a;for(var p=0;p<a;p++)s[u++]=o[c++]}t.addAttribute(r,new wr(s,a))}var d=this.groups;for(h=0,l=d.length;h<l;h++){var f=d[h];t.addGroup(f.start,f.count,f.materialIndex)}return t},toJSON:function(){var t={metadata:{version:4.5,type:"BufferGeometry",generator:"BufferGeometry.toJSON"}};if(t.uuid=this.uuid,t.type=this.type,""!==this.name&&(t.name=this.name),0<Object.keys(this.userData).length&&(t.userData=this.userData),void 0!==this.parameters){var e=this.parameters;for(var i in e)void 0!==e[i]&&(t[i]=e[i]);return t}t.data={attributes:{}};var r=this.index;if(null!==r){var n=Array.prototype.slice.call(r.array);t.data.index={type:r.array.constructor.name,array:n}}var o=this.attributes;for(var i in o){var a=o[i];n=Array.prototype.slice.call(a.array);t.data.attributes[i]={itemSize:a.itemSize,type:a.array.constructor.name,array:n,normalized:a.normalized}}var s=this.groups;0<s.length&&(t.data.groups=JSON.parse(JSON.stringify(s)));var c=this.boundingSphere;return null!==c&&(t.data.boundingSphere={center:c.center.toArray(),radius:c.radius}),t},clone:function(){return(new $r).copy(this)},copy:function(t){var e,i,r;this.index=null,this.attributes={},this.morphAttributes={},this.groups=[],this.boundingBox=null,this.boundingSphere=null,this.name=t.name;var n=t.index;null!==n&&this.setIndex(n.clone());var o=t.attributes;for(e in o){var a=o[e];this.addAttribute(e,a.clone())}var s=t.morphAttributes;for(e in s){var c=[],u=s[e];for(i=0,r=u.length;i<r;i++)c.push(u[i].clone());this.morphAttributes[e]=c}var h=t.groups;for(i=0,r=h.length;i<r;i++){var l=h[i];this.addGroup(l.start,l.count,l.materialIndex)}var p=t.boundingBox;null!==p&&(this.boundingBox=p.clone());var d=t.boundingSphere;return null!==d&&(this.boundingSphere=d.clone()),this.drawRange.start=t.drawRange.start,this.drawRange.count=t.drawRange.count,this.userData=t.userData,this},dispose:function(){this.dispatchEvent({type:"dispose"})}}),(Wr.prototype=Object.create(_r.prototype)).constructor=Wr,(Xr.prototype=Object.create($r.prototype)).constructor=Xr,(qr.prototype=Object.create(_r.prototype)).constructor=qr,(Yr.prototype=Object.create($r.prototype)).constructor=Yr;var Zr,Kr,Jr,Qr,tn,en,rn,nn,on,an,sn,cn,un,hn,ln,pn,dn,fn,mn,gn,vn,yn,bn,xn,_n=0;function wn(){Object.defineProperty(this,"id",{value:_n++}),this.uuid=Qe.generateUUID(),this.name="",this.type="Material",this.fog=!0,this.lights=!0,this.blending=Y,this.side=G,this.flatShading=!1,this.vertexColors=V,this.opacity=1,this.transparent=!1,this.blendSrc=ut,this.blendDst=ht,this.blendEquation=H,this.blendSrcAlpha=null,this.blendDstAlpha=null,this.blendEquationAlpha=null,this.depthFunc=bt,this.depthTest=!0,this.depthWrite=!0,this.clippingPlanes=null,this.clipIntersection=!1,this.clipShadows=!1,this.shadowSide=null,this.colorWrite=!0,this.precision=null,this.polygonOffset=!1,this.polygonOffsetFactor=0,this.polygonOffsetUnits=0,this.dithering=!1,this.alphaTest=0,this.premultipliedAlpha=!1,this.overdraw=0,this.visible=!0,this.userData={},this.needsUpdate=!0}function Sn(t){wn.call(this),this.type="MeshBasicMaterial",this.color=new ki(16777215),this.map=null,this.lightMap=null,this.lightMapIntensity=1,this.aoMap=null,this.aoMapIntensity=1,this.specularMap=null,this.alphaMap=null,this.envMap=null,this.combine=Mt,this.reflectivity=1,this.refractionRatio=.98,this.wireframe=!1,this.wireframeLinewidth=1,this.wireframeLinecap="round",this.wireframeLinejoin="round",this.skinning=!1,this.morphTargets=!1,this.lights=!1,this.setValues(t)}function An(t){wn.call(this),this.type="ShaderMaterial",this.defines={},this.uniforms={},this.vertexShader="void main() {\n\tgl_Position = projectionMatrix * modelViewMatrix * vec4( position, 1.0 );\n}",this.fragmentShader="void main() {\n\tgl_FragColor = vec4( 1.0, 0.0, 0.0, 1.0 );\n}",this.linewidth=1,this.wireframe=!1,this.wireframeLinewidth=1,this.fog=!1,this.lights=!1,this.clipping=!1,this.skinning=!1,this.morphTargets=!1,this.morphNormals=!1,this.extensions={derivatives:!1,fragDepth:!1,drawBuffers:!1,shaderTextureLOD:!1},this.defaultAttributeValues={color:[1,1,1],uv:[0,0],uv2:[0,0]},this.index0AttributeName=void 0,this.uniformsNeedUpdate=!1,void 0!==t&&(void 0!==t.attributes&&console.error("THREE.ShaderMaterial: attributes should now be defined in THREE.BufferGeometry instead."),this.setValues(t))}function Mn(t,e){this.origin=void 0!==t?t:new ri,this.direction=void 0!==e?e:new ri}function En(t,e,i){this.a=void 0!==t?t:new ri,this.b=void 0!==e?e:new ri,this.c=void 0!==i?i:new ri}function Pn(t,e){ur.call(this),this.type="Mesh",this.geometry=void 0!==t?t:new $r,this.material=void 0!==e?e:new Sn({color:16777215*Math.random()}),this.drawMode=je,this.updateMorphTargets()}function Tn(o,i,a,r){var s,c,u,h=new ki(0),l=0;function p(t,e){i.buffers.color.setClear(t.r,t.g,t.b,e,r)}return{getClearColor:function(){return h},setClearColor:function(t,e){h.set(t),p(h,l=void 0!==e?e:1)},getClearAlpha:function(){return l},setClearAlpha:function(t){p(h,l=t)},render:function(t,e,i,r){var n=e.background;null===n?p(h,l):n&&n.isColor&&(p(n,1),r=!0),(o.autoClear||r)&&o.clear(o.autoClearColor,o.autoClearDepth,o.autoClearStencil),n&&n.isCubeTexture?(void 0===u&&((u=new Pn(new Xr(1,1,1),new An({uniforms:zi.cube.uniforms,vertexShader:zi.cube.vertexShader,fragmentShader:zi.cube.fragmentShader,side:wt,depthTest:!0,depthWrite:!1,fog:!1}))).geometry.removeAttribute("normal"),u.geometry.removeAttribute("uv"),u.onBeforeRender=function(t,e,i){this.matrixWorld.copyPosition(i.matrixWorld)},a.update(u)),u.material.uniforms.tCube.value=n,t.push(u,u.geometry,u.material,0,null)):n&&n.isTexture&&(void 0===s&&(s=new lr(-1,1,1,-1,0,1),c=new Pn(new Yr(2,2),new Sn({depthTest:!1,depthWrite:!1,fog:!1})),a.update(c)),c.material.map=n,o.renderBufferDirect(s,null,c.geometry,c.material,c,null))}}}function Cn(n,o,a,s){var c;this.setMode=function(t){c=t},this.render=function(t,e){n.drawArrays(c,t,e),a.update(e,c)},this.renderInstances=function(t,e,i){var r;if(s.isWebGL2)r=n;else if(null===(r=o.get("ANGLE_instanced_arrays")))return void console.error("THREE.WebGLBufferRenderer: using THREE.InstancedBufferGeometry but hardware does not support extension ANGLE_instanced_arrays.");r[s.isWebGL2?"drawArraysInstanced":"drawArraysInstancedANGLE"](c,e,i,t.maxInstancedCount),a.update(i,c,t.maxInstancedCount)}}function In(e,i,t){var r;function n(t){if("highp"===t){if(0<e.getShaderPrecisionFormat(e.VERTEX_SHADER,e.HIGH_FLOAT).precision&&0<e.getShaderPrecisionFormat(e.FRAGMENT_SHADER,e.HIGH_FLOAT).precision)return"highp";t="mediump"}return"mediump"===t&&0<e.getShaderPrecisionFormat(e.VERTEX_SHADER,e.MEDIUM_FLOAT).precision&&0<e.getShaderPrecisionFormat(e.FRAGMENT_SHADER,e.MEDIUM_FLOAT).precision?"mediump":"lowp"}var o="undefined"!=typeof WebGL2RenderingContext&&e instanceof WebGL2RenderingContext,a=void 0!==t.precision?t.precision:"highp",s=n(a);s!==a&&(console.warn("THREE.WebGLRenderer:",a,"not supported, using",s,"instead."),a=s);var c=!0===t.logarithmicDepthBuffer,u=e.getParameter(e.MAX_TEXTURE_IMAGE_UNITS),h=e.getParameter(e.MAX_VERTEX_TEXTURE_IMAGE_UNITS),l=e.getParameter(e.MAX_TEXTURE_SIZE),p=e.getParameter(e.MAX_CUBE_MAP_TEXTURE_SIZE),d=e.getParameter(e.MAX_VERTEX_ATTRIBS),f=e.getParameter(e.MAX_VERTEX_UNIFORM_VECTORS),m=e.getParameter(e.MAX_VARYING_VECTORS),g=e.getParameter(e.MAX_FRAGMENT_UNIFORM_VECTORS),v=0<h,y=o||!!i.get("OES_texture_float");return{isWebGL2:o,getMaxAnisotropy:function(){if(void 0!==r)return r;var t=i.get("EXT_texture_filter_anisotropic");return r=null!==t?e.getParameter(t.MAX_TEXTURE_MAX_ANISOTROPY_EXT):0},getMaxPrecision:n,precision:a,logarithmicDepthBuffer:c,maxTextures:u,maxVertexTextures:h,maxTextureSize:l,maxCubemapSize:p,maxAttributes:d,maxVertexUniforms:f,maxVaryings:m,maxFragmentUniforms:g,vertexTextures:v,floatFragmentTextures:y,floatVertexTextures:v&&y}}function On(){var h=this,l=null,p=0,d=!1,f=!1,m=new Ci,g=new ni,v={value:null,needsUpdate:!1};function y(){v.value!==l&&(v.value=l,v.needsUpdate=0<p),h.numPlanes=p,h.numIntersection=0}function b(t,e,i,r){var n=null!==t?t.length:0,o=null;if(0!==n){if(o=v.value,!0!==r||null===o){var a=i+4*n,s=e.matrixWorldInverse;g.getNormalMatrix(s),(null===o||o.length<a)&&(o=new Float32Array(a));for(var c=0,u=i;c!==n;++c,u+=4)m.copy(t[c]).applyMatrix4(s,g),m.normal.toArray(o,u),o[u+3]=m.constant}v.value=o,v.needsUpdate=!0}return h.numPlanes=n,o}this.uniform=v,this.numPlanes=0,this.numIntersection=0,this.init=function(t,e,i){var r=0!==t.length||e||0!==p||d;return d=e,l=b(t,i,0),p=t.length,r},this.beginShadows=function(){f=!0,b(null)},this.endShadows=function(){f=!1,y()},this.setState=function(t,e,i,r,n,o){if(!d||null===t||0===t.length||f&&!i)f?b(null):y();else{var a=f?0:p,s=4*a,c=n.clippingState||null;v.value=c,c=b(t,r,s,o);for(var u=0;u!==s;++u)c[u]=l[u];n.clippingState=c,this.numIntersection=e?this.numPlanes:0,this.numPlanes+=a}}}function Ln(i){var r={};return{get:function(t){if(void 0!==r[t])return r[t];var e;switch(t){case"WEBGL_depth_texture":e=i.getExtension("WEBGL_depth_texture")||i.getExtension("MOZ_WEBGL_depth_texture")||i.getExtension("WEBKIT_WEBGL_depth_texture");break;case"EXT_texture_filter_anisotropic":e=i.getExtension("EXT_texture_filter_anisotropic")||i.getExtension("MOZ_EXT_texture_filter_anisotropic")||i.getExtension("WEBKIT_EXT_texture_filter_anisotropic");break;case"WEBGL_compressed_texture_s3tc":e=i.getExtension("WEBGL_compressed_texture_s3tc")||i.getExtension("MOZ_WEBGL_compressed_texture_s3tc")||i.getExtension("WEBKIT_WEBGL_compressed_texture_s3tc");break;case"WEBGL_compressed_texture_pvrtc":e=i.getExtension("WEBGL_compressed_texture_pvrtc")||i.getExtension("WEBKIT_WEBGL_compressed_texture_pvrtc");break;default:e=i.getExtension(t)}return null===e&&console.warn("THREE.WebGLRenderer: "+t+" extension not supported."),r[t]=e}}}function Rn(l,p,o){var a={},d={};function s(t){var e=t.target,i=a[e.id];for(var r in null!==i.index&&p.remove(i.index),i.attributes)p.remove(i.attributes[r]);e.removeEventListener("dispose",s),delete a[e.id];var n=d[i.id];n&&(p.remove(n),delete d[i.id]),o.memory.geometries--}return{get:function(t,e){var i=a[e.id];return i||(e.addEventListener("dispose",s),e.isBufferGeometry?i=e:e.isGeometry&&(void 0===e._bufferGeometry&&(e._bufferGeometry=(new $r).setFromObject(t)),i=e._bufferGeometry),a[e.id]=i,o.memory.geometries++,i)},update:function(t){var e=t.index,i=t.attributes;for(var r in null!==e&&p.update(e,l.ELEMENT_ARRAY_BUFFER),i)p.update(i[r],l.ARRAY_BUFFER);var n=t.morphAttributes;for(var r in n)for(var o=n[r],a=0,s=o.length;a<s;a++)p.update(o[a],l.ARRAY_BUFFER)},getWireframeAttribute:function(t){var e=d[t.id];if(e)return e;var i,r=[],n=t.index,o=t.attributes;if(null!==n)for(var a=0,s=(i=n.array).length;a<s;a+=3){var c=i[a+0],u=i[a+1],h=i[a+2];r.push(c,u,u,h,h,c)}else for(a=0,s=(i=o.position.array).length/3-1;a<s;a+=3)c=a+0,u=a+1,h=a+2,r.push(c,u,u,h,h,c);return e=new(65535<Rr(r)?Cr:Pr)(r,1),p.update(e,l.ELEMENT_ARRAY_BUFFER),d[t.id]=e}}}function Dn(n,o,a,s){var c,u,h;this.setMode=function(t){c=t},this.setIndex=function(t){u=t.type,h=t.bytesPerElement},this.render=function(t,e){n.drawElements(c,e,u,t*h),a.update(e,c)},this.renderInstances=function(t,e,i){var r;if(s.isWebGL2)r=n;else if(null===(r=o.get("ANGLE_instanced_arrays")))return void console.error("THREE.WebGLIndexedBufferRenderer: using THREE.InstancedBufferGeometry but hardware does not support extension ANGLE_instanced_arrays.");r[s.isWebGL2?"drawElementsInstanced":"drawElementsInstancedANGLE"](c,i,u,e*h,t.maxInstancedCount),a.update(i,c,t.maxInstancedCount)}}function kn(r){var n={frame:0,calls:0,triangles:0,points:0,lines:0};return{memory:{geometries:0,textures:0},render:n,programs:null,autoReset:!0,reset:function(){n.frame++,n.calls=0,n.triangles=0,n.points=0,n.lines=0},update:function(t,e,i){switch(i=i||1,n.calls++,e){case r.TRIANGLES:n.triangles+=i*(t/3);break;case r.TRIANGLE_STRIP:case r.TRIANGLE_FAN:n.triangles+=i*(t-2);break;case r.LINES:n.lines+=i*(t/2);break;case r.LINE_STRIP:n.lines+=i*(t-1);break;case r.LINE_LOOP:n.lines+=i*t;break;case r.POINTS:n.points+=i*t;break;default:console.error("THREE.WebGLInfo: Unknown draw mode:",e)}}}}function Bn(t,e){return Math.abs(e[1])-Math.abs(t[1])}function Nn(d){var f={},m=new Float32Array(8);return{update:function(t,e,i,r){var n=t.morphTargetInfluences,o=n.length,a=f[e.id];if(void 0===a){a=[];for(var s=0;s<o;s++)a[s]=[s,0];f[e.id]=a}var c=i.morphTargets&&e.morphAttributes.position,u=i.morphNormals&&e.morphAttributes.normal;for(s=0;s<o;s++)0!==(h=a[s])[1]&&(c&&e.removeAttribute("morphTarget"+s),u&&e.removeAttribute("morphNormal"+s));for(s=0;s<o;s++)(h=a[s])[0]=s,h[1]=n[s];for(a.sort(Bn),s=0;s<8;s++){var h;if(h=a[s]){var l=h[0],p=h[1];if(p){c&&e.addAttribute("morphTarget"+s,c[l]),u&&e.addAttribute("morphNormal"+s,u[l]),m[s]=p;continue}}m[s]=0}r.getUniforms().setValue(d,"morphTargetInfluences",m)}}}function Fn(n,o){var a={};return{update:function(t){var e=o.render.frame,i=t.geometry,r=n.get(t,i);return a[r.id]!==e&&(i.isGeometry&&r.updateFromObject(t),n.update(r),a[r.id]=e),r},dispose:function(){a={}}}}function zn(t,e,i,r,n,o,a,s,c,u){wi.call(this,t=void 0!==t?t:[],e=void 0!==e?e:Rt,i,r,n,o,a,s,c,u),this.flipY=!1}wn.prototype=Object.assign(Object.create(v.prototype),{constructor:wn,isMaterial:!0,onBeforeCompile:function(){},setValues:function(t){if(void 0!==t)for(var e in t){var i=t[e];if(void 0!==i)if("shading"!==e){var r=this[e];void 0!==r?r&&r.isColor?r.set(i):r&&r.isVector3&&i&&i.isVector3?r.copy(i):this[e]="overdraw"===e?Number(i):i:console.warn("THREE."+this.type+": '"+e+"' is not a property of this material.")}else console.warn("THREE."+this.type+": .shading has been removed. Use the boolean .flatShading instead."),this.flatShading=1===i;else console.warn("THREE.Material: '"+e+"' parameter is undefined.")}},toJSON:function(t){var e=void 0===t||"string"==typeof t;e&&(t={textures:{},images:{}});var i={metadata:{version:4.5,type:"Material",generator:"Material.toJSON"}};function r(t){var e=[];for(var i in t){var r=t[i];delete r.metadata,e.push(r)}return e}if(i.uuid=this.uuid,i.type=this.type,""!==this.name&&(i.name=this.name),this.color&&this.color.isColor&&(i.color=this.color.getHex()),void 0!==this.roughness&&(i.roughness=this.roughness),void 0!==this.metalness&&(i.metalness=this.metalness),this.emissive&&this.emissive.isColor&&(i.emissive=this.emissive.getHex()),1!==this.emissiveIntensity&&(i.emissiveIntensity=this.emissiveIntensity),this.specular&&this.specular.isColor&&(i.specular=this.specular.getHex()),void 0!==this.shininess&&(i.shininess=this.shininess),void 0!==this.clearCoat&&(i.clearCoat=this.clearCoat),void 0!==this.clearCoatRoughness&&(i.clearCoatRoughness=this.clearCoatRoughness),this.map&&this.map.isTexture&&(i.map=this.map.toJSON(t).uuid),this.alphaMap&&this.alphaMap.isTexture&&(i.alphaMap=this.alphaMap.toJSON(t).uuid),this.lightMap&&this.lightMap.isTexture&&(i.lightMap=this.lightMap.toJSON(t).uuid),this.aoMap&&this.aoMap.isTexture&&(i.aoMap=this.aoMap.toJSON(t).uuid,i.aoMapIntensity=this.aoMapIntensity),this.bumpMap&&this.bumpMap.isTexture&&(i.bumpMap=this.bumpMap.toJSON(t).uuid,i.bumpScale=this.bumpScale),this.normalMap&&this.normalMap.isTexture&&(i.normalMap=this.normalMap.toJSON(t).uuid,i.normalMapType=this.normalMapType,i.normalScale=this.normalScale.toArray()),this.displacementMap&&this.displacementMap.isTexture&&(i.displacementMap=this.displacementMap.toJSON(t).uuid,i.displacementScale=this.displacementScale,i.displacementBias=this.displacementBias),this.roughnessMap&&this.roughnessMap.isTexture&&(i.roughnessMap=this.roughnessMap.toJSON(t).uuid),this.metalnessMap&&this.metalnessMap.isTexture&&(i.metalnessMap=this.metalnessMap.toJSON(t).uuid),this.emissiveMap&&this.emissiveMap.isTexture&&(i.emissiveMap=this.emissiveMap.toJSON(t).uuid),this.specularMap&&this.specularMap.isTexture&&(i.specularMap=this.specularMap.toJSON(t).uuid),this.envMap&&this.envMap.isTexture&&(i.envMap=this.envMap.toJSON(t).uuid,i.reflectivity=this.reflectivity),this.gradientMap&&this.gradientMap.isTexture&&(i.gradientMap=this.gradientMap.toJSON(t).uuid),void 0!==this.size&&(i.size=this.size),void 0!==this.sizeAttenuation&&(i.sizeAttenuation=this.sizeAttenuation),this.blending!==Y&&(i.blending=this.blending),!0===this.flatShading&&(i.flatShading=this.flatShading),this.side!==G&&(i.side=this.side),this.vertexColors!==V&&(i.vertexColors=this.vertexColors),this.opacity<1&&(i.opacity=this.opacity),!0===this.transparent&&(i.transparent=this.transparent),i.depthFunc=this.depthFunc,i.depthTest=this.depthTest,i.depthWrite=this.depthWrite,0!==this.rotation&&(i.rotation=this.rotation),1!==this.linewidth&&(i.linewidth=this.linewidth),void 0!==this.dashSize&&(i.dashSize=this.dashSize),void 0!==this.gapSize&&(i.gapSize=this.gapSize),void 0!==this.scale&&(i.scale=this.scale),!0===this.dithering&&(i.dithering=!0),0<this.alphaTest&&(i.alphaTest=this.alphaTest),!0===this.premultipliedAlpha&&(i.premultipliedAlpha=this.premultipliedAlpha),!0===this.wireframe&&(i.wireframe=this.wireframe),1<this.wireframeLinewidth&&(i.wireframeLinewidth=this.wireframeLinewidth),"round"!==this.wireframeLinecap&&(i.wireframeLinecap=this.wireframeLinecap),"round"!==this.wireframeLinejoin&&(i.wireframeLinejoin=this.wireframeLinejoin),!0===this.morphTargets&&(i.morphTargets=!0),!0===this.skinning&&(i.skinning=!0),!1===this.visible&&(i.visible=!1),"{}"!==JSON.stringify(this.userData)&&(i.userData=this.userData),e){var n=r(t.textures),o=r(t.images);0<n.length&&(i.textures=n),0<o.length&&(i.images=o)}return i},clone:function(){return(new this.constructor).copy(this)},copy:function(t){this.name=t.name,this.fog=t.fog,this.lights=t.lights,this.blending=t.blending,this.side=t.side,this.flatShading=t.flatShading,this.vertexColors=t.vertexColors,this.opacity=t.opacity,this.transparent=t.transparent,this.blendSrc=t.blendSrc,this.blendDst=t.blendDst,this.blendEquation=t.blendEquation,this.blendSrcAlpha=t.blendSrcAlpha,this.blendDstAlpha=t.blendDstAlpha,this.blendEquationAlpha=t.blendEquationAlpha,this.depthFunc=t.depthFunc,this.depthTest=t.depthTest,this.depthWrite=t.depthWrite,this.colorWrite=t.colorWrite,this.precision=t.precision,this.polygonOffset=t.polygonOffset,this.polygonOffsetFactor=t.polygonOffsetFactor,this.polygonOffsetUnits=t.polygonOffsetUnits,this.dithering=t.dithering,this.alphaTest=t.alphaTest,this.premultipliedAlpha=t.premultipliedAlpha,this.overdraw=t.overdraw,this.visible=t.visible,this.userData=JSON.parse(JSON.stringify(t.userData)),this.clipShadows=t.clipShadows,this.clipIntersection=t.clipIntersection;var e=t.clippingPlanes,i=null;if(null!==e){var r=e.length;i=new Array(r);for(var n=0;n!==r;++n)i[n]=e[n].clone()}return this.clippingPlanes=i,this.shadowSide=t.shadowSide,this},dispose:function(){this.dispatchEvent({type:"dispose"})}}),((Sn.prototype=Object.create(wn.prototype)).constructor=Sn).prototype.isMeshBasicMaterial=!0,Sn.prototype.copy=function(t){return wn.prototype.copy.call(this,t),this.color.copy(t.color),this.map=t.map,this.lightMap=t.lightMap,this.lightMapIntensity=t.lightMapIntensity,this.aoMap=t.aoMap,this.aoMapIntensity=t.aoMapIntensity,this.specularMap=t.specularMap,this.alphaMap=t.alphaMap,this.envMap=t.envMap,this.combine=t.combine,this.reflectivity=t.reflectivity,this.refractionRatio=t.refractionRatio,this.wireframe=t.wireframe,this.wireframeLinewidth=t.wireframeLinewidth,this.wireframeLinecap=t.wireframeLinecap,this.wireframeLinejoin=t.wireframeLinejoin,this.skinning=t.skinning,this.morphTargets=t.morphTargets,this},((An.prototype=Object.create(wn.prototype)).constructor=An).prototype.isShaderMaterial=!0,An.prototype.copy=function(t){return wn.prototype.copy.call(this,t),this.fragmentShader=t.fragmentShader,this.vertexShader=t.vertexShader,this.uniforms=Ri.clone(t.uniforms),this.defines=Object.assign({},t.defines),this.wireframe=t.wireframe,this.wireframeLinewidth=t.wireframeLinewidth,this.lights=t.lights,this.clipping=t.clipping,this.skinning=t.skinning,this.morphTargets=t.morphTargets,this.morphNormals=t.morphNormals,this.extensions=t.extensions,this},An.prototype.toJSON=function(t){var e=wn.prototype.toJSON.call(this,t);return e.uniforms=this.uniforms,e.vertexShader=this.vertexShader,e.fragmentShader=this.fragmentShader,e},Object.assign(Mn.prototype,{set:function(t,e){return this.origin.copy(t),this.direction.copy(e),this},clone:function(){return(new this.constructor).copy(this)},copy:function(t){return this.origin.copy(t.origin),this.direction.copy(t.direction),this},at:function(t,e){return void 0===e&&(console.warn("THREE.Ray: .at() target is now required"),e=new ri),e.copy(this.direction).multiplyScalar(t).add(this.origin)},lookAt:function(t){return this.direction.copy(t).sub(this.origin).normalize(),this},recast:(sn=new ri,function(t){return this.origin.copy(this.at(t,sn)),this}),closestPointToPoint:function(t,e){void 0===e&&(console.warn("THREE.Ray: .closestPointToPoint() target is now required"),e=new ri),e.subVectors(t,this.origin);var i=e.dot(this.direction);return i<0?e.copy(this.origin):e.copy(this.direction).multiplyScalar(i).add(this.origin)},distanceToPoint:function(t){return Math.sqrt(this.distanceSqToPoint(t))},distanceSqToPoint:(an=new ri,function(t){var e=an.subVectors(t,this.origin).dot(this.direction);return e<0?this.origin.distanceToSquared(t):(an.copy(this.direction).multiplyScalar(e).add(this.origin),an.distanceToSquared(t))}),distanceSqToSegment:(rn=new ri,nn=new ri,on=new ri,function(t,e,i,r){rn.copy(t).add(e).multiplyScalar(.5),nn.copy(e).sub(t).normalize(),on.copy(this.origin).sub(rn);var n,o,a,s,c=.5*t.distanceTo(e),u=-this.direction.dot(nn),h=on.dot(this.direction),l=-on.dot(nn),p=on.lengthSq(),d=Math.abs(1-u*u);if(0<d)if(o=u*h-l,s=c*d,0<=(n=u*l-h))if(-s<=o)if(o<=s){var f=1/d;a=(n*=f)*(n+u*(o*=f)+2*h)+o*(u*n+o+2*l)+p}else o=c,a=-(n=Math.max(0,-(u*o+h)))*n+o*(o+2*l)+p;else o=-c,a=-(n=Math.max(0,-(u*o+h)))*n+o*(o+2*l)+p;else o<=-s?a=-(n=Math.max(0,-(-u*c+h)))*n+(o=0<n?-c:Math.min(Math.max(-c,-l),c))*(o+2*l)+p:o<=s?(n=0,a=(o=Math.min(Math.max(-c,-l),c))*(o+2*l)+p):a=-(n=Math.max(0,-(u*c+h)))*n+(o=0<n?c:Math.min(Math.max(-c,-l),c))*(o+2*l)+p;else o=0<u?-c:c,a=-(n=Math.max(0,-(u*o+h)))*n+o*(o+2*l)+p;return i&&i.copy(this.direction).multiplyScalar(n).add(this.origin),r&&r.copy(nn).multiplyScalar(o).add(rn),a}),intersectSphere:(en=new ri,function(t,e){en.subVectors(t.center,this.origin);var i=en.dot(this.direction),r=en.dot(en)-i*i,n=t.radius*t.radius;if(n<r)return null;var o=Math.sqrt(n-r),a=i-o,s=i+o;return a<0&&s<0?null:a<0?this.at(s,e):this.at(a,e)}),intersectsSphere:function(t){return this.distanceToPoint(t.center)<=t.radius},distanceToPlane:function(t){var e=t.normal.dot(this.direction);if(0===e)return 0===t.distanceToPoint(this.origin)?0:null;var i=-(this.origin.dot(t.normal)+t.constant)/e;return 0<=i?i:null},intersectPlane:function(t,e){var i=this.distanceToPlane(t);return null===i?null:this.at(i,e)},intersectsPlane:function(t){var e=t.distanceToPoint(this.origin);return 0===e||t.normal.dot(this.direction)*e<0},intersectBox:function(t,e){var i,r,n,o,a,s,c=1/this.direction.x,u=1/this.direction.y,h=1/this.direction.z,l=this.origin;return 0<=c?(i=(t.min.x-l.x)*c,r=(t.max.x-l.x)*c):(i=(t.max.x-l.x)*c,r=(t.min.x-l.x)*c),0<=u?(n=(t.min.y-l.y)*u,o=(t.max.y-l.y)*u):(n=(t.max.y-l.y)*u,o=(t.min.y-l.y)*u),o<i||r<n?null:((i<n||i!=i)&&(i=n),(o<r||r!=r)&&(r=o),0<=h?(a=(t.min.z-l.z)*h,s=(t.max.z-l.z)*h):(a=(t.max.z-l.z)*h,s=(t.min.z-l.z)*h),s<i||r<a?null:((i<a||i!=i)&&(i=a),(s<r||r!=r)&&(r=s),r<0?null:this.at(0<=i?i:r,e)))},intersectsBox:(tn=new ri,function(t){return null!==this.intersectBox(t,tn)}),intersectTriangle:(Zr=new ri,Kr=new ri,Jr=new ri,Qr=new ri,function(t,e,i,r,n){Kr.subVectors(e,t),Jr.subVectors(i,t),Qr.crossVectors(Kr,Jr);var o,a=this.direction.dot(Qr);if(0<a){if(r)return null;o=1}else{if(!(a<0))return null;o=-1,a=-a}Zr.subVectors(this.origin,t);var s=o*this.direction.dot(Jr.crossVectors(Zr,Jr));if(s<0)return null;var c=o*this.direction.dot(Kr.cross(Zr));if(c<0)return null;if(a<s+c)return null;var u=-o*Zr.dot(Qr);return u<0?null:this.at(u/a,n)}),applyMatrix4:function(t){return this.origin.applyMatrix4(t),this.direction.transformDirection(t),this},equals:function(t){return t.origin.equals(this.origin)&&t.direction.equals(this.direction)}}),Object.assign(En,{getNormal:(pn=new ri,function(t,e,i,r){void 0===r&&(console.warn("THREE.Triangle: .getNormal() target is now required"),r=new ri),r.subVectors(i,e),pn.subVectors(t,e),r.cross(pn);var n=r.lengthSq();return 0<n?r.multiplyScalar(1/Math.sqrt(n)):r.set(0,0,0)}),getBarycoord:(un=new ri,hn=new ri,ln=new ri,function(t,e,i,r,n){un.subVectors(r,e),hn.subVectors(i,e),ln.subVectors(t,e);var o=un.dot(un),a=un.dot(hn),s=un.dot(ln),c=hn.dot(hn),u=hn.dot(ln),h=o*c-a*a;if(void 0===n&&(console.warn("THREE.Triangle: .getBarycoord() target is now required"),n=new ri),0===h)return n.set(-2,-1,-1);var l=1/h,p=(c*s-a*u)*l,d=(o*u-a*s)*l;return n.set(1-p-d,d,p)}),containsPoint:(cn=new ri,function(t,e,i,r){return En.getBarycoord(t,e,i,r,cn),0<=cn.x&&0<=cn.y&&cn.x+cn.y<=1})}),Object.assign(En.prototype,{set:function(t,e,i){return this.a.copy(t),this.b.copy(e),this.c.copy(i),this},setFromPointsAndIndices:function(t,e,i,r){return this.a.copy(t[e]),this.b.copy(t[i]),this.c.copy(t[r]),this},clone:function(){return(new this.constructor).copy(this)},copy:function(t){return this.a.copy(t.a),this.b.copy(t.b),this.c.copy(t.c),this},getArea:(bn=new ri,xn=new ri,function(){return bn.subVectors(this.c,this.b),xn.subVectors(this.a,this.b),.5*bn.cross(xn).length()}),getMidpoint:function(t){return void 0===t&&(console.warn("THREE.Triangle: .getMidpoint() target is now required"),t=new ri),t.addVectors(this.a,this.b).add(this.c).multiplyScalar(1/3)},getNormal:function(t){return En.getNormal(this.a,this.b,this.c,t)},getPlane:function(t){return void 0===t&&(console.warn("THREE.Triangle: .getPlane() target is now required"),t=new ri),t.setFromCoplanarPoints(this.a,this.b,this.c)},getBarycoord:function(t,e){return En.getBarycoord(t,this.a,this.b,this.c,e)},containsPoint:function(t){return En.containsPoint(t,this.a,this.b,this.c)},intersectsBox:function(t){return t.intersectsTriangle(this)},closestPointToPoint:(dn=new ri,fn=new ri,mn=new ri,gn=new ri,vn=new ri,yn=new ri,function(t,e){void 0===e&&(console.warn("THREE.Triangle: .closestPointToPoint() target is now required"),e=new ri);var i,r,n=this.a,o=this.b,a=this.c;dn.subVectors(o,n),fn.subVectors(a,n),gn.subVectors(t,n);var s=dn.dot(gn),c=fn.dot(gn);if(s<=0&&c<=0)return e.copy(n);vn.subVectors(t,o);var u=dn.dot(vn),h=fn.dot(vn);if(0<=u&&h<=u)return e.copy(o);var l=s*h-u*c;if(l<=0&&0<=s&&u<=0)return i=s/(s-u),e.copy(n).addScaledVector(dn,i);yn.subVectors(t,a);var p=dn.dot(yn),d=fn.dot(yn);if(0<=d&&p<=d)return e.copy(a);var f=p*c-s*d;if(f<=0&&0<=c&&d<=0)return r=c/(c-d),e.copy(n).addScaledVector(fn,r);var m=u*d-p*h;if(m<=0&&0<=h-u&&0<=p-d)return mn.subVectors(a,o),r=(h-u)/(h-u+(p-d)),e.copy(o).addScaledVector(mn,r);var g=1/(m+f+l);return i=f*g,r=l*g,e.copy(n).addScaledVector(dn,i).addScaledVector(fn,r)}),equals:function(t){return t.a.equals(this.a)&&t.b.equals(this.b)&&t.c.equals(this.c)}}),Pn.prototype=Object.assign(Object.create(ur.prototype),{constructor:Pn,isMesh:!0,setDrawMode:function(t){this.drawMode=t},copy:function(t){return ur.prototype.copy.call(this,t),this.drawMode=t.drawMode,void 0!==t.morphTargetInfluences&&(this.morphTargetInfluences=t.morphTargetInfluences.slice()),void 0!==t.morphTargetDictionary&&(this.morphTargetDictionary=Object.assign({},t.morphTargetDictionary)),this},updateMorphTargets:function(){var t,e,i,r=this.geometry;if(r.isBufferGeometry){var n=r.morphAttributes,o=Object.keys(n);if(0<o.length){var a=n[o[0]];if(void 0!==a)for(this.morphTargetInfluences=[],this.morphTargetDictionary={},t=0,e=a.length;t<e;t++)i=a[t].name||String(t),this.morphTargetInfluences.push(0),this.morphTargetDictionary[i]=t}}else{var s=r.morphTargets;if(void 0!==s&&0<s.length)for(this.morphTargetInfluences=[],this.morphTargetDictionary={},t=0,e=s.length;t<e;t++)i=s[t].name||String(t),this.morphTargetInfluences.push(0),this.morphTargetDictionary[i]=t}},raycast:function(){var z=new ei,U=new Mn,j=new Ti,G=new ri,V=new ri,H=new ri,$=new ri,W=new ri,X=new ri,q=new ti,Y=new ti,Z=new ti,s=new ri,K=new ri,u=new ri;function J(t,e,i,r,n,o,a){return En.getBarycoord(t,e,i,r,s),n.multiplyScalar(s.x),o.multiplyScalar(s.y),a.multiplyScalar(s.z),n.add(o).add(a),n.clone()}function Q(t,e,i,r,n,o,a,s){if(null===(e.side===wt?r.intersectTriangle(a,o,n,!0,s):r.intersectTriangle(n,o,a,e.side!==et,s)))return null;u.copy(s),u.applyMatrix4(t.matrixWorld);var c=i.ray.origin.distanceTo(u);return c<i.near||c>i.far?null:{distance:c,point:u.clone(),object:t}}function tt(t,e,i,r,n,o,a,s,c){G.fromBufferAttribute(n,a),V.fromBufferAttribute(n,s),H.fromBufferAttribute(n,c);var u=Q(t,e,i,r,G,V,H,K);if(u){o&&(q.fromBufferAttribute(o,a),Y.fromBufferAttribute(o,s),Z.fromBufferAttribute(o,c),u.uv=J(K,G,V,H,q,Y,Z));var h=new pr(a,s,c);En.getNormal(G,V,H,h.normal),u.face=h}return u}return function(t,e){var i,r=this.geometry,n=this.material,o=this.matrixWorld;if(void 0!==n&&(null===r.boundingSphere&&r.computeBoundingSphere(),j.copy(r.boundingSphere),j.applyMatrix4(o),!1!==t.ray.intersectsSphere(j)&&(z.getInverse(o),U.copy(t.ray).applyMatrix4(z),null===r.boundingBox||!1!==U.intersectsBox(r.boundingBox))))if(r.isBufferGeometry){var a,s,c,u,h,l,p,d,f,m=r.index,g=r.attributes.position,v=r.attributes.uv,y=r.groups,b=r.drawRange;if(null!==m)if(Array.isArray(n))for(u=0,l=y.length;u<l;u++)for(f=n[(d=y[u]).materialIndex],h=Math.max(d.start,b.start),p=Math.min(d.start+d.count,b.start+b.count);h<p;h+=3)a=m.getX(h),s=m.getX(h+1),c=m.getX(h+2),(i=tt(this,f,t,U,g,v,a,s,c))&&(i.faceIndex=Math.floor(h/3),e.push(i));else for(u=Math.max(0,b.start),l=Math.min(m.count,b.start+b.count);u<l;u+=3)a=m.getX(u),s=m.getX(u+1),c=m.getX(u+2),(i=tt(this,n,t,U,g,v,a,s,c))&&(i.faceIndex=Math.floor(u/3),e.push(i));else if(void 0!==g)if(Array.isArray(n))for(u=0,l=y.length;u<l;u++)for(f=n[(d=y[u]).materialIndex],h=Math.max(d.start,b.start),p=Math.min(d.start+d.count,b.start+b.count);h<p;h+=3)(i=tt(this,f,t,U,g,v,a=h,s=h+1,c=h+2))&&(i.faceIndex=Math.floor(h/3),e.push(i));else for(u=Math.max(0,b.start),l=Math.min(g.count,b.start+b.count);u<l;u+=3)(i=tt(this,n,t,U,g,v,a=u,s=u+1,c=u+2))&&(i.faceIndex=Math.floor(u/3),e.push(i))}else if(r.isGeometry){var x,_,w,S,A=Array.isArray(n),M=r.vertices,E=r.faces,P=r.faceVertexUvs[0];0<P.length&&(S=P);for(var T=0,C=E.length;T<C;T++){var I=E[T],O=A?n[I.materialIndex]:n;if(void 0!==O){if(x=M[I.a],_=M[I.b],w=M[I.c],!0===O.morphTargets){var L=r.morphTargets,R=this.morphTargetInfluences;G.set(0,0,0),V.set(0,0,0),H.set(0,0,0);for(var D=0,k=L.length;D<k;D++){var B=R[D];if(0!==B){var N=L[D].vertices;G.addScaledVector($.subVectors(N[I.a],x),B),V.addScaledVector(W.subVectors(N[I.b],_),B),H.addScaledVector(X.subVectors(N[I.c],w),B)}}G.add(x),V.add(_),H.add(w),x=G,_=V,w=H}if(i=Q(this,O,t,U,x,_,w,K)){if(S&&S[T]){var F=S[T];q.copy(F[0]),Y.copy(F[1]),Z.copy(F[2]),i.uv=J(K,x,_,w,q,Y,Z)}i.face=I,i.faceIndex=T,e.push(i)}}}}}}(),clone:function(){return new this.constructor(this.geometry,this.material).copy(this)}}),((zn.prototype=Object.create(wi.prototype)).constructor=zn).prototype.isCubeTexture=!0,Object.defineProperty(zn.prototype,"images",{get:function(){return this.image},set:function(t){this.image=t}});var Un=new wi,jn=new zn;function Gn(){this.seq=[],this.map={}}var Vn=[],Hn=[],$n=new Float32Array(16),Wn=new Float32Array(9),Xn=new Float32Array(4);function qn(t,e,i){var r=t[0];if(r<=0||0<r)return t;var n=e*i,o=Vn[n];if(void 0===o&&(o=new Float32Array(n),Vn[n]=o),0!==e){r.toArray(o,0);for(var a=1,s=0;a!==e;++a)s+=i,t[a].toArray(o,s)}return o}function Yn(t,e){if(t.length!==e.length)return!1;for(var i=0,r=t.length;i<r;i++)if(t[i]!==e[i])return!1;return!0}function Zn(t,e){for(var i=0,r=e.length;i<r;i++)t[i]=e[i]}function Kn(t,e){var i=Hn[e];void 0===i&&(i=new Int32Array(e),Hn[e]=i);for(var r=0;r!==e;++r)i[r]=t.allocTextureUnit();return i}function Jn(t,e){var i=this.cache;i[0]!==e&&(t.uniform1f(this.addr,e),i[0]=e)}function Qn(t,e){var i=this.cache;i[0]!==e&&(t.uniform1i(this.addr,e),i[0]=e)}function to(t,e){var i=this.cache;if(void 0!==e.x)i[0]===e.x&&i[1]===e.y||(t.uniform2f(this.addr,e.x,e.y),i[0]=e.x,i[1]=e.y);else{if(Yn(i,e))return;t.uniform2fv(this.addr,e),Zn(i,e)}}function eo(t,e){var i=this.cache;if(void 0!==e.x)i[0]===e.x&&i[1]===e.y&&i[2]===e.z||(t.uniform3f(this.addr,e.x,e.y,e.z),i[0]=e.x,i[1]=e.y,i[2]=e.z);else if(void 0!==e.r)i[0]===e.r&&i[1]===e.g&&i[2]===e.b||(t.uniform3f(this.addr,e.r,e.g,e.b),i[0]=e.r,i[1]=e.g,i[2]=e.b);else{if(Yn(i,e))return;t.uniform3fv(this.addr,e),Zn(i,e)}}function io(t,e){var i=this.cache;if(void 0!==e.x)i[0]===e.x&&i[1]===e.y&&i[2]===e.z&&i[3]===e.w||(t.uniform4f(this.addr,e.x,e.y,e.z,e.w),i[0]=e.x,i[1]=e.y,i[2]=e.z,i[3]=e.w);else{if(Yn(i,e))return;t.uniform4fv(this.addr,e),Zn(i,e)}}function ro(t,e){var i=this.cache,r=e.elements;if(void 0===r){if(Yn(i,e))return;t.uniformMatrix2fv(this.addr,!1,e),Zn(i,e)}else{if(Yn(i,r))return;Xn.set(r),t.uniformMatrix2fv(this.addr,!1,Xn),Zn(i,r)}}function no(t,e){var i=this.cache,r=e.elements;if(void 0===r){if(Yn(i,e))return;t.uniformMatrix3fv(this.addr,!1,e),Zn(i,e)}else{if(Yn(i,r))return;Wn.set(r),t.uniformMatrix3fv(this.addr,!1,Wn),Zn(i,r)}}function oo(t,e){var i=this.cache,r=e.elements;if(void 0===r){if(Yn(i,e))return;t.uniformMatrix4fv(this.addr,!1,e),Zn(i,e)}else{if(Yn(i,r))return;$n.set(r),t.uniformMatrix4fv(this.addr,!1,$n),Zn(i,r)}}function ao(t,e,i){var r=this.cache,n=i.allocTextureUnit();r[0]!==n&&(t.uniform1i(this.addr,n),r[0]=n),i.setTexture2D(e||Un,n)}function so(t,e,i){var r=this.cache,n=i.allocTextureUnit();r[0]!==n&&(t.uniform1i(this.addr,n),r[0]=n),i.setTextureCube(e||jn,n)}function co(t,e){var i=this.cache;Yn(i,e)||(t.uniform2iv(this.addr,e),Zn(i,e))}function uo(t,e){var i=this.cache;Yn(i,e)||(t.uniform3iv(this.addr,e),Zn(i,e))}function ho(t,e){var i=this.cache;Yn(i,e)||(t.uniform4iv(this.addr,e),Zn(i,e))}function lo(t,e){var i=this.cache;Yn(i,e)||(t.uniform1fv(this.addr,e),Zn(i,e))}function po(t,e){var i=this.cache;Yn(i,e)||(t.uniform1iv(this.addr,e),Zn(i,e))}function fo(t,e){var i=this.cache,r=qn(e,this.size,2);Yn(i,r)||(t.uniform2fv(this.addr,r),this.updateCache(r))}function mo(t,e){var i=this.cache,r=qn(e,this.size,3);Yn(i,r)||(t.uniform3fv(this.addr,r),this.updateCache(r))}function go(t,e){var i=this.cache,r=qn(e,this.size,4);Yn(i,r)||(t.uniform4fv(this.addr,r),this.updateCache(r))}function vo(t,e){var i=this.cache,r=qn(e,this.size,4);Yn(i,r)||(t.uniformMatrix2fv(this.addr,!1,r),this.updateCache(r))}function yo(t,e){var i=this.cache,r=qn(e,this.size,9);Yn(i,r)||(t.uniformMatrix3fv(this.addr,!1,r),this.updateCache(r))}function bo(t,e){var i=this.cache,r=qn(e,this.size,16);Yn(i,r)||(t.uniformMatrix4fv(this.addr,!1,r),this.updateCache(r))}function xo(t,e,i){var r=this.cache,n=e.length,o=Kn(i,n);!1===Yn(r,o)&&(t.uniform1iv(this.addr,o),Zn(r,o));for(var a=0;a!==n;++a)i.setTexture2D(e[a]||Un,o[a])}function _o(t,e,i){var r=this.cache,n=e.length,o=Kn(i,n);!1===Yn(r,o)&&(t.uniform1iv(this.addr,o),Zn(r,o));for(var a=0;a!==n;++a)i.setTextureCube(e[a]||jn,o[a])}function wo(t,e,i){this.id=t,this.addr=i,this.cache=[],this.setValue=function(t){switch(t){case 5126:return Jn;case 35664:return to;case 35665:return eo;case 35666:return io;case 35674:return ro;case 35675:return no;case 35676:return oo;case 35678:case 36198:return ao;case 35680:return so;case 5124:case 35670:return Qn;case 35667:case 35671:return co;case 35668:case 35672:return uo;case 35669:case 35673:return ho}}(e.type)}function So(t,e,i){this.id=t,this.addr=i,this.cache=[],this.size=e.size,this.setValue=function(t){switch(t){case 5126:return lo;case 35664:return fo;case 35665:return mo;case 35666:return go;case 35674:return vo;case 35675:return yo;case 35676:return bo;case 35678:return xo;case 35680:return _o;case 5124:case 35670:return po;case 35667:case 35671:return co;case 35668:case 35672:return uo;case 35669:case 35673:return ho}}(e.type)}function Ao(t){this.id=t,Gn.call(this)}So.prototype.updateCache=function(t){var e=this.cache;t instanceof Float32Array&&e.length!==t.length&&(this.cache=new Float32Array(t.length)),Zn(e,t)},Ao.prototype.setValue=function(t,e,i){for(var r=this.seq,n=0,o=r.length;n!==o;++n){var a=r[n];a.setValue(t,e[a.id],i)}};var Mo=/([\w\d_]+)(\])?(\[|\.)?/g;function Eo(t,e){t.seq.push(e),t.map[e.id]=e}function Po(t,e,i){var r=t.name,n=r.length;for(Mo.lastIndex=0;;){var o=Mo.exec(r),a=Mo.lastIndex,s=o[1],c="]"===o[2],u=o[3];if(c&&(s|=0),void 0===u||"["===u&&a+2===n){Eo(i,void 0===u?new wo(s,t,e):new So(s,t,e));break}var h=i.map[s];void 0===h&&Eo(i,h=new Ao(s)),i=h}}function To(t,e,i){Gn.call(this),this.renderer=i;for(var r=t.getProgramParameter(e,t.ACTIVE_UNIFORMS),n=0;n<r;++n){var o=t.getActiveUniform(e,n);Po(o,t.getUniformLocation(e,o.name),this)}}function Co(t,e,i){var r=t.createShader(e);return t.shaderSource(r,i),t.compileShader(r),!1===t.getShaderParameter(r,t.COMPILE_STATUS)&&console.error("THREE.WebGLShader: Shader couldn't compile."),""!==t.getShaderInfoLog(r)&&console.warn("THREE.WebGLShader: gl.getShaderInfoLog()",e===t.VERTEX_SHADER?"vertex":"fragment",t.getShaderInfoLog(r),function(t){for(var e=t.split("\n"),i=0;i<e.length;i++)e[i]=i+1+": "+e[i];return e.join("\n")}(i)),r}To.prototype.setValue=function(t,e,i){var r=this.map[e];void 0!==r&&r.setValue(t,i,this.renderer)},To.prototype.setOptional=function(t,e,i){var r=e[i];void 0!==r&&this.setValue(t,i,r)},To.upload=function(t,e,i,r){for(var n=0,o=e.length;n!==o;++n){var a=e[n],s=i[a.id];!1!==s.needsUpdate&&a.setValue(t,s.value,r)}},To.seqWithValue=function(t,e){for(var i=[],r=0,n=t.length;r!==n;++r){var o=t[r];o.id in e&&i.push(o)}return i};var Io=0;function Oo(t){switch(t){case Ge:return["Linear","( value )"];case Ve:return["sRGB","( value )"];case $e:return["RGBE","( value )"];case We:return["RGBM","( value, 7.0 )"];case Xe:return["RGBM","( value, 16.0 )"];case qe:return["RGBD","( value, 256.0 )"];case He:return["Gamma","( value, float( GAMMA_FACTOR ) )"];default:throw new Error("unsupported encoding: "+t)}}function Lo(t,e){var i=Oo(e);return"vec4 "+t+"( vec4 value ) { return "+i[0]+"ToLinear"+i[1]+"; }"}function Ro(t){return""!==t}function Do(t,e){return t.replace(/NUM_DIR_LIGHTS/g,e.numDirLights).replace(/NUM_SPOT_LIGHTS/g,e.numSpotLights).replace(/NUM_RECT_AREA_LIGHTS/g,e.numRectAreaLights).replace(/NUM_POINT_LIGHTS/g,e.numPointLights).replace(/NUM_HEMI_LIGHTS/g,e.numHemiLights)}function ko(t,e){return t.replace(/NUM_CLIPPING_PLANES/g,e.numClippingPlanes).replace(/UNION_CLIPPING_PLANES/g,e.numClippingPlanes-e.numClipIntersection)}function Bo(t){return t.replace(/^[ \t]*#include +<([\w\d./]+)>/gm,function(t,e){var i=Li[e];if(void 0===i)throw new Error("Can not resolve #include <"+e+">");return Bo(i)})}function No(t){return t.replace(/#pragma unroll_loop[\s]+?for \( int i \= (\d+)\; i < (\d+)\; i \+\+ \) \{([\s\S]+?)(?=\})\}/g,function(t,e,i,r){for(var n="",o=parseInt(e);o<parseInt(i);o++)n+=r.replace(/\[ i \]/g,"[ "+o+" ]");return n})}function Fo(t,e,i,r,n,o,a){var s=t.context,c=r.defines,u=n.vertexShader,h=n.fragmentShader,l="SHADOWMAP_TYPE_BASIC";o.shadowMapType===U?l="SHADOWMAP_TYPE_PCF":o.shadowMapType===j&&(l="SHADOWMAP_TYPE_PCF_SOFT");var p="ENVMAP_TYPE_CUBE",d="ENVMAP_MODE_REFLECTION",f="ENVMAP_BLENDING_MULTIPLY";if(o.envMap){switch(r.envMap.mapping){case Rt:case Dt:p="ENVMAP_TYPE_CUBE";break;case Ft:case zt:p="ENVMAP_TYPE_CUBE_UV";break;case kt:case Bt:p="ENVMAP_TYPE_EQUIREC";break;case Nt:p="ENVMAP_TYPE_SPHERE"}switch(r.envMap.mapping){case Dt:case Bt:d="ENVMAP_MODE_REFRACTION"}switch(r.combine){case Mt:f="ENVMAP_BLENDING_MULTIPLY";break;case Et:f="ENVMAP_BLENDING_MIX";break;case Pt:f="ENVMAP_BLENDING_ADD"}}var m,g,v,y,b,x,_,w,S=0<t.gammaFactor?t.gammaFactor:1,A=a.isWebGL2?"":(m=r.extensions,g=o,v=e,[(m=m||{}).derivatives||g.envMapCubeUV||g.bumpMap||g.normalMap&&!g.objectSpaceNormalMap||g.flatShading?"#extension GL_OES_standard_derivatives : enable":"",(m.fragDepth||g.logarithmicDepthBuffer)&&v.get("EXT_frag_depth")?"#extension GL_EXT_frag_depth : enable":"",m.drawBuffers&&v.get("WEBGL_draw_buffers")?"#extension GL_EXT_draw_buffers : require":"",(m.shaderTextureLOD||g.envMap)&&v.get("EXT_shader_texture_lod")?"#extension GL_EXT_shader_texture_lod : enable":""].filter(Ro).join("\n")),M=function(t){var e=[];for(var i in t){var r=t[i];!1!==r&&e.push("#define "+i+" "+r)}return e.join("\n")}(c),E=s.createProgram();if(r.isRawShaderMaterial?(0<(y=[M].filter(Ro).join("\n")).length&&(y+="\n"),0<(b=[A,M].filter(Ro).join("\n")).length&&(b+="\n")):(y=["precision "+o.precision+" float;","precision "+o.precision+" int;","#define SHADER_NAME "+n.name,M,o.supportsVertexTextures?"#define VERTEX_TEXTURES":"","#define GAMMA_FACTOR "+S,"#define MAX_BONES "+o.maxBones,o.useFog&&o.fog?"#define USE_FOG":"",o.useFog&&o.fogExp?"#define FOG_EXP2":"",o.map?"#define USE_MAP":"",o.envMap?"#define USE_ENVMAP":"",o.envMap?"#define "+d:"",o.lightMap?"#define USE_LIGHTMAP":"",o.aoMap?"#define USE_AOMAP":"",o.emissiveMap?"#define USE_EMISSIVEMAP":"",o.bumpMap?"#define USE_BUMPMAP":"",o.normalMap?"#define USE_NORMALMAP":"",o.normalMap&&o.objectSpaceNormalMap?"#define OBJECTSPACE_NORMALMAP":"",o.displacementMap&&o.supportsVertexTextures?"#define USE_DISPLACEMENTMAP":"",o.specularMap?"#define USE_SPECULARMAP":"",o.roughnessMap?"#define USE_ROUGHNESSMAP":"",o.metalnessMap?"#define USE_METALNESSMAP":"",o.alphaMap?"#define USE_ALPHAMAP":"",o.vertexColors?"#define USE_COLOR":"",o.flatShading?"#define FLAT_SHADED":"",o.skinning?"#define USE_SKINNING":"",o.useVertexTexture?"#define BONE_TEXTURE":"",o.morphTargets?"#define USE_MORPHTARGETS":"",o.morphNormals&&!1===o.flatShading?"#define USE_MORPHNORMALS":"",o.doubleSided?"#define DOUBLE_SIDED":"",o.flipSided?"#define FLIP_SIDED":"",o.shadowMapEnabled?"#define USE_SHADOWMAP":"",o.shadowMapEnabled?"#define "+l:"",o.sizeAttenuation?"#define USE_SIZEATTENUATION":"",o.logarithmicDepthBuffer?"#define USE_LOGDEPTHBUF":"",o.logarithmicDepthBuffer&&(a.isWebGL2||e.get("EXT_frag_depth"))?"#define USE_LOGDEPTHBUF_EXT":"","uniform mat4 modelMatrix;","uniform mat4 modelViewMatrix;","uniform mat4 projectionMatrix;","uniform mat4 viewMatrix;","uniform mat3 normalMatrix;","uniform vec3 cameraPosition;","attribute vec3 position;","attribute vec3 normal;","attribute vec2 uv;","#ifdef USE_COLOR","\tattribute vec3 color;","#endif","#ifdef USE_MORPHTARGETS","\tattribute vec3 morphTarget0;","\tattribute vec3 morphTarget1;","\tattribute vec3 morphTarget2;","\tattribute vec3 morphTarget3;","\t#ifdef USE_MORPHNORMALS","\t\tattribute vec3 morphNormal0;","\t\tattribute vec3 morphNormal1;","\t\tattribute vec3 morphNormal2;","\t\tattribute vec3 morphNormal3;","\t#else","\t\tattribute vec3 morphTarget4;","\t\tattribute vec3 morphTarget5;","\t\tattribute vec3 morphTarget6;","\t\tattribute vec3 morphTarget7;","\t#endif","#endif","#ifdef USE_SKINNING","\tattribute vec4 skinIndex;","\tattribute vec4 skinWeight;","#endif","\n"].filter(Ro).join("\n"),b=[A,"precision "+o.precision+" float;","precision "+o.precision+" int;","#define SHADER_NAME "+n.name,M,o.alphaTest?"#define ALPHATEST "+o.alphaTest+(o.alphaTest%1?"":".0"):"","#define GAMMA_FACTOR "+S,o.useFog&&o.fog?"#define USE_FOG":"",o.useFog&&o.fogExp?"#define FOG_EXP2":"",o.map?"#define USE_MAP":"",o.envMap?"#define USE_ENVMAP":"",o.envMap?"#define "+p:"",o.envMap?"#define "+d:"",o.envMap?"#define "+f:"",o.lightMap?"#define USE_LIGHTMAP":"",o.aoMap?"#define USE_AOMAP":"",o.emissiveMap?"#define USE_EMISSIVEMAP":"",o.bumpMap?"#define USE_BUMPMAP":"",o.normalMap?"#define USE_NORMALMAP":"",o.normalMap&&o.objectSpaceNormalMap?"#define OBJECTSPACE_NORMALMAP":"",o.specularMap?"#define USE_SPECULARMAP":"",o.roughnessMap?"#define USE_ROUGHNESSMAP":"",o.metalnessMap?"#define USE_METALNESSMAP":"",o.alphaMap?"#define USE_ALPHAMAP":"",o.vertexColors?"#define USE_COLOR":"",o.gradientMap?"#define USE_GRADIENTMAP":"",o.flatShading?"#define FLAT_SHADED":"",o.doubleSided?"#define DOUBLE_SIDED":"",o.flipSided?"#define FLIP_SIDED":"",o.shadowMapEnabled?"#define USE_SHADOWMAP":"",o.shadowMapEnabled?"#define "+l:"",o.premultipliedAlpha?"#define PREMULTIPLIED_ALPHA":"",o.physicallyCorrectLights?"#define PHYSICALLY_CORRECT_LIGHTS":"",o.logarithmicDepthBuffer?"#define USE_LOGDEPTHBUF":"",o.logarithmicDepthBuffer&&(a.isWebGL2||e.get("EXT_frag_depth"))?"#define USE_LOGDEPTHBUF_EXT":"",o.envMap&&(a.isWebGL2||e.get("EXT_shader_texture_lod"))?"#define TEXTURE_LOD_EXT":"","uniform mat4 viewMatrix;","uniform vec3 cameraPosition;",o.toneMapping!==Tt?"#define TONE_MAPPING":"",o.toneMapping!==Tt?Li.tonemapping_pars_fragment:"",o.toneMapping!==Tt?function(t,e){var i;switch(e){case Ct:i="Linear";break;case It:i="Reinhard";break;case Ot:i="Uncharted2";break;case Lt:i="OptimizedCineon";break;default:throw new Error("unsupported toneMapping: "+e)}return"vec3 "+t+"( vec3 color ) { return "+i+"ToneMapping( color ); }"}("toneMapping",o.toneMapping):"",o.dithering?"#define DITHERING":"",o.outputEncoding||o.mapEncoding||o.envMapEncoding||o.emissiveMapEncoding?Li.encodings_pars_fragment:"",o.mapEncoding?Lo("mapTexelToLinear",o.mapEncoding):"",o.envMapEncoding?Lo("envMapTexelToLinear",o.envMapEncoding):"",o.emissiveMapEncoding?Lo("emissiveMapTexelToLinear",o.emissiveMapEncoding):"",o.outputEncoding?(x="linearToOutputTexel",_=o.outputEncoding,w=Oo(_),"vec4 "+x+"( vec4 value ) { return LinearTo"+w[0]+w[1]+"; }"):"",o.depthPacking?"#define DEPTH_PACKING "+r.depthPacking:"","\n"].filter(Ro).join("\n")),u=ko(u=Do(u=Bo(u),o),o),h=ko(h=Do(h=Bo(h),o),o),u=No(u),h=No(h),a.isWebGL2&&!r.isRawShaderMaterial){var P=!1,T=/^\s*#version\s+300\s+es\s*\n/;r.isShaderMaterial&&null!==u.match(T)&&null!==h.match(T)&&(P=!0,u=u.replace(T,""),h=h.replace(T,"")),y=["#version 300 es\n","#define attribute in","#define varying out","#define texture2D texture"].join("\n")+"\n"+y,b=["#version 300 es\n","#define varying in",P?"":"out highp vec4 pc_fragColor;",P?"":"#define gl_FragColor pc_fragColor","#define gl_FragDepthEXT gl_FragDepth","#define texture2D texture","#define textureCube texture","#define texture2DProj textureProj","#define texture2DLodEXT textureLod","#define texture2DProjLodEXT textureProjLod","#define textureCubeLodEXT textureLod","#define texture2DGradEXT textureGrad","#define texture2DProjGradEXT textureProjGrad","#define textureCubeGradEXT textureGrad"].join("\n")+"\n"+b}var C=y+u,I=b+h,O=Co(s,s.VERTEX_SHADER,C),L=Co(s,s.FRAGMENT_SHADER,I);s.attachShader(E,O),s.attachShader(E,L),void 0!==r.index0AttributeName?s.bindAttribLocation(E,0,r.index0AttributeName):!0===o.morphTargets&&s.bindAttribLocation(E,0,"position"),s.linkProgram(E);var R,D,k=s.getProgramInfoLog(E).trim(),B=s.getShaderInfoLog(O).trim(),N=s.getShaderInfoLog(L).trim(),F=!0,z=!0;return!1===s.getProgramParameter(E,s.LINK_STATUS)?(F=!1,console.error("THREE.WebGLProgram: shader error: ",s.getError(),"gl.VALIDATE_STATUS",s.getProgramParameter(E,s.VALIDATE_STATUS),"gl.getProgramInfoLog",k,B,N)):""!==k?console.warn("THREE.WebGLProgram: gl.getProgramInfoLog()",k):""!==B&&""!==N||(z=!1),z&&(this.diagnostics={runnable:F,material:r,programLog:k,vertexShader:{log:B,prefix:y},fragmentShader:{log:N,prefix:b}}),s.deleteShader(O),s.deleteShader(L),this.getUniforms=function(){return void 0===R&&(R=new To(s,E,t)),R},this.getAttributes=function(){return void 0===D&&(D=function(t,e){for(var i={},r=t.getProgramParameter(e,t.ACTIVE_ATTRIBUTES),n=0;n<r;n++){var o=t.getActiveAttrib(e,n).name;i[o]=t.getAttribLocation(e,o)}return i}(s,E)),D},this.destroy=function(){s.deleteProgram(E),this.program=void 0},Object.defineProperties(this,{uniforms:{get:function(){return console.warn("THREE.WebGLProgram: .uniforms is now .getUniforms()."),this.getUniforms()}},attributes:{get:function(){return console.warn("THREE.WebGLProgram: .attributes is now .getAttributes()."),this.getAttributes()}}}),this.name=n.name,this.id=Io++,this.code=i,this.usedTimes=1,this.program=E,this.vertexShader=O,this.fragmentShader=L,this}function zo(l,c,p){var u=[],d={MeshDepthMaterial:"depth",MeshDistanceMaterial:"distanceRGBA",MeshNormalMaterial:"normal",MeshBasicMaterial:"basic",MeshLambertMaterial:"lambert",MeshPhongMaterial:"phong",MeshToonMaterial:"phong",MeshStandardMaterial:"physical",MeshPhysicalMaterial:"physical",LineBasicMaterial:"basic",LineDashedMaterial:"dashed",PointsMaterial:"points",ShadowMaterial:"shadow",SpriteMaterial:"sprite"},o=["precision","supportsVertexTextures","map","mapEncoding","envMap","envMapMode","envMapEncoding","lightMap","aoMap","emissiveMap","emissiveMapEncoding","bumpMap","normalMap","objectSpaceNormalMap","displacementMap","specularMap","roughnessMap","metalnessMap","gradientMap","alphaMap","combine","vertexColors","fog","useFog","fogExp","flatShading","sizeAttenuation","logarithmicDepthBuffer","skinning","maxBones","useVertexTexture","morphTargets","morphNormals","maxMorphTargets","maxMorphNormals","premultipliedAlpha","numDirLights","numPointLights","numSpotLights","numHemiLights","numRectAreaLights","shadowMapEnabled","shadowMapType","toneMapping","physicallyCorrectLights","alphaTest","doubleSided","flipSided","numClippingPlanes","numClipIntersection","depthPacking","dithering"];function f(t,e){var i;return t?t.isTexture?i=t.encoding:t.isWebGLRenderTarget&&(console.warn("THREE.WebGLPrograms.getTextureEncodingFromMap: don't use render targets as textures. Use their .texture property instead."),i=t.texture.encoding):i=Ge,i===Ge&&e&&(i=He),i}this.getParameters=function(t,e,i,r,n,o,a){var s=d[t.type],c=a.isSkinnedMesh?function(t){var e=t.skeleton.bones;if(p.floatVertexTextures)return 1024;var i=p.maxVertexUniforms,r=Math.floor((i-20)/4),n=Math.min(r,e.length);return n<e.length?(console.warn("THREE.WebGLRenderer: Skeleton has "+e.length+" bones. This GPU supports "+n+"."),0):n}(a):0,u=p.precision;null!==t.precision&&(u=p.getMaxPrecision(t.precision))!==t.precision&&console.warn("THREE.WebGLProgram.getParameters:",t.precision,"not supported, using",u,"instead.");var h=l.getRenderTarget();return{shaderID:s,precision:u,supportsVertexTextures:p.vertexTextures,outputEncoding:f(h?h.texture:null,l.gammaOutput),map:!!t.map,mapEncoding:f(t.map,l.gammaInput),envMap:!!t.envMap,envMapMode:t.envMap&&t.envMap.mapping,envMapEncoding:f(t.envMap,l.gammaInput),envMapCubeUV:!!t.envMap&&(t.envMap.mapping===Ft||t.envMap.mapping===zt),lightMap:!!t.lightMap,aoMap:!!t.aoMap,emissiveMap:!!t.emissiveMap,emissiveMapEncoding:f(t.emissiveMap,l.gammaInput),bumpMap:!!t.bumpMap,normalMap:!!t.normalMap,objectSpaceNormalMap:t.normalMapType===Je,displacementMap:!!t.displacementMap,roughnessMap:!!t.roughnessMap,metalnessMap:!!t.metalnessMap,specularMap:!!t.specularMap,alphaMap:!!t.alphaMap,gradientMap:!!t.gradientMap,combine:t.combine,vertexColors:t.vertexColors,fog:!!r,useFog:t.fog,fogExp:r&&r.isFogExp2,flatShading:t.flatShading,sizeAttenuation:t.sizeAttenuation,logarithmicDepthBuffer:p.logarithmicDepthBuffer,skinning:t.skinning&&0<c,maxBones:c,useVertexTexture:p.floatVertexTextures,morphTargets:t.morphTargets,morphNormals:t.morphNormals,maxMorphTargets:l.maxMorphTargets,maxMorphNormals:l.maxMorphNormals,numDirLights:e.directional.length,numPointLights:e.point.length,numSpotLights:e.spot.length,numRectAreaLights:e.rectArea.length,numHemiLights:e.hemi.length,numClippingPlanes:n,numClipIntersection:o,dithering:t.dithering,shadowMapEnabled:l.shadowMap.enabled&&a.receiveShadow&&0<i.length,shadowMapType:l.shadowMap.type,toneMapping:l.toneMapping,physicallyCorrectLights:l.physicallyCorrectLights,premultipliedAlpha:t.premultipliedAlpha,alphaTest:t.alphaTest,doubleSided:t.side===et,flipSided:t.side===wt,depthPacking:void 0!==t.depthPacking&&t.depthPacking}},this.getProgramCode=function(t,e){var i=[];if(e.shaderID?i.push(e.shaderID):(i.push(t.fragmentShader),i.push(t.vertexShader)),void 0!==t.defines)for(var r in t.defines)i.push(r),i.push(t.defines[r]);for(var n=0;n<o.length;n++)i.push(e[o[n]]);return i.push(t.onBeforeCompile.toString()),i.push(l.gammaOutput),i.join()},this.acquireProgram=function(t,e,i,r){for(var n,o=0,a=u.length;o<a;o++){var s=u[o];if(s.code===r){++(n=s).usedTimes;break}}return void 0===n&&(n=new Fo(l,c,r,t,e,i,p),u.push(n)),n},this.releaseProgram=function(t){if(0==--t.usedTimes){var e=u.indexOf(t);u[e]=u[u.length-1],u.pop(),t.destroy()}},this.programs=u}function Uo(){var r=new WeakMap;return{get:function(t){var e=r.get(t);return void 0===e&&(e={},r.set(t,e)),e},remove:function(t){r.delete(t)},update:function(t,e,i){r.get(t)[e]=i},dispose:function(){r=new WeakMap}}}function jo(t,e){return t.renderOrder!==e.renderOrder?t.renderOrder-e.renderOrder:t.program&&e.program&&t.program!==e.program?t.program.id-e.program.id:t.material.id!==e.material.id?t.material.id-e.material.id:t.z!==e.z?t.z-e.z:t.id-e.id}function Go(t,e){return t.renderOrder!==e.renderOrder?t.renderOrder-e.renderOrder:t.z!==e.z?e.z-t.z:t.id-e.id}function Vo(){var a=[],s=0,c=[],u=[];return{opaque:c,transparent:u,init:function(){s=0,c.length=0,u.length=0},push:function(t,e,i,r,n){var o=a[s];void 0===o?(o={id:t.id,object:t,geometry:e,material:i,program:i.program,renderOrder:t.renderOrder,z:r,group:n},a[s]=o):(o.id=t.id,o.object=t,o.geometry=e,o.material=i,o.program=i.program,o.renderOrder=t.renderOrder,o.z=r,o.group=n),(!0===i.transparent?u:c).push(o),s++},sort:function(){1<c.length&&c.sort(jo),1<u.length&&u.sort(Go)}}}function Ho(){var n={};return{get:function(t,e){var i=t.id+","+e.id,r=n[i];return void 0===r&&(r=new Vo,n[i]=r),r},dispose:function(){n={}}}}function $o(){var i={};return{get:function(t){if(void 0!==i[t.id])return i[t.id];var e;switch(t.type){case"DirectionalLight":e={direction:new ri,color:new ki,shadow:!1,shadowBias:0,shadowRadius:1,shadowMapSize:new ti};break;case"SpotLight":e={position:new ri,direction:new ri,color:new ki,distance:0,coneCos:0,penumbraCos:0,decay:0,shadow:!1,shadowBias:0,shadowRadius:1,shadowMapSize:new ti};break;case"PointLight":e={position:new ri,color:new ki,distance:0,decay:0,shadow:!1,shadowBias:0,shadowRadius:1,shadowMapSize:new ti,shadowCameraNear:1,shadowCameraFar:1e3};break;case"HemisphereLight":e={direction:new ri,skyColor:new ki,groundColor:new ki};break;case"RectAreaLight":e={color:new ki,position:new ri,halfWidth:new ri,halfHeight:new ri}}return i[t.id]=e}}}var Wo,Xo,qo,Yo,Zo,Ko,Jo,Qo,ta,ea,ia,ra,na,oa,aa,sa,ca=0;function ua(){var _=new $o,w={id:ca++,hash:{stateID:-1,directionalLength:-1,pointLength:-1,spotLength:-1,rectAreaLength:-1,hemiLength:-1,shadowsLength:-1},ambient:[0,0,0],directional:[],directionalShadowMap:[],directionalShadowMatrix:[],spot:[],spotShadowMap:[],spotShadowMatrix:[],rectArea:[],point:[],pointShadowMap:[],pointShadowMatrix:[],hemi:[]},S=new ri,A=new ei,M=new ei;return{setup:function(t,e,i){for(var r=0,n=0,o=0,a=0,s=0,c=0,u=0,h=0,l=i.matrixWorldInverse,p=0,d=t.length;p<d;p++){var f=t[p],m=f.color,g=f.intensity,v=f.distance,y=f.shadow&&f.shadow.map?f.shadow.map.texture:null;if(f.isAmbientLight)r+=m.r*g,n+=m.g*g,o+=m.b*g;else if(f.isDirectionalLight){if((x=_.get(f)).color.copy(f.color).multiplyScalar(f.intensity),x.direction.setFromMatrixPosition(f.matrixWorld),S.setFromMatrixPosition(f.target.matrixWorld),x.direction.sub(S),x.direction.transformDirection(l),x.shadow=f.castShadow,f.castShadow){var b=f.shadow;x.shadowBias=b.bias,x.shadowRadius=b.radius,x.shadowMapSize=b.mapSize}w.directionalShadowMap[a]=y,w.directionalShadowMatrix[a]=f.shadow.matrix,w.directional[a]=x,a++}else if(f.isSpotLight)(x=_.get(f)).position.setFromMatrixPosition(f.matrixWorld),x.position.applyMatrix4(l),x.color.copy(m).multiplyScalar(g),x.distance=v,x.direction.setFromMatrixPosition(f.matrixWorld),S.setFromMatrixPosition(f.target.matrixWorld),x.direction.sub(S),x.direction.transformDirection(l),x.coneCos=Math.cos(f.angle),x.penumbraCos=Math.cos(f.angle*(1-f.penumbra)),x.decay=0===f.distance?0:f.decay,x.shadow=f.castShadow,f.castShadow&&(b=f.shadow,x.shadowBias=b.bias,x.shadowRadius=b.radius,x.shadowMapSize=b.mapSize),w.spotShadowMap[c]=y,w.spotShadowMatrix[c]=f.shadow.matrix,w.spot[c]=x,c++;else if(f.isRectAreaLight)(x=_.get(f)).color.copy(m).multiplyScalar(g),x.position.setFromMatrixPosition(f.matrixWorld),x.position.applyMatrix4(l),M.identity(),A.copy(f.matrixWorld),A.premultiply(l),M.extractRotation(A),x.halfWidth.set(.5*f.width,0,0),x.halfHeight.set(0,.5*f.height,0),x.halfWidth.applyMatrix4(M),x.halfHeight.applyMatrix4(M),w.rectArea[u]=x,u++;else if(f.isPointLight)(x=_.get(f)).position.setFromMatrixPosition(f.matrixWorld),x.position.applyMatrix4(l),x.color.copy(f.color).multiplyScalar(f.intensity),x.distance=f.distance,x.decay=0===f.distance?0:f.decay,x.shadow=f.castShadow,f.castShadow&&(b=f.shadow,x.shadowBias=b.bias,x.shadowRadius=b.radius,x.shadowMapSize=b.mapSize,x.shadowCameraNear=b.camera.near,x.shadowCameraFar=b.camera.far),w.pointShadowMap[s]=y,w.pointShadowMatrix[s]=f.shadow.matrix,w.point[s]=x,s++;else if(f.isHemisphereLight){var x;(x=_.get(f)).direction.setFromMatrixPosition(f.matrixWorld),x.direction.transformDirection(l),x.direction.normalize(),x.skyColor.copy(f.color).multiplyScalar(g),x.groundColor.copy(f.groundColor).multiplyScalar(g),w.hemi[h]=x,h++}}w.ambient[0]=r,w.ambient[1]=n,w.ambient[2]=o,w.directional.length=a,w.spot.length=c,w.rectArea.length=u,w.point.length=s,w.hemi.length=h,w.hash.stateID=w.id,w.hash.directionalLength=a,w.hash.pointLength=s,w.hash.spotLength=c,w.hash.rectAreaLength=u,w.hash.hemiLength=h,w.hash.shadowsLength=e.length},state:w}}function ha(){var e=new ua,i=[],r=[];return{init:function(){i.length=0,r.length=0},state:{lightsArray:i,shadowsArray:r,lights:e},setupLights:function(t){e.setup(i,r,t)},pushLight:function(t){i.push(t)},pushShadow:function(t){r.push(t)}}}function la(){var r={};return{get:function(t,e){var i;return void 0===r[t.id]?(i=new ha,r[t.id]={},r[t.id][e.id]=i):void 0===r[t.id][e.id]?(i=new ha,r[t.id][e.id]=i):i=r[t.id][e.id],i},dispose:function(){r={}}}}function pa(t){wn.call(this),this.type="MeshDepthMaterial",this.depthPacking=Ye,this.skinning=!1,this.morphTargets=!1,this.map=null,this.alphaMap=null,this.displacementMap=null,this.displacementScale=1,this.displacementBias=0,this.wireframe=!1,this.wireframeLinewidth=1,this.fog=!1,this.lights=!1,this.setValues(t)}function da(t){wn.call(this),this.type="MeshDistanceMaterial",this.referencePosition=new ri,this.nearDistance=1,this.farDistance=1e3,this.skinning=!1,this.morphTargets=!1,this.map=null,this.alphaMap=null,this.displacementMap=null,this.displacementScale=1,this.displacementBias=0,this.fog=!1,this.lights=!1,this.setValues(t)}function fa(b,m,t){for(var x=new Ii,_=new ei,w=new ti,S=new ti(t,t),A=new ri,M=new ri,v=1,y=2,e=1+(v|y),E=new Array(e),P=new Array(e),T={},C={0:wt,1:G,2:et},I=[new ri(1,0,0),new ri(-1,0,0),new ri(0,0,1),new ri(0,0,-1),new ri(0,1,0),new ri(0,-1,0)],O=[new ri(0,1,0),new ri(0,1,0),new ri(0,1,0),new ri(0,1,0),new ri(0,0,1),new ri(0,0,-1)],L=[new Si,new Si,new Si,new Si,new Si,new Si],i=0;i!==e;++i){var r=0!=(i&v),n=0!=(i&y),o=new pa({depthPacking:Ze,morphTargets:r,skinning:n});E[i]=o;var a=new da({morphTargets:r,skinning:n});P[i]=a}var R=this;function g(t,e,i,r,n,o){var a=t.geometry,s=null,c=E,u=t.customDepthMaterial;if(i&&(c=P,u=t.customDistanceMaterial),u)s=u;else{var h=!1;e.morphTargets&&(a&&a.isBufferGeometry?h=a.morphAttributes&&a.morphAttributes.position&&0<a.morphAttributes.position.length:a&&a.isGeometry&&(h=a.morphTargets&&0<a.morphTargets.length)),t.isSkinnedMesh&&!1===e.skinning&&console.warn("THREE.WebGLShadowMap: THREE.SkinnedMesh with material.skinning set to false:",t);var l=t.isSkinnedMesh&&e.skinning,p=0;h&&(p|=v),l&&(p|=y),s=c[p]}if(b.localClippingEnabled&&!0===e.clipShadows&&0!==e.clippingPlanes.length){var d=s.uuid,f=e.uuid,m=T[d];void 0===m&&(m={},T[d]=m);var g=m[f];void 0===g&&(g=s.clone(),m[f]=g),s=g}return s.visible=e.visible,s.wireframe=e.wireframe,s.side=null!=e.shadowSide?e.shadowSide:C[e.side],s.clipShadows=e.clipShadows,s.clippingPlanes=e.clippingPlanes,s.clipIntersection=e.clipIntersection,s.wireframeLinewidth=e.wireframeLinewidth,s.linewidth=e.linewidth,i&&s.isMeshDistanceMaterial&&(s.referencePosition.copy(r),s.nearDistance=n,s.farDistance=o),s}function D(t,e,i,r){if(!1!==t.visible){if(t.layers.test(e.layers)&&(t.isMesh||t.isLine||t.isPoints)&&t.castShadow&&(!t.frustumCulled||x.intersectsObject(t))){t.modelViewMatrix.multiplyMatrices(i.matrixWorldInverse,t.matrixWorld);var n=m.update(t),o=t.material;if(Array.isArray(o))for(var a=n.groups,s=0,c=a.length;s<c;s++){var u=a[s],h=o[u.materialIndex];if(h&&h.visible){var l=g(t,h,r,M,i.near,i.far);b.renderBufferDirect(i,null,n,l,t,u)}}else if(o.visible){l=g(t,o,r,M,i.near,i.far);b.renderBufferDirect(i,null,n,l,t,null)}}for(var p=t.children,d=0,f=p.length;d<f;d++)D(p[d],e,i,r)}}this.enabled=!1,this.autoUpdate=!0,this.needsUpdate=!1,this.type=U,this.render=function(t,e,i){if(!1!==R.enabled&&(!1!==R.autoUpdate||!1!==R.needsUpdate)&&0!==t.length){var r,n=b.context,o=b.state;o.disable(n.BLEND),o.buffers.color.setClear(1,1,1,1),o.buffers.depth.setTest(!0),o.setScissorTest(!1);for(var a=0,s=t.length;a<s;a++){var c=t[a],u=c.shadow,h=c&&c.isPointLight;if(void 0!==u){var l=u.camera;if(w.copy(u.mapSize),w.min(S),h){var p=w.x,d=w.y;L[0].set(2*p,d,p,d),L[1].set(0,d,p,d),L[2].set(3*p,d,p,d),L[3].set(p,d,p,d),L[4].set(3*p,0,p,d),L[5].set(p,0,p,d),w.x*=4,w.y*=2}if(null===u.map){var f={minFilter:Vt,magFilter:Vt,format:ue};u.map=new Ai(w.x,w.y,f),u.map.texture.name=c.name+".shadowMap",l.updateProjectionMatrix()}u.isSpotLightShadow&&u.update(c);var m=u.map,g=u.matrix;M.setFromMatrixPosition(c.matrixWorld),l.position.copy(M),h?(r=6,g.makeTranslation(-M.x,-M.y,-M.z)):(r=1,A.setFromMatrixPosition(c.target.matrixWorld),l.lookAt(A),l.updateMatrixWorld(),g.set(.5,0,0,.5,0,.5,0,.5,0,0,.5,.5,0,0,0,1),g.multiply(l.projectionMatrix),g.multiply(l.matrixWorldInverse)),b.setRenderTarget(m),b.clear();for(var v=0;v<r;v++){if(h){A.copy(l.position),A.add(I[v]),l.up.copy(O[v]),l.lookAt(A),l.updateMatrixWorld();var y=L[v];o.viewport(y)}_.multiplyMatrices(l.projectionMatrix,l.matrixWorldInverse),x.setFromMatrix(_),D(e,i,l,h)}}else console.warn("THREE.WebGLShadowMap:",c,"has no shadow.")}R.needsUpdate=!1}}}function ma(h,i,c,r){var n=new function(){var e=!1,o=new Si,i=null,a=new Si(0,0,0,0);return{setMask:function(t){i===t||e||(h.colorMask(t,t,t,t),i=t)},setLocked:function(t){e=t},setClear:function(t,e,i,r,n){!0===n&&(t*=r,e*=r,i*=r),o.set(t,e,i,r),!1===a.equals(o)&&(h.clearColor(t,e,i,r),a.copy(o))},reset:function(){e=!1,i=null,a.set(-1,0,0,0)}}},o=new function(){var e=!1,i=null,r=null,n=null;return{setTest:function(t){t?F(h.DEPTH_TEST):z(h.DEPTH_TEST)},setMask:function(t){i===t||e||(h.depthMask(t),i=t)},setFunc:function(t){if(r!==t){if(t)switch(t){case gt:h.depthFunc(h.NEVER);break;case vt:h.depthFunc(h.ALWAYS);break;case yt:h.depthFunc(h.LESS);break;case bt:h.depthFunc(h.LEQUAL);break;case xt:h.depthFunc(h.EQUAL);break;case _t:h.depthFunc(h.GEQUAL);break;case St:h.depthFunc(h.GREATER);break;case At:h.depthFunc(h.NOTEQUAL);break;default:h.depthFunc(h.LEQUAL)}else h.depthFunc(h.LEQUAL);r=t}},setLocked:function(t){e=t},setClear:function(t){n!==t&&(h.clearDepth(t),n=t)},reset:function(){e=!1,n=r=i=null}}},e=new function(){var e=!1,i=null,r=null,n=null,o=null,a=null,s=null,c=null,u=null;return{setTest:function(t){t?F(h.STENCIL_TEST):z(h.STENCIL_TEST)},setMask:function(t){i===t||e||(h.stencilMask(t),i=t)},setFunc:function(t,e,i){r===t&&n===e&&o===i||(h.stencilFunc(t,e,i),r=t,n=e,o=i)},setOp:function(t,e,i){a===t&&s===e&&c===i||(h.stencilOp(t,e,i),a=t,s=e,c=i)},setLocked:function(t){e=t},setClear:function(t){u!==t&&(h.clearStencil(t),u=t)},reset:function(){e=!1,u=c=s=a=o=n=r=i=null}}},t=h.getParameter(h.MAX_VERTEX_ATTRIBS),a=new Uint8Array(t),s=new Uint8Array(t),u=new Uint8Array(t),l={},p=null,d=null,f=null,m=null,g=null,v=null,y=null,b=null,x=null,_=!1,w=null,S=null,A=null,M=null,E=null,P=h.getParameter(h.MAX_COMBINED_TEXTURE_IMAGE_UNITS),T=!1,C=0,I=h.getParameter(h.VERSION);-1!==I.indexOf("WebGL")?(C=parseFloat(/^WebGL\ ([0-9])/.exec(I)[1]),T=1<=C):-1!==I.indexOf("OpenGL ES")&&(C=parseFloat(/^OpenGL\ ES\ ([0-9])/.exec(I)[1]),T=2<=C);var O=null,L={},R=new Si,D=new Si;function k(t,e,i){var r=new Uint8Array(4),n=h.createTexture();h.bindTexture(t,n),h.texParameteri(t,h.TEXTURE_MIN_FILTER,h.NEAREST),h.texParameteri(t,h.TEXTURE_MAG_FILTER,h.NEAREST);for(var o=0;o<i;o++)h.texImage2D(e+o,0,h.RGBA,1,1,0,h.RGBA,h.UNSIGNED_BYTE,r);return n}var B={};function N(t,e){(a[t]=1,0===s[t]&&(h.enableVertexAttribArray(t),s[t]=1),u[t]!==e)&&((r.isWebGL2?h:i.get("ANGLE_instanced_arrays"))[r.isWebGL2?"vertexAttribDivisor":"vertexAttribDivisorANGLE"](t,e),u[t]=e)}function F(t){!0!==l[t]&&(h.enable(t),l[t]=!0)}function z(t){!1!==l[t]&&(h.disable(t),l[t]=!1)}function U(t,e,i,r,n,o,a,s){if(t!==q?F(h.BLEND):z(h.BLEND),t!==Q){if(t!==f||s!==_)switch(t){case Z:s?(h.blendEquationSeparate(h.FUNC_ADD,h.FUNC_ADD),h.blendFuncSeparate(h.ONE,h.ONE,h.ONE,h.ONE)):(h.blendEquation(h.FUNC_ADD),h.blendFunc(h.SRC_ALPHA,h.ONE));break;case K:s?(h.blendEquationSeparate(h.FUNC_ADD,h.FUNC_ADD),h.blendFuncSeparate(h.ZERO,h.ZERO,h.ONE_MINUS_SRC_COLOR,h.ONE_MINUS_SRC_ALPHA)):(h.blendEquation(h.FUNC_ADD),h.blendFunc(h.ZERO,h.ONE_MINUS_SRC_COLOR));break;case J:s?(h.blendEquationSeparate(h.FUNC_ADD,h.FUNC_ADD),h.blendFuncSeparate(h.ZERO,h.SRC_COLOR,h.ZERO,h.SRC_ALPHA)):(h.blendEquation(h.FUNC_ADD),h.blendFunc(h.ZERO,h.SRC_COLOR));break;default:s?(h.blendEquationSeparate(h.FUNC_ADD,h.FUNC_ADD),h.blendFuncSeparate(h.ONE,h.ONE_MINUS_SRC_ALPHA,h.ONE,h.ONE_MINUS_SRC_ALPHA)):(h.blendEquationSeparate(h.FUNC_ADD,h.FUNC_ADD),h.blendFuncSeparate(h.SRC_ALPHA,h.ONE_MINUS_SRC_ALPHA,h.ONE,h.ONE_MINUS_SRC_ALPHA))}x=b=y=v=g=m=null}else n=n||e,o=o||i,a=a||r,e===m&&n===y||(h.blendEquationSeparate(c.convert(e),c.convert(n)),m=e,y=n),i===g&&r===v&&o===b&&a===x||(h.blendFuncSeparate(c.convert(i),c.convert(r),c.convert(o),c.convert(a)),g=i,v=r,b=o,x=a);f=t,_=s}function j(t){w!==t&&(t?h.frontFace(h.CW):h.frontFace(h.CCW),w=t)}function G(t){t!==$?(F(h.CULL_FACE),t!==S&&(t===W?h.cullFace(h.BACK):t===X?h.cullFace(h.FRONT):h.cullFace(h.FRONT_AND_BACK))):z(h.CULL_FACE),S=t}function V(t,e,i){t?(F(h.POLYGON_OFFSET_FILL),M===e&&E===i||(h.polygonOffset(e,i),M=e,E=i)):z(h.POLYGON_OFFSET_FILL)}function H(t){void 0===t&&(t=h.TEXTURE0+P-1),O!==t&&(h.activeTexture(t),O=t)}return B[h.TEXTURE_2D]=k(h.TEXTURE_2D,h.TEXTURE_2D,1),B[h.TEXTURE_CUBE_MAP]=k(h.TEXTURE_CUBE_MAP,h.TEXTURE_CUBE_MAP_POSITIVE_X,6),n.setClear(0,0,0,1),o.setClear(1),e.setClear(0),F(h.DEPTH_TEST),o.setFunc(bt),j(!1),G(W),F(h.CULL_FACE),F(h.BLEND),U(Y),{buffers:{color:n,depth:o,stencil:e},initAttributes:function(){for(var t=0,e=a.length;t<e;t++)a[t]=0},enableAttribute:function(t){N(t,0)},enableAttributeAndDivisor:N,disableUnusedAttributes:function(){for(var t=0,e=s.length;t!==e;++t)s[t]!==a[t]&&(h.disableVertexAttribArray(t),s[t]=0)},enable:F,disable:z,getCompressedTextureFormats:function(){if(null===p&&(p=[],i.get("WEBGL_compressed_texture_pvrtc")||i.get("WEBGL_compressed_texture_s3tc")||i.get("WEBGL_compressed_texture_etc1")||i.get("WEBGL_compressed_texture_astc")))for(var t=h.getParameter(h.COMPRESSED_TEXTURE_FORMATS),e=0;e<t.length;e++)p.push(t[e]);return p},useProgram:function(t){return d!==t&&(h.useProgram(t),d=t,!0)},setBlending:U,setMaterial:function(t,e){t.side===et?z(h.CULL_FACE):F(h.CULL_FACE);var i=t.side===wt;e&&(i=!i),j(i),t.blending===Y&&!1===t.transparent?U(q):U(t.blending,t.blendEquation,t.blendSrc,t.blendDst,t.blendEquationAlpha,t.blendSrcAlpha,t.blendDstAlpha,t.premultipliedAlpha),o.setFunc(t.depthFunc),o.setTest(t.depthTest),o.setMask(t.depthWrite),n.setMask(t.colorWrite),V(t.polygonOffset,t.polygonOffsetFactor,t.polygonOffsetUnits)},setFlipSided:j,setCullFace:G,setLineWidth:function(t){t!==A&&(T&&h.lineWidth(t),A=t)},setPolygonOffset:V,setScissorTest:function(t){t?F(h.SCISSOR_TEST):z(h.SCISSOR_TEST)},activeTexture:H,bindTexture:function(t,e){null===O&&H();var i=L[O];void 0===i&&(i={type:void 0,texture:void 0},L[O]=i),i.type===t&&i.texture===e||(h.bindTexture(t,e||B[t]),i.type=t,i.texture=e)},compressedTexImage2D:function(){try{h.compressedTexImage2D.apply(h,arguments)}catch(t){console.error("THREE.WebGLState:",t)}},texImage2D:function(){try{h.texImage2D.apply(h,arguments)}catch(t){console.error("THREE.WebGLState:",t)}},scissor:function(t){!1===R.equals(t)&&(h.scissor(t.x,t.y,t.z,t.w),R.copy(t))},viewport:function(t){!1===D.equals(t)&&(h.viewport(t.x,t.y,t.z,t.w),D.copy(t))},reset:function(){for(var t=0;t<s.length;t++)1===s[t]&&(h.disableVertexAttribArray(t),s[t]=0);l={},L={},S=w=f=d=O=p=null,n.reset(),o.reset(),e.reset()}}}function ga(g,n,v,y,b,x,_){var f,s={};function w(t,e){if(t.width>e||t.height>e){if("data"in t)return void console.warn("THREE.WebGLRenderer: image in DataTexture is too big ("+t.width+"x"+t.height+").");var i=e/Math.max(t.width,t.height),r=document.createElementNS("http://www.w3.org/1999/xhtml","canvas");return r.width=Math.floor(t.width*i),r.height=Math.floor(t.height*i),r.getContext("2d").drawImage(t,0,0,t.width,t.height,0,0,r.width,r.height),console.warn("THREE.WebGLRenderer: image is too big ("+t.width+"x"+t.height+"). Resized to "+r.width+"x"+r.height),r}return t}function S(t){return Qe.isPowerOfTwo(t.width)&&Qe.isPowerOfTwo(t.height)}function A(t,e){return t.generateMipmaps&&e&&t.minFilter!==Vt&&t.minFilter!==Wt}function M(t,e,i,r){g.generateMipmap(t),y.get(e).__maxMipLevel=Math.log(Math.max(i,r))*Math.LOG2E}function E(t,e){if(!b.isWebGL2)return t;if(t===g.RGB){if(e===g.FLOAT)return g.RGB32F;if(e===g.HALF_FLOAT)return g.RGB16F;if(e===g.UNSIGNED_BYTE)return g.RGB8}if(t===g.RGBA){if(e===g.FLOAT)return g.RGBA32F;if(e===g.HALF_FLOAT)return g.RGBA16F;if(e===g.UNSIGNED_BYTE)return g.RGBA8}return t}function o(t){return t===Vt||t===Ht||t===$t?g.NEAREST:g.LINEAR}function P(t){var e=t.target;e.removeEventListener("dispose",P),function(t){var e=y.get(t);if(t.image&&e.__image__webglTextureCube)g.deleteTexture(e.__image__webglTextureCube);else{if(void 0===e.__webglInit)return;g.deleteTexture(e.__webglTexture)}y.remove(t)}(e),e.isVideoTexture&&delete s[e.id],_.memory.textures--}function a(t){var e=t.target;e.removeEventListener("dispose",a),function(t){var e=y.get(t),i=y.get(t.texture);if(!t)return;void 0!==i.__webglTexture&&g.deleteTexture(i.__webglTexture);t.depthTexture&&t.depthTexture.dispose();if(t.isWebGLRenderTargetCube)for(var r=0;r<6;r++)g.deleteFramebuffer(e.__webglFramebuffer[r]),e.__webglDepthbuffer&&g.deleteRenderbuffer(e.__webglDepthbuffer[r]);else g.deleteFramebuffer(e.__webglFramebuffer),e.__webglDepthbuffer&&g.deleteRenderbuffer(e.__webglDepthbuffer);y.remove(t.texture),y.remove(t)}(e),_.memory.textures--}function c(t,e){var i,r,n,o=y.get(t);if(t.isVideoTexture&&(r=(i=t).id,n=_.render.frame,s[r]!==n&&(s[r]=n,i.update())),0<t.version&&o.__version!==t.version){var a=t.image;if(void 0===a)console.warn("THREE.WebGLRenderer: Texture marked for update but image is undefined");else{if(!1!==a.complete)return void function(t,e,i){void 0===t.__webglInit&&(t.__webglInit=!0,e.addEventListener("dispose",P),t.__webglTexture=g.createTexture(),_.memory.textures++);v.activeTexture(g.TEXTURE0+i),v.bindTexture(g.TEXTURE_2D,t.__webglTexture),g.pixelStorei(g.UNPACK_FLIP_Y_WEBGL,e.flipY),g.pixelStorei(g.UNPACK_PREMULTIPLY_ALPHA_WEBGL,e.premultiplyAlpha),g.pixelStorei(g.UNPACK_ALIGNMENT,e.unpackAlignment);var r=w(e.image,b.maxTextureSize);o=e,b.isWebGL2||o.wrapS===jt&&o.wrapT===jt&&(o.minFilter===Vt||o.minFilter===Wt)||!1!==S(r)||(r=(n=r)instanceof HTMLImageElement||n instanceof HTMLCanvasElement||n instanceof ImageBitmap?(void 0===f&&(f=document.createElementNS("http://www.w3.org/1999/xhtml","canvas")),f.width=Qe.floorPowerOfTwo(n.width),f.height=Qe.floorPowerOfTwo(n.height),f.getContext("2d").drawImage(n,0,0,f.width,f.height),console.warn("THREE.WebGLRenderer: image is not power of two ("+n.width+"x"+n.height+"). Resized to "+f.width+"x"+f.height),f):n);var n;var o;var a=S(r),s=x.convert(e.format),c=x.convert(e.type),u=E(s,c);T(g.TEXTURE_2D,e,a);var h,l=e.mipmaps;if(e.isDepthTexture){if(u=g.DEPTH_COMPONENT,e.type===ee){if(!b.isWebGL2)throw new Error("Float Depth Texture only supported in WebGL2.0");u=g.DEPTH_COMPONENT32F}else b.isWebGL2&&(u=g.DEPTH_COMPONENT16);e.format===pe&&u===g.DEPTH_COMPONENT&&e.type!==Jt&&e.type!==te&&(console.warn("THREE.WebGLRenderer: Use UnsignedShortType or UnsignedIntType for DepthFormat DepthTexture."),e.type=Jt,c=x.convert(e.type)),e.format===fe&&(u=g.DEPTH_STENCIL,e.type!==ae&&(console.warn("THREE.WebGLRenderer: Use UnsignedInt248Type for DepthStencilFormat DepthTexture."),e.type=ae,c=x.convert(e.type))),v.texImage2D(g.TEXTURE_2D,0,u,r.width,r.height,0,s,c,null)}else if(e.isDataTexture)if(0<l.length&&a){for(var p=0,d=l.length;p<d;p++)h=l[p],v.texImage2D(g.TEXTURE_2D,p,u,h.width,h.height,0,s,c,h.data);e.generateMipmaps=!1,t.__maxMipLevel=l.length-1}else v.texImage2D(g.TEXTURE_2D,0,u,r.width,r.height,0,s,c,r.data),t.__maxMipLevel=0;else if(e.isCompressedTexture){for(var p=0,d=l.length;p<d;p++)h=l[p],e.format!==ue&&e.format!==ce?-1<v.getCompressedTextureFormats().indexOf(s)?v.compressedTexImage2D(g.TEXTURE_2D,p,u,h.width,h.height,0,h.data):console.warn("THREE.WebGLRenderer: Attempt to load unsupported compressed texture format in .uploadTexture()"):v.texImage2D(g.TEXTURE_2D,p,u,h.width,h.height,0,s,c,h.data);t.__maxMipLevel=l.length-1}else if(0<l.length&&a){for(var p=0,d=l.length;p<d;p++)h=l[p],v.texImage2D(g.TEXTURE_2D,p,u,s,c,h);e.generateMipmaps=!1,t.__maxMipLevel=l.length-1}else v.texImage2D(g.TEXTURE_2D,0,u,s,c,r),t.__maxMipLevel=0;A(e,a)&&M(g.TEXTURE_2D,e,r.width,r.height);t.__version=e.version,e.onUpdate&&e.onUpdate(e)}(o,t,e);console.warn("THREE.WebGLRenderer: Texture marked for update but image is incomplete")}}v.activeTexture(g.TEXTURE0+e),v.bindTexture(g.TEXTURE_2D,o.__webglTexture)}function T(t,e,i){var r;if(i?(g.texParameteri(t,g.TEXTURE_WRAP_S,x.convert(e.wrapS)),g.texParameteri(t,g.TEXTURE_WRAP_T,x.convert(e.wrapT)),g.texParameteri(t,g.TEXTURE_MAG_FILTER,x.convert(e.magFilter)),g.texParameteri(t,g.TEXTURE_MIN_FILTER,x.convert(e.minFilter))):(g.texParameteri(t,g.TEXTURE_WRAP_S,g.CLAMP_TO_EDGE),g.texParameteri(t,g.TEXTURE_WRAP_T,g.CLAMP_TO_EDGE),e.wrapS===jt&&e.wrapT===jt||console.warn("THREE.WebGLRenderer: Texture is not power of two. Texture.wrapS and Texture.wrapT should be set to THREE.ClampToEdgeWrapping."),g.texParameteri(t,g.TEXTURE_MAG_FILTER,o(e.magFilter)),g.texParameteri(t,g.TEXTURE_MIN_FILTER,o(e.minFilter)),e.minFilter!==Vt&&e.minFilter!==Wt&&console.warn("THREE.WebGLRenderer: Texture is not power of two. Texture.minFilter should be set to THREE.NearestFilter or THREE.LinearFilter.")),r=n.get("EXT_texture_filter_anisotropic")){if(e.type===ee&&null===n.get("OES_texture_float_linear"))return;if(e.type===ie&&null===(b.isWebGL2||n.get("OES_texture_half_float_linear")))return;(1<e.anisotropy||y.get(e).__currentAnisotropy)&&(g.texParameterf(t,r.TEXTURE_MAX_ANISOTROPY_EXT,Math.min(e.anisotropy,b.getMaxAnisotropy())),y.get(e).__currentAnisotropy=e.anisotropy)}}function u(t,e,i,r){var n=x.convert(e.texture.format),o=x.convert(e.texture.type),a=E(n,o);v.texImage2D(r,0,a,e.width,e.height,0,n,o,null),g.bindFramebuffer(g.FRAMEBUFFER,t),g.framebufferTexture2D(g.FRAMEBUFFER,i,r,y.get(e.texture).__webglTexture,0),g.bindFramebuffer(g.FRAMEBUFFER,null)}function h(t,e){g.bindRenderbuffer(g.RENDERBUFFER,t),e.depthBuffer&&!e.stencilBuffer?(g.renderbufferStorage(g.RENDERBUFFER,g.DEPTH_COMPONENT16,e.width,e.height),g.framebufferRenderbuffer(g.FRAMEBUFFER,g.DEPTH_ATTACHMENT,g.RENDERBUFFER,t)):e.depthBuffer&&e.stencilBuffer?(g.renderbufferStorage(g.RENDERBUFFER,g.DEPTH_STENCIL,e.width,e.height),g.framebufferRenderbuffer(g.FRAMEBUFFER,g.DEPTH_STENCIL_ATTACHMENT,g.RENDERBUFFER,t)):g.renderbufferStorage(g.RENDERBUFFER,g.RGBA4,e.width,e.height),g.bindRenderbuffer(g.RENDERBUFFER,null)}function l(t){var e=y.get(t),i=!0===t.isWebGLRenderTargetCube;if(t.depthTexture){if(i)throw new Error("target.depthTexture not supported in Cube render targets");!function(t,e){if(e&&e.isWebGLRenderTargetCube)throw new Error("Depth Texture with cube render targets is not supported");if(g.bindFramebuffer(g.FRAMEBUFFER,t),!e.depthTexture||!e.depthTexture.isDepthTexture)throw new Error("renderTarget.depthTexture must be an instance of THREE.DepthTexture");y.get(e.depthTexture).__webglTexture&&e.depthTexture.image.width===e.width&&e.depthTexture.image.height===e.height||(e.depthTexture.image.width=e.width,e.depthTexture.image.height=e.height,e.depthTexture.needsUpdate=!0),c(e.depthTexture,0);var i=y.get(e.depthTexture).__webglTexture;if(e.depthTexture.format===pe)g.framebufferTexture2D(g.FRAMEBUFFER,g.DEPTH_ATTACHMENT,g.TEXTURE_2D,i,0);else{if(e.depthTexture.format!==fe)throw new Error("Unknown depthTexture format");g.framebufferTexture2D(g.FRAMEBUFFER,g.DEPTH_STENCIL_ATTACHMENT,g.TEXTURE_2D,i,0)}}(e.__webglFramebuffer,t)}else if(i){e.__webglDepthbuffer=[];for(var r=0;r<6;r++)g.bindFramebuffer(g.FRAMEBUFFER,e.__webglFramebuffer[r]),e.__webglDepthbuffer[r]=g.createRenderbuffer(),h(e.__webglDepthbuffer[r],t)}else g.bindFramebuffer(g.FRAMEBUFFER,e.__webglFramebuffer),e.__webglDepthbuffer=g.createRenderbuffer(),h(e.__webglDepthbuffer,t);g.bindFramebuffer(g.FRAMEBUFFER,null)}this.setTexture2D=c,this.setTextureCube=function(t,e){var i=y.get(t);if(6===t.image.length)if(0<t.version&&i.__version!==t.version){i.__image__webglTextureCube||(t.addEventListener("dispose",P),i.__image__webglTextureCube=g.createTexture(),_.memory.textures++),v.activeTexture(g.TEXTURE0+e),v.bindTexture(g.TEXTURE_CUBE_MAP,i.__image__webglTextureCube),g.pixelStorei(g.UNPACK_FLIP_Y_WEBGL,t.flipY);for(var r=t&&t.isCompressedTexture,n=t.image[0]&&t.image[0].isDataTexture,o=[],a=0;a<6;a++)o[a]=r||n?n?t.image[a].image:t.image[a]:w(t.image[a],b.maxCubemapSize);var s=o[0],c=S(s),u=x.convert(t.format),h=x.convert(t.type),l=E(u,h);for(T(g.TEXTURE_CUBE_MAP,t,c),a=0;a<6;a++)if(r)for(var p,d=o[a].mipmaps,f=0,m=d.length;f<m;f++)p=d[f],t.format!==ue&&t.format!==ce?-1<v.getCompressedTextureFormats().indexOf(u)?v.compressedTexImage2D(g.TEXTURE_CUBE_MAP_POSITIVE_X+a,f,l,p.width,p.height,0,p.data):console.warn("THREE.WebGLRenderer: Attempt to load unsupported compressed texture format in .setTextureCube()"):v.texImage2D(g.TEXTURE_CUBE_MAP_POSITIVE_X+a,f,l,p.width,p.height,0,u,h,p.data);else n?v.texImage2D(g.TEXTURE_CUBE_MAP_POSITIVE_X+a,0,l,o[a].width,o[a].height,0,u,h,o[a].data):v.texImage2D(g.TEXTURE_CUBE_MAP_POSITIVE_X+a,0,l,u,h,o[a]);i.__maxMipLevel=r?d.length-1:0,A(t,c)&&M(g.TEXTURE_CUBE_MAP,t,s.width,s.height),i.__version=t.version,t.onUpdate&&t.onUpdate(t)}else v.activeTexture(g.TEXTURE0+e),v.bindTexture(g.TEXTURE_CUBE_MAP,i.__image__webglTextureCube)},this.setTextureCubeDynamic=function(t,e){v.activeTexture(g.TEXTURE0+e),v.bindTexture(g.TEXTURE_CUBE_MAP,y.get(t).__webglTexture)},this.setupRenderTarget=function(t){var e=y.get(t),i=y.get(t.texture);t.addEventListener("dispose",a),i.__webglTexture=g.createTexture(),_.memory.textures++;var r=!0===t.isWebGLRenderTargetCube,n=S(t);if(r){e.__webglFramebuffer=[];for(var o=0;o<6;o++)e.__webglFramebuffer[o]=g.createFramebuffer()}else e.__webglFramebuffer=g.createFramebuffer();if(r){for(v.bindTexture(g.TEXTURE_CUBE_MAP,i.__webglTexture),T(g.TEXTURE_CUBE_MAP,t.texture,n),o=0;o<6;o++)u(e.__webglFramebuffer[o],t,g.COLOR_ATTACHMENT0,g.TEXTURE_CUBE_MAP_POSITIVE_X+o);A(t.texture,n)&&M(g.TEXTURE_CUBE_MAP,t.texture,t.width,t.height),v.bindTexture(g.TEXTURE_CUBE_MAP,null)}else v.bindTexture(g.TEXTURE_2D,i.__webglTexture),T(g.TEXTURE_2D,t.texture,n),u(e.__webglFramebuffer,t,g.COLOR_ATTACHMENT0,g.TEXTURE_2D),A(t.texture,n)&&M(g.TEXTURE_2D,t.texture,t.width,t.height),v.bindTexture(g.TEXTURE_2D,null);t.depthBuffer&&l(t)},this.updateRenderTargetMipmap=function(t){var e=t.texture;if(A(e,S(t))){var i=t.isWebGLRenderTargetCube?g.TEXTURE_CUBE_MAP:g.TEXTURE_2D,r=y.get(e).__webglTexture;v.bindTexture(i,r),M(i,e,t.width,t.height),v.bindTexture(i,null)}}}function va(i,r,n){return{convert:function(t){var e;if(t===Ut)return i.REPEAT;if(t===jt)return i.CLAMP_TO_EDGE;if(t===Gt)return i.MIRRORED_REPEAT;if(t===Vt)return i.NEAREST;if(t===Ht)return i.NEAREST_MIPMAP_NEAREST;if(t===$t)return i.NEAREST_MIPMAP_LINEAR;if(t===Wt)return i.LINEAR;if(t===Xt)return i.LINEAR_MIPMAP_NEAREST;if(t===qt)return i.LINEAR_MIPMAP_LINEAR;if(t===Yt)return i.UNSIGNED_BYTE;if(t===re)return i.UNSIGNED_SHORT_4_4_4_4;if(t===ne)return i.UNSIGNED_SHORT_5_5_5_1;if(t===oe)return i.UNSIGNED_SHORT_5_6_5;if(t===Zt)return i.BYTE;if(t===Kt)return i.SHORT;if(t===Jt)return i.UNSIGNED_SHORT;if(t===Qt)return i.INT;if(t===te)return i.UNSIGNED_INT;if(t===ee)return i.FLOAT;if(t===ie){if(n.isWebGL2)return i.HALF_FLOAT;if(null!==(e=r.get("OES_texture_half_float")))return e.HALF_FLOAT_OES}if(t===se)return i.ALPHA;if(t===ce)return i.RGB;if(t===ue)return i.RGBA;if(t===he)return i.LUMINANCE;if(t===le)return i.LUMINANCE_ALPHA;if(t===pe)return i.DEPTH_COMPONENT;if(t===fe)return i.DEPTH_STENCIL;if(t===H)return i.FUNC_ADD;if(t===tt)return i.FUNC_SUBTRACT;if(t===it)return i.FUNC_REVERSE_SUBTRACT;if(t===ot)return i.ZERO;if(t===at)return i.ONE;if(t===st)return i.SRC_COLOR;if(t===ct)return i.ONE_MINUS_SRC_COLOR;if(t===ut)return i.SRC_ALPHA;if(t===ht)return i.ONE_MINUS_SRC_ALPHA;if(t===lt)return i.DST_ALPHA;if(t===pt)return i.ONE_MINUS_DST_ALPHA;if(t===dt)return i.DST_COLOR;if(t===ft)return i.ONE_MINUS_DST_COLOR;if(t===mt)return i.SRC_ALPHA_SATURATE;if((t===ge||t===ve||t===ye||t===be)&&null!==(e=r.get("WEBGL_compressed_texture_s3tc"))){if(t===ge)return e.COMPRESSED_RGB_S3TC_DXT1_EXT;if(t===ve)return e.COMPRESSED_RGBA_S3TC_DXT1_EXT;if(t===ye)return e.COMPRESSED_RGBA_S3TC_DXT3_EXT;if(t===be)return e.COMPRESSED_RGBA_S3TC_DXT5_EXT}if((t===xe||t===_e||t===we||t===Se)&&null!==(e=r.get("WEBGL_compressed_texture_pvrtc"))){if(t===xe)return e.COMPRESSED_RGB_PVRTC_4BPPV1_IMG;if(t===_e)return e.COMPRESSED_RGB_PVRTC_2BPPV1_IMG;if(t===we)return e.COMPRESSED_RGBA_PVRTC_4BPPV1_IMG;if(t===Se)return e.COMPRESSED_RGBA_PVRTC_2BPPV1_IMG}if(t===Ae&&null!==(e=r.get("WEBGL_compressed_texture_etc1")))return e.COMPRESSED_RGB_ETC1_WEBGL;if((t===Me||t===Ee||t===Pe||t===Te||t===Ce||t===Ie||t===Oe||t===Le||t===Re||t===De||t===ke||t===Be||t===Ne||t===Fe)&&null!==(e=r.get("WEBGL_compressed_texture_astc")))return t;if(t===rt||t===nt){if(n.isWebGL2){if(t===rt)return i.MIN;if(t===nt)return i.MAX}if(null!==(e=r.get("EXT_blend_minmax"))){if(t===rt)return e.MIN_EXT;if(t===nt)return e.MAX_EXT}}if(t===ae){if(n.isWebGL2)return i.UNSIGNED_INT_24_8;if(null!==(e=r.get("WEBGL_depth_texture")))return e.UNSIGNED_INT_24_8_WEBGL}return 0}}}function ya(){ur.call(this),this.type="Group"}function ba(t,e,i,r){hr.call(this),this.type="PerspectiveCamera",this.fov=void 0!==t?t:50,this.zoom=1,this.near=void 0!==i?i:.1,this.far=void 0!==r?r:2e3,this.focus=10,this.aspect=void 0!==e?e:1,this.view=null,this.filmGauge=35,this.filmOffset=0,this.updateProjectionMatrix()}function xa(t){ba.call(this),this.cameras=t||[]}function _a(r){var s=this,c=null,u=null,h=null,l=[],p=new ei,d=new ei;"undefined"!=typeof window&&"VRFrameData"in window&&(u=new window.VRFrameData,window.addEventListener("vrdisplaypresentchange",t,!1));var f=new ei,m=new ii,g=new ri,v=new ba;v.bounds=new Si(0,0,.5,1),v.layers.enable(1);var y=new ba;y.bounds=new Si(.5,0,.5,1),y.layers.enable(2);var n,o,b=new xa([v,y]);function a(){return null!==c&&!0===c.isPresenting}function t(){if(a()){var t=c.getEyeParameters("left"),e=t.renderWidth,i=t.renderHeight;o=r.getPixelRatio(),n=r.getSize(),r.setDrawingBufferSize(2*e,i,1),w.start()}else s.enabled&&(r.setDrawingBufferSize(n.width,n.height,o),w.stop())}b.layers.enable(1),b.layers.enable(2);var x=[];function _(t){for(var e=navigator.getGamepads&&navigator.getGamepads(),i=0,r=0,n=e.length;i<n;i++){var o=e[i];if(o&&("Daydream Controller"===o.id||"Gear VR Controller"===o.id||"Oculus Go Controller"===o.id||"OpenVR Gamepad"===o.id||o.id.startsWith("Oculus Touch")||o.id.startsWith("Spatial Controller"))){if(r===t)return o;r++}}}this.enabled=!1,this.userHeight=1.6,this.getController=function(t){var e=l[t];return void 0===e&&((e=new ya).matrixAutoUpdate=!1,e.visible=!1,l[t]=e),e},this.getDevice=function(){return c},this.setDevice=function(t){void 0!==t&&(c=t),w.setContext(t)},this.setPoseTarget=function(t){void 0!==t&&(h=t)},this.getCamera=function(t){if(null===c)return t.position.set(0,s.userHeight,0),t;c.depthNear=t.near,c.depthFar=t.far,c.getFrameData(u);var e=c.stageParameters;e?p.fromArray(e.sittingToStandingTransform):p.makeTranslation(0,s.userHeight,0);var i=u.pose,r=null!==h?h:t;if(r.matrix.copy(p),r.matrix.decompose(r.position,r.quaternion,r.scale),null!==i.orientation&&(m.fromArray(i.orientation),r.quaternion.multiply(m)),null!==i.position&&(m.setFromRotationMatrix(p),g.fromArray(i.position),g.applyQuaternion(m),r.position.add(g)),r.updateMatrixWorld(),!1===c.isPresenting)return t;v.near=t.near,y.near=t.near,v.far=t.far,y.far=t.far,b.matrixWorld.copy(t.matrixWorld),b.matrixWorldInverse.copy(t.matrixWorldInverse),v.matrixWorldInverse.fromArray(u.leftViewMatrix),y.matrixWorldInverse.fromArray(u.rightViewMatrix),d.getInverse(p),v.matrixWorldInverse.multiply(d),y.matrixWorldInverse.multiply(d);var n=r.parent;null!==n&&(f.getInverse(n.matrixWorld),v.matrixWorldInverse.multiply(f),y.matrixWorldInverse.multiply(f)),v.matrixWorld.getInverse(v.matrixWorldInverse),y.matrixWorld.getInverse(y.matrixWorldInverse),v.projectionMatrix.fromArray(u.leftProjectionMatrix),y.projectionMatrix.fromArray(u.rightProjectionMatrix),b.projectionMatrix.copy(v.projectionMatrix);var o=c.getLayers();if(o.length){var a=o[0];null!==a.leftBounds&&4===a.leftBounds.length&&v.bounds.fromArray(a.leftBounds),null!==a.rightBounds&&4===a.rightBounds.length&&y.bounds.fromArray(a.rightBounds)}return function(){for(var t=0;t<l.length;t++){var e=l[t],i=_(t);if(void 0!==i&&void 0!==i.pose){if(null===i.pose)return;var r=i.pose;!1===r.hasPosition&&e.position.set(.2,-.6,-.05),null!==r.position&&e.position.fromArray(r.position),null!==r.orientation&&e.quaternion.fromArray(r.orientation),e.matrix.compose(e.position,e.quaternion,e.scale),e.matrix.premultiply(p),e.matrix.decompose(e.position,e.quaternion,e.scale),e.matrixWorldNeedsUpdate=!0,e.visible=!0;var n="Daydream Controller"===i.id?0:1;x[t]!==i.buttons[n].pressed&&(x[t]=i.buttons[n].pressed,!0===x[t]?e.dispatchEvent({type:"selectstart"}):(e.dispatchEvent({type:"selectend"}),e.dispatchEvent({type:"select"})))}else e.visible=!1}}(),b},this.getStandingMatrix=function(){return p},this.isPresenting=a;var w=new Ui;this.setAnimationLoop=function(t){w.setAnimationLoop(t)},this.submitFrame=function(){a()&&c.submitFrame()},this.dispose=function(){"undefined"!=typeof window&&window.removeEventListener("vrdisplaypresentchange",t)}}function wa(i){var r=i.context,e=null,p=null,d=null,f=null,m=[],g=[];function a(){return null!==p&&null!==d}var t=new ba;t.layers.enable(1),t.viewport=new Si;var n=new ba;n.layers.enable(2),n.viewport=new Si;var v=new xa([t,n]);function o(t){var e=m[g.indexOf(t.inputSource)];e&&e.dispatchEvent({type:t.type})}function s(){i.setFramebuffer(null),u.stop()}function c(t,e){null===e?t.matrixWorld.copy(t.matrix):t.matrixWorld.multiplyMatrices(e.matrixWorld,t.matrix),t.matrixWorldInverse.getInverse(t.matrixWorld)}v.layers.enable(1),v.layers.enable(2),this.enabled=!1,this.getController=function(t){var e=m[t];return void 0===e&&((e=new ya).matrixAutoUpdate=!1,e.visible=!1,m[t]=e),e},this.getDevice=function(){return e},this.setDevice=function(t){void 0!==t&&(e=t),t instanceof XRDevice&&r.setCompatibleXRDevice(t)},this.setSession=function(t,e){null!==(p=t)&&(p.addEventListener("select",o),p.addEventListener("selectstart",o),p.addEventListener("selectend",o),p.addEventListener("end",s),p.baseLayer=new XRWebGLLayer(p,r),p.requestFrameOfReference(e.frameOfReferenceType).then(function(t){d=t,i.setFramebuffer(p.baseLayer.framebuffer),u.setContext(p),u.start()}),g=p.getInputSources(),p.addEventListener("inputsourceschange",function(){g=p.getInputSources(),console.log(g)}))},this.getCamera=function(t){if(a()){var e=t.parent,i=v.cameras;c(v,e);for(var r=0;r<i.length;r++)c(i[r],e);t.matrixWorld.copy(v.matrixWorld);for(var n=t.children,o=(r=0,n.length);r<o;r++)n[r].updateMatrixWorld(!0);return v}return t},this.isPresenting=a;var y=null;var u=new Ui;u.setAnimationLoop(function(t,e){if(null!==(f=e.getDevicePose(d)))for(var i=p.baseLayer,r=e.views,n=0;n<r.length;n++){var o=r[n],a=i.getViewport(o),s=f.getViewMatrix(o),c=v.cameras[n];c.matrix.fromArray(s).getInverse(c.matrix),c.projectionMatrix.fromArray(o.projectionMatrix),c.viewport.set(a.x,a.y,a.width,a.height),0===n&&(v.matrix.copy(c.matrix),v.projectionMatrix.copy(c.projectionMatrix))}for(n=0;n<m.length;n++){var u=m[n],h=g[n];if(h){var l=e.getInputPose(h,d);if(null!==l){u.matrix.elements=l.pointerMatrix,u.matrix.decompose(u.position,u.rotation,u.scale),u.visible=!0;continue}}u.visible=!1}y&&y(t)}),this.setAnimationLoop=function(t){y=t},this.dispose=function(){},this.getStandingMatrix=function(){return console.warn("THREE.WebXRManager: getStandingMatrix() is no longer needed."),new THREE.Matrix4},this.submitFrame=function(){}}function Sa(t){console.log("THREE.WebGLRenderer","95");var r=void 0!==(t=t||{}).canvas?t.canvas:document.createElementNS("http://www.w3.org/1999/xhtml","canvas"),e=void 0!==t.context?t.context:null,i=void 0!==t.alpha&&t.alpha,n=void 0===t.depth||t.depth,o=void 0===t.stencil||t.stencil,a=void 0!==t.antialias&&t.antialias,s=void 0===t.premultipliedAlpha||t.premultipliedAlpha,c=void 0!==t.preserveDrawingBuffer&&t.preserveDrawingBuffer,u=void 0!==t.powerPreference?t.powerPreference:"default",d=null,j=null;this.domElement=r,this.context=null,this.autoClear=!0,this.autoClearColor=!0,this.autoClearDepth=!0,this.autoClearStencil=!0,this.sortObjects=!0,this.clippingPlanes=[],this.localClippingEnabled=!1,this.gammaFactor=2,this.gammaInput=!1,this.gammaOutput=!1,this.physicallyCorrectLights=!1,this.toneMapping=Ct,this.toneMappingExposure=1,this.toneMappingWhitePoint=1,this.maxMorphTargets=8,this.maxMorphNormals=4;var G,S,V,H,h,$,l,A,M,f,y,p,m,g,E,P,T,v,W=this,b=!1,x=null,_=null,w=null,X=-1,C={geometry:null,program:null,wireframe:!1},q=null,Y=null,I=new Si,O=new Si,L=null,Z=0,R=r.width,K=r.height,J=1,D=new Si(0,0,R,K),k=new Si(0,0,R,K),B=!1,N=new Ii,Q=new On,tt=!1,et=!1,F=new ei,it=new ri;function z(){return null===_?J:1}try{var U={alpha:i,depth:n,stencil:o,antialias:a,premultipliedAlpha:s,preserveDrawingBuffer:c,powerPreference:u};if(r.addEventListener("webglcontextlost",at,!1),r.addEventListener("webglcontextrestored",st,!1),null===(G=e||r.getContext("webgl",U)||r.getContext("experimental-webgl",U)))throw null!==r.getContext("webgl")?new Error("Error creating WebGL context with your selected attributes."):new Error("Error creating WebGL context.");void 0===G.getShaderPrecisionFormat&&(G.getShaderPrecisionFormat=function(){return{rangeMin:1,rangeMax:1,precision:1}})}catch(t){console.error("THREE.WebGLRenderer: "+t.message)}function rt(){S=new Ln(G),(V=new In(G,S,t)).isWebGL2||(S.get("WEBGL_depth_texture"),S.get("OES_texture_float"),S.get("OES_texture_half_float"),S.get("OES_texture_half_float_linear"),S.get("OES_standard_derivatives"),S.get("OES_element_index_uint"),S.get("ANGLE_instanced_arrays")),S.get("OES_texture_float_linear"),v=new va(G,S,V),(H=new ma(G,S,v,V)).scissor(O.copy(k).multiplyScalar(J)),H.viewport(I.copy(D).multiplyScalar(J)),h=new kn(G),$=new Uo,l=new ga(G,S,H,$,V,v,h),A=new ji(G),M=new Rn(G,A,h),f=new Fn(M,h),E=new Nn(G),y=new zo(W,S,V),p=new Ho,m=new la,g=new Tn(W,H,f,s),P=new Cn(G,S,h,V),T=new Dn(G,S,h,V),h.programs=y.programs,W.context=G,W.capabilities=V,W.extensions=S,W.properties=$,W.renderLists=p,W.state=H,W.info=h}rt();var nt="xr"in navigator?new wa(W):new _a(W);this.vr=nt;var ot=new fa(W,f,V.maxTextureSize);function at(t){t.preventDefault(),console.log("THREE.WebGLRenderer: Context Lost."),b=!0}function st(){console.log("THREE.WebGLRenderer: Context Restored."),b=!1,rt()}function ct(t){var e,i=t.target;i.removeEventListener("dispose",ct),ut(e=i),$.remove(e)}function ut(t){var e=$.get(t).program;(t.program=void 0)!==e&&y.releaseProgram(e)}this.shadowMap=ot,this.getContext=function(){return G},this.getContextAttributes=function(){return G.getContextAttributes()},this.forceContextLoss=function(){var t=S.get("WEBGL_lose_context");t&&t.loseContext()},this.forceContextRestore=function(){var t=S.get("WEBGL_lose_context");t&&t.restoreContext()},this.getPixelRatio=function(){return J},this.setPixelRatio=function(t){void 0!==t&&(J=t,this.setSize(R,K,!1))},this.getSize=function(){return{width:R,height:K}},this.setSize=function(t,e,i){nt.isPresenting()?console.warn("THREE.WebGLRenderer: Can't change size while VR device is presenting."):(R=t,K=e,r.width=t*J,r.height=e*J,!1!==i&&(r.style.width=t+"px",r.style.height=e+"px"),this.setViewport(0,0,t,e))},this.getDrawingBufferSize=function(){return{width:R*J,height:K*J}},this.setDrawingBufferSize=function(t,e,i){R=t,K=e,J=i,r.width=t*i,r.height=e*i,this.setViewport(0,0,t,e)},this.getCurrentViewport=function(){return I},this.setViewport=function(t,e,i,r){D.set(t,K-e-r,i,r),H.viewport(I.copy(D).multiplyScalar(J))},this.setScissor=function(t,e,i,r){k.set(t,K-e-r,i,r),H.scissor(O.copy(k).multiplyScalar(J))},this.setScissorTest=function(t){H.setScissorTest(B=t)},this.getClearColor=function(){return g.getClearColor()},this.setClearColor=function(){g.setClearColor.apply(g,arguments)},this.getClearAlpha=function(){return g.getClearAlpha()},this.setClearAlpha=function(){g.setClearAlpha.apply(g,arguments)},this.clear=function(t,e,i){var r=0;(void 0===t||t)&&(r|=G.COLOR_BUFFER_BIT),(void 0===e||e)&&(r|=G.DEPTH_BUFFER_BIT),(void 0===i||i)&&(r|=G.STENCIL_BUFFER_BIT),G.clear(r)},this.clearColor=function(){this.clear(!0,!1,!1)},this.clearDepth=function(){this.clear(!1,!0,!1)},this.clearStencil=function(){this.clear(!1,!1,!0)},this.clearTarget=function(t,e,i,r){this.setRenderTarget(t),this.clear(e,i,r)},this.dispose=function(){r.removeEventListener("webglcontextlost",at,!1),r.removeEventListener("webglcontextrestored",st,!1),p.dispose(),m.dispose(),$.dispose(),f.dispose(),nt.dispose(),ft.stop()},this.renderBufferImmediate=function(t,e){H.initAttributes();var i=$.get(t);t.hasPositions&&!i.position&&(i.position=G.createBuffer()),t.hasNormals&&!i.normal&&(i.normal=G.createBuffer()),t.hasUvs&&!i.uv&&(i.uv=G.createBuffer()),t.hasColors&&!i.color&&(i.color=G.createBuffer());var r=e.getAttributes();t.hasPositions&&(G.bindBuffer(G.ARRAY_BUFFER,i.position),G.bufferData(G.ARRAY_BUFFER,t.positionArray,G.DYNAMIC_DRAW),H.enableAttribute(r.position),G.vertexAttribPointer(r.position,3,G.FLOAT,!1,0,0)),t.hasNormals&&(G.bindBuffer(G.ARRAY_BUFFER,i.normal),G.bufferData(G.ARRAY_BUFFER,t.normalArray,G.DYNAMIC_DRAW),H.enableAttribute(r.normal),G.vertexAttribPointer(r.normal,3,G.FLOAT,!1,0,0)),t.hasUvs&&(G.bindBuffer(G.ARRAY_BUFFER,i.uv),G.bufferData(G.ARRAY_BUFFER,t.uvArray,G.DYNAMIC_DRAW),H.enableAttribute(r.uv),G.vertexAttribPointer(r.uv,2,G.FLOAT,!1,0,0)),t.hasColors&&(G.bindBuffer(G.ARRAY_BUFFER,i.color),G.bufferData(G.ARRAY_BUFFER,t.colorArray,G.DYNAMIC_DRAW),H.enableAttribute(r.color),G.vertexAttribPointer(r.color,3,G.FLOAT,!1,0,0)),H.disableUnusedAttributes(),G.drawArrays(G.TRIANGLES,0,t.count),t.count=0},this.renderBufferDirect=function(t,e,i,r,n,o){var a=n.isMesh&&n.normalMatrix.determinant()<0;H.setMaterial(r,a);var s=yt(t,e,r,n),c=!1;C.geometry===i.id&&C.program===s.id&&C.wireframe===(!0===r.wireframe)||(C.geometry=i.id,C.program=s.id,C.wireframe=!0===r.wireframe,c=!0),n.morphTargetInfluences&&(E.update(n,i,r,s),c=!0);var u,h=i.index,l=i.attributes.position,p=1;!0===r.wireframe&&(h=M.getWireframeAttribute(i),p=2);var d=P;null!==h&&(u=A.get(h),(d=T).setIndex(u)),c&&(!function(t,e,i){if(i&&i.isInstancedBufferGeometry&!V.isWebGL2&&null===S.get("ANGLE_instanced_arrays"))return console.error("THREE.WebGLRenderer.setupVertexAttributes: using THREE.InstancedBufferGeometry but hardware does not support extension ANGLE_instanced_arrays.");H.initAttributes();var r=i.attributes,n=e.getAttributes(),o=t.defaultAttributeValues;for(var a in n){var s=n[a];if(0<=s){var c=r[a];if(void 0!==c){var u=c.normalized,h=c.itemSize,l=A.get(c);if(void 0===l)continue;var p=l.buffer,d=l.type,f=l.bytesPerElement;if(c.isInterleavedBufferAttribute){var m=c.data,g=m.stride,v=c.offset;m&&m.isInstancedInterleavedBuffer?(H.enableAttributeAndDivisor(s,m.meshPerAttribute),void 0===i.maxInstancedCount&&(i.maxInstancedCount=m.meshPerAttribute*m.count)):H.enableAttribute(s),G.bindBuffer(G.ARRAY_BUFFER,p),G.vertexAttribPointer(s,h,d,u,g*f,v*f)}else c.isInstancedBufferAttribute?(H.enableAttributeAndDivisor(s,c.meshPerAttribute),void 0===i.maxInstancedCount&&(i.maxInstancedCount=c.meshPerAttribute*c.count)):H.enableAttribute(s),G.bindBuffer(G.ARRAY_BUFFER,p),G.vertexAttribPointer(s,h,d,u,0,0)}else if(void 0!==o){var y=o[a];if(void 0!==y)switch(y.length){case 2:G.vertexAttrib2fv(s,y);break;case 3:G.vertexAttrib3fv(s,y);break;case 4:G.vertexAttrib4fv(s,y);break;default:G.vertexAttrib1fv(s,y)}}}}H.disableUnusedAttributes()}(r,s,i),null!==h&&G.bindBuffer(G.ELEMENT_ARRAY_BUFFER,u.buffer));var f=1/0;null!==h?f=h.count:void 0!==l&&(f=l.count);var m=i.drawRange.start*p,g=i.drawRange.count*p,v=null!==o?o.start*p:0,y=null!==o?o.count*p:1/0,b=Math.max(m,v),x=Math.min(f,m+g,v+y)-1,_=Math.max(0,x-b+1);if(0!==_){if(n.isMesh)if(!0===r.wireframe)H.setLineWidth(r.wireframeLinewidth*z()),d.setMode(G.LINES);else switch(n.drawMode){case je:d.setMode(G.TRIANGLES);break;case 1:d.setMode(G.TRIANGLE_STRIP);break;case 2:d.setMode(G.TRIANGLE_FAN)}else if(n.isLine){var w=r.linewidth;void 0===w&&(w=1),H.setLineWidth(w*z()),n.isLineSegments?d.setMode(G.LINES):n.isLineLoop?d.setMode(G.LINE_LOOP):d.setMode(G.LINE_STRIP)}else n.isPoints?d.setMode(G.POINTS):n.isSprite&&d.setMode(G.TRIANGLES);i&&i.isInstancedBufferGeometry?0<i.maxInstancedCount&&d.renderInstances(i,b,_):d.render(b,_)}},this.compile=function(i,t){(j=m.get(i,t)).init(),i.traverse(function(t){t.isLight&&(j.pushLight(t),t.castShadow&&j.pushShadow(t))}),j.setupLights(t),i.traverse(function(t){if(t.material)if(Array.isArray(t.material))for(var e=0;e<t.material.length;e++)vt(t.material[e],i.fog,t);else vt(t.material,i.fog,t)})};var ht=null;var lt,pt,dt,ft=new Ui;function mt(t,e,i,r){for(var n=0,o=t.length;n<o;n++){var a=t[n],s=a.object,c=a.geometry,u=void 0===r?a.material:r,h=a.group;if(i.isArrayCamera)for(var l=(Y=i).cameras,p=0,d=l.length;p<d;p++){var f=l[p];if(s.layers.test(f.layers)){if("viewport"in f)H.viewport(I.copy(f.viewport));else{var m=f.bounds,g=m.x*R,v=m.y*K,y=m.z*R,b=m.w*K;H.viewport(I.set(g,v,y,b).multiplyScalar(J))}gt(s,e,f,c,u,h)}}else Y=null,gt(s,e,i,c,u,h)}}function gt(t,e,i,r,n,o){if(t.onBeforeRender(W,e,i,r,n,o),j=m.get(e,Y||i),t.modelViewMatrix.multiplyMatrices(i.matrixWorldInverse,t.matrixWorld),t.normalMatrix.getNormalMatrix(t.modelViewMatrix),t.isImmediateRenderObject){H.setMaterial(n);var a=yt(i,e.fog,n,t);C.geometry=null,C.program=null,C.wireframe=!1,s=a,t.render(function(t){W.renderBufferImmediate(t,s)})}else W.renderBufferDirect(i,e.fog,r,n,t,o);var s;t.onAfterRender(W,e,i,r,n,o),j=m.get(e,Y||i)}function vt(t,e,i){var r=$.get(t),n=j.state.lights,o=j.state.shadowsArray,a=r.lightsHash,s=n.state.hash,c=y.getParameters(t,n.state,o,e,Q.numPlanes,Q.numIntersection,i),u=y.getProgramCode(t,c),h=r.program,l=!0;if(void 0===h)t.addEventListener("dispose",ct);else if(h.code!==u)ut(t);else if(a.stateID!==s.stateID||a.directionalLength!==s.directionalLength||a.pointLength!==s.pointLength||a.spotLength!==s.spotLength||a.rectAreaLength!==s.rectAreaLength||a.hemiLength!==s.hemiLength||a.shadowsLength!==s.shadowsLength)a.stateID=s.stateID,a.directionalLength=s.directionalLength,a.pointLength=s.pointLength,a.spotLength=s.spotLength,a.rectAreaLength=s.rectAreaLength,a.hemiLength=s.hemiLength,a.shadowsLength=s.shadowsLength,l=!1;else{if(void 0!==c.shaderID)return;l=!1}if(l){if(c.shaderID){var p=zi[c.shaderID];r.shader={name:t.type,uniforms:Ri.clone(p.uniforms),vertexShader:p.vertexShader,fragmentShader:p.fragmentShader}}else r.shader={name:t.type,uniforms:t.uniforms,vertexShader:t.vertexShader,fragmentShader:t.fragmentShader};t.onBeforeCompile(r.shader,W),u=y.getProgramCode(t,c),h=y.acquireProgram(t,r.shader,c,u),r.program=h,t.program=h}var d=h.getAttributes();if(t.morphTargets)for(var f=t.numSupportedMorphTargets=0;f<W.maxMorphTargets;f++)0<=d["morphTarget"+f]&&t.numSupportedMorphTargets++;if(t.morphNormals)for(f=t.numSupportedMorphNormals=0;f<W.maxMorphNormals;f++)0<=d["morphNormal"+f]&&t.numSupportedMorphNormals++;var m=r.shader.uniforms;(t.isShaderMaterial||t.isRawShaderMaterial)&&!0!==t.clipping||(r.numClippingPlanes=Q.numPlanes,r.numIntersection=Q.numIntersection,m.clippingPlanes=Q.uniform),r.fog=e,void 0===a&&(r.lightsHash=a={}),a.stateID=s.stateID,a.directionalLength=s.directionalLength,a.pointLength=s.pointLength,a.spotLength=s.spotLength,a.rectAreaLength=s.rectAreaLength,a.hemiLength=s.hemiLength,a.shadowsLength=s.shadowsLength,t.lights&&(m.ambientLightColor.value=n.state.ambient,m.directionalLights.value=n.state.directional,m.spotLights.value=n.state.spot,m.rectAreaLights.value=n.state.rectArea,m.pointLights.value=n.state.point,m.hemisphereLights.value=n.state.hemi,m.directionalShadowMap.value=n.state.directionalShadowMap,m.directionalShadowMatrix.value=n.state.directionalShadowMatrix,m.spotShadowMap.value=n.state.spotShadowMap,m.spotShadowMatrix.value=n.state.spotShadowMatrix,m.pointShadowMap.value=n.state.pointShadowMap,m.pointShadowMatrix.value=n.state.pointShadowMatrix);var g=r.program.getUniforms(),v=To.seqWithValue(g.seq,m);r.uniformsList=v}function yt(t,e,i,r){Z=0;var n=$.get(i),o=j.state.lights,a=n.lightsHash,s=o.state.hash;if(tt&&(et||t!==q)){var c=t===q&&i.id===X;Q.setState(i.clippingPlanes,i.clipIntersection,i.clipShadows,t,n,c)}!1===i.needsUpdate&&(void 0===n.program?i.needsUpdate=!0:i.fog&&n.fog!==e?i.needsUpdate=!0:(!i.lights||a.stateID===s.stateID&&a.directionalLength===s.directionalLength&&a.pointLength===s.pointLength&&a.spotLength===s.spotLength&&a.rectAreaLength===s.rectAreaLength&&a.hemiLength===s.hemiLength&&a.shadowsLength===s.shadowsLength)&&(void 0===n.numClippingPlanes||n.numClippingPlanes===Q.numPlanes&&n.numIntersection===Q.numIntersection)||(i.needsUpdate=!0)),i.needsUpdate&&(vt(i,e,r),i.needsUpdate=!1);var u,h,l,p,d,f,m,g,v,y,b,x,_,w,S,A,M,E,P,T,C=!1,I=!1,O=!1,L=n.program,R=L.getUniforms(),D=n.shader.uniforms;if(H.useProgram(L.program)&&(O=I=C=!0),i.id!==X&&(X=i.id,I=!0),C||t!==q){if(R.setValue(G,"projectionMatrix",t.projectionMatrix),V.logarithmicDepthBuffer&&R.setValue(G,"logDepthBufFC",2/(Math.log(t.far+1)/Math.LN2)),q!==(Y||t)&&(q=Y||t,O=I=!0),i.isShaderMaterial||i.isMeshPhongMaterial||i.isMeshStandardMaterial||i.envMap){var k=R.map.cameraPosition;void 0!==k&&k.setValue(G,it.setFromMatrixPosition(t.matrixWorld))}(i.isMeshPhongMaterial||i.isMeshLambertMaterial||i.isMeshBasicMaterial||i.isMeshStandardMaterial||i.isShaderMaterial||i.skinning)&&R.setValue(G,"viewMatrix",t.matrixWorldInverse)}if(i.skinning){R.setOptional(G,r,"bindMatrix"),R.setOptional(G,r,"bindMatrixInverse");var B=r.skeleton;if(B){var N=B.bones;if(V.floatVertexTextures){if(void 0===B.boneTexture){var F=Math.sqrt(4*N.length);F=Qe.ceilPowerOfTwo(F),F=Math.max(F,4);var z=new Float32Array(F*F*4);z.set(B.boneMatrices);var U=new Ei(z,F,F,ue,ee);U.needsUpdate=!0,B.boneMatrices=z,B.boneTexture=U,B.boneTextureSize=F}R.setValue(G,"boneTexture",B.boneTexture),R.setValue(G,"boneTextureSize",B.boneTextureSize)}else R.setOptional(G,B,"boneMatrices")}}return I&&(R.setValue(G,"toneMappingExposure",W.toneMappingExposure),R.setValue(G,"toneMappingWhitePoint",W.toneMappingWhitePoint),i.lights&&(T=O,(P=D).ambientLightColor.needsUpdate=T,P.directionalLights.needsUpdate=T,P.pointLights.needsUpdate=T,P.spotLights.needsUpdate=T,P.rectAreaLights.needsUpdate=T,P.hemisphereLights.needsUpdate=T),e&&i.fog&&(E=e,(M=D).fogColor.value=E.color,E.isFog?(M.fogNear.value=E.near,M.fogFar.value=E.far):E.isFogExp2&&(M.fogDensity.value=E.density)),i.isMeshBasicMaterial?bt(D,i):i.isMeshLambertMaterial?(bt(D,i),S=D,(A=i).emissiveMap&&(S.emissiveMap.value=A.emissiveMap)):i.isMeshPhongMaterial?(bt(D,i),i.isMeshToonMaterial?(xt(_=D,w=i),w.gradientMap&&(_.gradientMap.value=w.gradientMap)):xt(D,i)):i.isMeshStandardMaterial?(bt(D,i),i.isMeshPhysicalMaterial?(_t(b=D,x=i),b.reflectivity.value=x.reflectivity,b.clearCoat.value=x.clearCoat,b.clearCoatRoughness.value=x.clearCoatRoughness):_t(D,i)):i.isMeshDepthMaterial?(bt(D,i),v=D,(y=i).displacementMap&&(v.displacementMap.value=y.displacementMap,v.displacementScale.value=y.displacementScale,v.displacementBias.value=y.displacementBias)):i.isMeshDistanceMaterial?(bt(D,i),function(t,e){e.displacementMap&&(t.displacementMap.value=e.displacementMap,t.displacementScale.value=e.displacementScale,t.displacementBias.value=e.displacementBias);t.referencePosition.value.copy(e.referencePosition),t.nearDistance.value=e.nearDistance,t.farDistance.value=e.farDistance}(D,i)):i.isMeshNormalMaterial?(bt(D,i),function(t,e){e.bumpMap&&(t.bumpMap.value=e.bumpMap,t.bumpScale.value=e.bumpScale,e.side===wt&&(t.bumpScale.value*=-1));e.normalMap&&(t.normalMap.value=e.normalMap,t.normalScale.value.copy(e.normalScale),e.side===wt&&t.normalScale.value.negate());e.displacementMap&&(t.displacementMap.value=e.displacementMap,t.displacementScale.value=e.displacementScale,t.displacementBias.value=e.displacementBias)}(D,i)):i.isLineBasicMaterial?(g=i,(m=D).diffuse.value=g.color,m.opacity.value=g.opacity,i.isLineDashedMaterial&&(f=i,(d=D).dashSize.value=f.dashSize,d.totalSize.value=f.dashSize+f.gapSize,d.scale.value=f.scale)):i.isPointsMaterial?(p=i,(l=D).diffuse.value=p.color,l.opacity.value=p.opacity,l.size.value=p.size*J,l.scale.value=.5*K,l.map.value=p.map,null!==p.map&&(!0===p.map.matrixAutoUpdate&&p.map.updateMatrix(),l.uvTransform.value.copy(p.map.matrix))):i.isSpriteMaterial?(h=i,(u=D).diffuse.value=h.color,u.opacity.value=h.opacity,u.rotation.value=h.rotation,u.map.value=h.map,null!==h.map&&(!0===h.map.matrixAutoUpdate&&h.map.updateMatrix(),u.uvTransform.value.copy(h.map.matrix))):i.isShadowMaterial&&(D.color.value=i.color,D.opacity.value=i.opacity),void 0!==D.ltc_1&&(D.ltc_1.value=Fi.LTC_1),void 0!==D.ltc_2&&(D.ltc_2.value=Fi.LTC_2),To.upload(G,n.uniformsList,D,W)),i.isShaderMaterial&&!0===i.uniformsNeedUpdate&&(To.upload(G,n.uniformsList,D,W),i.uniformsNeedUpdate=!1),i.isSpriteMaterial&&R.setValue(G,"center",r.center),R.setValue(G,"modelViewMatrix",r.modelViewMatrix),R.setValue(G,"normalMatrix",r.normalMatrix),R.setValue(G,"modelMatrix",r.matrixWorld),L}function bt(t,e){var i;t.opacity.value=e.opacity,e.color&&(t.diffuse.value=e.color),e.emissive&&t.emissive.value.copy(e.emissive).multiplyScalar(e.emissiveIntensity),e.map&&(t.map.value=e.map),e.alphaMap&&(t.alphaMap.value=e.alphaMap),e.specularMap&&(t.specularMap.value=e.specularMap),e.envMap&&(t.envMap.value=e.envMap,t.flipEnvMap.value=e.envMap&&e.envMap.isCubeTexture?-1:1,t.reflectivity.value=e.reflectivity,t.refractionRatio.value=e.refractionRatio,t.maxMipLevel.value=$.get(e.envMap).__maxMipLevel),e.lightMap&&(t.lightMap.value=e.lightMap,t.lightMapIntensity.value=e.lightMapIntensity),e.aoMap&&(t.aoMap.value=e.aoMap,t.aoMapIntensity.value=e.aoMapIntensity),e.map?i=e.map:e.specularMap?i=e.specularMap:e.displacementMap?i=e.displacementMap:e.normalMap?i=e.normalMap:e.bumpMap?i=e.bumpMap:e.roughnessMap?i=e.roughnessMap:e.metalnessMap?i=e.metalnessMap:e.alphaMap?i=e.alphaMap:e.emissiveMap&&(i=e.emissiveMap),void 0!==i&&(i.isWebGLRenderTarget&&(i=i.texture),!0===i.matrixAutoUpdate&&i.updateMatrix(),t.uvTransform.value.copy(i.matrix))}function xt(t,e){t.specular.value=e.specular,t.shininess.value=Math.max(e.shininess,1e-4),e.emissiveMap&&(t.emissiveMap.value=e.emissiveMap),e.bumpMap&&(t.bumpMap.value=e.bumpMap,t.bumpScale.value=e.bumpScale,e.side===wt&&(t.bumpScale.value*=-1)),e.normalMap&&(t.normalMap.value=e.normalMap,t.normalScale.value.copy(e.normalScale),e.side===wt&&t.normalScale.value.negate()),e.displacementMap&&(t.displacementMap.value=e.displacementMap,t.displacementScale.value=e.displacementScale,t.displacementBias.value=e.displacementBias)}function _t(t,e){t.roughness.value=e.roughness,t.metalness.value=e.metalness,e.roughnessMap&&(t.roughnessMap.value=e.roughnessMap),e.metalnessMap&&(t.metalnessMap.value=e.metalnessMap),e.emissiveMap&&(t.emissiveMap.value=e.emissiveMap),e.bumpMap&&(t.bumpMap.value=e.bumpMap,t.bumpScale.value=e.bumpScale,e.side===wt&&(t.bumpScale.value*=-1)),e.normalMap&&(t.normalMap.value=e.normalMap,t.normalScale.value.copy(e.normalScale),e.side===wt&&t.normalScale.value.negate()),e.displacementMap&&(t.displacementMap.value=e.displacementMap,t.displacementScale.value=e.displacementScale,t.displacementBias.value=e.displacementBias),e.envMap&&(t.envMapIntensity.value=e.envMapIntensity)}ft.setAnimationLoop(function(t){nt.isPresenting()||ht&&ht(t)}),"undefined"!=typeof window&&ft.setContext(window),this.setAnimationLoop=function(t){ht=t,nt.setAnimationLoop(t),ft.start()},this.render=function(t,e,i,r){if(e&&e.isCamera){if(!b){C.geometry=null,C.program=null,C.wireframe=!1,X=-1,!(q=null)===t.autoUpdate&&t.updateMatrixWorld(),null===e.parent&&e.updateMatrixWorld(),nt.enabled&&(e=nt.getCamera(e)),(j=m.get(t,e)).init(),t.onBeforeRender(W,t,e,i),F.multiplyMatrices(e.projectionMatrix,e.matrixWorldInverse),N.setFromMatrix(F),et=this.localClippingEnabled,tt=Q.init(this.clippingPlanes,et,e),(d=p.get(t,e)).init(),function t(e,i,r){if(!1===e.visible)return;var n=e.layers.test(i.layers);if(n)if(e.isLight)j.pushLight(e),e.castShadow&&j.pushShadow(e);else if(e.isSprite){if(!e.frustumCulled||N.intersectsSprite(e)){r&&it.setFromMatrixPosition(e.matrixWorld).applyMatrix4(F);var o=f.update(e),a=e.material;d.push(e,o,a,it.z,null)}}else if(e.isImmediateRenderObject)r&&it.setFromMatrixPosition(e.matrixWorld).applyMatrix4(F),d.push(e,null,e.material,it.z,null);else if((e.isMesh||e.isLine||e.isPoints)&&(e.isSkinnedMesh&&e.skeleton.update(),!e.frustumCulled||N.intersectsObject(e))){r&&it.setFromMatrixPosition(e.matrixWorld).applyMatrix4(F);var o=f.update(e),a=e.material;if(Array.isArray(a))for(var s=o.groups,c=0,u=s.length;c<u;c++){var h=s[c],l=a[h.materialIndex];l&&l.visible&&d.push(e,o,l,it.z,h)}else a.visible&&d.push(e,o,a,it.z,null)}var p=e.children;for(var c=0,u=p.length;c<u;c++)t(p[c],i,r)}(t,e,W.sortObjects),!0===W.sortObjects&&d.sort(),tt&&Q.beginShadows();var n=j.state.shadowsArray;ot.render(n,t,e),j.setupLights(e),tt&&Q.endShadows(),this.info.autoReset&&this.info.reset(),void 0===i&&(i=null),this.setRenderTarget(i),g.render(d,t,e,r);var o=d.opaque,a=d.transparent;if(t.overrideMaterial){var s=t.overrideMaterial;o.length&&mt(o,t,e,s),a.length&&mt(a,t,e,s)}else o.length&&mt(o,t,e),a.length&&mt(a,t,e);i&&l.updateRenderTargetMipmap(i),H.buffers.depth.setTest(!0),H.buffers.depth.setMask(!0),H.buffers.color.setMask(!0),H.setPolygonOffset(!1),t.onAfterRender(W,t,e),nt.enabled&&nt.submitFrame(),j=d=null}}else console.error("THREE.WebGLRenderer.render: camera is not an instance of THREE.Camera.")},this.allocTextureUnit=function(){var t=Z;return t>=V.maxTextures&&console.warn("THREE.WebGLRenderer: Trying to use "+t+" texture units while this GPU supports only "+V.maxTextures),Z+=1,t},this.setTexture2D=(lt=!1,function(t,e){t&&t.isWebGLRenderTarget&&(lt||(console.warn("THREE.WebGLRenderer.setTexture2D: don't use render targets as textures. Use their .texture property instead."),lt=!0),t=t.texture),l.setTexture2D(t,e)}),this.setTexture=(pt=!1,function(t,e){pt||(console.warn("THREE.WebGLRenderer: .setTexture is deprecated, use setTexture2D instead."),pt=!0),l.setTexture2D(t,e)}),this.setTextureCube=(dt=!1,function(t,e){t&&t.isWebGLRenderTargetCube&&(dt||(console.warn("THREE.WebGLRenderer.setTextureCube: don't use cube render targets as textures. Use their .texture property instead."),dt=!0),t=t.texture),t&&t.isCubeTexture||Array.isArray(t.image)&&6===t.image.length?l.setTextureCube(t,e):l.setTextureCubeDynamic(t,e)}),this.setFramebuffer=function(t){x=t},this.getRenderTarget=function(){return _},this.setRenderTarget=function(t){(_=t)&&void 0===$.get(t).__webglFramebuffer&&l.setupRenderTarget(t);var e=x,i=!1;if(t){var r=$.get(t).__webglFramebuffer;t.isWebGLRenderTargetCube?(e=r[t.activeCubeFace],i=!0):e=r,I.copy(t.viewport),O.copy(t.scissor),L=t.scissorTest}else I.copy(D).multiplyScalar(J),O.copy(k).multiplyScalar(J),L=B;if(w!==e&&(G.bindFramebuffer(G.FRAMEBUFFER,e),w=e),H.viewport(I),H.scissor(O),H.setScissorTest(L),i){var n=$.get(t.texture);G.framebufferTexture2D(G.FRAMEBUFFER,G.COLOR_ATTACHMENT0,G.TEXTURE_CUBE_MAP_POSITIVE_X+t.activeCubeFace,n.__webglTexture,t.activeMipMapLevel)}},this.readRenderTargetPixels=function(t,e,i,r,n,o){if(t&&t.isWebGLRenderTarget){var a=$.get(t).__webglFramebuffer;if(a){var s=!1;a!==w&&(G.bindFramebuffer(G.FRAMEBUFFER,a),s=!0);try{var c=t.texture,u=c.format,h=c.type;if(u!==ue&&v.convert(u)!==G.getParameter(G.IMPLEMENTATION_COLOR_READ_FORMAT))return void console.error("THREE.WebGLRenderer.readRenderTargetPixels: renderTarget is not in RGBA or implementation defined format.");if(!(h===Yt||v.convert(h)===G.getParameter(G.IMPLEMENTATION_COLOR_READ_TYPE)||h===ee&&(V.isWebGL2||S.get("OES_texture_float")||S.get("WEBGL_color_buffer_float"))||h===ie&&(V.isWebGL2?S.get("EXT_color_buffer_float"):S.get("EXT_color_buffer_half_float"))))return void console.error("THREE.WebGLRenderer.readRenderTargetPixels: renderTarget is not in UnsignedByteType or implementation defined type.");G.checkFramebufferStatus(G.FRAMEBUFFER)===G.FRAMEBUFFER_COMPLETE?0<=e&&e<=t.width-r&&0<=i&&i<=t.height-n&&G.readPixels(e,i,r,n,v.convert(u),v.convert(h),o):console.error("THREE.WebGLRenderer.readRenderTargetPixels: readPixels from renderTarget failed. Framebuffer not complete.")}finally{s&&G.bindFramebuffer(G.FRAMEBUFFER,w)}}}else console.error("THREE.WebGLRenderer.readRenderTargetPixels: renderTarget is not THREE.WebGLRenderTarget.")},this.copyFramebufferToTexture=function(t,e,i){var r=e.image.width,n=e.image.height,o=v.convert(e.format);this.setTexture2D(e,0),G.copyTexImage2D(G.TEXTURE_2D,i||0,o,t.x,t.y,r,n,0)},this.copyTextureToTexture=function(t,e,i,r){var n=e.image.width,o=e.image.height,a=v.convert(i.format),s=v.convert(i.type);this.setTexture2D(i,0),e.isDataTexture?G.texSubImage2D(G.TEXTURE_2D,r||0,t.x,t.y,n,o,a,s,e.image.data):G.texSubImage2D(G.TEXTURE_2D,r||0,t.x,t.y,a,s,e.image)}}function Aa(t,e){this.name="",this.color=new ki(t),this.density=void 0!==e?e:25e-5}function Ma(t,e,i){this.name="",this.color=new ki(t),this.near=void 0!==e?e:1,this.far=void 0!==i?i:1e3}function Ea(){ur.call(this),this.type="Scene",this.background=null,this.fog=null,this.overrideMaterial=null,this.autoUpdate=!0}function Pa(t,e){this.array=t,this.stride=e,this.count=void 0!==t?t.length/e:0,this.dynamic=!1,this.updateRange={offset:0,count:-1},this.version=0}function Ta(t,e,i,r){this.data=t,this.itemSize=e,this.offset=i,this.normalized=!0===r}function Ca(t){wn.call(this),this.type="SpriteMaterial",this.color=new ki(16777215),this.map=null,this.rotation=0,this.lights=!1,this.transparent=!0,this.setValues(t)}function Ia(t){if(ur.call(this),this.type="Sprite",void 0===Wo){Wo=new $r;var e=new Pa(new Float32Array([-.5,-.5,0,0,0,.5,-.5,0,1,0,.5,.5,0,1,1,-.5,.5,0,0,1]),5);Wo.setIndex([0,1,2,0,2,3]),Wo.addAttribute("position",new Ta(e,3,0,!1)),Wo.addAttribute("uv",new Ta(e,2,3,!1))}this.geometry=Wo,this.material=void 0!==t?t:new Ca,this.center=new ti(.5,.5)}function Oa(){ur.call(this),this.type="LOD",Object.defineProperties(this,{levels:{enumerable:!0,value:[]}})}function La(t,e){if(t=t||[],this.bones=t.slice(0),this.boneMatrices=new Float32Array(16*this.bones.length),void 0===e)this.calculateInverses();else if(this.bones.length===e.length)this.boneInverses=e.slice(0);else{console.warn("THREE.Skeleton boneInverses is the wrong length."),this.boneInverses=[];for(var i=0,r=this.bones.length;i<r;i++)this.boneInverses.push(new ei)}}function Ra(){ur.call(this),this.type="Bone"}function Da(t,e){Pn.call(this,t,e),this.type="SkinnedMesh",this.bindMode="attached",this.bindMatrix=new ei,this.bindMatrixInverse=new ei;var i=new La(this.initBones());this.bind(i,this.matrixWorld),this.normalizeSkinWeights()}function ka(t){wn.call(this),this.type="LineBasicMaterial",this.color=new ki(16777215),this.linewidth=1,this.linecap="round",this.linejoin="round",this.lights=!1,this.setValues(t)}function Ba(t,e,i){1===i&&console.error("THREE.Line: parameter THREE.LinePieces no longer supported. Use THREE.LineSegments instead."),ur.call(this),this.type="Line",this.geometry=void 0!==t?t:new $r,this.material=void 0!==e?e:new ka({color:16777215*Math.random()})}function Na(t,e){Ba.call(this,t,e),this.type="LineSegments"}function Fa(t,e){Ba.call(this,t,e),this.type="LineLoop"}function za(t){wn.call(this),this.type="PointsMaterial",this.color=new ki(16777215),this.map=null,this.size=1,this.sizeAttenuation=!0,this.morphTargets=!1,this.lights=!1,this.setValues(t)}function Ua(t,e){ur.call(this),this.type="Points",this.geometry=void 0!==t?t:new $r,this.material=void 0!==e?e:new za({color:16777215*Math.random()})}function ja(t,e,i,r,n,o,a,s,c){wi.call(this,t,e,i,r,n,o,a,s,c),this.generateMipmaps=!1}function Ga(t,e,i,r,n,o,a,s,c,u,h,l){wi.call(this,null,o,a,s,c,u,r,n,h,l),this.image={width:e,height:i},this.mipmaps=t,this.flipY=!1,this.generateMipmaps=!1}function Va(t,e,i,r,n,o,a,s,c){wi.call(this,t,e,i,r,n,o,a,s,c),this.needsUpdate=!0}function Ha(t,e,i,r,n,o,a,s,c,u){if((u=void 0!==u?u:pe)!==pe&&u!==fe)throw new Error("DepthTexture format must be either THREE.DepthFormat or THREE.DepthStencilFormat");void 0===i&&u===pe&&(i=Jt),void 0===i&&u===fe&&(i=ae),wi.call(this,null,r,n,o,a,s,u,i,c),this.image={width:t,height:e},this.magFilter=void 0!==a?a:Vt,this.minFilter=void 0!==s?s:Vt,this.flipY=!1,this.generateMipmaps=!1}function $a(t){$r.call(this),this.type="WireframeGeometry";var e,i,r,n,o,a,s,c,u,h,l=[],p=[0,0],d={},f=["a","b","c"];if(t&&t.isGeometry){var m=t.faces;for(e=0,r=m.length;e<r;e++){var g=m[e];for(i=0;i<3;i++)s=g[f[i]],c=g[f[(i+1)%3]],p[0]=Math.min(s,c),p[1]=Math.max(s,c),void 0===d[u=p[0]+","+p[1]]&&(d[u]={index1:p[0],index2:p[1]})}for(u in d)a=d[u],h=t.vertices[a.index1],l.push(h.x,h.y,h.z),h=t.vertices[a.index2],l.push(h.x,h.y,h.z)}else if(t&&t.isBufferGeometry){var v,y,b,x,_,w;if(h=new ri,null!==t.index){for(v=t.attributes.position,y=t.index,0===(b=t.groups).length&&(b=[{start:0,count:y.count,materialIndex:0}]),n=0,o=b.length;n<o;++n)for(r=(e=(x=b[n]).start)+x.count;e<r;e+=3)for(i=0;i<3;i++)s=y.getX(e+i),c=y.getX(e+(i+1)%3),p[0]=Math.min(s,c),p[1]=Math.max(s,c),void 0===d[u=p[0]+","+p[1]]&&(d[u]={index1:p[0],index2:p[1]});for(u in d)a=d[u],h.fromBufferAttribute(v,a.index1),l.push(h.x,h.y,h.z),h.fromBufferAttribute(v,a.index2),l.push(h.x,h.y,h.z)}else for(e=0,r=(v=t.attributes.position).count/3;e<r;e++)for(i=0;i<3;i++)_=3*e+i,h.fromBufferAttribute(v,_),l.push(h.x,h.y,h.z),w=3*e+(i+1)%3,h.fromBufferAttribute(v,w),l.push(h.x,h.y,h.z)}this.addAttribute("position",new Ir(l,3))}function Wa(t,e,i){_r.call(this),this.type="ParametricGeometry",this.parameters={func:t,slices:e,stacks:i},this.fromBufferGeometry(new Xa(t,e,i)),this.mergeVertices()}function Xa(t,e,i){$r.call(this),this.type="ParametricBufferGeometry",this.parameters={func:t,slices:e,stacks:i};var r,n,o=[],a=[],s=[],c=[],u=new ri,h=new ri,l=new ri,p=new ri,d=new ri;t.length<3&&console.error("THREE.ParametricGeometry: Function must now modify a Vector3 as third parameter.");var f=e+1;for(r=0;r<=i;r++){var m=r/i;for(n=0;n<=e;n++){var g=n/e;t(g,m,h),a.push(h.x,h.y,h.z),0<=g-1e-5?(t(g-1e-5,m,l),p.subVectors(h,l)):(t(g+1e-5,m,l),p.subVectors(l,h)),0<=m-1e-5?(t(g,m-1e-5,l),d.subVectors(h,l)):(t(g,m+1e-5,l),d.subVectors(l,h)),u.crossVectors(p,d).normalize(),s.push(u.x,u.y,u.z),c.push(g,m)}}for(r=0;r<i;r++)for(n=0;n<e;n++){var v=r*f+n,y=r*f+n+1,b=(r+1)*f+n+1,x=(r+1)*f+n;o.push(v,y,x),o.push(y,b,x)}this.setIndex(o),this.addAttribute("position",new Ir(a,3)),this.addAttribute("normal",new Ir(s,3)),this.addAttribute("uv",new Ir(c,2))}function qa(t,e,i,r){_r.call(this),this.type="PolyhedronGeometry",this.parameters={vertices:t,indices:e,radius:i,detail:r},this.fromBufferGeometry(new Ya(t,e,i,r)),this.mergeVertices()}function Ya(r,o,t,e){$r.call(this),this.type="PolyhedronBufferGeometry",this.parameters={vertices:r,indices:o,radius:t,detail:e},t=t||1;var h=[],l=[];function a(t,e,i,r){var n,o,a=Math.pow(2,r),s=[];for(n=0;n<=a;n++){s[n]=[];var c=t.clone().lerp(i,n/a),u=e.clone().lerp(i,n/a),h=a-n;for(o=0;o<=h;o++)s[n][o]=0===o&&n===a?c:c.clone().lerp(u,o/h)}for(n=0;n<a;n++)for(o=0;o<2*(a-n)-1;o++){var l=Math.floor(o/2);o%2==0?(p(s[n][l+1]),p(s[n+1][l]),p(s[n][l])):(p(s[n][l+1]),p(s[n+1][l+1]),p(s[n+1][l]))}}function p(t){h.push(t.x,t.y,t.z)}function s(t,e){var i=3*t;e.x=r[i+0],e.y=r[i+1],e.z=r[i+2]}function d(t,e,i,r){r<0&&1===t.x&&(l[e]=t.x-1),0===i.x&&0===i.z&&(l[e]=r/2/Math.PI+.5)}function f(t){return Math.atan2(t.z,-t.x)}!function(t){for(var e=new ri,i=new ri,r=new ri,n=0;n<o.length;n+=3)s(o[n+0],e),s(o[n+1],i),s(o[n+2],r),a(e,i,r,t)}(e=e||0),function(t){for(var e=new ri,i=0;i<h.length;i+=3)e.x=h[i+0],e.y=h[i+1],e.z=h[i+2],e.normalize().multiplyScalar(t),h[i+0]=e.x,h[i+1]=e.y,h[i+2]=e.z}(t),function(){for(var t=new ri,e=0;e<h.length;e+=3){t.x=h[e+0],t.y=h[e+1],t.z=h[e+2];var i=f(t)/2/Math.PI+.5,r=(n=t,Math.atan2(-n.y,Math.sqrt(n.x*n.x+n.z*n.z))/Math.PI+.5);l.push(i,1-r)}var n;(function(){for(var t=new ri,e=new ri,i=new ri,r=new ri,n=new ti,o=new ti,a=new ti,s=0,c=0;s<h.length;s+=9,c+=6){t.set(h[s+0],h[s+1],h[s+2]),e.set(h[s+3],h[s+4],h[s+5]),i.set(h[s+6],h[s+7],h[s+8]),n.set(l[c+0],l[c+1]),o.set(l[c+2],l[c+3]),a.set(l[c+4],l[c+5]),r.copy(t).add(e).add(i).divideScalar(3);var u=f(r);d(n,c+0,t,u),d(o,c+2,e,u),d(a,c+4,i,u)}})(),function(){for(var t=0;t<l.length;t+=6){var e=l[t+0],i=l[t+2],r=l[t+4],n=Math.max(e,i,r),o=Math.min(e,i,r);.9<n&&o<.1&&(e<.2&&(l[t+0]+=1),i<.2&&(l[t+2]+=1),r<.2&&(l[t+4]+=1))}}()}(),this.addAttribute("position",new Ir(h,3)),this.addAttribute("normal",new Ir(h.slice(),3)),this.addAttribute("uv",new Ir(l,2)),0===e?this.computeVertexNormals():this.normalizeNormals()}function Za(t,e){_r.call(this),this.type="TetrahedronGeometry",this.parameters={radius:t,detail:e},this.fromBufferGeometry(new Ka(t,e)),this.mergeVertices()}function Ka(t,e){Ya.call(this,[1,1,1,-1,-1,1,-1,1,-1,1,-1,-1],[2,1,0,0,3,2,1,3,0,2,3,1],t,e),this.type="TetrahedronBufferGeometry",this.parameters={radius:t,detail:e}}function Ja(t,e){_r.call(this),this.type="OctahedronGeometry",this.parameters={radius:t,detail:e},this.fromBufferGeometry(new Qa(t,e)),this.mergeVertices()}function Qa(t,e){Ya.call(this,[1,0,0,-1,0,0,0,1,0,0,-1,0,0,0,1,0,0,-1],[0,2,4,0,4,3,0,3,5,0,5,2,1,2,5,1,5,3,1,3,4,1,4,2],t,e),this.type="OctahedronBufferGeometry",this.parameters={radius:t,detail:e}}function ts(t,e){_r.call(this),this.type="IcosahedronGeometry",this.parameters={radius:t,detail:e},this.fromBufferGeometry(new es(t,e)),this.mergeVertices()}function es(t,e){var i=(1+Math.sqrt(5))/2;Ya.call(this,[-1,i,0,1,i,0,-1,-i,0,1,-i,0,0,-1,i,0,1,i,0,-1,-i,0,1,-i,i,0,-1,i,0,1,-i,0,-1,-i,0,1],[0,11,5,0,5,1,0,1,7,0,7,10,0,10,11,1,5,9,5,11,4,11,10,2,10,7,6,7,1,8,3,9,4,3,4,2,3,2,6,3,6,8,3,8,9,4,9,5,2,4,11,6,2,10,8,6,7,9,8,1],t,e),this.type="IcosahedronBufferGeometry",this.parameters={radius:t,detail:e}}function is(t,e){_r.call(this),this.type="DodecahedronGeometry",this.parameters={radius:t,detail:e},this.fromBufferGeometry(new rs(t,e)),this.mergeVertices()}function rs(t,e){var i=(1+Math.sqrt(5))/2,r=1/i;Ya.call(this,[-1,-1,-1,-1,-1,1,-1,1,-1,-1,1,1,1,-1,-1,1,-1,1,1,1,-1,1,1,1,0,-r,-i,0,-r,i,0,r,-i,0,r,i,-r,-i,0,-r,i,0,r,-i,0,r,i,0,-i,0,-r,i,0,-r,-i,0,r,i,0,r],[3,11,7,3,7,15,3,15,13,7,19,17,7,17,6,7,6,15,17,4,8,17,8,10,17,10,6,8,0,16,8,16,2,8,2,10,0,12,1,0,1,18,0,18,16,6,10,2,6,2,13,6,13,15,2,16,18,2,18,3,2,3,13,18,1,9,18,9,11,18,11,3,4,14,12,4,12,0,4,0,8,11,9,5,11,5,19,11,19,7,19,5,14,19,14,4,19,4,17,1,12,14,1,14,5,1,5,9],t,e),this.type="DodecahedronBufferGeometry",this.parameters={radius:t,detail:e}}function ns(t,e,i,r,n,o){_r.call(this),this.type="TubeGeometry",this.parameters={path:t,tubularSegments:e,radius:i,radialSegments:r,closed:n},void 0!==o&&console.warn("THREE.TubeGeometry: taper has been removed.");var a=new os(t,e,i,r,n);this.tangents=a.tangents,this.normals=a.normals,this.binormals=a.binormals,this.fromBufferGeometry(a),this.mergeVertices()}function os(a,s,c,u,t){$r.call(this),this.type="TubeBufferGeometry",this.parameters={path:a,tubularSegments:s,radius:c,radialSegments:u,closed:t},s=s||64,c=c||1,u=u||8,t=t||!1;var h=a.computeFrenetFrames(s,t);this.tangents=h.tangents,this.normals=h.normals,this.binormals=h.binormals;var n,l,p=new ri,d=new ri,e=new ti,f=new ri,m=[],g=[],i=[],o=[];function r(t){f=a.getPointAt(t/s,f);var e=h.normals[t],i=h.binormals[t];for(l=0;l<=u;l++){var r=l/u*Math.PI*2,n=Math.sin(r),o=-Math.cos(r);d.x=o*e.x+n*i.x,d.y=o*e.y+n*i.y,d.z=o*e.z+n*i.z,d.normalize(),g.push(d.x,d.y,d.z),p.x=f.x+c*d.x,p.y=f.y+c*d.y,p.z=f.z+c*d.z,m.push(p.x,p.y,p.z)}}!function(){for(n=0;n<s;n++)r(n);r(!1===t?s:0),function(){for(n=0;n<=s;n++)for(l=0;l<=u;l++)e.x=n/s,e.y=l/u,i.push(e.x,e.y)}(),function(){for(l=1;l<=s;l++)for(n=1;n<=u;n++){var t=(u+1)*(l-1)+(n-1),e=(u+1)*l+(n-1),i=(u+1)*l+n,r=(u+1)*(l-1)+n;o.push(t,e,r),o.push(e,i,r)}}()}(),this.setIndex(o),this.addAttribute("position",new Ir(m,3)),this.addAttribute("normal",new Ir(g,3)),this.addAttribute("uv",new Ir(i,2))}function as(t,e,i,r,n,o,a){_r.call(this),this.type="TorusKnotGeometry",this.parameters={radius:t,tube:e,tubularSegments:i,radialSegments:r,p:n,q:o},void 0!==a&&console.warn("THREE.TorusKnotGeometry: heightScale has been deprecated. Use .scale( x, y, z ) instead."),this.fromBufferGeometry(new ss(t,e,i,r,n,o)),this.mergeVertices()}function ss(t,e,i,r,n,o){$r.call(this),this.type="TorusKnotBufferGeometry",this.parameters={radius:t,tube:e,tubularSegments:i,radialSegments:r,p:n,q:o},t=t||1,e=e||.4,i=Math.floor(i)||64,r=Math.floor(r)||8,n=n||2,o=o||3;var a,s,c=[],u=[],h=[],l=[],p=new ri,d=new ri,f=new ri,m=new ri,g=new ri,v=new ri,y=new ri;for(a=0;a<=i;++a){var b=a/i*n*Math.PI*2;for(P(b,n,o,t,f),P(b+.01,n,o,t,m),v.subVectors(m,f),y.addVectors(m,f),g.crossVectors(v,y),y.crossVectors(g,v),g.normalize(),y.normalize(),s=0;s<=r;++s){var x=s/r*Math.PI*2,_=-e*Math.cos(x),w=e*Math.sin(x);p.x=f.x+(_*y.x+w*g.x),p.y=f.y+(_*y.y+w*g.y),p.z=f.z+(_*y.z+w*g.z),u.push(p.x,p.y,p.z),d.subVectors(p,f).normalize(),h.push(d.x,d.y,d.z),l.push(a/i),l.push(s/r)}}for(s=1;s<=i;s++)for(a=1;a<=r;a++){var S=(r+1)*(s-1)+(a-1),A=(r+1)*s+(a-1),M=(r+1)*s+a,E=(r+1)*(s-1)+a;c.push(S,A,E),c.push(A,M,E)}function P(t,e,i,r,n){var o=Math.cos(t),a=Math.sin(t),s=i/e*t,c=Math.cos(s);n.x=r*(2+c)*.5*o,n.y=r*(2+c)*a*.5,n.z=r*Math.sin(s)*.5}this.setIndex(c),this.addAttribute("position",new Ir(u,3)),this.addAttribute("normal",new Ir(h,3)),this.addAttribute("uv",new Ir(l,2))}function cs(t,e,i,r,n){_r.call(this),this.type="TorusGeometry",this.parameters={radius:t,tube:e,radialSegments:i,tubularSegments:r,arc:n},this.fromBufferGeometry(new us(t,e,i,r,n)),this.mergeVertices()}function us(t,e,i,r,n){$r.call(this),this.type="TorusBufferGeometry",this.parameters={radius:t,tube:e,radialSegments:i,tubularSegments:r,arc:n},t=t||1,e=e||.4,i=Math.floor(i)||8,r=Math.floor(r)||6,n=n||2*Math.PI;var o,a,s=[],c=[],u=[],h=[],l=new ri,p=new ri,d=new ri;for(o=0;o<=i;o++)for(a=0;a<=r;a++){var f=a/r*n,m=o/i*Math.PI*2;p.x=(t+e*Math.cos(m))*Math.cos(f),p.y=(t+e*Math.cos(m))*Math.sin(f),p.z=e*Math.sin(m),c.push(p.x,p.y,p.z),l.x=t*Math.cos(f),l.y=t*Math.sin(f),d.subVectors(p,l).normalize(),u.push(d.x,d.y,d.z),h.push(a/r),h.push(o/i)}for(o=1;o<=i;o++)for(a=1;a<=r;a++){var g=(r+1)*o+a-1,v=(r+1)*(o-1)+a-1,y=(r+1)*(o-1)+a,b=(r+1)*o+a;s.push(g,v,b),s.push(v,y,b)}this.setIndex(s),this.addAttribute("position",new Ir(c,3)),this.addAttribute("normal",new Ir(u,3)),this.addAttribute("uv",new Ir(h,2))}((pa.prototype=Object.create(wn.prototype)).constructor=pa).prototype.isMeshDepthMaterial=!0,pa.prototype.copy=function(t){return wn.prototype.copy.call(this,t),this.depthPacking=t.depthPacking,this.skinning=t.skinning,this.morphTargets=t.morphTargets,this.map=t.map,this.alphaMap=t.alphaMap,this.displacementMap=t.displacementMap,this.displacementScale=t.displacementScale,this.displacementBias=t.displacementBias,this.wireframe=t.wireframe,this.wireframeLinewidth=t.wireframeLinewidth,this},((da.prototype=Object.create(wn.prototype)).constructor=da).prototype.isMeshDistanceMaterial=!0,da.prototype.copy=function(t){return wn.prototype.copy.call(this,t),this.referencePosition.copy(t.referencePosition),this.nearDistance=t.nearDistance,this.farDistance=t.farDistance,this.skinning=t.skinning,this.morphTargets=t.morphTargets,this.map=t.map,this.alphaMap=t.alphaMap,this.displacementMap=t.displacementMap,this.displacementScale=t.displacementScale,this.displacementBias=t.displacementBias,this},ya.prototype=Object.assign(Object.create(ur.prototype),{constructor:ya,isGroup:!0}),ba.prototype=Object.assign(Object.create(hr.prototype),{constructor:ba,isPerspectiveCamera:!0,copy:function(t,e){return hr.prototype.copy.call(this,t,e),this.fov=t.fov,this.zoom=t.zoom,this.near=t.near,this.far=t.far,this.focus=t.focus,this.aspect=t.aspect,this.view=null===t.view?null:Object.assign({},t.view),this.filmGauge=t.filmGauge,this.filmOffset=t.filmOffset,this},setFocalLength:function(t){var e=.5*this.getFilmHeight()/t;this.fov=2*Qe.RAD2DEG*Math.atan(e),this.updateProjectionMatrix()},getFocalLength:function(){var t=Math.tan(.5*Qe.DEG2RAD*this.fov);return.5*this.getFilmHeight()/t},getEffectiveFOV:function(){return 2*Qe.RAD2DEG*Math.atan(Math.tan(.5*Qe.DEG2RAD*this.fov)/this.zoom)},getFilmWidth:function(){return this.filmGauge*Math.min(this.aspect,1)},getFilmHeight:function(){return this.filmGauge/Math.max(this.aspect,1)},setViewOffset:function(t,e,i,r,n,o){this.aspect=t/e,null===this.view&&(this.view={enabled:!0,fullWidth:1,fullHeight:1,offsetX:0,offsetY:0,width:1,height:1}),this.view.enabled=!0,this.view.fullWidth=t,this.view.fullHeight=e,this.view.offsetX=i,this.view.offsetY=r,this.view.width=n,this.view.height=o,this.updateProjectionMatrix()},clearViewOffset:function(){null!==this.view&&(this.view.enabled=!1),this.updateProjectionMatrix()},updateProjectionMatrix:function(){var t=this.near,e=t*Math.tan(.5*Qe.DEG2RAD*this.fov)/this.zoom,i=2*e,r=this.aspect*i,n=-.5*r,o=this.view;if(null!==this.view&&this.view.enabled){var a=o.fullWidth,s=o.fullHeight;n+=o.offsetX*r/a,e-=o.offsetY*i/s,r*=o.width/a,i*=o.height/s}var c=this.filmOffset;0!==c&&(n+=t*c/this.getFilmWidth()),this.projectionMatrix.makePerspective(n,n+r,e,e-i,t,this.far)},toJSON:function(t){var e=ur.prototype.toJSON.call(this,t);return e.object.fov=this.fov,e.object.zoom=this.zoom,e.object.near=this.near,e.object.far=this.far,e.object.focus=this.focus,e.object.aspect=this.aspect,null!==this.view&&(e.object.view=Object.assign({},this.view)),e.object.filmGauge=this.filmGauge,e.object.filmOffset=this.filmOffset,e}}),xa.prototype=Object.assign(Object.create(ba.prototype),{constructor:xa,isArrayCamera:!0}),Aa.prototype.isFogExp2=!0,Aa.prototype.clone=function(){return new Aa(this.color,this.density)},Aa.prototype.toJSON=function(){return{type:"FogExp2",color:this.color.getHex(),density:this.density}},Ma.prototype.isFog=!0,Ma.prototype.clone=function(){return new Ma(this.color,this.near,this.far)},Ma.prototype.toJSON=function(){return{type:"Fog",color:this.color.getHex(),near:this.near,far:this.far}},Ea.prototype=Object.assign(Object.create(ur.prototype),{constructor:Ea,copy:function(t,e){return ur.prototype.copy.call(this,t,e),null!==t.background&&(this.background=t.background.clone()),null!==t.fog&&(this.fog=t.fog.clone()),null!==t.overrideMaterial&&(this.overrideMaterial=t.overrideMaterial.clone()),this.autoUpdate=t.autoUpdate,this.matrixAutoUpdate=t.matrixAutoUpdate,this},toJSON:function(t){var e=ur.prototype.toJSON.call(this,t);return null!==this.background&&(e.object.background=this.background.toJSON(t)),null!==this.fog&&(e.object.fog=this.fog.toJSON()),e}}),Object.defineProperty(Pa.prototype,"needsUpdate",{set:function(t){!0===t&&this.version++}}),Object.assign(Pa.prototype,{isInterleavedBuffer:!0,onUploadCallback:function(){},setArray:function(t){if(Array.isArray(t))throw new TypeError("THREE.BufferAttribute: array should be a Typed Array.");return this.count=void 0!==t?t.length/this.stride:0,this.array=t,this},setDynamic:function(t){return this.dynamic=t,this},copy:function(t){return this.array=new t.array.constructor(t.array),this.count=t.count,this.stride=t.stride,this.dynamic=t.dynamic,this},copyAt:function(t,e,i){t*=this.stride,i*=e.stride;for(var r=0,n=this.stride;r<n;r++)this.array[t+r]=e.array[i+r];return this},set:function(t,e){return void 0===e&&(e=0),this.array.set(t,e),this},clone:function(){return(new this.constructor).copy(this)},onUpload:function(t){return this.onUploadCallback=t,this}}),Object.defineProperties(Ta.prototype,{count:{get:function(){return this.data.count}},array:{get:function(){return this.data.array}}}),Object.assign(Ta.prototype,{isInterleavedBufferAttribute:!0,setX:function(t,e){return this.data.array[t*this.data.stride+this.offset]=e,this},setY:function(t,e){return this.data.array[t*this.data.stride+this.offset+1]=e,this},setZ:function(t,e){return this.data.array[t*this.data.stride+this.offset+2]=e,this},setW:function(t,e){return this.data.array[t*this.data.stride+this.offset+3]=e,this},getX:function(t){return this.data.array[t*this.data.stride+this.offset]},getY:function(t){return this.data.array[t*this.data.stride+this.offset+1]},getZ:function(t){return this.data.array[t*this.data.stride+this.offset+2]},getW:function(t){return this.data.array[t*this.data.stride+this.offset+3]},setXY:function(t,e,i){return t=t*this.data.stride+this.offset,this.data.array[t+0]=e,this.data.array[t+1]=i,this},setXYZ:function(t,e,i,r){return t=t*this.data.stride+this.offset,this.data.array[t+0]=e,this.data.array[t+1]=i,this.data.array[t+2]=r,this},setXYZW:function(t,e,i,r,n){return t=t*this.data.stride+this.offset,this.data.array[t+0]=e,this.data.array[t+1]=i,this.data.array[t+2]=r,this.data.array[t+3]=n,this}}),((Ca.prototype=Object.create(wn.prototype)).constructor=Ca).prototype.isSpriteMaterial=!0,Ca.prototype.copy=function(t){return wn.prototype.copy.call(this,t),this.color.copy(t.color),this.map=t.map,this.rotation=t.rotation,this},Ia.prototype=Object.assign(Object.create(ur.prototype),{constructor:Ia,isSprite:!0,raycast:function(){var c=new ri,u=new ri,h=new ri,a=new ti,s=new ti,l=new ei,p=new ri,d=new ri,f=new ri;function m(t,e,i,r,n,o){a.subVectors(t,i).addScalar(.5).multiply(r),void 0!==n?(s.x=o*a.x-n*a.y,s.y=n*a.x+o*a.y):s.copy(a),t.copy(e),t.x+=s.x,t.y+=s.y,t.applyMatrix4(l)}return function(t,e){u.setFromMatrixScale(this.matrixWorld),l.getInverse(this.modelViewMatrix).premultiply(this.matrixWorld),h.setFromMatrixPosition(this.modelViewMatrix);var i,r,n=this.material.rotation;0!==n&&(r=Math.cos(n),i=Math.sin(n));var o=this.center;m(p.set(-.5,-.5,0),h,o,u,i,r),m(d.set(.5,-.5,0),h,o,u,i,r),m(f.set(.5,.5,0),h,o,u,i,r);var a=t.ray.intersectTriangle(p,d,f,!1,c);if(null!==a||(m(d.set(-.5,.5,0),h,o,u,i,r),null!==(a=t.ray.intersectTriangle(p,f,d,!1,c)))){var s=t.ray.origin.distanceTo(c);s<t.near||s>t.far||e.push({distance:s,point:c.clone(),face:null,object:this})}}}(),clone:function(){return new this.constructor(this.material).copy(this)},copy:function(t){return ur.prototype.copy.call(this,t),void 0!==t.center&&this.center.copy(t.center),this}}),Oa.prototype=Object.assign(Object.create(ur.prototype),{constructor:Oa,copy:function(t){ur.prototype.copy.call(this,t,!1);for(var e=t.levels,i=0,r=e.length;i<r;i++){var n=e[i];this.addLevel(n.object.clone(),n.distance)}return this},addLevel:function(t,e){void 0===e&&(e=0),e=Math.abs(e);for(var i=this.levels,r=0;r<i.length&&!(e<i[r].distance);r++);i.splice(r,0,{distance:e,object:t}),this.add(t)},getObjectForDistance:function(t){for(var e=this.levels,i=1,r=e.length;i<r&&!(t<e[i].distance);i++);return e[i-1].object},raycast:(Yo=new ri,function(t,e){Yo.setFromMatrixPosition(this.matrixWorld);var i=t.ray.origin.distanceTo(Yo);this.getObjectForDistance(i).raycast(t,e)}),update:(Xo=new ri,qo=new ri,function(t){var e=this.levels;if(1<e.length){Xo.setFromMatrixPosition(t.matrixWorld),qo.setFromMatrixPosition(this.matrixWorld);var i=Xo.distanceTo(qo);e[0].object.visible=!0;for(var r=1,n=e.length;r<n&&i>=e[r].distance;r++)e[r-1].object.visible=!1,e[r].object.visible=!0;for(;r<n;r++)e[r].object.visible=!1}}),toJSON:function(t){var e=ur.prototype.toJSON.call(this,t);e.object.levels=[];for(var i=this.levels,r=0,n=i.length;r<n;r++){var o=i[r];e.object.levels.push({object:o.object.uuid,distance:o.distance})}return e}}),Object.assign(La.prototype,{calculateInverses:function(){this.boneInverses=[];for(var t=0,e=this.bones.length;t<e;t++){var i=new ei;this.bones[t]&&i.getInverse(this.bones[t].matrixWorld),this.boneInverses.push(i)}},pose:function(){var t,e,i;for(e=0,i=this.bones.length;e<i;e++)(t=this.bones[e])&&t.matrixWorld.getInverse(this.boneInverses[e]);for(e=0,i=this.bones.length;e<i;e++)(t=this.bones[e])&&(t.parent&&t.parent.isBone?(t.matrix.getInverse(t.parent.matrixWorld),t.matrix.multiply(t.matrixWorld)):t.matrix.copy(t.matrixWorld),t.matrix.decompose(t.position,t.quaternion,t.scale))},update:(Zo=new ei,Ko=new ei,function(){for(var t=this.bones,e=this.boneInverses,i=this.boneMatrices,r=this.boneTexture,n=0,o=t.length;n<o;n++){var a=t[n]?t[n].matrixWorld:Ko;Zo.multiplyMatrices(a,e[n]),Zo.toArray(i,16*n)}void 0!==r&&(r.needsUpdate=!0)}),clone:function(){return new La(this.bones,this.boneInverses)},getBoneByName:function(t){for(var e=0,i=this.bones.length;e<i;e++){var r=this.bones[e];if(r.name===t)return r}}}),Ra.prototype=Object.assign(Object.create(ur.prototype),{constructor:Ra,isBone:!0}),Da.prototype=Object.assign(Object.create(Pn.prototype),{constructor:Da,isSkinnedMesh:!0,initBones:function(){var t,e,i,r,n=[];if(this.geometry&&void 0!==this.geometry.bones){for(i=0,r=this.geometry.bones.length;i<r;i++)e=this.geometry.bones[i],t=new Ra,n.push(t),t.name=e.name,t.position.fromArray(e.pos),t.quaternion.fromArray(e.rotq),void 0!==e.scl&&t.scale.fromArray(e.scl);for(i=0,r=this.geometry.bones.length;i<r;i++)-1!==(e=this.geometry.bones[i]).parent&&null!==e.parent&&void 0!==n[e.parent]?n[e.parent].add(n[i]):this.add(n[i])}return this.updateMatrixWorld(!0),n},bind:function(t,e){this.skeleton=t,void 0===e&&(this.updateMatrixWorld(!0),this.skeleton.calculateInverses(),e=this.matrixWorld),this.bindMatrix.copy(e),this.bindMatrixInverse.getInverse(e)},pose:function(){this.skeleton.pose()},normalizeSkinWeights:function(){var t,e;if(this.geometry&&this.geometry.isGeometry)for(e=0;e<this.geometry.skinWeights.length;e++){var i=this.geometry.skinWeights[e];(t=1/i.manhattanLength())!==1/0?i.multiplyScalar(t):i.set(1,0,0,0)}else if(this.geometry&&this.geometry.isBufferGeometry){var r=new Si,n=this.geometry.attributes.skinWeight;for(e=0;e<n.count;e++)r.x=n.getX(e),r.y=n.getY(e),r.z=n.getZ(e),r.w=n.getW(e),(t=1/r.manhattanLength())!==1/0?r.multiplyScalar(t):r.set(1,0,0,0),n.setXYZW(e,r.x,r.y,r.z,r.w)}},updateMatrixWorld:function(t){Pn.prototype.updateMatrixWorld.call(this,t),"attached"===this.bindMode?this.bindMatrixInverse.getInverse(this.matrixWorld):"detached"===this.bindMode?this.bindMatrixInverse.getInverse(this.bindMatrix):console.warn("THREE.SkinnedMesh: Unrecognized bindMode: "+this.bindMode)},clone:function(){return new this.constructor(this.geometry,this.material).copy(this)}}),((ka.prototype=Object.create(wn.prototype)).constructor=ka).prototype.isLineBasicMaterial=!0,ka.prototype.copy=function(t){return wn.prototype.copy.call(this,t),this.color.copy(t.color),this.linewidth=t.linewidth,this.linecap=t.linecap,this.linejoin=t.linejoin,this},Ba.prototype=Object.assign(Object.create(ur.prototype),{constructor:Ba,isLine:!0,computeLineDistances:(ea=new ri,ia=new ri,function(){var t=this.geometry;if(t.isBufferGeometry)if(null===t.index){for(var e=t.attributes.position,i=[0],r=1,n=e.count;r<n;r++)ea.fromBufferAttribute(e,r-1),ia.fromBufferAttribute(e,r),i[r]=i[r-1],i[r]+=ea.distanceTo(ia);t.addAttribute("lineDistance",new Ir(i,1))}else console.warn("THREE.Line.computeLineDistances(): Computation only possible with non-indexed BufferGeometry.");else if(t.isGeometry){var o=t.vertices;for((i=t.lineDistances)[0]=0,r=1,n=o.length;r<n;r++)i[r]=i[r-1],i[r]+=o[r-1].distanceTo(o[r])}return this}),raycast:(Jo=new ei,Qo=new Mn,ta=new Ti,function(t,e){var i=t.linePrecision,r=i*i,n=this.geometry,o=this.matrixWorld;if(null===n.boundingSphere&&n.computeBoundingSphere(),ta.copy(n.boundingSphere),ta.applyMatrix4(o),!1!==t.ray.intersectsSphere(ta)){Jo.getInverse(o),Qo.copy(t.ray).applyMatrix4(Jo);var a=new ri,s=new ri,c=new ri,u=new ri,h=this&&this.isLineSegments?2:1;if(n.isBufferGeometry){var l=n.index,p=n.attributes.position.array;if(null!==l)for(var d=l.array,f=0,m=d.length-1;f<m;f+=h){var g=d[f],v=d[f+1];a.fromArray(p,3*g),s.fromArray(p,3*v),r<Qo.distanceSqToSegment(a,s,u,c)||(u.applyMatrix4(this.matrixWorld),(x=t.ray.origin.distanceTo(u))<t.near||x>t.far||e.push({distance:x,point:c.clone().applyMatrix4(this.matrixWorld),index:f,face:null,faceIndex:null,object:this}))}else for(f=0,m=p.length/3-1;f<m;f+=h)a.fromArray(p,3*f),s.fromArray(p,3*f+3),r<Qo.distanceSqToSegment(a,s,u,c)||(u.applyMatrix4(this.matrixWorld),(x=t.ray.origin.distanceTo(u))<t.near||x>t.far||e.push({distance:x,point:c.clone().applyMatrix4(this.matrixWorld),index:f,face:null,faceIndex:null,object:this}))}else if(n.isGeometry){var y=n.vertices,b=y.length;for(f=0;f<b-1;f+=h){var x;r<Qo.distanceSqToSegment(y[f],y[f+1],u,c)||(u.applyMatrix4(this.matrixWorld),(x=t.ray.origin.distanceTo(u))<t.near||x>t.far||e.push({distance:x,point:c.clone().applyMatrix4(this.matrixWorld),index:f,face:null,faceIndex:null,object:this}))}}}}),clone:function(){return new this.constructor(this.geometry,this.material).copy(this)}}),Na.prototype=Object.assign(Object.create(Ba.prototype),{constructor:Na,isLineSegments:!0,computeLineDistances:(ra=new ri,na=new ri,function(){var t=this.geometry;if(t.isBufferGeometry)if(null===t.index){for(var e=t.attributes.position,i=[],r=0,n=e.count;r<n;r+=2)ra.fromBufferAttribute(e,r),na.fromBufferAttribute(e,r+1),i[r]=0===r?0:i[r-1],i[r+1]=i[r]+ra.distanceTo(na);t.addAttribute("lineDistance",new Ir(i,1))}else console.warn("THREE.LineSegments.computeLineDistances(): Computation only possible with non-indexed BufferGeometry.");else if(t.isGeometry){var o=t.vertices;for(i=t.lineDistances,r=0,n=o.length;r<n;r+=2)ra.copy(o[r]),na.copy(o[r+1]),i[r]=0===r?0:i[r-1],i[r+1]=i[r]+ra.distanceTo(na)}return this})}),Fa.prototype=Object.assign(Object.create(Ba.prototype),{constructor:Fa,isLineLoop:!0}),((za.prototype=Object.create(wn.prototype)).constructor=za).prototype.isPointsMaterial=!0,za.prototype.copy=function(t){return wn.prototype.copy.call(this,t),this.color.copy(t.color),this.map=t.map,this.size=t.size,this.sizeAttenuation=t.sizeAttenuation,this.morphTargets=t.morphTargets,this},Ua.prototype=Object.assign(Object.create(ur.prototype),{constructor:Ua,isPoints:!0,raycast:(oa=new ei,aa=new Mn,sa=new Ti,function(n,o){var a=this,t=this.geometry,s=this.matrixWorld,e=n.params.Points.threshold;if(null===t.boundingSphere&&t.computeBoundingSphere(),sa.copy(t.boundingSphere),sa.applyMatrix4(s),sa.radius+=e,!1!==n.ray.intersectsSphere(sa)){oa.getInverse(s),aa.copy(n.ray).applyMatrix4(oa);var i=e/((this.scale.x+this.scale.y+this.scale.z)/3),c=i*i,r=new ri,u=new ri;if(t.isBufferGeometry){var h=t.index,l=t.attributes.position.array;if(null!==h)for(var p=h.array,d=0,f=p.length;d<f;d++){var m=p[d];r.fromArray(l,3*m),y(r,m)}else{d=0;for(var g=l.length/3;d<g;d++)r.fromArray(l,3*d),y(r,d)}}else{var v=t.vertices;for(d=0,g=v.length;d<g;d++)y(v[d],d)}}function y(t,e){var i=aa.distanceSqToPoint(t);if(i<c){aa.closestPointToPoint(t,u),u.applyMatrix4(s);var r=n.ray.origin.distanceTo(u);if(r<n.near||r>n.far)return;o.push({distance:r,distanceToRay:Math.sqrt(i),point:u.clone(),index:e,face:null,object:a})}}}),clone:function(){return new this.constructor(this.geometry,this.material).copy(this)}}),ja.prototype=Object.assign(Object.create(wi.prototype),{constructor:ja,isVideoTexture:!0,update:function(){var t=this.image;t.readyState>=t.HAVE_CURRENT_DATA&&(this.needsUpdate=!0)}}),((Ga.prototype=Object.create(wi.prototype)).constructor=Ga).prototype.isCompressedTexture=!0,((Va.prototype=Object.create(wi.prototype)).constructor=Va).prototype.isCanvasTexture=!0,((Ha.prototype=Object.create(wi.prototype)).constructor=Ha).prototype.isDepthTexture=!0,($a.prototype=Object.create($r.prototype)).constructor=$a,(Wa.prototype=Object.create(_r.prototype)).constructor=Wa,(Xa.prototype=Object.create($r.prototype)).constructor=Xa,(qa.prototype=Object.create(_r.prototype)).constructor=qa,(Ya.prototype=Object.create($r.prototype)).constructor=Ya,(Za.prototype=Object.create(_r.prototype)).constructor=Za,(Ka.prototype=Object.create(Ya.prototype)).constructor=Ka,(Ja.prototype=Object.create(_r.prototype)).constructor=Ja,(Qa.prototype=Object.create(Ya.prototype)).constructor=Qa,(ts.prototype=Object.create(_r.prototype)).constructor=ts,(es.prototype=Object.create(Ya.prototype)).constructor=es,(is.prototype=Object.create(_r.prototype)).constructor=is,(rs.prototype=Object.create(Ya.prototype)).constructor=rs,(ns.prototype=Object.create(_r.prototype)).constructor=ns,(os.prototype=Object.create($r.prototype)).constructor=os,(as.prototype=Object.create(_r.prototype)).constructor=as,(ss.prototype=Object.create($r.prototype)).constructor=ss,(cs.prototype=Object.create(_r.prototype)).constructor=cs,(us.prototype=Object.create($r.prototype)).constructor=us;var hs=function(t,e,i){i=i||2;var r,n,o,a,s,c,u,h=e&&e.length,l=h?e[0]*i:t.length,p=ls(t,0,l,i,!0),d=[];if(!p)return d;if(h&&(p=function(t,e,i,r){var n,o,a,s,c,u=[];for(n=0,o=e.length;n<o;n++)a=e[n]*r,s=n<o-1?e[n+1]*r:t.length,(c=ls(t,a,s,r,!1))===c.next&&(c.steiner=!0),u.push(_s(c));for(u.sort(ys),n=0;n<u.length;n++)bs(u[n],i),i=ps(i,i.next);return i}(t,e,p,i)),t.length>80*i){r=o=t[0],n=a=t[1];for(var f=i;f<l;f+=i)(s=t[f])<r&&(r=s),(c=t[f+1])<n&&(n=c),o<s&&(o=s),a<c&&(a=c);u=0!==(u=Math.max(o-r,a-n))?1/u:0}return ds(p,d,i,r,n,u),d};function ls(t,e,i,r,n){var o,a;if(n===0<function(t,e,i,r){for(var n=0,o=e,a=i-r;o<i;o+=r)n+=(t[a]-t[o])*(t[o+1]+t[a+1]),a=o;return n}(t,e,i,r))for(o=e;o<i;o+=r)a=Ts(o,t[o],t[o+1],a);else for(o=i-r;e<=o;o-=r)a=Ts(o,t[o],t[o+1],a);return a&&As(a,a.next)&&(Cs(a),a=a.next),a}function ps(t,e){if(!t)return t;e||(e=t);var i,r=t;do{if(i=!1,r.steiner||!As(r,r.next)&&0!==Ss(r.prev,r,r.next))r=r.next;else{if(Cs(r),(r=e=r.prev)===r.next)break;i=!0}}while(i||r!==e);return e}function ds(t,e,i,r,n,o,a){if(t){!a&&o&&function(t,e,i,r){var n=t;for(;null===n.z&&(n.z=xs(n.x,n.y,e,i,r)),n.prevZ=n.prev,n.nextZ=n.next,n=n.next,n!==t;);n.prevZ.nextZ=null,n.prevZ=null,function(t){var e,i,r,n,o,a,s,c,u=1;do{for(i=t,o=t=null,a=0;i;){for(a++,r=i,e=s=0;e<u&&(s++,r=r.nextZ);e++);for(c=u;0<s||0<c&&r;)0!==s&&(0===c||!r||i.z<=r.z)?(i=(n=i).nextZ,s--):(r=(n=r).nextZ,c--),o?o.nextZ=n:t=n,n.prevZ=o,o=n;i=r}o.nextZ=null,u*=2}while(1<a)}(n)}(t,r,n,o);for(var s,c,u=t;t.prev!==t.next;)if(s=t.prev,c=t.next,o?ms(t,r,n,o):fs(t))e.push(s.i/i),e.push(t.i/i),e.push(c.i/i),Cs(t),t=c.next,u=c.next;else if((t=c)===u){a?1===a?ds(t=gs(t,e,i),e,i,r,n,o,2):2===a&&vs(t,e,i,r,n,o):ds(ps(t),e,i,r,n,o,1);break}}}function fs(t){var e=t.prev,i=t,r=t.next;if(0<=Ss(e,i,r))return!1;for(var n=t.next.next;n!==t.prev;){if(ws(e.x,e.y,i.x,i.y,r.x,r.y,n.x,n.y)&&0<=Ss(n.prev,n,n.next))return!1;n=n.next}return!0}function ms(t,e,i,r){var n=t.prev,o=t,a=t.next;if(0<=Ss(n,o,a))return!1;for(var s=n.x<o.x?n.x<a.x?n.x:a.x:o.x<a.x?o.x:a.x,c=n.y<o.y?n.y<a.y?n.y:a.y:o.y<a.y?o.y:a.y,u=n.x>o.x?n.x>a.x?n.x:a.x:o.x>a.x?o.x:a.x,h=n.y>o.y?n.y>a.y?n.y:a.y:o.y>a.y?o.y:a.y,l=xs(s,c,e,i,r),p=xs(u,h,e,i,r),d=t.nextZ;d&&d.z<=p;){if(d!==t.prev&&d!==t.next&&ws(n.x,n.y,o.x,o.y,a.x,a.y,d.x,d.y)&&0<=Ss(d.prev,d,d.next))return!1;d=d.nextZ}for(d=t.prevZ;d&&d.z>=l;){if(d!==t.prev&&d!==t.next&&ws(n.x,n.y,o.x,o.y,a.x,a.y,d.x,d.y)&&0<=Ss(d.prev,d,d.next))return!1;d=d.prevZ}return!0}function gs(t,e,i){var r=t;do{var n=r.prev,o=r.next.next;!As(n,o)&&Ms(n,r,r.next,o)&&Es(n,o)&&Es(o,n)&&(e.push(n.i/i),e.push(r.i/i),e.push(o.i/i),Cs(r),Cs(r.next),r=t=o),r=r.next}while(r!==t);return r}function vs(t,e,i,r,n,o){var a,s,c=t;do{for(var u=c.next.next;u!==c.prev;){if(c.i!==u.i&&(s=u,(a=c).next.i!==s.i&&a.prev.i!==s.i&&!function(t,e){var i=t;do{if(i.i!==t.i&&i.next.i!==t.i&&i.i!==e.i&&i.next.i!==e.i&&Ms(i,i.next,t,e))return!0;i=i.next}while(i!==t);return!1}(a,s)&&Es(a,s)&&Es(s,a)&&function(t,e){var i=t,r=!1,n=(t.x+e.x)/2,o=(t.y+e.y)/2;for(;i.y>o!=i.next.y>o&&i.next.y!==i.y&&n<(i.next.x-i.x)*(o-i.y)/(i.next.y-i.y)+i.x&&(r=!r),i=i.next,i!==t;);return r}(a,s))){var h=Ps(c,u);return c=ps(c,c.next),h=ps(h,h.next),ds(c,e,i,r,n,o),void ds(h,e,i,r,n,o)}u=u.next}c=c.next}while(c!==t)}function ys(t,e){return t.x-e.x}function bs(t,e){if(e=function(t,e){var i,r=e,n=t.x,o=t.y,a=-1/0;do{if(o<=r.y&&o>=r.next.y&&r.next.y!==r.y){var s=r.x+(o-r.y)*(r.next.x-r.x)/(r.next.y-r.y);if(s<=n&&a<s){if((a=s)===n){if(o===r.y)return r;if(o===r.next.y)return r.next}i=r.x<r.next.x?r:r.next}}r=r.next}while(r!==e);if(!i)return null;if(n===a)return i.prev;var c,u=i,h=i.x,l=i.y,p=1/0;r=i.next;for(;r!==u;)n>=r.x&&r.x>=h&&n!==r.x&&ws(o<l?n:a,o,h,l,o<l?a:n,o,r.x,r.y)&&((c=Math.abs(o-r.y)/(n-r.x))<p||c===p&&r.x>i.x)&&Es(r,t)&&(i=r,p=c),r=r.next;return i}(t,e)){var i=Ps(e,t);ps(i,i.next)}}function xs(t,e,i,r,n){return(t=1431655765&((t=858993459&((t=252645135&((t=16711935&((t=32767*(t-i)*n)|t<<8))|t<<4))|t<<2))|t<<1))|(e=1431655765&((e=858993459&((e=252645135&((e=16711935&((e=32767*(e-r)*n)|e<<8))|e<<4))|e<<2))|e<<1))<<1}function _s(t){for(var e=t,i=t;e.x<i.x&&(i=e),(e=e.next)!==t;);return i}function ws(t,e,i,r,n,o,a,s){return 0<=(n-a)*(e-s)-(t-a)*(o-s)&&0<=(t-a)*(r-s)-(i-a)*(e-s)&&0<=(i-a)*(o-s)-(n-a)*(r-s)}function Ss(t,e,i){return(e.y-t.y)*(i.x-e.x)-(e.x-t.x)*(i.y-e.y)}function As(t,e){return t.x===e.x&&t.y===e.y}function Ms(t,e,i,r){return!!(As(t,e)&&As(i,r)||As(t,r)&&As(i,e))||0<Ss(t,e,i)!=0<Ss(t,e,r)&&0<Ss(i,r,t)!=0<Ss(i,r,e)}function Es(t,e){return Ss(t.prev,t,t.next)<0?0<=Ss(t,e,t.next)&&0<=Ss(t,t.prev,e):Ss(t,e,t.prev)<0||Ss(t,t.next,e)<0}function Ps(t,e){var i=new Is(t.i,t.x,t.y),r=new Is(e.i,e.x,e.y),n=t.next,o=e.prev;return(t.next=e).prev=t,(i.next=n).prev=i,(r.next=i).prev=r,(o.next=r).prev=o,r}function Ts(t,e,i,r){var n=new Is(t,e,i);return r?(n.next=r.next,(n.prev=r).next.prev=n,r.next=n):(n.prev=n).next=n,n}function Cs(t){t.next.prev=t.prev,t.prev.next=t.next,t.prevZ&&(t.prevZ.nextZ=t.nextZ),t.nextZ&&(t.nextZ.prevZ=t.prevZ)}function Is(t,e,i){this.i=t,this.x=e,this.y=i,this.prev=null,this.next=null,this.z=null,this.prevZ=null,this.nextZ=null,this.steiner=!1}var Os={area:function(t){for(var e=t.length,i=0,r=e-1,n=0;n<e;r=n++)i+=t[r].x*t[n].y-t[n].x*t[r].y;return.5*i},isClockWise:function(t){return Os.area(t)<0},triangulateShape:function(t,e){var i=[],r=[],n=[];Ls(t),Rs(i,t);var o=t.length;e.forEach(Ls);for(var a=0;a<e.length;a++)r.push(o),o+=e[a].length,Rs(i,e[a]);var s=hs(i,r);for(a=0;a<s.length;a+=3)n.push(s.slice(a,a+3));return n}};function Ls(t){var e=t.length;2<e&&t[e-1].equals(t[0])&&t.pop()}function Rs(t,e){for(var i=0;i<e.length;i++)t.push(e[i].x),t.push(e[i].y)}function Ds(t,e){_r.call(this),this.type="ExtrudeGeometry",this.parameters={shapes:t,options:e},this.fromBufferGeometry(new ks(t,e)),this.mergeVertices()}function ks(t,Z){$r.call(this),this.type="ExtrudeBufferGeometry",this.parameters={shapes:t,options:Z},t=Array.isArray(t)?t:[t];for(var K=this,J=[],Q=[],e=0,i=t.length;e<i;e++){r(t[e])}function r(t){var r=[],e=void 0!==Z.curveSegments?Z.curveSegments:12,c=void 0!==Z.steps?Z.steps:1,i=void 0!==Z.depth?Z.depth:100,n=void 0===Z.bevelEnabled||Z.bevelEnabled,o=void 0!==Z.bevelThickness?Z.bevelThickness:6,a=void 0!==Z.bevelSize?Z.bevelSize:o-2,u=void 0!==Z.bevelSegments?Z.bevelSegments:3,s=Z.extrudePath,h=void 0!==Z.UVGenerator?Z.UVGenerator:Bs;void 0!==Z.amount&&(console.warn("THREE.ExtrudeBufferGeometry: amount has been renamed to depth."),i=Z.amount);var l,p,d,f,m,g,v,y,b=!1;s&&(l=s.getSpacedPoints(c),n=!(b=!0),p=s.computeFrenetFrames(c,!1),d=new ri,f=new ri,m=new ri),n||(a=o=u=0);var x=t.extractPoints(e),_=x.shape,w=x.holes;if(!Os.isClockWise(_))for(_=_.reverse(),v=0,y=w.length;v<y;v++)g=w[v],Os.isClockWise(g)&&(w[v]=g.reverse());var S=Os.triangulateShape(_,w),A=_;for(v=0,y=w.length;v<y;v++)g=w[v],_=_.concat(g);function M(t,e,i){return e||console.error("THREE.ExtrudeGeometry: vec does not exist"),e.clone().multiplyScalar(i).add(t)}var E,P,T,C,I,O,L=_.length,R=S.length;function D(t,e,i){var r,n,o,a=t.x-e.x,s=t.y-e.y,c=i.x-t.x,u=i.y-t.y,h=a*a+s*s,l=a*u-s*c;if(Math.abs(l)>Number.EPSILON){var p=Math.sqrt(h),d=Math.sqrt(c*c+u*u),f=e.x-s/p,m=e.y+a/p,g=((i.x-u/d-f)*u-(i.y+c/d-m)*c)/(a*u-s*c),v=(r=f+a*g-t.x)*r+(n=m+s*g-t.y)*n;if(v<=2)return new ti(r,n);o=Math.sqrt(v/2)}else{var y=!1;a>Number.EPSILON?c>Number.EPSILON&&(y=!0):a<-Number.EPSILON?c<-Number.EPSILON&&(y=!0):Math.sign(s)===Math.sign(u)&&(y=!0),y?(r=-s,n=a,o=Math.sqrt(h)):(r=a,n=s,o=Math.sqrt(h/2))}return new ti(r/o,n/o)}for(var k=[],B=0,N=A.length,F=N-1,z=B+1;B<N;B++,F++,z++)F===N&&(F=0),z===N&&(z=0),k[B]=D(A[B],A[F],A[z]);var U,j,G=[],V=k.concat();for(v=0,y=w.length;v<y;v++){for(g=w[v],U=[],B=0,F=(N=g.length)-1,z=B+1;B<N;B++,F++,z++)F===N&&(F=0),z===N&&(z=0),U[B]=D(g[B],g[F],g[z]);G.push(U),V=V.concat(U)}for(E=0;E<u;E++){for(T=E/u,C=o*Math.cos(T*Math.PI/2),P=a*Math.sin(T*Math.PI/2),B=0,N=A.length;B<N;B++)$((I=M(A[B],k[B],P)).x,I.y,-C);for(v=0,y=w.length;v<y;v++)for(g=w[v],U=G[v],B=0,N=g.length;B<N;B++)$((I=M(g[B],U[B],P)).x,I.y,-C)}for(P=a,B=0;B<L;B++)I=n?M(_[B],V[B],P):_[B],b?(f.copy(p.normals[0]).multiplyScalar(I.x),d.copy(p.binormals[0]).multiplyScalar(I.y),m.copy(l[0]).add(f).add(d),$(m.x,m.y,m.z)):$(I.x,I.y,0);for(j=1;j<=c;j++)for(B=0;B<L;B++)I=n?M(_[B],V[B],P):_[B],b?(f.copy(p.normals[j]).multiplyScalar(I.x),d.copy(p.binormals[j]).multiplyScalar(I.y),m.copy(l[j]).add(f).add(d),$(m.x,m.y,m.z)):$(I.x,I.y,i/c*j);for(E=u-1;0<=E;E--){for(T=E/u,C=o*Math.cos(T*Math.PI/2),P=a*Math.sin(T*Math.PI/2),B=0,N=A.length;B<N;B++)$((I=M(A[B],k[B],P)).x,I.y,i+C);for(v=0,y=w.length;v<y;v++)for(g=w[v],U=G[v],B=0,N=g.length;B<N;B++)I=M(g[B],U[B],P),b?$(I.x,I.y+l[c-1].y,l[c-1].x+C):$(I.x,I.y,i+C)}function H(t,e){var i,r;for(B=t.length;0<=--B;){(r=(i=B)-1)<0&&(r=t.length-1);var n=0,o=c+2*u;for(n=0;n<o;n++){var a=L*n,s=L*(n+1);X(e+i+a,e+r+a,e+r+s,e+i+s)}}}function $(t,e,i){r.push(t),r.push(e),r.push(i)}function W(t,e,i){q(t),q(e),q(i);var r=J.length/3,n=h.generateTopUV(K,J,r-3,r-2,r-1);Y(n[0]),Y(n[1]),Y(n[2])}function X(t,e,i,r){q(t),q(e),q(r),q(e),q(i),q(r);var n=J.length/3,o=h.generateSideWallUV(K,J,n-6,n-3,n-2,n-1);Y(o[0]),Y(o[1]),Y(o[3]),Y(o[1]),Y(o[2]),Y(o[3])}function q(t){J.push(r[3*t+0]),J.push(r[3*t+1]),J.push(r[3*t+2])}function Y(t){Q.push(t.x),Q.push(t.y)}!function(){var t=J.length/3;if(n){var e=0,i=L*e;for(B=0;B<R;B++)W((O=S[B])[2]+i,O[1]+i,O[0]+i);for(i=L*(e=c+2*u),B=0;B<R;B++)W((O=S[B])[0]+i,O[1]+i,O[2]+i)}else{for(B=0;B<R;B++)W((O=S[B])[2],O[1],O[0]);for(B=0;B<R;B++)W((O=S[B])[0]+L*c,O[1]+L*c,O[2]+L*c)}K.addGroup(t,J.length/3-t,0)}(),function(){var t=J.length/3,e=0;for(H(A,e),e+=A.length,v=0,y=w.length;v<y;v++)H(g=w[v],e),e+=g.length;K.addGroup(t,J.length/3-t,1)}()}this.addAttribute("position",new Ir(J,3)),this.addAttribute("uv",new Ir(Q,2)),this.computeVertexNormals()}((Ds.prototype=Object.create(_r.prototype)).constructor=Ds).prototype.toJSON=function(){var t=_r.prototype.toJSON.call(this);return Ns(this.parameters.shapes,this.parameters.options,t)},((ks.prototype=Object.create($r.prototype)).constructor=ks).prototype.toJSON=function(){var t=$r.prototype.toJSON.call(this);return Ns(this.parameters.shapes,this.parameters.options,t)};var Bs={generateTopUV:function(t,e,i,r,n){var o=e[3*i],a=e[3*i+1],s=e[3*r],c=e[3*r+1],u=e[3*n],h=e[3*n+1];return[new ti(o,a),new ti(s,c),new ti(u,h)]},generateSideWallUV:function(t,e,i,r,n,o){var a=e[3*i],s=e[3*i+1],c=e[3*i+2],u=e[3*r],h=e[3*r+1],l=e[3*r+2],p=e[3*n],d=e[3*n+1],f=e[3*n+2],m=e[3*o],g=e[3*o+1],v=e[3*o+2];return Math.abs(s-h)<.01?[new ti(a,1-c),new ti(u,1-l),new ti(p,1-f),new ti(m,1-v)]:[new ti(s,1-c),new ti(h,1-l),new ti(d,1-f),new ti(g,1-v)]}};function Ns(t,e,i){if(i.shapes=[],Array.isArray(t))for(var r=0,n=t.length;r<n;r++){var o=t[r];i.shapes.push(o.uuid)}else i.shapes.push(t.uuid);return void 0!==e.extrudePath&&(i.options.extrudePath=e.extrudePath.toJSON()),i}function Fs(t,e){_r.call(this),this.type="TextGeometry",this.parameters={text:t,parameters:e},this.fromBufferGeometry(new zs(t,e)),this.mergeVertices()}function zs(t,e){var i=(e=e||{}).font;if(!i||!i.isFont)return console.error("THREE.TextGeometry: font parameter is not an instance of THREE.Font."),new _r;var r=i.generateShapes(t,e.size);e.depth=void 0!==e.height?e.height:50,void 0===e.bevelThickness&&(e.bevelThickness=10),void 0===e.bevelSize&&(e.bevelSize=8),void 0===e.bevelEnabled&&(e.bevelEnabled=!1),ks.call(this,r,e),this.type="TextBufferGeometry"}function Us(t,e,i,r,n,o,a){_r.call(this),this.type="SphereGeometry",this.parameters={radius:t,widthSegments:e,heightSegments:i,phiStart:r,phiLength:n,thetaStart:o,thetaLength:a},this.fromBufferGeometry(new js(t,e,i,r,n,o,a)),this.mergeVertices()}function js(t,e,i,r,n,o,a){$r.call(this),this.type="SphereBufferGeometry",this.parameters={radius:t,widthSegments:e,heightSegments:i,phiStart:r,phiLength:n,thetaStart:o,thetaLength:a},t=t||1,e=Math.max(3,Math.floor(e)||8),i=Math.max(2,Math.floor(i)||6),r=void 0!==r?r:0,n=void 0!==n?n:2*Math.PI;var s,c,u=(o=void 0!==o?o:0)+(a=void 0!==a?a:Math.PI),h=0,l=[],p=new ri,d=new ri,f=[],m=[],g=[],v=[];for(c=0;c<=i;c++){var y=[],b=c/i;for(s=0;s<=e;s++){var x=s/e;p.x=-t*Math.cos(r+x*n)*Math.sin(o+b*a),p.y=t*Math.cos(o+b*a),p.z=t*Math.sin(r+x*n)*Math.sin(o+b*a),m.push(p.x,p.y,p.z),d.set(p.x,p.y,p.z).normalize(),g.push(d.x,d.y,d.z),v.push(x,1-b),y.push(h++)}l.push(y)}for(c=0;c<i;c++)for(s=0;s<e;s++){var _=l[c][s+1],w=l[c][s],S=l[c+1][s],A=l[c+1][s+1];(0!==c||0<o)&&f.push(_,w,A),(c!==i-1||u<Math.PI)&&f.push(w,S,A)}this.setIndex(f),this.addAttribute("position",new Ir(m,3)),this.addAttribute("normal",new Ir(g,3)),this.addAttribute("uv",new Ir(v,2))}function Gs(t,e,i,r,n,o){_r.call(this),this.type="RingGeometry",this.parameters={innerRadius:t,outerRadius:e,thetaSegments:i,phiSegments:r,thetaStart:n,thetaLength:o},this.fromBufferGeometry(new Vs(t,e,i,r,n,o)),this.mergeVertices()}function Vs(t,e,i,r,n,o){$r.call(this),this.type="RingBufferGeometry",this.parameters={innerRadius:t,outerRadius:e,thetaSegments:i,phiSegments:r,thetaStart:n,thetaLength:o},t=t||.5,e=e||1,n=void 0!==n?n:0,o=void 0!==o?o:2*Math.PI,i=void 0!==i?Math.max(3,i):8;var a,s,c,u=[],h=[],l=[],p=[],d=t,f=(e-t)/(r=void 0!==r?Math.max(1,r):1),m=new ri,g=new ti;for(s=0;s<=r;s++){for(c=0;c<=i;c++)a=n+c/i*o,m.x=d*Math.cos(a),m.y=d*Math.sin(a),h.push(m.x,m.y,m.z),l.push(0,0,1),g.x=(m.x/e+1)/2,g.y=(m.y/e+1)/2,p.push(g.x,g.y);d+=f}for(s=0;s<r;s++){var v=s*(i+1);for(c=0;c<i;c++){var y=a=c+v,b=a+i+1,x=a+i+2,_=a+1;u.push(y,b,_),u.push(b,x,_)}}this.setIndex(u),this.addAttribute("position",new Ir(h,3)),this.addAttribute("normal",new Ir(l,3)),this.addAttribute("uv",new Ir(p,2))}function Hs(t,e,i,r){_r.call(this),this.type="LatheGeometry",this.parameters={points:t,segments:e,phiStart:i,phiLength:r},this.fromBufferGeometry(new $s(t,e,i,r)),this.mergeVertices()}function $s(t,e,i,r){$r.call(this),this.type="LatheBufferGeometry",this.parameters={points:t,segments:e,phiStart:i,phiLength:r},e=Math.floor(e)||12,i=i||0,r=r||2*Math.PI,r=Qe.clamp(r,0,2*Math.PI);var n,o,a,s=[],c=[],u=[],h=1/e,l=new ri,p=new ti;for(o=0;o<=e;o++){var d=i+o*h*r,f=Math.sin(d),m=Math.cos(d);for(a=0;a<=t.length-1;a++)l.x=t[a].x*f,l.y=t[a].y,l.z=t[a].x*m,c.push(l.x,l.y,l.z),p.x=o/e,p.y=a/(t.length-1),u.push(p.x,p.y)}for(o=0;o<e;o++)for(a=0;a<t.length-1;a++){var g=n=a+o*t.length,v=n+t.length,y=n+t.length+1,b=n+1;s.push(g,v,b),s.push(v,y,b)}if(this.setIndex(s),this.addAttribute("position",new Ir(c,3)),this.addAttribute("uv",new Ir(u,2)),this.computeVertexNormals(),r===2*Math.PI){var x=this.attributes.normal.array,_=new ri,w=new ri,S=new ri;for(n=e*t.length*3,a=o=0;o<t.length;o++,a+=3)_.x=x[a+0],_.y=x[a+1],_.z=x[a+2],w.x=x[n+a+0],w.y=x[n+a+1],w.z=x[n+a+2],S.addVectors(_,w).normalize(),x[a+0]=x[n+a+0]=S.x,x[a+1]=x[n+a+1]=S.y,x[a+2]=x[n+a+2]=S.z}}function Ws(t,e){_r.call(this),this.type="ShapeGeometry","object"==typeof e&&(console.warn("THREE.ShapeGeometry: Options parameter has been removed."),e=e.curveSegments),this.parameters={shapes:t,curveSegments:e},this.fromBufferGeometry(new Xs(t,e)),this.mergeVertices()}function Xs(t,f){$r.call(this),this.type="ShapeBufferGeometry",this.parameters={shapes:t,curveSegments:f},f=f||12;var m=[],g=[],v=[],y=[],e=0,b=0;if(!1===Array.isArray(t))r(t);else for(var i=0;i<t.length;i++)r(t[i]),this.addGroup(e,b,i),e+=b,b=0;function r(t){var e,i,r,n=g.length/3,o=t.extractPoints(f),a=o.shape,s=o.holes;if(!1===Os.isClockWise(a))for(a=a.reverse(),e=0,i=s.length;e<i;e++)r=s[e],!0===Os.isClockWise(r)&&(s[e]=r.reverse());var c=Os.triangulateShape(a,s);for(e=0,i=s.length;e<i;e++)r=s[e],a=a.concat(r);for(e=0,i=a.length;e<i;e++){var u=a[e];g.push(u.x,u.y,0),v.push(0,0,1),y.push(u.x,u.y)}for(e=0,i=c.length;e<i;e++){var h=c[e],l=h[0]+n,p=h[1]+n,d=h[2]+n;m.push(l,p,d),b+=3}}this.setIndex(m),this.addAttribute("position",new Ir(g,3)),this.addAttribute("normal",new Ir(v,3)),this.addAttribute("uv",new Ir(y,2))}function qs(t,e){if(e.shapes=[],Array.isArray(t))for(var i=0,r=t.length;i<r;i++){var n=t[i];e.shapes.push(n.uuid)}else e.shapes.push(t.uuid);return e}function Ys(t,e){$r.call(this),this.type="EdgesGeometry",this.parameters={thresholdAngle:e},e=void 0!==e?e:1;var i,r,n,o,a=[],s=Math.cos(Qe.DEG2RAD*e),c=[0,0],u={},h=["a","b","c"];t.isBufferGeometry?(o=new _r).fromBufferGeometry(t):o=t.clone(),o.mergeVertices(),o.computeFaceNormals();for(var l=o.vertices,p=o.faces,d=0,f=p.length;d<f;d++)for(var m=p[d],g=0;g<3;g++)i=m[h[g]],r=m[h[(g+1)%3]],c[0]=Math.min(i,r),c[1]=Math.max(i,r),void 0===u[n=c[0]+","+c[1]]?u[n]={index1:c[0],index2:c[1],face1:d,face2:void 0}:u[n].face2=d;for(n in u){var v=u[n];if(void 0===v.face2||p[v.face1].normal.dot(p[v.face2].normal)<=s){var y=l[v.index1];a.push(y.x,y.y,y.z),y=l[v.index2],a.push(y.x,y.y,y.z)}}this.addAttribute("position",new Ir(a,3))}function Zs(t,e,i,r,n,o,a,s){_r.call(this),this.type="CylinderGeometry",this.parameters={radiusTop:t,radiusBottom:e,height:i,radialSegments:r,heightSegments:n,openEnded:o,thetaStart:a,thetaLength:s},this.fromBufferGeometry(new Ks(t,e,i,r,n,o,a,s)),this.mergeVertices()}function Ks(v,y,b,x,_,t,w,S){$r.call(this),this.type="CylinderBufferGeometry",this.parameters={radiusTop:v,radiusBottom:y,height:b,radialSegments:x,heightSegments:_,openEnded:t,thetaStart:w,thetaLength:S};var A=this;v=void 0!==v?v:1,y=void 0!==y?y:1,b=b||1,x=Math.floor(x)||8,_=Math.floor(_)||1,t=void 0!==t&&t,w=void 0!==w?w:0,S=void 0!==S?S:2*Math.PI;var M=[],E=[],P=[],T=[],C=0,I=[],O=b/2,L=0;function e(t){var e,i,r,n=new ti,o=new ri,a=0,s=!0===t?v:y,c=!0===t?1:-1;for(i=C,e=1;e<=x;e++)E.push(0,O*c,0),P.push(0,c,0),T.push(.5,.5),C++;for(r=C,e=0;e<=x;e++){var u=e/x*S+w,h=Math.cos(u),l=Math.sin(u);o.x=s*l,o.y=O*c,o.z=s*h,E.push(o.x,o.y,o.z),P.push(0,c,0),n.x=.5*h+.5,n.y=.5*l*c+.5,T.push(n.x,n.y),C++}for(e=0;e<x;e++){var p=i+e,d=r+e;!0===t?M.push(d,d+1,p):M.push(d+1,d,p),a+=3}A.addGroup(L,a,!0===t?1:2),L+=a}!function(){var t,e,i=new ri,r=new ri,n=0,o=(y-v)/b;for(e=0;e<=_;e++){var a=[],s=e/_,c=s*(y-v)+v;for(t=0;t<=x;t++){var u=t/x,h=u*S+w,l=Math.sin(h),p=Math.cos(h);r.x=c*l,r.y=-s*b+O,r.z=c*p,E.push(r.x,r.y,r.z),i.set(l,o,p).normalize(),P.push(i.x,i.y,i.z),T.push(u,1-s),a.push(C++)}I.push(a)}for(t=0;t<x;t++)for(e=0;e<_;e++){var d=I[e][t],f=I[e+1][t],m=I[e+1][t+1],g=I[e][t+1];M.push(d,f,g),M.push(f,m,g),n+=6}A.addGroup(L,n,0),L+=n}(),!1===t&&(0<v&&e(!0),0<y&&e(!1)),this.setIndex(M),this.addAttribute("position",new Ir(E,3)),this.addAttribute("normal",new Ir(P,3)),this.addAttribute("uv",new Ir(T,2))}function Js(t,e,i,r,n,o,a){Zs.call(this,0,t,e,i,r,n,o,a),this.type="ConeGeometry",this.parameters={radius:t,height:e,radialSegments:i,heightSegments:r,openEnded:n,thetaStart:o,thetaLength:a}}function Qs(t,e,i,r,n,o,a){Ks.call(this,0,t,e,i,r,n,o,a),this.type="ConeBufferGeometry",this.parameters={radius:t,height:e,radialSegments:i,heightSegments:r,openEnded:n,thetaStart:o,thetaLength:a}}function tc(t,e,i,r){_r.call(this),this.type="CircleGeometry",this.parameters={radius:t,segments:e,thetaStart:i,thetaLength:r},this.fromBufferGeometry(new ec(t,e,i,r)),this.mergeVertices()}function ec(t,e,i,r){$r.call(this),this.type="CircleBufferGeometry",this.parameters={radius:t,segments:e,thetaStart:i,thetaLength:r},t=t||1,e=void 0!==e?Math.max(3,e):8,i=void 0!==i?i:0,r=void 0!==r?r:2*Math.PI;var n,o,a=[],s=[],c=[],u=[],h=new ri,l=new ti;for(s.push(0,0,0),c.push(0,0,1),u.push(.5,.5),o=0,n=3;o<=e;o++,n+=3){var p=i+o/e*r;h.x=t*Math.cos(p),h.y=t*Math.sin(p),s.push(h.x,h.y,h.z),c.push(0,0,1),l.x=(s[n]/t+1)/2,l.y=(s[n+1]/t+1)/2,u.push(l.x,l.y)}for(n=1;n<=e;n++)a.push(n,n+1,0);this.setIndex(a),this.addAttribute("position",new Ir(s,3)),this.addAttribute("normal",new Ir(c,3)),this.addAttribute("uv",new Ir(u,2))}(Fs.prototype=Object.create(_r.prototype)).constructor=Fs,(zs.prototype=Object.create(ks.prototype)).constructor=zs,(Us.prototype=Object.create(_r.prototype)).constructor=Us,(js.prototype=Object.create($r.prototype)).constructor=js,(Gs.prototype=Object.create(_r.prototype)).constructor=Gs,(Vs.prototype=Object.create($r.prototype)).constructor=Vs,(Hs.prototype=Object.create(_r.prototype)).constructor=Hs,($s.prototype=Object.create($r.prototype)).constructor=$s,((Ws.prototype=Object.create(_r.prototype)).constructor=Ws).prototype.toJSON=function(){var t=_r.prototype.toJSON.call(this);return qs(this.parameters.shapes,t)},((Xs.prototype=Object.create($r.prototype)).constructor=Xs).prototype.toJSON=function(){var t=$r.prototype.toJSON.call(this);return qs(this.parameters.shapes,t)},(Ys.prototype=Object.create($r.prototype)).constructor=Ys,(Zs.prototype=Object.create(_r.prototype)).constructor=Zs,(Ks.prototype=Object.create($r.prototype)).constructor=Ks,(Js.prototype=Object.create(Zs.prototype)).constructor=Js,(Qs.prototype=Object.create(Ks.prototype)).constructor=Qs,(tc.prototype=Object.create(_r.prototype)).constructor=tc,(ec.prototype=Object.create($r.prototype)).constructor=ec;var ic=Object.freeze({WireframeGeometry:$a,ParametricGeometry:Wa,ParametricBufferGeometry:Xa,TetrahedronGeometry:Za,TetrahedronBufferGeometry:Ka,OctahedronGeometry:Ja,OctahedronBufferGeometry:Qa,IcosahedronGeometry:ts,IcosahedronBufferGeometry:es,DodecahedronGeometry:is,DodecahedronBufferGeometry:rs,PolyhedronGeometry:qa,PolyhedronBufferGeometry:Ya,TubeGeometry:ns,TubeBufferGeometry:os,TorusKnotGeometry:as,TorusKnotBufferGeometry:ss,TorusGeometry:cs,TorusBufferGeometry:us,TextGeometry:Fs,TextBufferGeometry:zs,SphereGeometry:Us,SphereBufferGeometry:js,RingGeometry:Gs,RingBufferGeometry:Vs,PlaneGeometry:qr,PlaneBufferGeometry:Yr,LatheGeometry:Hs,LatheBufferGeometry:$s,ShapeGeometry:Ws,ShapeBufferGeometry:Xs,ExtrudeGeometry:Ds,ExtrudeBufferGeometry:ks,EdgesGeometry:Ys,ConeGeometry:Js,ConeBufferGeometry:Qs,CylinderGeometry:Zs,CylinderBufferGeometry:Ks,CircleGeometry:tc,CircleBufferGeometry:ec,BoxGeometry:Wr,BoxBufferGeometry:Xr});function rc(t){wn.call(this),this.type="ShadowMaterial",this.color=new ki(0),this.transparent=!0,this.setValues(t)}function nc(t){An.call(this,t),this.type="RawShaderMaterial"}function oc(t){wn.call(this),this.defines={STANDARD:""},this.type="MeshStandardMaterial",this.color=new ki(16777215),this.roughness=.5,this.metalness=.5,this.map=null,this.lightMap=null,this.lightMapIntensity=1,this.aoMap=null,this.aoMapIntensity=1,this.emissive=new ki(0),this.emissiveIntensity=1,this.emissiveMap=null,this.bumpMap=null,this.bumpScale=1,this.normalMap=null,this.normalMapType=Ke,this.normalScale=new ti(1,1),this.displacementMap=null,this.displacementScale=1,this.displacementBias=0,this.roughnessMap=null,this.metalnessMap=null,this.alphaMap=null,this.envMap=null,this.envMapIntensity=1,this.refractionRatio=.98,this.wireframe=!1,this.wireframeLinewidth=1,this.wireframeLinecap="round",this.wireframeLinejoin="round",this.skinning=!1,this.morphTargets=!1,this.morphNormals=!1,this.setValues(t)}function ac(t){oc.call(this),this.defines={PHYSICAL:""},this.type="MeshPhysicalMaterial",this.reflectivity=.5,this.clearCoat=0,this.clearCoatRoughness=0,this.setValues(t)}function sc(t){wn.call(this),this.type="MeshPhongMaterial",this.color=new ki(16777215),this.specular=new ki(1118481),this.shininess=30,this.map=null,this.lightMap=null,this.lightMapIntensity=1,this.aoMap=null,this.aoMapIntensity=1,this.emissive=new ki(0),this.emissiveIntensity=1,this.emissiveMap=null,this.bumpMap=null,this.bumpScale=1,this.normalMap=null,this.normalMapType=Ke,this.normalScale=new ti(1,1),this.displacementMap=null,this.displacementScale=1,this.displacementBias=0,this.specularMap=null,this.alphaMap=null,this.envMap=null,this.combine=Mt,this.reflectivity=1,this.refractionRatio=.98,this.wireframe=!1,this.wireframeLinewidth=1,this.wireframeLinecap="round",this.wireframeLinejoin="round",this.skinning=!1,this.morphTargets=!1,this.morphNormals=!1,this.setValues(t)}function cc(t){sc.call(this),this.defines={TOON:""},this.type="MeshToonMaterial",this.gradientMap=null,this.setValues(t)}function uc(t){wn.call(this),this.type="MeshNormalMaterial",this.bumpMap=null,this.bumpScale=1,this.normalMap=null,this.normalMapType=Ke,this.normalScale=new ti(1,1),this.displacementMap=null,this.displacementScale=1,this.displacementBias=0,this.wireframe=!1,this.wireframeLinewidth=1,this.fog=!1,this.lights=!1,this.skinning=!1,this.morphTargets=!1,this.morphNormals=!1,this.setValues(t)}function hc(t){wn.call(this),this.type="MeshLambertMaterial",this.color=new ki(16777215),this.map=null,this.lightMap=null,this.lightMapIntensity=1,this.aoMap=null,this.aoMapIntensity=1,this.emissive=new ki(0),this.emissiveIntensity=1,this.emissiveMap=null,this.specularMap=null,this.alphaMap=null,this.envMap=null,this.combine=Mt,this.reflectivity=1,this.refractionRatio=.98,this.wireframe=!1,this.wireframeLinewidth=1,this.wireframeLinecap="round",this.wireframeLinejoin="round",this.skinning=!1,this.morphTargets=!1,this.morphNormals=!1,this.setValues(t)}function lc(t){ka.call(this),this.type="LineDashedMaterial",this.scale=1,this.dashSize=3,this.gapSize=1,this.setValues(t)}((rc.prototype=Object.create(wn.prototype)).constructor=rc).prototype.isShadowMaterial=!0,rc.prototype.copy=function(t){return wn.prototype.copy.call(this,t),this.color.copy(t.color),this},((nc.prototype=Object.create(An.prototype)).constructor=nc).prototype.isRawShaderMaterial=!0,((oc.prototype=Object.create(wn.prototype)).constructor=oc).prototype.isMeshStandardMaterial=!0,oc.prototype.copy=function(t){return wn.prototype.copy.call(this,t),this.defines={STANDARD:""},this.color.copy(t.color),this.roughness=t.roughness,this.metalness=t.metalness,this.map=t.map,this.lightMap=t.lightMap,this.lightMapIntensity=t.lightMapIntensity,this.aoMap=t.aoMap,this.aoMapIntensity=t.aoMapIntensity,this.emissive.copy(t.emissive),this.emissiveMap=t.emissiveMap,this.emissiveIntensity=t.emissiveIntensity,this.bumpMap=t.bumpMap,this.bumpScale=t.bumpScale,this.normalMap=t.normalMap,this.normalMapType=t.normalMapType,this.normalScale.copy(t.normalScale),this.displacementMap=t.displacementMap,this.displacementScale=t.displacementScale,this.displacementBias=t.displacementBias,this.roughnessMap=t.roughnessMap,this.metalnessMap=t.metalnessMap,this.alphaMap=t.alphaMap,this.envMap=t.envMap,this.envMapIntensity=t.envMapIntensity,this.refractionRatio=t.refractionRatio,this.wireframe=t.wireframe,this.wireframeLinewidth=t.wireframeLinewidth,this.wireframeLinecap=t.wireframeLinecap,this.wireframeLinejoin=t.wireframeLinejoin,this.skinning=t.skinning,this.morphTargets=t.morphTargets,this.morphNormals=t.morphNormals,this},((ac.prototype=Object.create(oc.prototype)).constructor=ac).prototype.isMeshPhysicalMaterial=!0,ac.prototype.copy=function(t){return oc.prototype.copy.call(this,t),this.defines={PHYSICAL:""},this.reflectivity=t.reflectivity,this.clearCoat=t.clearCoat,this.clearCoatRoughness=t.clearCoatRoughness,this},((sc.prototype=Object.create(wn.prototype)).constructor=sc).prototype.isMeshPhongMaterial=!0,sc.prototype.copy=function(t){return wn.prototype.copy.call(this,t),this.color.copy(t.color),this.specular.copy(t.specular),this.shininess=t.shininess,this.map=t.map,this.lightMap=t.lightMap,this.lightMapIntensity=t.lightMapIntensity,this.aoMap=t.aoMap,this.aoMapIntensity=t.aoMapIntensity,this.emissive.copy(t.emissive),this.emissiveMap=t.emissiveMap,this.emissiveIntensity=t.emissiveIntensity,this.bumpMap=t.bumpMap,this.bumpScale=t.bumpScale,this.normalMap=t.normalMap,this.normalMapType=t.normalMapType,this.normalScale.copy(t.normalScale),this.displacementMap=t.displacementMap,this.displacementScale=t.displacementScale,this.displacementBias=t.displacementBias,this.specularMap=t.specularMap,this.alphaMap=t.alphaMap,this.envMap=t.envMap,this.combine=t.combine,this.reflectivity=t.reflectivity,this.refractionRatio=t.refractionRatio,this.wireframe=t.wireframe,this.wireframeLinewidth=t.wireframeLinewidth,this.wireframeLinecap=t.wireframeLinecap,this.wireframeLinejoin=t.wireframeLinejoin,this.skinning=t.skinning,this.morphTargets=t.morphTargets,this.morphNormals=t.morphNormals,this},((cc.prototype=Object.create(sc.prototype)).constructor=cc).prototype.isMeshToonMaterial=!0,cc.prototype.copy=function(t){return sc.prototype.copy.call(this,t),this.gradientMap=t.gradientMap,this},((uc.prototype=Object.create(wn.prototype)).constructor=uc).prototype.isMeshNormalMaterial=!0,uc.prototype.copy=function(t){return wn.prototype.copy.call(this,t),this.bumpMap=t.bumpMap,this.bumpScale=t.bumpScale,this.normalMap=t.normalMap,this.normalMapType=t.normalMapType,this.normalScale.copy(t.normalScale),this.displacementMap=t.displacementMap,this.displacementScale=t.displacementScale,this.displacementBias=t.displacementBias,this.wireframe=t.wireframe,this.wireframeLinewidth=t.wireframeLinewidth,this.skinning=t.skinning,this.morphTargets=t.morphTargets,this.morphNormals=t.morphNormals,this},((hc.prototype=Object.create(wn.prototype)).constructor=hc).prototype.isMeshLambertMaterial=!0,hc.prototype.copy=function(t){return wn.prototype.copy.call(this,t),this.color.copy(t.color),this.map=t.map,this.lightMap=t.lightMap,this.lightMapIntensity=t.lightMapIntensity,this.aoMap=t.aoMap,this.aoMapIntensity=t.aoMapIntensity,this.emissive.copy(t.emissive),this.emissiveMap=t.emissiveMap,this.emissiveIntensity=t.emissiveIntensity,this.specularMap=t.specularMap,this.alphaMap=t.alphaMap,this.envMap=t.envMap,this.combine=t.combine,this.reflectivity=t.reflectivity,this.refractionRatio=t.refractionRatio,this.wireframe=t.wireframe,this.wireframeLinewidth=t.wireframeLinewidth,this.wireframeLinecap=t.wireframeLinecap,this.wireframeLinejoin=t.wireframeLinejoin,this.skinning=t.skinning,this.morphTargets=t.morphTargets,this.morphNormals=t.morphNormals,this},((lc.prototype=Object.create(ka.prototype)).constructor=lc).prototype.isLineDashedMaterial=!0,lc.prototype.copy=function(t){return ka.prototype.copy.call(this,t),this.scale=t.scale,this.dashSize=t.dashSize,this.gapSize=t.gapSize,this};var pc=Object.freeze({ShadowMaterial:rc,SpriteMaterial:Ca,RawShaderMaterial:nc,ShaderMaterial:An,PointsMaterial:za,MeshPhysicalMaterial:ac,MeshStandardMaterial:oc,MeshPhongMaterial:sc,MeshToonMaterial:cc,MeshNormalMaterial:uc,MeshLambertMaterial:hc,MeshDepthMaterial:pa,MeshDistanceMaterial:da,MeshBasicMaterial:Sn,LineDashedMaterial:lc,LineBasicMaterial:ka,Material:wn}),dc={enabled:!1,files:{},add:function(t,e){!1!==this.enabled&&(this.files[t]=e)},get:function(t){if(!1!==this.enabled)return this.files[t]},remove:function(t){delete this.files[t]},clear:function(){this.files={}}};function fc(t,e,i){var r=this,n=!1,o=0,a=0,s=void 0;this.onStart=void 0,this.onLoad=t,this.onProgress=e,this.onError=i,this.itemStart=function(t){a++,!1===n&&void 0!==r.onStart&&r.onStart(t,o,a),n=!0},this.itemEnd=function(t){o++,void 0!==r.onProgress&&r.onProgress(t,o,a),o===a&&(n=!1,void 0!==r.onLoad&&r.onLoad())},this.itemError=function(t){void 0!==r.onError&&r.onError(t)},this.resolveURL=function(t){return s?s(t):t},this.setURLModifier=function(t){return s=t,this}}var mc=new fc,gc={};function vc(t){this.manager=void 0!==t?t:mc}function yc(t){this.manager=void 0!==t?t:mc}function bc(t){this.manager=void 0!==t?t:mc}function xc(t){this.manager=void 0!==t?t:mc}function _c(){this.type="Curve",this.arcLengthDivisions=200}function wc(t,e,i,r,n,o,a,s){_c.call(this),this.type="EllipseCurve",this.aX=t||0,this.aY=e||0,this.xRadius=i||1,this.yRadius=r||1,this.aStartAngle=n||0,this.aEndAngle=o||2*Math.PI,this.aClockwise=a||!1,this.aRotation=s||0}function Sc(t,e,i,r,n,o){wc.call(this,t,e,i,i,r,n,o),this.type="ArcCurve"}function Ac(){var n=0,o=0,a=0,s=0;function u(t,e,i,r){a=-3*(n=t)+3*e-2*(o=i)-r,s=2*t-2*e+i+r}return{initCatmullRom:function(t,e,i,r,n){u(e,i,n*(i-t),n*(r-e))},initNonuniformCatmullRom:function(t,e,i,r,n,o,a){var s=(e-t)/n-(i-t)/(n+o)+(i-e)/o,c=(i-e)/o-(r-e)/(o+a)+(r-i)/a;u(e,i,s*=o,c*=o)},calc:function(t){var e=t*t;return n+o*t+a*e+s*(e*t)}}}Object.assign(vc.prototype,{load:function(a,t,e,i){void 0===a&&(a=""),void 0!==this.path&&(a=this.path+a),a=this.manager.resolveURL(a);var s=this,r=dc.get(a);if(void 0!==r)return s.manager.itemStart(a),setTimeout(function(){t&&t(r),s.manager.itemEnd(a)},0),r;if(void 0===gc[a]){var n=a.match(/^data:(.*?)(;base64)?,(.*)$/);if(n){var o=n[1],c=!!n[2],u=n[3];u=window.decodeURIComponent(u),c&&(u=window.atob(u));try{var h,l=(this.responseType||"").toLowerCase();switch(l){case"arraybuffer":case"blob":for(var p=new Uint8Array(u.length),d=0;d<u.length;d++)p[d]=u.charCodeAt(d);h="blob"===l?new Blob([p.buffer],{type:o}):p.buffer;break;case"document":var f=new DOMParser;h=f.parseFromString(u,o);break;case"json":h=JSON.parse(u);break;default:h=u}window.setTimeout(function(){t&&t(h),s.manager.itemEnd(a)},0)}catch(t){window.setTimeout(function(){i&&i(t),s.manager.itemEnd(a),s.manager.itemError(a)},0)}}else{gc[a]=[],gc[a].push({onLoad:t,onProgress:e,onError:i});var m=new XMLHttpRequest;for(var g in m.open("GET",a,!0),m.addEventListener("load",function(t){var e=this.response;dc.add(a,e);var i=gc[a];if(delete gc[a],200===this.status||0===this.status){0===this.status&&console.warn("THREE.FileLoader: HTTP Status 0 received.");for(var r=0,n=i.length;r<n;r++){(o=i[r]).onLoad&&o.onLoad(e)}s.manager.itemEnd(a)}else{for(r=0,n=i.length;r<n;r++){var o;(o=i[r]).onError&&o.onError(t)}s.manager.itemEnd(a),s.manager.itemError(a)}},!1),m.addEventListener("progress",function(t){for(var e=gc[a],i=0,r=e.length;i<r;i++){var n=e[i];n.onProgress&&n.onProgress(t)}},!1),m.addEventListener("error",function(t){var e=gc[a];delete gc[a];for(var i=0,r=e.length;i<r;i++){var n=e[i];n.onError&&n.onError(t)}s.manager.itemEnd(a),s.manager.itemError(a)},!1),void 0!==this.responseType&&(m.responseType=this.responseType),void 0!==this.withCredentials&&(m.withCredentials=this.withCredentials),m.overrideMimeType&&m.overrideMimeType(void 0!==this.mimeType?this.mimeType:"text/plain"),this.requestHeader)m.setRequestHeader(g,this.requestHeader[g]);m.send(null)}return s.manager.itemStart(a),m}gc[a].push({onLoad:t,onProgress:e,onError:i})},setPath:function(t){return this.path=t,this},setResponseType:function(t){return this.responseType=t,this},setWithCredentials:function(t){return this.withCredentials=t,this},setMimeType:function(t){return this.mimeType=t,this},setRequestHeader:function(t){return this.requestHeader=t,this}}),Object.assign(function(t){this.manager=void 0!==t?t:mc,this._parser=null}.prototype,{load:function(t,o,e,r){var a=this,s=[],c=new Ga;c.image=s;var n=new vc(this.manager);function i(i){n.load(t[i],function(t){var e=a._parser(t,!0);s[i]={width:e.width,height:e.height,format:e.format,mipmaps:e.mipmaps},6===(u+=1)&&(1===e.mipmapCount&&(c.minFilter=Wt),c.format=e.format,c.needsUpdate=!0,o&&o(c))},e,r)}if(n.setPath(this.path),n.setResponseType("arraybuffer"),Array.isArray(t))for(var u=0,h=0,l=t.length;h<l;++h)i(h);else n.load(t,function(t){var e=a._parser(t,!0);if(e.isCubemap)for(var i=e.mipmaps.length/e.mipmapCount,r=0;r<i;r++){s[r]={mipmaps:[]};for(var n=0;n<e.mipmapCount;n++)s[r].mipmaps.push(e.mipmaps[r*e.mipmapCount+n]),s[r].format=e.format,s[r].width=e.width,s[r].height=e.height}else c.image.width=e.width,c.image.height=e.height,c.mipmaps=e.mipmaps;1===e.mipmapCount&&(c.minFilter=Wt),c.format=e.format,c.needsUpdate=!0,o&&o(c)},e,r);return c},setPath:function(t){return this.path=t,this}}),Object.assign(function(t){this.manager=void 0!==t?t:mc,this._parser=null}.prototype,{load:function(t,i,e,r){var n=this,o=new Ei,a=new vc(this.manager);return a.setResponseType("arraybuffer"),a.load(t,function(t){var e=n._parser(t);e&&(void 0!==e.image?o.image=e.image:void 0!==e.data&&(o.image.width=e.width,o.image.height=e.height,o.image.data=e.data),o.wrapS=void 0!==e.wrapS?e.wrapS:jt,o.wrapT=void 0!==e.wrapT?e.wrapT:jt,o.magFilter=void 0!==e.magFilter?e.magFilter:Wt,o.minFilter=void 0!==e.minFilter?e.minFilter:qt,o.anisotropy=void 0!==e.anisotropy?e.anisotropy:1,void 0!==e.format&&(o.format=e.format),void 0!==e.type&&(o.type=e.type),void 0!==e.mipmaps&&(o.mipmaps=e.mipmaps),1===e.mipmapCount&&(o.minFilter=Wt),o.needsUpdate=!0,i&&i(o,e))},e,r),o}}),Object.assign(yc.prototype,{crossOrigin:"anonymous",load:function(e,t,i,r){void 0===e&&(e=""),void 0!==this.path&&(e=this.path+e),e=this.manager.resolveURL(e);var n=this,o=dc.get(e);if(void 0!==o)return n.manager.itemStart(e),setTimeout(function(){t&&t(o),n.manager.itemEnd(e)},0),o;var a=document.createElementNS("http://www.w3.org/1999/xhtml","img");function s(){a.removeEventListener("load",s,!1),a.removeEventListener("error",c,!1),dc.add(e,this),t&&t(this),n.manager.itemEnd(e)}function c(t){a.removeEventListener("load",s,!1),a.removeEventListener("error",c,!1),r&&r(t),n.manager.itemEnd(e),n.manager.itemError(e)}return a.addEventListener("load",s,!1),a.addEventListener("error",c,!1),"data:"!==e.substr(0,5)&&void 0!==this.crossOrigin&&(a.crossOrigin=this.crossOrigin),n.manager.itemStart(e),a.src=e,a},setCrossOrigin:function(t){return this.crossOrigin=t,this},setPath:function(t){return this.path=t,this}}),Object.assign(bc.prototype,{crossOrigin:"anonymous",load:function(t,i,e,r){var n=new zn,o=new yc(this.manager);o.setCrossOrigin(this.crossOrigin),o.setPath(this.path);var a=0;function s(e){o.load(t[e],function(t){n.images[e]=t,6===++a&&(n.needsUpdate=!0,i&&i(n))},void 0,r)}for(var c=0;c<t.length;++c)s(c);return n},setCrossOrigin:function(t){return this.crossOrigin=t,this},setPath:function(t){return this.path=t,this}}),Object.assign(xc.prototype,{crossOrigin:"anonymous",load:function(i,r,t,e){var n=new wi,o=new yc(this.manager);return o.setCrossOrigin(this.crossOrigin),o.setPath(this.path),o.load(i,function(t){n.image=t;var e=0<i.search(/\.(jpg|jpeg)$/)||0===i.search(/^data\:image\/jpeg/);n.format=e?ce:ue,n.needsUpdate=!0,void 0!==r&&r(n)},t,e),n},setCrossOrigin:function(t){return this.crossOrigin=t,this},setPath:function(t){return this.path=t,this}}),Object.assign(_c.prototype,{getPoint:function(){return console.warn("THREE.Curve: .getPoint() not implemented."),null},getPointAt:function(t,e){var i=this.getUtoTmapping(t);return this.getPoint(i,e)},getPoints:function(t){void 0===t&&(t=5);for(var e=[],i=0;i<=t;i++)e.push(this.getPoint(i/t));return e},getSpacedPoints:function(t){void 0===t&&(t=5);for(var e=[],i=0;i<=t;i++)e.push(this.getPointAt(i/t));return e},getLength:function(){var t=this.getLengths();return t[t.length-1]},getLengths:function(t){if(void 0===t&&(t=this.arcLengthDivisions),this.cacheArcLengths&&this.cacheArcLengths.length===t+1&&!this.needsUpdate)return this.cacheArcLengths;this.needsUpdate=!1;var e,i,r=[],n=this.getPoint(0),o=0;for(r.push(0),i=1;i<=t;i++)o+=(e=this.getPoint(i/t)).distanceTo(n),r.push(o),n=e;return this.cacheArcLengths=r},updateArcLengths:function(){this.needsUpdate=!0,this.getLengths()},getUtoTmapping:function(t,e){var i,r=this.getLengths(),n=0,o=r.length;i=e||t*r[o-1];for(var a,s=0,c=o-1;s<=c;)if((a=r[n=Math.floor(s+(c-s)/2)]-i)<0)s=n+1;else{if(!(0<a)){c=n;break}c=n-1}if(r[n=c]===i)return n/(o-1);var u=r[n];return(n+(i-u)/(r[n+1]-u))/(o-1)},getTangent:function(t){var e=t-1e-4,i=t+1e-4;e<0&&(e=0),1<i&&(i=1);var r=this.getPoint(e);return this.getPoint(i).clone().sub(r).normalize()},getTangentAt:function(t){var e=this.getUtoTmapping(t);return this.getTangent(e)},computeFrenetFrames:function(t,e){var i,r,n,o=new ri,a=[],s=[],c=[],u=new ri,h=new ei;for(i=0;i<=t;i++)r=i/t,a[i]=this.getTangentAt(r),a[i].normalize();s[0]=new ri,c[0]=new ri;var l=Number.MAX_VALUE,p=Math.abs(a[0].x),d=Math.abs(a[0].y),f=Math.abs(a[0].z);for(p<=l&&(l=p,o.set(1,0,0)),d<=l&&(l=d,o.set(0,1,0)),f<=l&&o.set(0,0,1),u.crossVectors(a[0],o).normalize(),s[0].crossVectors(a[0],u),c[0].crossVectors(a[0],s[0]),i=1;i<=t;i++)s[i]=s[i-1].clone(),c[i]=c[i-1].clone(),u.crossVectors(a[i-1],a[i]),u.length()>Number.EPSILON&&(u.normalize(),n=Math.acos(Qe.clamp(a[i-1].dot(a[i]),-1,1)),s[i].applyMatrix4(h.makeRotationAxis(u,n))),c[i].crossVectors(a[i],s[i]);if(!0===e)for(n=Math.acos(Qe.clamp(s[0].dot(s[t]),-1,1)),n/=t,0<a[0].dot(u.crossVectors(s[0],s[t]))&&(n=-n),i=1;i<=t;i++)s[i].applyMatrix4(h.makeRotationAxis(a[i],n*i)),c[i].crossVectors(a[i],s[i]);return{tangents:a,normals:s,binormals:c}},clone:function(){return(new this.constructor).copy(this)},copy:function(t){return this.arcLengthDivisions=t.arcLengthDivisions,this},toJSON:function(){var t={metadata:{version:4.5,type:"Curve",generator:"Curve.toJSON"}};return t.arcLengthDivisions=this.arcLengthDivisions,t.type=this.type,t},fromJSON:function(t){return this.arcLengthDivisions=t.arcLengthDivisions,this}}),((wc.prototype=Object.create(_c.prototype)).constructor=wc).prototype.isEllipseCurve=!0,wc.prototype.getPoint=function(t,e){for(var i=e||new ti,r=2*Math.PI,n=this.aEndAngle-this.aStartAngle,o=Math.abs(n)<Number.EPSILON;n<0;)n+=r;for(;r<n;)n-=r;n<Number.EPSILON&&(n=o?0:r),!0!==this.aClockwise||o||(n===r?n=-r:n-=r);var a=this.aStartAngle+t*n,s=this.aX+this.xRadius*Math.cos(a),c=this.aY+this.yRadius*Math.sin(a);if(0!==this.aRotation){var u=Math.cos(this.aRotation),h=Math.sin(this.aRotation),l=s-this.aX,p=c-this.aY;s=l*u-p*h+this.aX,c=l*h+p*u+this.aY}return i.set(s,c)},wc.prototype.copy=function(t){return _c.prototype.copy.call(this,t),this.aX=t.aX,this.aY=t.aY,this.xRadius=t.xRadius,this.yRadius=t.yRadius,this.aStartAngle=t.aStartAngle,this.aEndAngle=t.aEndAngle,this.aClockwise=t.aClockwise,this.aRotation=t.aRotation,this},wc.prototype.toJSON=function(){var t=_c.prototype.toJSON.call(this);return t.aX=this.aX,t.aY=this.aY,t.xRadius=this.xRadius,t.yRadius=this.yRadius,t.aStartAngle=this.aStartAngle,t.aEndAngle=this.aEndAngle,t.aClockwise=this.aClockwise,t.aRotation=this.aRotation,t},wc.prototype.fromJSON=function(t){return _c.prototype.fromJSON.call(this,t),this.aX=t.aX,this.aY=t.aY,this.xRadius=t.xRadius,this.yRadius=t.yRadius,this.aStartAngle=t.aStartAngle,this.aEndAngle=t.aEndAngle,this.aClockwise=t.aClockwise,this.aRotation=t.aRotation,this},((Sc.prototype=Object.create(wc.prototype)).constructor=Sc).prototype.isArcCurve=!0;var Mc=new ri,Ec=new Ac,Pc=new Ac,Tc=new Ac;func
[truncated: 910,872 more chars]
