# Supplementary material for: CoVM2: Molecular Biological Data Integration of SARS-CoV-2 Proteins in a Macro-to-Micro Method
Source: Biomolecules. 2022 Aug 2;12(8):1067. doi: 10.3390/biom12081067 (PMC9405999; doi:10.3390/biom12081067)
Supplement: Supplementary file 1 [file biomolecules-12-01067-s001.zip › prodigy_results/ACE2_soba1/7wbp.pdb]

ATOM      1  N   SER A  19     -30.892  51.923   2.810  1.00 66.96           N  
ATOM      2  CA  SER A  19     -30.331  50.656   2.359  1.00 72.77           C  
ATOM      3  C   SER A  19     -30.162  50.675   0.843  1.00 76.79           C  
ATOM      4  O   SER A  19     -31.063  51.084   0.112  1.00 73.78           O  
ATOM      5  CB  SER A  19     -31.218  49.482   2.787  1.00 71.44           C  
ATOM      6  OG  SER A  19     -32.480  49.533   2.145  1.00 73.04           O  
ATOM      7  N   THR A  20     -28.998  50.243   0.372  1.00 80.28           N  
ATOM      8  CA  THR A  20     -28.719  50.297  -1.052  1.00 76.04           C  
ATOM      9  C   THR A  20     -29.539  49.257  -1.812  1.00 72.97           C  
ATOM     10  O   THR A  20     -30.212  48.397  -1.236  1.00 71.10           O  
ATOM     11  CB  THR A  20     -27.234  50.076  -1.320  1.00 72.08           C  
ATOM     12  OG1 THR A  20     -26.883  48.737  -0.949  1.00 72.64           O  
ATOM     13  CG2 THR A  20     -26.398  51.065  -0.534  1.00 77.03           C  
ATOM     14  N   ILE A  21     -29.467  49.357  -3.141  1.00 76.17           N  
ATOM     15  CA  ILE A  21     -30.159  48.419  -4.016  1.00 74.70           C  
ATOM     16  C   ILE A  21     -29.429  47.081  -4.067  1.00 75.18           C  
ATOM     17  O   ILE A  21     -30.052  46.035  -4.292  1.00 68.74           O  
ATOM     18  CB  ILE A  21     -30.321  49.052  -5.413  1.00 70.57           C  
ATOM     19  CG1 ILE A  21     -31.210  48.192  -6.318  1.00 72.07           C  
ATOM     20  CG2 ILE A  21     -28.963  49.327  -6.045  1.00 72.52           C  
ATOM     21  CD1 ILE A  21     -32.680  48.262  -5.980  1.00 78.55           C  
ATOM     22  N   GLU A  22     -28.110  47.080  -3.853  1.00 82.37           N  
ATOM     23  CA  GLU A  22     -27.383  45.818  -3.763  1.00 77.38           C  
ATOM     24  C   GLU A  22     -27.776  45.053  -2.503  1.00 73.22           C  
ATOM     25  O   GLU A  22     -27.988  43.835  -2.549  1.00 65.28           O  
ATOM     26  CB  GLU A  22     -25.875  46.074  -3.792  1.00 76.88           C  
ATOM     27  CG  GLU A  22     -25.025  44.875  -3.388  1.00 76.90           C  
ATOM     28  CD  GLU A  22     -23.551  45.064  -3.700  1.00 82.35           C  
ATOM     29  OE1 GLU A  22     -23.229  45.521  -4.816  1.00 75.76           O  
ATOM     30  OE2 GLU A  22     -22.711  44.744  -2.832  1.00 88.06           O  
ATOM     31  N   GLU A  23     -27.891  45.754  -1.371  1.00 72.72           N  
ATOM     32  CA  GLU A  23     -28.326  45.110  -0.136  1.00 67.63           C  
ATOM     33  C   GLU A  23     -29.769  44.635  -0.226  1.00 65.72           C  
ATOM     34  O   GLU A  23     -30.121  43.611   0.372  1.00 62.17           O  
ATOM     35  CB  GLU A  23     -28.154  46.063   1.045  1.00 66.27           C  
ATOM     36  CG  GLU A  23     -26.710  46.424   1.346  1.00 78.57           C  
ATOM     37  CD  GLU A  23     -26.587  47.598   2.297  1.00 82.30           C  
ATOM     38  OE1 GLU A  23     -27.541  48.402   2.379  1.00 72.77           O  
ATOM     39  OE2 GLU A  23     -25.539  47.708   2.970  1.00 84.81           O  
ATOM     40  N   GLN A  24     -30.617  45.361  -0.960  1.00 61.88           N  
ATOM     41  CA  GLN A  24     -31.972  44.880  -1.211  1.00 67.31           C  
ATOM     42  C   GLN A  24     -31.949  43.609  -2.049  1.00 70.16           C  
ATOM     43  O   GLN A  24     -32.760  42.700  -1.836  1.00 68.77           O  
ATOM     44  CB  GLN A  24     -32.797  45.965  -1.905  1.00 63.39           C  
ATOM     45  CG  GLN A  24     -33.512  46.921  -0.961  1.00 66.02           C  
ATOM     46  CD  GLN A  24     -33.814  48.261  -1.610  1.00 74.23           C  
ATOM     47  OE1 GLN A  24     -34.750  48.389  -2.400  1.00 73.09           O  
ATOM     48  NE2 GLN A  24     -33.006  49.265  -1.290  1.00 76.88           N  
ATOM     49  N   ALA A  25     -31.019  43.525  -3.004  1.00 67.99           N  
ATOM     50  CA  ALA A  25     -30.925  42.334  -3.840  1.00 63.28           C  
ATOM     51  C   ALA A  25     -30.401  41.143  -3.050  1.00 58.20           C  
ATOM     52  O   ALA A  25     -30.897  40.022  -3.210  1.00 56.91           O  
ATOM     53  CB  ALA A  25     -30.038  42.610  -5.054  1.00 63.03           C  
ATOM     54  N   LYS A  26     -29.399  41.366  -2.195  1.00 56.82           N  
ATOM     55  CA  LYS A  26     -28.893  40.292  -1.346  1.00 53.63           C  
ATOM     56  C   LYS A  26     -30.005  39.723  -0.474  1.00 56.70           C  
ATOM     57  O   LYS A  26     -30.171  38.504  -0.373  1.00 60.45           O  
ATOM     58  CB  LYS A  26     -27.738  40.801  -0.479  1.00 53.85           C  
ATOM     59  CG  LYS A  26     -26.446  41.035  -1.238  1.00 67.57           C  
ATOM     60  CD  LYS A  26     -25.316  41.471  -0.312  1.00 73.71           C  
ATOM     61  CE  LYS A  26     -24.015  41.666  -1.083  1.00 75.94           C  
ATOM     62  NZ  LYS A  26     -22.899  42.148  -0.222  1.00 71.54           N  
ATOM     63  N   THR A  27     -30.793  40.603   0.149  1.00 57.54           N  
ATOM     64  CA  THR A  27     -31.898  40.150   0.988  1.00 58.41           C  
ATOM     65  C   THR A  27     -32.965  39.440   0.162  1.00 52.30           C  
ATOM     66  O   THR A  27     -33.507  38.413   0.588  1.00 51.27           O  
ATOM     67  CB  THR A  27     -32.507  41.333   1.743  1.00 59.84           C  
ATOM     68  OG1 THR A  27     -31.488  41.980   2.514  1.00 59.42           O  
ATOM     69  CG2 THR A  27     -33.611  40.858   2.670  1.00 59.05           C  
ATOM     70  N   PHE A  28     -33.282  39.973  -1.021  1.00 58.00           N  
ATOM     71  CA  PHE A  28     -34.243  39.304  -1.893  1.00 58.68           C  
ATOM     72  C   PHE A  28     -33.759  37.911  -2.273  1.00 56.75           C  
ATOM     73  O   PHE A  28     -34.530  36.943  -2.240  1.00 52.22           O  
ATOM     74  CB  PHE A  28     -34.496  40.133  -3.150  1.00 60.66           C  
ATOM     75  CG  PHE A  28     -35.170  39.359  -4.249  1.00 55.44           C  
ATOM     76  CD1 PHE A  28     -36.532  39.115  -4.207  1.00 56.86           C  
ATOM     77  CD2 PHE A  28     -34.436  38.862  -5.319  1.00 56.69           C  
ATOM     78  CE1 PHE A  28     -37.153  38.395  -5.211  1.00 59.47           C  
ATOM     79  CE2 PHE A  28     -35.050  38.140  -6.325  1.00 52.18           C  
ATOM     80  CZ  PHE A  28     -36.409  37.907  -6.272  1.00 56.54           C  
ATOM     81  N   LEU A  29     -32.484  37.793  -2.654  1.00 57.64           N  
ATOM     82  CA  LEU A  29     -31.942  36.489  -3.020  1.00 56.38           C  
ATOM     83  C   LEU A  29     -31.986  35.521  -1.843  1.00 53.05           C  
ATOM     84  O   LEU A  29     -32.228  34.323  -2.029  1.00 50.64           O  
ATOM     85  CB  LEU A  29     -30.510  36.642  -3.537  1.00 55.08           C  
ATOM     86  CG  LEU A  29     -30.330  37.314  -4.900  1.00 52.12           C  
ATOM     87  CD1 LEU A  29     -28.856  37.518  -5.210  1.00 51.52           C  
ATOM     88  CD2 LEU A  29     -31.003  36.496  -5.985  1.00 53.79           C  
ATOM     89  N   ASP A  30     -31.754  36.024  -0.626  1.00 52.53           N  
ATOM     90  CA  ASP A  30     -31.861  35.185   0.565  1.00 54.60           C  
ATOM     91  C   ASP A  30     -33.244  34.555   0.667  1.00 55.42           C  
ATOM     92  O   ASP A  30     -33.377  33.347   0.899  1.00 53.55           O  
ATOM     93  CB  ASP A  30     -31.561  36.005   1.822  1.00 57.48           C  
ATOM     94  CG  ASP A  30     -30.089  36.034   2.168  1.00 63.92           C  
ATOM     95  OD1 ASP A  30     -29.382  35.060   1.835  1.00 60.80           O  
ATOM     96  OD2 ASP A  30     -29.647  37.024   2.789  1.00 67.50           O  
ATOM     97  N   LYS A  31     -34.292  35.365   0.499  1.00 55.53           N  
ATOM     98  CA  LYS A  31     -35.648  34.829   0.538  1.00 52.84           C  
ATOM     99  C   LYS A  31     -35.902  33.882  -0.627  1.00 55.39           C  
ATOM    100  O   LYS A  31     -36.548  32.841  -0.454  1.00 52.72           O  
ATOM    101  CB  LYS A  31     -36.665  35.973   0.551  1.00 55.53           C  
ATOM    102  CG  LYS A  31     -38.122  35.538   0.454  1.00 59.19           C  
ATOM    103  CD  LYS A  31     -38.912  36.445  -0.481  1.00 60.81           C  
ATOM    104  CE  LYS A  31     -38.728  36.092  -1.945  1.00 67.22           C  
ATOM    105  NZ  LYS A  31     -39.658  36.901  -2.786  1.00 63.40           N  
ATOM    106  N   PHE A  32     -35.397  34.213  -1.819  1.00 65.54           N  
ATOM    107  CA  PHE A  32     -35.608  33.320  -2.951  1.00 56.83           C  
ATOM    108  C   PHE A  32     -34.951  31.969  -2.709  1.00 54.09           C  
ATOM    109  O   PHE A  32     -35.538  30.925  -3.013  1.00 54.91           O  
ATOM    110  CB  PHE A  32     -35.069  33.923  -4.247  1.00 56.60           C  
ATOM    111  CG  PHE A  32     -35.042  32.940  -5.385  1.00 54.98           C  
ATOM    112  CD1 PHE A  32     -36.175  32.737  -6.153  1.00 52.49           C  
ATOM    113  CD2 PHE A  32     -33.911  32.181  -5.654  1.00 51.52           C  
ATOM    114  CE1 PHE A  32     -36.176  31.822  -7.189  1.00 52.01           C  
ATOM    115  CE2 PHE A  32     -33.908  31.258  -6.684  1.00 50.41           C  
ATOM    116  CZ  PHE A  32     -35.042  31.081  -7.455  1.00 50.87           C  
ATOM    117  N   ASN A  33     -33.723  31.972  -2.179  1.00 56.79           N  
ATOM    118  CA  ASN A  33     -32.985  30.727  -1.987  1.00 48.94           C  
ATOM    119  C   ASN A  33     -33.750  29.752  -1.104  1.00 55.02           C  
ATOM    120  O   ASN A  33     -33.775  28.547  -1.379  1.00 58.71           O  
ATOM    121  CB  ASN A  33     -31.599  31.014  -1.402  1.00 44.89           C  
ATOM    122  CG  ASN A  33     -30.688  31.715  -2.384  1.00 47.56           C  
ATOM    123  OD1 ASN A  33     -30.736  31.474  -3.588  1.00 66.31           O  
ATOM    124  ND2 ASN A  33     -29.839  32.593  -1.865  1.00 51.54           N  
ATOM    125  N   HIS A  34     -34.399  30.257  -0.056  1.00 53.98           N  
ATOM    126  CA  HIS A  34     -35.186  29.387   0.814  1.00 53.66           C  
ATOM    127  C   HIS A  34     -36.431  28.855   0.105  1.00 57.08           C  
ATOM    128  O   HIS A  34     -36.682  27.641   0.073  1.00 58.86           O  
ATOM    129  CB  HIS A  34     -35.577  30.125   2.091  1.00 54.76           C  
ATOM    130  CG  HIS A  34     -36.403  29.298   3.020  1.00 68.80           C  
ATOM    131  ND1 HIS A  34     -35.874  28.656   4.117  1.00 72.81           N  
ATOM    132  CD2 HIS A  34     -37.722  29.002   3.008  1.00 63.19           C  
ATOM    133  CE1 HIS A  34     -36.829  27.988   4.735  1.00 59.03           C  
ATOM    134  NE2 HIS A  34     -37.960  28.184   4.084  1.00 61.39           N  
ATOM    135  N   GLU A  35     -37.241  29.754  -0.449  1.00 57.75           N  
ATOM    136  CA  GLU A  35     -38.487  29.330  -1.077  1.00 56.95           C  
ATOM    137  C   GLU A  35     -38.213  28.402  -2.254  1.00 55.94           C  
ATOM    138  O   GLU A  35     -38.902  27.391  -2.428  1.00 59.73           O  
ATOM    139  CB  GLU A  35     -39.282  30.557  -1.517  1.00 57.11           C  
ATOM    140  CG  GLU A  35     -39.615  31.507  -0.378  1.00 68.22           C  
ATOM    141  CD  GLU A  35     -40.895  32.289  -0.610  1.00 76.83           C  
ATOM    142  OE1 GLU A  35     -41.730  31.859  -1.436  1.00 78.39           O  
ATOM    143  OE2 GLU A  35     -41.059  33.348   0.031  1.00 74.05           O  
ATOM    144  N   ALA A  36     -37.191  28.714  -3.055  1.00 51.28           N  
ATOM    145  CA  ALA A  36     -36.883  27.888  -4.216  1.00 50.56           C  
ATOM    146  C   ALA A  36     -36.389  26.504  -3.810  1.00 52.33           C  
ATOM    147  O   ALA A  36     -36.735  25.508  -4.454  1.00 48.03           O  
ATOM    148  CB  ALA A  36     -35.849  28.581  -5.102  1.00 46.94           C  
ATOM    149  N   GLU A  37     -35.581  26.416  -2.750  1.00 53.62           N  
ATOM    150  CA  GLU A  37     -35.024  25.124  -2.356  1.00 46.68           C  
ATOM    151  C   GLU A  37     -36.121  24.151  -1.942  1.00 47.25           C  
ATOM    152  O   GLU A  37     -36.072  22.963  -2.285  1.00 47.45           O  
ATOM    153  CB  GLU A  37     -34.012  25.312  -1.225  1.00 46.15           C  
ATOM    154  CG  GLU A  37     -33.191  24.074  -0.890  1.00 63.62           C  
ATOM    155  CD  GLU A  37     -31.747  24.422  -0.581  1.00 67.41           C  
ATOM    156  OE1 GLU A  37     -31.416  25.626  -0.617  1.00 49.56           O  
ATOM    157  OE2 GLU A  37     -30.948  23.502  -0.295  1.00 65.19           O  
ATOM    158  N   ASP A  38     -37.128  24.641  -1.219  1.00 51.51           N  
ATOM    159  CA  ASP A  38     -38.224  23.779  -0.794  1.00 52.78           C  
ATOM    160  C   ASP A  38     -39.128  23.414  -1.966  1.00 53.10           C  
ATOM    161  O   ASP A  38     -39.438  22.236  -2.175  1.00 49.32           O  
ATOM    162  CB  ASP A  38     -39.016  24.460   0.322  1.00 48.44           C  
ATOM    163  CG  ASP A  38     -40.259  23.685   0.720  1.00 55.63           C  
ATOM    164  OD1 ASP A  38     -40.171  22.450   0.899  1.00 62.81           O  
ATOM    165  OD2 ASP A  38     -41.324  24.321   0.872  1.00 56.89           O  
ATOM    166  N   LEU A  39     -39.554  24.411  -2.749  1.00 53.37           N  
ATOM    167  CA  LEU A  39     -40.454  24.137  -3.867  1.00 53.20           C  
ATOM    168  C   LEU A  39     -39.788  23.257  -4.916  1.00 54.15           C  
ATOM    169  O   LEU A  39     -40.437  22.385  -5.506  1.00 48.62           O  
ATOM    170  CB  LEU A  39     -40.941  25.443  -4.498  1.00 49.93           C  
ATOM    171  CG  LEU A  39     -42.252  26.014  -3.954  1.00 52.11           C  
ATOM    172  CD1 LEU A  39     -42.455  27.443  -4.428  1.00 52.08           C  
ATOM    173  CD2 LEU A  39     -43.431  25.136  -4.351  1.00 53.54           C  
ATOM    174  N   PHE A  40     -38.494  23.468  -5.168  1.00 53.83           N  
ATOM    175  CA  PHE A  40     -37.792  22.623  -6.129  1.00 50.90           C  
ATOM    176  C   PHE A  40     -37.741  21.180  -5.643  1.00 47.06           C  
ATOM    177  O   PHE A  40     -37.914  20.245  -6.433  1.00 48.00           O  
ATOM    178  CB  PHE A  40     -36.380  23.157  -6.375  1.00 54.70           C  
ATOM    179  CG  PHE A  40     -35.549  22.287  -7.274  1.00 48.08           C  
ATOM    180  CD1 PHE A  40     -35.700  22.353  -8.649  1.00 44.20           C  
ATOM    181  CD2 PHE A  40     -34.621  21.403  -6.749  1.00 46.55           C  
ATOM    182  CE1 PHE A  40     -34.938  21.560  -9.486  1.00 43.49           C  
ATOM    183  CE2 PHE A  40     -33.859  20.605  -7.579  1.00 46.28           C  
ATOM    184  CZ  PHE A  40     -34.018  20.683  -8.951  1.00 45.98           C  
ATOM    185  N   TYR A  41     -37.517  20.982  -4.341  1.00 47.55           N  
ATOM    186  CA  TYR A  41     -37.467  19.629  -3.798  1.00 48.50           C  
ATOM    187  C   TYR A  41     -38.796  18.910  -3.982  1.00 47.53           C  
ATOM    188  O   TYR A  41     -38.824  17.720  -4.316  1.00 46.31           O  
ATOM    189  CB  TYR A  41     -37.074  19.668  -2.321  1.00 44.66           C  
ATOM    190  CG  TYR A  41     -36.818  18.300  -1.738  1.00 50.95           C  
ATOM    191  CD1 TYR A  41     -37.870  17.507  -1.291  1.00 46.13           C  
ATOM    192  CD2 TYR A  41     -35.531  17.790  -1.653  1.00 52.17           C  
ATOM    193  CE1 TYR A  41     -37.649  16.253  -0.770  1.00 46.55           C  
ATOM    194  CE2 TYR A  41     -35.299  16.536  -1.130  1.00 48.96           C  
ATOM    195  CZ  TYR A  41     -36.362  15.771  -0.691  1.00 45.64           C  
ATOM    196  OH  TYR A  41     -36.141  14.519  -0.169  1.00 46.18           O  
ATOM    197  N   GLN A  42     -39.909  19.611  -3.751  1.00 53.29           N  
ATOM    198  CA  GLN A  42     -41.221  18.993  -3.913  1.00 51.75           C  
ATOM    199  C   GLN A  42     -41.432  18.521  -5.345  1.00 56.43           C  
ATOM    200  O   GLN A  42     -42.009  17.453  -5.577  1.00 52.97           O  
ATOM    201  CB  GLN A  42     -42.320  19.976  -3.519  1.00 50.68           C  
ATOM    202  CG  GLN A  42     -42.216  20.531  -2.115  1.00 52.47           C  
ATOM    203  CD  GLN A  42     -43.504  21.198  -1.679  1.00 61.46           C  
ATOM    204  OE1 GLN A  42     -43.514  22.367  -1.291  1.00 69.09           O  
ATOM    205  NE2 GLN A  42     -44.601  20.454  -1.738  1.00 60.48           N  
ATOM    206  N   SER A  43     -40.975  19.308  -6.320  1.00 52.40           N  
ATOM    207  CA  SER A  43     -41.160  18.930  -7.715  1.00 52.54           C  
ATOM    208  C   SER A  43     -40.237  17.782  -8.103  1.00 55.46           C  
ATOM    209  O   SER A  43     -40.656  16.850  -8.799  1.00 55.85           O  
ATOM    210  CB  SER A  43     -40.931  20.138  -8.623  1.00 50.77           C  
ATOM    211  OG  SER A  43     -41.016  19.771  -9.988  1.00 55.74           O  
ATOM    212  N   SER A  44     -38.980  17.827  -7.654  1.00 50.29           N  
ATOM    213  CA  SER A  44     -38.039  16.757  -7.969  1.00 46.61           C  
ATOM    214  C   SER A  44     -38.495  15.432  -7.369  1.00 50.47           C  
ATOM    215  O   SER A  44     -38.474  14.394  -8.041  1.00 50.54           O  
ATOM    216  CB  SER A  44     -36.640  17.124  -7.467  1.00 45.47           C  
ATOM    217  OG  SER A  44     -36.253  18.415  -7.908  1.00 55.41           O  
ATOM    218  N   LEU A  45     -38.910  15.448  -6.098  1.00 55.35           N  
ATOM    219  CA  LEU A  45     -39.393  14.224  -5.466  1.00 54.28           C  
ATOM    220  C   LEU A  45     -40.639  13.699  -6.167  1.00 54.35           C  
ATOM    221  O   LEU A  45     -40.743  12.498  -6.446  1.00 64.01           O  
ATOM    222  CB  LEU A  45     -39.674  14.474  -3.985  1.00 57.94           C  
ATOM    223  CG  LEU A  45     -40.138  13.261  -3.175  1.00 50.41           C  
ATOM    224  CD1 LEU A  45     -39.152  12.129  -3.342  1.00 50.19           C  
ATOM    225  CD2 LEU A  45     -40.304  13.618  -1.705  1.00 62.57           C  
ATOM    226  N   ALA A  46     -41.595  14.585  -6.458  1.00 57.26           N  
ATOM    227  CA  ALA A  46     -42.779  14.178  -7.208  1.00 58.25           C  
ATOM    228  C   ALA A  46     -42.404  13.647  -8.588  1.00 57.08           C  
ATOM    229  O   ALA A  46     -43.011  12.685  -9.075  1.00 59.15           O  
ATOM    230  CB  ALA A  46     -43.759  15.346  -7.321  1.00 57.05           C  
ATOM    231  N   SER A  47     -41.402  14.253  -9.233  1.00 60.90           N  
ATOM    232  CA  SER A  47     -40.926  13.733 -10.514  1.00 55.05           C  
ATOM    233  C   SER A  47     -40.263  12.372 -10.341  1.00 54.26           C  
ATOM    234  O   SER A  47     -40.418  11.484 -11.189  1.00 57.62           O  
ATOM    235  CB  SER A  47     -39.955  14.724 -11.161  1.00 52.41           C  
ATOM    236  OG  SER A  47     -39.520  14.273 -12.434  1.00 62.08           O  
ATOM    237  N   TRP A  48     -39.522  12.191  -9.244  1.00 58.33           N  
ATOM    238  CA  TRP A  48     -38.867  10.913  -8.983  1.00 53.76           C  
ATOM    239  C   TRP A  48     -39.893   9.803  -8.799  1.00 57.16           C  
ATOM    240  O   TRP A  48     -39.766   8.719  -9.382  1.00 58.37           O  
ATOM    241  CB  TRP A  48     -37.975  11.026  -7.744  1.00 52.80           C  
ATOM    242  CG  TRP A  48     -37.504   9.701  -7.205  1.00 53.42           C  
ATOM    243  CD1 TRP A  48     -38.147   8.907  -6.300  1.00 60.69           C  
ATOM    244  CD2 TRP A  48     -36.276   9.034  -7.521  1.00 51.02           C  
ATOM    245  NE1 TRP A  48     -37.405   7.780  -6.045  1.00 65.56           N  
ATOM    246  CE2 TRP A  48     -36.250   7.835  -6.780  1.00 57.85           C  
ATOM    247  CE3 TRP A  48     -35.199   9.331  -8.360  1.00 49.26           C  
ATOM    248  CZ2 TRP A  48     -35.190   6.935  -6.855  1.00 57.43           C  
ATOM    249  CZ3 TRP A  48     -34.149   8.437  -8.433  1.00 48.91           C  
ATOM    250  CH2 TRP A  48     -34.153   7.252  -7.686  1.00 56.53           C  
ATOM    251  N   ASN A  49     -40.924  10.062  -7.991  1.00 64.93           N  
ATOM    252  CA  ASN A  49     -41.928   9.047  -7.692  1.00 66.01           C  
ATOM    253  C   ASN A  49     -42.669   8.583  -8.935  1.00 67.27           C  
ATOM    254  O   ASN A  49     -43.188   7.462  -8.951  1.00 76.55           O  
ATOM    255  CB  ASN A  49     -42.918   9.586  -6.659  1.00 57.98           C  
ATOM    256  CG  ASN A  49     -42.288   9.763  -5.293  1.00 58.99           C  
ATOM    257  OD1 ASN A  49     -41.486   8.938  -4.856  1.00 59.65           O  
ATOM    258  ND2 ASN A  49     -42.639  10.848  -4.613  1.00 65.01           N  
ATOM    259  N   TYR A  50     -42.724   9.412  -9.977  1.00 58.98           N  
ATOM    260  CA  TYR A  50     -43.333   8.986 -11.230  1.00 66.60           C  
ATOM    261  C   TYR A  50     -42.356   8.162 -12.065  1.00 66.94           C  
ATOM    262  O   TYR A  50     -42.710   7.090 -12.569  1.00 63.22           O  
ATOM    263  CB  TYR A  50     -43.814  10.202 -12.023  1.00 63.07           C  
ATOM    264  CG  TYR A  50     -44.017   9.907 -13.489  1.00 66.26           C  
ATOM    265  CD1 TYR A  50     -45.033   9.055 -13.905  1.00 64.93           C  
ATOM    266  CD2 TYR A  50     -43.189  10.467 -14.455  1.00 62.05           C  
ATOM    267  CE1 TYR A  50     -45.224   8.769 -15.238  1.00 65.61           C  
ATOM    268  CE2 TYR A  50     -43.375  10.188 -15.797  1.00 66.56           C  
ATOM    269  CZ  TYR A  50     -44.397   9.337 -16.180  1.00 71.66           C  
ATOM    270  OH  TYR A  50     -44.597   9.048 -17.509  1.00 67.25           O  
ATOM    271  N   ASN A  51     -41.121   8.651 -12.218  1.00 64.87           N  
ATOM    272  CA  ASN A  51     -40.117   7.977 -13.036  1.00 60.37           C  
ATOM    273  C   ASN A  51     -39.730   6.603 -12.505  1.00 58.81           C  
ATOM    274  O   ASN A  51     -39.124   5.824 -13.247  1.00 62.28           O  
ATOM    275  CB  ASN A  51     -38.857   8.840 -13.156  1.00 54.46           C  
ATOM    276  CG  ASN A  51     -38.999   9.949 -14.180  1.00 53.84           C  
ATOM    277  OD1 ASN A  51     -38.834   9.723 -15.379  1.00 50.14           O  
ATOM    278  ND2 ASN A  51     -39.274  11.160 -13.710  1.00 58.12           N  
ATOM    279  N   THR A  52     -40.052   6.289 -11.250  1.00 56.54           N  
ATOM    280  CA  THR A  52     -39.757   4.989 -10.665  1.00 55.13           C  
ATOM    281  C   THR A  52     -40.995   4.127 -10.459  1.00 64.69           C  
ATOM    282  O   THR A  52     -40.859   2.938 -10.150  1.00 65.37           O  
ATOM    283  CB  THR A  52     -39.044   5.165  -9.318  1.00 55.65           C  
ATOM    284  OG1 THR A  52     -39.891   5.888  -8.419  1.00 59.15           O  
ATOM    285  CG2 THR A  52     -37.744   5.936  -9.502  1.00 52.67           C  
ATOM    286  N   ASN A  53     -42.191   4.692 -10.627  1.00 70.39           N  
ATOM    287  CA  ASN A  53     -43.440   3.993 -10.311  1.00 71.73           C  
ATOM    288  C   ASN A  53     -44.522   4.686 -11.146  1.00 67.78           C  
ATOM    289  O   ASN A  53     -45.182   5.612 -10.676  1.00 73.70           O  
ATOM    290  CB  ASN A  53     -43.732   4.045  -8.821  1.00 66.28           C  
ATOM    291  CG  ASN A  53     -45.083   3.449  -8.447  1.00 73.51           C  
ATOM    292  OD1 ASN A  53     -45.694   2.704  -9.211  1.00 73.67           O  
ATOM    293  ND2 ASN A  53     -45.545   3.780  -7.242  1.00 82.87           N  
ATOM    294  N   ILE A  54     -44.667   4.239 -12.391  1.00 63.19           N  
ATOM    295  CA  ILE A  54     -45.475   4.951 -13.376  1.00 65.64           C  
ATOM    296  C   ILE A  54     -46.944   4.619 -13.134  1.00 70.33           C  
ATOM    297  O   ILE A  54     -47.406   3.521 -13.453  1.00 71.41           O  
ATOM    298  CB  ILE A  54     -45.058   4.603 -14.809  1.00 66.24           C  
ATOM    299  CG1 ILE A  54     -43.600   4.998 -15.061  1.00 70.38           C  
ATOM    300  CG2 ILE A  54     -45.965   5.304 -15.804  1.00 64.83           C  
ATOM    301  CD1 ILE A  54     -43.119   4.717 -16.473  1.00 60.59           C  
ATOM    302  N   THR A  55     -47.677   5.570 -12.563  1.00 71.02           N  
ATOM    303  CA  THR A  55     -49.117   5.481 -12.370  1.00 77.07           C  
ATOM    304  C   THR A  55     -49.747   6.741 -12.952  1.00 85.81           C  
ATOM    305  O   THR A  55     -49.050   7.622 -13.462  1.00 88.73           O  
ATOM    306  CB  THR A  55     -49.475   5.319 -10.887  1.00 80.44           C  
ATOM    307  OG1 THR A  55     -49.067   6.489 -10.166  1.00 74.51           O  
ATOM    308  CG2 THR A  55     -48.770   4.106 -10.297  1.00 78.05           C  
ATOM    309  N   GLU A  56     -51.075   6.836 -12.882  1.00 88.63           N  
ATOM    310  CA  GLU A  56     -51.714   8.071 -13.324  1.00 88.47           C  
ATOM    311  C   GLU A  56     -51.660   9.134 -12.234  1.00 90.21           C  
ATOM    312  O   GLU A  56     -51.445  10.316 -12.528  1.00 88.20           O  
ATOM    313  CB  GLU A  56     -53.162   7.811 -13.743  1.00 92.49           C  
ATOM    314  CG  GLU A  56     -53.553   8.469 -15.065  1.00 93.06           C  
ATOM    315  CD  GLU A  56     -53.413   9.982 -15.046  1.00 97.78           C  
ATOM    316  OE1 GLU A  56     -53.817  10.613 -14.046  1.00 97.21           O  
ATOM    317  OE2 GLU A  56     -52.903  10.540 -16.042  1.00 92.50           O  
ATOM    318  N   GLU A  57     -51.839   8.731 -10.972  1.00 84.47           N  
ATOM    319  CA  GLU A  57     -51.776   9.690  -9.872  1.00 80.86           C  
ATOM    320  C   GLU A  57     -50.399  10.333  -9.777  1.00 83.20           C  
ATOM    321  O   GLU A  57     -50.288  11.540  -9.528  1.00 81.29           O  
ATOM    322  CB  GLU A  57     -52.137   9.012  -8.549  1.00 83.02           C  
ATOM    323  CG  GLU A  57     -52.249   9.990  -7.381  1.00 90.69           C  
ATOM    324  CD  GLU A  57     -52.504   9.306  -6.049  1.00 93.31           C  
ATOM    325  OE1 GLU A  57     -52.464   8.058  -5.999  1.00 88.59           O  
ATOM    326  OE2 GLU A  57     -52.739  10.021  -5.050  1.00 89.95           O  
ATOM    327  N   ASN A  58     -49.337   9.544  -9.967  1.00 80.73           N  
ATOM    328  CA  ASN A  58     -47.990  10.100  -9.899  1.00 73.40           C  
ATOM    329  C   ASN A  58     -47.734  11.100 -11.020  1.00 71.85           C  
ATOM    330  O   ASN A  58     -46.921  12.016 -10.853  1.00 71.93           O  
ATOM    331  CB  ASN A  58     -46.947   8.983  -9.932  1.00 69.68           C  
ATOM    332  CG  ASN A  58     -46.909   8.182  -8.645  1.00 76.06           C  
ATOM    333  OD1 ASN A  58     -46.856   6.954  -8.669  1.00 77.97           O  
ATOM    334  ND2 ASN A  58     -46.939   8.877  -7.512  1.00 75.26           N  
ATOM    335  N   VAL A  59     -48.412  10.950 -12.161  1.00 65.00           N  
ATOM    336  CA  VAL A  59     -48.329  11.967 -13.207  1.00 68.86           C  
ATOM    337  C   VAL A  59     -48.941  13.272 -12.718  1.00 72.97           C  
ATOM    338  O   VAL A  59     -48.357  14.351 -12.876  1.00 68.37           O  
ATOM    339  CB  VAL A  59     -49.007  11.478 -14.501  1.00 66.19           C  
ATOM    340  CG1 VAL A  59     -48.976  12.569 -15.555  1.00 65.48           C  
ATOM    341  CG2 VAL A  59     -48.323  10.238 -15.026  1.00 73.75           C  
ATOM    342  N   GLN A  60     -50.128  13.191 -12.111  1.00 76.53           N  
ATOM    343  CA  GLN A  60     -50.797  14.393 -11.621  1.00 74.75           C  
ATOM    344  C   GLN A  60     -49.964  15.100 -10.559  1.00 71.67           C  
ATOM    345  O   GLN A  60     -49.803  16.326 -10.596  1.00 79.29           O  
ATOM    346  CB  GLN A  60     -52.181  14.039 -11.074  1.00 83.97           C  
ATOM    347  CG  GLN A  60     -53.166  13.603 -12.137  1.00 88.44           C  
ATOM    348  CD  GLN A  60     -53.706  14.776 -12.931  1.00 91.50           C  
ATOM    349  OE1 GLN A  60     -53.005  15.352 -13.764  1.00 91.13           O  
ATOM    350  NE2 GLN A  60     -54.955  15.142 -12.670  1.00 86.36           N  
ATOM    351  N   ASN A  61     -49.425  14.341  -9.600  1.00 65.23           N  
ATOM    352  CA  ASN A  61     -48.598  14.947  -8.561  1.00 66.29           C  
ATOM    353  C   ASN A  61     -47.354  15.591  -9.156  1.00 71.07           C  
ATOM    354  O   ASN A  61     -46.915  16.651  -8.695  1.00 71.13           O  
ATOM    355  CB  ASN A  61     -48.210  13.902  -7.515  1.00 64.09           C  
ATOM    356  CG  ASN A  61     -49.379  13.484  -6.645  1.00 77.86           C  
ATOM    357  OD1 ASN A  61     -49.808  12.332  -6.683  1.00 83.05           O  
ATOM    358  ND2 ASN A  61     -49.909  14.422  -5.866  1.00 86.54           N  
ATOM    359  N   MET A  62     -46.778  14.969 -10.187  1.00 64.45           N  
ATOM    360  CA  MET A  62     -45.611  15.548 -10.843  1.00 57.09           C  
ATOM    361  C   MET A  62     -45.967  16.847 -11.554  1.00 65.10           C  
ATOM    362  O   MET A  62     -45.178  17.800 -11.554  1.00 70.15           O  
ATOM    363  CB  MET A  62     -45.012  14.545 -11.828  1.00 56.84           C  
ATOM    364  CG  MET A  62     -43.811  15.080 -12.584  1.00 61.19           C  
ATOM    365  SD  MET A  62     -43.252  13.983 -13.896  1.00 65.44           S  
ATOM    366  CE  MET A  62     -41.915  14.953 -14.579  1.00 61.58           C  
ATOM    367  N   ASN A  63     -47.155  16.908 -12.157  1.00 71.68           N  
ATOM    368  CA  ASN A  63     -47.553  18.111 -12.877  1.00 69.52           C  
ATOM    369  C   ASN A  63     -47.976  19.221 -11.922  1.00 72.07           C  
ATOM    370  O   ASN A  63     -47.657  20.392 -12.154  1.00 73.37           O  
ATOM    371  CB  ASN A  63     -48.677  17.784 -13.861  1.00 79.06           C  
ATOM    372  CG  ASN A  63     -48.225  16.855 -14.973  1.00 81.88           C  
ATOM    373  OD1 ASN A  63     -48.873  15.849 -15.257  1.00 84.10           O  
ATOM    374  ND2 ASN A  63     -47.103  17.186 -15.603  1.00 73.51           N  
ATOM    375  N   ASN A  64     -48.684  18.875 -10.844  1.00 72.91           N  
ATOM    376  CA  ASN A  64     -49.046  19.879  -9.847  1.00 78.32           C  
ATOM    377  C   ASN A  64     -47.803  20.483  -9.205  1.00 71.94           C  
ATOM    378  O   ASN A  64     -47.678  21.708  -9.097  1.00 75.01           O  
ATOM    379  CB  ASN A  64     -49.951  19.265  -8.777  1.00 81.63           C  
ATOM    380  CG  ASN A  64     -51.279  18.793  -9.333  1.00 85.26           C  
ATOM    381  OD1 ASN A  64     -51.774  19.325 -10.327  1.00 80.89           O  
ATOM    382  ND2 ASN A  64     -51.868  17.793  -8.687  1.00 83.80           N  
ATOM    383  N   ALA A  65     -46.872  19.633  -8.765  1.00 58.77           N  
ATOM    384  CA  ALA A  65     -45.640  20.138  -8.167  1.00 57.77           C  
ATOM    385  C   ALA A  65     -44.803  20.895  -9.189  1.00 63.85           C  
ATOM    386  O   ALA A  65     -44.166  21.902  -8.858  1.00 64.16           O  
ATOM    387  CB  ALA A  65     -44.841  18.984  -7.561  1.00 53.61           C  
ATOM    388  N   GLY A  66     -44.793  20.426 -10.438  1.00 61.89           N  
ATOM    389  CA  GLY A  66     -44.082  21.144 -11.481  1.00 62.47           C  
ATOM    390  C   GLY A  66     -44.693  22.501 -11.775  1.00 68.40           C  
ATOM    391  O   GLY A  66     -43.978  23.498 -11.907  1.00 69.31           O  
ATOM    392  N   ASP A  67     -46.024  22.561 -11.877  1.00 66.69           N  
ATOM    393  CA  ASP A  67     -46.693  23.834 -12.133  1.00 67.00           C  
ATOM    394  C   ASP A  67     -46.401  24.844 -11.031  1.00 67.50           C  
ATOM    395  O   ASP A  67     -46.099  26.010 -11.311  1.00 69.75           O  
ATOM    396  CB  ASP A  67     -48.202  23.625 -12.280  1.00 81.96           C  
ATOM    397  CG  ASP A  67     -48.566  22.878 -13.544  1.00 85.93           C  
ATOM    398  OD1 ASP A  67     -47.724  22.826 -14.464  1.00 79.70           O  
ATOM    399  OD2 ASP A  67     -49.694  22.346 -13.618  1.00 88.22           O  
ATOM    400  N   LYS A  68     -46.491  24.415  -9.768  1.00 61.07           N  
ATOM    401  CA  LYS A  68     -46.187  25.321  -8.663  1.00 60.81           C  
ATOM    402  C   LYS A  68     -44.763  25.857  -8.760  1.00 61.89           C  
ATOM    403  O   LYS A  68     -44.529  27.053  -8.549  1.00 62.82           O  
ATOM    404  CB  LYS A  68     -46.420  24.625  -7.317  1.00 60.19           C  
ATOM    405  CG  LYS A  68     -47.886  24.299  -7.024  1.00 68.88           C  
ATOM    406  CD  LYS A  68     -48.094  23.720  -5.626  1.00 69.65           C  
ATOM    407  CE  LYS A  68     -49.580  23.508  -5.342  1.00 69.14           C  
ATOM    408  NZ  LYS A  68     -49.847  22.991  -3.967  1.00 68.12           N  
ATOM    409  N   TRP A  69     -43.800  24.994  -9.094  1.00 61.35           N  
ATOM    410  CA  TRP A  69     -42.417  25.440  -9.253  1.00 58.46           C  
ATOM    411  C   TRP A  69     -42.279  26.419 -10.413  1.00 63.95           C  
ATOM    412  O   TRP A  69     -41.643  27.470 -10.276  1.00 58.11           O  
ATOM    413  CB  TRP A  69     -41.500  24.228  -9.434  1.00 56.88           C  
ATOM    414  CG  TRP A  69     -40.080  24.541  -9.839  1.00 58.67           C  
ATOM    415  CD1 TRP A  69     -39.435  24.093 -10.956  1.00 62.71           C  
ATOM    416  CD2 TRP A  69     -39.143  25.385  -9.150  1.00 56.70           C  
ATOM    417  NE1 TRP A  69     -38.153  24.584 -10.993  1.00 59.01           N  
ATOM    418  CE2 TRP A  69     -37.949  25.382  -9.899  1.00 51.69           C  
ATOM    419  CE3 TRP A  69     -39.196  26.135  -7.970  1.00 60.30           C  
ATOM    420  CZ2 TRP A  69     -36.818  26.100  -9.509  1.00 49.73           C  
ATOM    421  CZ3 TRP A  69     -38.071  26.848  -7.585  1.00 59.01           C  
ATOM    422  CH2 TRP A  69     -36.900  26.826  -8.353  1.00 54.78           C  
ATOM    423  N   SER A  70     -42.877  26.094 -11.563  1.00 67.97           N  
ATOM    424  CA  SER A  70     -42.828  27.002 -12.707  1.00 60.95           C  
ATOM    425  C   SER A  70     -43.456  28.349 -12.374  1.00 58.79           C  
ATOM    426  O   SER A  70     -42.910  29.401 -12.729  1.00 58.77           O  
ATOM    427  CB  SER A  70     -43.527  26.370 -13.913  1.00 58.70           C  
ATOM    428  OG  SER A  70     -42.883  25.170 -14.300  1.00 65.82           O  
ATOM    429  N   ALA A  71     -44.597  28.339 -11.681  1.00 64.26           N  
ATOM    430  CA  ALA A  71     -45.267  29.590 -11.342  1.00 68.08           C  
ATOM    431  C   ALA A  71     -44.458  30.396 -10.335  1.00 66.18           C  
ATOM    432  O   ALA A  71     -44.457  31.632 -10.378  1.00 67.58           O  
ATOM    433  CB  ALA A  71     -46.667  29.306 -10.800  1.00 61.91           C  
ATOM    434  N   PHE A  72     -43.771  29.713  -9.416  1.00 64.40           N  
ATOM    435  CA  PHE A  72     -42.882  30.405  -8.490  1.00 66.10           C  
ATOM    436  C   PHE A  72     -41.709  31.041  -9.224  1.00 62.53           C  
ATOM    437  O   PHE A  72     -41.280  32.147  -8.879  1.00 57.67           O  
ATOM    438  CB  PHE A  72     -42.388  29.434  -7.419  1.00 58.55           C  
ATOM    439  CG  PHE A  72     -41.279  29.981  -6.569  1.00 52.91           C  
ATOM    440  CD1 PHE A  72     -41.558  30.785  -5.480  1.00 57.00           C  
ATOM    441  CD2 PHE A  72     -39.959  29.670  -6.842  1.00 53.85           C  
ATOM    442  CE1 PHE A  72     -40.542  31.287  -4.699  1.00 57.08           C  
ATOM    443  CE2 PHE A  72     -38.940  30.169  -6.059  1.00 54.80           C  
ATOM    444  CZ  PHE A  72     -39.233  30.976  -4.988  1.00 53.89           C  
ATOM    445  N   LEU A  73     -41.179  30.356 -10.240  1.00 57.09           N  
ATOM    446  CA  LEU A  73     -40.059  30.909 -10.992  1.00 56.47           C  
ATOM    447  C   LEU A  73     -40.476  32.112 -11.823  1.00 62.12           C  
ATOM    448  O   LEU A  73     -39.678  33.036 -12.014  1.00 70.00           O  
ATOM    449  CB  LEU A  73     -39.444  29.839 -11.889  1.00 54.43           C  
ATOM    450  CG  LEU A  73     -38.263  29.097 -11.271  1.00 52.76           C  
ATOM    451  CD1 LEU A  73     -37.755  28.025 -12.216  1.00 51.87           C  
ATOM    452  CD2 LEU A  73     -37.161  30.082 -10.915  1.00 52.96           C  
ATOM    453  N   LYS A  74     -41.709  32.121 -12.329  1.00 60.67           N  
ATOM    454  CA  LYS A  74     -42.166  33.265 -13.109  1.00 63.20           C  
ATOM    455  C   LYS A  74     -42.403  34.477 -12.216  1.00 65.65           C  
ATOM    456  O   LYS A  74     -42.070  35.606 -12.594  1.00 67.77           O  
ATOM    457  CB  LYS A  74     -43.432  32.899 -13.883  1.00 72.99           C  
ATOM    458  CG  LYS A  74     -43.901  33.952 -14.879  1.00 73.54           C  
ATOM    459  CD  LYS A  74     -45.275  33.600 -15.434  1.00 73.91           C  
ATOM    460  CE  LYS A  74     -45.875  34.752 -16.222  1.00 82.21           C  
ATOM    461  NZ  LYS A  74     -47.315  34.521 -16.534  1.00 89.86           N  
ATOM    462  N   GLU A  75     -42.973  34.264 -11.026  1.00 64.81           N  
ATOM    463  CA  GLU A  75     -43.168  35.369 -10.092  1.00 60.57           C  
ATOM    464  C   GLU A  75     -41.839  35.969  -9.659  1.00 62.57           C  
ATOM    465  O   GLU A  75     -41.693  37.196  -9.596  1.00 63.66           O  
ATOM    466  CB  GLU A  75     -43.946  34.906  -8.861  1.00 62.79           C  
ATOM    467  CG  GLU A  75     -45.455  34.912  -8.985  1.00 81.71           C  
ATOM    468  CD  GLU A  75     -46.120  34.330  -7.750  1.00 87.69           C  
ATOM    469  OE1 GLU A  75     -45.390  33.780  -6.897  1.00 76.71           O  
ATOM    470  OE2 GLU A  75     -47.358  34.450  -7.614  1.00 84.33           O  
ATOM    471  N   GLN A  76     -40.859  35.119  -9.350  1.00 62.35           N  
ATOM    472  CA  GLN A  76     -39.592  35.607  -8.824  1.00 59.86           C  
ATOM    473  C   GLN A  76     -38.718  36.199  -9.918  1.00 59.51           C  
ATOM    474  O   GLN A  76     -37.894  37.076  -9.637  1.00 58.81           O  
ATOM    475  CB  GLN A  76     -38.851  34.479  -8.109  1.00 57.98           C  
ATOM    476  CG  GLN A  76     -39.628  33.899  -6.941  1.00 54.56           C  
ATOM    477  CD  GLN A  76     -39.741  34.854  -5.774  1.00 59.78           C  
ATOM    478  OE1 GLN A  76     -38.738  35.270  -5.196  1.00 67.44           O  
ATOM    479  NE2 GLN A  76     -40.971  35.217  -5.426  1.00 59.96           N  
ATOM    480  N   SER A  77     -38.878  35.731 -11.158  1.00 64.29           N  
ATOM    481  CA  SER A  77     -38.195  36.363 -12.282  1.00 61.26           C  
ATOM    482  C   SER A  77     -38.628  37.816 -12.425  1.00 65.84           C  
ATOM    483  O   SER A  77     -37.791  38.716 -12.557  1.00 66.17           O  
ATOM    484  CB  SER A  77     -38.473  35.583 -13.569  1.00 64.23           C  
ATOM    485  OG  SER A  77     -37.745  36.113 -14.662  1.00 80.74           O  
ATOM    486  N   THR A  78     -39.940  38.062 -12.389  1.00 64.53           N  
ATOM    487  CA  THR A  78     -40.444  39.430 -12.474  1.00 65.30           C  
ATOM    488  C   THR A  78     -39.957  40.272 -11.300  1.00 70.45           C  
ATOM    489  O   THR A  78     -39.495  41.404 -11.485  1.00 79.72           O  
ATOM    490  CB  THR A  78     -41.973  39.427 -12.535  1.00 63.59           C  
ATOM    491  OG1 THR A  78     -42.411  38.629 -13.644  1.00 64.80           O  
ATOM    492  CG2 THR A  78     -42.510  40.849 -12.680  1.00 65.87           C  
ATOM    493  N   LEU A  79     -40.050  39.734 -10.080  1.00 63.11           N  
ATOM    494  CA  LEU A  79     -39.596  40.478  -8.908  1.00 64.41           C  
ATOM    495  C   LEU A  79     -38.103  40.773  -8.965  1.00 67.52           C  
ATOM    496  O   LEU A  79     -37.661  41.827  -8.492  1.00 75.62           O  
ATOM    497  CB  LEU A  79     -39.929  39.711  -7.627  1.00 63.02           C  
ATOM    498  CG  LEU A  79     -41.402  39.635  -7.217  1.00 64.22           C  
ATOM    499  CD1 LEU A  79     -41.623  38.552  -6.165  1.00 60.56           C  
ATOM    500  CD2 LEU A  79     -41.894  40.987  -6.724  1.00 65.22           C  
ATOM    501  N   ALA A  80     -37.311  39.860  -9.533  1.00 69.58           N  
ATOM    502  CA  ALA A  80     -35.871  40.086  -9.625  1.00 68.95           C  
ATOM    503  C   ALA A  80     -35.552  41.246 -10.558  1.00 70.62           C  
ATOM    504  O   ALA A  80     -34.601  42.000 -10.317  1.00 70.38           O  
ATOM    505  CB  ALA A  80     -35.166  38.814 -10.095  1.00 67.22           C  
ATOM    506  N   GLN A  81     -36.337  41.407 -11.625  1.00 76.15           N  
ATOM    507  CA  GLN A  81     -36.067  42.456 -12.602  1.00 78.86           C  
ATOM    508  C   GLN A  81     -36.253  43.852 -12.026  1.00 77.67           C  
ATOM    509  O   GLN A  81     -35.686  44.809 -12.564  1.00 76.65           O  
ATOM    510  CB  GLN A  81     -36.959  42.266 -13.830  1.00 77.09           C  
ATOM    511  CG  GLN A  81     -36.652  40.996 -14.603  1.00 76.38           C  
ATOM    512  CD  GLN A  81     -37.677  40.694 -15.675  1.00 76.18           C  
ATOM    513  OE1 GLN A  81     -38.734  41.320 -15.735  1.00 88.15           O  
ATOM    514  NE2 GLN A  81     -37.362  39.735 -16.541  1.00 68.11           N  
ATOM    515  N   MET A  82     -37.021  43.993 -10.945  1.00 72.97           N  
ATOM    516  CA  MET A  82     -37.164  45.296 -10.306  1.00 71.65           C  
ATOM    517  C   MET A  82     -35.907  45.729  -9.564  1.00 73.56           C  
ATOM    518  O   MET A  82     -35.924  46.780  -8.915  1.00 77.50           O  
ATOM    519  CB  MET A  82     -38.370  45.291  -9.363  1.00 71.91           C  
ATOM    520  CG  MET A  82     -39.683  44.954 -10.062  1.00 70.46           C  
ATOM    521  SD  MET A  82     -41.096  44.818  -8.947  1.00 95.64           S  
ATOM    522  CE  MET A  82     -42.400  44.389 -10.099  1.00 75.03           C  
ATOM    523  N   TYR A  83     -34.830  44.953  -9.646  1.00 72.94           N  
ATOM    524  CA  TYR A  83     -33.515  45.372  -9.178  1.00 73.99           C  
ATOM    525  C   TYR A  83     -32.602  45.503 -10.392  1.00 78.87           C  
ATOM    526  O   TYR A  83     -32.191  44.479 -10.960  1.00 75.39           O  
ATOM    527  CB  TYR A  83     -32.937  44.365  -8.181  1.00 71.52           C  
ATOM    528  CG  TYR A  83     -33.835  44.022  -7.007  1.00 68.62           C  
ATOM    529  CD1 TYR A  83     -34.791  43.017  -7.107  1.00 70.12           C  
ATOM    530  CD2 TYR A  83     -33.708  44.681  -5.794  1.00 66.01           C  
ATOM    531  CE1 TYR A  83     -35.605  42.692  -6.036  1.00 63.89           C  
ATOM    532  CE2 TYR A  83     -34.518  44.362  -4.720  1.00 66.88           C  
ATOM    533  CZ  TYR A  83     -35.464  43.368  -4.845  1.00 68.59           C  
ATOM    534  OH  TYR A  83     -36.266  43.054  -3.773  1.00 68.15           O  
ATOM    535  N   PRO A  84     -32.269  46.716 -10.839  1.00 81.62           N  
ATOM    536  CA  PRO A  84     -31.508  46.868 -12.092  1.00 80.90           C  
ATOM    537  C   PRO A  84     -30.038  46.510 -11.906  1.00 84.38           C  
ATOM    538  O   PRO A  84     -29.388  46.986 -10.974  1.00 74.08           O  
ATOM    539  CB  PRO A  84     -31.683  48.352 -12.431  1.00 82.79           C  
ATOM    540  CG  PRO A  84     -31.900  49.004 -11.095  1.00 74.40           C  
ATOM    541  CD  PRO A  84     -32.699  48.014 -10.291  1.00 77.13           C  
ATOM    542  N   LEU A  85     -29.508  45.702 -12.833  1.00 78.82           N  
ATOM    543  CA  LEU A  85     -28.183  45.108 -12.657  1.00 71.47           C  
ATOM    544  C   LEU A  85     -27.065  46.144 -12.598  1.00 77.83           C  
ATOM    545  O   LEU A  85     -26.040  45.899 -11.953  1.00 73.32           O  
ATOM    546  CB  LEU A  85     -27.890  44.108 -13.775  1.00 66.88           C  
ATOM    547  CG  LEU A  85     -28.615  42.766 -13.738  1.00 72.73           C  
ATOM    548  CD1 LEU A  85     -27.953  41.784 -14.692  1.00 75.01           C  
ATOM    549  CD2 LEU A  85     -28.627  42.209 -12.325  1.00 70.33           C  
ATOM    550  N   GLN A  86     -27.228  47.289 -13.262  1.00 91.98           N  
ATOM    551  CA  GLN A  86     -26.132  48.248 -13.353  1.00 94.25           C  
ATOM    552  C   GLN A  86     -25.721  48.810 -11.997  1.00 95.35           C  
ATOM    553  O   GLN A  86     -24.621  49.361 -11.877  1.00 89.05           O  
ATOM    554  CB  GLN A  86     -26.516  49.386 -14.298  1.00 94.04           C  
ATOM    555  CG  GLN A  86     -27.839  50.043 -13.960  1.00 97.01           C  
ATOM    556  CD  GLN A  86     -28.007  51.385 -14.638  1.00 97.98           C  
ATOM    557  OE1 GLN A  86     -27.477  52.397 -14.181  1.00 94.88           O  
ATOM    558  NE2 GLN A  86     -28.742  51.398 -15.743  1.00 91.82           N  
ATOM    559  N   GLU A  87     -26.562  48.675 -10.972  1.00 85.52           N  
ATOM    560  CA  GLU A  87     -26.279  49.249  -9.665  1.00 80.23           C  
ATOM    561  C   GLU A  87     -25.808  48.219  -8.640  1.00 81.06           C  
ATOM    562  O   GLU A  87     -25.767  48.530  -7.445  1.00 91.65           O  
ATOM    563  CB  GLU A  87     -27.509  49.993  -9.138  1.00 84.62           C  
ATOM    564  CG  GLU A  87     -28.280  50.765 -10.198  1.00 86.61           C  
ATOM    565  CD  GLU A  87     -29.242  51.779  -9.602  1.00 97.94           C  
ATOM    566  OE1 GLU A  87     -28.820  52.569  -8.731  1.00 95.12           O  
ATOM    567  OE2 GLU A  87     -30.423  51.787 -10.011  1.00 94.17           O  
ATOM    568  N   ILE A  88     -25.448  47.009  -9.069  1.00 71.84           N  
ATOM    569  CA  ILE A  88     -24.806  46.023  -8.204  1.00 75.15           C  
ATOM    570  C   ILE A  88     -23.351  45.872  -8.622  1.00 75.85           C  
ATOM    571  O   ILE A  88     -23.041  45.780  -9.817  1.00 70.70           O  
ATOM    572  CB  ILE A  88     -25.520  44.653  -8.198  1.00 71.87           C  
ATOM    573  CG1 ILE A  88     -27.041  44.762  -8.003  1.00 70.09           C  
ATOM    574  CG2 ILE A  88     -24.899  43.726  -7.156  1.00 71.78           C  
ATOM    575  CD1 ILE A  88     -27.826  45.131  -9.211  1.00 74.06           C  
ATOM    576  N   GLN A  89     -22.463  45.856  -7.630  1.00 83.67           N  
ATOM    577  CA  GLN A  89     -21.030  45.682  -7.829  1.00 78.25           C  
ATOM    578  C   GLN A  89     -20.571  44.268  -7.504  1.00 72.95           C  
ATOM    579  O   GLN A  89     -19.708  43.728  -8.203  1.00 76.38           O  
ATOM    580  CB  GLN A  89     -20.259  46.674  -6.953  1.00 75.88           C  
ATOM    581  CG  GLN A  89     -21.022  47.958  -6.632  1.00 78.37           C  
ATOM    582  CD  GLN A  89     -21.508  48.709  -7.860  1.00 83.24           C  
ATOM    583  OE1 GLN A  89     -20.988  48.531  -8.962  1.00 88.69           O  
ATOM    584  NE2 GLN A  89     -22.526  49.541  -7.677  1.00 79.17           N  
ATOM    585  N   ASN A  90     -21.127  43.662  -6.454  1.00 75.75           N  
ATOM    586  CA  ASN A  90     -20.805  42.289  -6.088  1.00 72.90           C  
ATOM    587  C   ASN A  90     -21.158  41.375  -7.255  1.00 72.62           C  
ATOM    588  O   ASN A  90     -22.330  41.252  -7.628  1.00 67.40           O  
ATOM    589  CB  ASN A  90     -21.548  41.890  -4.805  1.00 68.55           C  
ATOM    590  CG  ASN A  90     -21.035  40.591  -4.201  1.00 67.03           C  
ATOM    591  OD1 ASN A  90     -20.696  39.649  -4.918  1.00 77.76           O  
ATOM    592  ND2 ASN A  90     -20.973  40.539  -2.868  1.00 74.92           N  
ATOM    593  N   LEU A  91     -20.140  40.758  -7.858  1.00 67.15           N  
ATOM    594  CA  LEU A  91     -20.360  39.949  -9.053  1.00 60.31           C  
ATOM    595  C   LEU A  91     -21.132  38.678  -8.730  1.00 59.32           C  
ATOM    596  O   LEU A  91     -21.980  38.243  -9.519  1.00 64.31           O  
ATOM    597  CB  LEU A  91     -19.019  39.608  -9.702  1.00 66.67           C  
ATOM    598  CG  LEU A  91     -18.200  40.775 -10.257  1.00 66.74           C  
ATOM    599  CD1 LEU A  91     -16.799  40.319 -10.647  1.00 61.76           C  
ATOM    600  CD2 LEU A  91     -18.909  41.410 -11.441  1.00 65.16           C  
ATOM    601  N   THR A  92     -20.846  38.068  -7.578  1.00 57.32           N  
ATOM    602  CA  THR A  92     -21.542  36.846  -7.186  1.00 61.70           C  
ATOM    603  C   THR A  92     -23.043  37.089  -7.051  1.00 64.18           C  
ATOM    604  O   THR A  92     -23.855  36.224  -7.403  1.00 58.77           O  
ATOM    605  CB  THR A  92     -20.951  36.316  -5.876  1.00 58.08           C  
ATOM    606  OG1 THR A  92     -19.756  35.574  -6.154  1.00 60.49           O  
ATOM    607  CG2 THR A  92     -21.935  35.403  -5.154  1.00 52.92           C  
ATOM    608  N   VAL A  93     -23.431  38.266  -6.554  1.00 69.87           N  
ATOM    609  CA  VAL A  93     -24.850  38.601  -6.478  1.00 61.11           C  
ATOM    610  C   VAL A  93     -25.415  38.851  -7.871  1.00 67.64           C  
ATOM    611  O   VAL A  93     -26.525  38.409  -8.194  1.00 70.83           O  
ATOM    612  CB  VAL A  93     -25.067  39.811  -5.551  1.00 64.78           C  
ATOM    613  CG1 VAL A  93     -26.503  40.304  -5.647  1.00 60.95           C  
ATOM    614  CG2 VAL A  93     -24.726  39.446  -4.116  1.00 62.32           C  
ATOM    615  N   LYS A  94     -24.661  39.554  -8.722  1.00 69.90           N  
ATOM    616  CA  LYS A  94     -25.159  39.873 -10.057  1.00 60.08           C  
ATOM    617  C   LYS A  94     -25.347  38.629 -10.914  1.00 61.50           C  
ATOM    618  O   LYS A  94     -26.248  38.598 -11.758  1.00 67.61           O  
ATOM    619  CB  LYS A  94     -24.221  40.853 -10.761  1.00 60.77           C  
ATOM    620  CG  LYS A  94     -24.899  41.604 -11.899  1.00 70.79           C  
ATOM    621  CD  LYS A  94     -23.913  42.389 -12.752  1.00 74.79           C  
ATOM    622  CE  LYS A  94     -23.275  43.525 -11.976  1.00 73.84           C  
ATOM    623  NZ  LYS A  94     -22.765  44.591 -12.884  1.00 78.41           N  
ATOM    624  N   LEU A  95     -24.505  37.609 -10.734  1.00 64.23           N  
ATOM    625  CA  LEU A  95     -24.699  36.355 -11.454  1.00 62.34           C  
ATOM    626  C   LEU A  95     -26.053  35.742 -11.126  1.00 60.33           C  
ATOM    627  O   LEU A  95     -26.797  35.328 -12.023  1.00 59.38           O  
ATOM    628  CB  LEU A  95     -23.575  35.373 -11.121  1.00 62.62           C  
ATOM    629  CG  LEU A  95     -22.190  35.652 -11.697  1.00 61.41           C  
ATOM    630  CD1 LEU A  95     -21.222  34.578 -11.245  1.00 55.84           C  
ATOM    631  CD2 LEU A  95     -22.261  35.685 -13.212  1.00 56.95           C  
ATOM    632  N   GLN A  96     -26.387  35.675  -9.838  1.00 61.21           N  
ATOM    633  CA  GLN A  96     -27.653  35.081  -9.426  1.00 58.67           C  
ATOM    634  C   GLN A  96     -28.832  35.923  -9.897  1.00 57.62           C  
ATOM    635  O   GLN A  96     -29.813  35.391 -10.431  1.00 55.21           O  
ATOM    636  CB  GLN A  96     -27.670  34.919  -7.908  1.00 56.00           C  
ATOM    637  CG  GLN A  96     -26.428  34.240  -7.361  1.00 50.59           C  
ATOM    638  CD  GLN A  96     -26.405  34.200  -5.846  1.00 53.09           C  
ATOM    639  OE1 GLN A  96     -27.367  33.767  -5.211  1.00 54.64           O  
ATOM    640  NE2 GLN A  96     -25.309  34.668  -5.256  1.00 52.39           N  
ATOM    641  N   LEU A  97     -28.750  37.244  -9.706  1.00 58.20           N  
ATOM    642  CA  LEU A  97     -29.810  38.138 -10.164  1.00 58.49           C  
ATOM    643  C   LEU A  97     -30.035  38.010 -11.664  1.00 60.26           C  
ATOM    644  O   LEU A  97     -31.181  37.948 -12.125  1.00 57.36           O  
ATOM    645  CB  LEU A  97     -29.471  39.585  -9.807  1.00 60.96           C  
ATOM    646  CG  LEU A  97     -30.336  40.267  -8.750  1.00 65.09           C  
ATOM    647  CD1 LEU A  97     -29.978  41.743  -8.641  1.00 65.42           C  
ATOM    648  CD2 LEU A  97     -31.807  40.086  -9.076  1.00 58.87           C  
ATOM    649  N   GLN A  98     -28.951  37.968 -12.441  1.00 68.33           N  
ATOM    650  CA  GLN A  98     -29.077  37.887 -13.892  1.00 64.94           C  
ATOM    651  C   GLN A  98     -29.732  36.579 -14.314  1.00 62.28           C  
ATOM    652  O   GLN A  98     -30.588  36.563 -15.207  1.00 68.33           O  
ATOM    653  CB  GLN A  98     -27.700  38.031 -14.539  1.00 64.07           C  
ATOM    654  CG  GLN A  98     -27.720  38.232 -16.042  1.00 70.28           C  
ATOM    655  CD  GLN A  98     -26.333  38.477 -16.607  1.00 83.80           C  
ATOM    656  OE1 GLN A  98     -25.339  38.435 -15.881  1.00 81.53           O  
ATOM    657  NE2 GLN A  98     -26.259  38.744 -17.906  1.00 87.66           N  
ATOM    658  N   ALA A  99     -29.350  35.472 -13.672  1.00 58.60           N  
ATOM    659  CA  ALA A  99     -29.880  34.167 -14.054  1.00 57.64           C  
ATOM    660  C   ALA A  99     -31.383  34.086 -13.817  1.00 59.33           C  
ATOM    661  O   ALA A  99     -32.110  33.470 -14.606  1.00 56.91           O  
ATOM    662  CB  ALA A  99     -29.152  33.063 -13.287  1.00 50.89           C  
ATOM    663  N   LEU A 100     -31.870  34.703 -12.736  1.00 62.33           N  
ATOM    664  CA  LEU A 100     -33.305  34.701 -12.468  1.00 60.99           C  
ATOM    665  C   LEU A 100     -34.038  35.647 -13.411  1.00 63.87           C  
ATOM    666  O   LEU A 100     -35.169  35.368 -13.829  1.00 67.24           O  
ATOM    667  CB  LEU A 100     -33.563  35.084 -11.009  1.00 57.32           C  
ATOM    668  CG  LEU A 100     -34.932  34.786 -10.394  1.00 55.22           C  
ATOM    669  CD1 LEU A 100     -35.276  33.323 -10.593  1.00 51.61           C  
ATOM    670  CD2 LEU A 100     -34.940  35.140  -8.913  1.00 57.19           C  
ATOM    671  N   GLN A 101     -33.405  36.772 -13.757  1.00 65.42           N  
ATOM    672  CA  GLN A 101     -33.998  37.714 -14.701  1.00 63.16           C  
ATOM    673  C   GLN A 101     -34.031  37.133 -16.106  1.00 65.93           C  
ATOM    674  O   GLN A 101     -35.050  37.216 -16.803  1.00 61.14           O  
ATOM    675  CB  GLN A 101     -33.209  39.023 -14.686  1.00 61.13           C  
ATOM    676  CG  GLN A 101     -33.377  39.831 -13.418  1.00 61.66           C  
ATOM    677  CD  GLN A 101     -32.514  41.071 -13.413  1.00 68.90           C  
ATOM    678  OE1 GLN A 101     -31.975  41.467 -14.447  1.00 69.18           O  
ATOM    679  NE2 GLN A 101     -32.369  41.689 -12.248  1.00 71.06           N  
ATOM    680  N   GLN A 102     -32.921  36.532 -16.536  1.00 74.81           N  
ATOM    681  CA  GLN A 102     -32.831  35.941 -17.865  1.00 75.91           C  
ATOM    682  C   GLN A 102     -33.707  34.701 -18.010  1.00 78.40           C  
ATOM    683  O   GLN A 102     -33.753  34.124 -19.104  1.00 83.86           O  
ATOM    684  CB  GLN A 102     -31.374  35.588 -18.178  1.00 78.69           C  
ATOM    685  CG  GLN A 102     -30.533  36.767 -18.656  1.00 85.42           C  
ATOM    686  CD  GLN A 102     -30.765  37.125 -20.110  1.00 94.86           C  
ATOM    687  OE1 GLN A 102     -31.598  36.527 -20.790  1.00 91.13           O  
ATOM    688  NE2 GLN A 102     -30.028  38.119 -20.592  1.00 89.19           N  
ATOM    689  N   ASN A 103     -34.398  34.290 -16.939  1.00 87.39           N  
ATOM    690  CA  ASN A 103     -35.224  33.090 -16.969  1.00 89.13           C  
ATOM    691  C   ASN A 103     -36.597  33.375 -17.563  1.00 91.24           C  
ATOM    692  O   ASN A 103     -37.089  32.596 -18.390  1.00 91.02           O  
ATOM    693  CB  ASN A 103     -35.375  32.518 -15.557  1.00 77.11           C  
ATOM    694  CG  ASN A 103     -35.937  31.116 -15.558  1.00 80.64           C  
ATOM    695  OD1 ASN A 103     -36.873  30.822 -14.818  1.00 76.06           O  
ATOM    696  ND2 ASN A 103     -35.369  30.241 -16.388  1.00 85.22           N  
ATOM    697  N   GLY A 104     -37.211  34.489 -17.169  1.00 92.69           N  
ATOM    698  CA  GLY A 104     -38.553  34.792 -17.637  1.00 94.46           C  
ATOM    699  C   GLY A 104     -38.583  35.094 -19.128  1.00 99.28           C  
ATOM    700  O   GLY A 104     -37.659  35.689 -19.688  1.00 93.59           O  
ATOM    701  N   SER A 105     -39.658  34.650 -19.781  1.00101.79           N  
ATOM    702  CA  SER A 105     -39.931  34.979 -21.174  1.00107.45           C  
ATOM    703  C   SER A 105     -40.980  36.078 -21.291  1.00102.04           C  
ATOM    704  O   SER A 105     -41.597  36.238 -22.354  1.00 95.44           O  
ATOM    705  CB  SER A 105     -40.366  33.729 -21.946  1.00102.59           C  
ATOM    706  OG  SER A 105     -39.309  32.782 -22.004  1.00 85.53           O  
ATOM    707  N   SER A 106     -41.189  36.848 -20.213  1.00 84.14           N  
ATOM    708  CA  SER A 106     -42.143  37.954 -20.238  1.00 87.98           C  
ATOM    709  C   SER A 106     -41.583  39.116 -21.040  1.00 85.53           C  
ATOM    710  O   SER A 106     -41.615  40.268 -20.605  1.00 84.16           O  
ATOM    711  CB  SER A 106     -42.506  38.422 -18.823  1.00 86.75           C  
ATOM    712  OG  SER A 106     -43.604  39.331 -18.855  1.00 82.35           O  
ATOM    713  N   VAL A 107     -41.054  38.804 -22.212  1.00 75.56           N  
ATOM    714  CA  VAL A 107     -40.588  39.810 -23.148  1.00 68.60           C  
ATOM    715  C   VAL A 107     -41.431  39.796 -24.406  1.00 71.24           C  
ATOM    716  O   VAL A 107     -41.460  40.803 -25.134  1.00 72.96           O  
ATOM    717  CB  VAL A 107     -39.096  39.578 -23.492  1.00 72.57           C  
ATOM    718  CG1 VAL A 107     -38.889  38.245 -24.257  1.00 77.42           C  
ATOM    719  CG2 VAL A 107     -38.459  40.798 -24.129  1.00 78.57           C  
ATOM    720  N   LEU A 108     -42.139  38.695 -24.649  1.00 69.49           N  
ATOM    721  CA  LEU A 108     -43.041  38.508 -25.767  1.00 58.36           C  
ATOM    722  C   LEU A 108     -44.465  38.649 -25.247  1.00 63.51           C  
ATOM    723  O   LEU A 108     -44.757  38.229 -24.124  1.00 63.06           O  
ATOM    724  CB  LEU A 108     -42.825  37.120 -26.369  1.00 53.07           C  
ATOM    725  CG  LEU A 108     -41.825  36.985 -27.522  1.00 56.98           C  
ATOM    726  CD1 LEU A 108     -41.997  35.663 -28.256  1.00 50.59           C  
ATOM    727  CD2 LEU A 108     -41.969  38.154 -28.488  1.00 59.33           C  
ATOM    728  N   SER A 109     -45.351  39.230 -26.060  1.00 62.11           N  
ATOM    729  CA  SER A 109     -46.747  39.362 -25.656  1.00 57.19           C  
ATOM    730  C   SER A 109     -47.329  37.998 -25.278  1.00 58.40           C  
ATOM    731  O   SER A 109     -46.836  36.945 -25.693  1.00 56.40           O  
ATOM    732  CB  SER A 109     -47.583  39.992 -26.770  1.00 55.58           C  
ATOM    733  OG  SER A 109     -47.481  39.239 -27.962  1.00 58.84           O  
ATOM    734  N   GLU A 110     -48.379  38.024 -24.449  1.00 56.95           N  
ATOM    735  CA  GLU A 110     -49.008  36.773 -24.031  1.00 55.52           C  
ATOM    736  C   GLU A 110     -49.441  35.939 -25.228  1.00 54.67           C  
ATOM    737  O   GLU A 110     -49.364  34.705 -25.188  1.00 54.02           O  
ATOM    738  CB  GLU A 110     -50.208  37.057 -23.124  1.00 57.67           C  
ATOM    739  CG  GLU A 110     -49.834  37.395 -21.691  1.00 63.53           C  
ATOM    740  CD  GLU A 110     -50.703  38.492 -21.094  1.00 81.77           C  
ATOM    741  OE1 GLU A 110     -50.811  39.574 -21.711  1.00 78.01           O  
ATOM    742  OE2 GLU A 110     -51.279  38.273 -20.006  1.00 83.32           O  
ATOM    743  N   ASP A 111     -49.867  36.595 -26.310  1.00 55.32           N  
ATOM    744  CA  ASP A 111     -50.298  35.873 -27.502  1.00 53.47           C  
ATOM    745  C   ASP A 111     -49.127  35.185 -28.195  1.00 53.58           C  
ATOM    746  O   ASP A 111     -49.234  34.019 -28.593  1.00 55.08           O  
ATOM    747  CB  ASP A 111     -51.005  36.829 -28.462  1.00 57.57           C  
ATOM    748  CG  ASP A 111     -51.460  36.147 -29.732  1.00 56.62           C  
ATOM    749  OD1 ASP A 111     -52.412  35.339 -29.669  1.00 54.86           O  
ATOM    750  OD2 ASP A 111     -50.862  36.426 -30.793  1.00 54.54           O  
ATOM    751  N   LYS A 112     -48.002  35.886 -28.355  1.00 50.57           N  
ATOM    752  CA  LYS A 112     -46.849  35.267 -29.000  1.00 49.95           C  
ATOM    753  C   LYS A 112     -46.196  34.215 -28.112  1.00 48.78           C  
ATOM    754  O   LYS A 112     -45.703  33.201 -28.621  1.00 47.75           O  
ATOM    755  CB  LYS A 112     -45.840  36.335 -29.416  1.00 51.17           C  
ATOM    756  CG  LYS A 112     -46.324  37.166 -30.592  1.00 57.87           C  
ATOM    757  CD  LYS A 112     -45.248  38.079 -31.138  1.00 53.25           C  
ATOM    758  CE  LYS A 112     -45.577  38.459 -32.572  1.00 53.67           C  
ATOM    759  NZ  LYS A 112     -45.098  39.817 -32.925  1.00 62.83           N  
ATOM    760  N   SER A 113     -46.181  34.432 -26.795  1.00 49.66           N  
ATOM    761  CA  SER A 113     -45.728  33.390 -25.879  1.00 47.69           C  
ATOM    762  C   SER A 113     -46.583  32.137 -26.018  1.00 46.47           C  
ATOM    763  O   SER A 113     -46.062  31.015 -26.059  1.00 46.57           O  
ATOM    764  CB  SER A 113     -45.761  33.909 -24.440  1.00 48.04           C  
ATOM    765  OG  SER A 113     -45.646  32.847 -23.506  1.00 58.49           O  
ATOM    766  N   LYS A 114     -47.905  32.313 -26.096  1.00 46.75           N  
ATOM    767  CA  LYS A 114     -48.806  31.173 -26.224  1.00 45.78           C  
ATOM    768  C   LYS A 114     -48.616  30.465 -27.561  1.00 49.20           C  
ATOM    769  O   LYS A 114     -48.561  29.230 -27.613  1.00 44.02           O  
ATOM    770  CB  LYS A 114     -50.260  31.619 -26.045  1.00 46.46           C  
ATOM    771  CG  LYS A 114     -50.793  31.381 -24.639  1.00 46.31           C  
ATOM    772  CD  LYS A 114     -51.842  32.400 -24.220  1.00 61.79           C  
ATOM    773  CE  LYS A 114     -52.978  32.496 -25.223  1.00 62.10           C  
ATOM    774  NZ  LYS A 114     -53.900  33.604 -24.861  1.00 49.27           N  
ATOM    775  N   ARG A 115     -48.516  31.228 -28.655  1.00 54.40           N  
ATOM    776  CA  ARG A 115     -48.221  30.621 -29.952  1.00 45.64           C  
ATOM    777  C   ARG A 115     -46.956  29.775 -29.878  1.00 47.51           C  
ATOM    778  O   ARG A 115     -46.934  28.623 -30.327  1.00 56.65           O  
ATOM    779  CB  ARG A 115     -48.067  31.691 -31.043  1.00 47.84           C  
ATOM    780  CG  ARG A 115     -49.355  32.353 -31.520  1.00 52.39           C  
ATOM    781  CD  ARG A 115     -49.072  33.316 -32.679  1.00 52.15           C  
ATOM    782  NE  ARG A 115     -50.106  34.331 -32.843  1.00 60.56           N  
ATOM    783  CZ  ARG A 115     -50.774  34.545 -33.970  1.00 66.36           C  
ATOM    784  NH1 ARG A 115     -50.561  33.811 -35.051  1.00 72.32           N  
ATOM    785  NH2 ARG A 115     -51.682  35.517 -34.013  1.00 57.21           N  
ATOM    786  N   LEU A 116     -45.895  30.330 -29.286  1.00 47.94           N  
ATOM    787  CA  LEU A 116     -44.605  29.647 -29.262  1.00 47.67           C  
ATOM    788  C   LEU A 116     -44.644  28.366 -28.437  1.00 45.71           C  
ATOM    789  O   LEU A 116     -43.994  27.381 -28.805  1.00 45.13           O  
ATOM    790  CB  LEU A 116     -43.523  30.595 -28.741  1.00 48.24           C  
ATOM    791  CG  LEU A 116     -42.116  30.001 -28.652  1.00 47.03           C  
ATOM    792  CD1 LEU A 116     -41.677  29.446 -29.997  1.00 45.48           C  
ATOM    793  CD2 LEU A 116     -41.123  31.045 -28.167  1.00 46.83           C  
ATOM    794  N   ASN A 117     -45.397  28.346 -27.334  1.00 46.71           N  
ATOM    795  CA  ASN A 117     -45.466  27.126 -26.535  1.00 49.31           C  
ATOM    796  C   ASN A 117     -46.258  26.040 -27.253  1.00 46.39           C  
ATOM    797  O   ASN A 117     -45.887  24.860 -27.198  1.00 45.80           O  
ATOM    798  CB  ASN A 117     -46.065  27.421 -25.161  1.00 46.62           C  
ATOM    799  CG  ASN A 117     -45.158  28.285 -24.304  1.00 58.95           C  
ATOM    800  OD1 ASN A 117     -43.939  28.097 -24.289  1.00 66.47           O  
ATOM    801  ND2 ASN A 117     -45.743  29.239 -23.593  1.00 63.06           N  
ATOM    802  N   THR A 118     -47.343  26.418 -27.936  1.00 47.42           N  
ATOM    803  CA  THR A 118     -48.079  25.458 -28.754  1.00 49.75           C  
ATOM    804  C   THR A 118     -47.180  24.839 -29.817  1.00 48.64           C  
ATOM    805  O   THR A 118     -47.169  23.618 -30.001  1.00 43.66           O  
ATOM    806  CB  THR A 118     -49.288  26.133 -29.404  1.00 42.89           C  
ATOM    807  OG1 THR A 118     -50.234  26.512 -28.397  1.00 43.25           O  
ATOM    808  CG2 THR A 118     -49.963  25.194 -30.396  1.00 40.88           C  
ATOM    809  N   ILE A 119     -46.421  25.674 -30.533  1.00 41.76           N  
ATOM    810  CA  ILE A 119     -45.489  25.169 -31.543  1.00 41.08           C  
ATOM    811  C   ILE A 119     -44.519  24.179 -30.914  1.00 46.62           C  
ATOM    812  O   ILE A 119     -44.296  23.080 -31.435  1.00 48.44           O  
ATOM    813  CB  ILE A 119     -44.735  26.328 -32.224  1.00 40.85           C  
ATOM    814  CG1 ILE A 119     -45.685  27.201 -33.046  1.00 41.64           C  
ATOM    815  CG2 ILE A 119     -43.611  25.785 -33.095  1.00 40.22           C  
ATOM    816  CD1 ILE A 119     -45.025  28.463 -33.585  1.00 42.73           C  
ATOM    817  N   LEU A 120     -43.933  24.555 -29.777  1.00 43.89           N  
ATOM    818  CA  LEU A 120     -42.983  23.677 -29.101  1.00 39.12           C  
ATOM    819  C   LEU A 120     -43.633  22.350 -28.726  1.00 40.67           C  
ATOM    820  O   LEU A 120     -43.043  21.280 -28.915  1.00 38.77           O  
ATOM    821  CB  LEU A 120     -42.415  24.381 -27.864  1.00 44.28           C  
ATOM    822  CG  LEU A 120     -41.540  25.612 -28.131  1.00 40.03           C  
ATOM    823  CD1 LEU A 120     -41.232  26.376 -26.847  1.00 40.64           C  
ATOM    824  CD2 LEU A 120     -40.256  25.220 -28.844  1.00 39.68           C  
ATOM    825  N   ASN A 121     -44.861  22.401 -28.202  1.00 49.01           N  
ATOM    826  CA  ASN A 121     -45.570  21.168 -27.873  1.00 46.17           C  
ATOM    827  C   ASN A 121     -45.875  20.346 -29.120  1.00 45.67           C  
ATOM    828  O   ASN A 121     -45.746  19.117 -29.105  1.00 56.05           O  
ATOM    829  CB  ASN A 121     -46.860  21.483 -27.115  1.00 55.52           C  
ATOM    830  CG  ASN A 121     -46.618  21.820 -25.657  1.00 56.43           C  
ATOM    831  OD1 ASN A 121     -46.758  20.963 -24.782  1.00 70.15           O  
ATOM    832  ND2 ASN A 121     -46.265  23.070 -25.385  1.00 58.18           N  
ATOM    833  N   THR A 122     -46.285  21.004 -30.209  1.00 41.06           N  
ATOM    834  CA  THR A 122     -46.632  20.265 -31.420  1.00 44.35           C  
ATOM    835  C   THR A 122     -45.409  19.585 -32.026  1.00 42.30           C  
ATOM    836  O   THR A 122     -45.484  18.421 -32.435  1.00 46.02           O  
ATOM    837  CB  THR A 122     -47.293  21.190 -32.443  1.00 40.39           C  
ATOM    838  OG1 THR A 122     -48.460  21.784 -31.866  1.00 42.58           O  
ATOM    839  CG2 THR A 122     -47.707  20.400 -33.679  1.00 39.73           C  
ATOM    840  N   MET A 123     -44.272  20.285 -32.091  1.00 39.03           N  
ATOM    841  CA  MET A 123     -43.062  19.655 -32.612  1.00 37.72           C  
ATOM    842  C   MET A 123     -42.633  18.476 -31.743  1.00 37.33           C  
ATOM    843  O   MET A 123     -42.295  17.406 -32.264  1.00 40.63           O  
ATOM    844  CB  MET A 123     -41.933  20.683 -32.737  1.00 38.14           C  
ATOM    845  CG  MET A 123     -42.198  21.785 -33.759  1.00 38.43           C  
ATOM    846  SD  MET A 123     -40.718  22.727 -34.202  1.00 42.55           S  
ATOM    847  CE  MET A 123     -40.146  23.248 -32.587  1.00 40.45           C  
ATOM    848  N   SER A 124     -42.658  18.645 -30.417  1.00 38.23           N  
ATOM    849  CA  SER A 124     -42.292  17.552 -29.519  1.00 41.89           C  
ATOM    850  C   SER A 124     -43.238  16.366 -29.670  1.00 45.75           C  
ATOM    851  O   SER A 124     -42.802  15.208 -29.656  1.00 46.32           O  
ATOM    852  CB  SER A 124     -42.279  18.048 -28.073  1.00 39.42           C  
ATOM    853  OG  SER A 124     -42.117  16.980 -27.153  1.00 41.43           O  
ATOM    854  N   THR A 125     -44.538  16.635 -29.808  1.00 42.00           N  
ATOM    855  CA  THR A 125     -45.505  15.559 -30.005  1.00 40.03           C  
ATOM    856  C   THR A 125     -45.270  14.845 -31.331  1.00 43.11           C  
ATOM    857  O   THR A 125     -45.318  13.611 -31.398  1.00 45.36           O  
ATOM    858  CB  THR A 125     -46.931  16.109 -29.942  1.00 42.23           C  
ATOM    859  OG1 THR A 125     -47.209  16.575 -28.616  1.00 39.83           O  
ATOM    860  CG2 THR A 125     -47.930  15.021 -30.302  1.00 49.44           C  
ATOM    861  N   ILE A 126     -45.020  15.608 -32.401  1.00 38.04           N  
ATOM    862  CA  ILE A 126     -44.777  15.007 -33.715  1.00 34.51           C  
ATOM    863  C   ILE A 126     -43.583  14.062 -33.652  1.00 35.92           C  
ATOM    864  O   ILE A 126     -43.639  12.925 -34.135  1.00 44.52           O  
ATOM    865  CB  ILE A 126     -44.570  16.098 -34.784  1.00 34.72           C  
ATOM    866  CG1 ILE A 126     -45.876  16.843 -35.080  1.00 36.15           C  
ATOM    867  CG2 ILE A 126     -44.007  15.500 -36.066  1.00 41.35           C  
ATOM    868  CD1 ILE A 126     -45.726  17.936 -36.125  1.00 35.46           C  
ATOM    869  N   TYR A 127     -42.489  14.519 -33.037  1.00 36.86           N  
ATOM    870  CA  TYR A 127     -41.284  13.702 -32.939  1.00 35.38           C  
ATOM    871  C   TYR A 127     -41.541  12.402 -32.179  1.00 45.66           C  
ATOM    872  O   TYR A 127     -41.143  11.321 -32.630  1.00 46.59           O  
ATOM    873  CB  TYR A 127     -40.166  14.509 -32.275  1.00 33.56           C  
ATOM    874  CG  TYR A 127     -38.822  13.811 -32.269  1.00 36.94           C  
ATOM    875  CD1 TYR A 127     -37.936  13.960 -33.328  1.00 35.59           C  
ATOM    876  CD2 TYR A 127     -38.429  13.018 -31.195  1.00 41.06           C  
ATOM    877  CE1 TYR A 127     -36.706  13.325 -33.332  1.00 32.91           C  
ATOM    878  CE2 TYR A 127     -37.199  12.381 -31.188  1.00 33.37           C  
ATOM    879  CZ  TYR A 127     -36.344  12.538 -32.260  1.00 33.99           C  
ATOM    880  OH  TYR A 127     -35.118  11.912 -32.259  1.00 38.78           O  
ATOM    881  N   SER A 128     -42.208  12.485 -31.023  1.00 39.24           N  
ATOM    882  CA  SER A 128     -42.318  11.329 -30.137  1.00 37.85           C  
ATOM    883  C   SER A 128     -43.395  10.339 -30.568  1.00 47.40           C  
ATOM    884  O   SER A 128     -43.305   9.159 -30.212  1.00 47.08           O  
ATOM    885  CB  SER A 128     -42.590  11.782 -28.699  1.00 38.70           C  
ATOM    886  OG  SER A 128     -43.728  12.622 -28.621  1.00 54.31           O  
ATOM    887  N   THR A 129     -44.406  10.781 -31.315  1.00 45.36           N  
ATOM    888  CA  THR A 129     -45.468   9.898 -31.781  1.00 43.06           C  
ATOM    889  C   THR A 129     -45.439   9.690 -33.291  1.00 43.36           C  
ATOM    890  O   THR A 129     -46.322   9.008 -33.830  1.00 49.08           O  
ATOM    891  CB  THR A 129     -46.838  10.438 -31.358  1.00 42.08           C  
ATOM    892  OG1 THR A 129     -47.177  11.580 -32.153  1.00 49.85           O  
ATOM    893  CG2 THR A 129     -46.824  10.836 -29.891  1.00 36.82           C  
ATOM    894  N   GLY A 130     -44.457  10.266 -33.981  1.00 47.78           N  
ATOM    895  CA  GLY A 130     -44.349  10.083 -35.421  1.00 46.75           C  
ATOM    896  C   GLY A 130     -44.122   8.625 -35.763  1.00 47.80           C  
ATOM    897  O   GLY A 130     -43.249   7.965 -35.187  1.00 41.89           O  
ATOM    898  N   LYS A 131     -44.930   8.104 -36.679  1.00 48.31           N  
ATOM    899  CA  LYS A 131     -44.839   6.703 -37.053  1.00 47.39           C  
ATOM    900  C   LYS A 131     -44.737   6.578 -38.565  1.00 50.12           C  
ATOM    901  O   LYS A 131     -45.159   7.462 -39.317  1.00 58.36           O  
ATOM    902  CB  LYS A 131     -46.036   5.902 -36.540  1.00 52.05           C  
ATOM    903  CG  LYS A 131     -47.318   6.213 -37.274  1.00 60.22           C  
ATOM    904  CD  LYS A 131     -48.394   5.207 -36.934  1.00 64.05           C  
ATOM    905  CE  LYS A 131     -48.969   5.463 -35.555  1.00 71.94           C  
ATOM    906  NZ  LYS A 131     -49.859   6.654 -35.544  1.00 72.22           N  
ATOM    907  N   VAL A 132     -44.168   5.455 -38.996  1.00 53.49           N  
ATOM    908  CA  VAL A 132     -43.986   5.148 -40.406  1.00 45.57           C  
ATOM    909  C   VAL A 132     -44.493   3.732 -40.623  1.00 47.95           C  
ATOM    910  O   VAL A 132     -44.127   2.816 -39.879  1.00 51.24           O  
ATOM    911  CB  VAL A 132     -42.512   5.277 -40.833  1.00 43.53           C  
ATOM    912  CG1 VAL A 132     -42.242   4.424 -42.052  1.00 49.16           C  
ATOM    913  CG2 VAL A 132     -42.138   6.733 -41.061  1.00 49.33           C  
ATOM    914  N   CYS A 133     -45.356   3.555 -41.617  1.00 54.37           N  
ATOM    915  CA  CYS A 133     -45.991   2.269 -41.869  1.00 63.32           C  
ATOM    916  C   CYS A 133     -45.360   1.638 -43.100  1.00 73.89           C  
ATOM    917  O   CYS A 133     -45.112   2.323 -44.097  1.00 72.26           O  
ATOM    918  CB  CYS A 133     -47.497   2.449 -42.048  1.00 67.68           C  
ATOM    919  SG  CYS A 133     -48.253   3.244 -40.606  1.00 91.98           S  
ATOM    920  N   ASN A 134     -45.082   0.339 -43.014  1.00 90.33           N  
ATOM    921  CA  ASN A 134     -44.345  -0.316 -44.083  1.00 97.20           C  
ATOM    922  C   ASN A 134     -45.159  -0.232 -45.371  1.00103.58           C  
ATOM    923  O   ASN A 134     -46.389  -0.392 -45.342  1.00103.54           O  
ATOM    924  CB  ASN A 134     -44.035  -1.775 -43.737  1.00 96.59           C  
ATOM    925  CG  ASN A 134     -45.119  -2.723 -44.189  1.00106.11           C  
ATOM    926  OD1 ASN A 134     -46.206  -2.754 -43.624  1.00110.26           O  
ATOM    927  ND2 ASN A 134     -44.814  -3.526 -45.201  1.00101.36           N  
ATOM    928  N   PRO A 135     -44.526   0.080 -46.502  1.00 97.80           N  
ATOM    929  CA  PRO A 135     -45.228  -0.030 -47.784  1.00 93.50           C  
ATOM    930  C   PRO A 135     -45.736  -1.448 -47.974  1.00102.82           C  
ATOM    931  O   PRO A 135     -45.005  -2.409 -47.750  1.00101.63           O  
ATOM    932  CB  PRO A 135     -44.159   0.358 -48.818  1.00 89.90           C  
ATOM    933  CG  PRO A 135     -42.849   0.173 -48.139  1.00 91.83           C  
ATOM    934  CD  PRO A 135     -43.099   0.402 -46.667  1.00 85.64           C  
ATOM    935  N   ASP A 136     -47.021  -1.555 -48.322  1.00118.31           N  
ATOM    936  CA  ASP A 136     -47.770  -2.785 -48.581  1.00126.27           C  
ATOM    937  C   ASP A 136     -48.552  -3.262 -47.353  1.00123.58           C  
ATOM    938  O   ASP A 136     -49.353  -4.197 -47.480  1.00127.29           O  
ATOM    939  CB  ASP A 136     -46.887  -3.932 -49.093  1.00 95.04           C  
ATOM    940  CG  ASP A 136     -46.243  -3.631 -50.427  1.00 94.57           C  
ATOM    941  OD1 ASP A 136     -46.865  -2.885 -51.234  1.00 95.70           O  
ATOM    942  OD2 ASP A 136     -45.109  -4.096 -50.647  1.00 93.10           O  
ATOM    943  N   ASN A 137     -48.384  -2.626 -46.190  1.00109.47           N  
ATOM    944  CA  ASN A 137     -49.303  -2.941 -45.086  1.00111.37           C  
ATOM    945  C   ASN A 137     -49.516  -1.737 -44.179  1.00112.39           C  
ATOM    946  O   ASN A 137     -48.578  -1.268 -43.521  1.00104.83           O  
ATOM    947  CB  ASN A 137     -48.812  -4.133 -44.260  1.00108.47           C  
ATOM    948  CG  ASN A 137     -49.852  -4.621 -43.249  1.00115.23           C  
ATOM    949  OD1 ASN A 137     -51.017  -4.217 -43.304  1.00110.39           O  
ATOM    950  ND2 ASN A 137     -49.441  -5.485 -42.330  1.00115.86           N  
ATOM    951  N   PRO A 138     -50.740  -1.210 -44.119  1.00113.67           N  
ATOM    952  CA  PRO A 138     -51.009  -0.074 -43.227  1.00108.88           C  
ATOM    953  C   PRO A 138     -51.016  -0.438 -41.750  1.00107.03           C  
ATOM    954  O   PRO A 138     -51.036   0.473 -40.914  1.00101.26           O  
ATOM    955  CB  PRO A 138     -52.403   0.400 -43.675  1.00107.49           C  
ATOM    956  CG  PRO A 138     -52.594  -0.199 -45.053  1.00109.34           C  
ATOM    957  CD  PRO A 138     -51.897  -1.517 -44.974  1.00107.08           C  
ATOM    958  N   GLN A 139     -51.008  -1.724 -41.404  1.00108.34           N  
ATOM    959  CA  GLN A 139     -51.087  -2.147 -40.008  1.00107.25           C  
ATOM    960  C   GLN A 139     -49.729  -2.457 -39.387  1.00 99.27           C  
ATOM    961  O   GLN A 139     -49.652  -2.637 -38.164  1.00 95.92           O  
ATOM    962  CB  GLN A 139     -52.006  -3.370 -39.892  1.00107.36           C  
ATOM    963  CG  GLN A 139     -53.475  -3.017 -39.962  1.00110.65           C  
ATOM    964  CD  GLN A 139     -53.939  -2.270 -38.735  1.00117.08           C  
ATOM    965  OE1 GLN A 139     -53.699  -2.700 -37.608  1.00117.72           O  
ATOM    966  NE2 GLN A 139     -54.598  -1.136 -38.942  1.00109.45           N  
ATOM    967  N   GLU A 140     -48.669  -2.516 -40.188  1.00 89.79           N  
ATOM    968  CA  GLU A 140     -47.309  -2.677 -39.677  1.00 86.57           C  
ATOM    969  C   GLU A 140     -46.656  -1.301 -39.693  1.00 84.89           C  
ATOM    970  O   GLU A 140     -46.151  -0.850 -40.725  1.00 75.81           O  
ATOM    971  CB  GLU A 140     -46.524  -3.691 -40.505  1.00 90.79           C  
ATOM    972  CG  GLU A 140     -45.054  -3.824 -40.085  1.00 95.25           C  
ATOM    973  CD  GLU A 140     -44.246  -4.687 -41.033  1.00101.31           C  
ATOM    974  OE1 GLU A 140     -44.853  -5.337 -41.910  1.00 93.96           O  
ATOM    975  OE2 GLU A 140     -43.005  -4.721 -40.891  1.00 95.99           O  
ATOM    976  N   CYS A 141     -46.683  -0.633 -38.542  1.00 67.43           N  
ATOM    977  CA  CYS A 141     -46.229   0.746 -38.409  1.00 65.26           C  
ATOM    978  C   CYS A 141     -45.177   0.811 -37.311  1.00 62.70           C  
ATOM    979  O   CYS A 141     -45.320   0.159 -36.270  1.00 64.87           O  
ATOM    980  CB  CYS A 141     -47.399   1.685 -38.082  1.00 64.19           C  
ATOM    981  SG  CYS A 141     -48.718   1.733 -39.333  1.00 95.82           S  
ATOM    982  N   LEU A 142     -44.134   1.605 -37.539  1.00 53.03           N  
ATOM    983  CA  LEU A 142     -43.016   1.709 -36.617  1.00 54.83           C  
ATOM    984  C   LEU A 142     -42.857   3.143 -36.137  1.00 55.91           C  
ATOM    985  O   LEU A 142     -43.068   4.094 -36.897  1.00 52.38           O  
ATOM    986  CB  LEU A 142     -41.713   1.243 -37.272  1.00 47.57           C  
ATOM    987  CG  LEU A 142     -41.693  -0.192 -37.793  1.00 50.57           C  
ATOM    988  CD1 LEU A 142     -40.453  -0.425 -38.646  1.00 45.68           C  
ATOM    989  CD2 LEU A 142     -41.749  -1.172 -36.639  1.00 57.71           C  
ATOM    990  N   LEU A 143     -42.496   3.292 -34.867  1.00 49.35           N  
ATOM    991  CA  LEU A 143     -42.055   4.565 -34.330  1.00 47.63           C  
ATOM    992  C   LEU A 143     -40.551   4.704 -34.524  1.00 46.53           C  
ATOM    993  O   LEU A 143     -39.860   3.765 -34.927  1.00 47.16           O  
ATOM    994  CB  LEU A 143     -42.411   4.683 -32.848  1.00 49.74           C  
ATOM    995  CG  LEU A 143     -43.886   4.769 -32.448  1.00 49.84           C  
ATOM    996  CD1 LEU A 143     -44.057   4.434 -30.972  1.00 42.94           C  
ATOM    997  CD2 LEU A 143     -44.464   6.148 -32.759  1.00 55.61           C  
ATOM    998  N   LEU A 144     -40.041   5.898 -34.226  1.00 46.21           N  
ATOM    999  CA  LEU A 144     -38.600   6.106 -34.295  1.00 43.84           C  
ATOM   1000  C   LEU A 144     -37.879   5.205 -33.300  1.00 44.24           C  
ATOM   1001  O   LEU A 144     -36.932   4.497 -33.658  1.00 43.38           O  
ATOM   1002  CB  LEU A 144     -38.260   7.571 -34.036  1.00 41.04           C  
ATOM   1003  CG  LEU A 144     -36.752   7.806 -33.985  1.00 37.32           C  
ATOM   1004  CD1 LEU A 144     -36.158   7.493 -35.345  1.00 40.17           C  
ATOM   1005  CD2 LEU A 144     -36.409   9.220 -33.553  1.00 36.42           C  
ATOM   1006  N   GLU A 145     -38.326   5.210 -32.047  1.00 49.12           N  
ATOM   1007  CA  GLU A 145     -37.777   4.348 -31.008  1.00 48.41           C  
ATOM   1008  C   GLU A 145     -38.860   3.401 -30.509  1.00 48.83           C  
ATOM   1009  O   GLU A 145     -39.918   3.866 -30.051  1.00 50.05           O  
ATOM   1010  CB  GLU A 145     -37.215   5.175 -29.852  1.00 41.31           C  
ATOM   1011  CG  GLU A 145     -36.766   4.351 -28.657  1.00 43.93           C  
ATOM   1012  CD  GLU A 145     -35.547   3.500 -28.954  1.00 56.32           C  
ATOM   1013  OE1 GLU A 145     -34.786   3.843 -29.882  1.00 58.51           O  
ATOM   1014  OE2 GLU A 145     -35.350   2.486 -28.255  1.00 59.40           O  
ATOM   1015  N   PRO A 146     -38.648   2.076 -30.551  1.00 45.29           N  
ATOM   1016  CA  PRO A 146     -37.407   1.432 -30.993  1.00 45.82           C  
ATOM   1017  C   PRO A 146     -37.399   1.059 -32.471  1.00 50.08           C  
ATOM   1018  O   PRO A 146     -36.391   0.551 -32.966  1.00 54.92           O  
ATOM   1019  CB  PRO A 146     -37.367   0.173 -30.134  1.00 50.24           C  
ATOM   1020  CG  PRO A 146     -38.811  -0.214 -30.042  1.00 47.55           C  
ATOM   1021  CD  PRO A 146     -39.601   1.087 -30.013  1.00 44.62           C  
ATOM   1022  N   GLY A 147     -38.511   1.313 -33.156  1.00 48.92           N  
ATOM   1023  CA  GLY A 147     -38.730   0.805 -34.497  1.00 54.43           C  
ATOM   1024  C   GLY A 147     -37.678   1.186 -35.517  1.00 45.63           C  
ATOM   1025  O   GLY A 147     -36.910   0.335 -35.975  1.00 44.86           O  
ATOM   1026  N   LEU A 148     -37.637   2.468 -35.884  1.00 44.74           N  
ATOM   1027  CA  LEU A 148     -36.688   2.911 -36.899  1.00 38.12           C  
ATOM   1028  C   LEU A 148     -35.253   2.888 -36.386  1.00 40.49           C  
ATOM   1029  O   LEU A 148     -34.323   2.668 -37.170  1.00 38.68           O  
ATOM   1030  CB  LEU A 148     -37.068   4.307 -37.382  1.00 34.97           C  
ATOM   1031  CG  LEU A 148     -38.424   4.339 -38.082  1.00 39.31           C  
ATOM   1032  CD1 LEU A 148     -38.765   5.746 -38.522  1.00 39.50           C  
ATOM   1033  CD2 LEU A 148     -38.412   3.392 -39.271  1.00 42.17           C  
ATOM   1034  N   ASN A 149     -35.054   3.101 -35.084  1.00 38.52           N  
ATOM   1035  CA  ASN A 149     -33.704   3.076 -34.530  1.00 36.42           C  
ATOM   1036  C   ASN A 149     -33.087   1.687 -34.640  1.00 41.68           C  
ATOM   1037  O   ASN A 149     -31.879   1.552 -34.866  1.00 48.37           O  
ATOM   1038  CB  ASN A 149     -33.730   3.539 -33.075  1.00 34.73           C  
ATOM   1039  CG  ASN A 149     -33.781   5.048 -32.943  1.00 36.36           C  
ATOM   1040  OD1 ASN A 149     -33.451   5.779 -33.877  1.00 34.21           O  
ATOM   1041  ND2 ASN A 149     -34.210   5.522 -31.779  1.00 42.49           N  
ATOM   1042  N   GLU A 150     -33.902   0.642 -34.480  1.00 36.20           N  
ATOM   1043  CA  GLU A 150     -33.403  -0.717 -34.657  1.00 36.66           C  
ATOM   1044  C   GLU A 150     -32.893  -0.933 -36.075  1.00 43.25           C  
ATOM   1045  O   GLU A 150     -31.858  -1.577 -36.278  1.00 40.74           O  
ATOM   1046  CB  GLU A 150     -34.498  -1.730 -34.321  1.00 38.16           C  
ATOM   1047  CG  GLU A 150     -33.995  -3.161 -34.116  1.00 40.75           C  
ATOM   1048  CD  GLU A 150     -33.804  -3.922 -35.421  1.00 51.28           C  
ATOM   1049  OE1 GLU A 150     -34.599  -3.699 -36.361  1.00 45.58           O  
ATOM   1050  OE2 GLU A 150     -32.861  -4.739 -35.503  1.00 58.12           O  
ATOM   1051  N   ILE A 151     -33.607  -0.405 -37.071  1.00 46.45           N  
ATOM   1052  CA  ILE A 151     -33.186  -0.586 -38.459  1.00 41.53           C  
ATOM   1053  C   ILE A 151     -31.848   0.102 -38.700  1.00 43.01           C  
ATOM   1054  O   ILE A 151     -30.905  -0.500 -39.225  1.00 40.04           O  
ATOM   1055  CB  ILE A 151     -34.263  -0.067 -39.429  1.00 41.90           C  
ATOM   1056  CG1 ILE A 151     -35.554  -0.882 -39.298  1.00 41.48           C  
ATOM   1057  CG2 ILE A 151     -33.736  -0.086 -40.858  1.00 42.43           C  
ATOM   1058  CD1 ILE A 151     -36.683  -0.380 -40.170  1.00 44.52           C  
ATOM   1059  N   MET A 152     -31.741   1.371 -38.306  1.00 36.90           N  
ATOM   1060  CA  MET A 152     -30.550   2.153 -38.609  1.00 39.87           C  
ATOM   1061  C   MET A 152     -29.320   1.714 -37.826  1.00 39.14           C  
ATOM   1062  O   MET A 152     -28.210   2.111 -38.193  1.00 43.24           O  
ATOM   1063  CB  MET A 152     -30.823   3.634 -38.351  1.00 34.00           C  
ATOM   1064  CG  MET A 152     -32.045   4.154 -39.080  1.00 35.87           C  
ATOM   1065  SD  MET A 152     -31.913   3.897 -40.861  1.00 36.80           S  
ATOM   1066  CE  MET A 152     -30.633   5.074 -41.293  1.00 44.10           C  
ATOM   1067  N   ALA A 153     -29.476   0.902 -36.782  1.00 38.05           N  
ATOM   1068  CA  ALA A 153     -28.351   0.513 -35.944  1.00 34.36           C  
ATOM   1069  C   ALA A 153     -27.936  -0.944 -36.097  1.00 38.32           C  
ATOM   1070  O   ALA A 153     -26.894  -1.329 -35.556  1.00 35.94           O  
ATOM   1071  CB  ALA A 153     -28.669   0.794 -34.467  1.00 31.01           C  
ATOM   1072  N   ASN A 154     -28.706  -1.759 -36.816  1.00 42.01           N  
ATOM   1073  CA  ASN A 154     -28.382  -3.176 -36.951  1.00 42.18           C  
ATOM   1074  C   ASN A 154     -28.472  -3.662 -38.393  1.00 43.18           C  
ATOM   1075  O   ASN A 154     -27.786  -4.617 -38.770  1.00 52.42           O  
ATOM   1076  CB  ASN A 154     -29.301  -4.026 -36.068  1.00 46.82           C  
ATOM   1077  CG  ASN A 154     -29.174  -3.687 -34.596  1.00 42.53           C  
ATOM   1078  OD1 ASN A 154     -30.104  -3.160 -33.985  1.00 41.93           O  
ATOM   1079  ND2 ASN A 154     -28.021  -3.994 -34.017  1.00 37.08           N  
ATOM   1080  N   SER A 155     -29.315  -3.031 -39.206  1.00 41.61           N  
ATOM   1081  CA  SER A 155     -29.555  -3.533 -40.552  1.00 37.05           C  
ATOM   1082  C   SER A 155     -28.354  -3.276 -41.455  1.00 41.81           C  
ATOM   1083  O   SER A 155     -27.757  -2.196 -41.427  1.00 37.28           O  
ATOM   1084  CB  SER A 155     -30.804  -2.886 -41.147  1.00 41.30           C  
ATOM   1085  OG  SER A 155     -31.000  -3.291 -42.491  1.00 43.05           O  
ATOM   1086  N   LEU A 156     -28.001  -4.277 -42.256  1.00 44.07           N  
ATOM   1087  CA  LEU A 156     -26.978  -4.140 -43.279  1.00 42.07           C  
ATOM   1088  C   LEU A 156     -27.569  -4.004 -44.676  1.00 39.03           C  
ATOM   1089  O   LEU A 156     -26.819  -3.794 -45.633  1.00 45.63           O  
ATOM   1090  CB  LEU A 156     -26.013  -5.330 -43.235  1.00 44.64           C  
ATOM   1091  CG  LEU A 156     -25.267  -5.584 -41.922  1.00 38.00           C  
ATOM   1092  CD1 LEU A 156     -24.285  -6.736 -42.064  1.00 37.71           C  
ATOM   1093  CD2 LEU A 156     -24.535  -4.328 -41.486  1.00 34.59           C  
ATOM   1094  N   ASP A 157     -28.890  -4.105 -44.813  1.00 39.97           N  
ATOM   1095  CA  ASP A 157     -29.530  -4.010 -46.117  1.00 46.82           C  
ATOM   1096  C   ASP A 157     -29.646  -2.547 -46.529  1.00 42.00           C  
ATOM   1097  O   ASP A 157     -30.266  -1.742 -45.825  1.00 42.68           O  
ATOM   1098  CB  ASP A 157     -30.905  -4.669 -46.098  1.00 44.67           C  
ATOM   1099  CG  ASP A 157     -31.612  -4.544 -47.426  1.00 48.60           C  
ATOM   1100  OD1 ASP A 157     -31.017  -4.961 -48.437  1.00 49.67           O  
ATOM   1101  OD2 ASP A 157     -32.747  -4.026 -47.468  1.00 59.86           O  
ATOM   1102  N   TYR A 158     -29.058  -2.216 -47.680  1.00 41.48           N  
ATOM   1103  CA  TYR A 158     -29.041  -0.837 -48.158  1.00 38.00           C  
ATOM   1104  C   TYR A 158     -30.450  -0.276 -48.324  1.00 40.85           C  
ATOM   1105  O   TYR A 158     -30.715   0.875 -47.955  1.00 42.25           O  
ATOM   1106  CB  TYR A 158     -28.269  -0.776 -49.476  1.00 38.42           C  
ATOM   1107  CG  TYR A 158     -28.117   0.606 -50.069  1.00 36.88           C  
ATOM   1108  CD1 TYR A 158     -29.105   1.147 -50.882  1.00 39.85           C  
ATOM   1109  CD2 TYR A 158     -26.976   1.362 -49.836  1.00 36.59           C  
ATOM   1110  CE1 TYR A 158     -28.969   2.404 -51.434  1.00 35.68           C  
ATOM   1111  CE2 TYR A 158     -26.829   2.618 -50.387  1.00 40.91           C  
ATOM   1112  CZ  TYR A 158     -27.830   3.135 -51.182  1.00 36.48           C  
ATOM   1113  OH  TYR A 158     -27.689   4.390 -51.731  1.00 40.95           O  
ATOM   1114  N   ASN A 159     -31.370  -1.072 -48.878  1.00 47.05           N  
ATOM   1115  CA  ASN A 159     -32.710  -0.564 -49.159  1.00 46.92           C  
ATOM   1116  C   ASN A 159     -33.507  -0.340 -47.880  1.00 46.71           C  
ATOM   1117  O   ASN A 159     -34.191   0.681 -47.743  1.00 45.98           O  
ATOM   1118  CB  ASN A 159     -33.463  -1.518 -50.086  1.00 50.34           C  
ATOM   1119  CG  ASN A 159     -32.962  -1.466 -51.518  1.00 59.75           C  
ATOM   1120  OD1 ASN A 159     -32.491  -0.429 -51.985  1.00 56.71           O  
ATOM   1121  ND2 ASN A 159     -33.087  -2.581 -52.230  1.00 62.18           N  
ATOM   1122  N   GLU A 160     -33.453  -1.291 -46.945  1.00 42.79           N  
ATOM   1123  CA  GLU A 160     -34.190  -1.132 -45.697  1.00 43.08           C  
ATOM   1124  C   GLU A 160     -33.742   0.122 -44.955  1.00 43.83           C  
ATOM   1125  O   GLU A 160     -34.572   0.904 -44.478  1.00 44.78           O  
ATOM   1126  CB  GLU A 160     -34.014  -2.371 -44.821  1.00 42.22           C  
ATOM   1127  CG  GLU A 160     -34.836  -2.334 -43.545  1.00 42.03           C  
ATOM   1128  CD  GLU A 160     -34.509  -3.479 -42.610  1.00 45.67           C  
ATOM   1129  OE1 GLU A 160     -33.506  -4.182 -42.861  1.00 45.86           O  
ATOM   1130  OE2 GLU A 160     -35.254  -3.679 -41.627  1.00 45.91           O  
ATOM   1131  N   ARG A 161     -32.427   0.336 -44.859  1.00 42.47           N  
ATOM   1132  CA  ARG A 161     -31.923   1.540 -44.208  1.00 38.52           C  
ATOM   1133  C   ARG A 161     -32.328   2.794 -44.975  1.00 42.85           C  
ATOM   1134  O   ARG A 161     -32.664   3.817 -44.368  1.00 44.77           O  
ATOM   1135  CB  ARG A 161     -30.402   1.471 -44.059  1.00 34.79           C  
ATOM   1136  CG  ARG A 161     -29.894   0.266 -43.282  1.00 35.65           C  
ATOM   1137  CD  ARG A 161     -28.376   0.250 -43.255  1.00 34.64           C  
ATOM   1138  NE  ARG A 161     -27.844   1.467 -42.651  1.00 37.26           N  
ATOM   1139  CZ  ARG A 161     -27.627   1.631 -41.353  1.00 44.95           C  
ATOM   1140  NH1 ARG A 161     -27.882   0.668 -40.481  1.00 42.66           N  
ATOM   1141  NH2 ARG A 161     -27.146   2.792 -40.918  1.00 39.81           N  
ATOM   1142  N   LEU A 162     -32.308   2.735 -46.310  1.00 39.60           N  
ATOM   1143  CA  LEU A 162     -32.747   3.883 -47.098  1.00 38.14           C  
ATOM   1144  C   LEU A 162     -34.230   4.160 -46.888  1.00 35.48           C  
ATOM   1145  O   LEU A 162     -34.651   5.322 -46.857  1.00 39.31           O  
ATOM   1146  CB  LEU A 162     -32.445   3.658 -48.581  1.00 37.16           C  
ATOM   1147  CG  LEU A 162     -32.988   4.697 -49.569  1.00 36.44           C  
ATOM   1148  CD1 LEU A 162     -32.493   6.075 -49.201  1.00 33.55           C  
ATOM   1149  CD2 LEU A 162     -32.576   4.353 -50.985  1.00 38.14           C  
ATOM   1150  N   TRP A 163     -35.037   3.107 -46.731  1.00 39.64           N  
ATOM   1151  CA  TRP A 163     -36.464   3.304 -46.499  1.00 40.40           C  
ATOM   1152  C   TRP A 163     -36.719   3.959 -45.147  1.00 40.24           C  
ATOM   1153  O   TRP A 163     -37.517   4.897 -45.044  1.00 40.97           O  
ATOM   1154  CB  TRP A 163     -37.209   1.975 -46.592  1.00 43.11           C  
ATOM   1155  CG  TRP A 163     -38.597   2.069 -46.048  1.00 44.42           C  
ATOM   1156  CD1 TRP A 163     -39.686   2.613 -46.665  1.00 50.86           C  
ATOM   1157  CD2 TRP A 163     -39.038   1.647 -44.754  1.00 53.57           C  
ATOM   1158  NE1 TRP A 163     -40.783   2.537 -45.842  1.00 54.24           N  
ATOM   1159  CE2 TRP A 163     -40.411   1.948 -44.662  1.00 56.51           C  
ATOM   1160  CE3 TRP A 163     -38.407   1.034 -43.666  1.00 49.83           C  
ATOM   1161  CZ2 TRP A 163     -41.163   1.654 -43.531  1.00 53.65           C  
ATOM   1162  CZ3 TRP A 163     -39.156   0.748 -42.540  1.00 50.36           C  
ATOM   1163  CH2 TRP A 163     -40.519   1.060 -42.480  1.00 50.26           C  
ATOM   1164  N   ALA A 164     -36.063   3.467 -44.095  1.00 40.22           N  
ATOM   1165  CA  ALA A 164     -36.242   4.063 -42.775  1.00 40.76           C  
ATOM   1166  C   ALA A 164     -35.768   5.511 -42.761  1.00 41.24           C  
ATOM   1167  O   ALA A 164     -36.453   6.397 -42.239  1.00 43.59           O  
ATOM   1168  CB  ALA A 164     -35.502   3.238 -41.721  1.00 40.23           C  
ATOM   1169  N   TRP A 165     -34.594   5.765 -43.343  1.00 39.64           N  
ATOM   1170  CA  TRP A 165     -34.046   7.118 -43.392  1.00 36.37           C  
ATOM   1171  C   TRP A 165     -34.993   8.071 -44.112  1.00 38.95           C  
ATOM   1172  O   TRP A 165     -35.315   9.151 -43.602  1.00 38.96           O  
ATOM   1173  CB  TRP A 165     -32.675   7.092 -44.075  1.00 39.28           C  
ATOM   1174  CG  TRP A 165     -31.898   8.369 -43.979  1.00 36.13           C  
ATOM   1175  CD1 TRP A 165     -30.962   8.686 -43.040  1.00 36.41           C  
ATOM   1176  CD2 TRP A 165     -31.962   9.485 -44.876  1.00 39.23           C  
ATOM   1177  NE1 TRP A 165     -30.450   9.938 -43.286  1.00 37.08           N  
ATOM   1178  CE2 TRP A 165     -31.047  10.450 -44.408  1.00 33.99           C  
ATOM   1179  CE3 TRP A 165     -32.709   9.766 -46.025  1.00 37.49           C  
ATOM   1180  CZ2 TRP A 165     -30.860  11.675 -45.047  1.00 27.56           C  
ATOM   1181  CZ3 TRP A 165     -32.521  10.985 -46.660  1.00 36.42           C  
ATOM   1182  CH2 TRP A 165     -31.604  11.924 -46.168  1.00 29.24           C  
ATOM   1183  N   GLU A 166     -35.470   7.676 -45.293  1.00 40.74           N  
ATOM   1184  CA  GLU A 166     -36.287   8.578 -46.098  1.00 38.10           C  
ATOM   1185  C   GLU A 166     -37.697   8.722 -45.532  1.00 38.94           C  
ATOM   1186  O   GLU A 166     -38.247   9.829 -45.505  1.00 45.31           O  
ATOM   1187  CB  GLU A 166     -36.334   8.087 -47.545  1.00 36.11           C  
ATOM   1188  CG  GLU A 166     -37.336   8.824 -48.430  1.00 47.74           C  
ATOM   1189  CD  GLU A 166     -37.038  10.302 -48.568  1.00 49.06           C  
ATOM   1190  OE1 GLU A 166     -35.870  10.700 -48.375  1.00 45.11           O  
ATOM   1191  OE2 GLU A 166     -37.979  11.068 -48.863  1.00 50.27           O  
ATOM   1192  N   SER A 167     -38.304   7.614 -45.092  1.00 39.26           N  
ATOM   1193  CA  SER A 167     -39.658   7.677 -44.547  1.00 41.99           C  
ATOM   1194  C   SER A 167     -39.718   8.570 -43.314  1.00 46.45           C  
ATOM   1195  O   SER A 167     -40.671   9.340 -43.140  1.00 50.54           O  
ATOM   1196  CB  SER A 167     -40.158   6.274 -44.207  1.00 42.62           C  
ATOM   1197  OG  SER A 167     -40.032   5.399 -45.314  1.00 56.37           O  
ATOM   1198  N   TRP A 168     -38.708   8.480 -42.446  1.00 44.47           N  
ATOM   1199  CA  TRP A 168     -38.692   9.315 -41.250  1.00 40.49           C  
ATOM   1200  C   TRP A 168     -38.656  10.795 -41.611  1.00 39.72           C  
ATOM   1201  O   TRP A 168     -39.361  11.608 -41.001  1.00 43.36           O  
ATOM   1202  CB  TRP A 168     -37.506   8.925 -40.364  1.00 39.72           C  
ATOM   1203  CG  TRP A 168     -37.372   9.745 -39.119  1.00 38.45           C  
ATOM   1204  CD1 TRP A 168     -36.366  10.616 -38.816  1.00 40.17           C  
ATOM   1205  CD2 TRP A 168     -38.295   9.802 -38.026  1.00 34.71           C  
ATOM   1206  NE1 TRP A 168     -36.595  11.191 -37.590  1.00 30.61           N  
ATOM   1207  CE2 TRP A 168     -37.775  10.711 -37.087  1.00 33.56           C  
ATOM   1208  CE3 TRP A 168     -39.508   9.166 -37.747  1.00 43.02           C  
ATOM   1209  CZ2 TRP A 168     -38.424  11.001 -35.891  1.00 43.04           C  
ATOM   1210  CZ3 TRP A 168     -40.148   9.454 -36.560  1.00 39.95           C  
ATOM   1211  CH2 TRP A 168     -39.607  10.363 -35.649  1.00 39.84           C  
ATOM   1212  N   ARG A 169     -37.871  11.161 -42.628  1.00 34.34           N  
ATOM   1213  CA  ARG A 169     -37.746  12.566 -43.003  1.00 37.18           C  
ATOM   1214  C   ARG A 169     -38.900  13.065 -43.864  1.00 49.21           C  
ATOM   1215  O   ARG A 169     -39.220  14.257 -43.819  1.00 52.27           O  
ATOM   1216  CB  ARG A 169     -36.416  12.795 -43.723  1.00 32.61           C  
ATOM   1217  CG  ARG A 169     -35.251  12.804 -42.763  1.00 31.69           C  
ATOM   1218  CD  ARG A 169     -33.916  12.542 -43.418  1.00 29.82           C  
ATOM   1219  NE  ARG A 169     -32.887  12.477 -42.390  1.00 34.83           N  
ATOM   1220  CZ  ARG A 169     -32.686  11.424 -41.612  1.00 34.43           C  
ATOM   1221  NH1 ARG A 169     -33.391  10.314 -41.759  1.00 35.71           N  
ATOM   1222  NH2 ARG A 169     -31.765  11.489 -40.655  1.00 33.37           N  
ATOM   1223  N   SER A 170     -39.539  12.196 -44.644  1.00 42.98           N  
ATOM   1224  CA  SER A 170     -40.567  12.667 -45.562  1.00 45.39           C  
ATOM   1225  C   SER A 170     -41.963  12.691 -44.954  1.00 55.68           C  
ATOM   1226  O   SER A 170     -42.829  13.412 -45.460  1.00 64.23           O  
ATOM   1227  CB  SER A 170     -40.583  11.809 -46.829  1.00 44.64           C  
ATOM   1228  OG  SER A 170     -41.469  10.714 -46.684  1.00 55.14           O  
ATOM   1229  N   GLU A 171     -42.208  11.932 -43.887  1.00 51.55           N  
ATOM   1230  CA  GLU A 171     -43.517  11.917 -43.247  1.00 53.58           C  
ATOM   1231  C   GLU A 171     -43.547  12.610 -41.894  1.00 53.13           C  
ATOM   1232  O   GLU A 171     -44.586  13.159 -41.520  1.00 65.09           O  
ATOM   1233  CB  GLU A 171     -44.016  10.475 -43.088  1.00 57.09           C  
ATOM   1234  CG  GLU A 171     -44.572   9.883 -44.376  1.00 66.54           C  
ATOM   1235  CD  GLU A 171     -44.345   8.387 -44.487  1.00 73.90           C  
ATOM   1236  OE1 GLU A 171     -44.722   7.649 -43.552  1.00 74.64           O  
ATOM   1237  OE2 GLU A 171     -43.789   7.948 -45.517  1.00 68.60           O  
ATOM   1238  N   VAL A 172     -42.440  12.606 -41.159  1.00 48.35           N  
ATOM   1239  CA  VAL A 172     -42.330  13.345 -39.911  1.00 43.93           C  
ATOM   1240  C   VAL A 172     -41.583  14.658 -40.103  1.00 46.45           C  
ATOM   1241  O   VAL A 172     -41.922  15.665 -39.480  1.00 43.50           O  
ATOM   1242  CB  VAL A 172     -41.655  12.463 -38.838  1.00 46.34           C  
ATOM   1243  CG1 VAL A 172     -41.534  13.206 -37.519  1.00 37.48           C  
ATOM   1244  CG2 VAL A 172     -42.438  11.170 -38.653  1.00 49.36           C  
ATOM   1245  N   GLY A 173     -40.575  14.666 -40.975  1.00 46.87           N  
ATOM   1246  CA  GLY A 173     -39.844  15.895 -41.231  1.00 39.14           C  
ATOM   1247  C   GLY A 173     -40.684  16.949 -41.925  1.00 46.41           C  
ATOM   1248  O   GLY A 173     -40.645  18.126 -41.555  1.00 47.69           O  
ATOM   1249  N   LYS A 174     -41.458  16.546 -42.938  1.00 47.46           N  
ATOM   1250  CA  LYS A 174     -42.308  17.499 -43.647  1.00 45.20           C  
ATOM   1251  C   LYS A 174     -43.360  18.109 -42.729  1.00 47.66           C  
ATOM   1252  O   LYS A 174     -43.768  19.259 -42.931  1.00 46.41           O  
ATOM   1253  CB  LYS A 174     -42.970  16.821 -44.849  1.00 44.93           C  
ATOM   1254  CG  LYS A 174     -41.988  16.443 -45.955  1.00 45.25           C  
ATOM   1255  CD  LYS A 174     -42.688  16.121 -47.272  1.00 48.09           C  
ATOM   1256  CE  LYS A 174     -41.677  15.748 -48.350  1.00 46.10           C  
ATOM   1257  NZ  LYS A 174     -42.306  15.554 -49.685  1.00 54.98           N  
ATOM   1258  N   GLN A 175     -43.809  17.360 -41.719  1.00 41.09           N  
ATOM   1259  CA  GLN A 175     -44.752  17.908 -40.751  1.00 43.12           C  
ATOM   1260  C   GLN A 175     -44.131  19.032 -39.935  1.00 40.79           C  
ATOM   1261  O   GLN A 175     -44.837  19.954 -39.506  1.00 46.24           O  
ATOM   1262  CB  GLN A 175     -45.238  16.810 -39.809  1.00 46.96           C  
ATOM   1263  CG  GLN A 175     -46.187  15.802 -40.419  1.00 44.85           C  
ATOM   1264  CD  GLN A 175     -46.853  14.952 -39.359  1.00 48.08           C  
ATOM   1265  OE1 GLN A 175     -47.390  15.469 -38.381  1.00 49.86           O  
ATOM   1266  NE2 GLN A 175     -46.784  13.637 -39.527  1.00 46.91           N  
ATOM   1267  N   LEU A 176     -42.820  18.968 -39.704  1.00 41.48           N  
ATOM   1268  CA  LEU A 176     -42.153  19.918 -38.826  1.00 38.52           C  
ATOM   1269  C   LEU A 176     -41.682  21.168 -39.550  1.00 39.81           C  
ATOM   1270  O   LEU A 176     -41.343  22.153 -38.886  1.00 39.57           O  
ATOM   1271  CB  LEU A 176     -40.961  19.244 -38.141  1.00 31.72           C  
ATOM   1272  CG  LEU A 176     -41.303  18.066 -37.233  1.00 33.93           C  
ATOM   1273  CD1 LEU A 176     -40.073  17.217 -36.975  1.00 35.15           C  
ATOM   1274  CD2 LEU A 176     -41.873  18.588 -35.929  1.00 31.04           C  
ATOM   1275  N   ARG A 177     -41.651  21.153 -40.887  1.00 39.00           N  
ATOM   1276  CA  ARG A 177     -41.148  22.312 -41.625  1.00 44.59           C  
ATOM   1277  C   ARG A 177     -41.972  23.564 -41.350  1.00 41.42           C  
ATOM   1278  O   ARG A 177     -41.402  24.563 -40.878  1.00 43.94           O  
ATOM   1279  CB  ARG A 177     -41.079  21.987 -43.122  1.00 45.07           C  
ATOM   1280  CG  ARG A 177     -40.619  23.150 -44.007  1.00 40.56           C  
ATOM   1281  CD  ARG A 177     -39.233  23.636 -43.589  1.00 44.17           C  
ATOM   1282  NE  ARG A 177     -38.822  24.856 -44.277  1.00 42.12           N  
ATOM   1283  CZ  ARG A 177     -38.025  24.894 -45.337  1.00 38.75           C  
ATOM   1284  NH1 ARG A 177     -37.529  23.790 -45.873  1.00 38.24           N  
ATOM   1285  NH2 ARG A 177     -37.715  26.072 -45.872  1.00 38.04           N  
ATOM   1286  N   PRO A 178     -43.291  23.587 -41.589  1.00 41.90           N  
ATOM   1287  CA  PRO A 178     -44.035  24.834 -41.343  1.00 42.21           C  
ATOM   1288  C   PRO A 178     -43.972  25.292 -39.898  1.00 46.78           C  
ATOM   1289  O   PRO A 178     -43.979  26.501 -39.638  1.00 45.74           O  
ATOM   1290  CB  PRO A 178     -45.467  24.478 -41.768  1.00 40.97           C  
ATOM   1291  CG  PRO A 178     -45.553  23.010 -41.598  1.00 39.74           C  
ATOM   1292  CD  PRO A 178     -44.199  22.486 -41.965  1.00 41.19           C  
ATOM   1293  N   LEU A 179     -43.890  24.358 -38.949  1.00 44.03           N  
ATOM   1294  CA  LEU A 179     -43.747  24.735 -37.548  1.00 37.89           C  
ATOM   1295  C   LEU A 179     -42.387  25.366 -37.283  1.00 42.06           C  
ATOM   1296  O   LEU A 179     -42.298  26.417 -36.640  1.00 45.98           O  
ATOM   1297  CB  LEU A 179     -43.957  23.516 -36.653  1.00 35.14           C  
ATOM   1298  CG  LEU A 179     -45.362  22.921 -36.667  1.00 36.97           C  
ATOM   1299  CD1 LEU A 179     -45.321  21.486 -36.199  1.00 38.66           C  
ATOM   1300  CD2 LEU A 179     -46.280  23.741 -35.782  1.00 35.71           C  
ATOM   1301  N   TYR A 180     -41.313  24.738 -37.768  1.00 40.62           N  
ATOM   1302  CA  TYR A 180     -39.977  25.253 -37.486  1.00 36.16           C  
ATOM   1303  C   TYR A 180     -39.799  26.659 -38.047  1.00 43.36           C  
ATOM   1304  O   TYR A 180     -39.153  27.506 -37.420  1.00 41.30           O  
ATOM   1305  CB  TYR A 180     -38.916  24.305 -38.047  1.00 37.49           C  
ATOM   1306  CG  TYR A 180     -37.607  24.385 -37.302  1.00 36.81           C  
ATOM   1307  CD1 TYR A 180     -37.445  23.751 -36.079  1.00 37.01           C  
ATOM   1308  CD2 TYR A 180     -36.535  25.100 -37.817  1.00 37.59           C  
ATOM   1309  CE1 TYR A 180     -36.250  23.826 -35.389  1.00 36.44           C  
ATOM   1310  CE2 TYR A 180     -35.334  25.179 -37.136  1.00 37.44           C  
ATOM   1311  CZ  TYR A 180     -35.194  24.541 -35.920  1.00 36.13           C  
ATOM   1312  OH  TYR A 180     -34.000  24.618 -35.239  1.00 39.70           O  
ATOM   1313  N   GLU A 181     -40.380  26.928 -39.219  1.00 40.84           N  
ATOM   1314  CA  GLU A 181     -40.329  28.270 -39.791  1.00 39.45           C  
ATOM   1315  C   GLU A 181     -40.906  29.302 -38.828  1.00 46.60           C  
ATOM   1316  O   GLU A 181     -40.284  30.335 -38.558  1.00 44.81           O  
ATOM   1317  CB  GLU A 181     -41.078  28.301 -41.127  1.00 44.07           C  
ATOM   1318  CG  GLU A 181     -40.408  27.530 -42.256  1.00 47.73           C  
ATOM   1319  CD  GLU A 181     -41.144  27.693 -43.574  1.00 50.12           C  
ATOM   1320  OE1 GLU A 181     -42.271  28.229 -43.555  1.00 48.44           O  
ATOM   1321  OE2 GLU A 181     -40.597  27.294 -44.625  1.00 54.00           O  
ATOM   1322  N   GLU A 182     -42.098  29.032 -38.292  1.00 45.32           N  
ATOM   1323  CA  GLU A 182     -42.680  29.938 -37.309  1.00 42.21           C  
ATOM   1324  C   GLU A 182     -41.922  29.888 -35.990  1.00 45.19           C  
ATOM   1325  O   GLU A 182     -41.902  30.878 -35.249  1.00 44.87           O  
ATOM   1326  CB  GLU A 182     -44.150  29.595 -37.087  1.00 42.53           C  
ATOM   1327  CG  GLU A 182     -44.943  30.698 -36.412  1.00 58.36           C  
ATOM   1328  CD  GLU A 182     -46.404  30.342 -36.237  1.00 66.14           C  
ATOM   1329  OE1 GLU A 182     -46.793  29.225 -36.646  1.00 49.10           O  
ATOM   1330  OE2 GLU A 182     -47.158  31.180 -35.694  1.00 61.24           O  
ATOM   1331  N   TYR A 183     -41.299  28.747 -35.684  1.00 39.66           N  
ATOM   1332  CA  TYR A 183     -40.499  28.625 -34.469  1.00 37.95           C  
ATOM   1333  C   TYR A 183     -39.295  29.560 -34.501  1.00 46.18           C  
ATOM   1334  O   TYR A 183     -38.960  30.183 -33.487  1.00 40.30           O  
ATOM   1335  CB  TYR A 183     -40.069  27.166 -34.294  1.00 34.87           C  
ATOM   1336  CG  TYR A 183     -38.822  26.946 -33.467  1.00 33.62           C  
ATOM   1337  CD1 TYR A 183     -38.899  26.793 -32.090  1.00 35.09           C  
ATOM   1338  CD2 TYR A 183     -37.570  26.862 -34.065  1.00 35.51           C  
ATOM   1339  CE1 TYR A 183     -37.766  26.578 -31.328  1.00 38.70           C  
ATOM   1340  CE2 TYR A 183     -36.430  26.649 -33.311  1.00 35.93           C  
ATOM   1341  CZ  TYR A 183     -36.534  26.507 -31.943  1.00 38.90           C  
ATOM   1342  OH  TYR A 183     -35.400  26.295 -31.192  1.00 34.05           O  
ATOM   1343  N   VAL A 184     -38.639  29.677 -35.658  1.00 41.93           N  
ATOM   1344  CA  VAL A 184     -37.482  30.563 -35.786  1.00 42.08           C  
ATOM   1345  C   VAL A 184     -37.892  32.017 -35.590  1.00 42.98           C  
ATOM   1346  O   VAL A 184     -37.207  32.783 -34.901  1.00 38.79           O  
ATOM   1347  CB  VAL A 184     -36.793  30.347 -37.148  1.00 37.92           C  
ATOM   1348  CG1 VAL A 184     -35.769  31.436 -37.405  1.00 37.09           C  
ATOM   1349  CG2 VAL A 184     -36.141  28.982 -37.200  1.00 36.77           C  
ATOM   1350  N   VAL A 185     -39.018  32.419 -36.185  1.00 38.05           N  
ATOM   1351  CA  VAL A 185     -39.438  33.818 -36.131  1.00 41.34           C  
ATOM   1352  C   VAL A 185     -39.690  34.247 -34.689  1.00 45.34           C  
ATOM   1353  O   VAL A 185     -39.218  35.300 -34.243  1.00 44.35           O  
ATOM   1354  CB  VAL A 185     -40.681  34.036 -37.014  1.00 37.80           C  
ATOM   1355  CG1 VAL A 185     -41.237  35.443 -36.825  1.00 39.23           C  
ATOM   1356  CG2 VAL A 185     -40.342  33.772 -38.480  1.00 37.93           C  
ATOM   1357  N   LEU A 186     -40.425  33.427 -33.935  1.00 44.67           N  
ATOM   1358  CA  LEU A 186     -40.767  33.786 -32.562  1.00 40.02           C  
ATOM   1359  C   LEU A 186     -39.552  33.712 -31.644  1.00 40.11           C  
ATOM   1360  O   LEU A 186     -39.383  34.565 -30.764  1.00 47.75           O  
ATOM   1361  CB  LEU A 186     -41.888  32.882 -32.051  1.00 42.79           C  
ATOM   1362  CG  LEU A 186     -43.268  33.116 -32.667  1.00 37.25           C  
ATOM   1363  CD1 LEU A 186     -44.223  32.006 -32.270  1.00 38.86           C  
ATOM   1364  CD2 LEU A 186     -43.818  34.466 -32.243  1.00 40.63           C  
ATOM   1365  N   LYS A 187     -38.697  32.703 -31.830  1.00 42.20           N  
ATOM   1366  CA  LYS A 187     -37.482  32.608 -31.026  1.00 46.15           C  
ATOM   1367  C   LYS A 187     -36.567  33.806 -31.255  1.00 45.88           C  
ATOM   1368  O   LYS A 187     -35.925  34.292 -30.317  1.00 43.82           O  
ATOM   1369  CB  LYS A 187     -36.748  31.303 -31.330  1.00 43.96           C  
ATOM   1370  CG  LYS A 187     -37.344  30.082 -30.644  1.00 39.13           C  
ATOM   1371  CD  LYS A 187     -37.191  30.192 -29.131  1.00 37.83           C  
ATOM   1372  CE  LYS A 187     -37.550  28.890 -28.423  1.00 35.88           C  
ATOM   1373  NZ  LYS A 187     -37.338  28.956 -26.945  1.00 36.98           N  
ATOM   1374  N   ASN A 188     -36.488  34.294 -32.496  1.00 38.56           N  
ATOM   1375  CA  ASN A 188     -35.711  35.504 -32.747  1.00 41.12           C  
ATOM   1376  C   ASN A 188     -36.354  36.721 -32.094  1.00 44.85           C  
ATOM   1377  O   ASN A 188     -35.661  37.529 -31.465  1.00 44.38           O  
ATOM   1378  CB  ASN A 188     -35.533  35.729 -34.249  1.00 44.68           C  
ATOM   1379  CG  ASN A 188     -34.360  34.950 -34.819  1.00 39.08           C  
ATOM   1380  OD1 ASN A 188     -33.427  34.600 -34.097  1.00 39.87           O  
ATOM   1381  ND2 ASN A 188     -34.382  34.712 -36.127  1.00 41.67           N  
ATOM   1382  N   GLU A 189     -37.672  36.874 -32.233  1.00 46.10           N  
ATOM   1383  CA  GLU A 189     -38.357  37.986 -31.581  1.00 46.49           C  
ATOM   1384  C   GLU A 189     -38.088  37.995 -30.080  1.00 50.92           C  
ATOM   1385  O   GLU A 189     -37.796  39.044 -29.495  1.00 49.56           O  
ATOM   1386  CB  GLU A 189     -39.859  37.917 -31.862  1.00 44.62           C  
ATOM   1387  CG  GLU A 189     -40.236  38.266 -33.293  1.00 60.40           C  
ATOM   1388  CD  GLU A 189     -41.732  38.423 -33.470  1.00 65.01           C  
ATOM   1389  OE1 GLU A 189     -42.422  38.566 -32.438  1.00 57.56           O  
ATOM   1390  OE2 GLU A 189     -42.214  38.412 -34.625  1.00 61.82           O  
ATOM   1391  N   MET A 190     -38.162  36.825 -29.444  1.00 46.98           N  
ATOM   1392  CA  MET A 190     -37.906  36.738 -28.010  1.00 49.70           C  
ATOM   1393  C   MET A 190     -36.466  37.122 -27.690  1.00 52.37           C  
ATOM   1394  O   MET A 190     -36.206  37.897 -26.762  1.00 54.20           O  
ATOM   1395  CB  MET A 190     -38.226  35.324 -27.518  1.00 41.55           C  
ATOM   1396  CG  MET A 190     -37.693  34.962 -26.136  1.00 44.73           C  
ATOM   1397  SD  MET A 190     -36.101  34.115 -26.123  1.00 59.20           S  
ATOM   1398  CE  MET A 190     -35.656  34.292 -24.397  1.00 58.99           C  
ATOM   1399  N   ALA A 191     -35.516  36.612 -28.475  1.00 41.01           N  
ATOM   1400  CA  ALA A 191     -34.107  36.888 -28.217  1.00 39.76           C  
ATOM   1401  C   ALA A 191     -33.750  38.341 -28.507  1.00 43.08           C  
ATOM   1402  O   ALA A 191     -33.008  38.964 -27.737  1.00 43.97           O  
ATOM   1403  CB  ALA A 191     -33.232  35.954 -29.046  1.00 40.39           C  
ATOM   1404  N   ARG A 192     -34.226  38.886 -29.631  1.00 48.38           N  
ATOM   1405  CA  ARG A 192     -33.945  40.287 -29.938  1.00 46.68           C  
ATOM   1406  C   ARG A 192     -34.458  41.204 -28.842  1.00 50.19           C  
ATOM   1407  O   ARG A 192     -33.779  42.160 -28.450  1.00 53.89           O  
ATOM   1408  CB  ARG A 192     -34.563  40.676 -31.280  1.00 45.18           C  
ATOM   1409  CG  ARG A 192     -33.602  40.539 -32.436  1.00 49.79           C  
ATOM   1410  CD  ARG A 192     -34.233  39.936 -33.674  1.00 50.30           C  
ATOM   1411  NE  ARG A 192     -33.218  39.294 -34.501  1.00 58.27           N  
ATOM   1412  CZ  ARG A 192     -33.464  38.642 -35.627  1.00 60.45           C  
ATOM   1413  NH1 ARG A 192     -34.688  38.558 -36.123  1.00 62.01           N  
ATOM   1414  NH2 ARG A 192     -32.453  38.078 -36.283  1.00 47.98           N  
ATOM   1415  N   ALA A 193     -35.651  40.921 -28.327  1.00 53.67           N  
ATOM   1416  CA  ALA A 193     -36.226  41.779 -27.307  1.00 54.90           C  
ATOM   1417  C   ALA A 193     -35.518  41.622 -25.966  1.00 54.88           C  
ATOM   1418  O   ALA A 193     -35.626  42.514 -25.117  1.00 59.25           O  
ATOM   1419  CB  ALA A 193     -37.723  41.502 -27.196  1.00 53.09           C  
ATOM   1420  N   ASN A 194     -34.773  40.529 -25.765  1.00 54.16           N  
ATOM   1421  CA  ASN A 194     -33.819  40.415 -24.666  1.00 52.15           C  
ATOM   1422  C   ASN A 194     -32.435  40.954 -25.028  1.00 54.75           C  
ATOM   1423  O   ASN A 194     -31.458  40.636 -24.339  1.00 49.90           O  
ATOM   1424  CB  ASN A 194     -33.703  38.962 -24.193  1.00 55.76           C  
ATOM   1425  CG  ASN A 194     -34.884  38.520 -23.352  1.00 59.18           C  
ATOM   1426  OD1 ASN A 194     -35.760  37.796 -23.820  1.00 70.08           O  
ATOM   1427  ND2 ASN A 194     -34.907  38.951 -22.096  1.00 58.57           N  
ATOM   1428  N   HIS A 195     -32.333  41.744 -26.101  1.00 56.93           N  
ATOM   1429  CA  HIS A 195     -31.110  42.450 -26.488  1.00 53.46           C  
ATOM   1430  C   HIS A 195     -30.015  41.502 -26.974  1.00 52.82           C  
ATOM   1431  O   HIS A 195     -28.824  41.775 -26.800  1.00 54.08           O  
ATOM   1432  CB  HIS A 195     -30.593  43.331 -25.345  1.00 56.73           C  
ATOM   1433  CG  HIS A 195     -31.658  44.175 -24.719  1.00 64.35           C  
ATOM   1434  ND1 HIS A 195     -31.938  44.141 -23.370  1.00 67.66           N  
ATOM   1435  CD2 HIS A 195     -32.530  45.057 -25.263  1.00 59.09           C  
ATOM   1436  CE1 HIS A 195     -32.928  44.975 -23.107  1.00 65.21           C  
ATOM   1437  NE2 HIS A 195     -33.305  45.544 -24.238  1.00 66.22           N  
ATOM   1438  N   TYR A 196     -30.407  40.389 -27.588  1.00 45.38           N  
ATOM   1439  CA  TYR A 196     -29.493  39.508 -28.298  1.00 44.48           C  
ATOM   1440  C   TYR A 196     -29.675  39.698 -29.797  1.00 49.91           C  
ATOM   1441  O   TYR A 196     -30.757  40.065 -30.260  1.00 47.85           O  
ATOM   1442  CB  TYR A 196     -29.726  38.038 -27.921  1.00 43.29           C  
ATOM   1443  CG  TYR A 196     -29.344  37.699 -26.497  1.00 43.06           C  
ATOM   1444  CD1 TYR A 196     -30.260  37.819 -25.459  1.00 48.06           C  
ATOM   1445  CD2 TYR A 196     -28.065  37.254 -26.192  1.00 40.92           C  
ATOM   1446  CE1 TYR A 196     -29.907  37.510 -24.155  1.00 50.77           C  
ATOM   1447  CE2 TYR A 196     -27.705  36.943 -24.895  1.00 39.38           C  
ATOM   1448  CZ  TYR A 196     -28.630  37.073 -23.880  1.00 41.23           C  
ATOM   1449  OH  TYR A 196     -28.283  36.767 -22.583  1.00 43.07           O  
ATOM   1450  N   GLU A 197     -28.601  39.459 -30.555  1.00 48.70           N  
ATOM   1451  CA  GLU A 197     -28.684  39.593 -32.007  1.00 47.71           C  
ATOM   1452  C   GLU A 197     -29.755  38.673 -32.577  1.00 49.55           C  
ATOM   1453  O   GLU A 197     -30.580  39.092 -33.399  1.00 50.89           O  
ATOM   1454  CB  GLU A 197     -27.332  39.295 -32.660  1.00 50.34           C  
ATOM   1455  CG  GLU A 197     -26.143  40.023 -32.065  1.00 51.82           C  
ATOM   1456  CD  GLU A 197     -24.820  39.537 -32.642  1.00 66.90           C  
ATOM   1457  OE1 GLU A 197     -24.840  38.780 -33.638  1.00 66.71           O  
ATOM   1458  OE2 GLU A 197     -23.758  39.920 -32.102  1.00 60.80           O  
ATOM   1459  N   ASP A 198     -29.761  37.416 -32.143  1.00 47.92           N  
ATOM   1460  CA  ASP A 198     -30.718  36.425 -32.612  1.00 46.22           C  
ATOM   1461  C   ASP A 198     -30.768  35.303 -31.583  1.00 43.19           C  
ATOM   1462  O   ASP A 198     -30.052  35.328 -30.577  1.00 42.69           O  
ATOM   1463  CB  ASP A 198     -30.329  35.904 -33.996  1.00 44.76           C  
ATOM   1464  CG  ASP A 198     -28.857  35.570 -34.092  1.00 53.08           C  
ATOM   1465  OD1 ASP A 198     -28.469  34.463 -33.658  1.00 50.38           O  
ATOM   1466  OD2 ASP A 198     -28.087  36.421 -34.589  1.00 56.88           O  
ATOM   1467  N   TYR A 199     -31.616  34.304 -31.845  1.00 46.38           N  
ATOM   1468  CA  TYR A 199     -31.735  33.182 -30.919  1.00 44.45           C  
ATOM   1469  C   TYR A 199     -30.471  32.333 -30.870  1.00 43.07           C  
ATOM   1470  O   TYR A 199     -30.254  31.627 -29.880  1.00 43.31           O  
ATOM   1471  CB  TYR A 199     -32.942  32.312 -31.283  1.00 45.12           C  
ATOM   1472  CG  TYR A 199     -33.301  31.300 -30.216  1.00 42.93           C  
ATOM   1473  CD1 TYR A 199     -33.486  31.694 -28.898  1.00 43.39           C  
ATOM   1474  CD2 TYR A 199     -33.451  29.953 -30.525  1.00 43.97           C  
ATOM   1475  CE1 TYR A 199     -33.809  30.773 -27.918  1.00 49.04           C  
ATOM   1476  CE2 TYR A 199     -33.777  29.023 -29.550  1.00 46.83           C  
ATOM   1477  CZ  TYR A 199     -33.953  29.439 -28.246  1.00 48.38           C  
ATOM   1478  OH  TYR A 199     -34.278  28.522 -27.269  1.00 43.71           O  
ATOM   1479  N   GLY A 200     -29.633  32.388 -31.906  1.00 39.30           N  
ATOM   1480  CA  GLY A 200     -28.342  31.726 -31.826  1.00 40.26           C  
ATOM   1481  C   GLY A 200     -27.393  32.438 -30.881  1.00 40.35           C  
ATOM   1482  O   GLY A 200     -26.682  31.799 -30.101  1.00 37.42           O  
ATOM   1483  N   ASP A 201     -27.373  33.771 -30.938  1.00 41.80           N  
ATOM   1484  CA  ASP A 201     -26.588  34.551 -29.989  1.00 39.79           C  
ATOM   1485  C   ASP A 201     -27.069  34.320 -28.560  1.00 45.47           C  
ATOM   1486  O   ASP A 201     -26.266  34.306 -27.620  1.00 44.94           O  
ATOM   1487  CB  ASP A 201     -26.663  36.034 -30.365  1.00 41.89           C  
ATOM   1488  CG  ASP A 201     -25.714  36.897 -29.562  1.00 51.82           C  
ATOM   1489  OD1 ASP A 201     -24.506  36.580 -29.531  1.00 53.24           O  
ATOM   1490  OD2 ASP A 201     -26.177  37.899 -28.974  1.00 49.05           O  
ATOM   1491  N   TYR A 202     -28.380  34.133 -28.381  1.00 47.41           N  
ATOM   1492  CA  TYR A 202     -28.926  33.835 -27.060  1.00 40.87           C  
ATOM   1493  C   TYR A 202     -28.316  32.557 -26.500  1.00 46.35           C  
ATOM   1494  O   TYR A 202     -27.873  32.516 -25.346  1.00 50.20           O  
ATOM   1495  CB  TYR A 202     -30.451  33.716 -27.149  1.00 42.14           C  
ATOM   1496  CG  TYR A 202     -31.145  33.401 -25.840  1.00 44.89           C  
ATOM   1497  CD1 TYR A 202     -31.540  34.424 -24.985  1.00 52.05           C  
ATOM   1498  CD2 TYR A 202     -31.415  32.091 -25.461  1.00 42.93           C  
ATOM   1499  CE1 TYR A 202     -32.180  34.151 -23.786  1.00 58.23           C  
ATOM   1500  CE2 TYR A 202     -32.053  31.809 -24.260  1.00 44.02           C  
ATOM   1501  CZ  TYR A 202     -32.435  32.844 -23.428  1.00 56.96           C  
ATOM   1502  OH  TYR A 202     -33.070  32.565 -22.238  1.00 57.55           O  
ATOM   1503  N   TRP A 203     -28.271  31.506 -27.321  1.00 43.40           N  
ATOM   1504  CA  TRP A 203     -27.699  30.231 -26.898  1.00 37.36           C  
ATOM   1505  C   TRP A 203     -26.219  30.358 -26.571  1.00 41.68           C  
ATOM   1506  O   TRP A 203     -25.739  29.777 -25.590  1.00 40.85           O  
ATOM   1507  CB  TRP A 203     -27.906  29.188 -27.990  1.00 36.91           C  
ATOM   1508  CG  TRP A 203     -29.214  28.489 -27.914  1.00 38.46           C  
ATOM   1509  CD1 TRP A 203     -30.103  28.518 -26.879  1.00 36.35           C  
ATOM   1510  CD2 TRP A 203     -29.784  27.644 -28.914  1.00 41.65           C  
ATOM   1511  NE1 TRP A 203     -31.195  27.739 -27.175  1.00 36.22           N  
ATOM   1512  CE2 TRP A 203     -31.024  27.191 -28.420  1.00 42.98           C  
ATOM   1513  CE3 TRP A 203     -29.369  27.227 -30.181  1.00 43.34           C  
ATOM   1514  CZ2 TRP A 203     -31.850  26.338 -29.149  1.00 44.20           C  
ATOM   1515  CZ3 TRP A 203     -30.189  26.384 -30.902  1.00 40.45           C  
ATOM   1516  CH2 TRP A 203     -31.416  25.948 -30.386  1.00 45.85           C  
ATOM   1517  N   ARG A 204     -25.474  31.102 -27.388  1.00 40.89           N  
ATOM   1518  CA  ARG A 204     -24.062  31.294 -27.100  1.00 37.20           C  
ATOM   1519  C   ARG A 204     -23.847  32.076 -25.814  1.00 42.55           C  
ATOM   1520  O   ARG A 204     -22.725  32.100 -25.297  1.00 39.67           O  
ATOM   1521  CB  ARG A 204     -23.382  31.996 -28.270  1.00 35.62           C  
ATOM   1522  CG  ARG A 204     -23.387  31.183 -29.543  1.00 36.67           C  
ATOM   1523  CD  ARG A 204     -22.517  31.841 -30.591  1.00 38.66           C  
ATOM   1524  NE  ARG A 204     -23.075  33.101 -31.071  1.00 40.31           N  
ATOM   1525  CZ  ARG A 204     -23.940  33.210 -32.071  1.00 39.39           C  
ATOM   1526  NH1 ARG A 204     -24.403  32.144 -32.705  1.00 38.04           N  
ATOM   1527  NH2 ARG A 204     -24.347  34.419 -32.447  1.00 46.79           N  
ATOM   1528  N   GLY A 205     -24.899  32.690 -25.276  1.00 41.22           N  
ATOM   1529  CA  GLY A 205     -24.809  33.404 -24.021  1.00 44.86           C  
ATOM   1530  C   GLY A 205     -24.361  32.554 -22.850  1.00 41.81           C  
ATOM   1531  O   GLY A 205     -23.943  33.088 -21.816  1.00 45.06           O  
ATOM   1532  N   ASP A 206     -24.437  31.227 -22.993  1.00 38.00           N  
ATOM   1533  CA  ASP A 206     -24.038  30.359 -21.892  1.00 38.67           C  
ATOM   1534  C   ASP A 206     -22.544  30.460 -21.615  1.00 38.90           C  
ATOM   1535  O   ASP A 206     -22.110  30.231 -20.481  1.00 45.00           O  
ATOM   1536  CB  ASP A 206     -24.427  28.909 -22.184  1.00 35.97           C  
ATOM   1537  CG  ASP A 206     -24.181  27.992 -20.998  1.00 48.23           C  
ATOM   1538  OD1 ASP A 206     -24.988  28.034 -20.046  1.00 51.52           O  
ATOM   1539  OD2 ASP A 206     -23.188  27.235 -21.009  1.00 49.70           O  
ATOM   1540  N   TYR A 207     -21.747  30.815 -22.622  1.00 38.55           N  
ATOM   1541  CA  TYR A 207     -20.302  30.918 -22.466  1.00 39.68           C  
ATOM   1542  C   TYR A 207     -19.827  32.324 -22.140  1.00 40.33           C  
ATOM   1543  O   TYR A 207     -18.631  32.516 -21.899  1.00 40.48           O  
ATOM   1544  CB  TYR A 207     -19.601  30.423 -23.734  1.00 42.90           C  
ATOM   1545  CG  TYR A 207     -19.938  28.992 -24.048  1.00 38.63           C  
ATOM   1546  CD1 TYR A 207     -21.081  28.656 -24.761  1.00 37.90           C  
ATOM   1547  CD2 TYR A 207     -19.129  27.971 -23.590  1.00 37.15           C  
ATOM   1548  CE1 TYR A 207     -21.390  27.338 -25.025  1.00 35.58           C  
ATOM   1549  CE2 TYR A 207     -19.428  26.662 -23.847  1.00 38.78           C  
ATOM   1550  CZ  TYR A 207     -20.557  26.345 -24.562  1.00 34.63           C  
ATOM   1551  OH  TYR A 207     -20.846  25.025 -24.813  1.00 40.92           O  
ATOM   1552  N   GLU A 208     -20.724  33.302 -22.121  1.00 40.97           N  
ATOM   1553  CA  GLU A 208     -20.318  34.680 -21.896  1.00 41.09           C  
ATOM   1554  C   GLU A 208     -19.794  34.865 -20.476  1.00 42.33           C  
ATOM   1555  O   GLU A 208     -20.305  34.271 -19.523  1.00 42.69           O  
ATOM   1556  CB  GLU A 208     -21.494  35.616 -22.161  1.00 41.31           C  
ATOM   1557  CG  GLU A 208     -21.167  37.091 -22.069  1.00 45.96           C  
ATOM   1558  CD  GLU A 208     -22.315  37.963 -22.540  1.00 53.78           C  
ATOM   1559  OE1 GLU A 208     -23.472  37.494 -22.505  1.00 55.94           O  
ATOM   1560  OE2 GLU A 208     -22.060  39.120 -22.940  1.00 57.65           O  
ATOM   1561  N   VAL A 209     -18.748  35.679 -20.349  1.00 41.26           N  
ATOM   1562  CA  VAL A 209     -18.189  36.081 -19.063  1.00 39.34           C  
ATOM   1563  C   VAL A 209     -17.834  37.558 -19.158  1.00 40.22           C  
ATOM   1564  O   VAL A 209     -17.198  37.984 -20.127  1.00 43.37           O  
ATOM   1565  CB  VAL A 209     -16.945  35.255 -18.677  1.00 39.38           C  
ATOM   1566  CG1 VAL A 209     -16.246  35.890 -17.486  1.00 39.40           C  
ATOM   1567  CG2 VAL A 209     -17.329  33.816 -18.360  1.00 39.86           C  
ATOM   1568  N   ASN A 210     -18.242  38.339 -18.159  1.00 46.40           N  
ATOM   1569  CA  ASN A 210     -18.042  39.780 -18.179  1.00 49.53           C  
ATOM   1570  C   ASN A 210     -17.543  40.263 -16.823  1.00 52.32           C  
ATOM   1571  O   ASN A 210     -17.873  39.691 -15.781  1.00 57.46           O  
ATOM   1572  CB  ASN A 210     -19.343  40.508 -18.541  1.00 53.73           C  
ATOM   1573  CG  ASN A 210     -19.697  40.373 -20.009  1.00 57.42           C  
ATOM   1574  OD1 ASN A 210     -18.890  40.666 -20.889  1.00 56.76           O  
ATOM   1575  ND2 ASN A 210     -20.919  39.925 -20.278  1.00 55.06           N  
ATOM   1576  N   GLY A 211     -16.734  41.320 -16.851  1.00 51.25           N  
ATOM   1577  CA  GLY A 211     -16.339  42.018 -15.643  1.00 58.84           C  
ATOM   1578  C   GLY A 211     -15.276  41.353 -14.799  1.00 63.30           C  
ATOM   1579  O   GLY A 211     -15.010  41.828 -13.687  1.00 57.29           O  
ATOM   1580  N   VAL A 212     -14.662  40.277 -15.279  1.00 53.33           N  
ATOM   1581  CA  VAL A 212     -13.580  39.601 -14.571  1.00 51.24           C  
ATOM   1582  C   VAL A 212     -12.344  39.733 -15.451  1.00 50.97           C  
ATOM   1583  O   VAL A 212     -12.201  39.014 -16.447  1.00 59.47           O  
ATOM   1584  CB  VAL A 212     -13.911  38.132 -14.280  1.00 43.52           C  
ATOM   1585  CG1 VAL A 212     -12.836  37.497 -13.404  1.00 43.75           C  
ATOM   1586  CG2 VAL A 212     -15.287  38.010 -13.644  1.00 43.22           C  
ATOM   1587  N   ASP A 213     -11.455  40.662 -15.102  1.00 61.91           N  
ATOM   1588  CA  ASP A 213     -10.290  40.929 -15.938  1.00 64.93           C  
ATOM   1589  C   ASP A 213      -9.411  39.693 -16.067  1.00 62.69           C  
ATOM   1590  O   ASP A 213      -9.000  39.095 -15.067  1.00 61.51           O  
ATOM   1591  CB  ASP A 213      -9.480  42.097 -15.377  1.00 73.68           C  
ATOM   1592  CG  ASP A 213     -10.098  43.437 -15.699  1.00 80.31           C  
ATOM   1593  OD1 ASP A 213     -11.141  43.772 -15.103  1.00 69.02           O  
ATOM   1594  OD2 ASP A 213      -9.545  44.146 -16.567  1.00 87.55           O  
ATOM   1595  N   GLY A 214      -9.124  39.316 -17.312  1.00 55.05           N  
ATOM   1596  CA  GLY A 214      -8.319  38.155 -17.606  1.00 59.83           C  
ATOM   1597  C   GLY A 214      -9.098  36.887 -17.867  1.00 59.66           C  
ATOM   1598  O   GLY A 214      -8.499  35.887 -18.281  1.00 59.41           O  
ATOM   1599  N   TYR A 215     -10.415  36.894 -17.646  1.00 51.00           N  
ATOM   1600  CA  TYR A 215     -11.233  35.699 -17.799  1.00 47.59           C  
ATOM   1601  C   TYR A 215     -12.513  35.955 -18.584  1.00 47.48           C  
ATOM   1602  O   TYR A 215     -13.345  35.047 -18.698  1.00 43.08           O  
ATOM   1603  CB  TYR A 215     -11.578  35.109 -16.427  1.00 46.58           C  
ATOM   1604  CG  TYR A 215     -10.371  34.615 -15.667  1.00 50.45           C  
ATOM   1605  CD1 TYR A 215      -9.914  33.315 -15.829  1.00 50.16           C  
ATOM   1606  CD2 TYR A 215      -9.673  35.454 -14.809  1.00 59.40           C  
ATOM   1607  CE1 TYR A 215      -8.811  32.858 -15.145  1.00 53.46           C  
ATOM   1608  CE2 TYR A 215      -8.565  35.007 -14.124  1.00 52.51           C  
ATOM   1609  CZ  TYR A 215      -8.140  33.708 -14.295  1.00 51.20           C  
ATOM   1610  OH  TYR A 215      -7.034  33.255 -13.613  1.00 53.39           O  
ATOM   1611  N   ASP A 216     -12.695  37.157 -19.122  1.00 50.42           N  
ATOM   1612  CA  ASP A 216     -13.888  37.463 -19.894  1.00 52.30           C  
ATOM   1613  C   ASP A 216     -13.947  36.616 -21.163  1.00 45.92           C  
ATOM   1614  O   ASP A 216     -12.931  36.154 -21.690  1.00 46.75           O  
ATOM   1615  CB  ASP A 216     -13.932  38.949 -20.250  1.00 52.16           C  
ATOM   1616  CG  ASP A 216     -14.286  39.817 -19.065  1.00 55.84           C  
ATOM   1617  OD1 ASP A 216     -14.572  39.251 -17.988  1.00 51.20           O  
ATOM   1618  OD2 ASP A 216     -14.281  41.058 -19.216  1.00 53.36           O  
ATOM   1619  N   TYR A 217     -15.168  36.418 -21.651  1.00 41.82           N  
ATOM   1620  CA  TYR A 217     -15.417  35.634 -22.852  1.00 38.62           C  
ATOM   1621  C   TYR A 217     -16.694  36.169 -23.479  1.00 42.36           C  
ATOM   1622  O   TYR A 217     -17.720  36.260 -22.800  1.00 43.27           O  
ATOM   1623  CB  TYR A 217     -15.557  34.144 -22.517  1.00 36.75           C  
ATOM   1624  CG  TYR A 217     -15.406  33.199 -23.692  1.00 37.50           C  
ATOM   1625  CD1 TYR A 217     -14.153  32.717 -24.062  1.00 39.35           C  
ATOM   1626  CD2 TYR A 217     -16.511  32.774 -24.420  1.00 41.87           C  
ATOM   1627  CE1 TYR A 217     -14.006  31.842 -25.128  1.00 41.26           C  
ATOM   1628  CE2 TYR A 217     -16.375  31.900 -25.490  1.00 46.07           C  
ATOM   1629  CZ  TYR A 217     -15.118  31.438 -25.839  1.00 43.17           C  
ATOM   1630  OH  TYR A 217     -14.976  30.569 -26.900  1.00 35.90           O  
ATOM   1631  N   SER A 218     -16.629  36.543 -24.750  1.00 39.78           N  
ATOM   1632  CA  SER A 218     -17.790  37.077 -25.442  1.00 40.68           C  
ATOM   1633  C   SER A 218     -18.517  35.966 -26.192  1.00 46.16           C  
ATOM   1634  O   SER A 218     -17.960  34.901 -26.466  1.00 39.66           O  
ATOM   1635  CB  SER A 218     -17.385  38.192 -26.409  1.00 40.85           C  
ATOM   1636  OG  SER A 218     -16.666  37.674 -27.515  1.00 45.06           O  
ATOM   1637  N   ARG A 219     -19.784  36.235 -26.521  1.00 46.87           N  
ATOM   1638  CA  ARG A 219     -20.608  35.237 -27.195  1.00 36.86           C  
ATOM   1639  C   ARG A 219     -20.078  34.928 -28.590  1.00 41.30           C  
ATOM   1640  O   ARG A 219     -20.012  33.761 -28.992  1.00 39.82           O  
ATOM   1641  CB  ARG A 219     -22.058  35.716 -27.259  1.00 37.55           C  
ATOM   1642  CG  ARG A 219     -22.684  35.967 -25.894  1.00 38.85           C  
ATOM   1643  CD  ARG A 219     -24.180  36.195 -26.002  1.00 39.00           C  
ATOM   1644  NE  ARG A 219     -24.511  37.396 -26.756  1.00 39.65           N  
ATOM   1645  CZ  ARG A 219     -24.690  38.591 -26.210  1.00 46.77           C  
ATOM   1646  NH1 ARG A 219     -24.565  38.779 -24.906  1.00 47.38           N  
ATOM   1647  NH2 ARG A 219     -25.007  39.621 -26.991  1.00 49.40           N  
ATOM   1648  N   GLY A 220     -19.692  35.959 -29.341  1.00 38.97           N  
ATOM   1649  CA  GLY A 220     -19.132  35.764 -30.664  1.00 41.54           C  
ATOM   1650  C   GLY A 220     -17.770  35.107 -30.693  1.00 43.55           C  
ATOM   1651  O   GLY A 220     -17.367  34.586 -31.737  1.00 44.69           O  
ATOM   1652  N   GLN A 221     -17.055  35.121 -29.566  1.00 40.24           N  
ATOM   1653  CA  GLN A 221     -15.773  34.434 -29.484  1.00 38.30           C  
ATOM   1654  C   GLN A 221     -15.952  32.923 -29.558  1.00 41.49           C  
ATOM   1655  O   GLN A 221     -15.055  32.214 -30.027  1.00 41.87           O  
ATOM   1656  CB  GLN A 221     -15.065  34.826 -28.188  1.00 38.23           C  
ATOM   1657  CG  GLN A 221     -13.647  34.297 -28.033  1.00 41.81           C  
ATOM   1658  CD  GLN A 221     -12.665  34.979 -28.971  1.00 62.27           C  
ATOM   1659  OE1 GLN A 221     -12.967  36.020 -29.557  1.00 65.88           O  
ATOM   1660  NE2 GLN A 221     -11.475  34.404 -29.103  1.00 63.44           N  
ATOM   1661  N   LEU A 222     -17.098  32.416 -29.095  1.00 38.45           N  
ATOM   1662  CA  LEU A 222     -17.364  30.983 -29.167  1.00 35.30           C  
ATOM   1663  C   LEU A 222     -17.325  30.476 -30.603  1.00 35.76           C  
ATOM   1664  O   LEU A 222     -16.784  29.396 -30.871  1.00 38.31           O  
ATOM   1665  CB  LEU A 222     -18.715  30.662 -28.533  1.00 34.91           C  
ATOM   1666  CG  LEU A 222     -19.072  29.177 -28.617  1.00 31.39           C  
ATOM   1667  CD1 LEU A 222     -18.229  28.362 -27.662  1.00 31.62           C  
ATOM   1668  CD2 LEU A 222     -20.554  28.941 -28.366  1.00 32.48           C  
ATOM   1669  N   ILE A 223     -17.903  31.235 -31.537  1.00 40.69           N  
ATOM   1670  CA  ILE A 223     -17.899  30.816 -32.935  1.00 39.08           C  
ATOM   1671  C   ILE A 223     -16.471  30.702 -33.451  1.00 42.46           C  
ATOM   1672  O   ILE A 223     -16.112  29.725 -34.119  1.00 39.94           O  
ATOM   1673  CB  ILE A 223     -18.732  31.787 -33.792  1.00 41.70           C  
ATOM   1674  CG1 ILE A 223     -20.166  31.881 -33.272  1.00 41.00           C  
ATOM   1675  CG2 ILE A 223     -18.746  31.335 -35.239  1.00 37.22           C  
ATOM   1676  CD1 ILE A 223     -21.021  32.875 -34.029  1.00 37.10           C  
ATOM   1677  N   GLU A 224     -15.631  31.689 -33.134  1.00 44.38           N  
ATOM   1678  CA  GLU A 224     -14.253  31.668 -33.614  1.00 41.49           C  
ATOM   1679  C   GLU A 224     -13.465  30.521 -32.992  1.00 40.85           C  
ATOM   1680  O   GLU A 224     -12.703  29.840 -33.687  1.00 43.99           O  
ATOM   1681  CB  GLU A 224     -13.582  33.012 -33.329  1.00 45.44           C  
ATOM   1682  CG  GLU A 224     -14.517  34.199 -33.495  1.00 54.02           C  
ATOM   1683  CD  GLU A 224     -13.779  35.511 -33.674  1.00 71.67           C  
ATOM   1684  OE1 GLU A 224     -12.745  35.706 -33.000  1.00 71.85           O  
ATOM   1685  OE2 GLU A 224     -14.235  36.346 -34.486  1.00 70.77           O  
ATOM   1686  N   ASP A 225     -13.645  30.281 -31.689  1.00 36.13           N  
ATOM   1687  CA  ASP A 225     -12.929  29.188 -31.036  1.00 35.94           C  
ATOM   1688  C   ASP A 225     -13.398  27.826 -31.534  1.00 40.66           C  
ATOM   1689  O   ASP A 225     -12.591  26.896 -31.640  1.00 38.18           O  
ATOM   1690  CB  ASP A 225     -13.091  29.278 -29.519  1.00 36.62           C  
ATOM   1691  CG  ASP A 225     -12.385  30.480 -28.923  1.00 53.78           C  
ATOM   1692  OD1 ASP A 225     -11.988  31.384 -29.691  1.00 54.32           O  
ATOM   1693  OD2 ASP A 225     -12.218  30.514 -27.686  1.00 61.39           O  
ATOM   1694  N   VAL A 226     -14.691  27.684 -31.835  1.00 37.41           N  
ATOM   1695  CA  VAL A 226     -15.189  26.422 -32.376  1.00 31.67           C  
ATOM   1696  C   VAL A 226     -14.624  26.183 -33.771  1.00 38.64           C  
ATOM   1697  O   VAL A 226     -14.190  25.072 -34.099  1.00 40.21           O  
ATOM   1698  CB  VAL A 226     -16.729  26.402 -32.369  1.00 32.06           C  
ATOM   1699  CG1 VAL A 226     -17.249  25.279 -33.251  1.00 29.87           C  
ATOM   1700  CG2 VAL A 226     -17.252  26.241 -30.946  1.00 40.16           C  
ATOM   1701  N   GLU A 227     -14.591  27.226 -34.603  1.00 36.76           N  
ATOM   1702  CA  GLU A 227     -14.081  27.071 -35.963  1.00 38.09           C  
ATOM   1703  C   GLU A 227     -12.563  26.936 -35.986  1.00 39.41           C  
ATOM   1704  O   GLU A 227     -12.020  26.251 -36.859  1.00 38.28           O  
ATOM   1705  CB  GLU A 227     -14.541  28.247 -36.824  1.00 44.37           C  
ATOM   1706  CG  GLU A 227     -16.049  28.285 -37.025  1.00 46.82           C  
ATOM   1707  CD  GLU A 227     -16.511  29.458 -37.865  1.00 57.99           C  
ATOM   1708  OE1 GLU A 227     -15.730  30.422 -38.012  1.00 53.71           O  
ATOM   1709  OE2 GLU A 227     -17.654  29.413 -38.373  1.00 55.73           O  
ATOM   1710  N   HIS A 228     -11.862  27.572 -35.043  1.00 38.07           N  
ATOM   1711  C   HIS A 228     -10.033  26.013 -34.510  1.00 40.76           C  
ATOM   1712  O   HIS A 228      -9.153  25.372 -35.099  1.00 42.17           O  
ATOM   1713  CA  HIS A 228     -10.412  27.412 -34.976  0.50 44.62           C  
ATOM   1714  CB  HIS A 228      -9.796  28.463 -34.055  0.50 45.98           C  
ATOM   1715  CG  HIS A 228      -8.305  28.549 -34.164  0.50 50.35           C  
ATOM   1716  ND1 HIS A 228      -7.468  27.633 -33.564  0.50 47.08           N  
ATOM   1717  CD2 HIS A 228      -7.501  29.431 -34.804  0.50 46.15           C  
ATOM   1718  CE1 HIS A 228      -6.212  27.948 -33.829  0.50 41.72           C  
ATOM   1719  NE2 HIS A 228      -6.205  29.035 -34.579  0.50 42.39           N  
ATOM   1720  N   THR A 229     -10.682  25.522 -33.451  1.00 43.14           N  
ATOM   1721  CA  THR A 229     -10.395  24.170 -32.984  1.00 39.36           C  
ATOM   1722  C   THR A 229     -10.825  23.119 -33.997  1.00 33.01           C  
ATOM   1723  O   THR A 229     -10.179  22.072 -34.108  1.00 37.33           O  
ATOM   1724  CB  THR A 229     -11.076  23.900 -31.641  1.00 33.14           C  
ATOM   1725  OG1 THR A 229     -12.479  24.184 -31.745  1.00 35.28           O  
ATOM   1726  CG2 THR A 229     -10.460  24.722 -30.529  1.00 33.46           C  
ATOM   1727  N   PHE A 230     -11.902  23.375 -34.745  1.00 36.84           N  
ATOM   1728  CA  PHE A 230     -12.363  22.384 -35.712  1.00 40.25           C  
ATOM   1729  C   PHE A 230     -11.368  22.199 -36.849  1.00 41.92           C  
ATOM   1730  O   PHE A 230     -11.240  21.091 -37.384  1.00 40.70           O  
ATOM   1731  CB  PHE A 230     -13.727  22.775 -36.276  1.00 35.28           C  
ATOM   1732  CG  PHE A 230     -14.295  21.762 -37.226  1.00 38.68           C  
ATOM   1733  CD1 PHE A 230     -14.772  20.553 -36.751  1.00 42.26           C  
ATOM   1734  CD2 PHE A 230     -14.346  22.009 -38.587  1.00 39.29           C  
ATOM   1735  CE1 PHE A 230     -15.291  19.606 -37.614  1.00 37.58           C  
ATOM   1736  CE2 PHE A 230     -14.868  21.063 -39.457  1.00 42.05           C  
ATOM   1737  CZ  PHE A 230     -15.341  19.861 -38.967  1.00 35.02           C  
ATOM   1738  N   GLU A 231     -10.668  23.267 -37.239  1.00 37.25           N  
ATOM   1739  CA  GLU A 231      -9.674  23.147 -38.301  1.00 35.96           C  
ATOM   1740  C   GLU A 231      -8.581  22.155 -37.934  1.00 36.06           C  
ATOM   1741  O   GLU A 231      -8.099  21.408 -38.793  1.00 45.38           O  
ATOM   1742  CB  GLU A 231      -9.069  24.512 -38.624  1.00 35.55           C  
ATOM   1743  CG  GLU A 231      -9.999  25.438 -39.380  1.00 41.45           C  
ATOM   1744  CD  GLU A 231     -10.189  24.991 -40.815  1.00 53.50           C  
ATOM   1745  OE1 GLU A 231      -9.219  24.449 -41.390  1.00 48.39           O  
ATOM   1746  OE2 GLU A 231     -11.293  25.187 -41.370  1.00 58.22           O  
ATOM   1747  N   GLU A 232      -8.177  22.129 -36.664  1.00 37.55           N  
ATOM   1748  CA  GLU A 232      -7.159  21.185 -36.221  1.00 37.40           C  
ATOM   1749  C   GLU A 232      -7.696  19.767 -36.078  1.00 44.27           C  
ATOM   1750  O   GLU A 232      -6.901  18.831 -35.941  1.00 45.58           O  
ATOM   1751  CB  GLU A 232      -6.551  21.677 -34.905  1.00 36.07           C  
ATOM   1752  CG  GLU A 232      -6.481  23.199 -34.825  1.00 40.38           C  
ATOM   1753  CD  GLU A 232      -5.708  23.700 -33.619  1.00 59.81           C  
ATOM   1754  OE1 GLU A 232      -4.598  23.183 -33.361  1.00 48.66           O  
ATOM   1755  OE2 GLU A 232      -6.211  24.609 -32.925  1.00 62.59           O  
ATOM   1756  N   ILE A 233      -9.015  19.593 -36.132  1.00 36.98           N  
ATOM   1757  CA  ILE A 233      -9.622  18.268 -36.095  1.00 34.20           C  
ATOM   1758  C   ILE A 233      -9.764  17.666 -37.495  1.00 35.69           C  
ATOM   1759  O   ILE A 233      -9.730  16.439 -37.642  1.00 37.49           O  
ATOM   1760  CB  ILE A 233     -10.980  18.346 -35.365  1.00 37.07           C  
ATOM   1761  CG1 ILE A 233     -10.773  18.308 -33.849  1.00 34.54           C  
ATOM   1762  CG2 ILE A 233     -11.945  17.251 -35.820  1.00 29.11           C  
ATOM   1763  CD1 ILE A 233     -12.016  18.608 -33.058  1.00 37.08           C  
ATOM   1764  N   LYS A 234      -9.878  18.505 -38.527  1.00 33.24           N  
ATOM   1765  CA  LYS A 234     -10.096  18.029 -39.894  1.00 32.83           C  
ATOM   1766  C   LYS A 234      -9.137  16.930 -40.342  1.00 38.07           C  
ATOM   1767  O   LYS A 234      -9.611  15.934 -40.912  1.00 38.50           O  
ATOM   1768  CB  LYS A 234     -10.038  19.214 -40.869  1.00 35.69           C  
ATOM   1769  CG  LYS A 234     -11.248  20.125 -40.830  1.00 37.84           C  
ATOM   1770  CD  LYS A 234     -11.175  21.158 -41.943  1.00 45.74           C  
ATOM   1771  CE  LYS A 234     -12.410  22.040 -41.964  1.00 45.01           C  
ATOM   1772  NZ  LYS A 234     -12.369  23.012 -43.088  1.00 49.66           N  
ATOM   1773  N   PRO A 235      -7.813  17.032 -40.141  1.00 34.86           N  
ATOM   1774  CA  PRO A 235      -6.935  15.937 -40.604  1.00 38.30           C  
ATOM   1775  C   PRO A 235      -7.272  14.587 -39.995  1.00 33.80           C  
ATOM   1776  O   PRO A 235      -7.324  13.581 -40.715  1.00 31.76           O  
ATOM   1777  CB  PRO A 235      -5.536  16.417 -40.197  1.00 32.36           C  
ATOM   1778  CG  PRO A 235      -5.653  17.888 -40.114  1.00 32.51           C  
ATOM   1779  CD  PRO A 235      -7.027  18.148 -39.585  1.00 32.47           C  
ATOM   1780  N   LEU A 236      -7.496  14.533 -38.681  1.00 33.50           N  
ATOM   1781  CA  LEU A 236      -7.905  13.278 -38.058  1.00 31.79           C  
ATOM   1782  C   LEU A 236      -9.238  12.801 -38.624  1.00 31.31           C  
ATOM   1783  O   LEU A 236      -9.397  11.620 -38.950  1.00 32.52           O  
ATOM   1784  CB  LEU A 236      -7.985  13.443 -36.538  1.00 35.95           C  
ATOM   1785  CG  LEU A 236      -8.504  12.251 -35.729  1.00 30.85           C  
ATOM   1786  CD1 LEU A 236      -7.702  10.992 -36.033  1.00 36.10           C  
ATOM   1787  CD2 LEU A 236      -8.459  12.569 -34.247  1.00 29.39           C  
ATOM   1788  N   TYR A 237     -10.204  13.714 -38.770  1.00 34.26           N  
ATOM   1789  CA  TYR A 237     -11.505  13.323 -39.305  1.00 29.23           C  
ATOM   1790  C   TYR A 237     -11.408  12.873 -40.757  1.00 31.19           C  
ATOM   1791  O   TYR A 237     -12.105  11.938 -41.168  1.00 32.25           O  
ATOM   1792  CB  TYR A 237     -12.512  14.463 -39.179  1.00 28.37           C  
ATOM   1793  CG  TYR A 237     -13.886  14.058 -39.662  1.00 28.38           C  
ATOM   1794  CD1 TYR A 237     -14.628  13.104 -38.982  1.00 37.05           C  
ATOM   1795  CD2 TYR A 237     -14.433  14.613 -40.808  1.00 29.03           C  
ATOM   1796  CE1 TYR A 237     -15.883  12.725 -39.422  1.00 34.68           C  
ATOM   1797  CE2 TYR A 237     -15.686  14.240 -41.257  1.00 33.78           C  
ATOM   1798  CZ  TYR A 237     -16.409  13.297 -40.561  1.00 34.93           C  
ATOM   1799  OH  TYR A 237     -17.657  12.926 -41.007  1.00 37.55           O  
ATOM   1800  N   GLU A 238     -10.560  13.526 -41.555  1.00 33.48           N  
ATOM   1801  CA  GLU A 238     -10.442  13.123 -42.952  1.00 38.69           C  
ATOM   1802  C   GLU A 238      -9.920  11.698 -43.077  1.00 35.15           C  
ATOM   1803  O   GLU A 238     -10.403  10.925 -43.912  1.00 35.92           O  
ATOM   1804  CB  GLU A 238      -9.546  14.092 -43.723  1.00 45.71           C  
ATOM   1805  CG  GLU A 238     -10.283  15.295 -44.297  1.00 51.14           C  
ATOM   1806  CD  GLU A 238      -9.362  16.256 -45.019  1.00 59.59           C  
ATOM   1807  OE1 GLU A 238      -8.330  15.794 -45.555  1.00 50.84           O  
ATOM   1808  OE2 GLU A 238      -9.682  17.465 -45.065  1.00 60.85           O  
ATOM   1809  N   HIS A 239      -8.935  11.329 -42.258  1.00 35.35           N  
ATOM   1810  CA  HIS A 239      -8.408   9.973 -42.326  1.00 32.56           C  
ATOM   1811  C   HIS A 239      -9.344   8.965 -41.676  1.00 38.18           C  
ATOM   1812  O   HIS A 239      -9.381   7.804 -42.099  1.00 40.16           O  
ATOM   1813  CB  HIS A 239      -7.018   9.913 -41.691  1.00 34.28           C  
ATOM   1814  CG  HIS A 239      -5.959  10.594 -42.502  1.00 36.88           C  
ATOM   1815  ND1 HIS A 239      -5.260   9.947 -43.497  1.00 37.72           N  
ATOM   1816  CD2 HIS A 239      -5.483  11.862 -42.470  1.00 36.24           C  
ATOM   1817  CE1 HIS A 239      -4.399  10.787 -44.044  1.00 37.91           C  
ATOM   1818  NE2 HIS A 239      -4.513  11.955 -43.438  1.00 42.29           N  
ATOM   1819  N   LEU A 240     -10.105   9.378 -40.661  1.00 32.33           N  
ATOM   1820  CA  LEU A 240     -11.153   8.506 -40.143  1.00 29.97           C  
ATOM   1821  C   LEU A 240     -12.214   8.270 -41.210  1.00 38.71           C  
ATOM   1822  O   LEU A 240     -12.624   7.132 -41.461  1.00 40.92           O  
ATOM   1823  CB  LEU A 240     -11.783   9.114 -38.888  1.00 31.08           C  
ATOM   1824  CG  LEU A 240     -12.869   8.258 -38.236  1.00 29.47           C  
ATOM   1825  CD1 LEU A 240     -12.264   6.955 -37.752  1.00 29.50           C  
ATOM   1826  CD2 LEU A 240     -13.563   9.009 -37.110  1.00 28.69           C  
ATOM   1827  N   HIS A 241     -12.652   9.350 -41.861  1.00 39.13           N  
ATOM   1828  CA  HIS A 241     -13.638   9.263 -42.932  1.00 32.18           C  
ATOM   1829  C   HIS A 241     -13.101   8.465 -44.115  1.00 39.94           C  
ATOM   1830  O   HIS A 241     -13.843   7.706 -44.752  1.00 42.13           O  
ATOM   1831  CB  HIS A 241     -14.031  10.683 -43.351  1.00 33.11           C  
ATOM   1832  CG  HIS A 241     -15.024  10.748 -44.467  1.00 34.11           C  
ATOM   1833  ND1 HIS A 241     -14.674  10.588 -45.791  1.00 36.97           N  
ATOM   1834  CD2 HIS A 241     -16.355  10.997 -44.458  1.00 34.16           C  
ATOM   1835  CE1 HIS A 241     -15.750  10.717 -46.546  1.00 35.13           C  
ATOM   1836  NE2 HIS A 241     -16.783  10.965 -45.762  1.00 32.93           N  
ATOM   1837  N   ALA A 242     -11.811   8.622 -44.424  1.00 39.41           N  
ATOM   1838  CA  ALA A 242     -11.217   7.874 -45.527  1.00 38.31           C  
ATOM   1839  C   ALA A 242     -11.152   6.384 -45.214  1.00 34.76           C  
ATOM   1840  O   ALA A 242     -11.461   5.549 -46.072  1.00 47.58           O  
ATOM   1841  CB  ALA A 242      -9.823   8.417 -45.842  1.00 38.97           C  
ATOM   1842  N   TYR A 243     -10.760   6.030 -43.988  1.00 38.17           N  
ATOM   1843  CA  TYR A 243     -10.691   4.620 -43.621  1.00 40.95           C  
ATOM   1844  C   TYR A 243     -12.078   3.991 -43.557  1.00 36.63           C  
ATOM   1845  O   TYR A 243     -12.256   2.830 -43.944  1.00 37.13           O  
ATOM   1846  CB  TYR A 243      -9.966   4.453 -42.287  1.00 38.84           C  
ATOM   1847  CG  TYR A 243     -10.024   3.036 -41.768  1.00 35.05           C  
ATOM   1848  CD1 TYR A 243      -9.268   2.030 -42.351  1.00 41.77           C  
ATOM   1849  CD2 TYR A 243     -10.851   2.699 -40.707  1.00 41.85           C  
ATOM   1850  CE1 TYR A 243      -9.330   0.729 -41.887  1.00 40.04           C  
ATOM   1851  CE2 TYR A 243     -10.919   1.404 -40.237  1.00 44.72           C  
ATOM   1852  CZ  TYR A 243     -10.157   0.422 -40.831  1.00 38.34           C  
ATOM   1853  OH  TYR A 243     -10.222  -0.871 -40.364  1.00 46.40           O  
ATOM   1854  N   VAL A 244     -13.070   4.736 -43.064  1.00 37.06           N  
ATOM   1855  CA  VAL A 244     -14.424   4.200 -42.978  1.00 38.19           C  
ATOM   1856  C   VAL A 244     -14.997   3.976 -44.371  1.00 40.31           C  
ATOM   1857  O   VAL A 244     -15.585   2.927 -44.657  1.00 40.69           O  
ATOM   1858  CB  VAL A 244     -15.317   5.131 -42.137  1.00 31.00           C  
ATOM   1859  CG1 VAL A 244     -16.790   4.769 -42.309  1.00 36.61           C  
ATOM   1860  CG2 VAL A 244     -14.923   5.058 -40.673  1.00 30.43           C  
ATOM   1861  N   ARG A 245     -14.817   4.952 -45.265  1.00 40.27           N  
ATOM   1862  CA  ARG A 245     -15.340   4.823 -46.621  1.00 37.44           C  
ATOM   1863  C   ARG A 245     -14.734   3.622 -47.338  1.00 36.25           C  
ATOM   1864  O   ARG A 245     -15.436   2.897 -48.053  1.00 38.21           O  
ATOM   1865  CB  ARG A 245     -15.072   6.105 -47.407  1.00 34.25           C  
ATOM   1866  CG  ARG A 245     -15.508   6.042 -48.854  1.00 33.23           C  
ATOM   1867  CD  ARG A 245     -15.313   7.390 -49.501  1.00 33.22           C  
ATOM   1868  NE  ARG A 245     -13.923   7.819 -49.398  1.00 37.37           N  
ATOM   1869  CZ  ARG A 245     -13.487   9.037 -49.686  1.00 37.05           C  
ATOM   1870  NH1 ARG A 245     -14.312   9.992 -50.082  1.00 36.60           N  
ATOM   1871  NH2 ARG A 245     -12.190   9.306 -49.561  1.00 33.72           N  
ATOM   1872  N   ALA A 246     -13.432   3.388 -47.150  1.00 34.81           N  
ATOM   1873  CA  ALA A 246     -12.786   2.245 -47.786  1.00 37.17           C  
ATOM   1874  C   ALA A 246     -13.382   0.930 -47.300  1.00 42.90           C  
ATOM   1875  O   ALA A 246     -13.640   0.023 -48.102  1.00 45.49           O  
ATOM   1876  CB  ALA A 246     -11.281   2.280 -47.525  1.00 38.66           C  
ATOM   1877  N   LYS A 247     -13.606   0.807 -45.988  1.00 39.31           N  
ATOM   1878  CA  LYS A 247     -14.148  -0.434 -45.442  1.00 36.31           C  
ATOM   1879  C   LYS A 247     -15.601  -0.636 -45.856  1.00 36.81           C  
ATOM   1880  O   LYS A 247     -16.015  -1.763 -46.149  1.00 46.66           O  
ATOM   1881  CB  LYS A 247     -14.009  -0.447 -43.918  1.00 34.71           C  
ATOM   1882  CG  LYS A 247     -12.579  -0.296 -43.417  1.00 35.04           C  
ATOM   1883  CD  LYS A 247     -11.744  -1.545 -43.683  1.00 36.25           C  
ATOM   1884  CE  LYS A 247     -12.115  -2.689 -42.745  1.00 39.89           C  
ATOM   1885  NZ  LYS A 247     -11.223  -3.873 -42.943  1.00 47.33           N  
ATOM   1886  N   LEU A 248     -16.392   0.440 -45.890  1.00 36.58           N  
ATOM   1887  CA  LEU A 248     -17.766   0.315 -46.367  1.00 35.89           C  
ATOM   1888  C   LEU A 248     -17.811   0.009 -47.858  1.00 38.86           C  
ATOM   1889  O   LEU A 248     -18.659  -0.771 -48.309  1.00 38.35           O  
ATOM   1890  CB  LEU A 248     -18.563   1.583 -46.062  1.00 34.36           C  
ATOM   1891  CG  LEU A 248     -18.938   1.895 -44.613  1.00 34.62           C  
ATOM   1892  CD1 LEU A 248     -19.924   3.051 -44.572  1.00 32.45           C  
ATOM   1893  CD2 LEU A 248     -19.532   0.664 -43.952  1.00 38.66           C  
ATOM   1894  N   MET A 249     -16.914   0.617 -48.641  1.00 44.33           N  
ATOM   1895  CA  MET A 249     -16.880   0.337 -50.073  1.00 49.03           C  
ATOM   1896  C   MET A 249     -16.648  -1.144 -50.343  1.00 50.62           C  
ATOM   1897  O   MET A 249     -17.183  -1.688 -51.315  1.00 48.96           O  
ATOM   1898  CB  MET A 249     -15.805   1.184 -50.758  1.00 42.77           C  
ATOM   1899  CG  MET A 249     -15.816   1.081 -52.278  1.00 44.86           C  
ATOM   1900  SD  MET A 249     -14.634   2.175 -53.086  1.00 54.68           S  
ATOM   1901  CE  MET A 249     -13.087   1.545 -52.442  1.00 54.51           C  
ATOM   1902  N   ASN A 250     -15.876  -1.819 -49.489  1.00 46.95           N  
ATOM   1903  CA  ASN A 250     -15.732  -3.263 -49.635  1.00 49.01           C  
ATOM   1904  C   ASN A 250     -17.046  -3.982 -49.354  1.00 45.06           C  
ATOM   1905  O   ASN A 250     -17.367  -4.978 -50.013  1.00 48.29           O  
ATOM   1906  CB  ASN A 250     -14.628  -3.786 -48.718  1.00 41.88           C  
ATOM   1907  CG  ASN A 250     -13.259  -3.302 -49.129  1.00 47.95           C  
ATOM   1908  OD1 ASN A 250     -13.121  -2.547 -50.090  1.00 50.17           O  
ATOM   1909  ND2 ASN A 250     -12.233  -3.749 -48.415  1.00 52.94           N  
ATOM   1910  N   ALA A 251     -17.825  -3.489 -48.391  1.00 45.75           N  
ATOM   1911  CA  ALA A 251     -19.092  -4.130 -48.064  1.00 42.42           C  
ATOM   1912  C   ALA A 251     -20.215  -3.731 -49.013  1.00 48.98           C  
ATOM   1913  O   ALA A 251     -21.189  -4.479 -49.146  1.00 46.77           O  
ATOM   1914  CB  ALA A 251     -19.491  -3.805 -46.622  1.00 37.84           C  
ATOM   1915  N   TYR A 252     -20.101  -2.581 -49.678  1.00 47.14           N  
ATOM   1916  CA  TYR A 252     -21.133  -2.084 -50.592  1.00 45.87           C  
ATOM   1917  C   TYR A 252     -20.465  -1.552 -51.853  1.00 56.23           C  
ATOM   1918  O   TYR A 252     -20.490  -0.347 -52.126  1.00 56.99           O  
ATOM   1919  CB  TYR A 252     -21.972  -0.985 -49.933  1.00 43.24           C  
ATOM   1920  CG  TYR A 252     -22.643  -1.372 -48.639  1.00 46.26           C  
ATOM   1921  CD1 TYR A 252     -21.984  -1.233 -47.425  1.00 47.52           C  
ATOM   1922  CD2 TYR A 252     -23.941  -1.858 -48.626  1.00 46.28           C  
ATOM   1923  CE1 TYR A 252     -22.594  -1.580 -46.238  1.00 44.80           C  
ATOM   1924  CE2 TYR A 252     -24.560  -2.208 -47.445  1.00 47.00           C  
ATOM   1925  CZ  TYR A 252     -23.883  -2.068 -46.253  1.00 51.99           C  
ATOM   1926  OH  TYR A 252     -24.495  -2.415 -45.072  1.00 58.39           O  
ATOM   1927  N   PRO A 253     -19.871  -2.435 -52.663  1.00 54.22           N  
ATOM   1928  CA  PRO A 253     -19.078  -1.953 -53.808  1.00 50.35           C  
ATOM   1929  C   PRO A 253     -19.878  -1.170 -54.837  1.00 53.99           C  
ATOM   1930  O   PRO A 253     -19.330  -0.244 -55.449  1.00 53.72           O  
ATOM   1931  CB  PRO A 253     -18.497  -3.247 -54.398  1.00 47.07           C  
ATOM   1932  CG  PRO A 253     -19.438  -4.311 -53.974  1.00 50.80           C  
ATOM   1933  CD  PRO A 253     -19.937  -3.907 -52.617  1.00 48.04           C  
ATOM   1934  N   SER A 254     -21.156  -1.493 -55.038  1.00 45.73           N  
ATOM   1935  CA  SER A 254     -21.951  -0.786 -56.033  1.00 48.56           C  
ATOM   1936  C   SER A 254     -22.569   0.505 -55.508  1.00 47.05           C  
ATOM   1937  O   SER A 254     -23.129   1.267 -56.303  1.00 41.37           O  
ATOM   1938  CB  SER A 254     -23.067  -1.691 -56.563  1.00 48.83           C  
ATOM   1939  OG  SER A 254     -23.962  -2.049 -55.525  1.00 56.84           O  
ATOM   1940  N   TYR A 255     -22.476   0.778 -54.204  1.00 42.59           N  
ATOM   1941  CA  TYR A 255     -23.196   1.889 -53.596  1.00 41.13           C  
ATOM   1942  C   TYR A 255     -22.319   3.047 -53.137  1.00 41.56           C  
ATOM   1943  O   TYR A 255     -22.858   4.117 -52.834  1.00 43.22           O  
ATOM   1944  CB  TYR A 255     -24.019   1.404 -52.391  1.00 38.95           C  
ATOM   1945  CG  TYR A 255     -25.181   0.490 -52.720  1.00 44.63           C  
ATOM   1946  CD1 TYR A 255     -26.267   0.955 -53.450  1.00 41.35           C  
ATOM   1947  CD2 TYR A 255     -25.214  -0.822 -52.263  1.00 40.75           C  
ATOM   1948  CE1 TYR A 255     -27.343   0.128 -53.745  1.00 41.06           C  
ATOM   1949  CE2 TYR A 255     -26.286  -1.655 -52.550  1.00 41.12           C  
ATOM   1950  CZ  TYR A 255     -27.346  -1.174 -53.290  1.00 43.49           C  
ATOM   1951  OH  TYR A 255     -28.412  -1.996 -53.576  1.00 45.35           O  
ATOM   1952  N   ILE A 256     -21.001   2.876 -53.058  1.00 36.74           N  
ATOM   1953  CA  ILE A 256     -20.130   3.891 -52.475  1.00 35.88           C  
ATOM   1954  C   ILE A 256     -18.989   4.202 -53.433  1.00 44.25           C  
ATOM   1955  O   ILE A 256     -18.312   3.291 -53.923  1.00 40.74           O  
ATOM   1956  CB  ILE A 256     -19.591   3.455 -51.097  1.00 40.12           C  
ATOM   1957  CG1 ILE A 256     -20.719   3.465 -50.064  1.00 36.94           C  
ATOM   1958  CG2 ILE A 256     -18.438   4.349 -50.648  1.00 34.47           C  
ATOM   1959  CD1 ILE A 256     -20.385   2.740 -48.790  1.00 41.95           C  
ATOM   1960  N   SER A 257     -18.778   5.501 -53.695  1.00 42.76           N  
ATOM   1961  CA  SER A 257     -17.695   5.985 -54.538  1.00 38.24           C  
ATOM   1962  C   SER A 257     -16.406   6.079 -53.723  1.00 39.01           C  
ATOM   1963  O   SER A 257     -16.439   6.458 -52.550  1.00 44.61           O  
ATOM   1964  CB  SER A 257     -18.043   7.351 -55.129  1.00 39.86           C  
ATOM   1965  OG  SER A 257     -16.884   8.050 -55.552  1.00 48.20           O  
ATOM   1966  N   PRO A 258     -15.262   5.732 -54.318  1.00 38.78           N  
ATOM   1967  CA  PRO A 258     -13.988   5.840 -53.590  1.00 42.16           C  
ATOM   1968  C   PRO A 258     -13.579   7.272 -53.297  1.00 42.14           C  
ATOM   1969  O   PRO A 258     -12.679   7.482 -52.474  1.00 41.32           O  
ATOM   1970  CB  PRO A 258     -12.991   5.157 -54.534  1.00 37.83           C  
ATOM   1971  CG  PRO A 258     -13.580   5.348 -55.882  1.00 38.80           C  
ATOM   1972  CD  PRO A 258     -15.070   5.285 -55.707  1.00 38.37           C  
ATOM   1973  N   ILE A 259     -14.216   8.254 -53.931  1.00 42.39           N  
ATOM   1974  CA  ILE A 259     -13.887   9.660 -53.723  1.00 39.69           C  
ATOM   1975  C   ILE A 259     -15.068  10.476 -53.225  1.00 40.24           C  
ATOM   1976  O   ILE A 259     -14.889  11.663 -52.912  1.00 40.87           O  
ATOM   1977  CB  ILE A 259     -13.320  10.299 -55.009  1.00 41.19           C  
ATOM   1978  CG1 ILE A 259     -14.416  10.426 -56.069  1.00 43.05           C  
ATOM   1979  CG2 ILE A 259     -12.171   9.472 -55.550  1.00 38.65           C  
ATOM   1980  CD1 ILE A 259     -14.051  11.354 -57.201  1.00 41.55           C  
ATOM   1981  N   GLY A 260     -16.265   9.898 -53.141  1.00 40.02           N  
ATOM   1982  CA  GLY A 260     -17.439  10.661 -52.780  1.00 40.09           C  
ATOM   1983  C   GLY A 260     -17.720  10.661 -51.290  1.00 39.24           C  
ATOM   1984  O   GLY A 260     -17.021  10.039 -50.493  1.00 41.54           O  
ATOM   1985  N   CYS A 261     -18.769  11.391 -50.921  1.00 43.21           N  
ATOM   1986  CA  CYS A 261     -19.211  11.423 -49.539  1.00 38.34           C  
ATOM   1987  C   CYS A 261     -19.849  10.093 -49.151  1.00 38.83           C  
ATOM   1988  O   CYS A 261     -20.215   9.273 -49.998  1.00 42.17           O  
ATOM   1989  CB  CYS A 261     -20.210  12.557 -49.314  1.00 40.29           C  
ATOM   1990  SG  CYS A 261     -19.548  14.221 -49.533  1.00 45.72           S  
ATOM   1991  N   LEU A 262     -19.980   9.889 -47.844  1.00 40.43           N  
ATOM   1992  CA  LEU A 262     -20.625   8.691 -47.319  1.00 38.56           C  
ATOM   1993  C   LEU A 262     -22.139   8.858 -47.373  1.00 35.92           C  
ATOM   1994  O   LEU A 262     -22.656   9.864 -46.875  1.00 33.81           O  
ATOM   1995  CB  LEU A 262     -20.175   8.427 -45.884  1.00 35.00           C  
ATOM   1996  CG  LEU A 262     -18.701   8.100 -45.652  1.00 31.14           C  
ATOM   1997  CD1 LEU A 262     -18.369   8.167 -44.175  1.00 29.91           C  
ATOM   1998  CD2 LEU A 262     -18.417   6.718 -46.190  1.00 37.18           C  
ATOM   1999  N   PRO A 263     -22.877   7.923 -47.973  1.00 35.34           N  
ATOM   2000  CA  PRO A 263     -24.342   8.033 -47.973  1.00 33.22           C  
ATOM   2001  C   PRO A 263     -24.891   8.121 -46.556  1.00 35.23           C  
ATOM   2002  O   PRO A 263     -24.463   7.396 -45.655  1.00 37.97           O  
ATOM   2003  CB  PRO A 263     -24.792   6.752 -48.682  1.00 35.15           C  
ATOM   2004  CG  PRO A 263     -23.629   6.396 -49.561  1.00 33.34           C  
ATOM   2005  CD  PRO A 263     -22.405   6.786 -48.784  1.00 32.75           C  
ATOM   2006  N   ALA A 264     -25.858   9.024 -46.374  1.00 34.89           N  
ATOM   2007  CA  ALA A 264     -26.293   9.424 -45.040  1.00 31.15           C  
ATOM   2008  C   ALA A 264     -26.979   8.305 -44.269  1.00 32.56           C  
ATOM   2009  O   ALA A 264     -27.009   8.352 -43.036  1.00 36.22           O  
ATOM   2010  CB  ALA A 264     -27.227  10.629 -45.140  1.00 38.31           C  
ATOM   2011  N   HIS A 265     -27.531   7.309 -44.955  1.00 36.03           N  
ATOM   2012  CA  HIS A 265     -28.279   6.248 -44.295  1.00 36.05           C  
ATOM   2013  C   HIS A 265     -27.422   5.040 -43.944  1.00 39.41           C  
ATOM   2014  O   HIS A 265     -27.955   4.052 -43.429  1.00 35.06           O  
ATOM   2015  CB  HIS A 265     -29.454   5.811 -45.176  1.00 34.62           C  
ATOM   2016  CG  HIS A 265     -29.037   5.160 -46.458  1.00 40.94           C  
ATOM   2017  ND1 HIS A 265     -28.515   5.869 -47.518  1.00 38.86           N  
ATOM   2018  CD2 HIS A 265     -29.070   3.865 -46.850  1.00 44.24           C  
ATOM   2019  CE1 HIS A 265     -28.242   5.038 -48.508  1.00 38.45           C  
ATOM   2020  NE2 HIS A 265     -28.569   3.816 -48.128  1.00 37.78           N  
ATOM   2021  N   LEU A 266     -26.117   5.094 -44.205  1.00 37.11           N  
ATOM   2022  CA  LEU A 266     -25.208   3.987 -43.935  1.00 36.26           C  
ATOM   2023  C   LEU A 266     -24.205   4.329 -42.836  1.00 36.90           C  
ATOM   2024  O   LEU A 266     -23.064   3.861 -42.862  1.00 36.56           O  
ATOM   2025  CB  LEU A 266     -24.471   3.583 -45.211  1.00 35.28           C  
ATOM   2026  CG  LEU A 266     -25.325   3.226 -46.429  1.00 37.64           C  
ATOM   2027  CD1 LEU A 266     -24.445   2.967 -47.641  1.00 35.14           C  
ATOM   2028  CD2 LEU A 266     -26.203   2.017 -46.140  1.00 40.33           C  
ATOM   2029  N   LEU A 267     -24.619   5.135 -41.855  1.00 32.45           N  
ATOM   2030  CA  LEU A 267     -23.695   5.697 -40.874  1.00 29.84           C  
ATOM   2031  C   LEU A 267     -23.934   5.218 -39.446  1.00 39.86           C  
ATOM   2032  O   LEU A 267     -23.309   5.747 -38.519  1.00 39.54           O  
ATOM   2033  CB  LEU A 267     -23.741   7.226 -40.926  1.00 32.28           C  
ATOM   2034  CG  LEU A 267     -23.203   7.794 -42.238  1.00 32.86           C  
ATOM   2035  CD1 LEU A 267     -23.373   9.296 -42.296  1.00 32.82           C  
ATOM   2036  CD2 LEU A 267     -21.740   7.416 -42.385  1.00 30.41           C  
ATOM   2037  N   GLY A 268     -24.804   4.235 -39.232  1.00 35.70           N  
ATOM   2038  CA  GLY A 268     -24.932   3.618 -37.929  1.00 41.25           C  
ATOM   2039  C   GLY A 268     -26.102   4.080 -37.084  1.00 33.94           C  
ATOM   2040  O   GLY A 268     -26.407   3.422 -36.083  1.00 35.17           O  
ATOM   2041  N   ASP A 269     -26.748   5.191 -37.428  1.00 31.32           N  
ATOM   2042  CA  ASP A 269     -28.008   5.560 -36.786  1.00 33.21           C  
ATOM   2043  C   ASP A 269     -28.810   6.431 -37.748  1.00 38.22           C  
ATOM   2044  O   ASP A 269     -28.455   6.583 -38.921  1.00 39.42           O  
ATOM   2045  CB  ASP A 269     -27.783   6.234 -35.419  1.00 37.01           C  
ATOM   2046  CG  ASP A 269     -26.953   7.507 -35.498  1.00 37.36           C  
ATOM   2047  OD1 ASP A 269     -26.960   8.186 -36.543  1.00 39.31           O  
ATOM   2048  OD2 ASP A 269     -26.310   7.849 -34.481  1.00 40.54           O  
ATOM   2049  N   MET A 270     -29.900   7.006 -37.237  1.00 41.49           N  
ATOM   2050  CA  MET A 270     -30.845   7.721 -38.088  1.00 39.45           C  
ATOM   2051  C   MET A 270     -30.225   8.948 -38.747  1.00 37.57           C  
ATOM   2052  O   MET A 270     -30.614   9.306 -39.864  1.00 42.61           O  
ATOM   2053  CB  MET A 270     -32.079   8.112 -37.272  1.00 34.97           C  
ATOM   2054  CG  MET A 270     -33.125   8.890 -38.046  1.00 33.89           C  
ATOM   2055  SD  MET A 270     -33.724   7.976 -39.474  1.00 42.50           S  
ATOM   2056  CE  MET A 270     -34.635   6.661 -38.678  1.00 35.08           C  
ATOM   2057  N   TRP A 271     -29.258   9.595 -38.097  1.00 34.07           N  
ATOM   2058  CA  TRP A 271     -28.677  10.820 -38.628  1.00 40.47           C  
ATOM   2059  C   TRP A 271     -27.188  10.735 -38.918  1.00 34.87           C  
ATOM   2060  O   TRP A 271     -26.656  11.634 -39.579  1.00 41.33           O  
ATOM   2061  CB  TRP A 271     -28.925  11.989 -37.660  1.00 36.63           C  
ATOM   2062  CG  TRP A 271     -30.313  11.991 -37.106  1.00 35.04           C  
ATOM   2063  CD1 TRP A 271     -31.397  12.655 -37.605  1.00 35.03           C  
ATOM   2064  CD2 TRP A 271     -30.778  11.276 -35.956  1.00 28.41           C  
ATOM   2065  NE1 TRP A 271     -32.504  12.405 -36.832  1.00 38.98           N  
ATOM   2066  CE2 TRP A 271     -32.150  11.560 -35.814  1.00 34.61           C  
ATOM   2067  CE3 TRP A 271     -30.165  10.427 -35.028  1.00 31.69           C  
ATOM   2068  CZ2 TRP A 271     -32.919  11.027 -34.781  1.00 35.10           C  
ATOM   2069  CZ3 TRP A 271     -30.930   9.899 -34.006  1.00 31.42           C  
ATOM   2070  CH2 TRP A 271     -32.292  10.201 -33.891  1.00 32.57           C  
ATOM   2071  N   GLY A 272     -26.508   9.685 -38.470  1.00 31.38           N  
ATOM   2072  CA  GLY A 272     -25.063   9.693 -38.498  1.00 35.07           C  
ATOM   2073  C   GLY A 272     -24.435  10.523 -37.405  1.00 37.10           C  
ATOM   2074  O   GLY A 272     -23.283  10.943 -37.547  1.00 39.61           O  
ATOM   2075  N   ARG A 273     -25.169  10.788 -36.320  1.00 34.11           N  
ATOM   2076  CA  ARG A 273     -24.609  11.536 -35.199  1.00 37.80           C  
ATOM   2077  C   ARG A 273     -23.429  10.803 -34.576  1.00 37.86           C  
ATOM   2078  O   ARG A 273     -22.427  11.422 -34.201  1.00 34.57           O  
ATOM   2079  CB  ARG A 273     -25.693  11.786 -34.156  1.00 28.79           C  
ATOM   2080  CG  ARG A 273     -25.235  12.590 -32.971  1.00 29.59           C  
ATOM   2081  CD  ARG A 273     -26.308  12.605 -31.909  1.00 29.29           C  
ATOM   2082  NE  ARG A 273     -25.881  13.353 -30.736  1.00 29.79           N  
ATOM   2083  CZ  ARG A 273     -26.441  13.248 -29.539  1.00 32.21           C  
ATOM   2084  NH1 ARG A 273     -27.463  12.436 -29.323  1.00 34.82           N  
ATOM   2085  NH2 ARG A 273     -25.959  13.972 -28.533  1.00 32.49           N  
ATOM   2086  N   PHE A 274     -23.533   9.486 -34.452  1.00 31.26           N  
ATOM   2087  CA  PHE A 274     -22.433   8.658 -33.990  1.00 36.45           C  
ATOM   2088  C   PHE A 274     -22.206   7.551 -35.004  1.00 40.94           C  
ATOM   2089  O   PHE A 274     -23.164   6.968 -35.520  1.00 40.10           O  
ATOM   2090  CB  PHE A 274     -22.718   8.050 -32.609  1.00 38.74           C  
ATOM   2091  CG  PHE A 274     -23.061   9.064 -31.560  1.00 37.92           C  
ATOM   2092  CD1 PHE A 274     -22.088   9.887 -31.025  1.00 32.89           C  
ATOM   2093  CD2 PHE A 274     -24.364   9.194 -31.110  1.00 37.67           C  
ATOM   2094  CE1 PHE A 274     -22.411  10.820 -30.062  1.00 30.78           C  
ATOM   2095  CE2 PHE A 274     -24.690  10.123 -30.147  1.00 28.33           C  
ATOM   2096  CZ  PHE A 274     -23.716  10.938 -29.624  1.00 26.88           C  
ATOM   2097  N   TRP A 275     -20.936   7.276 -35.298  1.00 38.31           N  
ATOM   2098  CA  TRP A 275     -20.565   6.176 -36.174  1.00 36.06           C  
ATOM   2099  C   TRP A 275     -20.304   4.889 -35.401  1.00 36.27           C  
ATOM   2100  O   TRP A 275     -19.655   3.979 -35.931  1.00 34.62           O  
ATOM   2101  CB  TRP A 275     -19.334   6.552 -37.006  1.00 31.44           C  
ATOM   2102  CG  TRP A 275     -19.576   7.656 -37.990  1.00 30.22           C  
ATOM   2103  CD1 TRP A 275     -20.724   8.376 -38.143  1.00 31.53           C  
ATOM   2104  CD2 TRP A 275     -18.645   8.171 -38.951  1.00 37.83           C  
ATOM   2105  NE1 TRP A 275     -20.565   9.310 -39.139  1.00 31.43           N  
ATOM   2106  CE2 TRP A 275     -19.299   9.205 -39.652  1.00 33.44           C  
ATOM   2107  CE3 TRP A 275     -17.324   7.859 -39.285  1.00 30.30           C  
ATOM   2108  CZ2 TRP A 275     -18.678   9.927 -40.667  1.00 30.84           C  
ATOM   2109  CZ3 TRP A 275     -16.707   8.581 -40.296  1.00 35.08           C  
ATOM   2110  CH2 TRP A 275     -17.384   9.602 -40.973  1.00 32.45           C  
ATOM   2111  N   THR A 276     -20.816   4.795 -34.170  1.00 34.75           N  
ATOM   2112  CA  THR A 276     -20.472   3.686 -33.283  1.00 38.48           C  
ATOM   2113  C   THR A 276     -20.795   2.337 -33.912  1.00 40.44           C  
ATOM   2114  O   THR A 276     -19.999   1.394 -33.823  1.00 39.75           O  
ATOM   2115  CB  THR A 276     -21.212   3.840 -31.952  1.00 32.93           C  
ATOM   2116  OG1 THR A 276     -20.912   5.116 -31.375  1.00 34.89           O  
ATOM   2117  CG2 THR A 276     -20.813   2.739 -30.979  1.00 41.30           C  
ATOM   2118  N   ASN A 277     -21.950   2.228 -34.564  1.00 39.21           N  
ATOM   2119  CA  ASN A 277     -22.421   0.947 -35.070  1.00 40.58           C  
ATOM   2120  C   ASN A 277     -21.762   0.536 -36.381  1.00 42.17           C  
ATOM   2121  O   ASN A 277     -22.167  -0.476 -36.964  1.00 49.20           O  
ATOM   2122  CB  ASN A 277     -23.942   0.987 -35.226  1.00 41.33           C  
ATOM   2123  CG  ASN A 277     -24.649   1.218 -33.906  1.00 37.55           C  
ATOM   2124  OD1 ASN A 277     -24.306   0.610 -32.892  1.00 36.82           O  
ATOM   2125  ND2 ASN A 277     -25.632   2.108 -33.908  1.00 40.75           N  
ATOM   2126  N   LEU A 278     -20.764   1.279 -36.855  1.00 39.88           N  
ATOM   2127  CA  LEU A 278     -19.959   0.848 -37.990  1.00 33.73           C  
ATOM   2128  C   LEU A 278     -18.760   0.007 -37.572  1.00 37.90           C  
ATOM   2129  O   LEU A 278     -17.990  -0.417 -38.438  1.00 41.49           O  
ATOM   2130  CB  LEU A 278     -19.473   2.057 -38.801  1.00 31.73           C  
ATOM   2131  CG  LEU A 278     -20.527   3.043 -39.302  1.00 31.07           C  
ATOM   2132  CD1 LEU A 278     -19.898   4.091 -40.210  1.00 30.54           C  
ATOM   2133  CD2 LEU A 278     -21.648   2.305 -40.014  1.00 32.45           C  
ATOM   2134  N   TYR A 279     -18.592  -0.252 -36.273  1.00 38.46           N  
ATOM   2135  CA  TYR A 279     -17.390  -0.935 -35.802  1.00 36.33           C  
ATOM   2136  C   TYR A 279     -17.259  -2.324 -36.415  1.00 38.03           C  
ATOM   2137  O   TYR A 279     -16.154  -2.751 -36.768  1.00 39.73           O  
ATOM   2138  CB  TYR A 279     -17.401  -1.019 -34.276  1.00 41.36           C  
ATOM   2139  CG  TYR A 279     -16.182  -1.695 -33.692  1.00 36.06           C  
ATOM   2140  CD1 TYR A 279     -14.943  -1.068 -33.714  1.00 40.27           C  
ATOM   2141  CD2 TYR A 279     -16.271  -2.954 -33.109  1.00 36.43           C  
ATOM   2142  CE1 TYR A 279     -13.825  -1.673 -33.182  1.00 40.51           C  
ATOM   2143  CE2 TYR A 279     -15.156  -3.569 -32.574  1.00 41.90           C  
ATOM   2144  CZ  TYR A 279     -13.937  -2.923 -32.613  1.00 43.77           C  
ATOM   2145  OH  TYR A 279     -12.824  -3.529 -32.082  1.00 42.81           O  
ATOM   2146  N   SER A 280     -18.376  -3.044 -36.555  1.00 41.10           N  
ATOM   2147  CA  SER A 280     -18.317  -4.400 -37.093  1.00 40.84           C  
ATOM   2148  C   SER A 280     -17.764  -4.416 -38.514  1.00 49.82           C  
ATOM   2149  O   SER A 280     -17.007  -5.323 -38.880  1.00 58.46           O  
ATOM   2150  CB  SER A 280     -19.703  -5.044 -37.044  1.00 47.10           C  
ATOM   2151  OG  SER A 280     -20.579  -4.466 -37.996  1.00 49.94           O  
ATOM   2152  N   LEU A 281     -18.122  -3.423 -39.328  1.00 38.99           N  
ATOM   2153  CA  LEU A 281     -17.656  -3.360 -40.707  1.00 41.92           C  
ATOM   2154  C   LEU A 281     -16.341  -2.610 -40.874  1.00 41.73           C  
ATOM   2155  O   LEU A 281     -15.774  -2.629 -41.972  1.00 46.34           O  
ATOM   2156  CB  LEU A 281     -18.717  -2.710 -41.604  1.00 36.79           C  
ATOM   2157  CG  LEU A 281     -20.026  -3.460 -41.853  1.00 46.40           C  
ATOM   2158  CD1 LEU A 281     -20.966  -2.607 -42.688  1.00 48.09           C  
ATOM   2159  CD2 LEU A 281     -19.743  -4.776 -42.551  1.00 43.00           C  
ATOM   2160  N   THR A 282     -15.839  -1.952 -39.829  1.00 38.87           N  
ATOM   2161  CA  THR A 282     -14.615  -1.172 -39.927  1.00 45.05           C  
ATOM   2162  C   THR A 282     -13.525  -1.625 -38.965  1.00 42.75           C  
ATOM   2163  O   THR A 282     -12.464  -0.990 -38.920  1.00 44.65           O  
ATOM   2164  CB  THR A 282     -14.912   0.314 -39.687  1.00 39.28           C  
ATOM   2165  OG1 THR A 282     -15.423   0.490 -38.361  1.00 44.47           O  
ATOM   2166  CG2 THR A 282     -15.941   0.821 -40.690  1.00 36.77           C  
ATOM   2167  N   VAL A 283     -13.745  -2.699 -38.210  1.00 37.14           N  
ATOM   2168  CA  VAL A 283     -12.797  -3.083 -37.156  1.00 43.30           C  
ATOM   2169  C   VAL A 283     -11.436  -3.385 -37.774  1.00 45.26           C  
ATOM   2170  O   VAL A 283     -11.351  -4.165 -38.744  1.00 53.50           O  
ATOM   2171  CB  VAL A 283     -13.328  -4.289 -36.359  1.00 42.20           C  
ATOM   2172  CG1 VAL A 283     -13.656  -5.453 -37.284  1.00 47.81           C  
ATOM   2173  CG2 VAL A 283     -12.324  -4.713 -35.294  1.00 41.34           C  
ATOM   2174  N   PRO A 284     -10.350  -2.789 -37.272  1.00 42.76           N  
ATOM   2175  CA  PRO A 284      -9.037  -3.004 -37.909  1.00 45.30           C  
ATOM   2176  C   PRO A 284      -8.579  -4.452 -37.888  1.00 49.64           C  
ATOM   2177  O   PRO A 284      -8.127  -4.971 -38.917  1.00 54.89           O  
ATOM   2178  CB  PRO A 284      -8.111  -2.100 -37.087  1.00 42.59           C  
ATOM   2179  CG  PRO A 284      -9.006  -1.025 -36.555  1.00 44.91           C  
ATOM   2180  CD  PRO A 284     -10.322  -1.696 -36.284  1.00 43.82           C  
ATOM   2181  N   PHE A 285      -8.678  -5.120 -36.739  1.00 53.40           N  
ATOM   2182  CA  PHE A 285      -8.196  -6.490 -36.557  1.00 55.63           C  
ATOM   2183  C   PHE A 285      -9.335  -7.295 -35.936  1.00 61.98           C  
ATOM   2184  O   PHE A 285      -9.488  -7.336 -34.713  1.00 60.94           O  
ATOM   2185  CB  PHE A 285      -6.936  -6.498 -35.698  1.00 53.97           C  
ATOM   2186  CG  PHE A 285      -5.896  -5.510 -36.153  1.00 51.19           C  
ATOM   2187  CD1 PHE A 285      -5.068  -5.801 -37.222  1.00 55.77           C  
ATOM   2188  CD2 PHE A 285      -5.772  -4.276 -35.535  1.00 50.23           C  
ATOM   2189  CE1 PHE A 285      -4.118  -4.891 -37.652  1.00 52.93           C  
ATOM   2190  CE2 PHE A 285      -4.825  -3.362 -35.965  1.00 56.90           C  
ATOM   2191  CZ  PHE A 285      -4.002  -3.671 -37.026  1.00 53.54           C  
ATOM   2192  N   GLY A 286     -10.138  -7.929 -36.789  1.00 60.84           N  
ATOM   2193  CA  GLY A 286     -11.341  -8.615 -36.370  1.00 59.92           C  
ATOM   2194  C   GLY A 286     -11.151  -9.953 -35.698  1.00 63.77           C  
ATOM   2195  O   GLY A 286     -12.141 -10.573 -35.298  1.00 64.75           O  
ATOM   2196  N   GLN A 287      -9.913 -10.428 -35.560  1.00 64.07           N  
ATOM   2197  CA  GLN A 287      -9.654 -11.698 -34.896  1.00 63.95           C  
ATOM   2198  C   GLN A 287      -9.252 -11.539 -33.438  1.00 66.01           C  
ATOM   2199  O   GLN A 287      -9.288 -12.524 -32.692  1.00 67.47           O  
ATOM   2200  CB  GLN A 287      -8.563 -12.478 -35.642  1.00 67.99           C  
ATOM   2201  CG  GLN A 287      -8.830 -12.637 -37.134  1.00 71.83           C  
ATOM   2202  CD  GLN A 287      -9.020 -14.087 -37.553  1.00 72.13           C  
ATOM   2203  OE1 GLN A 287      -9.829 -14.812 -36.974  1.00 73.15           O  
ATOM   2204  NE2 GLN A 287      -8.278 -14.513 -38.570  1.00 60.45           N  
ATOM   2205  N   LYS A 288      -8.872 -10.335 -33.015  1.00 62.73           N  
ATOM   2206  CA  LYS A 288      -8.611 -10.075 -31.608  1.00 64.50           C  
ATOM   2207  C   LYS A 288      -9.905  -9.648 -30.930  1.00 72.77           C  
ATOM   2208  O   LYS A 288     -10.517  -8.659 -31.358  1.00 74.34           O  
ATOM   2209  CB  LYS A 288      -7.551  -8.999 -31.442  1.00 57.53           C  
ATOM   2210  CG  LYS A 288      -6.147  -9.472 -31.782  1.00 64.71           C  
ATOM   2211  CD  LYS A 288      -5.187  -9.186 -30.643  1.00 66.08           C  
ATOM   2212  CE  LYS A 288      -3.857  -9.891 -30.841  1.00 66.66           C  
ATOM   2213  NZ  LYS A 288      -3.149  -9.402 -32.056  1.00 72.73           N  
ATOM   2214  N   PRO A 289     -10.357 -10.351 -29.898  1.00 83.75           N  
ATOM   2215  CA  PRO A 289     -11.633 -10.010 -29.264  1.00 81.14           C  
ATOM   2216  C   PRO A 289     -11.526  -8.744 -28.429  1.00 74.48           C  
ATOM   2217  O   PRO A 289     -10.458  -8.373 -27.940  1.00 68.13           O  
ATOM   2218  CB  PRO A 289     -11.918 -11.222 -28.372  1.00 76.03           C  
ATOM   2219  CG  PRO A 289     -10.561 -11.764 -28.051  1.00 76.93           C  
ATOM   2220  CD  PRO A 289      -9.710 -11.513 -29.265  1.00 73.74           C  
ATOM   2221  N   ASN A 290     -12.670  -8.088 -28.263  1.00 73.58           N  
ATOM   2222  CA  ASN A 290     -12.733  -6.907 -27.418  1.00 72.26           C  
ATOM   2223  C   ASN A 290     -12.582  -7.302 -25.951  1.00 76.40           C  
ATOM   2224  O   ASN A 290     -12.716  -8.471 -25.577  1.00 75.65           O  
ATOM   2225  CB  ASN A 290     -14.057  -6.173 -27.626  1.00 71.71           C  
ATOM   2226  CG  ASN A 290     -14.259  -5.733 -29.061  1.00 87.49           C  
ATOM   2227  OD1 ASN A 290     -13.306  -5.382 -29.755  1.00 89.51           O  
ATOM   2228  ND2 ASN A 290     -15.509  -5.741 -29.511  1.00 72.20           N  
ATOM   2229  N   ILE A 291     -12.294  -6.310 -25.113  1.00 70.52           N  
ATOM   2230  CA  ILE A 291     -12.259  -6.531 -23.671  1.00 67.49           C  
ATOM   2231  C   ILE A 291     -13.690  -6.418 -23.158  1.00 70.46           C  
ATOM   2232  O   ILE A 291     -14.253  -5.323 -23.090  1.00 73.10           O  
ATOM   2233  CB  ILE A 291     -11.336  -5.540 -22.956  1.00 58.44           C  
ATOM   2234  CG1 ILE A 291      -9.872  -5.793 -23.320  1.00 63.18           C  
ATOM   2235  CG2 ILE A 291     -11.506  -5.670 -21.449  1.00 54.42           C  
ATOM   2236  CD1 ILE A 291      -8.891  -4.947 -22.520  1.00 56.80           C  
ATOM   2237  N   ASP A 292     -14.289  -7.554 -22.817  1.00 62.84           N  
ATOM   2238  CA  ASP A 292     -15.622  -7.602 -22.229  1.00 56.53           C  
ATOM   2239  C   ASP A 292     -15.523  -8.343 -20.904  1.00 57.34           C  
ATOM   2240  O   ASP A 292     -15.183  -9.532 -20.881  1.00 66.45           O  
ATOM   2241  CB  ASP A 292     -16.617  -8.291 -23.165  1.00 59.53           C  
ATOM   2242  CG  ASP A 292     -18.056  -8.108 -22.722  1.00 58.93           C  
ATOM   2243  OD1 ASP A 292     -18.310  -7.230 -21.871  1.00 58.73           O  
ATOM   2244  OD2 ASP A 292     -18.933  -8.850 -23.212  1.00 68.82           O  
ATOM   2245  N   VAL A 293     -15.806  -7.643 -19.805  1.00 57.46           N  
ATOM   2246  CA  VAL A 293     -15.719  -8.236 -18.475  1.00 67.00           C  
ATOM   2247  C   VAL A 293     -17.078  -8.704 -17.970  1.00 58.67           C  
ATOM   2248  O   VAL A 293     -17.208  -9.049 -16.791  1.00 57.01           O  
ATOM   2249  CB  VAL A 293     -15.078  -7.268 -17.469  1.00 58.10           C  
ATOM   2250  CG1 VAL A 293     -13.677  -6.877 -17.915  1.00 58.56           C  
ATOM   2251  CG2 VAL A 293     -15.960  -6.046 -17.269  1.00 48.72           C  
ATOM   2252  N   THR A 294     -18.099  -8.724 -18.833  1.00 55.74           N  
ATOM   2253  CA  THR A 294     -19.426  -9.147 -18.394  1.00 59.85           C  
ATOM   2254  C   THR A 294     -19.403 -10.571 -17.854  1.00 62.12           C  
ATOM   2255  O   THR A 294     -19.999 -10.855 -16.808  1.00 56.49           O  
ATOM   2256  CB  THR A 294     -20.432  -9.033 -19.540  1.00 54.26           C  
ATOM   2257  OG1 THR A 294     -20.463  -7.683 -20.020  1.00 54.29           O  
ATOM   2258  CG2 THR A 294     -21.825  -9.431 -19.063  1.00 53.28           C  
ATOM   2259  N   ASP A 295     -18.708 -11.478 -18.548  1.00 65.60           N  
ATOM   2260  CA  ASP A 295     -18.615 -12.858 -18.082  1.00 64.19           C  
ATOM   2261  C   ASP A 295     -17.991 -12.935 -16.694  1.00 60.30           C  
ATOM   2262  O   ASP A 295     -18.452 -13.703 -15.842  1.00 60.97           O  
ATOM   2263  CB  ASP A 295     -17.813 -13.702 -19.074  1.00 66.07           C  
ATOM   2264  CG  ASP A 295     -18.647 -14.176 -20.246  1.00 69.12           C  
ATOM   2265  OD1 ASP A 295     -19.872 -13.932 -20.238  1.00 67.80           O  
ATOM   2266  OD2 ASP A 295     -18.082 -14.806 -21.165  1.00 71.86           O  
ATOM   2267  N   ALA A 296     -16.947 -12.141 -16.443  1.00 54.82           N  
ATOM   2268  CA  ALA A 296     -16.283 -12.192 -15.145  1.00 56.03           C  
ATOM   2269  C   ALA A 296     -17.162 -11.627 -14.037  1.00 56.90           C  
ATOM   2270  O   ALA A 296     -17.075 -12.079 -12.890  1.00 55.68           O  
ATOM   2271  CB  ALA A 296     -14.951 -11.445 -15.204  1.00 51.24           C  
ATOM   2272  N   MET A 297     -18.011 -10.648 -14.353  1.00 55.60           N  
ATOM   2273  CA  MET A 297     -18.940 -10.132 -13.353  1.00 54.88           C  
ATOM   2274  C   MET A 297     -19.955 -11.197 -12.952  1.00 57.06           C  
ATOM   2275  O   MET A 297     -20.194 -11.424 -11.760  1.00 63.12           O  
ATOM   2276  CB  MET A 297     -19.637  -8.876 -13.881  1.00 53.19           C  
ATOM   2277  CG  MET A 297     -18.679  -7.743 -14.221  1.00 56.51           C  
ATOM   2278  SD  MET A 297     -19.452  -6.340 -15.052  1.00 51.95           S  
ATOM   2279  CE  MET A 297     -20.377  -5.608 -13.708  1.00 60.88           C  
ATOM   2280  N   VAL A 298     -20.548 -11.878 -13.937  1.00 61.41           N  
ATOM   2281  CA  VAL A 298     -21.499 -12.947 -13.642  1.00 62.65           C  
ATOM   2282  C   VAL A 298     -20.800 -14.108 -12.943  1.00 66.27           C  
ATOM   2283  O   VAL A 298     -21.370 -14.744 -12.049  1.00 67.68           O  
ATOM   2284  CB  VAL A 298     -22.206 -13.404 -14.933  1.00 63.03           C  
ATOM   2285  CG1 VAL A 298     -23.280 -14.441 -14.623  1.00 73.81           C  
ATOM   2286  CG2 VAL A 298     -22.802 -12.213 -15.666  1.00 60.86           C  
ATOM   2287  N   ASP A 299     -19.557 -14.403 -13.337  1.00 64.63           N  
ATOM   2288  CA  ASP A 299     -18.806 -15.479 -12.691  1.00 65.12           C  
ATOM   2289  C   ASP A 299     -18.632 -15.216 -11.200  1.00 66.29           C  
ATOM   2290  O   ASP A 299     -18.658 -16.147 -10.387  1.00 67.42           O  
ATOM   2291  CB  ASP A 299     -17.439 -15.650 -13.358  1.00 64.23           C  
ATOM   2292  CG  ASP A 299     -17.527 -16.304 -14.722  1.00 71.80           C  
ATOM   2293  OD1 ASP A 299     -18.614 -16.805 -15.077  1.00 75.45           O  
ATOM   2294  OD2 ASP A 299     -16.503 -16.314 -15.440  1.00 66.84           O  
ATOM   2295  N   GLN A 300     -18.452 -13.955 -10.824  1.00 68.87           N  
ATOM   2296  CA  GLN A 300     -18.222 -13.580  -9.439  1.00 59.62           C  
ATOM   2297  C   GLN A 300     -19.504 -13.164  -8.730  1.00 61.24           C  
ATOM   2298  O   GLN A 300     -19.441 -12.624  -7.620  1.00 65.62           O  
ATOM   2299  CB  GLN A 300     -17.176 -12.468  -9.380  1.00 56.11           C  
ATOM   2300  CG  GLN A 300     -15.856 -12.871 -10.028  1.00 55.82           C  
ATOM   2301  CD  GLN A 300     -14.851 -11.742 -10.063  1.00 55.62           C  
ATOM   2302  OE1 GLN A 300     -15.016 -10.734  -9.380  1.00 54.53           O  
ATOM   2303  NE2 GLN A 300     -13.801 -11.903 -10.863  1.00 54.61           N  
ATOM   2304  N   ALA A 301     -20.662 -13.418  -9.345  1.00 62.28           N  
ATOM   2305  CA  ALA A 301     -21.967 -13.134  -8.746  1.00 61.30           C  
ATOM   2306  C   ALA A 301     -22.091 -11.670  -8.336  1.00 62.23           C  
ATOM   2307  O   ALA A 301     -22.557 -11.352  -7.241  1.00 62.22           O  
ATOM   2308  CB  ALA A 301     -22.246 -14.059  -7.558  1.00 61.90           C  
ATOM   2309  N   TRP A 302     -21.659 -10.773  -9.217  1.00 64.97           N  
ATOM   2310  CA  TRP A 302     -21.855  -9.353  -8.975  1.00 60.61           C  
ATOM   2311  C   TRP A 302     -23.318  -8.987  -9.172  1.00 62.58           C  
ATOM   2312  O   TRP A 302     -23.998  -9.526 -10.050  1.00 62.88           O  
ATOM   2313  CB  TRP A 302     -20.987  -8.514  -9.913  1.00 58.68           C  
ATOM   2314  CG  TRP A 302     -19.545  -8.464  -9.537  1.00 60.61           C  
ATOM   2315  CD1 TRP A 302     -18.838  -9.420  -8.873  1.00 62.38           C  
ATOM   2316  CD2 TRP A 302     -18.635  -7.387  -9.784  1.00 61.08           C  
ATOM   2317  NE1 TRP A 302     -17.537  -9.012  -8.701  1.00 62.62           N  
ATOM   2318  CE2 TRP A 302     -17.388  -7.765  -9.251  1.00 60.02           C  
ATOM   2319  CE3 TRP A 302     -18.752  -6.142 -10.409  1.00 58.45           C  
ATOM   2320  CZ2 TRP A 302     -16.265  -6.943  -9.323  1.00 60.73           C  
ATOM   2321  CZ3 TRP A 302     -17.637  -5.328 -10.480  1.00 54.94           C  
ATOM   2322  CH2 TRP A 302     -16.410  -5.731  -9.940  1.00 59.14           C  
ATOM   2323  N   ASP A 303     -23.808  -8.076  -8.344  1.00 63.12           N  
ATOM   2324  CA  ASP A 303     -25.128  -7.501  -8.536  1.00 64.40           C  
ATOM   2325  C   ASP A 303     -24.983  -6.003  -8.769  1.00 65.15           C  
ATOM   2326  O   ASP A 303     -23.874  -5.474  -8.898  1.00 63.25           O  
ATOM   2327  CB  ASP A 303     -26.046  -7.794  -7.345  1.00 64.66           C  
ATOM   2328  CG  ASP A 303     -25.409  -7.454  -6.018  1.00 66.41           C  
ATOM   2329  OD1 ASP A 303     -24.222  -7.069  -6.008  1.00 66.31           O  
ATOM   2330  OD2 ASP A 303     -26.102  -7.570  -4.983  1.00 74.57           O  
ATOM   2331  N   ALA A 304     -26.125  -5.316  -8.828  1.00 58.63           N  
ATOM   2332  CA  ALA A 304     -26.095  -3.875  -9.047  1.00 56.74           C  
ATOM   2333  C   ALA A 304     -25.411  -3.157  -7.892  1.00 61.78           C  
ATOM   2334  O   ALA A 304     -24.629  -2.226  -8.110  1.00 54.74           O  
ATOM   2335  CB  ALA A 304     -27.510  -3.341  -9.249  1.00 59.39           C  
ATOM   2336  N   GLN A 305     -25.681  -3.587  -6.657  1.00 58.11           N  
ATOM   2337  CA  GLN A 305     -25.081  -2.926  -5.502  1.00 61.84           C  
ATOM   2338  C   GLN A 305     -23.564  -3.052  -5.526  1.00 57.68           C  
ATOM   2339  O   GLN A 305     -22.851  -2.109  -5.165  1.00 55.58           O  
ATOM   2340  CB  GLN A 305     -25.649  -3.499  -4.202  1.00 60.28           C  
ATOM   2341  CG  GLN A 305     -25.534  -2.543  -3.024  1.00 61.87           C  
ATOM   2342  CD  GLN A 305     -25.778  -3.206  -1.681  1.00 82.08           C  
ATOM   2343  OE1 GLN A 305     -25.092  -2.914  -0.701  1.00 81.69           O  
ATOM   2344  NE2 GLN A 305     -26.757  -4.104  -1.628  1.00 80.70           N  
ATOM   2345  N   ARG A 306     -23.050  -4.208  -5.958  1.00 54.82           N  
ATOM   2346  CA  ARG A 306     -21.605  -4.371  -6.100  1.00 54.63           C  
ATOM   2347  C   ARG A 306     -21.033  -3.393  -7.118  1.00 57.23           C  
ATOM   2348  O   ARG A 306     -19.947  -2.839  -6.913  1.00 55.68           O  
ATOM   2349  CB  ARG A 306     -21.270  -5.807  -6.502  1.00 57.79           C  
ATOM   2350  CG  ARG A 306     -19.790  -6.024  -6.780  1.00 56.85           C  
ATOM   2351  CD  ARG A 306     -18.971  -5.873  -5.512  1.00 57.95           C  
ATOM   2352  NE  ARG A 306     -17.542  -6.063  -5.736  1.00 56.72           N  
ATOM   2353  CZ  ARG A 306     -16.927  -7.238  -5.737  1.00 58.37           C  
ATOM   2354  NH1 ARG A 306     -17.595  -8.367  -5.571  1.00 56.87           N  
ATOM   2355  NH2 ARG A 306     -15.609  -7.280  -5.906  1.00 56.34           N  
ATOM   2356  N   ILE A 307     -21.747  -3.174  -8.224  1.00 59.18           N  
ATOM   2357  CA  ILE A 307     -21.269  -2.257  -9.258  1.00 53.12           C  
ATOM   2358  C   ILE A 307     -21.113  -0.854  -8.686  1.00 51.14           C  
ATOM   2359  O   ILE A 307     -20.045  -0.238  -8.780  1.00 50.29           O  
ATOM   2360  CB  ILE A 307     -22.215  -2.266 -10.471  1.00 48.74           C  
ATOM   2361  CG1 ILE A 307     -22.174  -3.626 -11.168  1.00 51.14           C  
ATOM   2362  CG2 ILE A 307     -21.849  -1.149 -11.434  1.00 51.91           C  
ATOM   2363  CD1 ILE A 307     -23.151  -3.758 -12.314  1.00 52.13           C  
ATOM   2364  N   PHE A 308     -22.177  -0.332  -8.075  1.00 52.85           N  
ATOM   2365  CA  PHE A 308     -22.108   1.016  -7.523  1.00 50.17           C  
ATOM   2366  C   PHE A 308     -21.189   1.082  -6.312  1.00 47.82           C  
ATOM   2367  O   PHE A 308     -20.551   2.115  -6.079  1.00 46.30           O  
ATOM   2368  CB  PHE A 308     -23.509   1.510  -7.172  1.00 48.61           C  
ATOM   2369  CG  PHE A 308     -24.325   1.874  -8.371  1.00 47.91           C  
ATOM   2370  CD1 PHE A 308     -25.026   0.906  -9.070  1.00 46.63           C  
ATOM   2371  CD2 PHE A 308     -24.346   3.179  -8.834  1.00 45.85           C  
ATOM   2372  CE1 PHE A 308     -25.763   1.244 -10.186  1.00 48.94           C  
ATOM   2373  CE2 PHE A 308     -25.076   3.525  -9.950  1.00 43.49           C  
ATOM   2374  CZ  PHE A 308     -25.786   2.558 -10.629  1.00 48.26           C  
ATOM   2375  N   LYS A 309     -21.104   0.000  -5.534  1.00 47.66           N  
ATOM   2376  CA  LYS A 309     -20.128  -0.045  -4.452  1.00 47.61           C  
ATOM   2377  C   LYS A 309     -18.707   0.063  -4.990  1.00 46.20           C  
ATOM   2378  O   LYS A 309     -17.863   0.745  -4.396  1.00 50.28           O  
ATOM   2379  CB  LYS A 309     -20.303  -1.320  -3.628  1.00 53.72           C  
ATOM   2380  CG  LYS A 309     -20.266  -1.080  -2.128  1.00 51.96           C  
ATOM   2381  CD  LYS A 309     -21.558  -0.449  -1.626  1.00 48.51           C  
ATOM   2382  CE  LYS A 309     -21.478  -0.137  -0.135  1.00 53.59           C  
ATOM   2383  NZ  LYS A 309     -22.726   0.486   0.397  1.00 57.85           N  
ATOM   2384  N   GLU A 310     -18.423  -0.595  -6.117  1.00 47.00           N  
ATOM   2385  CA  GLU A 310     -17.110  -0.447  -6.739  1.00 46.88           C  
ATOM   2386  C   GLU A 310     -16.903   0.969  -7.264  1.00 46.88           C  
ATOM   2387  O   GLU A 310     -15.811   1.534  -7.128  1.00 46.59           O  
ATOM   2388  CB  GLU A 310     -16.933  -1.466  -7.866  1.00 47.11           C  
ATOM   2389  CG  GLU A 310     -16.802  -2.914  -7.410  1.00 56.56           C  
ATOM   2390  CD  GLU A 310     -15.466  -3.201  -6.745  1.00 61.46           C  
ATOM   2391  OE1 GLU A 310     -14.512  -2.420  -6.954  1.00 53.07           O  
ATOM   2392  OE2 GLU A 310     -15.365  -4.222  -6.031  1.00 60.16           O  
ATOM   2393  N   ALA A 311     -17.937   1.556  -7.875  1.00 45.40           N  
ATOM   2394  CA  ALA A 311     -17.820   2.923  -8.375  1.00 37.36           C  
ATOM   2395  C   ALA A 311     -17.607   3.915  -7.240  1.00 40.57           C  
ATOM   2396  O   ALA A 311     -16.906   4.918  -7.415  1.00 42.36           O  
ATOM   2397  CB  ALA A 311     -19.060   3.297  -9.186  1.00 36.48           C  
ATOM   2398  N   GLU A 312     -18.204   3.651  -6.077  1.00 52.19           N  
ATOM   2399  CA  GLU A 312     -17.932   4.454  -4.889  1.00 46.57           C  
ATOM   2400  C   GLU A 312     -16.475   4.323  -4.463  1.00 52.95           C  
ATOM   2401  O   GLU A 312     -15.808   5.323  -4.172  1.00 44.83           O  
ATOM   2402  CB  GLU A 312     -18.869   4.024  -3.762  1.00 47.31           C  
ATOM   2403  CG  GLU A 312     -18.785   4.847  -2.497  1.00 48.21           C  
ATOM   2404  CD  GLU A 312     -19.573   4.216  -1.368  1.00 60.61           C  
ATOM   2405  OE1 GLU A 312     -19.502   2.977  -1.219  1.00 66.56           O  
ATOM   2406  OE2 GLU A 312     -20.263   4.953  -0.633  1.00 57.70           O  
ATOM   2407  N   LYS A 313     -15.966   3.086  -4.421  1.00 57.55           N  
ATOM   2408  CA  LYS A 313     -14.562   2.853  -4.086  1.00 53.25           C  
ATOM   2409  C   LYS A 313     -13.633   3.635  -5.006  1.00 47.18           C  
ATOM   2410  O   LYS A 313     -12.618   4.179  -4.556  1.00 45.18           O  
ATOM   2411  CB  LYS A 313     -14.246   1.355  -4.152  1.00 47.68           C  
ATOM   2412  CG  LYS A 313     -12.825   0.994  -3.714  1.00 56.12           C  
ATOM   2413  CD  LYS A 313     -12.373  -0.370  -4.251  1.00 72.20           C  
ATOM   2414  CE  LYS A 313     -12.720  -1.519  -3.307  1.00 66.99           C  
ATOM   2415  NZ  LYS A 313     -11.957  -2.761  -3.638  1.00 59.65           N  
ATOM   2416  N   PHE A 314     -13.968   3.709  -6.297  1.00 54.30           N  
ATOM   2417  CA  PHE A 314     -13.146   4.461  -7.242  1.00 47.31           C  
ATOM   2418  C   PHE A 314     -12.999   5.916  -6.813  1.00 48.18           C  
ATOM   2419  O   PHE A 314     -11.883   6.441  -6.730  1.00 47.70           O  
ATOM   2420  CB  PHE A 314     -13.746   4.376  -8.647  1.00 41.82           C  
ATOM   2421  CG  PHE A 314     -13.173   5.382  -9.612  1.00 43.46           C  
ATOM   2422  CD1 PHE A 314     -11.949   5.159 -10.221  1.00 42.13           C  
ATOM   2423  CD2 PHE A 314     -13.867   6.545  -9.918  1.00 41.84           C  
ATOM   2424  CE1 PHE A 314     -11.418   6.083 -11.109  1.00 37.96           C  
ATOM   2425  CE2 PHE A 314     -13.344   7.472 -10.806  1.00 38.71           C  
ATOM   2426  CZ  PHE A 314     -12.117   7.241 -11.402  1.00 38.24           C  
ATOM   2427  N   PHE A 315     -14.121   6.586  -6.541  1.00 41.57           N  
ATOM   2428  CA  PHE A 315     -14.060   7.990  -6.149  1.00 41.44           C  
ATOM   2429  C   PHE A 315     -13.406   8.178  -4.787  1.00 48.12           C  
ATOM   2430  O   PHE A 315     -12.739   9.194  -4.564  1.00 47.49           O  
ATOM   2431  CB  PHE A 315     -15.457   8.606  -6.164  1.00 39.35           C  
ATOM   2432  CG  PHE A 315     -16.044   8.723  -7.538  1.00 39.18           C  
ATOM   2433  CD1 PHE A 315     -15.525   9.635  -8.442  1.00 39.84           C  
ATOM   2434  CD2 PHE A 315     -17.110   7.931  -7.930  1.00 38.29           C  
ATOM   2435  CE1 PHE A 315     -16.050   9.755  -9.712  1.00 38.06           C  
ATOM   2436  CE2 PHE A 315     -17.643   8.047  -9.204  1.00 39.76           C  
ATOM   2437  CZ  PHE A 315     -17.110   8.962 -10.095  1.00 36.18           C  
ATOM   2438  N   VAL A 316     -13.584   7.231  -3.866  1.00 46.95           N  
ATOM   2439  CA  VAL A 316     -12.898   7.341  -2.582  1.00 54.73           C  
ATOM   2440  C   VAL A 316     -11.389   7.236  -2.773  1.00 51.21           C  
ATOM   2441  O   VAL A 316     -10.618   7.908  -2.076  1.00 52.56           O  
ATOM   2442  CB  VAL A 316     -13.427   6.279  -1.601  1.00 48.50           C  
ATOM   2443  CG1 VAL A 316     -12.552   6.211  -0.362  1.00 45.77           C  
ATOM   2444  CG2 VAL A 316     -14.868   6.583  -1.220  1.00 42.70           C  
ATOM   2445  N   SER A 317     -10.941   6.429  -3.739  1.00 45.21           N  
ATOM   2446  CA  SER A 317      -9.512   6.235  -3.958  1.00 48.10           C  
ATOM   2447  C   SER A 317      -8.796   7.504  -4.405  1.00 46.85           C  
ATOM   2448  O   SER A 317      -7.565   7.561  -4.310  1.00 55.57           O  
ATOM   2449  CB  SER A 317      -9.280   5.127  -4.989  1.00 48.27           C  
ATOM   2450  OG  SER A 317      -9.699   5.524  -6.282  1.00 45.23           O  
ATOM   2451  N   VAL A 318      -9.519   8.518  -4.878  1.00 42.31           N  
ATOM   2452  CA  VAL A 318      -8.906   9.775  -5.291  1.00 45.64           C  
ATOM   2453  C   VAL A 318      -9.160  10.898  -4.303  1.00 50.30           C  
ATOM   2454  O   VAL A 318      -8.771  12.043  -4.573  1.00 48.15           O  
ATOM   2455  CB  VAL A 318      -9.365  10.188  -6.702  1.00 40.12           C  
ATOM   2456  CG1 VAL A 318      -9.074   9.076  -7.692  1.00 33.68           C  
ATOM   2457  CG2 VAL A 318     -10.841  10.524  -6.701  1.00 36.69           C  
ATOM   2458  N   GLY A 319      -9.804  10.616  -3.173  1.00 44.81           N  
ATOM   2459  CA  GLY A 319      -9.991  11.608  -2.136  1.00 49.77           C  
ATOM   2460  C   GLY A 319     -11.374  12.214  -2.052  1.00 46.55           C  
ATOM   2461  O   GLY A 319     -11.616  13.030  -1.156  1.00 46.71           O  
ATOM   2462  N   LEU A 320     -12.283  11.847  -2.951  1.00 44.56           N  
ATOM   2463  CA  LEU A 320     -13.643  12.355  -2.929  1.00 43.58           C  
ATOM   2464  C   LEU A 320     -14.460  11.628  -1.863  1.00 50.78           C  
ATOM   2465  O   LEU A 320     -14.082  10.545  -1.409  1.00 47.66           O  
ATOM   2466  CB  LEU A 320     -14.280  12.187  -4.306  1.00 37.68           C  
ATOM   2467  CG  LEU A 320     -13.670  13.033  -5.427  1.00 37.74           C  
ATOM   2468  CD1 LEU A 320     -14.346  12.738  -6.758  1.00 41.82           C  
ATOM   2469  CD2 LEU A 320     -13.749  14.518  -5.095  1.00 36.69           C  
ATOM   2470  N   PRO A 321     -15.579  12.207  -1.430  1.00 46.16           N  
ATOM   2471  CA  PRO A 321     -16.368  11.576  -0.366  1.00 48.00           C  
ATOM   2472  C   PRO A 321     -17.127  10.349  -0.855  1.00 43.43           C  
ATOM   2473  O   PRO A 321     -17.412  10.185  -2.043  1.00 49.30           O  
ATOM   2474  CB  PRO A 321     -17.331  12.689   0.066  1.00 40.19           C  
ATOM   2475  CG  PRO A 321     -17.462  13.543  -1.131  1.00 36.34           C  
ATOM   2476  CD  PRO A 321     -16.112  13.536  -1.783  1.00 39.95           C  
ATOM   2477  N   ASN A 322     -17.448   9.470   0.098  1.00 45.84           N  
ATOM   2478  CA  ASN A 322     -18.311   8.334  -0.186  1.00 44.51           C  
ATOM   2479  C   ASN A 322     -19.749   8.811  -0.398  1.00 46.47           C  
ATOM   2480  O   ASN A 322     -20.095   9.967  -0.137  1.00 44.65           O  
ATOM   2481  CB  ASN A 322     -18.237   7.290   0.938  1.00 47.35           C  
ATOM   2482  CG  ASN A 322     -18.341   7.900   2.332  1.00 65.09           C  
ATOM   2483  OD1 ASN A 322     -18.612   9.090   2.486  1.00 70.15           O  
ATOM   2484  ND2 ASN A 322     -18.122   7.071   3.358  1.00 74.34           N  
ATOM   2485  N   MET A 323     -20.585   7.910  -0.911  1.00 49.48           N  
ATOM   2486  CA  MET A 323     -21.988   8.236  -1.126  1.00 44.55           C  
ATOM   2487  C   MET A 323     -22.703   8.391   0.212  1.00 54.75           C  
ATOM   2488  O   MET A 323     -22.386   7.714   1.193  1.00 59.37           O  
ATOM   2489  CB  MET A 323     -22.675   7.153  -1.962  1.00 43.08           C  
ATOM   2490  CG  MET A 323     -22.186   7.018  -3.405  1.00 52.75           C  
ATOM   2491  SD  MET A 323     -22.626   8.392  -4.492  1.00 50.19           S  
ATOM   2492  CE  MET A 323     -21.104   9.335  -4.497  1.00 44.13           C  
ATOM   2493  N   THR A 324     -23.672   9.301   0.250  1.00 45.83           N  
ATOM   2494  CA  THR A 324     -24.421   9.510   1.478  1.00 42.76           C  
ATOM   2495  C   THR A 324     -25.264   8.282   1.807  1.00 52.27           C  
ATOM   2496  O   THR A 324     -25.565   7.450   0.948  1.00 44.70           O  
ATOM   2497  CB  THR A 324     -25.323  10.738   1.366  1.00 43.13           C  
ATOM   2498  OG1 THR A 324     -26.356  10.487   0.406  1.00 44.59           O  
ATOM   2499  CG2 THR A 324     -24.521  11.947   0.925  1.00 37.63           C  
ATOM   2500  N   GLN A 325     -25.641   8.173   3.082  1.00 56.20           N  
ATOM   2501  CA  GLN A 325     -26.549   7.106   3.485  1.00 58.85           C  
ATOM   2502  C   GLN A 325     -27.883   7.234   2.760  1.00 56.76           C  
ATOM   2503  O   GLN A 325     -28.482   6.230   2.361  1.00 49.58           O  
ATOM   2504  CB  GLN A 325     -26.737   7.133   5.003  1.00 53.13           C  
ATOM   2505  CG  GLN A 325     -27.593   6.012   5.573  1.00 56.47           C  
ATOM   2506  CD  GLN A 325     -27.771   6.126   7.081  1.00 77.72           C  
ATOM   2507  OE1 GLN A 325     -27.022   6.838   7.754  1.00 71.37           O  
ATOM   2508  NE2 GLN A 325     -28.759   5.418   7.619  1.00 76.21           N  
ATOM   2509  N   GLY A 326     -28.346   8.469   2.555  1.00 49.93           N  
ATOM   2510  CA  GLY A 326     -29.567   8.683   1.797  1.00 48.96           C  
ATOM   2511  C   GLY A 326     -29.470   8.219   0.356  1.00 48.19           C  
ATOM   2512  O   GLY A 326     -30.486   7.879  -0.258  1.00 52.86           O  
ATOM   2513  N   PHE A 327     -28.259   8.203  -0.209  1.00 49.65           N  
ATOM   2514  CA  PHE A 327     -28.092   7.697  -1.568  1.00 50.01           C  
ATOM   2515  C   PHE A 327     -28.482   6.229  -1.652  1.00 49.13           C  
ATOM   2516  O   PHE A 327     -29.292   5.837  -2.499  1.00 52.57           O  
ATOM   2517  CB  PHE A 327     -26.651   7.891  -2.045  1.00 44.25           C  
ATOM   2518  CG  PHE A 327     -26.359   7.240  -3.374  1.00 48.95           C  
ATOM   2519  CD1 PHE A 327     -26.587   7.920  -4.558  1.00 44.37           C  
ATOM   2520  CD2 PHE A 327     -25.871   5.941  -3.438  1.00 50.62           C  
ATOM   2521  CE1 PHE A 327     -26.326   7.320  -5.779  1.00 43.62           C  
ATOM   2522  CE2 PHE A 327     -25.612   5.334  -4.655  1.00 44.85           C  
ATOM   2523  CZ  PHE A 327     -25.839   6.025  -5.827  1.00 43.55           C  
ATOM   2524  N   TRP A 328     -27.913   5.398  -0.777  1.00 53.99           N  
ATOM   2525  CA  TRP A 328     -28.151   3.961  -0.872  1.00 49.10           C  
ATOM   2526  C   TRP A 328     -29.599   3.614  -0.546  1.00 52.23           C  
ATOM   2527  O   TRP A 328     -30.177   2.710  -1.161  1.00 57.47           O  
ATOM   2528  CB  TRP A 328     -27.193   3.201   0.047  1.00 55.95           C  
ATOM   2529  CG  TRP A 328     -25.747   3.391  -0.304  1.00 48.34           C  
ATOM   2530  CD1 TRP A 328     -24.823   4.120   0.388  1.00 49.21           C  
ATOM   2531  CD2 TRP A 328     -25.066   2.863  -1.450  1.00 47.89           C  
ATOM   2532  NE1 TRP A 328     -23.606   4.069  -0.250  1.00 49.19           N  
ATOM   2533  CE2 TRP A 328     -23.729   3.306  -1.381  1.00 50.72           C  
ATOM   2534  CE3 TRP A 328     -25.454   2.056  -2.525  1.00 51.99           C  
ATOM   2535  CZ2 TRP A 328     -22.780   2.969  -2.344  1.00 51.59           C  
ATOM   2536  CZ3 TRP A 328     -24.510   1.723  -3.481  1.00 53.49           C  
ATOM   2537  CH2 TRP A 328     -23.189   2.180  -3.384  1.00 55.23           C  
ATOM   2538  N   GLU A 329     -30.204   4.321   0.410  1.00 54.00           N  
ATOM   2539  CA  GLU A 329     -31.577   4.007   0.791  1.00 51.56           C  
ATOM   2540  C   GLU A 329     -32.572   4.437  -0.281  1.00 56.52           C  
ATOM   2541  O   GLU A 329     -33.503   3.691  -0.604  1.00 55.41           O  
ATOM   2542  CB  GLU A 329     -31.920   4.663   2.130  1.00 50.80           C  
ATOM   2543  CG  GLU A 329     -31.162   4.095   3.320  1.00 62.17           C  
ATOM   2544  CD  GLU A 329     -31.302   4.952   4.564  1.00 70.23           C  
ATOM   2545  OE1 GLU A 329     -32.082   5.928   4.531  1.00 70.07           O  
ATOM   2546  OE2 GLU A 329     -30.650   4.637   5.582  1.00 76.99           O  
ATOM   2547  N   ASN A 330     -32.387   5.626  -0.853  1.00 51.93           N  
ATOM   2548  CA  ASN A 330     -33.423   6.243  -1.670  1.00 52.01           C  
ATOM   2549  C   ASN A 330     -33.248   6.021  -3.171  1.00 55.88           C  
ATOM   2550  O   ASN A 330     -34.231   6.141  -3.911  1.00 51.22           O  
ATOM   2551  CB  ASN A 330     -33.483   7.747  -1.375  1.00 50.78           C  
ATOM   2552  CG  ASN A 330     -33.845   8.042   0.074  1.00 55.19           C  
ATOM   2553  OD1 ASN A 330     -34.793   7.475   0.618  1.00 57.36           O  
ATOM   2554  ND2 ASN A 330     -33.084   8.931   0.706  1.00 57.00           N  
ATOM   2555  N   SER A 331     -32.042   5.698  -3.638  1.00 50.03           N  
ATOM   2556  CA  SER A 331     -31.831   5.469  -5.062  1.00 48.41           C  
ATOM   2557  C   SER A 331     -32.533   4.189  -5.513  1.00 50.76           C  
ATOM   2558  O   SER A 331     -32.886   3.325  -4.705  1.00 63.83           O  
ATOM   2559  CB  SER A 331     -30.338   5.374  -5.384  1.00 46.47           C  
ATOM   2560  OG  SER A 331     -29.630   6.505  -4.908  1.00 48.79           O  
ATOM   2561  N   MET A 332     -32.742   4.077  -6.825  1.00 47.18           N  
ATOM   2562  CA  MET A 332     -33.265   2.858  -7.443  1.00 50.44           C  
ATOM   2563  C   MET A 332     -32.221   2.343  -8.427  1.00 52.22           C  
ATOM   2564  O   MET A 332     -32.132   2.828  -9.560  1.00 49.92           O  
ATOM   2565  CB  MET A 332     -34.598   3.096  -8.146  1.00 53.46           C  
ATOM   2566  CG  MET A 332     -35.334   1.801  -8.463  1.00 62.92           C  
ATOM   2567  SD  MET A 332     -36.762   2.031  -9.534  1.00 72.53           S  
ATOM   2568  CE  MET A 332     -35.946   2.532 -11.049  1.00 54.82           C  
ATOM   2569  N   LEU A 333     -31.445   1.350  -7.998  1.00 55.58           N  
ATOM   2570  CA  LEU A 333     -30.332   0.847  -8.785  1.00 47.94           C  
ATOM   2571  C   LEU A 333     -30.673  -0.399  -9.593  1.00 53.58           C  
ATOM   2572  O   LEU A 333     -29.905  -0.756 -10.488  1.00 62.36           O  
ATOM   2573  CB  LEU A 333     -29.131   0.556  -7.878  1.00 45.68           C  
ATOM   2574  CG  LEU A 333     -28.674   1.683  -6.948  1.00 45.63           C  
ATOM   2575  CD1 LEU A 333     -27.501   1.211  -6.116  1.00 44.67           C  
ATOM   2576  CD2 LEU A 333     -28.290   2.939  -7.732  1.00 45.05           C  
ATOM   2577  N   THR A 334     -31.796  -1.057  -9.324  1.00 62.92           N  
ATOM   2578  CA  THR A 334     -32.247  -2.183 -10.127  1.00 61.37           C  
ATOM   2579  C   THR A 334     -33.647  -1.914 -10.656  1.00 66.09           C  
ATOM   2580  O   THR A 334     -34.410  -1.144 -10.070  1.00 70.90           O  
ATOM   2581  CB  THR A 334     -32.250  -3.491  -9.326  1.00 61.96           C  
ATOM   2582  OG1 THR A 334     -33.235  -3.426  -8.291  1.00 67.94           O  
ATOM   2583  CG2 THR A 334     -30.896  -3.750  -8.717  1.00 62.05           C  
ATOM   2584  N   ASP A 335     -33.969  -2.550 -11.780  1.00 64.48           N  
ATOM   2585  CA  ASP A 335     -35.306  -2.470 -12.353  1.00 67.74           C  
ATOM   2586  C   ASP A 335     -36.347  -2.763 -11.271  1.00 66.03           C  
ATOM   2587  O   ASP A 335     -36.207  -3.753 -10.539  1.00 69.50           O  
ATOM   2588  CB  ASP A 335     -35.432  -3.459 -13.510  1.00 74.47           C  
ATOM   2589  CG  ASP A 335     -36.515  -3.079 -14.500  1.00 78.87           C  
ATOM   2590  OD1 ASP A 335     -37.677  -2.943 -14.068  1.00 76.42           O  
ATOM   2591  OD2 ASP A 335     -36.195  -2.922 -15.702  1.00 78.72           O  
ATOM   2592  N   PRO A 336     -37.372  -1.921 -11.116  1.00 64.66           N  
ATOM   2593  CA  PRO A 336     -38.311  -2.119 -10.002  1.00 64.24           C  
ATOM   2594  C   PRO A 336     -38.966  -3.484  -9.997  1.00 73.02           C  
ATOM   2595  O   PRO A 336     -39.115  -4.079  -8.924  1.00 76.54           O  
ATOM   2596  CB  PRO A 336     -39.351  -1.000 -10.215  1.00 63.74           C  
ATOM   2597  CG  PRO A 336     -39.192  -0.615 -11.670  1.00 65.01           C  
ATOM   2598  CD  PRO A 336     -37.729  -0.744 -11.918  1.00 70.68           C  
ATOM   2599  N   GLY A 337     -39.350  -4.001 -11.147  1.00 87.71           N  
ATOM   2600  CA  GLY A 337     -40.060  -5.262 -11.209  1.00 92.38           C  
ATOM   2601  C   GLY A 337     -41.045  -5.227 -12.357  1.00101.91           C  
ATOM   2602  O   GLY A 337     -41.126  -4.256 -13.097  1.00100.33           O  
ATOM   2603  N   ASN A 338     -41.803  -6.321 -12.488  1.00103.31           N  
ATOM   2604  CA  ASN A 338     -42.753  -6.442 -13.594  1.00106.13           C  
ATOM   2605  C   ASN A 338     -43.948  -5.514 -13.408  1.00104.29           C  
ATOM   2606  O   ASN A 338     -44.325  -4.774 -14.323  1.00 94.23           O  
ATOM   2607  CB  ASN A 338     -43.210  -7.903 -13.723  1.00108.96           C  
ATOM   2608  CG  ASN A 338     -43.527  -8.535 -12.383  1.00107.13           C  
ATOM   2609  OD1 ASN A 338     -42.629  -8.848 -11.602  1.00102.07           O  
ATOM   2610  ND2 ASN A 338     -44.814  -8.737 -12.113  1.00108.44           N  
ATOM   2611  N   VAL A 339     -44.545  -5.525 -12.217  1.00102.87           N  
ATOM   2612  CA  VAL A 339     -45.749  -4.732 -11.980  1.00 99.37           C  
ATOM   2613  C   VAL A 339     -45.418  -3.246 -11.965  1.00 97.80           C  
ATOM   2614  O   VAL A 339     -46.089  -2.440 -12.619  1.00 93.89           O  
ATOM   2615  CB  VAL A 339     -46.429  -5.169 -10.671  1.00102.91           C  
ATOM   2616  CG1 VAL A 339     -47.865  -4.665 -10.649  1.00104.53           C  
ATOM   2617  CG2 VAL A 339     -46.380  -6.670 -10.533  1.00 99.80           C  
ATOM   2618  N   GLN A 340     -44.380  -2.863 -11.226  1.00 93.93           N  
ATOM   2619  CA  GLN A 340     -43.956  -1.472 -11.124  1.00 90.90           C  
ATOM   2620  C   GLN A 340     -43.137  -1.103 -12.358  1.00 87.79           C  
ATOM   2621  O   GLN A 340     -42.074  -1.689 -12.602  1.00 92.59           O  
ATOM   2622  CB  GLN A 340     -43.139  -1.288  -9.845  1.00 87.60           C  
ATOM   2623  CG  GLN A 340     -42.857   0.143  -9.446  1.00 81.48           C  
ATOM   2624  CD  GLN A 340     -42.094   0.223  -8.143  1.00 85.67           C  
ATOM   2625  OE1 GLN A 340     -42.056  -0.744  -7.378  1.00 79.18           O  
ATOM   2626  NE2 GLN A 340     -41.491   1.371  -7.875  1.00 81.90           N  
ATOM   2627  N   LYS A 341     -43.638  -0.153 -13.148  1.00 87.92           N  
ATOM   2628  CA  LYS A 341     -43.002   0.228 -14.402  1.00 83.95           C  
ATOM   2629  C   LYS A 341     -42.227   1.522 -14.195  1.00 78.63           C  
ATOM   2630  O   LYS A 341     -42.655   2.395 -13.433  1.00 81.11           O  
ATOM   2631  CB  LYS A 341     -44.046   0.387 -15.510  1.00 83.70           C  
ATOM   2632  CG  LYS A 341     -45.016  -0.795 -15.573  1.00 92.13           C  
ATOM   2633  CD  LYS A 341     -45.050  -1.534 -16.900  1.00 90.74           C  
ATOM   2634  CE  LYS A 341     -43.748  -2.257 -17.167  1.00 97.37           C  
ATOM   2635  NZ  LYS A 341     -43.792  -3.078 -18.408  1.00 93.90           N  
ATOM   2636  N   ALA A 342     -41.081   1.631 -14.866  1.00 66.07           N  
ATOM   2637  CA  ALA A 342     -40.152   2.727 -14.634  1.00 68.59           C  
ATOM   2638  C   ALA A 342     -39.601   3.251 -15.953  1.00 67.51           C  
ATOM   2639  O   ALA A 342     -39.653   2.579 -16.985  1.00 73.13           O  
ATOM   2640  CB  ALA A 342     -38.999   2.297 -13.727  1.00 62.00           C  
ATOM   2641  N   VAL A 343     -39.027   4.452 -15.889  1.00 58.79           N  
ATOM   2642  CA  VAL A 343     -38.319   5.060 -17.015  1.00 63.55           C  
ATOM   2643  C   VAL A 343     -36.836   4.791 -16.784  1.00 62.67           C  
ATOM   2644  O   VAL A 343     -36.172   5.504 -16.027  1.00 57.18           O  
ATOM   2645  CB  VAL A 343     -38.618   6.558 -17.139  1.00 64.35           C  
ATOM   2646  CG1 VAL A 343     -37.805   7.184 -18.260  1.00 63.50           C  
ATOM   2647  CG2 VAL A 343     -40.105   6.785 -17.353  1.00 60.00           C  
ATOM   2648  N   CYS A 344     -36.317   3.756 -17.439  1.00 62.46           N  
ATOM   2649  CA  CYS A 344     -35.013   3.190 -17.123  1.00 62.76           C  
ATOM   2650  C   CYS A 344     -33.840   3.991 -17.682  1.00 61.82           C  
ATOM   2651  O   CYS A 344     -32.706   3.511 -17.597  1.00 67.64           O  
ATOM   2652  CB  CYS A 344     -34.940   1.748 -17.631  1.00 60.13           C  
ATOM   2653  SG  CYS A 344     -35.719   0.544 -16.534  1.00 83.41           S  
ATOM   2654  N   HIS A 345     -34.069   5.174 -18.241  1.00 63.88           N  
ATOM   2655  CA  HIS A 345     -32.962   5.990 -18.733  1.00 65.41           C  
ATOM   2656  C   HIS A 345     -32.073   6.413 -17.567  1.00 60.80           C  
ATOM   2657  O   HIS A 345     -32.569   7.030 -16.611  1.00 64.62           O  
ATOM   2658  CB  HIS A 345     -33.481   7.218 -19.482  1.00 65.96           C  
ATOM   2659  CG  HIS A 345     -32.412   7.992 -20.193  1.00 74.83           C  
ATOM   2660  ND1 HIS A 345     -31.682   7.467 -21.238  1.00 76.15           N  
ATOM   2661  CD2 HIS A 345     -31.962   9.257 -20.020  1.00 73.47           C  
ATOM   2662  CE1 HIS A 345     -30.820   8.371 -21.669  1.00 72.16           C  
ATOM   2663  NE2 HIS A 345     -30.970   9.467 -20.948  1.00 76.87           N  
ATOM   2664  N   PRO A 346     -30.776   6.105 -17.595  1.00 48.38           N  
ATOM   2665  CA  PRO A 346     -29.925   6.380 -16.429  1.00 45.83           C  
ATOM   2666  C   PRO A 346     -29.767   7.875 -16.194  1.00 41.33           C  
ATOM   2667  O   PRO A 346     -29.392   8.627 -17.097  1.00 48.13           O  
ATOM   2668  CB  PRO A 346     -28.589   5.724 -16.800  1.00 47.08           C  
ATOM   2669  CG  PRO A 346     -28.920   4.749 -17.893  1.00 54.23           C  
ATOM   2670  CD  PRO A 346     -30.062   5.357 -18.641  1.00 48.14           C  
ATOM   2671  N   THR A 347     -30.054   8.301 -14.965  1.00 43.81           N  
ATOM   2672  CA  THR A 347     -30.017   9.713 -14.616  1.00 47.48           C  
ATOM   2673  C   THR A 347     -29.543   9.882 -13.179  1.00 50.00           C  
ATOM   2674  O   THR A 347     -29.804   9.039 -12.316  1.00 47.92           O  
ATOM   2675  CB  THR A 347     -31.393  10.376 -14.785  1.00 43.89           C  
ATOM   2676  OG1 THR A 347     -32.401   9.558 -14.175  1.00 50.51           O  
ATOM   2677  CG2 THR A 347     -31.725  10.587 -16.259  1.00 42.03           C  
ATOM   2678  N   ALA A 348     -28.846  10.989 -12.937  1.00 45.58           N  
ATOM   2679  CA  ALA A 348     -28.401  11.386 -11.609  1.00 38.93           C  
ATOM   2680  C   ALA A 348     -29.276  12.531 -11.120  1.00 38.18           C  
ATOM   2681  O   ALA A 348     -29.472  13.517 -11.840  1.00 47.00           O  
ATOM   2682  CB  ALA A 348     -26.931  11.809 -11.628  1.00 42.37           C  
ATOM   2683  N   TRP A 349     -29.793  12.406  -9.900  1.00 43.45           N  
ATOM   2684  CA  TRP A 349     -30.771  13.344  -9.364  1.00 41.21           C  
ATOM   2685  C   TRP A 349     -30.164  14.144  -8.221  1.00 38.05           C  
ATOM   2686  O   TRP A 349     -29.608  13.569  -7.279  1.00 38.90           O  
ATOM   2687  CB  TRP A 349     -32.027  12.609  -8.880  1.00 38.69           C  
ATOM   2688  CG  TRP A 349     -32.835  11.997  -9.988  1.00 40.94           C  
ATOM   2689  CD1 TRP A 349     -32.478  10.938 -10.772  1.00 46.46           C  
ATOM   2690  CD2 TRP A 349     -34.141  12.394 -10.425  1.00 41.36           C  
ATOM   2691  NE1 TRP A 349     -33.474  10.657 -11.674  1.00 44.99           N  
ATOM   2692  CE2 TRP A 349     -34.507  11.535 -11.481  1.00 45.42           C  
ATOM   2693  CE3 TRP A 349     -35.035  13.394 -10.029  1.00 41.33           C  
ATOM   2694  CZ2 TRP A 349     -35.726  11.647 -12.146  1.00 47.83           C  
ATOM   2695  CZ3 TRP A 349     -36.245  13.502 -10.690  1.00 49.42           C  
ATOM   2696  CH2 TRP A 349     -36.579  12.634 -11.736  1.00 43.12           C  
ATOM   2697  N   ASP A 350     -30.268  15.468  -8.314  1.00 35.89           N  
ATOM   2698  CA  ASP A 350     -29.943  16.383  -7.222  1.00 36.06           C  
ATOM   2699  C   ASP A 350     -31.240  17.104  -6.879  1.00 39.04           C  
ATOM   2700  O   ASP A 350     -31.591  18.103  -7.514  1.00 48.27           O  
ATOM   2701  CB  ASP A 350     -28.827  17.355  -7.612  1.00 35.83           C  
ATOM   2702  CG  ASP A 350     -28.356  18.220  -6.447  1.00 50.73           C  
ATOM   2703  OD1 ASP A 350     -28.876  18.061  -5.319  1.00 55.74           O  
ATOM   2704  OD2 ASP A 350     -27.449  19.053  -6.658  1.00 54.49           O  
ATOM   2705  N   LEU A 351     -31.957  16.578  -5.890  1.00 41.15           N  
ATOM   2706  CA  LEU A 351     -33.226  17.146  -5.458  1.00 36.54           C  
ATOM   2707  C   LEU A 351     -33.047  18.312  -4.498  1.00 40.41           C  
ATOM   2708  O   LEU A 351     -34.016  19.033  -4.230  1.00 43.56           O  
ATOM   2709  CB  LEU A 351     -34.087  16.067  -4.787  1.00 35.87           C  
ATOM   2710  CG  LEU A 351     -34.312  14.733  -5.510  1.00 36.75           C  
ATOM   2711  CD1 LEU A 351     -33.160  13.747  -5.308  1.00 37.33           C  
ATOM   2712  CD2 LEU A 351     -35.627  14.117  -5.078  1.00 39.30           C  
ATOM   2713  N   GLY A 352     -31.838  18.514  -3.987  1.00 48.14           N  
ATOM   2714  CA  GLY A 352     -31.571  19.523  -2.986  1.00 45.09           C  
ATOM   2715  C   GLY A 352     -31.686  18.970  -1.577  1.00 47.85           C  
ATOM   2716  O   GLY A 352     -32.177  17.864  -1.336  1.00 41.91           O  
ATOM   2717  N   LYS A 353     -31.210  19.779  -0.631  1.00 47.03           N  
ATOM   2718  CA  LYS A 353     -31.279  19.467   0.794  1.00 43.38           C  
ATOM   2719  C   LYS A 353     -30.622  18.121   1.096  1.00 42.74           C  
ATOM   2720  O   LYS A 353     -31.182  17.255   1.772  1.00 46.97           O  
ATOM   2721  CB  LYS A 353     -32.724  19.521   1.288  1.00 46.05           C  
ATOM   2722  CG  LYS A 353     -33.315  20.916   1.188  1.00 48.78           C  
ATOM   2723  CD  LYS A 353     -34.794  20.926   1.478  1.00 46.72           C  
ATOM   2724  CE  LYS A 353     -35.175  22.196   2.202  1.00 51.75           C  
ATOM   2725  NZ  LYS A 353     -34.394  22.296   3.465  1.00 49.91           N  
ATOM   2726  N   GLY A 354     -29.409  17.954   0.571  1.00 41.38           N  
ATOM   2727  CA  GLY A 354     -28.594  16.782   0.813  1.00 40.88           C  
ATOM   2728  C   GLY A 354     -29.078  15.497   0.180  1.00 43.76           C  
ATOM   2729  O   GLY A 354     -28.456  14.451   0.401  1.00 42.07           O  
ATOM   2730  N   ASP A 355     -30.155  15.535  -0.604  1.00 43.63           N  
ATOM   2731  CA  ASP A 355     -30.748  14.333  -1.183  1.00 40.78           C  
ATOM   2732  C   ASP A 355     -30.179  14.141  -2.585  1.00 42.58           C  
ATOM   2733  O   ASP A 355     -30.525  14.884  -3.510  1.00 49.50           O  
ATOM   2734  CB  ASP A 355     -32.271  14.452  -1.211  1.00 41.01           C  
ATOM   2735  CG  ASP A 355     -32.962  13.172  -1.665  1.00 44.91           C  
ATOM   2736  OD1 ASP A 355     -32.284  12.135  -1.821  1.00 54.32           O  
ATOM   2737  OD2 ASP A 355     -34.198  13.204  -1.854  1.00 45.83           O  
ATOM   2738  N   PHE A 356     -29.297  13.153  -2.739  1.00 40.52           N  
ATOM   2739  CA  PHE A 356     -28.736  12.774  -4.031  1.00 37.09           C  
ATOM   2740  C   PHE A 356     -29.086  11.321  -4.320  1.00 43.65           C  
ATOM   2741  O   PHE A 356     -28.961  10.462  -3.440  1.00 52.21           O  
ATOM   2742  CB  PHE A 356     -27.218  12.955  -4.063  1.00 33.75           C  
ATOM   2743  CG  PHE A 356     -26.758  14.325  -3.664  1.00 34.27           C  
ATOM   2744  CD1 PHE A 356     -26.723  15.361  -4.579  1.00 39.85           C  
ATOM   2745  CD2 PHE A 356     -26.339  14.568  -2.368  1.00 34.30           C  
ATOM   2746  CE1 PHE A 356     -26.284  16.620  -4.200  1.00 43.97           C  
ATOM   2747  CE2 PHE A 356     -25.903  15.819  -1.986  1.00 32.52           C  
ATOM   2748  CZ  PHE A 356     -25.874  16.845  -2.899  1.00 37.91           C  
ATOM   2749  N   ARG A 357     -29.526  11.051  -5.547  1.00 40.71           N  
ATOM   2750  CA  ARG A 357     -29.967   9.718  -5.932  1.00 39.35           C  
ATOM   2751  C   ARG A 357     -29.567   9.440  -7.372  1.00 45.91           C  
ATOM   2752  O   ARG A 357     -29.303  10.356  -8.155  1.00 42.13           O  
ATOM   2753  CB  ARG A 357     -31.488   9.551  -5.803  1.00 40.79           C  
ATOM   2754  CG  ARG A 357     -32.063   9.955  -4.464  1.00 44.57           C  
ATOM   2755  CD  ARG A 357     -33.564   9.772  -4.451  1.00 46.19           C  
ATOM   2756  NE  ARG A 357     -34.180  10.372  -3.276  1.00 44.34           N  
ATOM   2757  CZ  ARG A 357     -35.459  10.239  -2.957  1.00 46.29           C  
ATOM   2758  NH1 ARG A 357     -36.279   9.498  -3.684  1.00 47.80           N  
ATOM   2759  NH2 ARG A 357     -35.930  10.867  -1.884  1.00 57.82           N  
ATOM   2760  N   ILE A 358     -29.538   8.154  -7.715  1.00 47.17           N  
ATOM   2761  CA  ILE A 358     -29.349   7.696  -9.085  1.00 44.48           C  
ATOM   2762  C   ILE A 358     -30.506   6.776  -9.446  1.00 48.83           C  
ATOM   2763  O   ILE A 358     -30.793   5.816  -8.722  1.00 46.47           O  
ATOM   2764  CB  ILE A 358     -28.002   6.976  -9.274  1.00 40.91           C  
ATOM   2765  CG1 ILE A 358     -26.858   7.988  -9.320  1.00 39.92           C  
ATOM   2766  CG2 ILE A 358     -28.016   6.131 -10.544  1.00 36.35           C  
ATOM   2767  CD1 ILE A 358     -25.507   7.364  -9.605  1.00 39.77           C  
ATOM   2768  N   LEU A 359     -31.176   7.082 -10.551  1.00 49.06           N  
ATOM   2769  CA  LEU A 359     -32.160   6.194 -11.152  1.00 44.92           C  
ATOM   2770  C   LEU A 359     -31.459   5.436 -12.268  1.00 51.03           C  
ATOM   2771  O   LEU A 359     -30.918   6.054 -13.191  1.00 54.67           O  
ATOM   2772  CB  LEU A 359     -33.353   6.980 -11.698  1.00 45.77           C  
ATOM   2773  CG  LEU A 359     -34.675   6.258 -11.994  1.00 52.26           C  
ATOM   2774  CD1 LEU A 359     -35.761   7.287 -12.253  1.00 48.42           C  
ATOM   2775  CD2 LEU A 359     -34.586   5.271 -13.161  1.00 50.06           C  
ATOM   2776  N   MET A 360     -31.471   4.106 -12.185  1.00 52.90           N  
ATOM   2777  CA  MET A 360     -30.785   3.286 -13.175  1.00 52.65           C  
ATOM   2778  C   MET A 360     -31.170   1.819 -13.051  1.00 53.27           C  
ATOM   2779  O   MET A 360     -31.052   1.227 -11.975  1.00 55.65           O  
ATOM   2780  CB  MET A 360     -29.271   3.446 -13.036  1.00 57.38           C  
ATOM   2781  CG  MET A 360     -28.481   2.735 -14.105  1.00 56.92           C  
ATOM   2782  SD  MET A 360     -26.721   3.094 -14.028  1.00 63.30           S  
ATOM   2783  CE  MET A 360     -26.108   1.888 -15.197  1.00 58.26           C  
ATOM   2784  N   CYS A 361     -31.629   1.224 -14.153  1.00 58.07           N  
ATOM   2785  CA  CYS A 361     -32.032  -0.182 -14.179  1.00 62.98           C  
ATOM   2786  C   CYS A 361     -30.806  -1.019 -14.535  1.00 60.50           C  
ATOM   2787  O   CYS A 361     -30.619  -1.474 -15.666  1.00 65.99           O  
ATOM   2788  CB  CYS A 361     -33.181  -0.387 -15.156  1.00 58.70           C  
ATOM   2789  SG  CYS A 361     -34.612   0.676 -14.837  1.00 72.95           S  
ATOM   2790  N   THR A 362     -29.961  -1.230 -13.526  1.00 56.44           N  
ATOM   2791  CA  THR A 362     -28.638  -1.799 -13.747  1.00 56.77           C  
ATOM   2792  C   THR A 362     -28.719  -3.293 -14.023  1.00 58.90           C  
ATOM   2793  O   THR A 362     -29.375  -4.042 -13.292  1.00 62.39           O  
ATOM   2794  CB  THR A 362     -27.738  -1.550 -12.535  1.00 53.78           C  
ATOM   2795  OG1 THR A 362     -27.650  -0.142 -12.283  1.00 52.88           O  
ATOM   2796  CG2 THR A 362     -26.341  -2.099 -12.780  1.00 58.43           C  
ATOM   2797  N   LYS A 363     -28.047  -3.718 -15.085  1.00 59.81           N  
ATOM   2798  CA  LYS A 363     -27.805  -5.117 -15.386  1.00 61.23           C  
ATOM   2799  C   LYS A 363     -26.334  -5.419 -15.139  1.00 61.78           C  
ATOM   2800  O   LYS A 363     -25.499  -4.515 -15.063  1.00 67.86           O  
ATOM   2801  CB  LYS A 363     -28.191  -5.435 -16.834  1.00 59.49           C  
ATOM   2802  CG  LYS A 363     -29.571  -4.919 -17.223  1.00 66.40           C  
ATOM   2803  CD  LYS A 363     -30.674  -5.633 -16.449  1.00 73.87           C  
ATOM   2804  CE  LYS A 363     -31.897  -4.741 -16.250  1.00 75.63           C  
ATOM   2805  NZ  LYS A 363     -32.405  -4.164 -17.528  1.00 77.84           N  
ATOM   2806  N   VAL A 364     -26.016  -6.702 -15.005  1.00 51.74           N  
ATOM   2807  CA  VAL A 364     -24.642  -7.119 -14.670  1.00 51.08           C  
ATOM   2808  C   VAL A 364     -23.896  -7.227 -15.995  1.00 56.16           C  
ATOM   2809  O   VAL A 364     -23.681  -8.305 -16.553  1.00 59.47           O  
ATOM   2810  CB  VAL A 364     -24.613  -8.414 -13.854  1.00 54.90           C  
ATOM   2811  CG1 VAL A 364     -23.209  -8.684 -13.344  1.00 56.57           C  
ATOM   2812  CG2 VAL A 364     -25.588  -8.318 -12.695  1.00 58.17           C  
ATOM   2813  N   THR A 365     -23.507  -6.067 -16.523  1.00 53.70           N  
ATOM   2814  CA  THR A 365     -22.775  -5.970 -17.777  1.00 50.26           C  
ATOM   2815  C   THR A 365     -21.682  -4.922 -17.632  1.00 56.31           C  
ATOM   2816  O   THR A 365     -21.761  -4.028 -16.786  1.00 56.77           O  
ATOM   2817  CB  THR A 365     -23.689  -5.593 -18.956  1.00 50.02           C  
ATOM   2818  OG1 THR A 365     -24.097  -4.224 -18.829  1.00 52.51           O  
ATOM   2819  CG2 THR A 365     -24.918  -6.493 -19.017  1.00 51.55           C  
ATOM   2820  N   MET A 366     -20.658  -5.036 -18.482  1.00 59.31           N  
ATOM   2821  CA  MET A 366     -19.578  -4.054 -18.476  1.00 51.88           C  
ATOM   2822  C   MET A 366     -20.090  -2.661 -18.821  1.00 59.51           C  
ATOM   2823  O   MET A 366     -19.625  -1.663 -18.256  1.00 53.80           O  
ATOM   2824  CB  MET A 366     -18.479  -4.479 -19.450  1.00 48.88           C  
ATOM   2825  CG  MET A 366     -17.293  -3.531 -19.503  1.00 47.55           C  
ATOM   2826  SD  MET A 366     -16.011  -4.085 -20.640  1.00 51.01           S  
ATOM   2827  CE  MET A 366     -14.795  -2.786 -20.434  1.00 51.18           C  
ATOM   2828  N   ASP A 367     -21.053  -2.569 -19.741  1.00 56.45           N  
ATOM   2829  CA  ASP A 367     -21.535  -1.259 -20.171  1.00 52.53           C  
ATOM   2830  C   ASP A 367     -22.240  -0.523 -19.039  1.00 57.56           C  
ATOM   2831  O   ASP A 367     -22.014   0.676 -18.838  1.00 53.99           O  
ATOM   2832  CB  ASP A 367     -22.459  -1.404 -21.380  1.00 59.34           C  
ATOM   2833  CG  ASP A 367     -21.714  -1.793 -22.640  1.00 71.36           C  
ATOM   2834  OD1 ASP A 367     -20.528  -1.419 -22.769  1.00 67.28           O  
ATOM   2835  OD2 ASP A 367     -22.316  -2.473 -23.501  1.00 74.26           O  
ATOM   2836  N   ASP A 368     -23.099  -1.215 -18.290  1.00 60.88           N  
ATOM   2837  CA  ASP A 368     -23.723  -0.575 -17.139  1.00 58.24           C  
ATOM   2838  C   ASP A 368     -22.704  -0.283 -16.045  1.00 53.48           C  
ATOM   2839  O   ASP A 368     -22.861   0.690 -15.299  1.00 56.02           O  
ATOM   2840  CB  ASP A 368     -24.855  -1.446 -16.596  1.00 66.02           C  
ATOM   2841  CG  ASP A 368     -26.125  -1.321 -17.411  1.00 70.43           C  
ATOM   2842  OD1 ASP A 368     -26.203  -0.398 -18.250  1.00 68.70           O  
ATOM   2843  OD2 ASP A 368     -27.044  -2.143 -17.211  1.00 69.06           O  
ATOM   2844  N   PHE A 369     -21.661  -1.111 -15.935  1.00 54.23           N  
ATOM   2845  CA  PHE A 369     -20.604  -0.859 -14.960  1.00 50.42           C  
ATOM   2846  C   PHE A 369     -19.925   0.479 -15.219  1.00 52.53           C  
ATOM   2847  O   PHE A 369     -19.699   1.265 -14.291  1.00 47.93           O  
ATOM   2848  CB  PHE A 369     -19.590  -2.006 -14.991  1.00 48.15           C  
ATOM   2849  CG  PHE A 369     -18.306  -1.713 -14.264  1.00 46.17           C  
ATOM   2850  CD1 PHE A 369     -18.215  -1.872 -12.891  1.00 52.70           C  
ATOM   2851  CD2 PHE A 369     -17.177  -1.319 -14.961  1.00 46.42           C  
ATOM   2852  CE1 PHE A 369     -17.024  -1.614 -12.222  1.00 50.55           C  
ATOM   2853  CE2 PHE A 369     -15.986  -1.064 -14.300  1.00 47.09           C  
ATOM   2854  CZ  PHE A 369     -15.910  -1.212 -12.929  1.00 48.40           C  
ATOM   2855  N   LEU A 370     -19.596   0.759 -16.481  1.00 46.31           N  
ATOM   2856  CA  LEU A 370     -19.021   2.056 -16.822  1.00 44.73           C  
ATOM   2857  C   LEU A 370     -20.033   3.179 -16.637  1.00 45.11           C  
ATOM   2858  O   LEU A 370     -19.667   4.286 -16.224  1.00 44.96           O  
ATOM   2859  CB  LEU A 370     -18.504   2.043 -18.260  1.00 41.95           C  
ATOM   2860  CG  LEU A 370     -17.393   1.047 -18.571  1.00 42.75           C  
ATOM   2861  CD1 LEU A 370     -16.978   1.154 -20.030  1.00 40.94           C  
ATOM   2862  CD2 LEU A 370     -16.212   1.306 -17.652  1.00 46.99           C  
ATOM   2863  N   THR A 371     -21.304   2.924 -16.955  1.00 48.09           N  
ATOM   2864  CA  THR A 371     -22.319   3.958 -16.788  1.00 41.93           C  
ATOM   2865  C   THR A 371     -22.455   4.358 -15.325  1.00 42.43           C  
ATOM   2866  O   THR A 371     -22.643   5.540 -15.014  1.00 41.45           O  
ATOM   2867  CB  THR A 371     -23.661   3.476 -17.341  1.00 45.39           C  
ATOM   2868  OG1 THR A 371     -23.510   3.121 -18.721  1.00 48.75           O  
ATOM   2869  CG2 THR A 371     -24.703   4.579 -17.230  1.00 49.43           C  
ATOM   2870  N   ALA A 372     -22.343   3.386 -14.413  1.00 40.51           N  
ATOM   2871  CA  ALA A 372     -22.415   3.681 -12.985  1.00 39.96           C  
ATOM   2872  C   ALA A 372     -21.354   4.694 -12.578  1.00 38.21           C  
ATOM   2873  O   ALA A 372     -21.635   5.640 -11.834  1.00 36.60           O  
ATOM   2874  CB  ALA A 372     -22.265   2.395 -12.172  1.00 39.91           C  
ATOM   2875  N   HIS A 373     -20.123   4.510 -13.061  1.00 39.95           N  
ATOM   2876  CA  HIS A 373     -19.072   5.485 -12.789  1.00 38.65           C  
ATOM   2877  C   HIS A 373     -19.398   6.832 -13.419  1.00 34.79           C  
ATOM   2878  O   HIS A 373     -19.150   7.887 -12.820  1.00 36.70           O  
ATOM   2879  CB  HIS A 373     -17.727   4.970 -13.302  1.00 39.59           C  
ATOM   2880  CG  HIS A 373     -17.193   3.799 -12.538  1.00 41.36           C  
ATOM   2881  ND1 HIS A 373     -17.728   2.532 -12.638  1.00 43.76           N  
ATOM   2882  CD2 HIS A 373     -16.181   3.710 -11.643  1.00 41.08           C  
ATOM   2883  CE1 HIS A 373     -17.058   1.710 -11.850  1.00 46.64           C  
ATOM   2884  NE2 HIS A 373     -16.115   2.400 -11.234  1.00 45.95           N  
ATOM   2885  N   HIS A 374     -19.958   6.815 -14.629  1.00 39.46           N  
ATOM   2886  CA  HIS A 374     -20.330   8.059 -15.290  1.00 38.68           C  
ATOM   2887  C   HIS A 374     -21.379   8.825 -14.491  1.00 40.31           C  
ATOM   2888  O   HIS A 374     -21.225  10.025 -14.232  1.00 45.23           O  
ATOM   2889  CB  HIS A 374     -20.825   7.756 -16.703  1.00 42.57           C  
ATOM   2890  CG  HIS A 374     -21.370   8.949 -17.421  1.00 41.61           C  
ATOM   2891  ND1 HIS A 374     -20.690   9.589 -18.434  1.00 48.07           N  
ATOM   2892  CD2 HIS A 374     -22.556   9.592 -17.297  1.00 46.47           C  
ATOM   2893  CE1 HIS A 374     -21.421  10.596 -18.879  1.00 46.84           C  
ATOM   2894  NE2 HIS A 374     -22.558  10.618 -18.207  1.00 57.33           N  
ATOM   2895  N   GLU A 375     -22.455   8.144 -14.091  1.00 43.58           N  
ATOM   2896  CA  GLU A 375     -23.539   8.819 -13.382  1.00 41.94           C  
ATOM   2897  C   GLU A 375     -23.133   9.204 -11.965  1.00 40.25           C  
ATOM   2898  O   GLU A 375     -23.526  10.269 -11.475  1.00 47.13           O  
ATOM   2899  CB  GLU A 375     -24.783   7.934 -13.360  1.00 42.59           C  
ATOM   2900  CG  GLU A 375     -25.379   7.668 -14.732  1.00 45.18           C  
ATOM   2901  CD  GLU A 375     -25.801   8.934 -15.455  1.00 48.17           C  
ATOM   2902  OE1 GLU A 375     -26.163   9.920 -14.777  1.00 44.67           O  
ATOM   2903  OE2 GLU A 375     -25.761   8.947 -16.703  1.00 49.66           O  
ATOM   2904  N   MET A 376     -22.367   8.351 -11.278  1.00 41.26           N  
ATOM   2905  CA  MET A 376     -21.852   8.749  -9.973  1.00 37.86           C  
ATOM   2906  C   MET A 376     -20.840   9.880 -10.104  1.00 41.59           C  
ATOM   2907  O   MET A 376     -20.624  10.623  -9.141  1.00 42.39           O  
ATOM   2908  CB  MET A 376     -21.241   7.545  -9.247  1.00 34.24           C  
ATOM   2909  CG  MET A 376     -20.864   7.810  -7.794  1.00 37.70           C  
ATOM   2910  SD  MET A 376     -20.486   6.299  -6.887  1.00 44.48           S  
ATOM   2911  CE  MET A 376     -22.115   5.559  -6.799  1.00 41.78           C  
ATOM   2912  N   GLY A 377     -20.238  10.038 -11.285  1.00 35.38           N  
ATOM   2913  CA  GLY A 377     -19.429  11.216 -11.539  1.00 30.89           C  
ATOM   2914  C   GLY A 377     -20.244  12.493 -11.499  1.00 35.23           C  
ATOM   2915  O   GLY A 377     -19.778  13.523 -11.005  1.00 38.59           O  
ATOM   2916  N   HIS A 378     -21.476  12.446 -12.018  1.00 32.42           N  
ATOM   2917  CA  HIS A 378     -22.378  13.587 -11.876  1.00 36.38           C  
ATOM   2918  C   HIS A 378     -22.695  13.856 -10.412  1.00 36.19           C  
ATOM   2919  O   HIS A 378     -22.647  15.005  -9.958  1.00 40.67           O  
ATOM   2920  CB  HIS A 378     -23.676  13.363 -12.658  1.00 39.01           C  
ATOM   2921  CG  HIS A 378     -23.515  13.404 -14.146  1.00 43.02           C  
ATOM   2922  ND1 HIS A 378     -23.226  14.566 -14.830  1.00 37.32           N  
ATOM   2923  CD2 HIS A 378     -23.646  12.439 -15.087  1.00 46.80           C  
ATOM   2924  CE1 HIS A 378     -23.161  14.311 -16.124  1.00 41.56           C  
ATOM   2925  NE2 HIS A 378     -23.422  13.030 -16.309  1.00 45.41           N  
ATOM   2926  N   ILE A 379     -23.041  12.803  -9.660  1.00 36.39           N  
ATOM   2927  CA  ILE A 379     -23.382  12.964  -8.246  1.00 38.35           C  
ATOM   2928  C   ILE A 379     -22.248  13.645  -7.491  1.00 40.77           C  
ATOM   2929  O   ILE A 379     -22.481  14.526  -6.656  1.00 38.00           O  
ATOM   2930  CB  ILE A 379     -23.740  11.602  -7.622  1.00 37.27           C  
ATOM   2931  CG1 ILE A 379     -25.006  11.033  -8.263  1.00 36.29           C  
ATOM   2932  CG2 ILE A 379     -23.915  11.730  -6.119  1.00 39.92           C  
ATOM   2933  CD1 ILE A 379     -26.245  11.858  -7.999  1.00 34.07           C  
ATOM   2934  N   GLN A 380     -21.004  13.255  -7.779  1.00 38.75           N  
ATOM   2935  CA  GLN A 380     -19.861  13.902  -7.141  1.00 36.43           C  
ATOM   2936  C   GLN A 380     -19.829  15.393  -7.446  1.00 36.74           C  
ATOM   2937  O   GLN A 380     -19.560  16.211  -6.558  1.00 40.97           O  
ATOM   2938  CB  GLN A 380     -18.564  13.227  -7.585  1.00 32.28           C  
ATOM   2939  CG  GLN A 380     -18.352  11.856  -6.969  1.00 34.57           C  
ATOM   2940  CD  GLN A 380     -18.017  11.932  -5.488  1.00 39.48           C  
ATOM   2941  OE1 GLN A 380     -17.764  13.011  -4.951  1.00 38.41           O  
ATOM   2942  NE2 GLN A 380     -18.035  10.786  -4.815  1.00 38.96           N  
ATOM   2943  N   TYR A 381     -20.107  15.764  -8.695  1.00 35.87           N  
ATOM   2944  CA  TYR A 381     -20.212  17.174  -9.050  1.00 35.08           C  
ATOM   2945  C   TYR A 381     -21.324  17.854  -8.256  1.00 35.47           C  
ATOM   2946  O   TYR A 381     -21.130  18.944  -7.705  1.00 32.20           O  
ATOM   2947  CB  TYR A 381     -20.452  17.305 -10.557  1.00 30.01           C  
ATOM   2948  CG  TYR A 381     -19.960  18.592 -11.182  1.00 34.94           C  
ATOM   2949  CD1 TYR A 381     -19.613  19.689 -10.402  1.00 32.60           C  
ATOM   2950  CD2 TYR A 381     -19.844  18.706 -12.563  1.00 33.52           C  
ATOM   2951  CE1 TYR A 381     -19.164  20.863 -10.982  1.00 35.23           C  
ATOM   2952  CE2 TYR A 381     -19.396  19.872 -13.150  1.00 31.33           C  
ATOM   2953  CZ  TYR A 381     -19.059  20.947 -12.355  1.00 38.28           C  
ATOM   2954  OH  TYR A 381     -18.613  22.113 -12.931  1.00 43.48           O  
ATOM   2955  N   ASP A 382     -22.495  17.212  -8.169  1.00 36.47           N  
ATOM   2956  CA  ASP A 382     -23.626  17.816  -7.467  1.00 39.21           C  
ATOM   2957  C   ASP A 382     -23.319  18.024  -5.990  1.00 36.00           C  
ATOM   2958  O   ASP A 382     -23.596  19.092  -5.431  1.00 42.34           O  
ATOM   2959  CB  ASP A 382     -24.876  16.949  -7.627  1.00 37.05           C  
ATOM   2960  CG  ASP A 382     -25.311  16.812  -9.068  1.00 42.21           C  
ATOM   2961  OD1 ASP A 382     -24.943  17.680  -9.889  1.00 41.44           O  
ATOM   2962  OD2 ASP A 382     -26.043  15.851  -9.375  1.00 46.39           O  
ATOM   2963  N   MET A 383     -22.750  17.008  -5.338  1.00 35.02           N  
ATOM   2964  CA  MET A 383     -22.449  17.129  -3.917  1.00 37.06           C  
ATOM   2965  C   MET A 383     -21.381  18.183  -3.660  1.00 38.20           C  
ATOM   2966  O   MET A 383     -21.390  18.827  -2.604  1.00 39.14           O  
ATOM   2967  CB  MET A 383     -21.985  15.788  -3.352  1.00 37.62           C  
ATOM   2968  CG  MET A 383     -22.986  14.658  -3.455  1.00 33.97           C  
ATOM   2969  SD  MET A 383     -22.330  13.197  -2.633  1.00 43.04           S  
ATOM   2970  CE  MET A 383     -20.828  12.956  -3.576  1.00 51.11           C  
ATOM   2971  N   ALA A 384     -20.460  18.373  -4.608  1.00 36.67           N  
ATOM   2972  CA  ALA A 384     -19.333  19.269  -4.382  1.00 35.02           C  
ATOM   2973  C   ALA A 384     -19.744  20.737  -4.423  1.00 36.28           C  
ATOM   2974  O   ALA A 384     -19.148  21.557  -3.716  1.00 40.34           O  
ATOM   2975  CB  ALA A 384     -18.230  18.989  -5.400  1.00 31.39           C  
ATOM   2976  N   TYR A 385     -20.749  21.099  -5.225  1.00 32.58           N  
ATOM   2977  CA  TYR A 385     -21.205  22.485  -5.258  1.00 37.74           C  
ATOM   2978  C   TYR A 385     -22.521  22.689  -4.521  1.00 45.34           C  
ATOM   2979  O   TYR A 385     -23.154  23.737  -4.691  1.00 42.20           O  
ATOM   2980  CB  TYR A 385     -21.321  23.017  -6.699  1.00 38.78           C  
ATOM   2981  CG  TYR A 385     -22.255  22.311  -7.686  1.00 35.88           C  
ATOM   2982  CD1 TYR A 385     -23.601  22.103  -7.395  1.00 39.22           C  
ATOM   2983  CD2 TYR A 385     -21.801  21.924  -8.941  1.00 39.57           C  
ATOM   2984  CE1 TYR A 385     -24.450  21.490  -8.306  1.00 38.25           C  
ATOM   2985  CE2 TYR A 385     -22.647  21.311  -9.860  1.00 34.72           C  
ATOM   2986  CZ  TYR A 385     -23.969  21.099  -9.535  1.00 36.14           C  
ATOM   2987  OH  TYR A 385     -24.807  20.491 -10.442  1.00 39.02           O  
ATOM   2988  N   ALA A 386     -22.949  21.718  -3.707  1.00 47.71           N  
ATOM   2989  CA  ALA A 386     -24.190  21.869  -2.956  1.00 42.56           C  
ATOM   2990  C   ALA A 386     -24.118  22.994  -1.935  1.00 44.87           C  
ATOM   2991  O   ALA A 386     -25.166  23.488  -1.502  1.00 45.86           O  
ATOM   2992  CB  ALA A 386     -24.554  20.562  -2.252  1.00 46.28           C  
ATOM   2993  N   ALA A 387     -22.913  23.407  -1.539  1.00 46.44           N  
ATOM   2994  CA  ALA A 387     -22.758  24.515  -0.607  1.00 40.25           C  
ATOM   2995  C   ALA A 387     -22.807  25.877  -1.289  1.00 43.21           C  
ATOM   2996  O   ALA A 387     -22.765  26.898  -0.595  1.00 42.12           O  
ATOM   2997  CB  ALA A 387     -21.445  24.372   0.165  1.00 39.49           C  
ATOM   2998  N   GLN A 388     -22.885  25.921  -2.618  1.00 47.21           N  
ATOM   2999  CA  GLN A 388     -23.042  27.179  -3.325  1.00 42.32           C  
ATOM   3000  C   GLN A 388     -24.494  27.638  -3.255  1.00 50.97           C  
ATOM   3001  O   GLN A 388     -25.385  26.856  -2.913  1.00 45.04           O  
ATOM   3002  CB  GLN A 388     -22.600  27.029  -4.779  1.00 35.54           C  
ATOM   3003  CG  GLN A 388     -21.115  26.750  -4.958  1.00 34.22           C  
ATOM   3004  CD  GLN A 388     -20.265  28.006  -4.840  1.00 41.28           C  
ATOM   3005  OE1 GLN A 388     -20.786  29.115  -4.716  1.00 51.03           O  
ATOM   3006  NE2 GLN A 388     -18.949  27.836  -4.889  1.00 36.80           N  
ATOM   3007  N   PRO A 389     -24.759  28.915  -3.537  1.00 47.76           N  
ATOM   3008  CA  PRO A 389     -26.153  29.370  -3.592  1.00 39.28           C  
ATOM   3009  C   PRO A 389     -26.946  28.589  -4.629  1.00 46.59           C  
ATOM   3010  O   PRO A 389     -26.390  28.036  -5.582  1.00 45.84           O  
ATOM   3011  CB  PRO A 389     -26.029  30.852  -3.964  1.00 41.50           C  
ATOM   3012  CG  PRO A 389     -24.686  31.246  -3.449  1.00 41.11           C  
ATOM   3013  CD  PRO A 389     -23.809  30.039  -3.636  1.00 41.06           C  
ATOM   3014  N   PHE A 390     -28.264  28.536  -4.414  1.00 48.86           N  
ATOM   3015  CA  PHE A 390     -29.133  27.684  -5.223  1.00 42.40           C  
ATOM   3016  C   PHE A 390     -28.931  27.937  -6.712  1.00 47.72           C  
ATOM   3017  O   PHE A 390     -28.727  27.001  -7.493  1.00 49.39           O  
ATOM   3018  CB  PHE A 390     -30.595  27.915  -4.832  1.00 53.52           C  
ATOM   3019  CG  PHE A 390     -31.580  27.128  -5.653  1.00 45.76           C  
ATOM   3020  CD1 PHE A 390     -31.908  25.830  -5.295  1.00 41.58           C  
ATOM   3021  CD2 PHE A 390     -32.181  27.681  -6.775  1.00 45.49           C  
ATOM   3022  CE1 PHE A 390     -32.812  25.097  -6.037  1.00 41.66           C  
ATOM   3023  CE2 PHE A 390     -33.082  26.951  -7.524  1.00 49.84           C  
ATOM   3024  CZ  PHE A 390     -33.399  25.658  -7.155  1.00 43.35           C  
ATOM   3025  N   LEU A 391     -28.969  29.206  -7.119  1.00 51.39           N  
ATOM   3026  CA  LEU A 391     -28.865  29.575  -8.524  1.00 49.69           C  
ATOM   3027  C   LEU A 391     -27.495  29.291  -9.125  1.00 45.25           C  
ATOM   3028  O   LEU A 391     -27.353  29.368 -10.350  1.00 50.01           O  
ATOM   3029  CB  LEU A 391     -29.203  31.054  -8.698  1.00 47.14           C  
ATOM   3030  CG  LEU A 391     -30.666  31.412  -8.446  1.00 51.02           C  
ATOM   3031  CD1 LEU A 391     -30.855  32.915  -8.347  1.00 57.41           C  
ATOM   3032  CD2 LEU A 391     -31.519  30.838  -9.561  1.00 45.01           C  
ATOM   3033  N   LEU A 392     -26.488  28.975  -8.311  1.00 45.22           N  
ATOM   3034  CA  LEU A 392     -25.152  28.685  -8.817  1.00 45.05           C  
ATOM   3035  C   LEU A 392     -24.786  27.216  -8.687  1.00 42.10           C  
ATOM   3036  O   LEU A 392     -23.617  26.860  -8.861  1.00 40.09           O  
ATOM   3037  CB  LEU A 392     -24.114  29.557  -8.107  1.00 37.16           C  
ATOM   3038  CG  LEU A 392     -24.380  31.057  -8.217  1.00 37.44           C  
ATOM   3039  CD1 LEU A 392     -23.283  31.861  -7.542  1.00 39.91           C  
ATOM   3040  CD2 LEU A 392     -24.523  31.453  -9.679  1.00 40.65           C  
ATOM   3041  N   ARG A 393     -25.760  26.352  -8.397  1.00 48.05           N  
ATOM   3042  CA  ARG A 393     -25.510  24.917  -8.274  1.00 42.04           C  
ATOM   3043  C   ARG A 393     -25.665  24.269  -9.646  1.00 39.13           C  
ATOM   3044  O   ARG A 393     -26.700  23.694  -9.987  1.00 46.72           O  
ATOM   3045  CB  ARG A 393     -26.452  24.291  -7.257  1.00 36.28           C  
ATOM   3046  CG  ARG A 393     -26.312  24.831  -5.859  1.00 44.77           C  
ATOM   3047  CD  ARG A 393     -27.395  24.265  -4.978  1.00 41.53           C  
ATOM   3048  NE  ARG A 393     -27.421  24.899  -3.668  1.00 42.26           N  
ATOM   3049  CZ  ARG A 393     -28.431  24.801  -2.816  1.00 53.65           C  
ATOM   3050  NH1 ARG A 393     -29.514  24.100  -3.108  1.00 56.34           N  
ATOM   3051  NH2 ARG A 393     -28.350  25.417  -1.640  1.00 54.66           N  
ATOM   3052  N   ASN A 394     -24.601  24.352 -10.438  1.00 40.08           N  
ATOM   3053  CA  ASN A 394     -24.596  23.768 -11.772  1.00 39.33           C  
ATOM   3054  C   ASN A 394     -23.154  23.696 -12.254  1.00 39.25           C  
ATOM   3055  O   ASN A 394     -22.241  24.234 -11.623  1.00 41.96           O  
ATOM   3056  CB  ASN A 394     -25.471  24.582 -12.734  1.00 42.57           C  
ATOM   3057  CG  ASN A 394     -26.425  23.713 -13.536  1.00 52.71           C  
ATOM   3058  OD1 ASN A 394     -26.016  22.740 -14.168  1.00 55.43           O  
ATOM   3059  ND2 ASN A 394     -27.709  24.057 -13.503  1.00 52.54           N  
ATOM   3060  N   GLY A 395     -22.956  23.012 -13.378  1.00 33.43           N  
ATOM   3061  CA  GLY A 395     -21.651  23.009 -14.010  1.00 32.06           C  
ATOM   3062  C   GLY A 395     -21.210  24.406 -14.402  1.00 36.53           C  
ATOM   3063  O   GLY A 395     -22.010  25.339 -14.484  1.00 37.94           O  
ATOM   3064  N   ALA A 396     -19.902  24.551 -14.642  1.00 33.85           N  
ATOM   3065  CA  ALA A 396     -19.358  25.869 -14.965  1.00 32.25           C  
ATOM   3066  C   ALA A 396     -19.960  26.416 -16.255  1.00 34.26           C  
ATOM   3067  O   ALA A 396     -20.228  27.618 -16.357  1.00 39.50           O  
ATOM   3068  CB  ALA A 396     -17.834  25.810 -15.058  1.00 32.81           C  
ATOM   3069  N   ASN A 397     -20.171  25.559 -17.250  1.00 35.75           N  
ATOM   3070  CA  ASN A 397     -21.029  25.893 -18.382  1.00 38.68           C  
ATOM   3071  C   ASN A 397     -21.740  24.620 -18.829  1.00 44.04           C  
ATOM   3072  O   ASN A 397     -21.695  23.591 -18.147  1.00 39.00           O  
ATOM   3073  CB  ASN A 397     -20.243  26.574 -19.517  1.00 37.97           C  
ATOM   3074  CG  ASN A 397     -19.135  25.703 -20.093  1.00 40.02           C  
ATOM   3075  OD1 ASN A 397     -19.217  24.475 -20.096  1.00 41.98           O  
ATOM   3076  ND2 ASN A 397     -18.103  26.350 -20.625  1.00 38.71           N  
ATOM   3077  N   GLU A 398     -22.395  24.687 -19.989  1.00 39.29           N  
ATOM   3078  CA  GLU A 398     -23.234  23.578 -20.425  1.00 38.42           C  
ATOM   3079  C   GLU A 398     -22.435  22.330 -20.790  1.00 37.13           C  
ATOM   3080  O   GLU A 398     -23.016  21.241 -20.857  1.00 41.53           O  
ATOM   3081  CB  GLU A 398     -24.111  24.009 -21.605  1.00 41.86           C  
ATOM   3082  CG  GLU A 398     -23.367  24.526 -22.826  1.00 41.49           C  
ATOM   3083  CD  GLU A 398     -24.314  25.062 -23.891  1.00 46.58           C  
ATOM   3084  OE1 GLU A 398     -25.463  25.415 -23.548  1.00 46.58           O  
ATOM   3085  OE2 GLU A 398     -23.916  25.112 -25.075  1.00 47.20           O  
ATOM   3086  N   GLY A 399     -21.128  22.447 -21.007  1.00 40.00           N  
ATOM   3087  CA  GLY A 399     -20.338  21.287 -21.370  1.00 39.21           C  
ATOM   3088  C   GLY A 399     -19.571  20.657 -20.224  1.00 34.48           C  
ATOM   3089  O   GLY A 399     -19.031  19.555 -20.364  1.00 34.47           O  
ATOM   3090  N   PHE A 400     -19.525  21.345 -19.081  1.00 37.12           N  
ATOM   3091  CA  PHE A 400     -18.720  20.883 -17.953  1.00 31.43           C  
ATOM   3092  C   PHE A 400     -19.261  19.592 -17.353  1.00 33.05           C  
ATOM   3093  O   PHE A 400     -18.515  18.622 -17.176  1.00 31.73           O  
ATOM   3094  CB  PHE A 400     -18.653  21.970 -16.884  1.00 33.68           C  
ATOM   3095  CG  PHE A 400     -17.395  22.778 -16.918  1.00 35.38           C  
ATOM   3096  CD1 PHE A 400     -17.128  23.643 -17.968  1.00 38.31           C  
ATOM   3097  CD2 PHE A 400     -16.484  22.685 -15.880  1.00 35.85           C  
ATOM   3098  CE1 PHE A 400     -15.961  24.397 -17.985  1.00 40.19           C  
ATOM   3099  CE2 PHE A 400     -15.320  23.434 -15.886  1.00 40.90           C  
ATOM   3100  CZ  PHE A 400     -15.056  24.293 -16.941  1.00 40.40           C  
ATOM   3101  N   HIS A 401     -20.553  19.568 -17.022  1.00 38.16           N  
ATOM   3102  CA  HIS A 401     -21.115  18.452 -16.265  1.00 38.02           C  
ATOM   3103  C   HIS A 401     -20.911  17.128 -16.992  1.00 34.77           C  
ATOM   3104  O   HIS A 401     -20.490  16.133 -16.391  1.00 33.70           O  
ATOM   3105  CB  HIS A 401     -22.603  18.693 -16.008  1.00 31.93           C  
ATOM   3106  CG  HIS A 401     -23.014  18.452 -14.592  1.00 31.61           C  
ATOM   3107  ND1 HIS A 401     -22.898  17.223 -13.980  1.00 37.23           N  
ATOM   3108  CD2 HIS A 401     -23.548  19.283 -13.669  1.00 36.18           C  
ATOM   3109  CE1 HIS A 401     -23.336  17.308 -12.737  1.00 38.30           C  
ATOM   3110  NE2 HIS A 401     -23.738  18.549 -12.523  1.00 37.93           N  
ATOM   3111  N   GLU A 402     -21.199  17.100 -18.292  1.00 39.38           N  
ATOM   3112  CA  GLU A 402     -21.068  15.863 -19.051  1.00 38.16           C  
ATOM   3113  C   GLU A 402     -19.606  15.467 -19.219  1.00 41.02           C  
ATOM   3114  O   GLU A 402     -19.284  14.274 -19.286  1.00 34.13           O  
ATOM   3115  CB  GLU A 402     -21.746  16.034 -20.404  1.00 41.96           C  
ATOM   3116  CG  GLU A 402     -22.453  14.810 -20.920  1.00 44.80           C  
ATOM   3117  CD  GLU A 402     -23.445  14.263 -19.923  1.00 47.96           C  
ATOM   3118  OE1 GLU A 402     -24.245  15.039 -19.369  1.00 43.13           O  
ATOM   3119  OE2 GLU A 402     -23.468  13.033 -19.738  1.00 55.01           O  
ATOM   3120  N   ALA A 403     -18.709  16.455 -19.299  1.00 35.30           N  
ATOM   3121  CA  ALA A 403     -17.284  16.156 -19.387  1.00 30.51           C  
ATOM   3122  C   ALA A 403     -16.801  15.432 -18.138  1.00 30.97           C  
ATOM   3123  O   ALA A 403     -16.022  14.476 -18.229  1.00 27.86           O  
ATOM   3124  CB  ALA A 403     -16.486  17.442 -19.611  1.00 27.50           C  
ATOM   3125  N   VAL A 404     -17.265  15.864 -16.964  1.00 34.78           N  
ATOM   3126  CA  VAL A 404     -16.882  15.206 -15.716  1.00 36.18           C  
ATOM   3127  C   VAL A 404     -17.342  13.754 -15.722  1.00 34.28           C  
ATOM   3128  O   VAL A 404     -16.598  12.846 -15.332  1.00 31.68           O  
ATOM   3129  CB  VAL A 404     -17.450  15.972 -14.507  1.00 30.69           C  
ATOM   3130  CG1 VAL A 404     -17.115  15.244 -13.216  1.00 29.10           C  
ATOM   3131  CG2 VAL A 404     -16.920  17.394 -14.482  1.00 30.23           C  
ATOM   3132  N   GLY A 405     -18.575  13.512 -16.172  1.00 34.20           N  
ATOM   3133  CA  GLY A 405     -19.086  12.150 -16.208  1.00 34.19           C  
ATOM   3134  C   GLY A 405     -18.281  11.248 -17.123  1.00 41.80           C  
ATOM   3135  O   GLY A 405     -17.972  10.107 -16.775  1.00 35.82           O  
ATOM   3136  N   GLU A 406     -17.909  11.760 -18.298  1.00 42.77           N  
ATOM   3137  CA  GLU A 406     -17.230  10.926 -19.286  1.00 39.20           C  
ATOM   3138  C   GLU A 406     -15.866  10.455 -18.796  1.00 41.66           C  
ATOM   3139  O   GLU A 406     -15.503   9.289 -18.993  1.00 44.44           O  
ATOM   3140  CB  GLU A 406     -17.092  11.678 -20.611  1.00 38.93           C  
ATOM   3141  CG  GLU A 406     -18.387  11.788 -21.406  1.00 50.51           C  
ATOM   3142  CD  GLU A 406     -18.846  10.446 -21.954  1.00 61.79           C  
ATOM   3143  OE1 GLU A 406     -18.023   9.505 -21.987  1.00 59.15           O  
ATOM   3144  OE2 GLU A 406     -20.025  10.334 -22.359  1.00 61.15           O  
ATOM   3145  N   ILE A 407     -15.096  11.339 -18.153  1.00 40.25           N  
ATOM   3146  CA  ILE A 407     -13.715  10.993 -17.819  1.00 39.35           C  
ATOM   3147  C   ILE A 407     -13.659   9.860 -16.802  1.00 42.66           C  
ATOM   3148  O   ILE A 407     -12.672   9.116 -16.748  1.00 38.32           O  
ATOM   3149  CB  ILE A 407     -12.940  12.234 -17.325  1.00 37.13           C  
ATOM   3150  CG1 ILE A 407     -13.472  12.721 -15.972  1.00 34.70           C  
ATOM   3151  CG2 ILE A 407     -12.994  13.339 -18.371  1.00 34.49           C  
ATOM   3152  CD1 ILE A 407     -12.781  13.965 -15.449  1.00 31.36           C  
ATOM   3153  N   MET A 408     -14.705   9.706 -15.985  1.00 41.06           N  
ATOM   3154  CA  MET A 408     -14.744   8.595 -15.038  1.00 44.76           C  
ATOM   3155  C   MET A 408     -14.823   7.257 -15.759  1.00 46.75           C  
ATOM   3156  O   MET A 408     -14.162   6.291 -15.358  1.00 47.19           O  
ATOM   3157  CB  MET A 408     -15.925   8.757 -14.081  1.00 35.84           C  
ATOM   3158  CG  MET A 408     -15.995  10.112 -13.415  1.00 37.93           C  
ATOM   3159  SD  MET A 408     -14.415  10.601 -12.706  1.00 47.97           S  
ATOM   3160  CE  MET A 408     -14.737  12.333 -12.402  1.00 34.33           C  
ATOM   3161  N   SER A 409     -15.625   7.180 -16.825  1.00 43.08           N  
ATOM   3162  CA  SER A 409     -15.719   5.948 -17.597  1.00 41.67           C  
ATOM   3163  C   SER A 409     -14.493   5.719 -18.472  1.00 43.03           C  
ATOM   3164  O   SER A 409     -14.274   4.589 -18.920  1.00 53.20           O  
ATOM   3165  CB  SER A 409     -16.988   5.953 -18.451  1.00 40.92           C  
ATOM   3166  OG  SER A 409     -17.084   7.136 -19.222  1.00 52.33           O  
ATOM   3167  N   LEU A 410     -13.685   6.754 -18.720  1.00 39.69           N  
ATOM   3168  CA  LEU A 410     -12.412   6.544 -19.403  1.00 39.30           C  
ATOM   3169  C   LEU A 410     -11.455   5.731 -18.538  1.00 47.42           C  
ATOM   3170  O   LEU A 410     -10.913   4.713 -18.984  1.00 47.81           O  
ATOM   3171  CB  LEU A 410     -11.781   7.885 -19.785  1.00 37.08           C  
ATOM   3172  CG  LEU A 410     -12.308   8.616 -21.021  1.00 33.35           C  
ATOM   3173  CD1 LEU A 410     -11.617   9.959 -21.164  1.00 31.76           C  
ATOM   3174  CD2 LEU A 410     -12.093   7.775 -22.264  1.00 33.89           C  
ATOM   3175  N   SER A 411     -11.239   6.162 -17.293  1.00 48.10           N  
ATOM   3176  CA  SER A 411     -10.352   5.425 -16.397  1.00 49.27           C  
ATOM   3177  C   SER A 411     -10.938   4.065 -16.038  1.00 50.01           C  
ATOM   3178  O   SER A 411     -10.244   3.043 -16.100  1.00 48.50           O  
ATOM   3179  CB  SER A 411     -10.080   6.242 -15.131  1.00 38.89           C  
ATOM   3180  OG  SER A 411      -9.437   7.467 -15.436  1.00 40.19           O  
ATOM   3181  N   ALA A 412     -12.224   4.033 -15.674  1.00 45.69           N  
ATOM   3182  CA  ALA A 412     -12.856   2.806 -15.201  1.00 44.64           C  
ATOM   3183  C   ALA A 412     -12.775   1.665 -16.208  1.00 47.45           C  
ATOM   3184  O   ALA A 412     -12.854   0.497 -15.809  1.00 49.17           O  
ATOM   3185  CB  ALA A 412     -14.322   3.079 -14.852  1.00 43.13           C  
ATOM   3186  N   ALA A 413     -12.604   1.972 -17.497  1.00 45.47           N  
ATOM   3187  CA  ALA A 413     -12.643   0.974 -18.559  1.00 44.91           C  
ATOM   3188  C   ALA A 413     -11.271   0.476 -18.997  1.00 49.30           C  
ATOM   3189  O   ALA A 413     -11.202  -0.505 -19.745  1.00 50.89           O  
ATOM   3190  CB  ALA A 413     -13.373   1.532 -19.787  1.00 43.45           C  
ATOM   3191  N   THR A 414     -10.190   1.123 -18.573  1.00 52.79           N  
ATOM   3192  CA  THR A 414      -8.866   0.720 -19.019  1.00 53.23           C  
ATOM   3193  C   THR A 414      -8.539  -0.688 -18.518  1.00 49.80           C  
ATOM   3194  O   THR A 414      -9.046  -1.119 -17.477  1.00 51.10           O  
ATOM   3195  CB  THR A 414      -7.815   1.707 -18.520  1.00 45.07           C  
ATOM   3196  OG1 THR A 414      -7.841   1.745 -17.089  1.00 51.96           O  
ATOM   3197  CG2 THR A 414      -8.096   3.100 -19.060  1.00 41.93           C  
ATOM   3198  N   PRO A 415      -7.704  -1.435 -19.248  1.00 51.35           N  
ATOM   3199  CA  PRO A 415      -7.255  -2.738 -18.727  1.00 50.25           C  
ATOM   3200  C   PRO A 415      -6.537  -2.625 -17.399  1.00 55.37           C  
ATOM   3201  O   PRO A 415      -6.614  -3.547 -16.575  1.00 55.68           O  
ATOM   3202  CB  PRO A 415      -6.315  -3.256 -19.825  1.00 56.30           C  
ATOM   3203  CG  PRO A 415      -6.660  -2.466 -21.044  1.00 49.17           C  
ATOM   3204  CD  PRO A 415      -7.113  -1.128 -20.560  1.00 46.61           C  
ATOM   3205  N   LYS A 416      -5.822  -1.520 -17.180  1.00 61.30           N  
ATOM   3206  CA  LYS A 416      -5.150  -1.288 -15.907  1.00 59.87           C  
ATOM   3207  C   LYS A 416      -6.149  -1.269 -14.757  1.00 59.70           C  
ATOM   3208  O   LYS A 416      -5.947  -1.931 -13.733  1.00 62.45           O  
ATOM   3209  CB  LYS A 416      -4.373   0.028 -15.986  1.00 65.42           C  
ATOM   3210  CG  LYS A 416      -3.505   0.374 -14.786  1.00 60.94           C  
ATOM   3211  CD  LYS A 416      -2.543   1.501 -15.158  1.00 63.56           C  
ATOM   3212  CE  LYS A 416      -2.595   2.661 -14.176  1.00 68.08           C  
ATOM   3213  NZ  LYS A 416      -1.227   3.145 -13.842  1.00 73.50           N  
ATOM   3214  N   HIS A 417      -7.243  -0.520 -14.912  1.00 52.86           N  
ATOM   3215  CA  HIS A 417      -8.242  -0.470 -13.851  1.00 50.96           C  
ATOM   3216  C   HIS A 417      -9.013  -1.779 -13.751  1.00 53.90           C  
ATOM   3217  O   HIS A 417      -9.341  -2.228 -12.646  1.00 57.44           O  
ATOM   3218  CB  HIS A 417      -9.209   0.690 -14.075  1.00 49.10           C  
ATOM   3219  CG  HIS A 417     -10.182   0.877 -12.954  1.00 52.49           C  
ATOM   3220  ND1 HIS A 417      -9.918   1.683 -11.867  1.00 49.58           N  
ATOM   3221  CD2 HIS A 417     -11.405   0.340 -12.734  1.00 55.12           C  
ATOM   3222  CE1 HIS A 417     -10.943   1.650 -11.036  1.00 48.58           C  
ATOM   3223  NE2 HIS A 417     -11.859   0.841 -11.538  1.00 44.18           N  
ATOM   3224  N   LEU A 418      -9.323  -2.402 -14.889  1.00 53.08           N  
ATOM   3225  CA  LEU A 418     -10.075  -3.652 -14.851  1.00 55.77           C  
ATOM   3226  C   LEU A 418      -9.263  -4.769 -14.207  1.00 62.62           C  
ATOM   3227  O   LEU A 418      -9.812  -5.599 -13.473  1.00 63.80           O  
ATOM   3228  CB  LEU A 418     -10.525  -4.035 -16.260  1.00 53.46           C  
ATOM   3229  CG  LEU A 418     -11.565  -3.063 -16.809  1.00 50.88           C  
ATOM   3230  CD1 LEU A 418     -11.910  -3.373 -18.252  1.00 49.32           C  
ATOM   3231  CD2 LEU A 418     -12.803  -3.126 -15.935  1.00 47.85           C  
ATOM   3232  N   LYS A 419      -7.949  -4.798 -14.452  1.00 63.26           N  
ATOM   3233  CA  LYS A 419      -7.125  -5.839 -13.846  1.00 65.78           C  
ATOM   3234  C   LYS A 419      -6.965  -5.634 -12.343  1.00 66.07           C  
ATOM   3235  O   LYS A 419      -6.852  -6.616 -11.600  1.00 62.57           O  
ATOM   3236  CB  LYS A 419      -5.753  -5.914 -14.527  1.00 63.07           C  
ATOM   3237  CG  LYS A 419      -5.775  -6.693 -15.843  1.00 69.02           C  
ATOM   3238  CD  LYS A 419      -4.599  -6.384 -16.768  1.00 75.66           C  
ATOM   3239  CE  LYS A 419      -3.280  -6.898 -16.196  1.00 84.30           C  
ATOM   3240  NZ  LYS A 419      -2.134  -5.996 -16.498  1.00 84.71           N  
ATOM   3241  N   SER A 420      -6.971  -4.385 -11.872  1.00 62.75           N  
ATOM   3242  CA  SER A 420      -6.748  -4.131 -10.453  1.00 67.26           C  
ATOM   3243  C   SER A 420      -7.966  -4.443  -9.593  1.00 59.78           C  
ATOM   3244  O   SER A 420      -7.823  -4.577  -8.372  1.00 63.63           O  
ATOM   3245  CB  SER A 420      -6.335  -2.676 -10.222  1.00 65.80           C  
ATOM   3246  OG  SER A 420      -7.450  -1.810 -10.338  1.00 66.22           O  
ATOM   3247  N   ILE A 421      -9.154  -4.556 -10.188  1.00 58.85           N  
ATOM   3248  CA  ILE A 421     -10.362  -4.878  -9.437  1.00 57.99           C  
ATOM   3249  C   ILE A 421     -10.768  -6.338  -9.614  1.00 60.92           C  
ATOM   3250  O   ILE A 421     -11.823  -6.750  -9.122  1.00 57.36           O  
ATOM   3251  CB  ILE A 421     -11.520  -3.933  -9.803  1.00 51.60           C  
ATOM   3252  CG1 ILE A 421     -11.962  -4.122 -11.255  1.00 51.10           C  
ATOM   3253  CG2 ILE A 421     -11.103  -2.488  -9.592  1.00 46.32           C  
ATOM   3254  CD1 ILE A 421     -13.175  -3.278 -11.633  1.00 49.66           C  
ATOM   3255  N   GLY A 422      -9.950  -7.133 -10.301  1.00 60.04           N  
ATOM   3256  CA  GLY A 422     -10.196  -8.558 -10.393  1.00 62.87           C  
ATOM   3257  C   GLY A 422     -11.227  -8.976 -11.412  1.00 63.27           C  
ATOM   3258  O   GLY A 422     -11.745 -10.094 -11.326  1.00 69.35           O  
ATOM   3259  N   LEU A 423     -11.551  -8.112 -12.373  1.00 57.30           N  
ATOM   3260  CA  LEU A 423     -12.463  -8.456 -13.455  1.00 57.05           C  
ATOM   3261  C   LEU A 423     -11.742  -8.881 -14.724  1.00 65.37           C  
ATOM   3262  O   LEU A 423     -12.332  -9.581 -15.553  1.00 65.33           O  
ATOM   3263  CB  LEU A 423     -13.371  -7.267 -13.784  1.00 55.06           C  
ATOM   3264  CG  LEU A 423     -14.511  -6.961 -12.818  1.00 54.37           C  
ATOM   3265  CD1 LEU A 423     -15.294  -5.770 -13.330  1.00 52.80           C  
ATOM   3266  CD2 LEU A 423     -15.411  -8.169 -12.646  1.00 57.67           C  
ATOM   3267  N   LEU A 424     -10.495  -8.462 -14.898  1.00 69.34           N  
ATOM   3268  CA  LEU A 424      -9.688  -8.828 -16.049  1.00 67.78           C  
ATOM   3269  C   LEU A 424      -8.497  -9.635 -15.554  1.00 74.62           C  
ATOM   3270  O   LEU A 424      -7.879  -9.287 -14.542  1.00 67.58           O  
ATOM   3271  CB  LEU A 424      -9.232  -7.576 -16.807  1.00 62.21           C  
ATOM   3272  CG  LEU A 424      -8.740  -7.738 -18.242  1.00 62.19           C  
ATOM   3273  CD1 LEU A 424      -9.842  -8.329 -19.099  1.00 62.28           C  
ATOM   3274  CD2 LEU A 424      -8.303  -6.395 -18.792  1.00 60.99           C  
ATOM   3275  N   SER A 425      -8.194 -10.726 -16.249  1.00 78.95           N  
ATOM   3276  CA  SER A 425      -7.162 -11.632 -15.768  1.00 87.42           C  
ATOM   3277  C   SER A 425      -5.790 -10.967 -15.851  1.00 82.73           C  
ATOM   3278  O   SER A 425      -5.516 -10.220 -16.796  1.00 83.19           O  
ATOM   3279  CB  SER A 425      -7.159 -12.929 -16.575  1.00 90.62           C  
ATOM   3280  OG  SER A 425      -7.238 -12.665 -17.963  1.00 96.65           O  
ATOM   3281  N   PRO A 426      -4.914 -11.202 -14.872  1.00 81.01           N  
ATOM   3282  CA  PRO A 426      -3.523 -10.742 -15.007  1.00 85.60           C  
ATOM   3283  C   PRO A 426      -2.806 -11.351 -16.199  1.00 96.64           C  
ATOM   3284  O   PRO A 426      -1.826 -10.768 -16.679  1.00 95.08           O  
ATOM   3285  CB  PRO A 426      -2.877 -11.178 -13.685  1.00 90.76           C  
ATOM   3286  CG  PRO A 426      -4.013 -11.307 -12.731  1.00 82.12           C  
ATOM   3287  CD  PRO A 426      -5.178 -11.784 -13.545  1.00 87.30           C  
ATOM   3288  N   ASP A 427      -3.258 -12.507 -16.686  1.00103.31           N  
ATOM   3289  CA  ASP A 427      -2.694 -13.152 -17.864  1.00104.01           C  
ATOM   3290  C   ASP A 427      -3.226 -12.575 -19.172  1.00101.43           C  
ATOM   3291  O   ASP A 427      -3.107 -13.227 -20.217  1.00 97.13           O  
ATOM   3292  CB  ASP A 427      -2.954 -14.659 -17.812  1.00107.21           C  
ATOM   3293  CG  ASP A 427      -2.255 -15.328 -16.645  1.00110.55           C  
ATOM   3294  OD1 ASP A 427      -1.554 -14.622 -15.891  1.00103.44           O  
ATOM   3295  OD2 ASP A 427      -2.410 -16.556 -16.480  1.00108.77           O  
ATOM   3296  N   PHE A 428      -3.816 -11.382 -19.132  1.00102.99           N  
ATOM   3297  CA  PHE A 428      -4.235 -10.643 -20.317  1.00 96.68           C  
ATOM   3298  C   PHE A 428      -3.329  -9.428 -20.453  1.00 99.65           C  
ATOM   3299  O   PHE A 428      -3.313  -8.563 -19.570  1.00 94.97           O  
ATOM   3300  CB  PHE A 428      -5.702 -10.215 -20.208  1.00 90.77           C  
ATOM   3301  CG  PHE A 428      -6.239  -9.516 -21.439  1.00 89.02           C  
ATOM   3302  CD1 PHE A 428      -5.984  -8.171 -21.668  1.00 89.56           C  
ATOM   3303  CD2 PHE A 428      -7.032 -10.202 -22.347  1.00 95.88           C  
ATOM   3304  CE1 PHE A 428      -6.487  -7.532 -22.792  1.00 91.47           C  
ATOM   3305  CE2 PHE A 428      -7.541  -9.568 -23.470  1.00 93.81           C  
ATOM   3306  CZ  PHE A 428      -7.268  -8.232 -23.693  1.00 88.42           C  
ATOM   3307  N   GLN A 429      -2.581  -9.363 -21.551  1.00 93.32           N  
ATOM   3308  CA  GLN A 429      -1.670  -8.259 -21.812  1.00 95.66           C  
ATOM   3309  C   GLN A 429      -2.082  -7.546 -23.092  1.00 89.98           C  
ATOM   3310  O   GLN A 429      -2.458  -8.185 -24.080  1.00 82.69           O  
ATOM   3311  CB  GLN A 429      -0.221  -8.750 -21.918  1.00 91.41           C  
ATOM   3312  CG  GLN A 429       0.836  -7.661 -21.744  1.00 92.90           C  
ATOM   3313  CD  GLN A 429       0.892  -7.104 -20.329  1.00100.91           C  
ATOM   3314  OE1 GLN A 429       0.458  -5.980 -20.072  1.00 90.18           O  
ATOM   3315  NE2 GLN A 429       1.422  -7.895 -19.402  1.00 95.05           N  
ATOM   3316  N   GLU A 430      -2.013  -6.218 -23.067  1.00 83.77           N  
ATOM   3317  CA  GLU A 430      -2.396  -5.426 -24.226  1.00 81.34           C  
ATOM   3318  C   GLU A 430      -1.351  -5.542 -25.332  1.00 82.43           C  
ATOM   3319  O   GLU A 430      -0.150  -5.647 -25.068  1.00 87.81           O  
ATOM   3320  CB  GLU A 430      -2.569  -3.959 -23.829  1.00 85.54           C  
ATOM   3321  CG  GLU A 430      -3.474  -3.718 -22.623  1.00 81.54           C  
ATOM   3322  CD  GLU A 430      -2.703  -3.616 -21.318  1.00 84.97           C  
ATOM   3323  OE1 GLU A 430      -1.724  -2.842 -21.262  1.00 89.01           O  
ATOM   3324  OE2 GLU A 430      -3.087  -4.295 -20.342  1.00 84.37           O  
ATOM   3325  N   ASP A 431      -1.818  -5.530 -26.581  1.00 74.69           N  
ATOM   3326  CA  ASP A 431      -0.952  -5.388 -27.744  1.00 75.03           C  
ATOM   3327  C   ASP A 431      -1.493  -4.256 -28.607  1.00 72.95           C  
ATOM   3328  O   ASP A 431      -2.654  -3.858 -28.479  1.00 72.17           O  
ATOM   3329  CB  ASP A 431      -0.845  -6.693 -28.559  1.00 78.23           C  
ATOM   3330  CG  ASP A 431      -2.200  -7.276 -28.929  1.00 79.74           C  
ATOM   3331  OD1 ASP A 431      -2.915  -6.667 -29.752  1.00 85.63           O  
ATOM   3332  OD2 ASP A 431      -2.550  -8.353 -28.401  1.00 84.50           O  
ATOM   3333  N   ASN A 432      -0.642  -3.730 -29.493  1.00 59.24           N  
ATOM   3334  CA  ASN A 432      -1.059  -2.555 -30.254  1.00 59.15           C  
ATOM   3335  C   ASN A 432      -2.212  -2.830 -31.214  1.00 59.23           C  
ATOM   3336  O   ASN A 432      -2.802  -1.873 -31.725  1.00 58.93           O  
ATOM   3337  CB  ASN A 432       0.126  -1.928 -31.008  1.00 65.97           C  
ATOM   3338  CG  ASN A 432       0.999  -2.944 -31.742  1.00 78.20           C  
ATOM   3339  OD1 ASN A 432       0.930  -4.148 -31.499  1.00 72.23           O  
ATOM   3340  ND2 ASN A 432       1.844  -2.434 -32.645  1.00 81.21           N  
ATOM   3341  N   GLU A 433      -2.574  -4.092 -31.447  1.00 54.54           N  
ATOM   3342  CA  GLU A 433      -3.743  -4.359 -32.277  1.00 53.19           C  
ATOM   3343  C   GLU A 433      -5.041  -4.111 -31.515  1.00 55.07           C  
ATOM   3344  O   GLU A 433      -5.938  -3.426 -32.019  1.00 56.73           O  
ATOM   3345  CB  GLU A 433      -3.687  -5.783 -32.832  1.00 55.48           C  
ATOM   3346  CG  GLU A 433      -2.335  -6.137 -33.432  1.00 60.27           C  
ATOM   3347  CD  GLU A 433      -2.419  -7.246 -34.464  1.00 71.47           C  
ATOM   3348  OE1 GLU A 433      -3.387  -8.035 -34.417  1.00 73.28           O  
ATOM   3349  OE2 GLU A 433      -1.522  -7.314 -35.334  1.00 74.61           O  
ATOM   3350  N   THR A 434      -5.164  -4.648 -30.297  1.00 52.27           N  
ATOM   3351  CA  THR A 434      -6.324  -4.307 -29.477  1.00 57.09           C  
ATOM   3352  C   THR A 434      -6.316  -2.832 -29.094  1.00 48.55           C  
ATOM   3353  O   THR A 434      -7.383  -2.229 -28.932  1.00 48.94           O  
ATOM   3354  CB  THR A 434      -6.380  -5.176 -28.218  1.00 56.69           C  
ATOM   3355  OG1 THR A 434      -5.147  -5.072 -27.498  1.00 57.97           O  
ATOM   3356  CG2 THR A 434      -6.639  -6.632 -28.582  1.00 52.99           C  
ATOM   3357  N   GLU A 435      -5.129  -2.240 -28.949  1.00 48.68           N  
ATOM   3358  CA  GLU A 435      -5.030  -0.802 -28.722  1.00 47.87           C  
ATOM   3359  C   GLU A 435      -5.650  -0.023 -29.879  1.00 49.90           C  
ATOM   3360  O   GLU A 435      -6.409   0.930 -29.668  1.00 46.98           O  
ATOM   3361  CB  GLU A 435      -3.563  -0.419 -28.525  1.00 51.97           C  
ATOM   3362  CG  GLU A 435      -3.310   1.052 -28.261  1.00 63.81           C  
ATOM   3363  CD  GLU A 435      -1.834   1.414 -28.344  1.00 83.38           C  
ATOM   3364  OE1 GLU A 435      -1.217   1.151 -29.401  1.00 75.93           O  
ATOM   3365  OE2 GLU A 435      -1.295   1.954 -27.350  1.00 73.94           O  
ATOM   3366  N   ILE A 436      -5.346  -0.427 -31.115  1.00 49.08           N  
ATOM   3367  CA  ILE A 436      -5.914   0.243 -32.282  1.00 41.29           C  
ATOM   3368  C   ILE A 436      -7.412  -0.030 -32.397  1.00 42.30           C  
ATOM   3369  O   ILE A 436      -8.192   0.875 -32.719  1.00 40.35           O  
ATOM   3370  CB  ILE A 436      -5.152  -0.177 -33.552  1.00 42.13           C  
ATOM   3371  CG1 ILE A 436      -3.770   0.481 -33.579  1.00 40.24           C  
ATOM   3372  CG2 ILE A 436      -5.954   0.149 -34.804  1.00 45.41           C  
ATOM   3373  CD1 ILE A 436      -3.825   1.993 -33.595  1.00 39.31           C  
ATOM   3374  N   ASN A 437      -7.839  -1.273 -32.144  1.00 39.51           N  
ATOM   3375  CA  ASN A 437      -9.268  -1.579 -32.164  1.00 38.74           C  
ATOM   3376  C   ASN A 437     -10.037  -0.677 -31.208  1.00 43.95           C  
ATOM   3377  O   ASN A 437     -11.116  -0.177 -31.544  1.00 45.91           O  
ATOM   3378  CB  ASN A 437      -9.513  -3.048 -31.801  1.00 40.10           C  
ATOM   3379  CG  ASN A 437      -9.272  -3.998 -32.965  1.00 41.73           C  
ATOM   3380  OD1 ASN A 437      -9.245  -3.589 -34.123  1.00 42.63           O  
ATOM   3381  ND2 ASN A 437      -9.117  -5.280 -32.655  1.00 53.66           N  
ATOM   3382  N   PHE A 438      -9.491  -0.452 -30.014  1.00 41.16           N  
ATOM   3383  CA  PHE A 438     -10.170   0.382 -29.030  1.00 40.96           C  
ATOM   3384  C   PHE A 438     -10.285   1.821 -29.524  1.00 45.61           C  
ATOM   3385  O   PHE A 438     -11.376   2.402 -29.541  1.00 38.62           O  
ATOM   3386  CB  PHE A 438      -9.420   0.318 -27.697  1.00 42.85           C  
ATOM   3387  CG  PHE A 438      -9.973   1.235 -26.651  1.00 41.75           C  
ATOM   3388  CD1 PHE A 438     -11.088   0.864 -25.926  1.00 40.48           C  
ATOM   3389  CD2 PHE A 438      -9.392   2.465 -26.396  1.00 41.95           C  
ATOM   3390  CE1 PHE A 438     -11.611   1.693 -24.964  1.00 40.23           C  
ATOM   3391  CE2 PHE A 438      -9.914   3.301 -25.434  1.00 39.59           C  
ATOM   3392  CZ  PHE A 438     -11.026   2.914 -24.717  1.00 39.25           C  
ATOM   3393  N   LEU A 439      -9.161   2.407 -29.950  1.00 43.93           N  
ATOM   3394  CA  LEU A 439      -9.163   3.807 -30.370  1.00 37.66           C  
ATOM   3395  C   LEU A 439     -10.092   4.034 -31.560  1.00 40.54           C  
ATOM   3396  O   LEU A 439     -10.822   5.030 -31.604  1.00 41.37           O  
ATOM   3397  CB  LEU A 439      -7.735   4.261 -30.685  1.00 38.99           C  
ATOM   3398  CG  LEU A 439      -6.815   4.362 -29.468  1.00 36.95           C  
ATOM   3399  CD1 LEU A 439      -5.542   5.095 -29.824  1.00 37.93           C  
ATOM   3400  CD2 LEU A 439      -7.534   5.085 -28.348  1.00 34.32           C  
ATOM   3401  N   LEU A 440     -10.089   3.114 -32.527  1.00 38.70           N  
ATOM   3402  CA  LEU A 440     -11.015   3.217 -33.653  1.00 36.40           C  
ATOM   3403  C   LEU A 440     -12.463   3.226 -33.171  1.00 36.78           C  
ATOM   3404  O   LEU A 440     -13.263   4.068 -33.592  1.00 41.50           O  
ATOM   3405  CB  LEU A 440     -10.771   2.066 -34.636  1.00 37.20           C  
ATOM   3406  CG  LEU A 440     -11.481   2.040 -35.995  1.00 36.45           C  
ATOM   3407  CD1 LEU A 440     -12.842   1.362 -35.897  1.00 43.05           C  
ATOM   3408  CD2 LEU A 440     -11.613   3.431 -36.598  1.00 33.88           C  
ATOM   3409  N   LYS A 441     -12.817   2.290 -32.284  1.00 41.64           N  
ATOM   3410  CA  LYS A 441     -14.166   2.273 -31.726  1.00 37.09           C  
ATOM   3411  C   LYS A 441     -14.478   3.573 -30.995  1.00 35.79           C  
ATOM   3412  O   LYS A 441     -15.578   4.123 -31.135  1.00 37.66           O  
ATOM   3413  CB  LYS A 441     -14.333   1.077 -30.788  1.00 39.85           C  
ATOM   3414  CG  LYS A 441     -15.570   1.155 -29.908  1.00 46.64           C  
ATOM   3415  CD  LYS A 441     -16.803   0.583 -30.588  1.00 46.79           C  
ATOM   3416  CE  LYS A 441     -17.454  -0.492 -29.720  1.00 55.15           C  
ATOM   3417  NZ  LYS A 441     -18.743  -0.988 -30.287  1.00 58.14           N  
ATOM   3418  N   GLN A 442     -13.525   4.078 -30.210  1.00 38.09           N  
ATOM   3419  CA  GLN A 442     -13.706   5.370 -29.557  1.00 35.61           C  
ATOM   3420  C   GLN A 442     -13.880   6.483 -30.581  1.00 38.98           C  
ATOM   3421  O   GLN A 442     -14.814   7.287 -30.487  1.00 35.09           O  
ATOM   3422  CB  GLN A 442     -12.520   5.666 -28.640  1.00 32.91           C  
ATOM   3423  CG  GLN A 442     -12.444   4.764 -27.428  1.00 35.74           C  
ATOM   3424  CD  GLN A 442     -13.486   5.132 -26.385  1.00 36.38           C  
ATOM   3425  OE1 GLN A 442     -14.613   4.633 -26.411  1.00 35.83           O  
ATOM   3426  NE2 GLN A 442     -13.120   6.021 -25.468  1.00 32.42           N  
ATOM   3427  N   ALA A 443     -12.984   6.541 -31.572  1.00 37.50           N  
ATOM   3428  CA  ALA A 443     -13.046   7.596 -32.580  1.00 31.50           C  
ATOM   3429  C   ALA A 443     -14.377   7.586 -33.317  1.00 33.68           C  
ATOM   3430  O   ALA A 443     -14.934   8.649 -33.615  1.00 34.34           O  
ATOM   3431  CB  ALA A 443     -11.889   7.452 -33.569  1.00 30.74           C  
ATOM   3432  N   LEU A 444     -14.901   6.396 -33.626  1.00 33.72           N  
ATOM   3433  CA  LEU A 444     -16.193   6.312 -34.301  1.00 34.58           C  
ATOM   3434  C   LEU A 444     -17.280   7.044 -33.525  1.00 37.99           C  
ATOM   3435  O   LEU A 444     -18.170   7.655 -34.129  1.00 36.43           O  
ATOM   3436  CB  LEU A 444     -16.593   4.852 -34.511  1.00 32.03           C  
ATOM   3437  CG  LEU A 444     -15.805   3.991 -35.499  1.00 36.15           C  
ATOM   3438  CD1 LEU A 444     -16.367   2.582 -35.487  1.00 33.27           C  
ATOM   3439  CD2 LEU A 444     -15.840   4.576 -36.901  1.00 31.96           C  
ATOM   3440  N   THR A 445     -17.225   7.002 -32.195  1.00 31.10           N  
ATOM   3441  CA  THR A 445     -18.187   7.718 -31.368  1.00 30.20           C  
ATOM   3442  C   THR A 445     -17.761   9.165 -31.133  1.00 33.40           C  
ATOM   3443  O   THR A 445     -18.519  10.096 -31.424  1.00 34.89           O  
ATOM   3444  CB  THR A 445     -18.364   7.002 -30.026  1.00 33.79           C  
ATOM   3445  OG1 THR A 445     -18.760   5.644 -30.248  1.00 33.37           O  
ATOM   3446  CG2 THR A 445     -19.420   7.708 -29.185  1.00 29.77           C  
ATOM   3447  N   ILE A 446     -16.543   9.365 -30.629  1.00 32.00           N  
ATOM   3448  CA  ILE A 446     -16.126  10.683 -30.163  1.00 30.25           C  
ATOM   3449  C   ILE A 446     -15.776  11.597 -31.335  1.00 31.94           C  
ATOM   3450  O   ILE A 446     -16.297  12.713 -31.446  1.00 34.58           O  
ATOM   3451  CB  ILE A 446     -14.950  10.543 -29.176  1.00 38.17           C  
ATOM   3452  CG1 ILE A 446     -15.354   9.691 -27.968  1.00 34.99           C  
ATOM   3453  CG2 ILE A 446     -14.471  11.910 -28.720  1.00 31.09           C  
ATOM   3454  CD1 ILE A 446     -14.207   9.386 -27.015  1.00 29.93           C  
ATOM   3455  N   VAL A 447     -14.880  11.152 -32.217  1.00 28.88           N  
ATOM   3456  CA  VAL A 447     -14.452  12.007 -33.322  1.00 28.85           C  
ATOM   3457  C   VAL A 447     -15.566  12.155 -34.352  1.00 30.50           C  
ATOM   3458  O   VAL A 447     -15.810  13.252 -34.869  1.00 35.11           O  
ATOM   3459  CB  VAL A 447     -13.163  11.455 -33.958  1.00 28.97           C  
ATOM   3460  CG1 VAL A 447     -12.728  12.324 -35.127  1.00 28.46           C  
ATOM   3461  CG2 VAL A 447     -12.057  11.364 -32.918  1.00 32.02           C  
ATOM   3462  N   GLY A 448     -16.266  11.061 -34.659  1.00 27.77           N  
ATOM   3463  CA  GLY A 448     -17.278  11.109 -35.699  1.00 27.82           C  
ATOM   3464  C   GLY A 448     -18.385  12.107 -35.428  1.00 34.79           C  
ATOM   3465  O   GLY A 448     -18.936  12.697 -36.362  1.00 41.30           O  
ATOM   3466  N   THR A 449     -18.720  12.322 -34.157  1.00 34.41           N  
ATOM   3467  CA  THR A 449     -19.809  13.232 -33.830  1.00 31.89           C  
ATOM   3468  C   THR A 449     -19.417  14.700 -33.961  1.00 33.58           C  
ATOM   3469  O   THR A 449     -20.305  15.556 -34.039  1.00 29.32           O  
ATOM   3470  CB  THR A 449     -20.321  12.954 -32.413  1.00 33.57           C  
ATOM   3471  OG1 THR A 449     -21.612  13.551 -32.242  1.00 32.15           O  
ATOM   3472  CG2 THR A 449     -19.365  13.513 -31.376  1.00 26.06           C  
ATOM   3473  N   LEU A 450     -18.112  15.013 -34.004  1.00 33.96           N  
ATOM   3474  CA  LEU A 450     -17.696  16.415 -33.965  1.00 26.63           C  
ATOM   3475  C   LEU A 450     -18.081  17.178 -35.227  1.00 28.33           C  
ATOM   3476  O   LEU A 450     -18.702  18.249 -35.102  1.00 29.15           O  
ATOM   3477  CB  LEU A 450     -16.195  16.510 -33.666  1.00 30.18           C  
ATOM   3478  CG  LEU A 450     -15.778  16.002 -32.287  1.00 28.97           C  
ATOM   3479  CD1 LEU A 450     -14.277  16.071 -32.123  1.00 32.74           C  
ATOM   3480  CD2 LEU A 450     -16.464  16.824 -31.211  1.00 26.01           C  
ATOM   3481  N   PRO A 451     -17.763  16.720 -36.447  1.00 31.83           N  
ATOM   3482  CA  PRO A 451     -18.274  17.444 -37.623  1.00 31.44           C  
ATOM   3483  C   PRO A 451     -19.789  17.421 -37.717  1.00 30.03           C  
ATOM   3484  O   PRO A 451     -20.389  18.401 -38.174  1.00 32.52           O  
ATOM   3485  CB  PRO A 451     -17.616  16.712 -38.802  1.00 28.71           C  
ATOM   3486  CG  PRO A 451     -16.429  16.049 -38.228  1.00 28.88           C  
ATOM   3487  CD  PRO A 451     -16.847  15.637 -36.848  1.00 29.85           C  
ATOM   3488  N   PHE A 452     -20.427  16.325 -37.296  1.00 28.94           N  
ATOM   3489  CA  PHE A 452     -21.885  16.304 -37.235  1.00 28.38           C  
ATOM   3490  C   PHE A 452     -22.408  17.389 -36.305  1.00 33.01           C  
ATOM   3491  O   PHE A 452     -23.395  18.065 -36.621  1.00 33.87           O  
ATOM   3492  CB  PHE A 452     -22.391  14.931 -36.784  1.00 30.19           C  
ATOM   3493  CG  PHE A 452     -23.889  14.869 -36.596  1.00 30.23           C  
ATOM   3494  CD1 PHE A 452     -24.476  15.239 -35.392  1.00 30.94           C  
ATOM   3495  CD2 PHE A 452     -24.713  14.459 -37.632  1.00 30.16           C  
ATOM   3496  CE1 PHE A 452     -25.853  15.195 -35.221  1.00 27.57           C  
ATOM   3497  CE2 PHE A 452     -26.092  14.408 -37.467  1.00 38.73           C  
ATOM   3498  CZ  PHE A 452     -26.661  14.777 -36.259  1.00 36.06           C  
ATOM   3499  N   THR A 453     -21.764  17.567 -35.151  1.00 33.54           N  
ATOM   3500  CA  THR A 453     -22.247  18.537 -34.173  1.00 35.39           C  
ATOM   3501  C   THR A 453     -21.944  19.969 -34.601  1.00 33.24           C  
ATOM   3502  O   THR A 453     -22.806  20.848 -34.484  1.00 31.41           O  
ATOM   3503  CB  THR A 453     -21.638  18.244 -32.801  1.00 27.96           C  
ATOM   3504  OG1 THR A 453     -22.082  16.957 -32.349  1.00 29.85           O  
ATOM   3505  CG2 THR A 453     -22.046  19.303 -31.792  1.00 28.93           C  
ATOM   3506  N   TYR A 454     -20.735  20.224 -35.106  1.00 32.17           N  
ATOM   3507  CA  TYR A 454     -20.387  21.577 -35.525  1.00 27.55           C  
ATOM   3508  C   TYR A 454     -21.256  22.022 -36.695  1.00 35.31           C  
ATOM   3509  O   TYR A 454     -21.792  23.137 -36.699  1.00 33.55           O  
ATOM   3510  CB  TYR A 454     -18.900  21.650 -35.881  1.00 27.74           C  
ATOM   3511  CG  TYR A 454     -18.521  22.858 -36.710  1.00 32.73           C  
ATOM   3512  CD1 TYR A 454     -18.741  24.143 -36.235  1.00 31.47           C  
ATOM   3513  CD2 TYR A 454     -17.933  22.714 -37.964  1.00 33.68           C  
ATOM   3514  CE1 TYR A 454     -18.397  25.250 -36.984  1.00 37.02           C  
ATOM   3515  CE2 TYR A 454     -17.583  23.819 -38.724  1.00 31.85           C  
ATOM   3516  CZ  TYR A 454     -17.818  25.084 -38.227  1.00 39.15           C  
ATOM   3517  OH  TYR A 454     -17.476  26.194 -38.968  1.00 35.46           O  
ATOM   3518  N   MET A 455     -21.436  21.145 -37.687  1.00 39.64           N  
ATOM   3519  CA  MET A 455     -22.201  21.517 -38.872  1.00 33.34           C  
ATOM   3520  C   MET A 455     -23.684  21.697 -38.561  1.00 33.92           C  
ATOM   3521  O   MET A 455     -24.347  22.525 -39.196  1.00 35.46           O  
ATOM   3522  CB  MET A 455     -21.990  20.476 -39.974  1.00 30.09           C  
ATOM   3523  CG  MET A 455     -22.845  20.681 -41.211  1.00 30.85           C  
ATOM   3524  SD  MET A 455     -24.327  19.664 -41.177  1.00 40.42           S  
ATOM   3525  CE  MET A 455     -25.428  20.689 -42.143  1.00 33.27           C  
ATOM   3526  N   LEU A 456     -24.222  20.958 -37.586  1.00 32.48           N  
ATOM   3527  CA  LEU A 456     -25.625  21.155 -37.229  1.00 33.78           C  
ATOM   3528  C   LEU A 456     -25.837  22.503 -36.558  1.00 38.92           C  
ATOM   3529  O   LEU A 456     -26.801  23.211 -36.870  1.00 41.68           O  
ATOM   3530  CB  LEU A 456     -26.121  20.033 -36.318  1.00 33.57           C  
ATOM   3531  CG  LEU A 456     -27.627  20.081 -36.012  1.00 33.79           C  
ATOM   3532  CD1 LEU A 456     -28.179  18.673 -35.919  1.00 31.47           C  
ATOM   3533  CD2 LEU A 456     -27.962  20.859 -34.732  1.00 30.51           C  
ATOM   3534  N   GLU A 457     -24.961  22.869 -35.622  1.00 34.56           N  
ATOM   3535  CA  GLU A 457     -25.142  24.134 -34.920  1.00 34.96           C  
ATOM   3536  C   GLU A 457     -24.827  25.319 -35.821  1.00 38.79           C  
ATOM   3537  O   GLU A 457     -25.482  26.363 -35.724  1.00 45.05           O  
ATOM   3538  CB  GLU A 457     -24.274  24.178 -33.663  1.00 33.92           C  
ATOM   3539  CG  GLU A 457     -24.767  25.165 -32.614  1.00 43.70           C  
ATOM   3540  CD  GLU A 457     -25.929  24.626 -31.796  1.00 41.72           C  
ATOM   3541  OE1 GLU A 457     -26.895  24.097 -32.390  1.00 36.32           O  
ATOM   3542  OE2 GLU A 457     -25.873  24.729 -30.553  1.00 39.19           O  
ATOM   3543  N   LYS A 458     -23.829  25.177 -36.699  1.00 37.48           N  
ATOM   3544  CA  LYS A 458     -23.522  26.250 -37.639  1.00 41.60           C  
ATOM   3545  C   LYS A 458     -24.728  26.563 -38.512  1.00 42.32           C  
ATOM   3546  O   LYS A 458     -25.034  27.734 -38.766  1.00 43.16           O  
ATOM   3547  CB  LYS A 458     -22.317  25.877 -38.505  1.00 38.87           C  
ATOM   3548  CG  LYS A 458     -21.449  27.074 -38.867  1.00 41.78           C  
ATOM   3549  CD  LYS A 458     -20.683  26.896 -40.167  1.00 47.58           C  
ATOM   3550  CE  LYS A 458     -19.750  28.081 -40.371  1.00 57.21           C  
ATOM   3551  NZ  LYS A 458     -20.455  29.366 -40.077  1.00 59.75           N  
ATOM   3552  N   TRP A 459     -25.435  25.525 -38.965  1.00 40.50           N  
ATOM   3553  CA  TRP A 459     -26.636  25.739 -39.764  1.00 36.87           C  
ATOM   3554  C   TRP A 459     -27.702  26.476 -38.966  1.00 42.51           C  
ATOM   3555  O   TRP A 459     -28.365  27.380 -39.489  1.00 41.69           O  
ATOM   3556  CB  TRP A 459     -27.167  24.398 -40.271  1.00 36.00           C  
ATOM   3557  CG  TRP A 459     -28.397  24.509 -41.116  1.00 38.27           C  
ATOM   3558  CD1 TRP A 459     -28.447  24.672 -42.470  1.00 40.16           C  
ATOM   3559  CD2 TRP A 459     -29.755  24.451 -40.667  1.00 37.91           C  
ATOM   3560  NE1 TRP A 459     -29.754  24.726 -42.891  1.00 36.26           N  
ATOM   3561  CE2 TRP A 459     -30.577  24.592 -41.803  1.00 38.13           C  
ATOM   3562  CE3 TRP A 459     -30.357  24.298 -39.414  1.00 35.75           C  
ATOM   3563  CZ2 TRP A 459     -31.969  24.583 -41.724  1.00 36.47           C  
ATOM   3564  CZ3 TRP A 459     -31.739  24.289 -39.338  1.00 34.98           C  
ATOM   3565  CH2 TRP A 459     -32.529  24.433 -40.485  1.00 35.20           C  
ATOM   3566  N   ARG A 460     -27.875  26.118 -37.692  1.00 44.28           N  
ATOM   3567  CA  ARG A 460     -28.874  26.800 -36.876  1.00 38.97           C  
ATOM   3568  C   ARG A 460     -28.437  28.222 -36.551  1.00 40.07           C  
ATOM   3569  O   ARG A 460     -29.257  29.148 -36.577  1.00 41.60           O  
ATOM   3570  CB  ARG A 460     -29.148  26.005 -35.599  1.00 33.84           C  
ATOM   3571  CG  ARG A 460     -29.890  24.697 -35.840  1.00 34.98           C  
ATOM   3572  CD  ARG A 460     -30.686  24.267 -34.618  1.00 34.08           C  
ATOM   3573  NE  ARG A 460     -29.822  23.934 -33.491  1.00 32.78           N  
ATOM   3574  CZ  ARG A 460     -30.232  23.328 -32.385  1.00 32.77           C  
ATOM   3575  NH1 ARG A 460     -31.488  22.939 -32.235  1.00 37.60           N  
ATOM   3576  NH2 ARG A 460     -29.361  23.108 -31.404  1.00 30.77           N  
ATOM   3577  N   TRP A 461     -27.148  28.416 -36.255  1.00 38.97           N  
ATOM   3578  CA  TRP A 461     -26.625  29.764 -36.052  1.00 39.37           C  
ATOM   3579  C   TRP A 461     -26.877  30.647 -37.266  1.00 45.53           C  
ATOM   3580  O   TRP A 461     -27.231  31.823 -37.123  1.00 45.50           O  
ATOM   3581  CB  TRP A 461     -25.130  29.715 -35.745  1.00 38.35           C  
ATOM   3582  CG  TRP A 461     -24.792  29.219 -34.380  1.00 37.73           C  
ATOM   3583  CD1 TRP A 461     -25.643  29.067 -33.322  1.00 40.60           C  
ATOM   3584  CD2 TRP A 461     -23.501  28.811 -33.920  1.00 38.81           C  
ATOM   3585  NE1 TRP A 461     -24.958  28.585 -32.231  1.00 34.50           N  
ATOM   3586  CE2 TRP A 461     -23.641  28.421 -32.573  1.00 38.47           C  
ATOM   3587  CE3 TRP A 461     -22.239  28.737 -34.517  1.00 37.92           C  
ATOM   3588  CZ2 TRP A 461     -22.568  27.961 -31.814  1.00 36.34           C  
ATOM   3589  CZ3 TRP A 461     -21.175  28.282 -33.763  1.00 38.55           C  
ATOM   3590  CH2 TRP A 461     -21.345  27.900 -32.427  1.00 38.24           C  
ATOM   3591  N   MET A 462     -26.695  30.102 -38.471  1.00 42.23           N  
ATOM   3592  CA  MET A 462     -26.903  30.901 -39.673  1.00 42.97           C  
ATOM   3593  C   MET A 462     -28.380  31.134 -39.969  1.00 44.47           C  
ATOM   3594  O   MET A 462     -28.736  32.190 -40.506  1.00 47.12           O  
ATOM   3595  CB  MET A 462     -26.216  30.242 -40.869  1.00 43.31           C  
ATOM   3596  CG  MET A 462     -24.704  30.144 -40.734  1.00 46.34           C  
ATOM   3597  SD  MET A 462     -23.954  29.155 -42.036  1.00 44.10           S  
ATOM   3598  CE  MET A 462     -24.143  30.259 -43.430  1.00 44.38           C  
ATOM   3599  N   VAL A 463     -29.250  30.178 -39.630  1.00 42.51           N  
ATOM   3600  CA  VAL A 463     -30.683  30.380 -39.835  1.00 41.71           C  
ATOM   3601  C   VAL A 463     -31.198  31.483 -38.917  1.00 39.65           C  
ATOM   3602  O   VAL A 463     -31.924  32.387 -39.349  1.00 51.58           O  
ATOM   3603  CB  VAL A 463     -31.449  29.062 -39.621  1.00 36.74           C  
ATOM   3604  CG1 VAL A 463     -32.926  29.332 -39.352  1.00 36.99           C  
ATOM   3605  CG2 VAL A 463     -31.289  28.155 -40.831  1.00 36.61           C  
ATOM   3606  N   PHE A 464     -30.826  31.425 -37.636  1.00 42.22           N  
ATOM   3607  CA  PHE A 464     -31.214  32.476 -36.702  1.00 42.05           C  
ATOM   3608  C   PHE A 464     -30.620  33.825 -37.095  1.00 41.44           C  
ATOM   3609  O   PHE A 464     -31.256  34.866 -36.892  1.00 48.67           O  
ATOM   3610  CB  PHE A 464     -30.788  32.092 -35.284  1.00 46.16           C  
ATOM   3611  CG  PHE A 464     -31.472  30.862 -34.762  1.00 40.04           C  
ATOM   3612  CD1 PHE A 464     -32.826  30.673 -34.977  1.00 41.25           C  
ATOM   3613  CD2 PHE A 464     -30.766  29.890 -34.067  1.00 37.82           C  
ATOM   3614  CE1 PHE A 464     -33.467  29.544 -34.509  1.00 43.71           C  
ATOM   3615  CE2 PHE A 464     -31.402  28.752 -33.593  1.00 38.36           C  
ATOM   3616  CZ  PHE A 464     -32.755  28.581 -33.815  1.00 42.83           C  
ATOM   3617  N   LYS A 465     -29.413  33.831 -37.665  1.00 42.87           N  
ATOM   3618  CA  LYS A 465     -28.798  35.083 -38.089  1.00 43.19           C  
ATOM   3619  C   LYS A 465     -29.474  35.680 -39.317  1.00 46.39           C  
ATOM   3620  O   LYS A 465     -29.279  36.866 -39.600  1.00 47.62           O  
ATOM   3621  CB  LYS A 465     -27.312  34.868 -38.379  1.00 43.60           C  
ATOM   3622  CG  LYS A 465     -26.374  35.725 -37.546  1.00 58.92           C  
ATOM   3623  CD  LYS A 465     -25.065  34.991 -37.268  1.00 64.87           C  
ATOM   3624  CE  LYS A 465     -24.156  35.800 -36.352  1.00 63.39           C  
ATOM   3625  NZ  LYS A 465     -22.993  35.006 -35.867  1.00 54.44           N  
ATOM   3626  N   GLY A 466     -30.252  34.891 -40.053  1.00 48.63           N  
ATOM   3627  CA  GLY A 466     -30.846  35.348 -41.291  1.00 45.25           C  
ATOM   3628  C   GLY A 466     -29.995  35.128 -42.518  1.00 47.15           C  
ATOM   3629  O   GLY A 466     -30.375  35.578 -43.607  1.00 50.26           O  
ATOM   3630  N   GLU A 467     -28.862  34.442 -42.379  1.00 44.90           N  
ATOM   3631  CA  GLU A 467     -27.946  34.216 -43.486  1.00 46.76           C  
ATOM   3632  C   GLU A 467     -28.402  33.103 -44.422  1.00 46.02           C  
ATOM   3633  O   GLU A 467     -27.775  32.905 -45.468  1.00 50.18           O  
ATOM   3634  CB  GLU A 467     -26.554  33.899 -42.938  1.00 45.81           C  
ATOM   3635  CG  GLU A 467     -25.994  34.984 -42.031  1.00 49.12           C  
ATOM   3636  CD  GLU A 467     -24.682  34.586 -41.386  1.00 57.86           C  
ATOM   3637  OE1 GLU A 467     -24.328  33.389 -41.450  1.00 57.34           O  
ATOM   3638  OE2 GLU A 467     -24.011  35.468 -40.807  1.00 60.77           O  
ATOM   3639  N   ILE A 468     -29.459  32.375 -44.076  1.00 47.11           N  
ATOM   3640  CA  ILE A 468     -30.013  31.341 -44.948  1.00 42.46           C  
ATOM   3641  C   ILE A 468     -31.495  31.611 -45.171  1.00 49.30           C  
ATOM   3642  O   ILE A 468     -32.301  31.454 -44.241  1.00 51.50           O  
ATOM   3643  CB  ILE A 468     -29.790  29.931 -44.375  1.00 41.88           C  
ATOM   3644  CG1 ILE A 468     -28.304  29.682 -44.109  1.00 43.45           C  
ATOM   3645  CG2 ILE A 468     -30.362  28.878 -45.307  1.00 38.63           C  
ATOM   3646  CD1 ILE A 468     -28.000  28.306 -43.555  1.00 44.19           C  
ATOM   3647  N   PRO A 469     -31.897  32.019 -46.374  1.00 49.14           N  
ATOM   3648  CA  PRO A 469     -33.322  32.236 -46.643  1.00 47.03           C  
ATOM   3649  C   PRO A 469     -34.114  30.945 -46.493  1.00 50.53           C  
ATOM   3650  O   PRO A 469     -33.570  29.840 -46.540  1.00 46.62           O  
ATOM   3651  CB  PRO A 469     -33.341  32.732 -48.096  1.00 45.83           C  
ATOM   3652  CG  PRO A 469     -31.944  33.182 -48.372  1.00 44.87           C  
ATOM   3653  CD  PRO A 469     -31.068  32.287 -47.560  1.00 45.74           C  
ATOM   3654  N   LYS A 470     -35.426  31.102 -46.304  1.00 51.49           N  
ATOM   3655  CA  LYS A 470     -36.293  29.941 -46.125  1.00 46.46           C  
ATOM   3656  C   LYS A 470     -36.259  29.031 -47.345  1.00 50.49           C  
ATOM   3657  O   LYS A 470     -36.268  27.801 -47.213  1.00 48.96           O  
ATOM   3658  CB  LYS A 470     -37.722  30.401 -45.837  1.00 51.54           C  
ATOM   3659  CG  LYS A 470     -38.021  30.648 -44.366  1.00 52.98           C  
ATOM   3660  CD  LYS A 470     -39.321  31.423 -44.184  1.00 49.62           C  
ATOM   3661  CE  LYS A 470     -40.478  30.780 -44.935  1.00 54.33           C  
ATOM   3662  NZ  LYS A 470     -41.789  31.410 -44.604  1.00 62.99           N  
ATOM   3663  N   ASP A 471     -36.210  29.614 -48.542  1.00 51.66           N  
ATOM   3664  CA  ASP A 471     -36.253  28.815 -49.758  1.00 46.35           C  
ATOM   3665  C   ASP A 471     -34.958  28.060 -50.025  1.00 46.68           C  
ATOM   3666  O   ASP A 471     -34.901  27.297 -50.995  1.00 45.48           O  
ATOM   3667  CB  ASP A 471     -36.596  29.703 -50.954  1.00 47.97           C  
ATOM   3668  CG  ASP A 471     -35.498  30.687 -51.283  1.00 56.18           C  
ATOM   3669  OD1 ASP A 471     -34.716  31.037 -50.377  1.00 53.35           O  
ATOM   3670  OD2 ASP A 471     -35.425  31.123 -52.449  1.00 65.67           O  
ATOM   3671  N   GLN A 472     -33.927  28.242 -49.198  1.00 50.20           N  
ATOM   3672  CA  GLN A 472     -32.661  27.535 -49.353  1.00 54.02           C  
ATOM   3673  C   GLN A 472     -32.243  26.841 -48.061  1.00 47.51           C  
ATOM   3674  O   GLN A 472     -31.052  26.612 -47.831  1.00 46.84           O  
ATOM   3675  CB  GLN A 472     -31.558  28.484 -49.823  1.00 52.33           C  
ATOM   3676  CG  GLN A 472     -31.751  29.035 -51.226  1.00 52.07           C  
ATOM   3677  CD  GLN A 472     -30.780  30.156 -51.542  1.00 65.18           C  
ATOM   3678  OE1 GLN A 472     -29.823  30.385 -50.802  1.00 61.75           O  
ATOM   3679  NE2 GLN A 472     -31.022  30.864 -52.640  1.00 72.67           N  
ATOM   3680  N   TRP A 473     -33.211  26.507 -47.204  1.00 47.43           N  
ATOM   3681  CA  TRP A 473     -32.890  25.834 -45.949  1.00 43.08           C  
ATOM   3682  C   TRP A 473     -32.278  24.466 -46.207  1.00 43.14           C  
ATOM   3683  O   TRP A 473     -31.140  24.193 -45.806  1.00 47.57           O  
ATOM   3684  CB  TRP A 473     -34.137  25.693 -45.075  1.00 41.83           C  
ATOM   3685  CG  TRP A 473     -34.386  26.851 -44.166  1.00 47.00           C  
ATOM   3686  CD1 TRP A 473     -33.770  28.067 -44.191  1.00 47.63           C  
ATOM   3687  CD2 TRP A 473     -35.286  26.880 -43.054  1.00 41.37           C  
ATOM   3688  NE1 TRP A 473     -34.257  28.865 -43.186  1.00 46.45           N  
ATOM   3689  CE2 TRP A 473     -35.186  28.157 -42.470  1.00 40.77           C  
ATOM   3690  CE3 TRP A 473     -36.177  25.953 -42.504  1.00 41.89           C  
ATOM   3691  CZ2 TRP A 473     -35.940  28.530 -41.364  1.00 46.05           C  
ATOM   3692  CZ3 TRP A 473     -36.924  26.326 -41.406  1.00 40.95           C  
ATOM   3693  CH2 TRP A 473     -36.802  27.602 -40.847  1.00 44.06           C  
ATOM   3694  N   MET A 474     -33.026  23.585 -46.875  1.00 43.06           N  
ATOM   3695  CA  MET A 474     -32.530  22.240 -47.130  1.00 42.71           C  
ATOM   3696  C   MET A 474     -31.442  22.212 -48.193  1.00 41.71           C  
ATOM   3697  O   MET A 474     -30.669  21.250 -48.239  1.00 43.70           O  
ATOM   3698  CB  MET A 474     -33.676  21.314 -47.539  1.00 42.99           C  
ATOM   3699  CG  MET A 474     -34.786  21.219 -46.509  1.00 48.28           C  
ATOM   3700  SD  MET A 474     -34.125  20.864 -44.873  1.00 40.08           S  
ATOM   3701  CE  MET A 474     -33.139  19.417 -45.231  1.00 42.34           C  
ATOM   3702  N   LYS A 475     -31.367  23.236 -49.046  1.00 44.23           N  
ATOM   3703  CA  LYS A 475     -30.257  23.329 -49.988  1.00 39.66           C  
ATOM   3704  C   LYS A 475     -28.941  23.550 -49.250  1.00 42.62           C  
ATOM   3705  O   LYS A 475     -27.973  22.807 -49.450  1.00 43.76           O  
ATOM   3706  CB  LYS A 475     -30.508  24.452 -50.999  1.00 40.73           C  
ATOM   3707  CG  LYS A 475     -29.508  24.462 -52.154  1.00 41.84           C  
ATOM   3708  CD  LYS A 475     -29.520  25.765 -52.954  1.00 54.21           C  
ATOM   3709  CE  LYS A 475     -28.533  25.701 -54.121  1.00 59.26           C  
ATOM   3710  NZ  LYS A 475     -28.291  27.035 -54.745  1.00 61.96           N  
ATOM   3711  N   LYS A 476     -28.894  24.557 -48.372  1.00 44.42           N  
ATOM   3712  CA  LYS A 476     -27.683  24.817 -47.598  1.00 42.54           C  
ATOM   3713  C   LYS A 476     -27.388  23.706 -46.599  1.00 42.32           C  
ATOM   3714  O   LYS A 476     -26.220  23.470 -46.270  1.00 42.92           O  
ATOM   3715  CB  LYS A 476     -27.799  26.153 -46.863  1.00 42.62           C  
ATOM   3716  CG  LYS A 476     -26.876  27.243 -47.381  1.00 48.37           C  
ATOM   3717  CD  LYS A 476     -25.428  26.953 -47.020  1.00 57.67           C  
ATOM   3718  CE  LYS A 476     -24.522  28.090 -47.456  1.00 64.92           C  
ATOM   3719  NZ  LYS A 476     -23.115  27.876 -47.023  1.00 62.09           N  
ATOM   3720  N   TRP A 477     -28.423  23.026 -46.097  1.00 40.61           N  
ATOM   3721  CA  TRP A 477     -28.207  21.958 -45.123  1.00 34.33           C  
ATOM   3722  C   TRP A 477     -27.385  20.826 -45.722  1.00 40.18           C  
ATOM   3723  O   TRP A 477     -26.440  20.330 -45.097  1.00 38.44           O  
ATOM   3724  CB  TRP A 477     -29.550  21.444 -44.598  1.00 34.88           C  
ATOM   3725  CG  TRP A 477     -29.452  20.217 -43.727  1.00 36.33           C  
ATOM   3726  CD1 TRP A 477     -29.651  18.922 -44.108  1.00 35.99           C  
ATOM   3727  CD2 TRP A 477     -29.097  20.174 -42.339  1.00 41.12           C  
ATOM   3728  NE1 TRP A 477     -29.467  18.077 -43.038  1.00 41.11           N  
ATOM   3729  CE2 TRP A 477     -29.121  18.822 -41.941  1.00 34.57           C  
ATOM   3730  CE3 TRP A 477     -28.771  21.150 -41.393  1.00 35.69           C  
ATOM   3731  CZ2 TRP A 477     -28.829  18.422 -40.640  1.00 31.19           C  
ATOM   3732  CZ3 TRP A 477     -28.479  20.749 -40.101  1.00 37.15           C  
ATOM   3733  CH2 TRP A 477     -28.512  19.398 -39.737  1.00 32.87           C  
ATOM   3734  N   TRP A 478     -27.714  20.417 -46.945  1.00 35.91           N  
ATOM   3735  CA  TRP A 478     -26.978  19.335 -47.582  1.00 36.16           C  
ATOM   3736  C   TRP A 478     -25.686  19.795 -48.238  1.00 39.94           C  
ATOM   3737  O   TRP A 478     -24.756  18.991 -48.368  1.00 35.43           O  
ATOM   3738  CB  TRP A 478     -27.890  18.617 -48.576  1.00 37.16           C  
ATOM   3739  CG  TRP A 478     -28.849  17.773 -47.826  1.00 34.21           C  
ATOM   3740  CD1 TRP A 478     -30.198  17.940 -47.714  1.00 35.48           C  
ATOM   3741  CD2 TRP A 478     -28.513  16.642 -47.020  1.00 33.99           C  
ATOM   3742  NE1 TRP A 478     -30.725  16.962 -46.900  1.00 35.53           N  
ATOM   3743  CE2 TRP A 478     -29.707  16.155 -46.463  1.00 33.64           C  
ATOM   3744  CE3 TRP A 478     -27.313  15.988 -46.725  1.00 34.00           C  
ATOM   3745  CZ2 TRP A 478     -29.738  15.042 -45.630  1.00 34.96           C  
ATOM   3746  CZ3 TRP A 478     -27.345  14.886 -45.897  1.00 32.60           C  
ATOM   3747  CH2 TRP A 478     -28.550  14.423 -45.361  1.00 37.39           C  
ATOM   3748  N   GLU A 479     -25.593  21.064 -48.633  1.00 36.04           N  
ATOM   3749  CA  GLU A 479     -24.298  21.592 -49.044  1.00 34.84           C  
ATOM   3750  C   GLU A 479     -23.309  21.573 -47.885  1.00 37.89           C  
ATOM   3751  O   GLU A 479     -22.120  21.294 -48.080  1.00 42.04           O  
ATOM   3752  CB  GLU A 479     -24.452  23.006 -49.603  1.00 36.50           C  
ATOM   3753  CG  GLU A 479     -25.095  23.058 -50.974  1.00 57.09           C  
ATOM   3754  CD  GLU A 479     -25.102  24.454 -51.558  1.00 62.65           C  
ATOM   3755  OE1 GLU A 479     -24.512  25.359 -50.930  1.00 59.66           O  
ATOM   3756  OE2 GLU A 479     -25.700  24.641 -52.644  1.00 51.89           O  
ATOM   3757  N   MET A 480     -23.785  21.851 -46.668  1.00 37.94           N  
ATOM   3758  CA  MET A 480     -22.909  21.800 -45.504  1.00 35.40           C  
ATOM   3759  C   MET A 480     -22.653  20.375 -45.033  1.00 35.56           C  
ATOM   3760  O   MET A 480     -21.573  20.095 -44.507  1.00 34.68           O  
ATOM   3761  CB  MET A 480     -23.489  22.634 -44.362  1.00 34.65           C  
ATOM   3762  CG  MET A 480     -23.579  24.114 -44.670  1.00 36.21           C  
ATOM   3763  SD  MET A 480     -24.569  25.018 -43.469  1.00 38.87           S  
ATOM   3764  CE  MET A 480     -23.563  24.827 -41.999  1.00 36.20           C  
ATOM   3765  N   LYS A 481     -23.613  19.464 -45.204  1.00 35.14           N  
ATOM   3766  CA  LYS A 481     -23.346  18.066 -44.886  1.00 33.75           C  
ATOM   3767  C   LYS A 481     -22.247  17.507 -45.781  1.00 36.65           C  
ATOM   3768  O   LYS A 481     -21.294  16.881 -45.301  1.00 39.72           O  
ATOM   3769  CB  LYS A 481     -24.623  17.241 -45.016  1.00 33.81           C  
ATOM   3770  CG  LYS A 481     -25.533  17.322 -43.810  1.00 35.45           C  
ATOM   3771  CD  LYS A 481     -25.058  16.386 -42.715  1.00 32.15           C  
ATOM   3772  CE  LYS A 481     -26.120  16.212 -41.641  1.00 33.16           C  
ATOM   3773  NZ  LYS A 481     -25.691  15.244 -40.593  1.00 35.69           N  
ATOM   3774  N   ARG A 482     -22.358  17.742 -47.090  1.00 33.43           N  
ATOM   3775  CA  ARG A 482     -21.345  17.261 -48.024  1.00 33.44           C  
ATOM   3776  C   ARG A 482     -19.989  17.908 -47.760  1.00 35.14           C  
ATOM   3777  O   ARG A 482     -18.961  17.223 -47.714  1.00 37.82           O  
ATOM   3778  CB  ARG A 482     -21.782  17.530 -49.465  1.00 40.20           C  
ATOM   3779  CG  ARG A 482     -23.011  16.768 -49.938  1.00 35.54           C  
ATOM   3780  CD  ARG A 482     -23.626  17.474 -51.141  1.00 37.40           C  
ATOM   3781  NE  ARG A 482     -24.821  16.813 -51.650  1.00 44.77           N  
ATOM   3782  CZ  ARG A 482     -24.865  16.146 -52.795  1.00 45.21           C  
ATOM   3783  NH1 ARG A 482     -23.783  15.976 -53.538  1.00 37.12           N  
ATOM   3784  NH2 ARG A 482     -26.021  15.629 -53.203  1.00 47.39           N  
ATOM   3785  N   GLU A 483     -19.966  19.230 -47.592  1.00 36.10           N  
ATOM   3786  CA  GLU A 483     -18.696  19.947 -47.510  1.00 35.36           C  
ATOM   3787  C   GLU A 483     -18.011  19.718 -46.169  1.00 35.19           C  
ATOM   3788  O   GLU A 483     -16.809  19.428 -46.115  1.00 34.04           O  
ATOM   3789  CB  GLU A 483     -18.927  21.440 -47.743  1.00 35.19           C  
ATOM   3790  CG  GLU A 483     -17.664  22.287 -47.691  1.00 42.54           C  
ATOM   3791  CD  GLU A 483     -17.966  23.772 -47.641  1.00 61.91           C  
ATOM   3792  OE1 GLU A 483     -18.948  24.197 -48.287  1.00 66.39           O  
ATOM   3793  OE2 GLU A 483     -17.222  24.512 -46.961  1.00 64.23           O  
ATOM   3794  N   ILE A 484     -18.757  19.852 -45.076  1.00 31.64           N  
ATOM   3795  CA  ILE A 484     -18.179  19.786 -43.736  1.00 31.07           C  
ATOM   3796  C   ILE A 484     -18.083  18.350 -43.235  1.00 36.78           C  
ATOM   3797  O   ILE A 484     -17.023  17.906 -42.785  1.00 32.58           O  
ATOM   3798  CB  ILE A 484     -19.000  20.669 -42.769  1.00 30.53           C  
ATOM   3799  CG1 ILE A 484     -18.998  22.128 -43.242  1.00 31.40           C  
ATOM   3800  CG2 ILE A 484     -18.479  20.535 -41.349  1.00 29.74           C  
ATOM   3801  CD1 ILE A 484     -19.864  23.048 -42.418  1.00 31.46           C  
ATOM   3802  N   VAL A 485     -19.181  17.600 -43.306  1.00 30.27           N  
ATOM   3803  CA  VAL A 485     -19.211  16.265 -42.720  1.00 32.30           C  
ATOM   3804  C   VAL A 485     -18.805  15.175 -43.708  1.00 33.89           C  
ATOM   3805  O   VAL A 485     -18.518  14.044 -43.288  1.00 33.72           O  
ATOM   3806  CB  VAL A 485     -20.612  15.982 -42.146  1.00 34.66           C  
ATOM   3807  CG1 VAL A 485     -20.576  14.826 -41.150  1.00 35.62           C  
ATOM   3808  CG2 VAL A 485     -21.172  17.233 -41.491  1.00 29.72           C  
ATOM   3809  N   GLY A 486     -18.741  15.484 -45.001  1.00 33.86           N  
ATOM   3810  CA  GLY A 486     -18.480  14.450 -45.982  1.00 34.16           C  
ATOM   3811  C   GLY A 486     -19.578  13.417 -46.057  1.00 35.47           C  
ATOM   3812  O   GLY A 486     -19.298  12.231 -46.258  1.00 38.76           O  
ATOM   3813  N   VAL A 487     -20.825  13.839 -45.878  1.00 34.91           N  
ATOM   3814  CA  VAL A 487     -21.990  12.967 -45.893  1.00 32.84           C  
ATOM   3815  C   VAL A 487     -22.958  13.498 -46.941  1.00 37.27           C  
ATOM   3816  O   VAL A 487     -23.173  14.710 -47.035  1.00 41.77           O  
ATOM   3817  CB  VAL A 487     -22.650  12.904 -44.498  1.00 34.37           C  
ATOM   3818  CG1 VAL A 487     -23.956  12.141 -44.551  1.00 30.32           C  
ATOM   3819  CG2 VAL A 487     -21.698  12.281 -43.485  1.00 29.79           C  
ATOM   3820  N   VAL A 488     -23.539  12.598 -47.733  1.00 35.96           N  
ATOM   3821  CA  VAL A 488     -24.393  12.986 -48.851  1.00 36.46           C  
ATOM   3822  C   VAL A 488     -25.765  12.342 -48.696  1.00 35.45           C  
ATOM   3823  O   VAL A 488     -25.875  11.165 -48.331  1.00 36.19           O  
ATOM   3824  CB  VAL A 488     -23.754  12.616 -50.209  1.00 35.35           C  
ATOM   3825  CG1 VAL A 488     -23.397  11.132 -50.268  1.00 33.78           C  
ATOM   3826  CG2 VAL A 488     -24.671  13.000 -51.357  1.00 36.68           C  
ATOM   3827  N   GLU A 489     -26.812  13.122 -48.965  1.00 42.12           N  
ATOM   3828  CA  GLU A 489     -28.168  12.603 -48.878  1.00 40.73           C  
ATOM   3829  C   GLU A 489     -28.401  11.564 -49.974  1.00 39.19           C  
ATOM   3830  O   GLU A 489     -27.946  11.740 -51.109  1.00 40.80           O  
ATOM   3831  CB  GLU A 489     -29.195  13.735 -48.996  1.00 38.72           C  
ATOM   3832  CG  GLU A 489     -29.330  14.375 -50.384  1.00 50.88           C  
ATOM   3833  CD  GLU A 489     -28.269  15.423 -50.690  1.00 52.21           C  
ATOM   3834  OE1 GLU A 489     -27.173  15.381 -50.090  1.00 48.35           O  
ATOM   3835  OE2 GLU A 489     -28.542  16.298 -51.541  1.00 56.83           O  
ATOM   3836  N   PRO A 490     -29.081  10.459 -49.663  1.00 35.86           N  
ATOM   3837  CA  PRO A 490     -29.340   9.442 -50.690  1.00 35.30           C  
ATOM   3838  C   PRO A 490     -30.552   9.726 -51.560  1.00 38.58           C  
ATOM   3839  O   PRO A 490     -30.768   9.001 -52.540  1.00 45.87           O  
ATOM   3840  CB  PRO A 490     -29.535   8.167 -49.866  1.00 34.88           C  
ATOM   3841  CG  PRO A 490     -30.083   8.655 -48.571  1.00 38.62           C  
ATOM   3842  CD  PRO A 490     -29.466  10.002 -48.316  1.00 36.39           C  
ATOM   3843  N   VAL A 491     -31.337  10.752 -51.242  1.00 44.80           N  
ATOM   3844  CA  VAL A 491     -32.506  11.150 -52.024  1.00 40.08           C  
ATOM   3845  C   VAL A 491     -32.519  12.675 -52.072  1.00 37.10           C  
ATOM   3846  O   VAL A 491     -32.226  13.320 -51.054  1.00 46.46           O  
ATOM   3847  CB  VAL A 491     -33.803  10.586 -51.415  1.00 42.94           C  
ATOM   3848  CG1 VAL A 491     -35.038  11.211 -52.056  1.00 44.99           C  
ATOM   3849  CG2 VAL A 491     -33.843   9.065 -51.535  1.00 43.99           C  
ATOM   3850  N   PRO A 492     -32.821  13.297 -53.212  1.00 42.96           N  
ATOM   3851  CA  PRO A 492     -32.934  14.760 -53.231  1.00 45.14           C  
ATOM   3852  C   PRO A 492     -34.069  15.228 -52.337  1.00 45.67           C  
ATOM   3853  O   PRO A 492     -35.130  14.604 -52.267  1.00 47.01           O  
ATOM   3854  CB  PRO A 492     -33.212  15.078 -54.705  1.00 38.38           C  
ATOM   3855  CG  PRO A 492     -33.773  13.821 -55.260  1.00 38.94           C  
ATOM   3856  CD  PRO A 492     -33.050  12.719 -54.545  1.00 44.55           C  
ATOM   3857  N   HIS A 493     -33.836  16.338 -51.642  1.00 42.91           N  
ATOM   3858  CA  HIS A 493     -34.802  16.877 -50.693  1.00 40.73           C  
ATOM   3859  C   HIS A 493     -35.029  18.346 -51.012  1.00 45.02           C  
ATOM   3860  O   HIS A 493     -34.078  19.135 -51.015  1.00 47.78           O  
ATOM   3861  CB  HIS A 493     -34.313  16.700 -49.252  1.00 36.84           C  
ATOM   3862  CG  HIS A 493     -34.499  15.313 -48.719  1.00 37.93           C  
ATOM   3863  ND1 HIS A 493     -34.200  14.970 -47.418  1.00 35.48           N  
ATOM   3864  CD2 HIS A 493     -34.951  14.181 -49.311  1.00 40.46           C  
ATOM   3865  CE1 HIS A 493     -34.464  13.689 -47.231  1.00 38.25           C  
ATOM   3866  NE2 HIS A 493     -34.919  13.187 -48.365  1.00 38.13           N  
ATOM   3867  N   ASP A 494     -36.281  18.704 -51.298  1.00 45.73           N  
ATOM   3868  CA  ASP A 494     -36.646  20.084 -51.570  1.00 43.27           C  
ATOM   3869  C   ASP A 494     -37.031  20.778 -50.266  1.00 43.13           C  
ATOM   3870  O   ASP A 494     -36.875  20.231 -49.172  1.00 41.70           O  
ATOM   3871  CB  ASP A 494     -37.775  20.157 -52.599  1.00 43.04           C  
ATOM   3872  CG  ASP A 494     -38.997  19.331 -52.210  1.00 51.56           C  
ATOM   3873  OD1 ASP A 494     -39.098  18.877 -51.049  1.00 50.37           O  
ATOM   3874  OD2 ASP A 494     -39.879  19.158 -53.078  1.00 55.82           O  
ATOM   3875  N   GLU A 495     -37.566  21.988 -50.372  1.00 46.56           N  
ATOM   3876  CA  GLU A 495     -37.893  22.772 -49.192  1.00 49.96           C  
ATOM   3877  C   GLU A 495     -39.215  22.373 -48.547  1.00 46.27           C  
ATOM   3878  O   GLU A 495     -39.693  23.092 -47.664  1.00 44.85           O  
ATOM   3879  CB  GLU A 495     -37.909  24.262 -49.535  1.00 46.76           C  
ATOM   3880  CG  GLU A 495     -36.620  24.785 -50.158  1.00 49.00           C  
ATOM   3881  CD  GLU A 495     -35.370  24.404 -49.382  1.00 47.39           C  
ATOM   3882  OE1 GLU A 495     -35.393  24.451 -48.131  1.00 45.55           O  
ATOM   3883  OE2 GLU A 495     -34.349  24.090 -50.030  1.00 55.28           O  
ATOM   3884  N   THR A 496     -39.823  21.262 -48.954  1.00 43.37           N  
ATOM   3885  CA  THR A 496     -40.909  20.715 -48.154  1.00 42.84           C  
ATOM   3886  C   THR A 496     -40.398  19.878 -46.993  1.00 41.04           C  
ATOM   3887  O   THR A 496     -41.175  19.567 -46.083  1.00 47.83           O  
ATOM   3888  CB  THR A 496     -41.853  19.874 -49.016  1.00 39.59           C  
ATOM   3889  OG1 THR A 496     -41.154  18.726 -49.512  1.00 44.34           O  
ATOM   3890  CG2 THR A 496     -42.390  20.691 -50.176  1.00 40.86           C  
ATOM   3891  N   TYR A 497     -39.119  19.520 -47.003  1.00 40.61           N  
ATOM   3892  CA  TYR A 497     -38.508  18.757 -45.928  1.00 41.22           C  
ATOM   3893  C   TYR A 497     -38.013  19.688 -44.828  1.00 46.33           C  
ATOM   3894  O   TYR A 497     -37.852  20.895 -45.023  1.00 48.15           O  
ATOM   3895  CB  TYR A 497     -37.332  17.929 -46.444  1.00 41.88           C  
ATOM   3896  CG  TYR A 497     -37.709  16.760 -47.320  1.00 40.40           C  
ATOM   3897  CD1 TYR A 497     -37.910  16.930 -48.682  1.00 40.60           C  
ATOM   3898  CD2 TYR A 497     -37.861  15.487 -46.789  1.00 45.38           C  
ATOM   3899  CE1 TYR A 497     -38.247  15.864 -49.492  1.00 48.40           C  
ATOM   3900  CE2 TYR A 497     -38.202  14.416 -47.590  1.00 44.49           C  
ATOM   3901  CZ  TYR A 497     -38.393  14.609 -48.939  1.00 44.07           C  
ATOM   3902  OH  TYR A 497     -38.732  13.540 -49.737  1.00 45.00           O  
ATOM   3903  N   CYS A 498     -37.761  19.100 -43.652  1.00 48.63           N  
ATOM   3904  CA  CYS A 498     -37.065  19.773 -42.558  1.00 40.95           C  
ATOM   3905  C   CYS A 498     -36.221  18.697 -41.868  1.00 39.94           C  
ATOM   3906  O   CYS A 498     -36.559  18.206 -40.790  1.00 41.19           O  
ATOM   3907  CB  CYS A 498     -38.025  20.456 -41.589  1.00 42.63           C  
ATOM   3908  SG  CYS A 498     -37.243  21.688 -40.518  1.00 44.09           S  
ATOM   3909  N   ASP A 499     -35.112  18.323 -42.517  1.00 44.95           N  
ATOM   3910  CA  ASP A 499     -34.298  17.224 -41.998  1.00 41.04           C  
ATOM   3911  C   ASP A 499     -33.655  17.548 -40.656  1.00 41.39           C  
ATOM   3912  O   ASP A 499     -33.695  16.688 -39.758  1.00 38.25           O  
ATOM   3913  CB  ASP A 499     -33.251  16.810 -43.036  1.00 33.39           C  
ATOM   3914  CG  ASP A 499     -33.873  16.268 -44.308  1.00 42.92           C  
ATOM   3915  OD1 ASP A 499     -35.059  15.886 -44.268  1.00 48.41           O  
ATOM   3916  OD2 ASP A 499     -33.182  16.242 -45.353  1.00 36.63           O  
ATOM   3917  N   PRO A 500     -33.027  18.714 -40.447  1.00 39.34           N  
ATOM   3918  CA  PRO A 500     -32.512  19.012 -39.100  1.00 37.89           C  
ATOM   3919  C   PRO A 500     -33.535  18.783 -38.000  1.00 37.01           C  
ATOM   3920  O   PRO A 500     -33.187  18.227 -36.954  1.00 38.27           O  
ATOM   3921  CB  PRO A 500     -32.087  20.486 -39.204  1.00 36.27           C  
ATOM   3922  CG  PRO A 500     -32.634  20.982 -40.506  1.00 38.22           C  
ATOM   3923  CD  PRO A 500     -32.688  19.791 -41.392  1.00 40.28           C  
ATOM   3924  N   ALA A 501     -34.799  19.148 -38.226  1.00 35.40           N  
ATOM   3925  CA  ALA A 501     -35.838  18.922 -37.229  1.00 38.89           C  
ATOM   3926  C   ALA A 501     -36.150  17.447 -37.004  1.00 43.62           C  
ATOM   3927  O   ALA A 501     -36.836  17.126 -36.026  1.00 35.67           O  
ATOM   3928  CB  ALA A 501     -37.117  19.661 -37.628  1.00 35.30           C  
ATOM   3929  N   SER A 502     -35.680  16.547 -37.868  1.00 36.73           N  
ATOM   3930  CA  SER A 502     -35.890  15.121 -37.646  1.00 34.00           C  
ATOM   3931  C   SER A 502     -34.974  14.550 -36.570  1.00 36.63           C  
ATOM   3932  O   SER A 502     -35.082  13.359 -36.256  1.00 32.96           O  
ATOM   3933  CB  SER A 502     -35.707  14.340 -38.951  1.00 35.18           C  
ATOM   3934  OG  SER A 502     -34.349  14.312 -39.352  1.00 38.27           O  
ATOM   3935  N   LEU A 503     -34.079  15.361 -36.011  1.00 33.40           N  
ATOM   3936  CA  LEU A 503     -33.302  14.998 -34.835  1.00 32.21           C  
ATOM   3937  C   LEU A 503     -33.965  15.589 -33.598  1.00 38.84           C  
ATOM   3938  O   LEU A 503     -34.533  16.685 -33.652  1.00 34.72           O  
ATOM   3939  CB  LEU A 503     -31.857  15.489 -34.950  1.00 29.14           C  
ATOM   3940  CG  LEU A 503     -30.936  15.205 -33.760  1.00 32.44           C  
ATOM   3941  CD1 LEU A 503     -30.771  13.712 -33.550  1.00 28.08           C  
ATOM   3942  CD2 LEU A 503     -29.588  15.876 -33.943  1.00 34.18           C  
ATOM   3943  N   PHE A 504     -33.898  14.848 -32.489  1.00 36.89           N  
ATOM   3944  CA  PHE A 504     -34.594  15.244 -31.267  1.00 35.06           C  
ATOM   3945  C   PHE A 504     -34.258  16.674 -30.866  1.00 41.68           C  
ATOM   3946  O   PHE A 504     -35.150  17.504 -30.664  1.00 43.45           O  
ATOM   3947  CB  PHE A 504     -34.242  14.275 -30.137  1.00 32.17           C  
ATOM   3948  CG  PHE A 504     -34.646  14.755 -28.770  1.00 36.70           C  
ATOM   3949  CD1 PHE A 504     -35.945  14.592 -28.318  1.00 35.05           C  
ATOM   3950  CD2 PHE A 504     -33.729  15.374 -27.940  1.00 36.06           C  
ATOM   3951  CE1 PHE A 504     -36.316  15.029 -27.062  1.00 31.52           C  
ATOM   3952  CE2 PHE A 504     -34.097  15.818 -26.687  1.00 31.85           C  
ATOM   3953  CZ  PHE A 504     -35.394  15.644 -26.248  1.00 31.58           C  
ATOM   3954  N   HIS A 505     -32.963  16.980 -30.765  1.00 37.61           N  
ATOM   3955  CA  HIS A 505     -32.530  18.249 -30.187  1.00 28.83           C  
ATOM   3956  C   HIS A 505     -33.000  19.448 -31.005  1.00 35.55           C  
ATOM   3957  O   HIS A 505     -33.237  20.524 -30.443  1.00 34.77           O  
ATOM   3958  CB  HIS A 505     -31.006  18.260 -30.045  1.00 29.54           C  
ATOM   3959  CG  HIS A 505     -30.471  17.138 -29.210  1.00 37.40           C  
ATOM   3960  ND1 HIS A 505     -30.559  15.815 -29.589  1.00 29.93           N  
ATOM   3961  CD2 HIS A 505     -29.864  17.141 -28.001  1.00 30.46           C  
ATOM   3962  CE1 HIS A 505     -30.011  15.053 -28.659  1.00 36.20           C  
ATOM   3963  NE2 HIS A 505     -29.586  15.833 -27.683  1.00 41.48           N  
ATOM   3964  N   VAL A 506     -33.148  19.290 -32.321  1.00 32.42           N  
ATOM   3965  CA  VAL A 506     -33.568  20.416 -33.150  1.00 34.39           C  
ATOM   3966  C   VAL A 506     -35.055  20.698 -32.962  1.00 39.31           C  
ATOM   3967  O   VAL A 506     -35.463  21.848 -32.762  1.00 42.52           O  
ATOM   3968  CB  VAL A 506     -33.218  20.160 -34.626  1.00 34.22           C  
ATOM   3969  CG1 VAL A 506     -33.741  21.292 -35.496  1.00 31.56           C  
ATOM   3970  CG2 VAL A 506     -31.709  20.006 -34.800  1.00 33.10           C  
ATOM   3971  N   SER A 507     -35.888  19.657 -33.013  1.00 38.96           N  
ATOM   3972  CA  SER A 507     -37.324  19.846 -32.846  1.00 37.26           C  
ATOM   3973  C   SER A 507     -37.748  19.977 -31.389  1.00 36.64           C  
ATOM   3974  O   SER A 507     -38.886  20.384 -31.130  1.00 48.08           O  
ATOM   3975  CB  SER A 507     -38.104  18.696 -33.498  1.00 40.24           C  
ATOM   3976  OG  SER A 507     -37.713  17.436 -32.983  1.00 41.57           O  
ATOM   3977  N   ASN A 508     -36.874  19.658 -30.432  1.00 41.93           N  
ATOM   3978  CA  ASN A 508     -37.192  19.798 -29.014  1.00 39.26           C  
ATOM   3979  C   ASN A 508     -36.449  20.954 -28.354  1.00 35.91           C  
ATOM   3980  O   ASN A 508     -36.347  20.996 -27.124  1.00 39.69           O  
ATOM   3981  CB  ASN A 508     -36.919  18.495 -28.262  1.00 38.01           C  
ATOM   3982  CG  ASN A 508     -37.975  17.440 -28.523  1.00 45.03           C  
ATOM   3983  OD1 ASN A 508     -38.874  17.233 -27.705  1.00 40.53           O  
ATOM   3984  ND2 ASN A 508     -37.879  16.774 -29.666  1.00 41.60           N  
ATOM   3985  N   ASP A 509     -35.919  21.882 -29.150  1.00 35.03           N  
ATOM   3986  CA  ASP A 509     -35.445  23.187 -28.681  1.00 32.07           C  
ATOM   3987  C   ASP A 509     -34.347  23.050 -27.621  1.00 31.03           C  
ATOM   3988  O   ASP A 509     -34.440  23.579 -26.512  1.00 43.92           O  
ATOM   3989  CB  ASP A 509     -36.619  24.026 -28.163  1.00 33.22           C  
ATOM   3990  CG  ASP A 509     -36.241  25.476 -27.922  1.00 39.46           C  
ATOM   3991  OD1 ASP A 509     -35.570  26.069 -28.793  1.00 43.71           O  
ATOM   3992  OD2 ASP A 509     -36.617  26.024 -26.864  1.00 40.50           O  
ATOM   3993  N   TYR A 510     -33.296  22.325 -27.988  1.00 32.00           N  
ATOM   3994  CA  TYR A 510     -32.084  22.239 -27.188  1.00 35.41           C  
ATOM   3995  C   TYR A 510     -30.906  22.720 -28.017  1.00 34.91           C  
ATOM   3996  O   TYR A 510     -30.808  22.405 -29.208  1.00 33.12           O  
ATOM   3997  CB  TYR A 510     -31.821  20.807 -26.709  1.00 36.52           C  
ATOM   3998  CG  TYR A 510     -32.777  20.335 -25.645  1.00 38.13           C  
ATOM   3999  CD1 TYR A 510     -32.718  20.848 -24.359  1.00 39.69           C  
ATOM   4000  CD2 TYR A 510     -33.737  19.375 -25.924  1.00 37.39           C  
ATOM   4001  CE1 TYR A 510     -33.591  20.419 -23.381  1.00 49.42           C  
ATOM   4002  CE2 TYR A 510     -34.615  18.939 -24.951  1.00 43.16           C  
ATOM   4003  CZ  TYR A 510     -34.536  19.466 -23.681  1.00 38.88           C  
ATOM   4004  OH  TYR A 510     -35.408  19.038 -22.705  1.00 37.76           O  
ATOM   4005  N   SER A 511     -30.020  23.491 -27.392  1.00 37.68           N  
ATOM   4006  CA  SER A 511     -28.761  23.817 -28.041  1.00 41.03           C  
ATOM   4007  C   SER A 511     -27.938  22.545 -28.217  1.00 39.86           C  
ATOM   4008  O   SER A 511     -28.116  21.553 -27.504  1.00 32.15           O  
ATOM   4009  CB  SER A 511     -27.981  24.857 -27.237  1.00 33.25           C  
ATOM   4010  OG  SER A 511     -27.311  24.263 -26.140  1.00 44.89           O  
ATOM   4011  N   PHE A 512     -27.034  22.576 -29.194  1.00 32.55           N  
ATOM   4012  CA  PHE A 512     -26.309  21.381 -29.592  1.00 31.74           C  
ATOM   4013  C   PHE A 512     -24.797  21.503 -29.498  1.00 33.95           C  
ATOM   4014  O   PHE A 512     -24.123  20.469 -29.439  1.00 33.09           O  
ATOM   4015  CB  PHE A 512     -26.693  20.983 -31.026  1.00 31.24           C  
ATOM   4016  CG  PHE A 512     -26.570  19.514 -31.298  1.00 29.95           C  
ATOM   4017  CD1 PHE A 512     -27.465  18.619 -30.738  1.00 27.39           C  
ATOM   4018  CD2 PHE A 512     -25.573  19.028 -32.124  1.00 27.13           C  
ATOM   4019  CE1 PHE A 512     -27.358  17.268 -30.986  1.00 27.30           C  
ATOM   4020  CE2 PHE A 512     -25.463  17.676 -32.375  1.00 29.78           C  
ATOM   4021  CZ  PHE A 512     -26.359  16.795 -31.805  1.00 27.55           C  
ATOM   4022  N   ILE A 513     -24.245  22.718 -29.448  1.00 28.73           N  
ATOM   4023  CA  ILE A 513     -22.796  22.877 -29.402  1.00 29.27           C  
ATOM   4024  C   ILE A 513     -22.188  22.365 -28.104  1.00 30.75           C  
ATOM   4025  O   ILE A 513     -20.964  22.196 -28.028  1.00 28.97           O  
ATOM   4026  CB  ILE A 513     -22.406  24.354 -29.616  1.00 35.46           C  
ATOM   4027  CG1 ILE A 513     -20.977  24.457 -30.151  1.00 32.85           C  
ATOM   4028  CG2 ILE A 513     -22.523  25.133 -28.321  1.00 35.98           C  
ATOM   4029  CD1 ILE A 513     -20.812  23.880 -31.538  1.00 29.32           C  
ATOM   4030  N   ARG A 514     -23.012  22.099 -27.084  1.00 34.87           N  
ATOM   4031  CA  ARG A 514     -22.495  21.581 -25.820  1.00 33.15           C  
ATOM   4032  C   ARG A 514     -21.780  20.249 -26.004  1.00 30.23           C  
ATOM   4033  O   ARG A 514     -20.813  19.961 -25.291  1.00 35.78           O  
ATOM   4034  CB  ARG A 514     -23.632  21.434 -24.807  1.00 36.69           C  
ATOM   4035  CG  ARG A 514     -24.504  20.195 -24.999  1.00 36.46           C  
ATOM   4036  CD  ARG A 514     -25.974  20.554 -24.947  1.00 41.07           C  
ATOM   4037  NE  ARG A 514     -26.359  21.044 -23.630  1.00 45.65           N  
ATOM   4038  CZ  ARG A 514     -27.534  21.589 -23.351  1.00 43.21           C  
ATOM   4039  NH1 ARG A 514     -28.460  21.747 -24.283  1.00 34.12           N  
ATOM   4040  NH2 ARG A 514     -27.781  21.997 -22.109  1.00 52.48           N  
ATOM   4041  N   TYR A 515     -22.233  19.428 -26.954  1.00 27.62           N  
ATOM   4042  CA  TYR A 515     -21.592  18.139 -27.188  1.00 31.08           C  
ATOM   4043  C   TYR A 515     -20.220  18.302 -27.828  1.00 31.94           C  
ATOM   4044  O   TYR A 515     -19.349  17.442 -27.655  1.00 31.68           O  
ATOM   4045  CB  TYR A 515     -22.512  17.266 -28.039  1.00 28.36           C  
ATOM   4046  CG  TYR A 515     -23.876  17.101 -27.406  1.00 33.84           C  
ATOM   4047  CD1 TYR A 515     -24.054  16.261 -26.316  1.00 32.52           C  
ATOM   4048  CD2 TYR A 515     -24.971  17.825 -27.859  1.00 35.95           C  
ATOM   4049  CE1 TYR A 515     -25.293  16.113 -25.722  1.00 31.88           C  
ATOM   4050  CE2 TYR A 515     -26.213  17.689 -27.265  1.00 41.98           C  
ATOM   4051  CZ  TYR A 515     -26.368  16.831 -26.196  1.00 36.14           C  
ATOM   4052  OH  TYR A 515     -27.600  16.687 -25.599  1.00 35.43           O  
ATOM   4053  N   TYR A 516     -20.003  19.399 -28.552  1.00 31.25           N  
ATOM   4054  CA  TYR A 516     -18.682  19.693 -29.093  1.00 29.39           C  
ATOM   4055  C   TYR A 516     -17.732  20.194 -28.007  1.00 34.03           C  
ATOM   4056  O   TYR A 516     -16.619  19.675 -27.862  1.00 33.79           O  
ATOM   4057  CB  TYR A 516     -18.806  20.708 -30.231  1.00 27.91           C  
ATOM   4058  CG  TYR A 516     -17.492  21.069 -30.885  1.00 27.64           C  
ATOM   4059  CD1 TYR A 516     -16.994  20.321 -31.940  1.00 31.38           C  
ATOM   4060  CD2 TYR A 516     -16.763  22.177 -30.467  1.00 32.45           C  
ATOM   4061  CE1 TYR A 516     -15.795  20.649 -32.545  1.00 30.47           C  
ATOM   4062  CE2 TYR A 516     -15.563  22.517 -31.073  1.00 41.44           C  
ATOM   4063  CZ  TYR A 516     -15.086  21.749 -32.108  1.00 33.23           C  
ATOM   4064  OH  TYR A 516     -13.893  22.081 -32.711  1.00 38.06           O  
ATOM   4065  N   THR A 517     -18.158  21.190 -27.224  1.00 32.22           N  
ATOM   4066  CA  THR A 517     -17.288  21.737 -26.183  1.00 31.66           C  
ATOM   4067  C   THR A 517     -16.996  20.705 -25.099  1.00 31.46           C  
ATOM   4068  O   THR A 517     -15.863  20.611 -24.614  1.00 30.12           O  
ATOM   4069  CB  THR A 517     -17.909  22.996 -25.571  1.00 32.22           C  
ATOM   4070  OG1 THR A 517     -19.159  22.673 -24.954  1.00 28.25           O  
ATOM   4071  CG2 THR A 517     -18.108  24.073 -26.627  1.00 32.80           C  
ATOM   4072  N   ARG A 518     -18.002  19.917 -24.712  1.00 32.06           N  
ATOM   4073  CA  ARG A 518     -17.780  18.874 -23.716  1.00 29.26           C  
ATOM   4074  C   ARG A 518     -16.707  17.891 -24.165  1.00 31.51           C  
ATOM   4075  O   ARG A 518     -15.835  17.512 -23.373  1.00 31.01           O  
ATOM   4076  CB  ARG A 518     -19.081  18.130 -23.430  1.00 28.65           C  
ATOM   4077  CG  ARG A 518     -18.875  16.853 -22.643  1.00 36.57           C  
ATOM   4078  CD  ARG A 518     -19.766  15.743 -23.165  1.00 46.67           C  
ATOM   4079  NE  ARG A 518     -19.151  14.970 -24.237  1.00 47.18           N  
ATOM   4080  CZ  ARG A 518     -19.784  14.038 -24.935  1.00 51.47           C  
ATOM   4081  NH1 ARG A 518     -21.048  13.730 -24.686  1.00 49.15           N  
ATOM   4082  NH2 ARG A 518     -19.136  13.400 -25.906  1.00 47.68           N  
ATOM   4083  N   THR A 519     -16.766  17.452 -25.426  1.00 37.71           N  
ATOM   4084  CA  THR A 519     -15.768  16.513 -25.930  1.00 35.46           C  
ATOM   4085  C   THR A 519     -14.359  17.075 -25.790  1.00 33.58           C  
ATOM   4086  O   THR A 519     -13.432  16.358 -25.393  1.00 37.45           O  
ATOM   4087  CB  THR A 519     -16.064  16.164 -27.389  1.00 33.98           C  
ATOM   4088  OG1 THR A 519     -17.299  15.439 -27.473  1.00 29.22           O  
ATOM   4089  CG2 THR A 519     -14.938  15.327 -27.980  1.00 36.76           C  
ATOM   4090  N   LEU A 520     -14.180  18.362 -26.091  1.00 29.14           N  
ATOM   4091  CA  LEU A 520     -12.857  18.960 -25.951  1.00 29.80           C  
ATOM   4092  C   LEU A 520     -12.472  19.102 -24.481  1.00 32.38           C  
ATOM   4093  O   LEU A 520     -11.327  18.822 -24.107  1.00 39.66           O  
ATOM   4094  CB  LEU A 520     -12.807  20.313 -26.665  1.00 30.46           C  
ATOM   4095  CG  LEU A 520     -12.451  20.251 -28.159  1.00 30.46           C  
ATOM   4096  CD1 LEU A 520     -13.517  19.519 -28.969  1.00 33.19           C  
ATOM   4097  CD2 LEU A 520     -12.160  21.615 -28.760  1.00 31.89           C  
ATOM   4098  N   TYR A 521     -13.419  19.515 -23.632  1.00 33.31           N  
ATOM   4099  CA  TYR A 521     -13.133  19.653 -22.206  1.00 32.64           C  
ATOM   4100  C   TYR A 521     -12.714  18.327 -21.590  1.00 36.25           C  
ATOM   4101  O   TYR A 521     -11.799  18.278 -20.759  1.00 37.33           O  
ATOM   4102  CB  TYR A 521     -14.357  20.182 -21.464  1.00 31.40           C  
ATOM   4103  CG  TYR A 521     -14.769  21.586 -21.812  1.00 31.18           C  
ATOM   4104  CD1 TYR A 521     -13.857  22.505 -22.307  1.00 32.56           C  
ATOM   4105  CD2 TYR A 521     -16.081  21.995 -21.630  1.00 30.89           C  
ATOM   4106  CE1 TYR A 521     -14.249  23.791 -22.619  1.00 38.06           C  
ATOM   4107  CE2 TYR A 521     -16.479  23.272 -21.935  1.00 31.45           C  
ATOM   4108  CZ  TYR A 521     -15.565  24.167 -22.429  1.00 35.83           C  
ATOM   4109  OH  TYR A 521     -15.973  25.444 -22.733  1.00 43.22           O  
ATOM   4110  N   GLN A 522     -13.386  17.237 -21.974  1.00 33.52           N  
ATOM   4111  CA  GLN A 522     -13.186  15.973 -21.275  1.00 30.25           C  
ATOM   4112  C   GLN A 522     -11.781  15.427 -21.485  1.00 32.75           C  
ATOM   4113  O   GLN A 522     -11.257  14.724 -20.615  1.00 37.74           O  
ATOM   4114  CB  GLN A 522     -14.232  14.945 -21.715  1.00 33.20           C  
ATOM   4115  CG  GLN A 522     -13.892  14.168 -22.975  1.00 28.36           C  
ATOM   4116  CD  GLN A 522     -15.022  13.258 -23.412  1.00 32.53           C  
ATOM   4117  OE1 GLN A 522     -16.198  13.605 -23.296  1.00 34.11           O  
ATOM   4118  NE2 GLN A 522     -14.671  12.077 -23.904  1.00 38.24           N  
ATOM   4119  N   PHE A 523     -11.152  15.736 -22.616  1.00 35.24           N  
ATOM   4120  CA  PHE A 523      -9.779  15.296 -22.809  1.00 35.81           C  
ATOM   4121  C   PHE A 523      -8.777  16.276 -22.221  1.00 32.45           C  
ATOM   4122  O   PHE A 523      -7.692  15.857 -21.801  1.00 35.22           O  
ATOM   4123  CB  PHE A 523      -9.503  15.053 -24.295  1.00 30.51           C  
ATOM   4124  CG  PHE A 523     -10.250  13.873 -24.852  1.00 33.90           C  
ATOM   4125  CD1 PHE A 523      -9.924  12.581 -24.467  1.00 31.83           C  
ATOM   4126  CD2 PHE A 523     -11.290  14.053 -25.742  1.00 31.58           C  
ATOM   4127  CE1 PHE A 523     -10.623  11.495 -24.973  1.00 32.45           C  
ATOM   4128  CE2 PHE A 523     -11.989  12.970 -26.250  1.00 28.57           C  
ATOM   4129  CZ  PHE A 523     -11.654  11.692 -25.866  1.00 29.17           C  
ATOM   4130  N   GLN A 524      -9.123  17.566 -22.156  1.00 31.90           N  
ATOM   4131  CA  GLN A 524      -8.321  18.498 -21.367  1.00 35.20           C  
ATOM   4132  C   GLN A 524      -8.314  18.098 -19.897  1.00 37.90           C  
ATOM   4133  O   GLN A 524      -7.265  18.131 -19.243  1.00 41.75           O  
ATOM   4134  CB  GLN A 524      -8.844  19.928 -21.511  1.00 32.26           C  
ATOM   4135  CG  GLN A 524      -8.777  20.512 -22.906  1.00 30.78           C  
ATOM   4136  CD  GLN A 524      -9.284  21.943 -22.955  1.00 36.14           C  
ATOM   4137  OE1 GLN A 524     -10.316  22.227 -23.562  1.00 37.85           O  
ATOM   4138  NE2 GLN A 524      -8.554  22.853 -22.316  1.00 41.98           N  
ATOM   4139  N   PHE A 525      -9.483  17.738 -19.357  1.00 32.58           N  
ATOM   4140  CA  PHE A 525      -9.559  17.241 -17.986  1.00 32.62           C  
ATOM   4141  C   PHE A 525      -8.701  15.995 -17.803  1.00 33.73           C  
ATOM   4142  O   PHE A 525      -7.820  15.953 -16.937  1.00 37.57           O  
ATOM   4143  CB  PHE A 525     -11.012  16.941 -17.613  1.00 37.70           C  
ATOM   4144  CG  PHE A 525     -11.860  18.162 -17.404  1.00 33.31           C  
ATOM   4145  CD1 PHE A 525     -11.298  19.427 -17.364  1.00 39.65           C  
ATOM   4146  CD2 PHE A 525     -13.230  18.037 -17.239  1.00 34.88           C  
ATOM   4147  CE1 PHE A 525     -12.087  20.550 -17.164  1.00 38.20           C  
ATOM   4148  CE2 PHE A 525     -14.025  19.153 -17.041  1.00 41.97           C  
ATOM   4149  CZ  PHE A 525     -13.452  20.411 -17.003  1.00 42.66           C  
ATOM   4150  N   GLN A 526      -8.950  14.965 -18.618  1.00 34.78           N  
ATOM   4151  CA  GLN A 526      -8.267  13.688 -18.433  1.00 35.34           C  
ATOM   4152  C   GLN A 526      -6.757  13.826 -18.594  1.00 40.29           C  
ATOM   4153  O   GLN A 526      -5.993  13.222 -17.835  1.00 43.17           O  
ATOM   4154  CB  GLN A 526      -8.822  12.642 -19.401  1.00 33.42           C  
ATOM   4155  CG  GLN A 526      -8.193  11.257 -19.245  1.00 37.24           C  
ATOM   4156  CD  GLN A 526      -8.688  10.494 -18.021  1.00 46.22           C  
ATOM   4157  OE1 GLN A 526      -9.287  11.067 -17.108  1.00 43.63           O  
ATOM   4158  NE2 GLN A 526      -8.422   9.193 -17.994  1.00 48.22           N  
ATOM   4159  N   GLU A 527      -6.301  14.614 -19.570  1.00 36.17           N  
ATOM   4160  CA  GLU A 527      -4.862  14.820 -19.701  1.00 42.85           C  
ATOM   4161  C   GLU A 527      -4.286  15.468 -18.449  1.00 42.41           C  
ATOM   4162  O   GLU A 527      -3.236  15.048 -17.947  1.00 44.12           O  
ATOM   4163  CB  GLU A 527      -4.542  15.676 -20.924  1.00 36.61           C  
ATOM   4164  CG  GLU A 527      -3.069  15.627 -21.303  1.00 38.85           C  
ATOM   4165  CD  GLU A 527      -2.668  16.735 -22.255  1.00 48.45           C  
ATOM   4166  OE1 GLU A 527      -2.804  17.913 -21.869  1.00 43.27           O  
ATOM   4167  OE2 GLU A 527      -2.200  16.439 -23.374  1.00 47.76           O  
ATOM   4168  N   ALA A 528      -4.968  16.486 -17.923  1.00 35.18           N  
ATOM   4169  CA  ALA A 528      -4.478  17.179 -16.737  1.00 36.04           C  
ATOM   4170  C   ALA A 528      -4.463  16.259 -15.522  1.00 42.93           C  
ATOM   4171  O   ALA A 528      -3.464  16.194 -14.795  1.00 44.55           O  
ATOM   4172  CB  ALA A 528      -5.331  18.417 -16.467  1.00 35.06           C  
ATOM   4173  N   LEU A 529      -5.565  15.541 -15.282  1.00 41.15           N  
ATOM   4174  CA  LEU A 529      -5.641  14.670 -14.112  1.00 36.40           C  
ATOM   4175  C   LEU A 529      -4.637  13.526 -14.197  1.00 44.54           C  
ATOM   4176  O   LEU A 529      -4.050  13.134 -13.181  1.00 46.58           O  
ATOM   4177  CB  LEU A 529      -7.058  14.120 -13.944  1.00 36.37           C  
ATOM   4178  CG  LEU A 529      -8.187  15.129 -13.732  1.00 35.22           C  
ATOM   4179  CD1 LEU A 529      -9.477  14.413 -13.364  1.00 35.57           C  
ATOM   4180  CD2 LEU A 529      -7.814  16.149 -12.669  1.00 35.90           C  
ATOM   4181  N   CYS A 530      -4.433  12.971 -15.394  1.00 41.51           N  
ATOM   4182  CA  CYS A 530      -3.457  11.897 -15.548  1.00 42.80           C  
ATOM   4183  C   CYS A 530      -2.033  12.389 -15.336  1.00 50.72           C  
ATOM   4184  O   CYS A 530      -1.177  11.625 -14.874  1.00 53.49           O  
ATOM   4185  CB  CYS A 530      -3.595  11.250 -16.923  1.00 45.42           C  
ATOM   4186  SG  CYS A 530      -5.180  10.446 -17.179  1.00 56.65           S  
ATOM   4187  N   GLN A 531      -1.757  13.646 -15.683  1.00 49.86           N  
ATOM   4188  CA  GLN A 531      -0.449  14.223 -15.399  1.00 46.33           C  
ATOM   4189  C   GLN A 531      -0.262  14.419 -13.901  1.00 50.18           C  
ATOM   4190  O   GLN A 531       0.841  14.231 -13.374  1.00 54.89           O  
ATOM   4191  CB  GLN A 531      -0.295  15.542 -16.157  1.00 52.73           C  
ATOM   4192  CG  GLN A 531       1.024  16.266 -15.957  1.00 56.88           C  
ATOM   4193  CD  GLN A 531       0.890  17.765 -16.164  1.00 67.41           C  
ATOM   4194  OE1 GLN A 531       0.838  18.536 -15.205  1.00 70.10           O  
ATOM   4195  NE2 GLN A 531       0.808  18.182 -17.424  1.00 61.40           N  
ATOM   4196  N   ALA A 532      -1.337  14.780 -13.195  1.00 46.21           N  
ATOM   4197  CA  ALA A 532      -1.275  14.830 -11.740  1.00 44.43           C  
ATOM   4198  C   ALA A 532      -1.117  13.437 -11.145  1.00 48.88           C  
ATOM   4199  O   ALA A 532      -0.554  13.288 -10.055  1.00 50.66           O  
ATOM   4200  CB  ALA A 532      -2.524  15.513 -11.180  1.00 39.96           C  
ATOM   4201  N   ALA A 533      -1.603  12.409 -11.841  1.00 47.49           N  
ATOM   4202  CA  ALA A 533      -1.459  11.030 -11.389  1.00 46.35           C  
ATOM   4203  C   ALA A 533      -0.121  10.415 -11.777  1.00 49.08           C  
ATOM   4204  O   ALA A 533       0.101   9.231 -11.494  1.00 50.15           O  
ATOM   4205  CB  ALA A 533      -2.598  10.172 -11.945  1.00 42.13           C  
ATOM   4206  N   LYS A 534       0.764  11.185 -12.415  1.00 50.49           N  
ATOM   4207  CA  LYS A 534       2.078  10.705 -12.845  1.00 55.71           C  
ATOM   4208  C   LYS A 534       1.947   9.498 -13.773  1.00 53.90           C  
ATOM   4209  O   LYS A 534       2.746   8.559 -13.721  1.00 54.11           O  
ATOM   4210  CB  LYS A 534       2.969  10.382 -11.643  1.00 55.64           C  
ATOM   4211  CG  LYS A 534       3.123  11.530 -10.654  1.00 56.99           C  
ATOM   4212  CD  LYS A 534       3.798  11.050  -9.376  1.00 70.44           C  
ATOM   4213  CE  LYS A 534       3.886  12.151  -8.327  1.00 69.09           C  
ATOM   4214  NZ  LYS A 534       4.742  13.291  -8.753  1.00 74.02           N  
ATOM   4215  N   HIS A 535       0.924   9.522 -14.625  1.00 46.73           N  
ATOM   4216  CA  HIS A 535       0.704   8.440 -15.576  1.00 47.23           C  
ATOM   4217  C   HIS A 535       1.817   8.412 -16.611  1.00 45.27           C  
ATOM   4218  O   HIS A 535       2.147   9.439 -17.211  1.00 51.87           O  
ATOM   4219  CB  HIS A 535      -0.649   8.602 -16.270  1.00 44.88           C  
ATOM   4220  CG  HIS A 535      -0.852   7.662 -17.419  1.00 44.77           C  
ATOM   4221  ND1 HIS A 535      -1.067   6.311 -17.251  1.00 53.25           N  
ATOM   4222  CD2 HIS A 535      -0.859   7.880 -18.756  1.00 50.59           C  
ATOM   4223  CE1 HIS A 535      -1.198   5.738 -18.435  1.00 53.20           C  
ATOM   4224  NE2 HIS A 535      -1.080   6.668 -19.365  1.00 48.51           N  
ATOM   4225  N   GLU A 536       2.389   7.233 -16.828  1.00 51.63           N  
ATOM   4226  CA  GLU A 536       3.428   7.038 -17.827  1.00 56.61           C  
ATOM   4227  C   GLU A 536       2.860   6.218 -18.977  1.00 55.48           C  
ATOM   4228  O   GLU A 536       2.358   5.109 -18.764  1.00 56.06           O  
ATOM   4229  CB  GLU A 536       4.649   6.341 -17.222  1.00 59.09           C  
ATOM   4230  CG  GLU A 536       5.342   7.140 -16.119  1.00 64.70           C  
ATOM   4231  CD  GLU A 536       6.323   8.173 -16.653  1.00 77.36           C  
ATOM   4232  OE1 GLU A 536       6.325   8.424 -17.876  1.00 76.56           O  
ATOM   4233  OE2 GLU A 536       7.099   8.732 -15.848  1.00 83.52           O  
ATOM   4234  N   GLY A 537       2.926   6.770 -20.185  1.00 49.41           N  
ATOM   4235  CA  GLY A 537       2.459   6.076 -21.360  1.00 47.82           C  
ATOM   4236  C   GLY A 537       1.442   6.876 -22.147  1.00 45.55           C  
ATOM   4237  O   GLY A 537       1.205   8.060 -21.884  1.00 46.97           O  
ATOM   4238  N   PRO A 538       0.827   6.237 -23.141  1.00 49.30           N  
ATOM   4239  CA  PRO A 538      -0.197   6.926 -23.934  1.00 50.46           C  
ATOM   4240  C   PRO A 538      -1.392   7.319 -23.078  1.00 46.15           C  
ATOM   4241  O   PRO A 538      -1.799   6.592 -22.169  1.00 43.85           O  
ATOM   4242  CB  PRO A 538      -0.576   5.890 -25.000  1.00 40.38           C  
ATOM   4243  CG  PRO A 538       0.602   4.979 -25.080  1.00 43.25           C  
ATOM   4244  CD  PRO A 538       1.143   4.906 -23.683  1.00 44.55           C  
ATOM   4245  N   LEU A 539      -1.949   8.495 -23.385  1.00 38.98           N  
ATOM   4246  CA  LEU A 539      -3.020   9.064 -22.572  1.00 35.96           C  
ATOM   4247  C   LEU A 539      -4.212   8.121 -22.439  1.00 39.17           C  
ATOM   4248  O   LEU A 539      -4.868   8.101 -21.392  1.00 43.38           O  
ATOM   4249  CB  LEU A 539      -3.463  10.404 -23.161  1.00 34.90           C  
ATOM   4250  CG  LEU A 539      -4.584  11.151 -22.438  1.00 37.88           C  
ATOM   4251  CD1 LEU A 539      -4.229  11.384 -20.987  1.00 38.79           C  
ATOM   4252  CD2 LEU A 539      -4.873  12.469 -23.137  1.00 34.95           C  
ATOM   4253  N   HIS A 540      -4.499   7.323 -23.469  1.00 36.53           N  
ATOM   4254  CA  HIS A 540      -5.703   6.500 -23.446  1.00 41.05           C  
ATOM   4255  C   HIS A 540      -5.594   5.293 -22.521  1.00 37.29           C  
ATOM   4256  O   HIS A 540      -6.587   4.575 -22.358  1.00 43.15           O  
ATOM   4257  CB  HIS A 540      -6.054   6.016 -24.853  1.00 43.50           C  
ATOM   4258  CG  HIS A 540      -5.207   4.878 -25.330  1.00 44.56           C  
ATOM   4259  ND1 HIS A 540      -4.057   5.060 -26.067  1.00 42.26           N  
ATOM   4260  CD2 HIS A 540      -5.341   3.541 -25.168  1.00 43.55           C  
ATOM   4261  CE1 HIS A 540      -3.520   3.885 -26.343  1.00 47.34           C  
ATOM   4262  NE2 HIS A 540      -4.279   2.947 -25.806  1.00 39.94           N  
ATOM   4263  N   LYS A 541      -4.428   5.028 -21.939  1.00 37.85           N  
ATOM   4264  CA  LYS A 541      -4.264   3.915 -21.018  1.00 42.15           C  
ATOM   4265  C   LYS A 541      -4.295   4.364 -19.566  1.00 47.54           C  
ATOM   4266  O   LYS A 541      -4.048   3.552 -18.669  1.00 43.66           O  
ATOM   4267  CB  LYS A 541      -2.958   3.173 -21.315  1.00 41.43           C  
ATOM   4268  CG  LYS A 541      -2.764   2.851 -22.788  1.00 43.72           C  
ATOM   4269  CD  LYS A 541      -1.444   2.146 -23.043  1.00 46.27           C  
ATOM   4270  CE  LYS A 541      -1.451   0.754 -22.434  1.00 51.81           C  
ATOM   4271  NZ  LYS A 541      -0.161   0.037 -22.626  1.00 61.92           N  
ATOM   4272  N   CYS A 542      -4.617   5.630 -19.314  1.00 43.98           N  
ATOM   4273  CA  CYS A 542      -4.469   6.202 -17.985  1.00 49.20           C  
ATOM   4274  C   CYS A 542      -5.642   5.860 -17.077  1.00 44.85           C  
ATOM   4275  O   CYS A 542      -6.799   5.815 -17.506  1.00 50.47           O  
ATOM   4276  CB  CYS A 542      -4.319   7.718 -18.069  1.00 49.76           C  
ATOM   4277  SG  CYS A 542      -4.814   8.554 -16.558  1.00 54.22           S  
ATOM   4278  N   ASP A 543      -5.325   5.631 -15.806  1.00 45.05           N  
ATOM   4279  CA  ASP A 543      -6.305   5.392 -14.755  1.00 44.64           C  
ATOM   4280  C   ASP A 543      -5.938   6.296 -13.589  1.00 45.76           C  
ATOM   4281  O   ASP A 543      -4.848   6.161 -13.024  1.00 48.75           O  
ATOM   4282  CB  ASP A 543      -6.297   3.919 -14.333  1.00 47.59           C  
ATOM   4283  CG  ASP A 543      -7.304   3.606 -13.239  1.00 55.87           C  
ATOM   4284  OD1 ASP A 543      -8.169   4.457 -12.943  1.00 62.97           O  
ATOM   4285  OD2 ASP A 543      -7.217   2.501 -12.661  1.00 58.64           O  
ATOM   4286  N   ILE A 544      -6.833   7.226 -13.236  1.00 42.65           N  
ATOM   4287  CA  ILE A 544      -6.524   8.166 -12.159  1.00 44.85           C  
ATOM   4288  C   ILE A 544      -6.752   7.568 -10.784  1.00 49.98           C  
ATOM   4289  O   ILE A 544      -6.577   8.272  -9.779  1.00 45.94           O  
ATOM   4290  CB  ILE A 544      -7.344   9.469 -12.268  1.00 45.64           C  
ATOM   4291  CG1 ILE A 544      -8.834   9.205 -12.035  1.00 51.44           C  
ATOM   4292  CG2 ILE A 544      -7.137  10.112 -13.626  1.00 41.86           C  
ATOM   4293  CD1 ILE A 544      -9.675  10.471 -11.915  1.00 40.12           C  
ATOM   4294  N   SER A 545      -7.138   6.292 -10.708  1.00 44.98           N  
ATOM   4295  CA  SER A 545      -7.419   5.656  -9.427  1.00 45.05           C  
ATOM   4296  C   SER A 545      -6.220   5.768  -8.493  1.00 48.83           C  
ATOM   4297  O   SER A 545      -5.064   5.774  -8.928  1.00 48.72           O  
ATOM   4298  CB  SER A 545      -7.787   4.182  -9.626  1.00 44.56           C  
ATOM   4299  OG  SER A 545      -8.952   4.036 -10.416  1.00 49.78           O  
ATOM   4300  N   ASN A 546      -6.511   5.868  -7.195  1.00 53.62           N  
ATOM   4301  CA  ASN A 546      -5.547   5.938  -6.098  1.00 49.02           C  
ATOM   4302  C   ASN A 546      -4.728   7.224  -6.095  1.00 48.51           C  
ATOM   4303  O   ASN A 546      -3.805   7.352  -5.273  1.00 60.91           O  
ATOM   4304  CB  ASN A 546      -4.582   4.743  -6.095  1.00 48.44           C  
ATOM   4305  CG  ASN A 546      -5.251   3.459  -5.657  1.00 58.16           C  
ATOM   4306  OD1 ASN A 546      -6.162   3.476  -4.830  1.00 60.63           O  
ATOM   4307  ND2 ASN A 546      -4.819   2.338  -6.224  1.00 51.91           N  
ATOM   4308  N   SER A 547      -5.026   8.179  -6.975  1.00 45.98           N  
ATOM   4309  CA  SER A 547      -4.294   9.442  -7.071  1.00 52.05           C  
ATOM   4310  C   SER A 547      -5.106  10.540  -6.392  1.00 52.03           C  
ATOM   4311  O   SER A 547      -6.008  11.128  -6.997  1.00 45.13           O  
ATOM   4312  CB  SER A 547      -4.012   9.792  -8.528  1.00 46.04           C  
ATOM   4313  OG  SER A 547      -3.337  11.032  -8.624  1.00 46.92           O  
ATOM   4314  N   THR A 548      -4.767  10.832  -5.135  1.00 55.35           N  
ATOM   4315  CA  THR A 548      -5.469  11.884  -4.410  1.00 58.80           C  
ATOM   4316  C   THR A 548      -5.129  13.269  -4.952  1.00 55.14           C  
ATOM   4317  O   THR A 548      -5.941  14.193  -4.830  1.00 55.33           O  
ATOM   4318  CB  THR A 548      -5.139  11.806  -2.921  1.00 49.09           C  
ATOM   4319  OG1 THR A 548      -3.719  11.851  -2.746  1.00 51.83           O  
ATOM   4320  CG2 THR A 548      -5.662  10.500  -2.339  1.00 48.03           C  
ATOM   4321  N   GLU A 549      -3.940  13.440  -5.540  1.00 50.65           N  
ATOM   4322  CA  GLU A 549      -3.600  14.723  -6.151  1.00 49.06           C  
ATOM   4323  C   GLU A 549      -4.485  15.001  -7.356  1.00 48.00           C  
ATOM   4324  O   GLU A 549      -4.854  16.153  -7.615  1.00 49.15           O  
ATOM   4325  CB  GLU A 549      -2.131  14.745  -6.567  1.00 59.10           C  
ATOM   4326  CG  GLU A 549      -1.169  14.299  -5.491  1.00 57.61           C  
ATOM   4327  CD  GLU A 549      -0.839  12.828  -5.603  1.00 74.91           C  
ATOM   4328  OE1 GLU A 549      -0.267  12.420  -6.637  1.00 79.07           O  
ATOM   4329  OE2 GLU A 549      -1.158  12.082  -4.653  1.00 70.64           O  
ATOM   4330  N   ALA A 550      -4.817  13.957  -8.117  1.00 45.48           N  
ATOM   4331  CA  ALA A 550      -5.759  14.112  -9.219  1.00 43.15           C  
ATOM   4332  C   ALA A 550      -7.140  14.496  -8.702  1.00 47.79           C  
ATOM   4333  O   ALA A 550      -7.781  15.413  -9.228  1.00 46.56           O  
ATOM   4334  CB  ALA A 550      -5.827  12.820 -10.032  1.00 44.58           C  
ATOM   4335  N   GLY A 551      -7.615  13.795  -7.668  1.00 46.23           N  
ATOM   4336  CA  GLY A 551      -8.917  14.112  -7.106  1.00 39.51           C  
ATOM   4337  C   GLY A 551      -8.991  15.524  -6.559  1.00 43.44           C  
ATOM   4338  O   GLY A 551     -10.002  16.211  -6.723  1.00 46.82           O  
ATOM   4339  N   GLN A 552      -7.917  15.981  -5.911  1.00 46.51           N  
ATOM   4340  CA  GLN A 552      -7.890  17.348  -5.401  1.00 45.89           C  
ATOM   4341  C   GLN A 552      -7.978  18.368  -6.529  1.00 45.02           C  
ATOM   4342  O   GLN A 552      -8.702  19.366  -6.416  1.00 45.98           O  
ATOM   4343  CB  GLN A 552      -6.629  17.580  -4.569  1.00 48.35           C  
ATOM   4344  CG  GLN A 552      -6.623  18.904  -3.810  1.00 53.07           C  
ATOM   4345  CD  GLN A 552      -7.657  18.961  -2.703  1.00 55.52           C  
ATOM   4346  OE1 GLN A 552      -7.554  18.248  -1.706  1.00 62.19           O  
ATOM   4347  NE2 GLN A 552      -8.662  19.815  -2.874  1.00 47.31           N  
ATOM   4348  N   LYS A 553      -7.242  18.143  -7.623  1.00 46.52           N  
ATOM   4349  CA  LYS A 553      -7.295  19.075  -8.747  1.00 45.66           C  
ATOM   4350  C   LYS A 553      -8.701  19.165  -9.320  1.00 47.71           C  
ATOM   4351  O   LYS A 553      -9.204  20.263  -9.583  1.00 55.01           O  
ATOM   4352  CB  LYS A 553      -6.309  18.653  -9.836  1.00 45.11           C  
ATOM   4353  CG  LYS A 553      -5.676  19.824 -10.573  1.00 47.48           C  
ATOM   4354  CD  LYS A 553      -4.376  19.426 -11.251  1.00 53.71           C  
ATOM   4355  CE  LYS A 553      -3.314  20.508 -11.095  1.00 62.56           C  
ATOM   4356  NZ  LYS A 553      -3.735  21.833 -11.640  1.00 66.72           N  
ATOM   4357  N   LEU A 554      -9.345  18.016  -9.521  1.00 49.62           N  
ATOM   4358  CA  LEU A 554     -10.718  17.997 -10.009  1.00 42.15           C  
ATOM   4359  C   LEU A 554     -11.666  18.666  -9.020  1.00 44.46           C  
ATOM   4360  O   LEU A 554     -12.530  19.459  -9.412  1.00 42.21           O  
ATOM   4361  CB  LEU A 554     -11.145  16.554 -10.276  1.00 38.81           C  
ATOM   4362  CG  LEU A 554     -12.602  16.301 -10.647  1.00 42.09           C  
ATOM   4363  CD1 LEU A 554     -12.925  16.911 -11.997  1.00 40.84           C  
ATOM   4364  CD2 LEU A 554     -12.878  14.807 -10.642  1.00 38.67           C  
ATOM   4365  N   PHE A 555     -11.507  18.368  -7.727  1.00 45.05           N  
ATOM   4366  CA  PHE A 555     -12.427  18.891  -6.721  1.00 38.10           C  
ATOM   4367  C   PHE A 555     -12.387  20.413  -6.652  1.00 40.94           C  
ATOM   4368  O   PHE A 555     -13.417  21.053  -6.413  1.00 44.43           O  
ATOM   4369  CB  PHE A 555     -12.115  18.290  -5.350  1.00 39.09           C  
ATOM   4370  CG  PHE A 555     -13.062  18.734  -4.270  1.00 41.81           C  
ATOM   4371  CD1 PHE A 555     -14.256  18.067  -4.049  1.00 40.38           C  
ATOM   4372  CD2 PHE A 555     -12.760  19.835  -3.483  1.00 44.70           C  
ATOM   4373  CE1 PHE A 555     -15.127  18.486  -3.053  1.00 44.61           C  
ATOM   4374  CE2 PHE A 555     -13.623  20.263  -2.490  1.00 41.98           C  
ATOM   4375  CZ  PHE A 555     -14.808  19.588  -2.272  1.00 44.64           C  
ATOM   4376  N   ASN A 556     -11.206  21.011  -6.838  1.00 45.88           N  
ATOM   4377  CA  ASN A 556     -11.100  22.467  -6.803  1.00 48.36           C  
ATOM   4378  C   ASN A 556     -11.957  23.139  -7.863  1.00 54.75           C  
ATOM   4379  O   ASN A 556     -12.318  24.310  -7.702  1.00 56.39           O  
ATOM   4380  CB  ASN A 556      -9.643  22.904  -6.964  1.00 48.71           C  
ATOM   4381  CG  ASN A 556      -8.781  22.488  -5.794  1.00 51.66           C  
ATOM   4382  OD1 ASN A 556      -9.272  22.305  -4.682  1.00 46.81           O  
ATOM   4383  ND2 ASN A 556      -7.481  22.352  -6.034  1.00 46.67           N  
ATOM   4384  N   MET A 557     -12.292  22.433  -8.938  1.00 41.47           N  
ATOM   4385  CA  MET A 557     -13.229  22.962  -9.916  1.00 40.29           C  
ATOM   4386  C   MET A 557     -14.665  22.567  -9.605  1.00 44.68           C  
ATOM   4387  O   MET A 557     -15.575  23.390  -9.759  1.00 49.86           O  
ATOM   4388  CB  MET A 557     -12.829  22.495 -11.316  1.00 41.01           C  
ATOM   4389  CG  MET A 557     -13.750  22.929 -12.445  1.00 37.02           C  
ATOM   4390  SD  MET A 557     -15.004  21.683 -12.789  1.00 45.31           S  
ATOM   4391  CE  MET A 557     -13.947  20.279 -13.129  1.00 35.42           C  
ATOM   4392  N   LEU A 558     -14.880  21.328  -9.154  1.00 38.99           N  
ATOM   4393  CA  LEU A 558     -16.231  20.864  -8.856  1.00 37.02           C  
ATOM   4394  C   LEU A 558     -16.927  21.773  -7.848  1.00 40.43           C  
ATOM   4395  O   LEU A 558     -18.045  22.244  -8.091  1.00 43.81           O  
ATOM   4396  CB  LEU A 558     -16.194  19.421  -8.344  1.00 36.70           C  
ATOM   4397  CG  LEU A 558     -15.651  18.333  -9.272  1.00 36.24           C  
ATOM   4398  CD1 LEU A 558     -15.753  16.965  -8.611  1.00 35.74           C  
ATOM   4399  CD2 LEU A 558     -16.379  18.342 -10.608  1.00 41.44           C  
ATOM   4400  N   ARG A 559     -16.272  22.049  -6.716  1.00 40.69           N  
ATOM   4401  CA  ARG A 559     -16.902  22.837  -5.660  1.00 40.40           C  
ATOM   4402  C   ARG A 559     -17.207  24.273  -6.075  1.00 41.50           C  
ATOM   4403  O   ARG A 559     -17.888  24.979  -5.324  1.00 47.33           O  
ATOM   4404  CB  ARG A 559     -16.027  22.864  -4.405  1.00 42.44           C  
ATOM   4405  CG  ARG A 559     -14.678  23.530  -4.587  1.00 48.47           C  
ATOM   4406  CD  ARG A 559     -14.171  24.044  -3.254  1.00 46.19           C  
ATOM   4407  NE  ARG A 559     -15.008  25.134  -2.764  1.00 53.37           N  
ATOM   4408  CZ  ARG A 559     -14.804  26.413  -3.047  1.00 57.34           C  
ATOM   4409  NH1 ARG A 559     -13.781  26.800  -3.792  1.00 62.29           N  
ATOM   4410  NH2 ARG A 559     -15.650  27.325  -2.575  1.00 46.09           N  
ATOM   4411  N   LEU A 560     -16.722  24.726  -7.235  1.00 38.04           N  
ATOM   4412  CA  LEU A 560     -17.027  26.080  -7.688  1.00 37.68           C  
ATOM   4413  C   LEU A 560     -18.455  26.212  -8.202  1.00 37.40           C  
ATOM   4414  O   LEU A 560     -19.078  27.265  -8.022  1.00 40.28           O  
ATOM   4415  CB  LEU A 560     -16.058  26.509  -8.790  1.00 37.45           C  
ATOM   4416  CG  LEU A 560     -14.589  26.721  -8.439  1.00 40.07           C  
ATOM   4417  CD1 LEU A 560     -13.817  27.137  -9.681  1.00 42.57           C  
ATOM   4418  CD2 LEU A 560     -14.444  27.755  -7.338  1.00 39.45           C  
ATOM   4419  N   GLY A 561     -18.983  25.173  -8.844  1.00 36.12           N  
ATOM   4420  CA  GLY A 561     -20.271  25.317  -9.493  1.00 35.60           C  
ATOM   4421  C   GLY A 561     -20.222  26.385 -10.565  1.00 39.35           C  
ATOM   4422  O   GLY A 561     -19.256  26.499 -11.329  1.00 45.04           O  
ATOM   4423  N   LYS A 562     -21.281  27.192 -10.618  1.00 41.79           N  
ATOM   4424  CA  LYS A 562     -21.382  28.325 -11.529  1.00 40.00           C  
ATOM   4425  C   LYS A 562     -20.862  29.622 -10.919  1.00 46.24           C  
ATOM   4426  O   LYS A 562     -21.007  30.682 -11.536  1.00 44.85           O  
ATOM   4427  CB  LYS A 562     -22.839  28.518 -11.966  1.00 41.90           C  
ATOM   4428  CG  LYS A 562     -23.194  27.932 -13.320  1.00 47.04           C  
ATOM   4429  CD  LYS A 562     -24.594  28.345 -13.755  1.00 51.94           C  
ATOM   4430  CE  LYS A 562     -24.735  29.854 -13.869  1.00 57.60           C  
ATOM   4431  NZ  LYS A 562     -26.066  30.227 -14.423  1.00 55.99           N  
ATOM   4432  N   SER A 563     -20.265  29.564  -9.726  1.00 43.82           N  
ATOM   4433  CA  SER A 563     -19.910  30.793  -9.022  1.00 45.26           C  
ATOM   4434  C   SER A 563     -18.802  31.552  -9.743  1.00 49.61           C  
ATOM   4435  O   SER A 563     -18.776  32.788  -9.722  1.00 55.97           O  
ATOM   4436  CB  SER A 563     -19.493  30.474  -7.586  1.00 40.73           C  
ATOM   4437  OG  SER A 563     -18.265  29.770  -7.552  1.00 40.91           O  
ATOM   4438  N   GLU A 564     -17.883  30.831 -10.391  1.00 46.55           N  
ATOM   4439  CA  GLU A 564     -16.730  31.408 -11.066  1.00 46.48           C  
ATOM   4440  C   GLU A 564     -16.876  31.318 -12.583  1.00 52.09           C  
ATOM   4441  O   GLU A 564     -17.565  30.430 -13.094  1.00 56.71           O  
ATOM   4442  CB  GLU A 564     -15.436  30.699 -10.642  1.00 51.50           C  
ATOM   4443  CG  GLU A 564     -15.091  30.842  -9.168  1.00 49.18           C  
ATOM   4444  CD  GLU A 564     -14.595  32.231  -8.815  1.00 54.20           C  
ATOM   4445  OE1 GLU A 564     -14.391  33.048  -9.738  1.00 47.67           O  
ATOM   4446  OE2 GLU A 564     -14.403  32.508  -7.613  1.00 66.16           O  
ATOM   4447  N   PRO A 565     -16.244  32.226 -13.329  1.00 47.50           N  
ATOM   4448  CA  PRO A 565     -16.290  32.133 -14.793  1.00 43.02           C  
ATOM   4449  C   PRO A 565     -15.768  30.784 -15.258  1.00 40.07           C  
ATOM   4450  O   PRO A 565     -14.781  30.268 -14.728  1.00 42.44           O  
ATOM   4451  CB  PRO A 565     -15.383  33.280 -15.249  1.00 39.46           C  
ATOM   4452  CG  PRO A 565     -15.405  34.250 -14.115  1.00 40.05           C  
ATOM   4453  CD  PRO A 565     -15.516  33.422 -12.871  1.00 41.76           C  
ATOM   4454  N   TRP A 566     -16.462  30.197 -16.240  1.00 37.43           N  
ATOM   4455  CA  TRP A 566     -16.072  28.870 -16.704  1.00 39.13           C  
ATOM   4456  C   TRP A 566     -14.623  28.846 -17.171  1.00 35.84           C  
ATOM   4457  O   TRP A 566     -13.959  27.808 -17.076  1.00 37.16           O  
ATOM   4458  CB  TRP A 566     -17.004  28.380 -17.821  1.00 34.82           C  
ATOM   4459  CG  TRP A 566     -16.813  29.046 -19.153  1.00 33.42           C  
ATOM   4460  CD1 TRP A 566     -17.500  30.120 -19.640  1.00 33.73           C  
ATOM   4461  CD2 TRP A 566     -15.847  28.699 -20.153  1.00 38.79           C  
ATOM   4462  NE1 TRP A 566     -17.037  30.447 -20.892  1.00 37.38           N  
ATOM   4463  CE2 TRP A 566     -16.018  29.594 -21.226  1.00 37.73           C  
ATOM   4464  CE3 TRP A 566     -14.858  27.716 -20.245  1.00 33.29           C  
ATOM   4465  CZ2 TRP A 566     -15.235  29.536 -22.378  1.00 33.65           C  
ATOM   4466  CZ3 TRP A 566     -14.080  27.661 -21.390  1.00 32.21           C  
ATOM   4467  CH2 TRP A 566     -14.275  28.564 -22.441  1.00 35.60           C  
ATOM   4468  N   THR A 567     -14.107  29.982 -17.653  1.00 36.35           N  
ATOM   4469  CA  THR A 567     -12.704  30.042 -18.053  1.00 38.73           C  
ATOM   4470  C   THR A 567     -11.780  29.832 -16.858  1.00 38.48           C  
ATOM   4471  O   THR A 567     -10.763  29.135 -16.967  1.00 40.32           O  
ATOM   4472  CB  THR A 567     -12.401  31.379 -18.733  1.00 36.79           C  
ATOM   4473  OG1 THR A 567     -12.810  32.455 -17.881  1.00 37.52           O  
ATOM   4474  CG2 THR A 567     -13.132  31.489 -20.059  1.00 35.79           C  
ATOM   4475  N   LEU A 568     -12.117  30.423 -15.707  1.00 39.92           N  
ATOM   4476  CA  LEU A 568     -11.305  30.232 -14.507  1.00 44.09           C  
ATOM   4477  C   LEU A 568     -11.409  28.800 -13.997  1.00 45.55           C  
ATOM   4478  O   LEU A 568     -10.392  28.161 -13.700  1.00 50.19           O  
ATOM   4479  CB  LEU A 568     -11.730  31.219 -13.418  1.00 45.84           C  
ATOM   4480  CG  LEU A 568     -11.105  31.036 -12.031  1.00 41.74           C  
ATOM   4481  CD1 LEU A 568      -9.591  31.105 -12.100  1.00 47.58           C  
ATOM   4482  CD2 LEU A 568     -11.629  32.089 -11.073  1.00 42.41           C  
ATOM   4483  N   ALA A 569     -12.638  28.286 -13.880  1.00 41.18           N  
ATOM   4484  CA  ALA A 569     -12.844  26.904 -13.453  1.00 41.62           C  
ATOM   4485  C   ALA A 569     -12.036  25.935 -14.304  1.00 46.38           C  
ATOM   4486  O   ALA A 569     -11.423  24.998 -13.782  1.00 42.24           O  
ATOM   4487  CB  ALA A 569     -14.332  26.557 -13.510  1.00 35.29           C  
ATOM   4488  N   LEU A 570     -12.013  26.156 -15.618  1.00 41.60           N  
ATOM   4489  CA  LEU A 570     -11.214  25.313 -16.500  1.00 36.31           C  
ATOM   4490  C   LEU A 570      -9.731  25.418 -16.167  1.00 42.96           C  
ATOM   4491  O   LEU A 570      -9.022  24.405 -16.123  1.00 42.31           O  
ATOM   4492  CB  LEU A 570     -11.465  25.695 -17.960  1.00 35.19           C  
ATOM   4493  CG  LEU A 570     -10.723  24.881 -19.015  1.00 40.14           C  
ATOM   4494  CD1 LEU A 570     -11.121  23.416 -18.938  1.00 34.98           C  
ATOM   4495  CD2 LEU A 570     -11.003  25.443 -20.399  1.00 36.03           C  
ATOM   4496  N   GLU A 571      -9.248  26.639 -15.918  1.00 43.66           N  
ATOM   4497  CA  GLU A 571      -7.840  26.840 -15.595  1.00 45.08           C  
ATOM   4498  C   GLU A 571      -7.442  26.123 -14.311  1.00 46.84           C  
ATOM   4499  O   GLU A 571      -6.300  25.667 -14.187  1.00 48.52           O  
ATOM   4500  CB  GLU A 571      -7.541  28.335 -15.481  1.00 47.95           C  
ATOM   4501  CG  GLU A 571      -6.067  28.669 -15.319  1.00 55.98           C  
ATOM   4502  CD  GLU A 571      -5.842  30.088 -14.836  1.00 62.09           C  
ATOM   4503  OE1 GLU A 571      -6.265  30.401 -13.703  1.00 61.41           O  
ATOM   4504  OE2 GLU A 571      -5.242  30.886 -15.589  1.00 60.08           O  
ATOM   4505  N   ASN A 572      -8.361  26.019 -13.346  1.00 52.16           N  
ATOM   4506  CA  ASN A 572      -8.053  25.316 -12.102  1.00 53.47           C  
ATOM   4507  C   ASN A 572      -7.626  23.878 -12.367  1.00 56.48           C  
ATOM   4508  O   ASN A 572      -6.751  23.345 -11.674  1.00 62.94           O  
ATOM   4509  CB  ASN A 572      -9.260  25.343 -11.162  1.00 47.74           C  
ATOM   4510  CG  ASN A 572      -9.406  26.662 -10.423  1.00 57.04           C  
ATOM   4511  OD1 ASN A 572      -8.893  27.693 -10.856  1.00 54.08           O  
ATOM   4512  ND2 ASN A 572     -10.101  26.628  -9.290  1.00 52.66           N  
ATOM   4513  N   VAL A 573      -8.227  23.234 -13.363  1.00 47.93           N  
ATOM   4514  CA  VAL A 573      -7.921  21.837 -13.658  1.00 47.71           C  
ATOM   4515  C   VAL A 573      -6.755  21.715 -14.625  1.00 49.41           C  
ATOM   4516  O   VAL A 573      -5.806  20.964 -14.381  1.00 48.80           O  
ATOM   4517  CB  VAL A 573      -9.169  21.121 -14.216  1.00 49.65           C  
ATOM   4518  CG1 VAL A 573      -9.014  19.611 -14.096  1.00 47.48           C  
ATOM   4519  CG2 VAL A 573     -10.409  21.595 -13.511  1.00 43.37           C  
ATOM   4520  N   VAL A 574      -6.806  22.443 -15.738  1.00 44.90           N  
ATOM   4521  CA  VAL A 574      -5.890  22.214 -16.852  1.00 38.64           C  
ATOM   4522  C   VAL A 574      -4.827  23.289 -16.995  1.00 38.79           C  
ATOM   4523  O   VAL A 574      -3.872  23.088 -17.763  1.00 36.46           O  
ATOM   4524  CB  VAL A 574      -6.654  22.060 -18.183  1.00 41.44           C  
ATOM   4525  CG1 VAL A 574      -7.824  21.101 -18.024  1.00 37.59           C  
ATOM   4526  CG2 VAL A 574      -7.130  23.424 -18.678  1.00 36.99           C  
ATOM   4527  N   GLY A 575      -4.956  24.420 -16.309  1.00 46.07           N  
ATOM   4528  CA  GLY A 575      -3.947  25.453 -16.405  1.00 48.92           C  
ATOM   4529  C   GLY A 575      -4.070  26.370 -17.600  1.00 57.46           C  
ATOM   4530  O   GLY A 575      -3.188  27.210 -17.807  1.00 59.03           O  
ATOM   4531  N   ALA A 576      -5.128  26.233 -18.395  1.00 56.95           N  
ATOM   4532  CA  ALA A 576      -5.400  27.121 -19.514  1.00 51.44           C  
ATOM   4533  C   ALA A 576      -6.806  27.683 -19.366  1.00 51.13           C  
ATOM   4534  O   ALA A 576      -7.692  27.036 -18.802  1.00 43.76           O  
ATOM   4535  CB  ALA A 576      -5.251  26.396 -20.858  1.00 40.62           C  
ATOM   4536  N   LYS A 577      -7.000  28.898 -19.869  1.00 44.83           N  
ATOM   4537  CA  LYS A 577      -8.263  29.605 -19.709  1.00 46.97           C  
ATOM   4538  C   LYS A 577      -9.257  29.322 -20.826  1.00 44.27           C  
ATOM   4539  O   LYS A 577     -10.395  29.798 -20.755  1.00 44.70           O  
ATOM   4540  CB  LYS A 577      -8.023  31.114 -19.622  1.00 47.06           C  
ATOM   4541  CG  LYS A 577      -7.128  31.536 -18.475  1.00 54.35           C  
ATOM   4542  CD  LYS A 577      -6.932  33.043 -18.447  1.00 54.93           C  
ATOM   4543  CE  LYS A 577      -5.996  33.447 -17.320  1.00 61.75           C  
ATOM   4544  NZ  LYS A 577      -5.796  34.920 -17.260  1.00 65.19           N  
ATOM   4545  N   ASN A 578      -8.874  28.557 -21.844  1.00 43.15           N  
ATOM   4546  CA  ASN A 578      -9.710  28.413 -23.025  1.00 51.97           C  
ATOM   4547  C   ASN A 578      -9.755  26.963 -23.485  1.00 44.33           C  
ATOM   4548  O   ASN A 578      -8.877  26.155 -23.175  1.00 42.10           O  
ATOM   4549  CB  ASN A 578      -9.214  29.318 -24.160  1.00 48.40           C  
ATOM   4550  CG  ASN A 578     -10.277  29.566 -25.214  1.00 53.82           C  
ATOM   4551  OD1 ASN A 578     -11.344  28.953 -25.192  1.00 42.68           O  
ATOM   4552  ND2 ASN A 578      -9.997  30.483 -26.133  1.00 60.44           N  
ATOM   4553  N   MET A 579     -10.811  26.651 -24.233  1.00 34.72           N  
ATOM   4554  CA  MET A 579     -10.956  25.347 -24.865  1.00 34.94           C  
ATOM   4555  C   MET A 579      -9.748  25.046 -25.751  1.00 40.58           C  
ATOM   4556  O   MET A 579      -9.288  25.904 -26.507  1.00 38.02           O  
ATOM   4557  CB  MET A 579     -12.244  25.345 -25.693  1.00 35.82           C  
ATOM   4558  CG  MET A 579     -12.601  24.042 -26.361  1.00 33.92           C  
ATOM   4559  SD  MET A 579     -14.175  24.189 -27.227  1.00 48.19           S  
ATOM   4560  CE  MET A 579     -13.851  25.662 -28.197  1.00 39.58           C  
ATOM   4561  N   ASN A 580      -9.224  23.821 -25.651  1.00 45.14           N  
ATOM   4562  CA  ASN A 580      -8.065  23.404 -26.434  1.00 38.22           C  
ATOM   4563  C   ASN A 580      -8.297  22.013 -26.998  1.00 42.54           C  
ATOM   4564  O   ASN A 580      -8.872  21.150 -26.329  1.00 44.10           O  
ATOM   4565  CB  ASN A 580      -6.770  23.408 -25.603  1.00 40.61           C  
ATOM   4566  CG  ASN A 580      -5.521  23.351 -26.468  1.00 39.52           C  
ATOM   4567  OD1 ASN A 580      -5.601  23.406 -27.697  1.00 50.66           O  
ATOM   4568  ND2 ASN A 580      -4.363  23.228 -25.832  1.00 41.49           N  
ATOM   4569  N   VAL A 581      -7.832  21.800 -28.232  1.00 39.07           N  
ATOM   4570  CA  VAL A 581      -8.057  20.549 -28.948  1.00 35.87           C  
ATOM   4571  C   VAL A 581      -6.816  19.662 -28.983  1.00 36.99           C  
ATOM   4572  O   VAL A 581      -6.880  18.539 -29.500  1.00 35.24           O  
ATOM   4573  CB  VAL A 581      -8.566  20.830 -30.379  1.00 34.18           C  
ATOM   4574  CG1 VAL A 581      -7.414  21.219 -31.296  1.00 33.92           C  
ATOM   4575  CG2 VAL A 581      -9.345  19.646 -30.922  1.00 33.75           C  
ATOM   4576  N   ARG A 582      -5.692  20.125 -28.434  1.00 36.28           N  
ATOM   4577  CA  ARG A 582      -4.486  19.299 -28.407  1.00 34.74           C  
ATOM   4578  C   ARG A 582      -4.629  18.033 -27.565  1.00 34.29           C  
ATOM   4579  O   ARG A 582      -4.154  16.976 -28.017  1.00 39.71           O  
ATOM   4580  CB  ARG A 582      -3.292  20.140 -27.934  1.00 36.34           C  
ATOM   4581  CG  ARG A 582      -1.947  19.445 -28.075  1.00 38.17           C  
ATOM   4582  CD  ARG A 582      -0.857  20.149 -27.280  1.00 40.29           C  
ATOM   4583  NE  ARG A 582      -1.272  20.466 -25.918  1.00 55.68           N  
ATOM   4584  CZ  ARG A 582      -1.345  19.588 -24.927  1.00 49.09           C  
ATOM   4585  NH1 ARG A 582      -1.037  18.314 -25.108  1.00 50.23           N  
ATOM   4586  NH2 ARG A 582      -1.737  19.999 -23.725  1.00 39.53           N  
ATOM   4587  N   PRO A 583      -5.244  18.045 -26.375  1.00 35.13           N  
ATOM   4588  CA  PRO A 583      -5.405  16.770 -25.653  1.00 34.78           C  
ATOM   4589  C   PRO A 583      -6.258  15.757 -26.399  1.00 41.50           C  
ATOM   4590  O   PRO A 583      -5.965  14.556 -26.350  1.00 38.01           O  
ATOM   4591  CB  PRO A 583      -6.053  17.202 -24.331  1.00 32.94           C  
ATOM   4592  CG  PRO A 583      -5.646  18.609 -24.160  1.00 32.01           C  
ATOM   4593  CD  PRO A 583      -5.661  19.187 -25.539  1.00 31.81           C  
ATOM   4594  N   LEU A 584      -7.316  16.205 -27.079  1.00 36.36           N  
ATOM   4595  CA  LEU A 584      -8.109  15.301 -27.908  1.00 34.01           C  
ATOM   4596  C   LEU A 584      -7.249  14.638 -28.976  1.00 38.17           C  
ATOM   4597  O   LEU A 584      -7.328  13.422 -29.187  1.00 36.13           O  
ATOM   4598  CB  LEU A 584      -9.276  16.060 -28.541  1.00 30.76           C  
ATOM   4599  CG  LEU A 584     -10.026  15.394 -29.694  1.00 28.56           C  
ATOM   4600  CD1 LEU A 584     -10.834  14.210 -29.237  1.00 30.33           C  
ATOM   4601  CD2 LEU A 584     -10.937  16.414 -30.340  1.00 31.99           C  
ATOM   4602  N   LEU A 585      -6.411  15.425 -29.655  1.00 30.70           N  
ATOM   4603  CA  LEU A 585      -5.490  14.855 -30.632  1.00 31.39           C  
ATOM   4604  C   LEU A 585      -4.430  13.987 -29.968  1.00 35.96           C  
ATOM   4605  O   LEU A 585      -3.964  13.015 -30.572  1.00 39.86           O  
ATOM   4606  CB  LEU A 585      -4.828  15.968 -31.444  1.00 31.85           C  
ATOM   4607  CG  LEU A 585      -5.794  16.900 -32.177  1.00 31.25           C  
ATOM   4608  CD1 LEU A 585      -5.046  17.990 -32.935  1.00 31.96           C  
ATOM   4609  CD2 LEU A 585      -6.696  16.098 -33.099  1.00 30.72           C  
ATOM   4610  N   ASN A 586      -4.030  14.327 -28.741  1.00 37.89           N  
ATOM   4611  CA  ASN A 586      -3.084  13.494 -28.004  1.00 34.02           C  
ATOM   4612  C   ASN A 586      -3.678  12.117 -27.726  1.00 35.94           C  
ATOM   4613  O   ASN A 586      -3.029  11.089 -27.951  1.00 34.38           O  
ATOM   4614  CB  ASN A 586      -2.681  14.194 -26.703  1.00 34.15           C  
ATOM   4615  CG  ASN A 586      -1.653  13.412 -25.903  1.00 34.82           C  
ATOM   4616  OD1 ASN A 586      -0.908  12.598 -26.450  1.00 35.54           O  
ATOM   4617  ND2 ASN A 586      -1.596  13.672 -24.601  1.00 36.83           N  
ATOM   4618  N   TYR A 587      -4.928  12.083 -27.256  1.00 34.28           N  
ATOM   4619  CA  TYR A 587      -5.606  10.823 -26.958  1.00 37.82           C  
ATOM   4620  C   TYR A 587      -5.687   9.909 -28.177  1.00 36.80           C  
ATOM   4621  O   TYR A 587      -5.540   8.688 -28.055  1.00 37.25           O  
ATOM   4622  CB  TYR A 587      -7.003  11.121 -26.399  1.00 31.85           C  
ATOM   4623  CG  TYR A 587      -7.819   9.919 -25.971  1.00 31.73           C  
ATOM   4624  CD1 TYR A 587      -8.639   9.260 -26.877  1.00 31.67           C  
ATOM   4625  CD2 TYR A 587      -7.774   9.446 -24.666  1.00 32.29           C  
ATOM   4626  CE1 TYR A 587      -9.395   8.166 -26.496  1.00 33.21           C  
ATOM   4627  CE2 TYR A 587      -8.530   8.347 -24.275  1.00 33.66           C  
ATOM   4628  CZ  TYR A 587      -9.336   7.708 -25.197  1.00 41.42           C  
ATOM   4629  OH  TYR A 587     -10.089   6.617 -24.829  1.00 34.03           O  
ATOM   4630  N   PHE A 588      -5.912  10.478 -29.357  1.00 36.54           N  
ATOM   4631  CA  PHE A 588      -6.096   9.696 -30.572  1.00 39.74           C  
ATOM   4632  C   PHE A 588      -4.844   9.589 -31.432  1.00 39.75           C  
ATOM   4633  O   PHE A 588      -4.925   9.067 -32.549  1.00 40.08           O  
ATOM   4634  CB  PHE A 588      -7.237  10.281 -31.401  1.00 31.76           C  
ATOM   4635  CG  PHE A 588      -8.584  10.025 -30.820  1.00 30.75           C  
ATOM   4636  CD1 PHE A 588      -9.158   8.774 -30.932  1.00 31.62           C  
ATOM   4637  CD2 PHE A 588      -9.267  11.013 -30.134  1.00 29.99           C  
ATOM   4638  CE1 PHE A 588     -10.397   8.512 -30.396  1.00 32.48           C  
ATOM   4639  CE2 PHE A 588     -10.512  10.754 -29.589  1.00 30.96           C  
ATOM   4640  CZ  PHE A 588     -11.076   9.501 -29.722  1.00 29.87           C  
ATOM   4641  N   GLU A 589      -3.696  10.050 -30.944  1.00 35.67           N  
ATOM   4642  CA  GLU A 589      -2.500  10.037 -31.782  1.00 37.17           C  
ATOM   4643  C   GLU A 589      -2.088   8.642 -32.251  1.00 42.98           C  
ATOM   4644  O   GLU A 589      -1.678   8.519 -33.419  1.00 44.93           O  
ATOM   4645  CB  GLU A 589      -1.339  10.728 -31.058  1.00 36.21           C  
ATOM   4646  CG  GLU A 589      -0.041  10.676 -31.853  1.00 47.69           C  
ATOM   4647  CD  GLU A 589       0.841  11.891 -31.639  1.00 59.81           C  
ATOM   4648  OE1 GLU A 589       0.390  12.848 -30.973  1.00 53.54           O  
ATOM   4649  OE2 GLU A 589       1.981  11.893 -32.161  1.00 53.52           O  
ATOM   4650  N   PRO A 590      -2.148   7.577 -31.439  1.00 39.21           N  
ATOM   4651  CA  PRO A 590      -1.816   6.250 -31.991  1.00 45.92           C  
ATOM   4652  C   PRO A 590      -2.698   5.842 -33.160  1.00 45.83           C  
ATOM   4653  O   PRO A 590      -2.209   5.228 -34.117  1.00 44.44           O  
ATOM   4654  CB  PRO A 590      -1.988   5.322 -30.782  1.00 43.29           C  
ATOM   4655  CG  PRO A 590      -1.734   6.197 -29.614  1.00 41.12           C  
ATOM   4656  CD  PRO A 590      -2.334   7.518 -29.977  1.00 35.97           C  
ATOM   4657  N   LEU A 591      -3.988   6.175 -33.117  1.00 41.55           N  
ATOM   4658  CA  LEU A 591      -4.861   5.870 -34.246  1.00 39.85           C  
ATOM   4659  C   LEU A 591      -4.550   6.761 -35.442  1.00 42.22           C  
ATOM   4660  O   LEU A 591      -4.556   6.294 -36.588  1.00 43.61           O  
ATOM   4661  CB  LEU A 591      -6.321   6.028 -33.834  1.00 40.45           C  
ATOM   4662  CG  LEU A 591      -7.337   5.784 -34.947  1.00 42.85           C  
ATOM   4663  CD1 LEU A 591      -7.477   4.294 -35.235  1.00 36.18           C  
ATOM   4664  CD2 LEU A 591      -8.667   6.410 -34.586  1.00 32.84           C  
ATOM   4665  N   PHE A 592      -4.278   8.048 -35.194  1.00 41.50           N  
ATOM   4666  CA  PHE A 592      -4.021   8.985 -36.285  1.00 37.18           C  
ATOM   4667  C   PHE A 592      -2.868   8.520 -37.163  1.00 39.16           C  
ATOM   4668  O   PHE A 592      -2.960   8.565 -38.396  1.00 39.95           O  
ATOM   4669  CB  PHE A 592      -3.725  10.381 -35.734  1.00 38.00           C  
ATOM   4670  CG  PHE A 592      -3.622  11.436 -36.801  1.00 42.89           C  
ATOM   4671  CD1 PHE A 592      -4.406  11.361 -37.943  1.00 40.84           C  
ATOM   4672  CD2 PHE A 592      -2.722  12.482 -36.679  1.00 39.87           C  
ATOM   4673  CE1 PHE A 592      -4.310  12.317 -38.934  1.00 37.11           C  
ATOM   4674  CE2 PHE A 592      -2.619  13.444 -37.668  1.00 38.40           C  
ATOM   4675  CZ  PHE A 592      -3.415  13.362 -38.797  1.00 40.40           C  
ATOM   4676  N   THR A 593      -1.768   8.082 -36.549  1.00 43.78           N  
ATOM   4677  CA  THR A 593      -0.639   7.598 -37.335  1.00 47.92           C  
ATOM   4678  C   THR A 593      -0.974   6.282 -38.024  1.00 40.91           C  
ATOM   4679  O   THR A 593      -0.551   6.044 -39.161  1.00 44.35           O  
ATOM   4680  CB  THR A 593       0.591   7.440 -36.444  1.00 40.79           C  
ATOM   4681  OG1 THR A 593       0.215   6.800 -35.219  1.00 60.97           O  
ATOM   4682  CG2 THR A 593       1.202   8.800 -36.139  1.00 39.09           C  
ATOM   4683  N   TRP A 594      -1.739   5.417 -37.354  1.00 38.40           N  
ATOM   4684  CA  TRP A 594      -2.143   4.157 -37.970  1.00 41.09           C  
ATOM   4685  C   TRP A 594      -3.111   4.384 -39.127  1.00 45.21           C  
ATOM   4686  O   TRP A 594      -3.058   3.669 -40.135  1.00 43.59           O  
ATOM   4687  CB  TRP A 594      -2.761   3.235 -36.921  1.00 42.16           C  
ATOM   4688  CG  TRP A 594      -3.181   1.898 -37.460  1.00 46.03           C  
ATOM   4689  CD1 TRP A 594      -2.423   0.765 -37.544  1.00 47.25           C  
ATOM   4690  CD2 TRP A 594      -4.467   1.561 -37.991  1.00 48.12           C  
ATOM   4691  NE1 TRP A 594      -3.161  -0.257 -38.094  1.00 50.10           N  
ATOM   4692  CE2 TRP A 594      -4.419   0.207 -38.377  1.00 44.63           C  
ATOM   4693  CE3 TRP A 594      -5.656   2.273 -38.175  1.00 46.30           C  
ATOM   4694  CZ2 TRP A 594      -5.512  -0.447 -38.935  1.00 42.63           C  
ATOM   4695  CZ3 TRP A 594      -6.739   1.622 -38.730  1.00 40.79           C  
ATOM   4696  CH2 TRP A 594      -6.660   0.277 -39.105  1.00 41.23           C  
ATOM   4697  N   LEU A 595      -4.007   5.366 -39.001  1.00 44.95           N  
ATOM   4698  CA  LEU A 595      -4.913   5.677 -40.104  1.00 38.14           C  
ATOM   4699  C   LEU A 595      -4.146   6.185 -41.316  1.00 42.74           C  
ATOM   4700  O   LEU A 595      -4.376   5.734 -42.443  1.00 45.29           O  
ATOM   4701  CB  LEU A 595      -5.961   6.703 -39.666  1.00 35.67           C  
ATOM   4702  CG  LEU A 595      -7.086   6.197 -38.766  1.00 37.43           C  
ATOM   4703  CD1 LEU A 595      -7.995   7.346 -38.375  1.00 33.46           C  
ATOM   4704  CD2 LEU A 595      -7.865   5.110 -39.482  1.00 36.65           C  
ATOM   4705  N   LYS A 596      -3.222   7.126 -41.099  1.00 41.08           N  
ATOM   4706  CA  LYS A 596      -2.475   7.701 -42.214  1.00 39.09           C  
ATOM   4707  C   LYS A 596      -1.686   6.634 -42.961  1.00 43.89           C  
ATOM   4708  O   LYS A 596      -1.569   6.686 -44.191  1.00 52.22           O  
ATOM   4709  CB  LYS A 596      -1.543   8.806 -41.712  1.00 41.76           C  
ATOM   4710  CG  LYS A 596      -2.257  10.105 -41.365  1.00 41.05           C  
ATOM   4711  CD  LYS A 596      -1.265  11.226 -41.096  1.00 42.37           C  
ATOM   4712  CE  LYS A 596      -0.486  10.989 -39.813  1.00 41.95           C  
ATOM   4713  NZ  LYS A 596       0.445  12.114 -39.514  1.00 49.75           N  
ATOM   4714  N   ASP A 597      -1.135   5.657 -42.236  1.00 44.61           N  
ATOM   4715  CA  ASP A 597      -0.457   4.551 -42.903  1.00 47.04           C  
ATOM   4716  C   ASP A 597      -1.442   3.622 -43.599  1.00 50.59           C  
ATOM   4717  O   ASP A 597      -1.102   3.019 -44.623  1.00 52.89           O  
ATOM   4718  CB  ASP A 597       0.389   3.764 -41.906  1.00 49.52           C  
ATOM   4719  CG  ASP A 597       1.257   2.722 -42.583  1.00 58.90           C  
ATOM   4720  OD1 ASP A 597       2.233   3.104 -43.263  1.00 65.02           O  
ATOM   4721  OD2 ASP A 597       0.953   1.519 -42.449  1.00 63.17           O  
ATOM   4722  N   GLN A 598      -2.654   3.483 -43.061  1.00 47.36           N  
ATOM   4723  CA  GLN A 598      -3.660   2.667 -43.733  1.00 45.08           C  
ATOM   4724  C   GLN A 598      -4.104   3.305 -45.042  1.00 45.36           C  
ATOM   4725  O   GLN A 598      -4.277   2.610 -46.049  1.00 62.07           O  
ATOM   4726  CB  GLN A 598      -4.856   2.438 -42.810  1.00 45.64           C  
ATOM   4727  CG  GLN A 598      -4.673   1.265 -41.880  1.00 54.17           C  
ATOM   4728  CD  GLN A 598      -4.718  -0.055 -42.621  1.00 56.43           C  
ATOM   4729  OE1 GLN A 598      -5.529  -0.239 -43.529  1.00 50.04           O  
ATOM   4730  NE2 GLN A 598      -3.834  -0.975 -42.254  1.00 50.01           N  
ATOM   4731  N   ASN A 599      -4.274   4.626 -45.052  1.00 46.32           N  
ATOM   4732  CA  ASN A 599      -4.781   5.350 -46.209  1.00 44.51           C  
ATOM   4733  C   ASN A 599      -3.686   5.738 -47.197  1.00 48.52           C  
ATOM   4734  O   ASN A 599      -3.905   6.632 -48.021  1.00 50.33           O  
ATOM   4735  CB  ASN A 599      -5.524   6.611 -45.758  1.00 45.81           C  
ATOM   4736  CG  ASN A 599      -6.632   6.319 -44.768  1.00 40.84           C  
ATOM   4737  OD1 ASN A 599      -7.143   5.203 -44.699  1.00 44.39           O  
ATOM   4738  ND2 ASN A 599      -7.010   7.330 -43.993  1.00 36.30           N  
ATOM   4739  N   LYS A 600      -2.514   5.099 -47.133  1.00 57.67           N  
ATOM   4740  CA  LYS A 600      -1.420   5.494 -48.013  1.00 57.29           C  
ATOM   4741  C   LYS A 600      -1.724   5.201 -49.475  1.00 58.17           C  
ATOM   4742  O   LYS A 600      -1.160   5.859 -50.355  1.00 59.17           O  
ATOM   4743  CB  LYS A 600      -0.124   4.795 -47.605  1.00 51.26           C  
ATOM   4744  CG  LYS A 600      -0.186   3.290 -47.696  1.00 58.70           C  
ATOM   4745  CD  LYS A 600       1.085   2.661 -47.172  1.00 61.64           C  
ATOM   4746  CE  LYS A 600       0.965   1.147 -47.144  1.00 68.93           C  
ATOM   4747  NZ  LYS A 600      -0.121   0.697 -46.226  1.00 61.51           N  
ATOM   4748  N   ASN A 601      -2.606   4.240 -49.752  1.00 68.13           N  
ATOM   4749  CA  ASN A 601      -3.051   3.940 -51.106  1.00 72.63           C  
ATOM   4750  C   ASN A 601      -4.557   4.148 -51.256  1.00 61.49           C  
ATOM   4751  O   ASN A 601      -5.217   3.460 -52.039  1.00 64.28           O  
ATOM   4752  CB  ASN A 601      -2.648   2.521 -51.507  1.00 61.42           C  
ATOM   4753  CG  ASN A 601      -3.047   1.486 -50.473  1.00 77.90           C  
ATOM   4754  OD1 ASN A 601      -4.007   1.669 -49.726  1.00 76.38           O  
ATOM   4755  ND2 ASN A 601      -2.300   0.389 -50.421  1.00 62.79           N  
ATOM   4756  N   SER A 602      -5.108   5.099 -50.505  1.00 56.96           N  
ATOM   4757  CA  SER A 602      -6.513   5.468 -50.583  1.00 56.61           C  
ATOM   4758  C   SER A 602      -6.615   6.962 -50.859  1.00 54.20           C  
ATOM   4759  O   SER A 602      -5.663   7.717 -50.645  1.00 58.58           O  
ATOM   4760  CB  SER A 602      -7.259   5.125 -49.284  1.00 51.03           C  
ATOM   4761  OG  SER A 602      -7.482   3.732 -49.163  1.00 64.89           O  
ATOM   4762  N   PHE A 603      -7.780   7.390 -51.336  1.00 45.04           N  
ATOM   4763  CA  PHE A 603      -8.041   8.816 -51.475  1.00 44.47           C  
ATOM   4764  C   PHE A 603      -8.529   9.364 -50.140  1.00 49.13           C  
ATOM   4765  O   PHE A 603      -9.409   8.775 -49.504  1.00 47.79           O  
ATOM   4766  CB  PHE A 603      -9.080   9.088 -52.564  1.00 41.97           C  
ATOM   4767  CG  PHE A 603      -9.222  10.546 -52.911  1.00 47.38           C  
ATOM   4768  CD1 PHE A 603      -8.280  11.164 -53.716  1.00 52.14           C  
ATOM   4769  CD2 PHE A 603     -10.273  11.303 -52.417  1.00 52.64           C  
ATOM   4770  CE1 PHE A 603      -8.389  12.504 -54.041  1.00 53.60           C  
ATOM   4771  CE2 PHE A 603     -10.386  12.652 -52.737  1.00 48.22           C  
ATOM   4772  CZ  PHE A 603      -9.441  13.250 -53.549  1.00 49.84           C  
ATOM   4773  N   VAL A 604      -7.953  10.483 -49.710  1.00 44.00           N  
ATOM   4774  CA  VAL A 604      -8.334  11.147 -48.468  1.00 39.49           C  
ATOM   4775  C   VAL A 604      -9.026  12.453 -48.824  1.00 38.78           C  
ATOM   4776  O   VAL A 604      -8.485  13.263 -49.587  1.00 48.12           O  
ATOM   4777  CB  VAL A 604      -7.117  11.394 -47.560  1.00 39.36           C  
ATOM   4778  CG1 VAL A 604      -7.550  12.057 -46.261  1.00 41.97           C  
ATOM   4779  CG2 VAL A 604      -6.396  10.085 -47.283  1.00 38.91           C  
ATOM   4780  N   GLY A 605     -10.210  12.662 -48.269  1.00 38.73           N  
ATOM   4781  CA  GLY A 605     -11.071  13.756 -48.666  1.00 35.41           C  
ATOM   4782  C   GLY A 605     -12.217  13.248 -49.522  1.00 35.33           C  
ATOM   4783  O   GLY A 605     -12.293  12.071 -49.880  1.00 41.07           O  
ATOM   4784  N   TRP A 606     -13.120  14.166 -49.855  1.00 40.45           N  
ATOM   4785  CA  TRP A 606     -14.330  13.778 -50.561  1.00 39.56           C  
ATOM   4786  C   TRP A 606     -14.719  14.846 -51.570  1.00 42.30           C  
ATOM   4787  O   TRP A 606     -14.446  16.035 -51.388  1.00 43.74           O  
ATOM   4788  CB  TRP A 606     -15.482  13.527 -49.579  1.00 35.01           C  
ATOM   4789  CG  TRP A 606     -15.686  14.633 -48.596  1.00 33.43           C  
ATOM   4790  CD1 TRP A 606     -16.364  15.797 -48.806  1.00 33.88           C  
ATOM   4791  CD2 TRP A 606     -15.149  14.714 -47.270  1.00 36.02           C  
ATOM   4792  NE1 TRP A 606     -16.321  16.578 -47.677  1.00 34.27           N  
ATOM   4793  CE2 TRP A 606     -15.573  15.940 -46.722  1.00 32.39           C  
ATOM   4794  CE3 TRP A 606     -14.362  13.863 -46.490  1.00 34.82           C  
ATOM   4795  CZ2 TRP A 606     -15.240  16.334 -45.428  1.00 32.26           C  
ATOM   4796  CZ3 TRP A 606     -14.030  14.256 -45.206  1.00 33.24           C  
ATOM   4797  CH2 TRP A 606     -14.469  15.481 -44.688  1.00 31.29           C  
ATOM   4798  N   SER A 607     -15.350  14.391 -52.645  1.00 38.57           N  
ATOM   4799  CA  SER A 607     -15.935  15.251 -53.663  1.00 41.58           C  
ATOM   4800  C   SER A 607     -17.412  15.457 -53.352  1.00 45.97           C  
ATOM   4801  O   SER A 607     -18.147  14.488 -53.139  1.00 47.15           O  
ATOM   4802  CB  SER A 607     -15.760  14.627 -55.048  1.00 42.88           C  
ATOM   4803  OG  SER A 607     -16.771  15.058 -55.939  1.00 50.16           O  
ATOM   4804  N   THR A 608     -17.845  16.718 -53.322  1.00 46.85           N  
ATOM   4805  CA  THR A 608     -19.216  17.012 -52.924  1.00 40.52           C  
ATOM   4806  C   THR A 608     -20.219  16.837 -54.053  1.00 44.52           C  
ATOM   4807  O   THR A 608     -21.425  16.828 -53.789  1.00 49.41           O  
ATOM   4808  CB  THR A 608     -19.327  18.439 -52.369  1.00 44.57           C  
ATOM   4809  OG1 THR A 608     -19.034  19.394 -53.398  1.00 51.63           O  
ATOM   4810  CG2 THR A 608     -18.375  18.639 -51.202  1.00 38.16           C  
ATOM   4811  N   ASP A 609     -19.767  16.689 -55.296  1.00 49.06           N  
ATOM   4812  CA  ASP A 609     -20.725  16.628 -56.389  1.00 49.91           C  
ATOM   4813  C   ASP A 609     -21.310  15.233 -56.564  1.00 46.00           C  
ATOM   4814  O   ASP A 609     -22.418  15.100 -57.095  1.00 54.60           O  
ATOM   4815  CB  ASP A 609     -20.076  17.102 -57.690  1.00 54.33           C  
ATOM   4816  CG  ASP A 609     -19.118  16.088 -58.271  1.00 62.03           C  
ATOM   4817  OD1 ASP A 609     -18.216  15.619 -57.545  1.00 66.75           O  
ATOM   4818  OD2 ASP A 609     -19.266  15.771 -59.468  1.00 54.23           O  
ATOM   4819  N   TRP A 610     -20.601  14.190 -56.130  1.00 41.86           N  
ATOM   4820  CA  TRP A 610     -21.127  12.837 -56.260  1.00 43.03           C  
ATOM   4821  C   TRP A 610     -22.264  12.616 -55.273  1.00 45.38           C  
ATOM   4822  O   TRP A 610     -22.175  13.001 -54.103  1.00 48.57           O  
ATOM   4823  CB  TRP A 610     -20.032  11.792 -56.034  1.00 42.53           C  
ATOM   4824  CG  TRP A 610     -20.557  10.371 -56.091  1.00 38.53           C  
ATOM   4825  CD1 TRP A 610     -20.622   9.565 -57.191  1.00 43.50           C  
ATOM   4826  CD2 TRP A 610     -21.114   9.616 -55.008  1.00 41.72           C  
ATOM   4827  NE1 TRP A 610     -21.172   8.348 -56.853  1.00 42.97           N  
ATOM   4828  CE2 TRP A 610     -21.485   8.356 -55.519  1.00 38.56           C  
ATOM   4829  CE3 TRP A 610     -21.331   9.883 -53.655  1.00 40.24           C  
ATOM   4830  CZ2 TRP A 610     -22.057   7.367 -54.724  1.00 38.24           C  
ATOM   4831  CZ3 TRP A 610     -21.901   8.902 -52.868  1.00 36.97           C  
ATOM   4832  CH2 TRP A 610     -22.257   7.660 -53.404  1.00 37.06           C  
ATOM   4833  N   SER A 611     -23.331  11.990 -55.750  1.00 47.37           N  
ATOM   4834  CA  SER A 611     -24.440  11.579 -54.908  1.00 45.80           C  
ATOM   4835  C   SER A 611     -24.891  10.199 -55.356  1.00 44.48           C  
ATOM   4836  O   SER A 611     -24.711   9.831 -56.523  1.00 45.67           O  
ATOM   4837  CB  SER A 611     -25.618  12.564 -54.982  1.00 44.97           C  
ATOM   4838  OG  SER A 611     -26.300  12.457 -56.217  1.00 62.26           O  
ATOM   4839  N   PRO A 612     -25.463   9.407 -54.447  1.00 45.85           N  
ATOM   4840  CA  PRO A 612     -25.911   8.061 -54.833  1.00 54.42           C  
ATOM   4841  C   PRO A 612     -27.066   8.057 -55.818  1.00 52.12           C  
ATOM   4842  O   PRO A 612     -27.272   7.038 -56.489  1.00 49.58           O  
ATOM   4843  CB  PRO A 612     -26.313   7.424 -53.496  1.00 53.25           C  
ATOM   4844  CG  PRO A 612     -26.506   8.565 -52.565  1.00 41.59           C  
ATOM   4845  CD  PRO A 612     -25.549   9.623 -52.996  1.00 44.75           C  
ATOM   4846  N   TYR A 613     -27.829   9.148 -55.935  1.00 48.79           N  
ATOM   4847  CA  TYR A 613     -28.884   9.221 -56.938  1.00 46.60           C  
ATOM   4848  C   TYR A 613     -28.401   9.823 -58.252  1.00 58.58           C  
ATOM   4849  O   TYR A 613     -29.214  10.367 -59.010  1.00 60.96           O  
ATOM   4850  CB  TYR A 613     -30.097   9.992 -56.406  1.00 49.13           C  
ATOM   4851  CG  TYR A 613     -29.839  11.401 -55.914  1.00 42.79           C  
ATOM   4852  CD1 TYR A 613     -29.911  12.483 -56.781  1.00 51.08           C  
ATOM   4853  CD2 TYR A 613     -29.573  11.655 -54.578  1.00 45.86           C  
ATOM   4854  CE1 TYR A 613     -29.694  13.773 -56.337  1.00 49.33           C  
ATOM   4855  CE2 TYR A 613     -29.356  12.943 -54.123  1.00 50.94           C  
ATOM   4856  CZ  TYR A 613     -29.418  13.998 -55.008  1.00 51.88           C  
ATOM   4857  OH  TYR A 613     -29.202  15.281 -54.559  1.00 47.20           O  
ATOM   4858  N   ALA A 614     -27.102   9.732 -58.537  1.00 73.90           N  
ATOM   4859  CA  ALA A 614     -26.525  10.125 -59.825  1.00 76.65           C  
ATOM   4860  C   ALA A 614     -26.936  11.529 -60.267  1.00 75.75           C  
ATOM   4861  O   ALA A 614     -26.369  12.524 -59.819  1.00 74.63           O  
ATOM   4862  CB  ALA A 614     -26.900   9.106 -60.898  1.00 70.21           C  
TER    4863      ALA A 614                                                       
ATOM   4863  N   THR B 333     -34.252  13.567  48.395  1.00134.97           N  
ATOM   4864  CA  THR B 333     -33.891  13.033  47.086  1.00133.54           C  
ATOM   4865  C   THR B 333     -34.882  13.478  46.011  1.00126.33           C  
ATOM   4866  O   THR B 333     -35.643  12.670  45.477  1.00122.87           O  
ATOM   4867  CB  THR B 333     -33.816  11.496  47.111  1.00138.32           C  
ATOM   4868  OG1 THR B 333     -35.127  10.952  47.312  1.00133.02           O  
ATOM   4869  CG2 THR B 333     -32.897  11.029  48.231  1.00134.28           C  
ATOM   4870  N   ASN B 334     -34.861  14.773  45.702  1.00120.39           N  
ATOM   4871  CA  ASN B 334     -35.711  15.350  44.667  1.00111.27           C  
ATOM   4872  C   ASN B 334     -34.964  15.315  43.338  1.00112.64           C  
ATOM   4873  O   ASN B 334     -33.892  15.914  43.210  1.00113.84           O  
ATOM   4874  CB  ASN B 334     -36.105  16.782  45.031  1.00108.93           C  
ATOM   4875  CG  ASN B 334     -37.510  17.138  44.579  1.00110.35           C  
ATOM   4876  OD1 ASN B 334     -38.350  16.263  44.368  1.00109.35           O  
ATOM   4877  ND2 ASN B 334     -37.769  18.431  44.423  1.00101.90           N  
ATOM   4878  N   LEU B 335     -35.524  14.613  42.356  1.00105.76           N  
ATOM   4879  CA  LEU B 335     -34.861  14.420  41.073  1.00 98.77           C  
ATOM   4880  C   LEU B 335     -35.263  15.519  40.097  1.00 92.38           C  
ATOM   4881  O   LEU B 335     -36.438  15.886  40.005  1.00 89.26           O  
ATOM   4882  CB  LEU B 335     -35.196  13.043  40.494  1.00 99.49           C  
ATOM   4883  CG  LEU B 335     -34.757  11.842  41.343  1.00114.88           C  
ATOM   4884  CD1 LEU B 335     -35.875  11.369  42.270  1.00107.75           C  
ATOM   4885  CD2 LEU B 335     -34.262  10.697  40.465  1.00101.53           C  
ATOM   4886  N   CYS B 336     -34.274  16.042  39.373  1.00101.99           N  
ATOM   4887  CA  CYS B 336     -34.506  17.186  38.501  1.00 99.93           C  
ATOM   4888  C   CYS B 336     -35.331  16.775  37.283  1.00 98.08           C  
ATOM   4889  O   CYS B 336     -35.131  15.688  36.732  1.00100.26           O  
ATOM   4890  CB  CYS B 336     -33.179  17.799  38.047  1.00 94.58           C  
ATOM   4891  SG  CYS B 336     -32.251  18.676  39.335  1.00113.12           S  
ATOM   4892  N   PRO B 337     -36.252  17.631  36.828  1.00 91.05           N  
ATOM   4893  CA  PRO B 337     -37.148  17.286  35.703  1.00 88.01           C  
ATOM   4894  C   PRO B 337     -36.458  17.376  34.347  1.00 80.78           C  
ATOM   4895  O   PRO B 337     -36.694  18.280  33.537  1.00 74.48           O  
ATOM   4896  CB  PRO B 337     -38.271  18.316  35.857  1.00 83.73           C  
ATOM   4897  CG  PRO B 337     -37.584  19.510  36.427  1.00 80.47           C  
ATOM   4898  CD  PRO B 337     -36.525  18.979  37.357  1.00 83.16           C  
ATOM   4899  N   PHE B 338     -35.575  16.417  34.076  1.00 81.12           N  
ATOM   4900  CA  PHE B 338     -34.923  16.374  32.774  1.00 77.57           C  
ATOM   4901  C   PHE B 338     -35.740  15.589  31.761  1.00 76.30           C  
ATOM   4902  O   PHE B 338     -35.764  15.943  30.577  1.00 71.76           O  
ATOM   4903  CB  PHE B 338     -33.524  15.769  32.899  1.00 81.51           C  
ATOM   4904  CG  PHE B 338     -32.498  16.728  33.423  1.00 85.14           C  
ATOM   4905  CD1 PHE B 338     -32.668  18.094  33.277  1.00 75.44           C  
ATOM   4906  CD2 PHE B 338     -31.361  16.263  34.059  1.00 90.71           C  
ATOM   4907  CE1 PHE B 338     -31.722  18.979  33.759  1.00 76.82           C  
ATOM   4908  CE2 PHE B 338     -30.411  17.145  34.543  1.00 91.89           C  
ATOM   4909  CZ  PHE B 338     -30.593  18.506  34.394  1.00 79.96           C  
ATOM   4910  N   ASP B 339     -36.412  14.527  32.215  1.00 79.14           N  
ATOM   4911  CA  ASP B 339     -37.315  13.781  31.346  1.00 73.83           C  
ATOM   4912  C   ASP B 339     -38.398  14.686  30.771  1.00 72.55           C  
ATOM   4913  O   ASP B 339     -38.871  14.459  29.650  1.00 72.27           O  
ATOM   4914  CB  ASP B 339     -37.929  12.620  32.130  1.00 80.28           C  
ATOM   4915  CG  ASP B 339     -38.700  11.661  31.251  1.00 82.58           C  
ATOM   4916  OD1 ASP B 339     -38.065  10.779  30.633  1.00 81.60           O  
ATOM   4917  OD2 ASP B 339     -39.942  11.776  31.189  1.00 83.65           O  
ATOM   4918  N   GLU B 340     -38.799  15.712  31.527  1.00 74.87           N  
ATOM   4919  CA  GLU B 340     -39.676  16.752  30.998  1.00 68.93           C  
ATOM   4920  C   GLU B 340     -39.063  17.411  29.768  1.00 66.36           C  
ATOM   4921  O   GLU B 340     -39.716  17.546  28.727  1.00 69.56           O  
ATOM   4922  CB  GLU B 340     -39.938  17.805  32.076  1.00 71.58           C  
ATOM   4923  CG  GLU B 340     -41.099  17.533  33.014  1.00 78.23           C  
ATOM   4924  CD  GLU B 340     -41.515  18.783  33.772  1.00 86.10           C  
ATOM   4925  OE1 GLU B 340     -41.479  19.879  33.174  1.00 78.24           O  
ATOM   4926  OE2 GLU B 340     -41.860  18.674  34.969  1.00 89.47           O  
ATOM   4927  N   VAL B 341     -37.799  17.824  29.873  1.00 68.94           N  
ATOM   4928  CA  VAL B 341     -37.185  18.647  28.837  1.00 65.82           C  
ATOM   4929  C   VAL B 341     -36.735  17.795  27.656  1.00 61.69           C  
ATOM   4930  O   VAL B 341     -37.068  18.085  26.501  1.00 59.59           O  
ATOM   4931  CB  VAL B 341     -36.014  19.455  29.428  1.00 58.83           C  
ATOM   4932  CG1 VAL B 341     -35.170  20.063  28.317  1.00 58.61           C  
ATOM   4933  CG2 VAL B 341     -36.531  20.531  30.369  1.00 58.50           C  
ATOM   4934  N   PHE B 342     -35.979  16.729  27.923  1.00 60.83           N  
ATOM   4935  CA  PHE B 342     -35.374  15.965  26.835  1.00 61.68           C  
ATOM   4936  C   PHE B 342     -36.407  15.119  26.100  1.00 64.08           C  
ATOM   4937  O   PHE B 342     -36.456  15.118  24.864  1.00 65.40           O
[truncated: 120,777 more chars]
