# Supplementary material for: CoVM2: Molecular Biological Data Integration of SARS-CoV-2 Proteins in a Macro-to-Micro Method
Source: Biomolecules. 2022 Aug 2;12(8):1067. doi: 10.3390/biom12081067 (PMC9405999; doi:10.3390/biom12081067)
Supplement: Supplementary file 1 [file biomolecules-12-01067-s001.zip › prodigy_results/ACE2_soba1/7wbp_IC_list.txt]

  LYS   353   A   TYR   501   B
  LEU    45   A   VAL   445   B
  LYS    31   A   LEU   455   B
  THR    27   A   PHE   456   B
  THR    27   A   TYR   489   B
  LYS   353   A   ARG   403   B
  PHE    28   A   ASN   487   B
  LYS    31   A   PHE   456   B
  TYR    41   A   ARG   498   B
  HIS    34   A   ARG   493   B
  GLN    24   A   GLY   476   B
  ASN   330   A   THR   500   B
  ASP   355   A   GLY   502   B
  ASP    30   A   PHE   456   B
  LEU    45   A   ARG   498   B
  LYS   353   A   TYR   495   B
  ARG   357   A   THR   500   B
  ASP   355   A   THR   500   B
  ASP    38   A   TYR   501   B
  GLN    24   A   ALA   475   B
  SER    19   A   GLY   476   B
  SER    19   A   ASN   477   B
  ASP    38   A   TYR   449   B
  LYS   353   A   SER   496   B
  GLY   352   A   TYR   501   B
  THR    27   A   TYR   473   B
  GLN    42   A   TYR   449   B
  LEU    79   A   PHE   486   B
  TYR    41   A   TYR   501   B
  PHE    28   A   TYR   489   B
  ASP    38   A   SER   496   B
  GLN    24   A   ASN   487   B
  GLY   354   A   THR   500   B
  GLY   354   A   VAL   503   B
  ASP    30   A   LEU   455   B
  GLN    24   A   ASN   477   B
  LYS   353   A   THR   500   B
  GLY   354   A   GLY   502   B
  TYR    83   A   ASN   487   B
  HIS    34   A   SER   494   B
  HIS    34   A   TYR   453   B
  GLN    24   A   TYR   489   B
  GLN    42   A   ARG   498   B
  TYR    83   A   PHE   486   B
  ASP    38   A   ARG   498   B
  GLY   354   A   TYR   501   B
  HIS    34   A   LEU   455   B
  GLN   325   A   VAL   503   B
  TYR    41   A   THR   500   B
  GLN    24   A   PHE   486   B
  HIS    34   A   TYR   495   B
  LYS    31   A   ARG   493   B
  ASP   355   A   TYR   501   B
  THR    27   A   ALA   475   B
  GLN    42   A   SER   446   B
  GLY   354   A   HIS   505   B
  LYS   353   A   HIS   505   B
  GLU    37   A   HIS   505   B
  MET    82   A   PHE   486   B
  LYS    31   A   TYR   489   B
  TYR    83   A   TYR   489   B
  SER    19   A   ALA   475   B
  LYS   353   A   GLY   502   B
  LEU    45   A   THR   500   B
  GLU    35   A   ARG   493   B
