# Supplementary material for: CoVM2: Molecular Biological Data Integration of SARS-CoV-2 Proteins in a Macro-to-Micro Method
Source: Biomolecules. 2022 Aug 2;12(8):1067. doi: 10.3390/biom12081067 (PMC9405999; doi:10.3390/biom12081067)
Supplement: Supplementary file 1 [file biomolecules-12-01067-s001.zip › prodigy_results/ACE2_soba1/prediction.json]

{
  "chains": [
    "A",
    "B"
  ],
  "pdb_id": "7WBP",
  "interactor1": "A",
  "interactor2": "B",
  "tag": "7WBP_ACE2_SPIKE_Omicron_BA.1",
  "email": "chenhj@zju.edu.cn",
  "notify": false,
  "sample": false,
  "temperature": 37.0,
  "predictions": {
    "structures": [
      "7wbp"
    ],
    "ICs": [
      65
    ],
    "nis_a": [
      35.36585365853659
    ],
    "nis_c": [
      25.78397212543554
    ],
    "ba_val": [
      -11.114448327526134
    ],
    "kd_val": [
      1.455571881148432e-08
    ],
    "AA": [
      11
    ],
    "PP": [
      5
    ],
    "CC": [
      7
    ],
    "AP": [
      17
    ],
    "CP": [
      7
    ],
    "AC": [
      18
    ]
  }
}
