# Supplementary material for: CoVM2: Molecular Biological Data Integration of SARS-CoV-2 Proteins in a Macro-to-Micro Method
Source: Biomolecules. 2022 Aug 2;12(8):1067. doi: 10.3390/biom12081067 (PMC9405999; doi:10.3390/biom12081067)
Supplement: Supplementary file 1 [file biomolecules-12-01067-s001.zip › prodigy_results/ACE2_soba2/ace2_soba2.pdb]

ATOM      1  N   SER A  19     -31.455  49.474   2.505  0.00  0.00           N  
ATOM      2  CA  SER A  19     -31.359  50.852   2.040  0.00  0.00           C  
ATOM      3  C   SER A  19     -31.051  50.892   0.548  0.00  0.00           C  
ATOM      4  O   SER A  19     -31.921  51.244  -0.251  0.00  0.00           O  
ATOM      5  CB  SER A  19     -30.297  51.627   2.826  0.00  0.00           C  
ATOM      6  OG  SER A  19     -30.882  52.734   3.490  0.00  0.00           O  
ATOM      7  N   THR A  20     -29.822  50.528   0.169  0.00  0.00           N  
ATOM      8  CA  THR A  20     -29.424  50.561  -1.234  0.00  0.00           C  
ATOM      9  C   THR A  20     -30.215  49.535  -2.042  0.00  0.00           C  
ATOM     10  O   THR A  20     -30.926  48.687  -1.500  0.00  0.00           O  
ATOM     11  CB  THR A  20     -27.931  50.272  -1.393  0.00  0.00           C  
ATOM     12  CG2 THR A  20     -27.130  50.951  -0.300  0.00  0.00           C  
ATOM     13  OG1 THR A  20     -27.717  48.857  -1.320  0.00  0.00           O  
ATOM     14  N   ILE A  21     -30.064  49.605  -3.366  0.00  0.00           N  
ATOM     15  CA  ILE A  21     -30.722  48.634  -4.234  0.00  0.00           C  
ATOM     16  C   ILE A  21     -30.068  47.257  -4.105  0.00  0.00           C  
ATOM     17  O   ILE A  21     -30.750  46.226  -4.131  0.00  0.00           O  
ATOM     18  CB  ILE A  21     -30.716  49.144  -5.684  0.00  0.00           C  
ATOM     19  CG1 ILE A  21     -31.726  50.282  -5.845  0.00  0.00           C  
ATOM     20  CG2 ILE A  21     -31.018  48.007  -6.660  0.00  0.00           C  
ATOM     21  CD1 ILE A  21     -33.160  49.804  -6.052  0.00  0.00           C  
ATOM     22  N   GLU A  22     -28.745  47.213  -3.951  0.00  0.00           N  
ATOM     23  CA  GLU A  22     -28.081  45.925  -3.794  0.00  0.00           C  
ATOM     24  C   GLU A  22     -28.514  45.235  -2.507  0.00  0.00           C  
ATOM     25  O   GLU A  22     -28.792  44.030  -2.509  0.00  0.00           O  
ATOM     26  CB  GLU A  22     -26.564  46.102  -3.832  0.00  0.00           C  
ATOM     27  CG  GLU A  22     -25.763  44.827  -3.582  0.00  0.00           C  
ATOM     28  CD  GLU A  22     -24.256  45.008  -3.805  0.00  0.00           C  
ATOM     29  OE1 GLU A  22     -23.880  45.541  -4.867  0.00  0.00           O  
ATOM     30  OE2 GLU A  22     -23.451  44.620  -2.923  0.00  0.00           O  
ATOM     31  N   GLU A  23     -28.591  45.983  -1.398  0.00  0.00           N  
ATOM     32  CA  GLU A  23     -28.982  45.372  -0.131  0.00  0.00           C  
ATOM     33  C   GLU A  23     -30.391  44.804  -0.192  0.00  0.00           C  
ATOM     34  O   GLU A  23     -30.675  43.787   0.449  0.00  0.00           O  
ATOM     35  CB  GLU A  23     -28.870  46.387   1.003  0.00  0.00           C  
ATOM     36  CG  GLU A  23     -27.480  46.958   1.186  0.00  0.00           C  
ATOM     37  CD  GLU A  23     -27.427  48.049   2.247  0.00  0.00           C  
ATOM     38  OE1 GLU A  23     -26.528  47.980   3.113  0.00  0.00           O  
ATOM     39  OE2 GLU A  23     -28.281  48.968   2.220  0.00  0.00           O  
ATOM     40  N   GLN A  24     -31.284  45.440  -0.954  0.00  0.00           N  
ATOM     41  CA  GLN A  24     -32.637  44.913  -1.106  0.00  0.00           C  
ATOM     42  C   GLN A  24     -32.647  43.672  -1.978  0.00  0.00           C  
ATOM     43  O   GLN A  24     -33.392  42.722  -1.707  0.00  0.00           O  
ATOM     44  CB  GLN A  24     -33.556  45.973  -1.699  0.00  0.00           C  
ATOM     45  CG  GLN A  24     -33.607  47.234  -0.889  0.00  0.00           C  
ATOM     46  CD  GLN A  24     -34.182  48.387  -1.669  0.00  0.00           C  
ATOM     47  NE2 GLN A  24     -33.612  49.570  -1.476  0.00  0.00           N  
ATOM     48  OE1 GLN A  24     -35.122  48.218  -2.448  0.00  0.00           O  
ATOM     49  N   ALA A  25     -31.845  43.679  -3.045  0.00  0.00           N  
ATOM     50  CA  ALA A  25     -31.710  42.499  -3.889  0.00  0.00           C  
ATOM     51  C   ALA A  25     -31.173  41.316  -3.097  0.00  0.00           C  
ATOM     52  O   ALA A  25     -31.656  40.188  -3.260  0.00  0.00           O  
ATOM     53  CB  ALA A  25     -30.805  42.811  -5.078  0.00  0.00           C  
ATOM     54  N   LYS A  26     -30.184  41.558  -2.223  0.00  0.00           N  
ATOM     55  CA  LYS A  26     -29.689  40.510  -1.334  0.00  0.00           C  
ATOM     56  C   LYS A  26     -30.803  39.938  -0.472  0.00  0.00           C  
ATOM     57  O   LYS A  26     -30.882  38.720  -0.270  0.00  0.00           O  
ATOM     58  CB  LYS A  26     -28.582  41.045  -0.436  0.00  0.00           C  
ATOM     59  CG  LYS A  26     -27.250  41.242  -1.113  0.00  0.00           C  
ATOM     60  CD  LYS A  26     -26.246  41.768  -0.097  0.00  0.00           C  
ATOM     61  CE  LYS A  26     -24.896  42.078  -0.721  0.00  0.00           C  
ATOM     62  NZ  LYS A  26     -24.013  42.785   0.240  0.00  0.00           N  
ATOM     63  N   THR A  27     -31.660  40.806   0.062  0.00  0.00           N  
ATOM     64  CA  THR A  27     -32.740  40.337   0.917  0.00  0.00           C  
ATOM     65  C   THR A  27     -33.792  39.613   0.093  0.00  0.00           C  
ATOM     66  O   THR A  27     -34.365  38.607   0.538  0.00  0.00           O  
ATOM     67  CB  THR A  27     -33.352  41.520   1.669  0.00  0.00           C  
ATOM     68  CG2 THR A  27     -34.299  41.035   2.755  0.00  0.00           C  
ATOM     69  OG1 THR A  27     -32.307  42.309   2.259  0.00  0.00           O  
ATOM     70  N   PHE A  28     -34.041  40.104  -1.121  0.00  0.00           N  
ATOM     71  CA  PHE A  28     -34.958  39.424  -2.028  0.00  0.00           C  
ATOM     72  C   PHE A  28     -34.459  38.020  -2.362  0.00  0.00           C  
ATOM     73  O   PHE A  28     -35.213  37.044  -2.276  0.00  0.00           O  
ATOM     74  CB  PHE A  28     -35.140  40.261  -3.291  0.00  0.00           C  
ATOM     75  CG  PHE A  28     -35.866  39.550  -4.372  0.00  0.00           C  
ATOM     76  CD1 PHE A  28     -37.206  39.251  -4.233  0.00  0.00           C  
ATOM     77  CD2 PHE A  28     -35.205  39.158  -5.521  0.00  0.00           C  
ATOM     78  CE1 PHE A  28     -37.880  38.579  -5.217  0.00  0.00           C  
ATOM     79  CE2 PHE A  28     -35.869  38.488  -6.512  0.00  0.00           C  
ATOM     80  CZ  PHE A  28     -37.214  38.198  -6.363  0.00  0.00           C  
ATOM     81  N   LEU A  29     -33.180  37.897  -2.724  0.00  0.00           N  
ATOM     82  CA  LEU A  29     -32.603  36.582  -3.002  0.00  0.00           C  
ATOM     83  C   LEU A  29     -32.606  35.702  -1.763  0.00  0.00           C  
ATOM     84  O   LEU A  29     -32.809  34.484  -1.855  0.00  0.00           O  
ATOM     85  CB  LEU A  29     -31.176  36.730  -3.538  0.00  0.00           C  
ATOM     86  CG  LEU A  29     -31.118  37.376  -4.922  0.00  0.00           C  
ATOM     87  CD1 LEU A  29     -29.689  37.765  -5.299  0.00  0.00           C  
ATOM     88  CD2 LEU A  29     -31.738  36.426  -5.940  0.00  0.00           C  
ATOM     89  N   ASP A  30     -32.360  36.298  -0.597  0.00  0.00           N  
ATOM     90  CA  ASP A  30     -32.417  35.536   0.639  0.00  0.00           C  
ATOM     91  C   ASP A  30     -33.782  34.881   0.802  0.00  0.00           C  
ATOM     92  O   ASP A  30     -33.882  33.706   1.178  0.00  0.00           O  
ATOM     93  CB  ASP A  30     -32.101  36.459   1.811  0.00  0.00           C  
ATOM     94  CG  ASP A  30     -31.298  35.775   2.877  0.00  0.00           C  
ATOM     95  OD1 ASP A  30     -31.314  34.530   2.893  0.00  0.00           O  
ATOM     96  OD2 ASP A  30     -30.663  36.477   3.698  0.00  0.00           O  
ATOM     97  N   LYS A  31     -34.847  35.626   0.490  0.00  0.00           N  
ATOM     98  CA  LYS A  31     -36.194  35.075   0.554  0.00  0.00           C  
ATOM     99  C   LYS A  31     -36.429  34.050  -0.551  0.00  0.00           C  
ATOM    100  O   LYS A  31     -37.022  32.994  -0.307  0.00  0.00           O  
ATOM    101  CB  LYS A  31     -37.218  36.211   0.471  0.00  0.00           C  
ATOM    102  CG  LYS A  31     -38.634  35.764   0.142  0.00  0.00           C  
ATOM    103  CD  LYS A  31     -39.297  35.075   1.317  0.00  0.00           C  
ATOM    104  CE  LYS A  31     -40.718  34.681   0.960  0.00  0.00           C  
ATOM    105  NZ  LYS A  31     -41.300  33.825   2.015  0.00  0.00           N  
ATOM    106  N   PHE A  32     -35.997  34.358  -1.777  0.00  0.00           N  
ATOM    107  CA  PHE A  32     -36.186  33.433  -2.892  0.00  0.00           C  
ATOM    108  C   PHE A  32     -35.549  32.083  -2.605  0.00  0.00           C  
ATOM    109  O   PHE A  32     -36.185  31.036  -2.794  0.00  0.00           O  
ATOM    110  CB  PHE A  32     -35.592  34.004  -4.175  0.00  0.00           C  
ATOM    111  CG  PHE A  32     -35.512  33.001  -5.282  0.00  0.00           C  
ATOM    112  CD1 PHE A  32     -36.597  32.799  -6.123  0.00  0.00           C  
ATOM    113  CD2 PHE A  32     -34.361  32.236  -5.471  0.00  0.00           C  
ATOM    114  CE1 PHE A  32     -36.534  31.866  -7.145  0.00  0.00           C  
ATOM    115  CE2 PHE A  32     -34.292  31.298  -6.480  0.00  0.00           C  
ATOM    116  CZ  PHE A  32     -35.385  31.107  -7.319  0.00  0.00           C  
ATOM    117  N   ASN A  33     -34.276  32.093  -2.181  0.00  0.00           N  
ATOM    118  CA  ASN A  33     -33.544  30.851  -1.933  0.00  0.00           C  
ATOM    119  C   ASN A  33     -34.319  29.913  -1.018  0.00  0.00           C  
ATOM    120  O   ASN A  33     -34.419  28.711  -1.295  0.00  0.00           O  
ATOM    121  CB  ASN A  33     -32.169  31.149  -1.328  0.00  0.00           C  
ATOM    122  CG  ASN A  33     -31.244  31.856  -2.302  0.00  0.00           C  
ATOM    123  ND2 ASN A  33     -30.294  32.611  -1.772  0.00  0.00           N  
ATOM    124  OD1 ASN A  33     -31.387  31.726  -3.517  0.00  0.00           O  
ATOM    125  N   HIS A  34     -34.886  30.442   0.076  0.00  0.00           N  
ATOM    126  CA  HIS A  34     -35.554  29.563   1.029  0.00  0.00           C  
ATOM    127  C   HIS A  34     -36.890  29.074   0.474  0.00  0.00           C  
ATOM    128  O   HIS A  34     -37.224  27.883   0.587  0.00  0.00           O  
ATOM    129  CB  HIS A  34     -35.709  30.270   2.383  0.00  0.00           C  
ATOM    130  CG  HIS A  34     -34.396  30.639   3.022  0.00  0.00           C  
ATOM    131  CD2 HIS A  34     -33.708  30.070   4.046  0.00  0.00           C  
ATOM    132  ND1 HIS A  34     -33.622  31.698   2.588  0.00  0.00           N  
ATOM    133  CE1 HIS A  34     -32.524  31.773   3.325  0.00  0.00           C  
ATOM    134  NE2 HIS A  34     -32.554  30.801   4.221  0.00  0.00           N  
ATOM    135  N   GLU A  35     -37.643  29.957  -0.181  0.00  0.00           N  
ATOM    136  CA  GLU A  35     -38.883  29.500  -0.794  0.00  0.00           C  
ATOM    137  C   GLU A  35     -38.599  28.508  -1.916  0.00  0.00           C  
ATOM    138  O   GLU A  35     -39.260  27.466  -2.015  0.00  0.00           O  
ATOM    139  CB  GLU A  35     -39.690  30.696  -1.302  0.00  0.00           C  
ATOM    140  CG  GLU A  35     -41.190  30.601  -1.048  0.00  0.00           C  
ATOM    141  CD  GLU A  35     -41.539  30.475   0.441  0.00  0.00           C  
ATOM    142  OE1 GLU A  35     -41.444  29.349   0.997  0.00  0.00           O  
ATOM    143  OE2 GLU A  35     -41.904  31.504   1.060  0.00  0.00           O  
ATOM    144  N   ALA A  36     -37.597  28.803  -2.752  0.00  0.00           N  
ATOM    145  CA  ALA A  36     -37.317  27.964  -3.912  0.00  0.00           C  
ATOM    146  C   ALA A  36     -36.906  26.555  -3.496  0.00  0.00           C  
ATOM    147  O   ALA A  36     -37.357  25.563  -4.084  0.00  0.00           O  
ATOM    148  CB  ALA A  36     -36.230  28.616  -4.762  0.00  0.00           C  
ATOM    149  N   GLU A  37     -36.058  26.450  -2.474  0.00  0.00           N  
ATOM    150  CA  GLU A  37     -35.581  25.145  -2.039  0.00  0.00           C  
ATOM    151  C   GLU A  37     -36.743  24.206  -1.750  0.00  0.00           C  
ATOM    152  O   GLU A  37     -36.746  23.051  -2.187  0.00  0.00           O  
ATOM    153  CB  GLU A  37     -34.692  25.317  -0.812  0.00  0.00           C  
ATOM    154  CG  GLU A  37     -33.989  24.070  -0.350  0.00  0.00           C  
ATOM    155  CD  GLU A  37     -32.493  24.121  -0.615  0.00  0.00           C  
ATOM    156  OE1 GLU A  37     -31.970  23.181  -1.273  0.00  0.00           O  
ATOM    157  OE2 GLU A  37     -31.849  25.106  -0.171  0.00  0.00           O  
ATOM    158  N   ASP A  38     -37.763  24.694  -1.051  0.00  0.00           N  
ATOM    159  CA  ASP A  38     -38.861  23.809  -0.695  0.00  0.00           C  
ATOM    160  C   ASP A  38     -39.770  23.519  -1.885  0.00  0.00           C  
ATOM    161  O   ASP A  38     -40.174  22.367  -2.090  0.00  0.00           O  
ATOM    162  CB  ASP A  38     -39.666  24.393   0.457  0.00  0.00           C  
ATOM    163  CG  ASP A  38     -40.602  23.367   1.057  0.00  0.00           C  
ATOM    164  OD1 ASP A  38     -40.110  22.332   1.582  0.00  0.00           O  
ATOM    165  OD2 ASP A  38     -41.824  23.571   0.955  0.00  0.00           O  
ATOM    166  N   LEU A  39     -40.097  24.542  -2.681  0.00  0.00           N  
ATOM    167  CA  LEU A  39     -40.940  24.319  -3.851  0.00  0.00           C  
ATOM    168  C   LEU A  39     -40.246  23.440  -4.882  0.00  0.00           C  
ATOM    169  O   LEU A  39     -40.887  22.578  -5.498  0.00  0.00           O  
ATOM    170  CB  LEU A  39     -41.347  25.651  -4.476  0.00  0.00           C  
ATOM    171  CG  LEU A  39     -42.538  26.289  -3.772  0.00  0.00           C  
ATOM    172  CD1 LEU A  39     -42.776  27.676  -4.331  0.00  0.00           C  
ATOM    173  CD2 LEU A  39     -43.756  25.398  -3.952  0.00  0.00           C  
ATOM    174  N   PHE A  40     -38.943  23.644  -5.094  0.00  0.00           N  
ATOM    175  CA  PHE A  40     -38.225  22.760  -6.001  0.00  0.00           C  
ATOM    176  C   PHE A  40     -38.203  21.343  -5.456  0.00  0.00           C  
ATOM    177  O   PHE A  40     -38.305  20.373  -6.220  0.00  0.00           O  
ATOM    178  CB  PHE A  40     -36.799  23.257  -6.251  0.00  0.00           C  
ATOM    179  CG  PHE A  40     -36.027  22.399  -7.226  0.00  0.00           C  
ATOM    180  CD1 PHE A  40     -36.148  22.604  -8.597  0.00  0.00           C  
ATOM    181  CD2 PHE A  40     -35.191  21.383  -6.772  0.00  0.00           C  
ATOM    182  CE1 PHE A  40     -35.443  21.807  -9.506  0.00  0.00           C  
ATOM    183  CE2 PHE A  40     -34.490  20.589  -7.659  0.00  0.00           C  
ATOM    184  CZ  PHE A  40     -34.616  20.794  -9.039  0.00  0.00           C  
ATOM    185  N   TYR A  41     -38.100  21.207  -4.132  0.00  0.00           N  
ATOM    186  CA  TYR A  41     -38.000  19.885  -3.525  0.00  0.00           C  
ATOM    187  C   TYR A  41     -39.290  19.093  -3.711  0.00  0.00           C  
ATOM    188  O   TYR A  41     -39.248  17.902  -4.045  0.00  0.00           O  
ATOM    189  CB  TYR A  41     -37.646  20.001  -2.042  0.00  0.00           C  
ATOM    190  CG  TYR A  41     -37.285  18.664  -1.440  0.00  0.00           C  
ATOM    191  CD1 TYR A  41     -36.004  18.154  -1.578  0.00  0.00           C  
ATOM    192  CD2 TYR A  41     -38.231  17.887  -0.766  0.00  0.00           C  
ATOM    193  CE1 TYR A  41     -35.656  16.933  -1.048  0.00  0.00           C  
ATOM    194  CE2 TYR A  41     -37.889  16.647  -0.233  0.00  0.00           C  
ATOM    195  CZ  TYR A  41     -36.590  16.175  -0.375  0.00  0.00           C  
ATOM    196  OH  TYR A  41     -36.205  14.944   0.130  0.00  0.00           O  
ATOM    197  N   GLN A  42     -40.446  19.735  -3.521  0.00  0.00           N  
ATOM    198  CA  GLN A  42     -41.714  19.039  -3.735  0.00  0.00           C  
ATOM    199  C   GLN A  42     -41.846  18.595  -5.183  0.00  0.00           C  
ATOM    200  O   GLN A  42     -42.199  17.442  -5.465  0.00  0.00           O  
ATOM    201  CB  GLN A  42     -42.888  19.936  -3.339  0.00  0.00           C  
ATOM    202  CG  GLN A  42     -42.837  20.457  -1.898  0.00  0.00           C  
ATOM    203  CD  GLN A  42     -43.053  19.363  -0.859  0.00  0.00           C  
ATOM    204  NE2 GLN A  42     -43.193  19.767   0.406  0.00  0.00           N  
ATOM    205  OE1 GLN A  42     -43.112  18.173  -1.184  0.00  0.00           O  
ATOM    206  N   SER A  43     -41.559  19.502  -6.116  0.00  0.00           N  
ATOM    207  CA  SER A  43     -41.606  19.172  -7.534  0.00  0.00           C  
ATOM    208  C   SER A  43     -40.726  17.963  -7.859  0.00  0.00           C  
ATOM    209  O   SER A  43     -41.201  16.982  -8.442  0.00  0.00           O  
ATOM    210  CB  SER A  43     -41.182  20.389  -8.350  0.00  0.00           C  
ATOM    211  OG  SER A  43     -41.570  20.227  -9.704  0.00  0.00           O  
ATOM    212  N   SER A  44     -39.436  18.016  -7.481  0.00  0.00           N  
ATOM    213  CA  SER A  44     -38.533  16.889  -7.724  0.00  0.00           C  
ATOM    214  C   SER A  44     -39.070  15.613  -7.099  0.00  0.00           C  
ATOM    215  O   SER A  44     -38.982  14.530  -7.689  0.00  0.00           O  
ATOM    216  CB  SER A  44     -37.138  17.182  -7.169  0.00  0.00           C  
ATOM    217  OG  SER A  44     -36.670  18.453  -7.576  0.00  0.00           O  
ATOM    218  N   LEU A  45     -39.638  15.723  -5.902  0.00  0.00           N  
ATOM    219  CA  LEU A  45     -40.194  14.552  -5.240  0.00  0.00           C  
ATOM    220  C   LEU A  45     -41.382  13.993  -6.010  0.00  0.00           C  
ATOM    221  O   LEU A  45     -41.500  12.777  -6.172  0.00  0.00           O  
ATOM    222  CB  LEU A  45     -40.596  14.911  -3.819  0.00  0.00           C  
ATOM    223  CG  LEU A  45     -40.696  13.751  -2.848  0.00  0.00           C  
ATOM    224  CD1 LEU A  45     -39.533  12.814  -3.062  0.00  0.00           C  
ATOM    225  CD2 LEU A  45     -40.682  14.324  -1.451  0.00  0.00           C  
ATOM    226  N   ALA A  46     -42.276  14.860  -6.488  0.00  0.00           N  
ATOM    227  CA  ALA A  46     -43.406  14.375  -7.271  0.00  0.00           C  
ATOM    228  C   ALA A  46     -42.931  13.829  -8.608  0.00  0.00           C  
ATOM    229  O   ALA A  46     -43.435  12.811  -9.092  0.00  0.00           O  
ATOM    230  CB  ALA A  46     -44.430  15.495  -7.466  0.00  0.00           C  
ATOM    231  N   SER A  47     -41.950  14.486  -9.214  0.00  0.00           N  
ATOM    232  CA  SER A  47     -41.393  13.969 -10.454  0.00  0.00           C  
ATOM    233  C   SER A  47     -40.730  12.612 -10.233  0.00  0.00           C  
ATOM    234  O   SER A  47     -40.805  11.726 -11.095  0.00  0.00           O  
ATOM    235  CB  SER A  47     -40.403  14.975 -11.028  0.00  0.00           C  
ATOM    236  OG  SER A  47     -39.799  14.433 -12.179  0.00  0.00           O  
ATOM    237  N   TRP A  48     -40.102  12.423  -9.065  0.00  0.00           N  
ATOM    238  CA  TRP A  48     -39.462  11.149  -8.760  0.00  0.00           C  
ATOM    239  C   TRP A  48     -40.478  10.020  -8.650  0.00  0.00           C  
ATOM    240  O   TRP A  48     -40.239   8.910  -9.143  0.00  0.00           O  
ATOM    241  CB  TRP A  48     -38.656  11.251  -7.464  0.00  0.00           C  
ATOM    242  CG  TRP A  48     -38.105   9.917  -7.032  0.00  0.00           C  
ATOM    243  CD1 TRP A  48     -38.696   9.020  -6.191  0.00  0.00           C  
ATOM    244  CD2 TRP A  48     -36.868   9.314  -7.455  0.00  0.00           C  
ATOM    245  CE2 TRP A  48     -36.776   8.062  -6.824  0.00  0.00           C  
ATOM    246  CE3 TRP A  48     -35.832   9.719  -8.298  0.00  0.00           C  
ATOM    247  NE1 TRP A  48     -37.897   7.907  -6.052  0.00  0.00           N  
ATOM    248  CZ2 TRP A  48     -35.685   7.220  -7.002  0.00  0.00           C  
ATOM    249  CZ3 TRP A  48     -34.754   8.882  -8.470  0.00  0.00           C  
ATOM    250  CH2 TRP A  48     -34.684   7.653  -7.828  0.00  0.00           C  
ATOM    251  N   ASN A  49     -41.605  10.273  -7.975  0.00  0.00           N  
ATOM    252  CA  ASN A  49     -42.595   9.220  -7.770  0.00  0.00           C  
ATOM    253  C   ASN A  49     -43.269   8.835  -9.075  0.00  0.00           C  
ATOM    254  O   ASN A  49     -43.649   7.671  -9.254  0.00  0.00           O  
ATOM    255  CB  ASN A  49     -43.624   9.661  -6.739  0.00  0.00           C  
ATOM    256  CG  ASN A  49     -43.008   9.895  -5.385  0.00  0.00           C  
ATOM    257  ND2 ASN A  49     -43.437  10.949  -4.708  0.00  0.00           N  
ATOM    258  OD1 ASN A  49     -42.130   9.151  -4.960  0.00  0.00           O  
ATOM    259  N   TYR A  50     -43.418   9.786  -9.999  0.00  0.00           N  
ATOM    260  CA  TYR A  50     -43.893   9.422 -11.324  0.00  0.00           C  
ATOM    261  C   TYR A  50     -42.866   8.566 -12.052  0.00  0.00           C  
ATOM    262  O   TYR A  50     -43.212   7.557 -12.673  0.00  0.00           O  
ATOM    263  CB  TYR A  50     -44.224  10.668 -12.151  0.00  0.00           C  
ATOM    264  CG  TYR A  50     -44.501  10.307 -13.594  0.00  0.00           C  
ATOM    265  CD1 TYR A  50     -45.654   9.613 -13.943  0.00  0.00           C  
ATOM    266  CD2 TYR A  50     -43.586  10.606 -14.596  0.00  0.00           C  
ATOM    267  CE1 TYR A  50     -45.900   9.238 -15.253  0.00  0.00           C  
ATOM    268  CE2 TYR A  50     -43.827  10.242 -15.915  0.00  0.00           C  
ATOM    269  CZ  TYR A  50     -44.995   9.568 -16.235  0.00  0.00           C  
ATOM    270  OH  TYR A  50     -45.243   9.206 -17.537  0.00  0.00           O  
ATOM    271  N   ASN A  51     -41.593   8.952 -11.990  0.00  0.00           N  
ATOM    272  CA  ASN A  51     -40.599   8.311 -12.841  0.00  0.00           C  
ATOM    273  C   ASN A  51     -40.180   6.931 -12.347  0.00  0.00           C  
ATOM    274  O   ASN A  51     -39.577   6.175 -13.115  0.00  0.00           O  
ATOM    275  CB  ASN A  51     -39.377   9.222 -12.994  0.00  0.00           C  
ATOM    276  CG  ASN A  51     -39.509  10.175 -14.185  0.00  0.00           C  
ATOM    277  ND2 ASN A  51     -40.005  11.377 -13.927  0.00  0.00           N  
ATOM    278  OD1 ASN A  51     -39.176   9.824 -15.321  0.00  0.00           O  
ATOM    279  N   THR A  52     -40.507   6.574 -11.112  0.00  0.00           N  
ATOM    280  CA  THR A  52     -40.255   5.242 -10.585  0.00  0.00           C  
ATOM    281  C   THR A  52     -41.528   4.423 -10.457  0.00  0.00           C  
ATOM    282  O   THR A  52     -41.480   3.294  -9.962  0.00  0.00           O  
ATOM    283  CB  THR A  52     -39.568   5.342  -9.220  0.00  0.00           C  
ATOM    284  CG2 THR A  52     -38.197   5.999  -9.375  0.00  0.00           C  
ATOM    285  OG1 THR A  52     -40.370   6.146  -8.344  0.00  0.00           O  
ATOM    286  N   ASN A  53     -42.658   4.958 -10.905  0.00  0.00           N  
ATOM    287  CA  ASN A  53     -43.965   4.369 -10.654  0.00  0.00           C  
ATOM    288  C   ASN A  53     -44.981   5.073 -11.542  0.00  0.00           C  
ATOM    289  O   ASN A  53     -45.669   5.995 -11.101  0.00  0.00           O  
ATOM    290  CB  ASN A  53     -44.318   4.494  -9.167  0.00  0.00           C  
ATOM    291  CG  ASN A  53     -45.593   3.770  -8.795  0.00  0.00           C  
ATOM    292  ND2 ASN A  53     -46.021   3.944  -7.541  0.00  0.00           N  
ATOM    293  OD1 ASN A  53     -46.182   3.061  -9.608  0.00  0.00           O  
ATOM    294  N   ILE A  54     -45.063   4.660 -12.805  0.00  0.00           N  
ATOM    295  CA  ILE A  54     -45.847   5.373 -13.812  0.00  0.00           C  
ATOM    296  C   ILE A  54     -47.321   5.048 -13.580  0.00  0.00           C  
ATOM    297  O   ILE A  54     -47.786   3.950 -13.885  0.00  0.00           O  
ATOM    298  CB  ILE A  54     -45.401   5.014 -15.230  0.00  0.00           C  
ATOM    299  CG1 ILE A  54     -43.925   5.388 -15.415  0.00  0.00           C  
ATOM    300  CG2 ILE A  54     -46.292   5.699 -16.274  0.00  0.00           C  
ATOM    301  CD1 ILE A  54     -43.386   5.105 -16.793  0.00  0.00           C  
ATOM    302  N   THR A  55     -48.057   6.007 -13.021  0.00  0.00           N  
ATOM    303  CA  THR A  55     -49.490   5.881 -12.801  0.00  0.00           C  
ATOM    304  C   THR A  55     -50.161   7.187 -13.200  0.00  0.00           C  
ATOM    305  O   THR A  55     -49.524   8.240 -13.267  0.00  0.00           O  
ATOM    306  CB  THR A  55     -49.830   5.562 -11.339  0.00  0.00           C  
ATOM    307  CG2 THR A  55     -49.047   4.357 -10.849  0.00  0.00           C  
ATOM    308  OG1 THR A  55     -49.526   6.693 -10.514  0.00  0.00           O  
ATOM    309  N   GLU A  56     -51.467   7.110 -13.463  0.00  0.00           N  
ATOM    310  CA  GLU A  56     -52.207   8.317 -13.810  0.00  0.00           C  
ATOM    311  C   GLU A  56     -52.262   9.282 -12.632  0.00  0.00           C  
ATOM    312  O   GLU A  56     -52.115  10.498 -12.810  0.00  0.00           O  
ATOM    313  CB  GLU A  56     -53.614   7.955 -14.286  0.00  0.00           C  
ATOM    314  CG  GLU A  56     -54.489   9.165 -14.605  0.00  0.00           C  
ATOM    315  CD  GLU A  56     -53.857  10.114 -15.622  0.00  0.00           C  
ATOM    316  OE1 GLU A  56     -53.179   9.642 -16.563  0.00  0.00           O  
ATOM    317  OE2 GLU A  56     -54.040  11.342 -15.474  0.00  0.00           O  
ATOM    318  N   GLU A  57     -52.458   8.763 -11.418  0.00  0.00           N  
ATOM    319  CA  GLU A  57     -52.420   9.629 -10.248  0.00  0.00           C  
ATOM    320  C   GLU A  57     -51.080  10.345 -10.121  0.00  0.00           C  
ATOM    321  O   GLU A  57     -51.030  11.491  -9.658  0.00  0.00           O  
ATOM    322  CB  GLU A  57     -52.704   8.826  -8.977  0.00  0.00           C  
ATOM    323  CG  GLU A  57     -52.462   9.631  -7.702  0.00  0.00           C  
ATOM    324  CD  GLU A  57     -52.679   8.839  -6.424  0.00  0.00           C  
ATOM    325  OE1 GLU A  57     -53.155   9.437  -5.436  0.00  0.00           O  
ATOM    326  OE2 GLU A  57     -52.371   7.628  -6.401  0.00  0.00           O  
ATOM    327  N   ASN A  58     -49.985   9.696 -10.533  0.00  0.00           N  
ATOM    328  CA  ASN A  58     -48.664  10.292 -10.365  0.00  0.00           C  
ATOM    329  C   ASN A  58     -48.354  11.330 -11.439  0.00  0.00           C  
ATOM    330  O   ASN A  58     -47.680  12.328 -11.144  0.00  0.00           O  
ATOM    331  CB  ASN A  58     -47.594   9.201 -10.336  0.00  0.00           C  
ATOM    332  CG  ASN A  58     -47.504   8.520  -8.988  0.00  0.00           C  
ATOM    333  ND2 ASN A  58     -47.142   7.241  -8.985  0.00  0.00           N  
ATOM    334  OD1 ASN A  58     -47.752   9.142  -7.954  0.00  0.00           O  
ATOM    335  N   VAL A  59     -48.831  11.132 -12.675  0.00  0.00           N  
ATOM    336  CA  VAL A  59     -48.776  12.214 -13.658  0.00  0.00           C  
ATOM    337  C   VAL A  59     -49.432  13.464 -13.091  0.00  0.00           C  
ATOM    338  O   VAL A  59     -48.963  14.589 -13.308  0.00  0.00           O  
ATOM    339  CB  VAL A  59     -49.449  11.800 -14.981  0.00  0.00           C  
ATOM    340  CG1 VAL A  59     -49.222  12.868 -16.034  0.00  0.00           C  
ATOM    341  CG2 VAL A  59     -48.944  10.479 -15.464  0.00  0.00           C  
ATOM    342  N   GLN A  60     -50.531  13.284 -12.355  0.00  0.00           N  
ATOM    343  CA  GLN A  60     -51.267  14.425 -11.826  0.00  0.00           C  
ATOM    344  C   GLN A  60     -50.456  15.152 -10.761  0.00  0.00           C  
ATOM    345  O   GLN A  60     -50.212  16.356 -10.880  0.00  0.00           O  
ATOM    346  CB  GLN A  60     -52.625  13.974 -11.275  0.00  0.00           C  
ATOM    347  CG  GLN A  60     -53.779  14.118 -12.269  0.00  0.00           C  
ATOM    348  CD  GLN A  60     -53.881  15.529 -12.829  0.00  0.00           C  
ATOM    349  NE2 GLN A  60     -54.174  16.499 -11.960  0.00  0.00           N  
ATOM    350  OE1 GLN A  60     -53.686  15.746 -14.027  0.00  0.00           O  
ATOM    351  N   ASN A  61     -50.038  14.438  -9.701  0.00  0.00           N  
ATOM    352  CA  ASN A  61     -49.238  15.077  -8.655  0.00  0.00           C  
ATOM    353  C   ASN A  61     -48.003  15.739  -9.248  0.00  0.00           C  
ATOM    354  O   ASN A  61     -47.580  16.810  -8.790  0.00  0.00           O  
ATOM    355  CB  ASN A  61     -48.795  14.073  -7.592  0.00  0.00           C  
ATOM    356  CG  ASN A  61     -49.937  13.335  -6.960  0.00  0.00           C  
ATOM    357  ND2 ASN A  61     -50.405  12.285  -7.629  0.00  0.00           N  
ATOM    358  OD1 ASN A  61     -50.378  13.675  -5.862  0.00  0.00           O  
ATOM    359  N   MET A  62     -47.404  15.105 -10.263  0.00  0.00           N  
ATOM    360  CA  MET A  62     -46.213  15.670 -10.881  0.00  0.00           C  
ATOM    361  C   MET A  62     -46.540  16.973 -11.593  0.00  0.00           C  
ATOM    362  O   MET A  62     -45.772  17.939 -11.515  0.00  0.00           O  
ATOM    363  CB  MET A  62     -45.582  14.667 -11.851  0.00  0.00           C  
ATOM    364  CG  MET A  62     -44.326  15.203 -12.498  0.00  0.00           C  
ATOM    365  SD  MET A  62     -43.551  14.139 -13.727  0.00  0.00           S  
ATOM    366  CE  MET A  62     -42.129  15.144 -14.158  0.00  0.00           C  
ATOM    367  N   ASN A  63     -47.687  17.028 -12.272  0.00  0.00           N  
ATOM    368  CA  ASN A  63     -48.055  18.241 -12.995  0.00  0.00           C  
ATOM    369  C   ASN A  63     -48.414  19.376 -12.046  0.00  0.00           C  
ATOM    370  O   ASN A  63     -48.014  20.523 -12.277  0.00  0.00           O  
ATOM    371  CB  ASN A  63     -49.198  17.942 -13.956  0.00  0.00           C  
ATOM    372  CG  ASN A  63     -48.741  17.144 -15.154  0.00  0.00           C  
ATOM    373  ND2 ASN A  63     -49.578  16.215 -15.605  0.00  0.00           N  
ATOM    374  OD1 ASN A  63     -47.634  17.350 -15.663  0.00  0.00           O  
ATOM    375  N   ASN A  64     -49.145  19.082 -10.965  0.00  0.00           N  
ATOM    376  CA  ASN A  64     -49.539  20.134 -10.026  0.00  0.00           C  
ATOM    377  C   ASN A  64     -48.323  20.741  -9.331  0.00  0.00           C  
ATOM    378  O   ASN A  64     -48.171  21.967  -9.282  0.00  0.00           O  
ATOM    379  CB  ASN A  64     -50.533  19.594  -8.989  0.00  0.00           C  
ATOM    380  CG  ASN A  64     -51.774  18.966  -9.626  0.00  0.00           C  
ATOM    381  ND2 ASN A  64     -52.370  18.007  -8.923  0.00  0.00           N  
ATOM    382  OD1 ASN A  64     -52.181  19.328 -10.738  0.00  0.00           O  
ATOM    383  N   ALA A  65     -47.441  19.897  -8.784  0.00  0.00           N  
ATOM    384  CA  ALA A  65     -46.255  20.414  -8.105  0.00  0.00           C  
ATOM    385  C   ALA A  65     -45.324  21.140  -9.070  0.00  0.00           C  
ATOM    386  O   ALA A  65     -44.677  22.118  -8.683  0.00  0.00           O  
ATOM    387  CB  ALA A  65     -45.518  19.283  -7.390  0.00  0.00           C  
ATOM    388  N   GLY A  66     -45.245  20.692 -10.324  0.00  0.00           N  
ATOM    389  CA  GLY A  66     -44.466  21.427 -11.308  0.00  0.00           C  
ATOM    390  C   GLY A  66     -45.106  22.752 -11.679  0.00  0.00           C  
ATOM    391  O   GLY A  66     -44.408  23.744 -11.921  0.00  0.00           O  
ATOM    392  N   ASP A  67     -46.444  22.786 -11.730  0.00  0.00           N  
ATOM    393  CA  ASP A  67     -47.150  24.035 -12.000  0.00  0.00           C  
ATOM    394  C   ASP A  67     -46.908  25.050 -10.887  0.00  0.00           C  
ATOM    395  O   ASP A  67     -46.586  26.215 -11.153  0.00  0.00           O  
ATOM    396  CB  ASP A  67     -48.646  23.763 -12.179  0.00  0.00           C  
ATOM    397  CG  ASP A  67     -48.981  23.162 -13.543  0.00  0.00           C  
ATOM    398  OD1 ASP A  67     -48.091  23.130 -14.427  0.00  0.00           O  
ATOM    399  OD2 ASP A  67     -50.140  22.718 -13.726  0.00  0.00           O  
ATOM    400  N   LYS A  68     -47.044  24.623  -9.627  0.00  0.00           N  
ATOM    401  CA  LYS A  68     -46.707  25.505  -8.515  0.00  0.00           C  
ATOM    402  C   LYS A  68     -45.294  26.062  -8.664  0.00  0.00           C  
ATOM    403  O   LYS A  68     -45.071  27.266  -8.492  0.00  0.00           O  
ATOM    404  CB  LYS A  68     -46.860  24.766  -7.180  0.00  0.00           C  
ATOM    405  CG  LYS A  68     -48.271  24.273  -6.906  0.00  0.00           C  
ATOM    406  CD  LYS A  68     -48.460  23.784  -5.477  0.00  0.00           C  
ATOM    407  CE  LYS A  68     -49.866  23.183  -5.286  0.00  0.00           C  
ATOM    408  NZ  LYS A  68     -50.191  22.925  -3.843  0.00  0.00           N  
ATOM    409  N   TRP A  69     -44.330  25.199  -9.011  0.00  0.00           N  
ATOM    410  CA  TRP A  69     -42.946  25.646  -9.155  0.00  0.00           C  
ATOM    411  C   TRP A  69     -42.794  26.599 -10.336  0.00  0.00           C  
ATOM    412  O   TRP A  69     -42.126  27.631 -10.219  0.00  0.00           O  
ATOM    413  CB  TRP A  69     -42.025  24.430  -9.291  0.00  0.00           C  
ATOM    414  CG  TRP A  69     -40.608  24.723  -9.726  0.00  0.00           C  
ATOM    415  CD1 TRP A  69     -40.022  24.326 -10.887  0.00  0.00           C  
ATOM    416  CD2 TRP A  69     -39.604  25.460  -9.003  0.00  0.00           C  
ATOM    417  CE2 TRP A  69     -38.437  25.467  -9.801  0.00  0.00           C  
ATOM    418  CE3 TRP A  69     -39.582  26.125  -7.772  0.00  0.00           C  
ATOM    419  NE1 TRP A  69     -38.724  24.770 -10.943  0.00  0.00           N  
ATOM    420  CZ2 TRP A  69     -37.253  26.104  -9.404  0.00  0.00           C  
ATOM    421  CZ3 TRP A  69     -38.405  26.765  -7.376  0.00  0.00           C  
ATOM    422  CH2 TRP A  69     -37.255  26.745  -8.192  0.00  0.00           C  
ATOM    423  N   SER A  70     -43.425  26.286 -11.471  0.00  0.00           N  
ATOM    424  CA  SER A  70     -43.393  27.203 -12.610  0.00  0.00           C  
ATOM    425  C   SER A  70     -44.033  28.542 -12.265  0.00  0.00           C  
ATOM    426  O   SER A  70     -43.515  29.602 -12.639  0.00  0.00           O  
ATOM    427  CB  SER A  70     -44.095  26.579 -13.818  0.00  0.00           C  
ATOM    428  OG  SER A  70     -43.301  25.580 -14.427  0.00  0.00           O  
ATOM    429  N   ALA A  71     -45.167  28.516 -11.561  0.00  0.00           N  
ATOM    430  CA  ALA A  71     -45.821  29.763 -11.178  0.00  0.00           C  
ATOM    431  C   ALA A  71     -44.944  30.562 -10.225  0.00  0.00           C  
ATOM    432  O   ALA A  71     -44.790  31.782 -10.382  0.00  0.00           O  
ATOM    433  CB  ALA A  71     -47.187  29.475 -10.548  0.00  0.00           C  
ATOM    434  N   PHE A  72     -44.338  29.887  -9.246  0.00  0.00           N  
ATOM    435  CA  PHE A  72     -43.431  30.574  -8.329  0.00  0.00           C  
ATOM    436  C   PHE A  72     -42.322  31.305  -9.086  0.00  0.00           C  
ATOM    437  O   PHE A  72     -41.989  32.453  -8.763  0.00  0.00           O  
ATOM    438  CB  PHE A  72     -42.856  29.569  -7.331  0.00  0.00           C  
ATOM    439  CG  PHE A  72     -41.720  30.107  -6.504  0.00  0.00           C  
ATOM    440  CD1 PHE A  72     -41.945  31.065  -5.532  0.00  0.00           C  
ATOM    441  CD2 PHE A  72     -40.430  29.634  -6.687  0.00  0.00           C  
ATOM    442  CE1 PHE A  72     -40.915  31.548  -4.767  0.00  0.00           C  
ATOM    443  CE2 PHE A  72     -39.386  30.124  -5.929  0.00  0.00           C  
ATOM    444  CZ  PHE A  72     -39.627  31.087  -4.971  0.00  0.00           C  
ATOM    445  N   LEU A  73     -41.783  30.678 -10.141  0.00  0.00           N  
ATOM    446  CA  LEU A  73     -40.660  31.271 -10.867  0.00  0.00           C  
ATOM    447  C   LEU A  73     -41.088  32.477 -11.691  0.00  0.00           C  
ATOM    448  O   LEU A  73     -40.384  33.494 -11.717  0.00  0.00           O  
ATOM    449  CB  LEU A  73     -40.003  30.230 -11.762  0.00  0.00           C  
ATOM    450  CG  LEU A  73     -39.033  29.308 -11.050  0.00  0.00           C  
ATOM    451  CD1 LEU A  73     -38.575  28.246 -12.020  0.00  0.00           C  
ATOM    452  CD2 LEU A  73     -37.871  30.124 -10.556  0.00  0.00           C  
ATOM    453  N   LYS A  74     -42.219  32.381 -12.393  0.00  0.00           N  
ATOM    454  CA  LYS A  74     -42.706  33.538 -13.136  0.00  0.00           C  
ATOM    455  C   LYS A  74     -42.946  34.717 -12.200  0.00  0.00           C  
ATOM    456  O   LYS A  74     -42.535  35.846 -12.485  0.00  0.00           O  
ATOM    457  CB  LYS A  74     -43.979  33.179 -13.904  0.00  0.00           C  
ATOM    458  CG  LYS A  74     -44.361  34.208 -14.976  0.00  0.00           C  
ATOM    459  CD  LYS A  74     -45.521  33.718 -15.847  0.00  0.00           C  
ATOM    460  CE  LYS A  74     -45.131  32.467 -16.621  0.00  0.00           C  
ATOM    461  NZ  LYS A  74     -43.907  32.673 -17.460  0.00  0.00           N  
ATOM    462  N   GLU A  75     -43.585  34.469 -11.059  0.00  0.00           N  
ATOM    463  CA  GLU A  75     -43.809  35.549 -10.107  0.00  0.00           C  
ATOM    464  C   GLU A  75     -42.487  36.113  -9.599  0.00  0.00           C  
ATOM    465  O   GLU A  75     -42.322  37.336  -9.508  0.00  0.00           O  
ATOM    466  CB  GLU A  75     -44.690  35.063  -8.949  0.00  0.00           C  
ATOM    467  CG  GLU A  75     -44.743  36.004  -7.747  0.00  0.00           C  
ATOM    468  CD  GLU A  75     -45.373  37.379  -8.052  0.00  0.00           C  
ATOM    469  OE1 GLU A  75     -45.888  37.588  -9.178  0.00  0.00           O  
ATOM    470  OE2 GLU A  75     -45.354  38.257  -7.152  0.00  0.00           O  
ATOM    471  N   GLN A  76     -41.520  35.239  -9.290  0.00  0.00           N  
ATOM    472  CA  GLN A  76     -40.240  35.722  -8.777  0.00  0.00           C  
ATOM    473  C   GLN A  76     -39.412  36.376  -9.867  0.00  0.00           C  
ATOM    474  O   GLN A  76     -38.573  37.236  -9.573  0.00  0.00           O  
ATOM    475  CB  GLN A  76     -39.441  34.584  -8.140  0.00  0.00           C  
ATOM    476  CG  GLN A  76     -40.020  34.031  -6.839  0.00  0.00           C  
ATOM    477  CD  GLN A  76     -39.948  35.014  -5.706  0.00  0.00           C  
ATOM    478  NE2 GLN A  76     -41.092  35.322  -5.122  0.00  0.00           N  
ATOM    479  OE1 GLN A  76     -38.875  35.494  -5.356  0.00  0.00           O  
ATOM    480  N   SER A  77     -39.615  35.972 -11.119  0.00  0.00           N  
ATOM    481  CA  SER A  77     -38.898  36.611 -12.217  0.00  0.00           C  
ATOM    482  C   SER A  77     -39.358  38.049 -12.387  0.00  0.00           C  
ATOM    483  O   SER A  77     -38.539  38.973 -12.438  0.00  0.00           O  
ATOM    484  CB  SER A  77     -39.096  35.825 -13.509  0.00  0.00           C  
ATOM    485  OG  SER A  77     -38.322  36.385 -14.548  0.00  0.00           O  
ATOM    486  N   THR A  78     -40.672  38.252 -12.459  0.00  0.00           N  
ATOM    487  CA  THR A  78     -41.231  39.598 -12.455  0.00  0.00           C  
ATOM    488  C   THR A  78     -40.675  40.422 -11.297  0.00  0.00           C  
ATOM    489  O   THR A  78     -40.149  41.523 -11.496  0.00  0.00           O  
ATOM    490  CB  THR A  78     -42.755  39.513 -12.379  0.00  0.00           C  
ATOM    491  CG2 THR A  78     -43.381  40.905 -12.435  0.00  0.00           C  
ATOM    492  OG1 THR A  78     -43.241  38.710 -13.466  0.00  0.00           O  
ATOM    493  N   LEU A  79     -40.762  39.885 -10.078  0.00  0.00           N  
ATOM    494  CA  LEU A  79     -40.280  40.609  -8.908  0.00  0.00           C  
ATOM    495  C   LEU A  79     -38.802  40.956  -9.029  0.00  0.00           C  
ATOM    496  O   LEU A  79     -38.390  42.064  -8.675  0.00  0.00           O  
ATOM    497  CB  LEU A  79     -40.532  39.783  -7.650  0.00  0.00           C  
ATOM    498  CG  LEU A  79     -41.882  40.005  -6.970  0.00  0.00           C  
ATOM    499  CD1 LEU A  79     -42.152  38.887  -5.980  0.00  0.00           C  
ATOM    500  CD2 LEU A  79     -41.887  41.371  -6.287  0.00  0.00           C  
ATOM    501  N   ALA A  80     -37.987  40.025  -9.533  0.00  0.00           N  
ATOM    502  CA  ALA A  80     -36.552  40.278  -9.632  0.00  0.00           C  
ATOM    503  C   ALA A  80     -36.240  41.391 -10.625  0.00  0.00           C  
ATOM    504  O   ALA A  80     -35.240  42.099 -10.468  0.00  0.00           O  
ATOM    505  CB  ALA A  80     -35.818  38.995 -10.025  0.00  0.00           C  
ATOM    506  N   GLN A  81     -37.085  41.577 -11.634  0.00  0.00           N  
ATOM    507  CA  GLN A  81     -36.831  42.603 -12.639  0.00  0.00           C  
ATOM    508  C   GLN A  81     -36.981  44.019 -12.103  0.00  0.00           C  
ATOM    509  O   GLN A  81     -36.613  44.964 -12.811  0.00  0.00           O  
ATOM    510  CB  GLN A  81     -37.755  42.402 -13.846  0.00  0.00           C  
ATOM    511  CG  GLN A  81     -37.300  41.272 -14.772  0.00  0.00           C  
ATOM    512  CD  GLN A  81     -38.401  40.778 -15.687  0.00  0.00           C  
ATOM    513  NE2 GLN A  81     -38.280  39.532 -16.136  0.00  0.00           N  
ATOM    514  OE1 GLN A  81     -39.353  41.501 -15.985  0.00  0.00           O  
ATOM    515  N   MET A  82     -37.497  44.191 -10.885  0.00  0.00           N  
ATOM    516  CA  MET A  82     -37.648  45.504 -10.274  0.00  0.00           C  
ATOM    517  C   MET A  82     -36.390  45.968  -9.559  0.00  0.00           C  
ATOM    518  O   MET A  82     -36.414  47.024  -8.923  0.00  0.00           O  
ATOM    519  CB  MET A  82     -38.827  45.507  -9.296  0.00  0.00           C  
ATOM    520  CG  MET A  82     -40.169  45.259  -9.959  0.00  0.00           C  
ATOM    521  SD  MET A  82     -41.486  45.011  -8.751  0.00  0.00           S  
ATOM    522  CE  MET A  82     -42.783  44.295  -9.780  0.00  0.00           C  
ATOM    523  N   TYR A  83     -35.308  45.204  -9.629  0.00  0.00           N  
ATOM    524  CA  TYR A  83     -34.000  45.650  -9.147  0.00  0.00           C  
ATOM    525  C   TYR A  83     -33.082  45.717 -10.357  0.00  0.00           C  
ATOM    526  O   TYR A  83     -32.817  44.673 -10.986  0.00  0.00           O  
ATOM    527  CB  TYR A  83     -33.415  44.716  -8.082  0.00  0.00           C  
ATOM    528  CG  TYR A  83     -34.346  44.370  -6.923  0.00  0.00           C  
ATOM    529  CD1 TYR A  83     -35.331  43.396  -7.064  0.00  0.00           C  
ATOM    530  CD2 TYR A  83     -34.217  44.989  -5.685  0.00  0.00           C  
ATOM    531  CE1 TYR A  83     -36.175  43.066  -6.019  0.00  0.00           C  
ATOM    532  CE2 TYR A  83     -35.060  44.662  -4.630  0.00  0.00           C  
ATOM    533  CZ  TYR A  83     -36.040  43.697  -4.805  0.00  0.00           C  
ATOM    534  OH  TYR A  83     -36.889  43.355  -3.773  0.00  0.00           O  
ATOM    535  N   PRO A  84     -32.595  46.900 -10.740  0.00  0.00           N  
ATOM    536  CA  PRO A  84     -31.759  47.010 -11.944  0.00  0.00           C  
ATOM    537  C   PRO A  84     -30.338  46.528 -11.678  0.00  0.00           C  
ATOM    538  O   PRO A  84     -29.689  46.964 -10.722  0.00  0.00           O  
ATOM    539  CB  PRO A  84     -31.789  48.507 -12.255  0.00  0.00           C  
ATOM    540  CG  PRO A  84     -31.977  49.147 -10.912  0.00  0.00           C  
ATOM    541  CD  PRO A  84     -32.858  48.213 -10.123  0.00  0.00           C  
ATOM    542  N   LEU A  85     -29.859  45.615 -12.535  0.00  0.00           N  
ATOM    543  CA  LEU A  85     -28.476  45.157 -12.426  0.00  0.00           C  
ATOM    544  C   LEU A  85     -27.510  46.323 -12.525  0.00  0.00           C  
ATOM    545  O   LEU A  85     -26.429  46.291 -11.923  0.00  0.00           O  
ATOM    546  CB  LEU A  85     -28.160  44.135 -13.520  0.00  0.00           C  
ATOM    547  CG  LEU A  85     -29.072  42.925 -13.694  0.00  0.00           C  
ATOM    548  CD1 LEU A  85     -28.660  42.142 -14.930  0.00  0.00           C  
ATOM    549  CD2 LEU A  85     -29.024  42.041 -12.468  0.00  0.00           C  
ATOM    550  N   GLN A  86     -27.900  47.361 -13.274  0.00  0.00           N  
ATOM    551  CA  GLN A  86     -27.075  48.550 -13.463  0.00  0.00           C  
ATOM    552  C   GLN A  86     -26.578  49.122 -12.135  0.00  0.00           C  
ATOM    553  O   GLN A  86     -25.516  49.758 -12.089  0.00  0.00           O  
ATOM    554  CB  GLN A  86     -27.883  49.589 -14.257  0.00  0.00           C  
ATOM    555  CG  GLN A  86     -27.090  50.792 -14.757  0.00  0.00           C  
ATOM    556  CD  GLN A  86     -27.262  52.022 -13.875  0.00  0.00           C  
ATOM    557  NE2 GLN A  86     -26.315  52.952 -13.966  0.00  0.00           N  
ATOM    558  OE1 GLN A  86     -28.234  52.133 -13.122  0.00  0.00           O  
ATOM    559  N   GLU A  87     -27.302  48.874 -11.041  0.00  0.00           N  
ATOM    560  CA  GLU A  87     -26.942  49.398  -9.731  0.00  0.00           C  
ATOM    561  C   GLU A  87     -26.530  48.300  -8.753  0.00  0.00           C  
ATOM    562  O   GLU A  87     -26.690  48.452  -7.541  0.00  0.00           O  
ATOM    563  CB  GLU A  87     -28.097  50.220  -9.167  0.00  0.00           C  
ATOM    564  CG  GLU A  87     -28.390  51.453 -10.003  0.00  0.00           C  
ATOM    565  CD  GLU A  87     -29.634  52.191  -9.559  0.00  0.00           C  
ATOM    566  OE1 GLU A  87     -30.703  51.957 -10.164  0.00  0.00           O  
ATOM    567  OE2 GLU A  87     -29.544  53.001  -8.605  0.00  0.00           O  
ATOM    568  N   ILE A  88     -25.983  47.195  -9.256  0.00  0.00           N  
ATOM    569  CA  ILE A  88     -25.484  46.113  -8.412  0.00  0.00           C  
ATOM    570  C   ILE A  88     -24.018  45.882  -8.740  0.00  0.00           C  
ATOM    571  O   ILE A  88     -23.668  45.650  -9.902  0.00  0.00           O  
ATOM    572  CB  ILE A  88     -26.289  44.817  -8.606  0.00  0.00           C  
ATOM    573  CG1 ILE A  88     -27.782  45.091  -8.414  0.00  0.00           C  
ATOM    574  CG2 ILE A  88     -25.753  43.712  -7.695  0.00  0.00           C  
ATOM    575  CD1 ILE A  88     -28.424  44.272  -7.344  0.00  0.00           C  
ATOM    576  N   GLN A  89     -23.166  45.939  -7.718  0.00  0.00           N  
ATOM    577  CA  GLN A  89     -21.732  45.749  -7.896  0.00  0.00           C  
ATOM    578  C   GLN A  89     -21.265  44.355  -7.509  0.00  0.00           C  
ATOM    579  O   GLN A  89     -20.429  43.777  -8.209  0.00  0.00           O  
ATOM    580  CB  GLN A  89     -20.945  46.790  -7.088  0.00  0.00           C  
ATOM    581  CG  GLN A  89     -20.932  48.191  -7.698  0.00  0.00           C  
ATOM    582  CD  GLN A  89     -22.288  48.871  -7.636  0.00  0.00           C  
ATOM    583  NE2 GLN A  89     -22.905  48.854  -6.457  0.00  0.00           N  
ATOM    584  OE1 GLN A  89     -22.776  49.408  -8.635  0.00  0.00           O  
ATOM    585  N   ASN A  90     -21.773  43.800  -6.411  0.00  0.00           N  
ATOM    586  CA  ASN A  90     -21.416  42.439  -6.019  0.00  0.00           C  
ATOM    587  C   ASN A  90     -21.840  41.476  -7.128  0.00  0.00           C  
ATOM    588  O   ASN A  90     -23.025  41.390  -7.469  0.00  0.00           O  
ATOM    589  CB  ASN A  90     -22.074  42.098  -4.672  0.00  0.00           C  
ATOM    590  CG  ASN A  90     -21.628  40.747  -4.094  0.00  0.00           C  
ATOM    591  ND2 ASN A  90     -21.453  40.697  -2.773  0.00  0.00           N  
ATOM    592  OD1 ASN A  90     -21.455  39.769  -4.817  0.00  0.00           O  
ATOM    593  N   LEU A  91     -20.860  40.766  -7.703  0.00  0.00           N  
ATOM    594  CA  LEU A  91     -21.086  40.033  -8.946  0.00  0.00           C  
ATOM    595  C   LEU A  91     -21.906  38.761  -8.737  0.00  0.00           C  
ATOM    596  O   LEU A  91     -22.731  38.419  -9.590  0.00  0.00           O  
ATOM    597  CB  LEU A  91     -19.749  39.697  -9.611  0.00  0.00           C  
ATOM    598  CG  LEU A  91     -19.023  40.819 -10.355  0.00  0.00           C  
ATOM    599  CD1 LEU A  91     -17.601  40.386 -10.708  0.00  0.00           C  
ATOM    600  CD2 LEU A  91     -19.784  41.253 -11.610  0.00  0.00           C  
ATOM    601  N   THR A  92     -21.692  38.026  -7.637  0.00  0.00           N  
ATOM    602  CA  THR A  92     -22.516  36.832  -7.433  0.00  0.00           C  
ATOM    603  C   THR A  92     -23.969  37.196  -7.152  0.00  0.00           C  
ATOM    604  O   THR A  92     -24.883  36.457  -7.541  0.00  0.00           O  
ATOM    605  CB  THR A  92     -21.963  35.946  -6.316  0.00  0.00           C  
ATOM    606  CG2 THR A  92     -20.727  35.184  -6.799  0.00  0.00           C  
ATOM    607  OG1 THR A  92     -21.626  36.743  -5.180  0.00  0.00           O  
ATOM    608  N   VAL A  93     -24.209  38.326  -6.491  0.00  0.00           N  
ATOM    609  CA  VAL A  93     -25.564  38.860  -6.448  0.00  0.00           C  
ATOM    610  C   VAL A  93     -26.044  39.174  -7.860  0.00  0.00           C  
ATOM    611  O   VAL A  93     -27.187  38.876  -8.226  0.00  0.00           O  
ATOM    612  CB  VAL A  93     -25.620  40.098  -5.534  0.00  0.00           C  
ATOM    613  CG1 VAL A  93     -27.008  40.752  -5.579  0.00  0.00           C  
ATOM    614  CG2 VAL A  93     -25.224  39.724  -4.117  0.00  0.00           C  
ATOM    615  N   LYS A  94     -25.168  39.761  -8.679  0.00  0.00           N  
ATOM    616  CA  LYS A  94     -25.533  40.111 -10.048  0.00  0.00           C  
ATOM    617  C   LYS A  94     -25.841  38.867 -10.874  0.00  0.00           C  
ATOM    618  O   LYS A  94     -26.796  38.855 -11.659  0.00  0.00           O  
ATOM    619  CB  LYS A  94     -24.406  40.925 -10.691  0.00  0.00           C  
ATOM    620  CG  LYS A  94     -24.872  42.143 -11.489  0.00  0.00           C  
ATOM    621  CD  LYS A  94     -23.720  42.773 -12.275  0.00  0.00           C  
ATOM    622  CE  LYS A  94     -24.219  43.875 -13.202  0.00  0.00           C  
ATOM    623  NZ  LYS A  94     -23.277  44.158 -14.331  0.00  0.00           N  
ATOM    624  N   LEU A  95     -25.047  37.807 -10.708  0.00  0.00           N  
ATOM    625  CA  LEU A  95     -25.295  36.564 -11.436  0.00  0.00           C  
ATOM    626  C   LEU A  95     -26.666  35.986 -11.100  0.00  0.00           C  
ATOM    627  O   LEU A  95     -27.406  35.551 -11.991  0.00  0.00           O  
ATOM    628  CB  LEU A  95     -24.205  35.537 -11.122  0.00  0.00           C  
ATOM    629  CG  LEU A  95     -22.860  35.663 -11.818  0.00  0.00           C  
ATOM    630  CD1 LEU A  95     -21.983  34.489 -11.423  0.00  0.00           C  
ATOM    631  CD2 LEU A  95     -23.057  35.738 -13.329  0.00  0.00           C  
ATOM    632  N   GLN A  96     -27.016  35.957  -9.813  0.00  0.00           N  
ATOM    633  CA  GLN A  96     -28.284  35.359  -9.414  0.00  0.00           C  
ATOM    634  C   GLN A  96     -29.460  36.187  -9.908  0.00  0.00           C  
ATOM    635  O   GLN A  96     -30.418  35.646 -10.472  0.00  0.00           O  
ATOM    636  CB  GLN A  96     -28.339  35.209  -7.897  0.00  0.00           C  
ATOM    637  CG  GLN A  96     -27.323  34.269  -7.353  0.00  0.00           C  
ATOM    638  CD  GLN A  96     -27.136  34.457  -5.875  0.00  0.00           C  
ATOM    639  NE2 GLN A  96     -26.102  35.206  -5.505  0.00  0.00           N  
ATOM    640  OE1 GLN A  96     -27.918  33.944  -5.065  0.00  0.00           O  
ATOM    641  N   LEU A  97     -29.417  37.502  -9.683  0.00  0.00           N  
ATOM    642  CA  LEU A  97     -30.502  38.359 -10.142  0.00  0.00           C  
ATOM    643  C   LEU A  97     -30.709  38.206 -11.643  0.00  0.00           C  
ATOM    644  O   LEU A  97     -31.846  38.089 -12.112  0.00  0.00           O  
ATOM    645  CB  LEU A  97     -30.205  39.818  -9.782  0.00  0.00           C  
ATOM    646  CG  LEU A  97     -30.993  40.563  -8.701  0.00  0.00           C  
ATOM    647  CD1 LEU A  97     -30.892  42.051  -8.953  0.00  0.00           C  
ATOM    648  CD2 LEU A  97     -32.454  40.133  -8.666  0.00  0.00           C  
ATOM    649  N   GLN A  98     -29.613  38.159 -12.405  0.00  0.00           N  
ATOM    650  CA  GLN A  98     -29.717  38.066 -13.857  0.00  0.00           C  
ATOM    651  C   GLN A  98     -30.337  36.745 -14.291  0.00  0.00           C  
ATOM    652  O   GLN A  98     -31.161  36.710 -15.214  0.00  0.00           O  
ATOM    653  CB  GLN A  98     -28.341  38.243 -14.489  0.00  0.00           C  
ATOM    654  CG  GLN A  98     -28.388  38.402 -15.993  0.00  0.00           C  
ATOM    655  CD  GLN A  98     -27.063  38.852 -16.561  0.00  0.00           C  
ATOM    656  NE2 GLN A  98     -25.969  38.335 -15.998  0.00  0.00           N  
ATOM    657  OE1 GLN A  98     -27.019  39.662 -17.494  0.00  0.00           O  
ATOM    658  N   ALA A  99     -29.952  35.645 -13.641  0.00  0.00           N  
ATOM    659  CA  ALA A  99     -30.566  34.358 -13.951  0.00  0.00           C  
ATOM    660  C   ALA A  99     -32.069  34.393 -13.719  0.00  0.00           C  
ATOM    661  O   ALA A  99     -32.844  33.881 -14.532  0.00  0.00           O  
ATOM    662  CB  ALA A  99     -29.926  33.255 -13.115  0.00  0.00           C  
ATOM    663  N   LEU A 100     -32.503  35.009 -12.622  0.00  0.00           N  
ATOM    664  CA  LEU A 100     -33.927  35.044 -12.320  0.00  0.00           C  
ATOM    665  C   LEU A 100     -34.665  36.031 -13.214  0.00  0.00           C  
ATOM    666  O   LEU A 100     -35.857  35.852 -13.483  0.00  0.00           O  
ATOM    667  CB  LEU A 100     -34.124  35.390 -10.845  0.00  0.00           C  
ATOM    668  CG  LEU A 100     -35.449  34.975 -10.232  0.00  0.00           C  
ATOM    669  CD1 LEU A 100     -35.730  33.537 -10.606  0.00  0.00           C  
ATOM    670  CD2 LEU A 100     -35.381  35.141  -8.715  0.00  0.00           C  
ATOM    671  N   GLN A 101     -33.972  37.064 -13.699  0.00  0.00           N  
ATOM    672  CA  GLN A 101     -34.633  38.107 -14.472  0.00  0.00           C  
ATOM    673  C   GLN A 101     -34.941  37.682 -15.899  0.00  0.00           C  
ATOM    674  O   GLN A 101     -35.889  38.212 -16.489  0.00  0.00           O  
ATOM    675  CB  GLN A 101     -33.783  39.373 -14.502  0.00  0.00           C  
ATOM    676  CG  GLN A 101     -33.896  40.228 -13.271  0.00  0.00           C  
ATOM    677  CD  GLN A 101     -32.948  41.406 -13.316  0.00  0.00           C  
ATOM    678  NE2 GLN A 101     -33.081  42.316 -12.357  0.00  0.00           N  
ATOM    679  OE1 GLN A 101     -32.101  41.497 -14.206  0.00  0.00           O  
ATOM    680  N   GLN A 102     -34.160  36.763 -16.483  0.00  0.00           N  
ATOM    681  CA  GLN A 102     -34.434  36.377 -17.863  0.00  0.00           C  
ATOM    682  C   GLN A 102     -35.879  35.892 -17.983  0.00  0.00           C  
ATOM    683  O   GLN A 102     -36.204  34.729 -17.707  0.00  0.00           O  
ATOM    684  CB  GLN A 102     -33.425  35.340 -18.374  0.00  0.00           C  
ATOM    685  CG  GLN A 102     -33.290  34.059 -17.577  0.00  0.00           C  
ATOM    686  CD  GLN A 102     -32.335  33.064 -18.232  0.00  0.00           C  
ATOM    687  NE2 GLN A 102     -32.115  33.226 -19.538  0.00  0.00           N  
ATOM    688  OE1 GLN A 102     -31.804  32.160 -17.572  0.00  0.00           O  
ATOM    689  N   ASN A 103     -36.757  36.832 -18.353  0.00  0.00           N  
ATOM    690  CA  ASN A 103     -38.177  36.545 -18.527  0.00  0.00           C  
ATOM    691  C   ASN A 103     -38.416  35.550 -19.653  0.00  0.00           C  
ATOM    692  O   ASN A 103     -39.391  34.790 -19.612  0.00  0.00           O  
ATOM    693  CB  ASN A 103     -38.937  37.849 -18.798  0.00  0.00           C  
ATOM    694  CG  ASN A 103     -38.062  38.920 -19.455  0.00  0.00           C  
ATOM    695  ND2 ASN A 103     -38.591  40.134 -19.565  0.00  0.00           N  
ATOM    696  OD1 ASN A 103     -36.928  38.655 -19.852  0.00  0.00           O  
ATOM    697  N   GLY A 104     -37.545  35.541 -20.663  0.00  0.00           N  
ATOM    698  CA  GLY A 104     -37.652  34.601 -21.760  0.00  0.00           C  
ATOM    699  C   GLY A 104     -38.869  34.823 -22.637  0.00  0.00           C  
ATOM    700  O   GLY A 104     -38.991  35.865 -23.290  0.00  0.00           O  
ATOM    701  N   SER A 105     -39.787  33.849 -22.649  0.00  0.00           N  
ATOM    702  CA  SER A 105     -40.967  33.936 -23.507  0.00  0.00           C  
ATOM    703  C   SER A 105     -41.911  35.059 -23.076  0.00  0.00           C  
ATOM    704  O   SER A 105     -42.539  35.696 -23.933  0.00  0.00           O  
ATOM    705  CB  SER A 105     -41.701  32.592 -23.520  0.00  0.00           C  
ATOM    706  OG  SER A 105     -42.297  32.336 -24.782  0.00  0.00           O  
ATOM    707  N   SER A 106     -42.016  35.333 -21.749  0.00  0.00           N  
ATOM    708  CA  SER A 106     -42.920  36.362 -21.202  0.00  0.00           C  
ATOM    709  C   SER A 106     -42.534  37.828 -21.641  0.00  0.00           C  
ATOM    710  O   SER A 106     -43.144  38.811 -21.181  0.00  0.00           O  
ATOM    711  CB  SER A 106     -42.979  36.257 -19.675  0.00  0.00           C  
ATOM    712  OG  SER A 106     -41.886  36.914 -19.063  0.00  0.00           O  
ATOM    713  N   VAL A 107     -41.534  38.002 -22.508  0.00  0.00           N  
ATOM    714  CA  VAL A 107     -41.328  39.289 -23.161  0.00  0.00           C  
ATOM    715  C   VAL A 107     -42.170  39.412 -24.433  0.00  0.00           C  
ATOM    716  O   VAL A 107     -42.385  40.530 -24.921  0.00  0.00           O  
ATOM    717  CB  VAL A 107     -39.832  39.503 -23.462  0.00  0.00           C  
ATOM    718  CG1 VAL A 107     -39.410  38.715 -24.695  0.00  0.00           C  
ATOM    719  CG2 VAL A 107     -39.515  40.986 -23.611  0.00  0.00           C  
ATOM    720  N   LEU A 108     -42.653  38.297 -24.978  0.00  0.00           N  
ATOM    721  CA  LEU A 108     -43.661  38.305 -26.023  0.00  0.00           C  
ATOM    722  C   LEU A 108     -45.042  38.594 -25.430  0.00  0.00           C  
ATOM    723  O   LEU A 108     -45.315  38.331 -24.253  0.00  0.00           O  
ATOM    724  CB  LEU A 108     -43.695  36.958 -26.758  0.00  0.00           C  
ATOM    725  CG  LEU A 108     -42.464  36.471 -27.525  0.00  0.00           C  
ATOM    726  CD1 LEU A 108     -42.623  35.030 -27.975  0.00  0.00           C  
ATOM    727  CD2 LEU A 108     -42.207  37.364 -28.703  0.00  0.00           C  
ATOM    728  N   SER A 109     -45.920  39.130 -26.274  0.00  0.00           N  
ATOM    729  CA  SER A 109     -47.336  39.249 -25.964  0.00  0.00           C  
ATOM    730  C   SER A 109     -47.892  37.898 -25.542  0.00  0.00           C  
ATOM    731  O   SER A 109     -47.353  36.854 -25.927  0.00  0.00           O  
ATOM    732  CB  SER A 109     -48.098  39.770 -27.182  0.00  0.00           C  
ATOM    733  OG  SER A 109     -48.404  38.728 -28.095  0.00  0.00           O  
ATOM    734  N   GLU A 110     -48.971  37.903 -24.757  0.00  0.00           N  
ATOM    735  CA  GLU A 110     -49.584  36.643 -24.351  0.00  0.00           C  
ATOM    736  C   GLU A 110     -50.011  35.823 -25.567  0.00  0.00           C  
ATOM    737  O   GLU A 110     -49.880  34.594 -25.570  0.00  0.00           O  
ATOM    738  CB  GLU A 110     -50.779  36.902 -23.426  0.00  0.00           C  
ATOM    739  CG  GLU A 110     -50.727  38.244 -22.678  0.00  0.00           C  
ATOM    740  CD  GLU A 110     -51.580  38.246 -21.398  0.00  0.00           C  
ATOM    741  OE1 GLU A 110     -52.152  37.176 -21.064  0.00  0.00           O  
ATOM    742  OE2 GLU A 110     -51.677  39.309 -20.728  0.00  0.00           O  
ATOM    743  N   ASP A 111     -50.529  36.483 -26.608  0.00  0.00           N  
ATOM    744  CA  ASP A 111     -50.965  35.741 -27.789  0.00  0.00           C  
ATOM    745  C   ASP A 111     -49.789  35.061 -28.485  0.00  0.00           C  
ATOM    746  O   ASP A 111     -49.884  33.890 -28.875  0.00  0.00           O  
ATOM    747  CB  ASP A 111     -51.704  36.653 -28.777  0.00  0.00           C  
ATOM    748  CG  ASP A 111     -52.216  35.885 -29.993  0.00  0.00           C  
ATOM    749  OD1 ASP A 111     -53.133  35.046 -29.832  0.00  0.00           O  
ATOM    750  OD2 ASP A 111     -51.686  36.097 -31.103  0.00  0.00           O  
ATOM    751  N   LYS A 112     -48.669  35.769 -28.630  0.00  0.00           N  
ATOM    752  CA  LYS A 112     -47.501  35.155 -29.255  0.00  0.00           C  
ATOM    753  C   LYS A 112     -46.918  34.035 -28.387  0.00  0.00           C  
ATOM    754  O   LYS A 112     -46.512  32.992 -28.915  0.00  0.00           O  
ATOM    755  CB  LYS A 112     -46.460  36.227 -29.567  0.00  0.00           C  
ATOM    756  CG  LYS A 112     -46.990  37.310 -30.498  0.00  0.00           C  
ATOM    757  CD  LYS A 112     -45.919  37.903 -31.391  0.00  0.00           C  
ATOM    758  CE  LYS A 112     -46.386  39.214 -31.989  0.00  0.00           C  
ATOM    759  NZ  LYS A 112     -45.964  39.353 -33.414  0.00  0.00           N  
ATOM    760  N   SER A 113     -46.901  34.208 -27.062  0.00  0.00           N  
ATOM    761  CA  SER A 113     -46.422  33.136 -26.190  0.00  0.00           C  
ATOM    762  C   SER A 113     -47.277  31.894 -26.334  0.00  0.00           C  
ATOM    763  O   SER A 113     -46.753  30.782 -26.472  0.00  0.00           O  
ATOM    764  CB  SER A 113     -46.411  33.572 -24.728  0.00  0.00           C  
ATOM    765  OG  SER A 113     -45.622  34.720 -24.568  0.00  0.00           O  
ATOM    766  N   LYS A 114     -48.605  32.059 -26.296  0.00  0.00           N  
ATOM    767  CA  LYS A 114     -49.474  30.894 -26.419  0.00  0.00           C  
ATOM    768  C   LYS A 114     -49.295  30.230 -27.778  0.00  0.00           C  
ATOM    769  O   LYS A 114     -49.174  29.005 -27.859  0.00  0.00           O  
ATOM    770  CB  LYS A 114     -50.935  31.278 -26.166  0.00  0.00           C  
ATOM    771  CG  LYS A 114     -51.188  31.809 -24.745  0.00  0.00           C  
ATOM    772  CD  LYS A 114     -52.681  31.992 -24.442  0.00  0.00           C  
ATOM    773  CE  LYS A 114     -53.314  33.059 -25.349  0.00  0.00           C  
ATOM    774  NZ  LYS A 114     -54.790  32.858 -25.540  0.00  0.00           N  
ATOM    775  N   ARG A 115     -49.235  31.026 -28.851  0.00  0.00           N  
ATOM    776  CA  ARG A 115     -48.919  30.484 -30.173  0.00  0.00           C  
ATOM    777  C   ARG A 115     -47.593  29.707 -30.158  0.00  0.00           C  
ATOM    778  O   ARG A 115     -47.515  28.580 -30.661  0.00  0.00           O  
ATOM    779  CB  ARG A 115     -48.884  31.618 -31.204  0.00  0.00           C  
ATOM    780  CG  ARG A 115     -50.264  32.197 -31.617  0.00  0.00           C  
ATOM    781  CD  ARG A 115     -50.114  33.595 -32.267  0.00  0.00           C  
ATOM    782  NE  ARG A 115     -50.497  33.644 -33.673  0.00  0.00           N  
ATOM    783  CZ  ARG A 115     -51.389  34.490 -34.202  0.00  0.00           C  
ATOM    784  NH1 ARG A 115     -51.663  34.442 -35.502  0.00  0.00           N  
ATOM    785  NH2 ARG A 115     -52.003  35.392 -33.449  0.00  0.00           N  
ATOM    786  N   LEU A 116     -46.545  30.274 -29.545  0.00  0.00           N  
ATOM    787  CA  LEU A 116     -45.246  29.596 -29.505  0.00  0.00           C  
ATOM    788  C   LEU A 116     -45.317  28.280 -28.728  0.00  0.00           C  
ATOM    789  O   LEU A 116     -44.803  27.248 -29.179  0.00  0.00           O  
ATOM    790  CB  LEU A 116     -44.188  30.519 -28.892  0.00  0.00           C  
ATOM    791  CG  LEU A 116     -42.759  29.971 -28.877  0.00  0.00           C  
ATOM    792  CD1 LEU A 116     -42.349  29.528 -30.272  0.00  0.00           C  
ATOM    793  CD2 LEU A 116     -41.775  30.985 -28.340  0.00  0.00           C  
ATOM    794  N   ASN A 117     -45.933  28.298 -27.546  0.00  0.00           N  
ATOM    795  CA  ASN A 117     -46.030  27.065 -26.774  0.00  0.00           C  
ATOM    796  C   ASN A 117     -46.868  26.021 -27.490  0.00  0.00           C  
ATOM    797  O   ASN A 117     -46.596  24.822 -27.368  0.00  0.00           O  
ATOM    798  CB  ASN A 117     -46.586  27.358 -25.381  0.00  0.00           C  
ATOM    799  CG  ASN A 117     -45.589  28.125 -24.525  0.00  0.00           C  
ATOM    800  ND2 ASN A 117     -46.063  28.720 -23.433  0.00  0.00           N  
ATOM    801  OD1 ASN A 117     -44.394  28.179 -24.851  0.00  0.00           O  
ATOM    802  N   THR A 118     -47.879  26.452 -28.249  0.00  0.00           N  
ATOM    803  CA  THR A 118     -48.654  25.513 -29.058  0.00  0.00           C  
ATOM    804  C   THR A 118     -47.787  24.903 -30.159  0.00  0.00           C  
ATOM    805  O   THR A 118     -47.776  23.680 -30.352  0.00  0.00           O  
ATOM    806  CB  THR A 118     -49.875  26.228 -29.646  0.00  0.00           C  
ATOM    807  CG2 THR A 118     -50.627  25.336 -30.612  0.00  0.00           C  
ATOM    808  OG1 THR A 118     -50.755  26.604 -28.583  0.00  0.00           O  
ATOM    809  N   ILE A 119     -47.036  25.746 -30.877  0.00  0.00           N  
ATOM    810  CA  ILE A 119     -46.101  25.251 -31.886  0.00  0.00           C  
ATOM    811  C   ILE A 119     -45.107  24.279 -31.257  0.00  0.00           C  
ATOM    812  O   ILE A 119     -44.867  23.182 -31.779  0.00  0.00           O  
ATOM    813  CB  ILE A 119     -45.381  26.428 -32.558  0.00  0.00           C  
ATOM    814  CG1 ILE A 119     -46.354  27.201 -33.443  0.00  0.00           C  
ATOM    815  CG2 ILE A 119     -44.097  25.957 -33.267  0.00  0.00           C  
ATOM    816  CD1 ILE A 119     -45.867  28.560 -33.781  0.00  0.00           C  
ATOM    817  N   LEU A 120     -44.512  24.664 -30.124  0.00  0.00           N  
ATOM    818  CA  LEU A 120     -43.564  23.765 -29.476  0.00  0.00           C  
ATOM    819  C   LEU A 120     -44.217  22.420 -29.178  0.00  0.00           C  
ATOM    820  O   LEU A 120     -43.660  21.361 -29.485  0.00  0.00           O  
ATOM    821  CB  LEU A 120     -43.010  24.401 -28.198  0.00  0.00           C  
ATOM    822  CG  LEU A 120     -42.121  25.622 -28.422  0.00  0.00           C  
ATOM    823  CD1 LEU A 120     -41.774  26.284 -27.118  0.00  0.00           C  
ATOM    824  CD2 LEU A 120     -40.868  25.216 -29.166  0.00  0.00           C  
ATOM    825  N   ASN A 121     -45.425  22.452 -28.618  0.00  0.00           N  
ATOM    826  CA  ASN A 121     -46.121  21.221 -28.272  0.00  0.00           C  
ATOM    827  C   ASN A 121     -46.386  20.365 -29.493  0.00  0.00           C  
ATOM    828  O   ASN A 121     -46.185  19.151 -29.458  0.00  0.00           O  
ATOM    829  CB  ASN A 121     -47.432  21.546 -27.577  0.00  0.00           C  
ATOM    830  CG  ASN A 121     -47.295  21.547 -26.102  0.00  0.00           C  
ATOM    831  ND2 ASN A 121     -46.880  22.678 -25.545  0.00  0.00           N  
ATOM    832  OD1 ASN A 121     -47.535  20.529 -25.454  0.00  0.00           O  
ATOM    833  N   THR A 122     -46.840  20.976 -30.583  0.00  0.00           N  
ATOM    834  CA  THR A 122     -47.182  20.193 -31.759  0.00  0.00           C  
ATOM    835  C   THR A 122     -45.951  19.525 -32.368  0.00  0.00           C  
ATOM    836  O   THR A 122     -45.972  18.325 -32.670  0.00  0.00           O  
ATOM    837  CB  THR A 122     -47.893  21.075 -32.778  0.00  0.00           C  
ATOM    838  CG2 THR A 122     -48.222  20.264 -34.037  0.00  0.00           C  
ATOM    839  OG1 THR A 122     -49.110  21.566 -32.199  0.00  0.00           O  
ATOM    840  N   MET A 123     -44.865  20.280 -32.554  0.00  0.00           N  
ATOM    841  CA  MET A 123     -43.643  19.673 -33.073  0.00  0.00           C  
ATOM    842  C   MET A 123     -43.185  18.529 -32.181  0.00  0.00           C  
ATOM    843  O   MET A 123     -42.698  17.503 -32.668  0.00  0.00           O  
ATOM    844  CB  MET A 123     -42.531  20.716 -33.208  0.00  0.00           C  
ATOM    845  CG  MET A 123     -42.801  21.778 -34.255  0.00  0.00           C  
ATOM    846  SD  MET A 123     -41.301  22.662 -34.700  0.00  0.00           S  
ATOM    847  CE  MET A 123     -40.870  23.402 -33.141  0.00  0.00           C  
ATOM    848  N   SER A 124     -43.348  18.677 -30.873  0.00  0.00           N  
ATOM    849  CA  SER A 124     -42.904  17.617 -29.983  0.00  0.00           C  
ATOM    850  C   SER A 124     -43.747  16.360 -30.157  0.00  0.00           C  
ATOM    851  O   SER A 124     -43.203  15.247 -30.236  0.00  0.00           O  
ATOM    852  CB  SER A 124     -42.942  18.091 -28.540  0.00  0.00           C  
ATOM    853  OG  SER A 124     -42.475  17.057 -27.705  0.00  0.00           O  
ATOM    854  N   THR A 125     -45.073  16.504 -30.228  0.00  0.00           N  
ATOM    855  CA  THR A 125     -45.866  15.291 -30.339  0.00  0.00           C  
ATOM    856  C   THR A 125     -45.803  14.716 -31.752  0.00  0.00           C  
ATOM    857  O   THR A 125     -45.957  13.503 -31.927  0.00  0.00           O  
ATOM    858  CB  THR A 125     -47.326  15.522 -29.905  0.00  0.00           C  
ATOM    859  CG2 THR A 125     -47.470  16.632 -28.864  0.00  0.00           C  
ATOM    860  OG1 THR A 125     -48.139  15.809 -31.045  0.00  0.00           O  
ATOM    861  N   ILE A 126     -45.578  15.549 -32.767  0.00  0.00           N  
ATOM    862  CA  ILE A 126     -45.358  15.005 -34.105  0.00  0.00           C  
ATOM    863  C   ILE A 126     -44.137  14.104 -34.101  0.00  0.00           C  
ATOM    864  O   ILE A 126     -44.145  13.017 -34.689  0.00  0.00           O  
ATOM    865  CB  ILE A 126     -45.211  16.134 -35.136  0.00  0.00           C  
ATOM    866  CG1 ILE A 126     -46.538  16.845 -35.342  0.00  0.00           C  
ATOM    867  CG2 ILE A 126     -44.700  15.585 -36.460  0.00  0.00           C  
ATOM    868  CD1 ILE A 126     -46.488  17.938 -36.383  0.00  0.00           C  
ATOM    869  N   TYR A 127     -43.082  14.525 -33.401  0.00  0.00           N  
ATOM    870  CA  TYR A 127     -41.846  13.754 -33.358  0.00  0.00           C  
ATOM    871  C   TYR A 127     -42.035  12.463 -32.587  0.00  0.00           C  
ATOM    872  O   TYR A 127     -41.611  11.396 -33.039  0.00  0.00           O  
ATOM    873  CB  TYR A 127     -40.728  14.588 -32.732  0.00  0.00           C  
ATOM    874  CG  TYR A 127     -39.365  13.911 -32.727  0.00  0.00           C  
ATOM    875  CD1 TYR A 127     -38.521  14.003 -33.834  0.00  0.00           C  
ATOM    876  CD2 TYR A 127     -38.911  13.201 -31.608  0.00  0.00           C  
ATOM    877  CE1 TYR A 127     -37.265  13.396 -33.844  0.00  0.00           C  
ATOM    878  CE2 TYR A 127     -37.639  12.601 -31.599  0.00  0.00           C  
ATOM    879  CZ  TYR A 127     -36.824  12.707 -32.729  0.00  0.00           C  
ATOM    880  OH  TYR A 127     -35.575  12.126 -32.756  0.00  0.00           O  
ATOM    881  N   SER A 128     -42.659  12.540 -31.408  0.00  0.00           N  
ATOM    882  CA  SER A 128     -42.766  11.372 -30.545  0.00  0.00           C  
ATOM    883  C   SER A 128     -43.855  10.397 -30.979  0.00  0.00           C  
ATOM    884  O   SER A 128     -43.760   9.218 -30.638  0.00  0.00           O  
ATOM    885  CB  SER A 128     -43.012  11.800 -29.098  0.00  0.00           C  
ATOM    886  OG  SER A 128     -44.259  12.453 -28.986  0.00  0.00           O  
ATOM    887  N   THR A 129     -44.875  10.844 -31.719  0.00  0.00           N  
ATOM    888  CA  THR A 129     -45.915   9.950 -32.227  0.00  0.00           C  
ATOM    889  C   THR A 129     -45.836   9.700 -33.727  0.00  0.00           C  
ATOM    890  O   THR A 129     -46.700   8.993 -34.260  0.00  0.00           O  
ATOM    891  CB  THR A 129     -47.319  10.501 -31.934  0.00  0.00           C  
ATOM    892  CG2 THR A 129     -47.455  10.951 -30.504  0.00  0.00           C  
ATOM    893  OG1 THR A 129     -47.579  11.595 -32.823  0.00  0.00           O  
ATOM    894  N   GLY A 130     -44.865  10.279 -34.431  0.00  0.00           N  
ATOM    895  CA  GLY A 130     -44.822  10.124 -35.879  0.00  0.00           C  
ATOM    896  C   GLY A 130     -44.530   8.687 -36.282  0.00  0.00           C  
ATOM    897  O   GLY A 130     -43.717   7.998 -35.664  0.00  0.00           O  
ATOM    898  N   LYS A 131     -45.208   8.224 -37.333  0.00  0.00           N  
ATOM    899  CA  LYS A 131     -45.105   6.825 -37.712  0.00  0.00           C  
ATOM    900  C   LYS A 131     -45.147   6.693 -39.221  0.00  0.00           C  
ATOM    901  O   LYS A 131     -45.741   7.518 -39.920  0.00  0.00           O  
ATOM    902  CB  LYS A 131     -46.220   5.966 -37.086  0.00  0.00           C  
ATOM    903  CG  LYS A 131     -47.649   6.452 -37.340  0.00  0.00           C  
ATOM    904  CD  LYS A 131     -48.693   5.403 -36.918  0.00  0.00           C  
ATOM    905  CE  LYS A 131     -48.696   5.159 -35.402  0.00  0.00           C  
ATOM    906  NZ  LYS A 131     -49.209   6.330 -34.603  0.00  0.00           N  
ATOM    907  N   VAL A 132     -44.482   5.653 -39.717  0.00  0.00           N  
ATOM    908  CA  VAL A 132     -44.524   5.283 -41.123  0.00  0.00           C  
ATOM    909  C   VAL A 132     -44.999   3.843 -41.213  0.00  0.00           C  
ATOM    910  O   VAL A 132     -44.642   3.006 -40.380  0.00  0.00           O  
ATOM    911  CB  VAL A 132     -43.155   5.452 -41.817  0.00  0.00           C  
ATOM    912  CG1 VAL A 132     -42.748   6.910 -41.826  0.00  0.00           C  
ATOM    913  CG2 VAL A 132     -42.091   4.608 -41.133  0.00  0.00           C  
ATOM    914  N   CYS A 133     -45.817   3.562 -42.211  0.00  0.00           N  
ATOM    915  CA  CYS A 133     -46.335   2.227 -42.441  0.00  0.00           C  
ATOM    916  C   CYS A 133     -45.747   1.717 -43.743  0.00  0.00           C  
ATOM    917  O   CYS A 133     -45.525   2.498 -44.675  0.00  0.00           O  
ATOM    918  CB  CYS A 133     -47.863   2.245 -42.470  0.00  0.00           C  
ATOM    919  SG  CYS A 133     -48.538   3.307 -41.130  0.00  0.00           S  
ATOM    920  N   ASN A 134     -45.447   0.419 -43.789  0.00  0.00           N  
ATOM    921  CA  ASN A 134     -44.736  -0.120 -44.940  0.00  0.00           C  
ATOM    922  C   ASN A 134     -45.634  -0.088 -46.181  0.00  0.00           C  
ATOM    923  O   ASN A 134     -46.856  -0.263 -46.087  0.00  0.00           O  
ATOM    924  CB  ASN A 134     -44.235  -1.543 -44.661  0.00  0.00           C  
ATOM    925  CG  ASN A 134     -45.360  -2.549 -44.530  0.00  0.00           C  
ATOM    926  ND2 ASN A 134     -45.628  -3.285 -45.606  0.00  0.00           N  
ATOM    927  OD1 ASN A 134     -45.976  -2.668 -43.472  0.00  0.00           O  
ATOM    928  N   PRO A 135     -45.045   0.142 -47.365  0.00  0.00           N  
ATOM    929  CA  PRO A 135     -45.856   0.413 -48.563  0.00  0.00           C  
ATOM    930  C   PRO A 135     -46.668  -0.781 -49.046  0.00  0.00           C  
ATOM    931  O   PRO A 135     -47.224  -0.750 -50.149  0.00  0.00           O  
ATOM    932  CB  PRO A 135     -44.806   0.825 -49.603  0.00  0.00           C  
ATOM    933  CG  PRO A 135     -43.548   0.147 -49.151  0.00  0.00           C  
ATOM    934  CD  PRO A 135     -43.599   0.153 -47.653  0.00  0.00           C  
ATOM    935  N   ASP A 136     -46.739  -1.837 -48.228  0.00  0.00           N  
ATOM    936  CA  ASP A 136     -47.508  -3.033 -48.542  0.00  0.00           C  
ATOM    937  C   ASP A 136     -48.654  -3.288 -47.573  0.00  0.00           C  
ATOM    938  O   ASP A 136     -49.622  -3.953 -47.954  0.00  0.00           O  
ATOM    939  CB  ASP A 136     -46.591  -4.271 -48.560  0.00  0.00           C  
ATOM    940  CG  ASP A 136     -45.292  -4.038 -49.333  0.00  0.00           C  
ATOM    941  OD1 ASP A 136     -45.360  -3.656 -50.524  0.00  0.00           O  
ATOM    942  OD2 ASP A 136     -44.201  -4.226 -48.743  0.00  0.00           O  
ATOM    943  N   ASN A 137     -48.577  -2.775 -46.344  0.00  0.00           N  
ATOM    944  CA  ASN A 137     -49.549  -3.095 -45.299  0.00  0.00           C  
ATOM    945  C   ASN A 137     -49.914  -1.823 -44.546  0.00  0.00           C  
ATOM    946  O   ASN A 137     -49.219  -1.416 -43.605  0.00  0.00           O  
ATOM    947  CB  ASN A 137     -49.004  -4.164 -44.348  0.00  0.00           C  
ATOM    948  CG  ASN A 137     -50.071  -4.722 -43.415  0.00  0.00           C  
ATOM    949  ND2 ASN A 137     -49.659  -5.587 -42.490  0.00  0.00           N  
ATOM    950  OD1 ASN A 137     -51.249  -4.389 -43.532  0.00  0.00           O  
ATOM    951  N   PRO A 138     -51.020  -1.172 -44.928  0.00  0.00           N  
ATOM    952  CA  PRO A 138     -51.382   0.115 -44.310  0.00  0.00           C  
ATOM    953  C   PRO A 138     -51.692   0.055 -42.817  0.00  0.00           C  
ATOM    954  O   PRO A 138     -51.913   1.098 -42.194  0.00  0.00           O  
ATOM    955  CB  PRO A 138     -52.619   0.542 -45.113  0.00  0.00           C  
ATOM    956  CG  PRO A 138     -52.450  -0.134 -46.442  0.00  0.00           C  
ATOM    957  CD  PRO A 138     -51.838  -1.466 -46.117  0.00  0.00           C  
ATOM    958  N   GLN A 139     -51.719  -1.137 -42.222  0.00  0.00           N  
ATOM    959  CA  GLN A 139     -51.985  -1.256 -40.797  0.00  0.00           C  
ATOM    960  C   GLN A 139     -50.758  -1.642 -39.980  0.00  0.00           C  
ATOM    961  O   GLN A 139     -50.793  -1.520 -38.748  0.00  0.00           O  
ATOM    962  CB  GLN A 139     -53.117  -2.266 -40.542  0.00  0.00           C  
ATOM    963  CG  GLN A 139     -52.867  -3.664 -41.082  0.00  0.00           C  
ATOM    964  CD  GLN A 139     -53.148  -4.748 -40.049  0.00  0.00           C  
ATOM    965  NE2 GLN A 139     -53.359  -5.976 -40.518  0.00  0.00           N  
ATOM    966  OE1 GLN A 139     -53.175  -4.483 -38.845  0.00  0.00           O  
ATOM    967  N   GLU A 140     -49.675  -2.082 -40.625  0.00  0.00           N  
ATOM    968  CA  GLU A 140     -48.420  -2.414 -39.955  0.00  0.00           C  
ATOM    969  C   GLU A 140     -47.478  -1.211 -40.053  0.00  0.00           C  
ATOM    970  O   GLU A 140     -46.944  -0.913 -41.131  0.00  0.00           O  
ATOM    971  CB  GLU A 140     -47.805  -3.665 -40.580  0.00  0.00           C  
ATOM    972  CG  GLU A 140     -46.331  -3.884 -40.280  0.00  0.00           C  
ATOM    973  CD  GLU A 140     -45.726  -5.004 -41.116  0.00  0.00           C  
ATOM    974  OE1 GLU A 140     -44.836  -5.714 -40.602  0.00  0.00           O  
ATOM    975  OE2 GLU A 140     -46.145  -5.181 -42.283  0.00  0.00           O  
ATOM    976  N   CYS A 141     -47.272  -0.520 -38.928  0.00  0.00           N  
ATOM    977  CA  CYS A 141     -46.524   0.729 -38.912  0.00  0.00           C  
ATOM    978  C   CYS A 141     -45.355   0.653 -37.939  0.00  0.00           C  
ATOM    979  O   CYS A 141     -45.315  -0.192 -37.040  0.00  0.00           O  
ATOM    980  CB  CYS A 141     -47.425   1.919 -38.538  0.00  0.00           C  
ATOM    981  SG  CYS A 141     -48.938   2.065 -39.538  0.00  0.00           S  
ATOM    982  N   LEU A 142     -44.395   1.558 -38.136  0.00  0.00           N  
ATOM    983  CA  LEU A 142     -43.275   1.727 -37.223  0.00  0.00           C  
ATOM    984  C   LEU A 142     -43.197   3.172 -36.745  0.00  0.00           C  
ATOM    985  O   LEU A 142     -43.446   4.107 -37.512  0.00  0.00           O  
ATOM    986  CB  LEU A 142     -41.955   1.341 -37.882  0.00  0.00           C  
ATOM    987  CG  LEU A 142     -41.821  -0.084 -38.390  0.00  0.00           C  
ATOM    988  CD1 LEU A 142     -40.522  -0.219 -39.185  0.00  0.00           C  
ATOM    989  CD2 LEU A 142     -41.851  -1.039 -37.226  0.00  0.00           C  
ATOM    990  N   LEU A 143     -42.868   3.344 -35.471  0.00  0.00           N  
ATOM    991  CA  LEU A 143     -42.464   4.628 -34.917  0.00  0.00           C  
ATOM    992  C   LEU A 143     -40.948   4.789 -35.058  0.00  0.00           C  
ATOM    993  O   LEU A 143     -40.227   3.843 -35.397  0.00  0.00           O  
ATOM    994  CB  LEU A 143     -42.860   4.733 -33.439  0.00  0.00           C  
ATOM    995  CG  LEU A 143     -44.312   4.811 -32.950  0.00  0.00           C  
ATOM    996  CD1 LEU A 143     -44.350   5.042 -31.441  0.00  0.00           C  
ATOM    997  CD2 LEU A 143     -45.081   5.915 -33.659  0.00  0.00           C  
ATOM    998  N   LEU A 144     -40.456   5.998 -34.765  0.00  0.00           N  
ATOM    999  CA  LEU A 144     -39.009   6.195 -34.706  0.00  0.00           C  
ATOM   1000  C   LEU A 144     -38.379   5.253 -33.686  0.00  0.00           C  
ATOM   1001  O   LEU A 144     -37.460   4.486 -34.007  0.00  0.00           O  
ATOM   1002  CB  LEU A 144     -38.673   7.652 -34.371  0.00  0.00           C  
ATOM   1003  CG  LEU A 144     -37.163   7.906 -34.230  0.00  0.00           C  
ATOM   1004  CD1 LEU A 144     -36.472   7.647 -35.564  0.00  0.00           C  
ATOM   1005  CD2 LEU A 144     -36.840   9.302 -33.745  0.00  0.00           C  
ATOM   1006  N   GLU A 145     -38.876   5.285 -32.455  0.00  0.00           N  
ATOM   1007  CA  GLU A 145     -38.338   4.471 -31.370  0.00  0.00           C  
ATOM   1008  C   GLU A 145     -39.406   3.483 -30.912  0.00  0.00           C  
ATOM   1009  O   GLU A 145     -40.462   3.916 -30.421  0.00  0.00           O  
ATOM   1010  CB  GLU A 145     -37.878   5.364 -30.205  0.00  0.00           C  
ATOM   1011  CG  GLU A 145     -37.408   4.604 -28.969  0.00  0.00           C  
ATOM   1012  CD  GLU A 145     -36.240   3.648 -29.234  0.00  0.00           C  
ATOM   1013  OE1 GLU A 145     -35.416   3.889 -30.153  0.00  0.00           O  
ATOM   1014  OE2 GLU A 145     -36.145   2.641 -28.507  0.00  0.00           O  
ATOM   1015  N   PRO A 146     -39.203   2.158 -31.027  0.00  0.00           N  
ATOM   1016  CA  PRO A 146     -38.021   1.399 -31.466  0.00  0.00           C  
ATOM   1017  C   PRO A 146     -37.871   1.126 -32.967  0.00  0.00           C  
ATOM   1018  O   PRO A 146     -36.782   0.755 -33.389  0.00  0.00           O  
ATOM   1019  CB  PRO A 146     -38.201   0.061 -30.752  0.00  0.00           C  
ATOM   1020  CG  PRO A 146     -39.689  -0.127 -30.749  0.00  0.00           C  
ATOM   1021  CD  PRO A 146     -40.267   1.259 -30.531  0.00  0.00           C  
ATOM   1022  N   GLY A 147     -38.926   1.284 -33.754  0.00  0.00           N  
ATOM   1023  CA  GLY A 147     -38.937   0.696 -35.083  0.00  0.00           C  
ATOM   1024  C   GLY A 147     -37.883   1.178 -36.066  0.00  0.00           C  
ATOM   1025  O   GLY A 147     -37.056   0.389 -36.540  0.00  0.00           O  
ATOM   1026  N   LEU A 148     -37.909   2.465 -36.407  0.00  0.00           N  
ATOM   1027  CA  LEU A 148     -36.960   2.965 -37.395  0.00  0.00           C  
ATOM   1028  C   LEU A 148     -35.535   2.968 -36.843  0.00  0.00           C  
ATOM   1029  O   LEU A 148     -34.578   2.653 -37.569  0.00  0.00           O  
ATOM   1030  CB  LEU A 148     -37.385   4.354 -37.855  0.00  0.00           C  
ATOM   1031  CG  LEU A 148     -38.782   4.424 -38.463  0.00  0.00           C  
ATOM   1032  CD1 LEU A 148     -39.141   5.845 -38.866  0.00  0.00           C  
ATOM   1033  CD2 LEU A 148     -38.863   3.494 -39.674  0.00  0.00           C  
ATOM   1034  N   ASN A 149     -35.379   3.292 -35.558  0.00  0.00           N  
ATOM   1035  CA  ASN A 149     -34.056   3.239 -34.943  0.00  0.00           C  
ATOM   1036  C   ASN A 149     -33.439   1.850 -35.049  0.00  0.00           C  
ATOM   1037  O   ASN A 149     -32.227   1.718 -35.261  0.00  0.00           O  
ATOM   1038  CB  ASN A 149     -34.127   3.670 -33.481  0.00  0.00           C  
ATOM   1039  CG  ASN A 149     -34.244   5.166 -33.323  0.00  0.00           C  
ATOM   1040  ND2 ASN A 149     -34.712   5.592 -32.166  0.00  0.00           N  
ATOM   1041  OD1 ASN A 149     -33.926   5.932 -34.232  0.00  0.00           O  
ATOM   1042  N   GLU A 150     -34.246   0.802 -34.892  0.00  0.00           N  
ATOM   1043  CA  GLU A 150     -33.697  -0.548 -34.988  0.00  0.00           C  
ATOM   1044  C   GLU A 150     -33.197  -0.833 -36.408  0.00  0.00           C  
ATOM   1045  O   GLU A 150     -32.147  -1.460 -36.590  0.00  0.00           O  
ATOM   1046  CB  GLU A 150     -34.750  -1.573 -34.536  0.00  0.00           C  
ATOM   1047  CG  GLU A 150     -34.265  -3.047 -34.474  0.00  0.00           C  
ATOM   1048  CD  GLU A 150     -34.139  -3.703 -35.870  0.00  0.00           C  
ATOM   1049  OE1 GLU A 150     -33.232  -4.555 -36.063  0.00  0.00           O  
ATOM   1050  OE2 GLU A 150     -34.930  -3.333 -36.780  0.00  0.00           O  
ATOM   1051  N   ILE A 151     -33.925  -0.360 -37.421  0.00  0.00           N  
ATOM   1052  CA  ILE A 151     -33.470  -0.486 -38.803  0.00  0.00           C  
ATOM   1053  C   ILE A 151     -32.160   0.272 -39.010  0.00  0.00           C  
ATOM   1054  O   ILE A 151     -31.171  -0.270 -39.530  0.00  0.00           O  
ATOM   1055  CB  ILE A 151     -34.559   0.022 -39.763  0.00  0.00           C  
ATOM   1056  CG1 ILE A 151     -35.824  -0.839 -39.664  0.00  0.00           C  
ATOM   1057  CG2 ILE A 151     -34.009   0.101 -41.182  0.00  0.00           C  
ATOM   1058  CD1 ILE A 151     -36.981  -0.313 -40.489  0.00  0.00           C  
ATOM   1059  N   MET A 152     -32.131   1.542 -38.600  0.00  0.00           N  
ATOM   1060  CA  MET A 152     -30.969   2.375 -38.891  0.00  0.00           C  
ATOM   1061  C   MET A 152     -29.733   1.970 -38.092  0.00  0.00           C  
ATOM   1062  O   MET A 152     -28.620   2.322 -38.483  0.00  0.00           O  
ATOM   1063  CB  MET A 152     -31.323   3.842 -38.647  0.00  0.00           C  
ATOM   1064  CG  MET A 152     -32.518   4.305 -39.496  0.00  0.00           C  
ATOM   1065  SD  MET A 152     -32.257   4.043 -41.281  0.00  0.00           S  
ATOM   1066  CE  MET A 152     -30.894   5.159 -41.625  0.00  0.00           C  
ATOM   1067  N   ALA A 153     -29.885   1.212 -37.012  0.00  0.00           N  
ATOM   1068  CA  ALA A 153     -28.723   0.781 -36.242  0.00  0.00           C  
ATOM   1069  C   ALA A 153     -28.268  -0.626 -36.581  0.00  0.00           C  
ATOM   1070  O   ALA A 153     -27.123  -0.966 -36.287  0.00  0.00           O  
ATOM   1071  CB  ALA A 153     -29.004   0.840 -34.720  0.00  0.00           C  
ATOM   1072  N   ASN A 154     -29.129  -1.450 -37.164  0.00  0.00           N  
ATOM   1073  CA  ASN A 154     -28.843  -2.868 -37.325  0.00  0.00           C  
ATOM   1074  C   ASN A 154     -28.909  -3.369 -38.760  0.00  0.00           C  
ATOM   1075  O   ASN A 154     -28.257  -4.365 -39.060  0.00  0.00           O  
ATOM   1076  CB  ASN A 154     -29.811  -3.717 -36.480  0.00  0.00           C  
ATOM   1077  CG  ASN A 154     -29.725  -3.395 -35.008  0.00  0.00           C  
ATOM   1078  ND2 ASN A 154     -28.798  -4.032 -34.318  0.00  0.00           N  
ATOM   1079  OD1 ASN A 154     -30.473  -2.563 -34.502  0.00  0.00           O  
ATOM   1080  N   SER A 155     -29.688  -2.738 -39.641  0.00  0.00           N  
ATOM   1081  CA  SER A 155     -29.876  -3.293 -40.976  0.00  0.00           C  
ATOM   1082  C   SER A 155     -28.635  -3.093 -41.842  0.00  0.00           C  
ATOM   1083  O   SER A 155     -28.011  -2.028 -41.833  0.00  0.00           O  
ATOM   1084  CB  SER A 155     -31.078  -2.647 -41.657  0.00  0.00           C  
ATOM   1085  OG  SER A 155     -31.305  -3.193 -42.952  0.00  0.00           O  
ATOM   1086  N   LEU A 156     -28.273  -4.126 -42.595  0.00  0.00           N  
ATOM   1087  CA  LEU A 156     -27.266  -3.991 -43.640  0.00  0.00           C  
ATOM   1088  C   LEU A 156     -27.881  -3.836 -45.016  0.00  0.00           C  
ATOM   1089  O   LEU A 156     -27.143  -3.625 -45.983  0.00  0.00           O  
ATOM   1090  CB  LEU A 156     -26.320  -5.199 -43.645  0.00  0.00           C  
ATOM   1091  CG  LEU A 156     -25.517  -5.348 -42.350  0.00  0.00           C  
ATOM   1092  CD1 LEU A 156     -24.558  -6.506 -42.462  0.00  0.00           C  
ATOM   1093  CD2 LEU A 156     -24.768  -4.061 -42.042  0.00  0.00           C  
ATOM   1094  N   ASP A 157     -29.212  -3.926 -45.128  0.00  0.00           N  
ATOM   1095  CA  ASP A 157     -29.874  -3.923 -46.428  0.00  0.00           C  
ATOM   1096  C   ASP A 157     -30.046  -2.495 -46.928  0.00  0.00           C  
ATOM   1097  O   ASP A 157     -30.777  -1.706 -46.324  0.00  0.00           O  
ATOM   1098  CB  ASP A 157     -31.234  -4.613 -46.363  0.00  0.00           C  
ATOM   1099  CG  ASP A 157     -31.999  -4.500 -47.681  0.00  0.00           C  
ATOM   1100  OD1 ASP A 157     -31.773  -5.351 -48.576  0.00  0.00           O  
ATOM   1101  OD2 ASP A 157     -32.788  -3.532 -47.837  0.00  0.00           O  
ATOM   1102  N   TYR A 158     -29.414  -2.185 -48.061  0.00  0.00           N  
ATOM   1103  CA  TYR A 158     -29.384  -0.811 -48.545  0.00  0.00           C  
ATOM   1104  C   TYR A 158     -30.785  -0.227 -48.665  0.00  0.00           C  
ATOM   1105  O   TYR A 158     -31.034   0.902 -48.235  0.00  0.00           O  
ATOM   1106  CB  TYR A 158     -28.659  -0.759 -49.885  0.00  0.00           C  
ATOM   1107  CG  TYR A 158     -28.528   0.621 -50.484  0.00  0.00           C  
ATOM   1108  CD1 TYR A 158     -29.533   1.163 -51.284  0.00  0.00           C  
ATOM   1109  CD2 TYR A 158     -27.379   1.368 -50.290  0.00  0.00           C  
ATOM   1110  CE1 TYR A 158     -29.398   2.429 -51.857  0.00  0.00           C  
ATOM   1111  CE2 TYR A 158     -27.241   2.624 -50.856  0.00  0.00           C  
ATOM   1112  CZ  TYR A 158     -28.244   3.149 -51.632  0.00  0.00           C  
ATOM   1113  OH  TYR A 158     -28.073   4.402 -52.174  0.00  0.00           O  
ATOM   1114  N   ASN A 159     -31.726  -0.992 -49.228  0.00  0.00           N  
ATOM   1115  CA  ASN A 159     -33.034  -0.429 -49.541  0.00  0.00           C  
ATOM   1116  C   ASN A 159     -33.925  -0.293 -48.313  0.00  0.00           C  
ATOM   1117  O   ASN A 159     -34.748   0.632 -48.252  0.00  0.00           O  
ATOM   1118  CB  ASN A 159     -33.737  -1.277 -50.589  0.00  0.00           C  
ATOM   1119  CG  ASN A 159     -33.177  -1.066 -51.964  0.00  0.00           C  
ATOM   1120  ND2 ASN A 159     -33.355  -2.055 -52.825  0.00  0.00           N  
ATOM   1121  OD1 ASN A 159     -32.589  -0.026 -52.258  0.00  0.00           O  
ATOM   1122  N   GLU A 160     -33.807  -1.207 -47.352  0.00  0.00           N  
ATOM   1123  CA  GLU A 160     -34.537  -1.043 -46.097  0.00  0.00           C  
ATOM   1124  C   GLU A 160     -34.104   0.235 -45.393  0.00  0.00           C  
ATOM   1125  O   GLU A 160     -34.941   1.050 -44.981  0.00  0.00           O  
ATOM   1126  CB  GLU A 160     -34.307  -2.253 -45.193  0.00  0.00           C  
ATOM   1127  CG  GLU A 160     -35.223  -2.338 -43.984  0.00  0.00           C  
ATOM   1128  CD  GLU A 160     -34.768  -3.403 -43.019  0.00  0.00           C  
ATOM   1129  OE1 GLU A 160     -35.386  -3.535 -41.941  0.00  0.00           O  
ATOM   1130  OE2 GLU A 160     -33.761  -4.099 -43.323  0.00  0.00           O  
ATOM   1131  N   ARG A 161     -32.786   0.424 -45.258  0.00  0.00           N  
ATOM   1132  CA  ARG A 161     -32.247   1.639 -44.662  0.00  0.00           C  
ATOM   1133  C   ARG A 161     -32.710   2.880 -45.415  0.00  0.00           C  
ATOM   1134  O   ARG A 161     -33.070   3.893 -44.795  0.00  0.00           O  
ATOM   1135  CB  ARG A 161     -30.720   1.571 -44.637  0.00  0.00           C  
ATOM   1136  CG  ARG A 161     -30.153   0.415 -43.837  0.00  0.00           C  
ATOM   1137  CD  ARG A 161     -28.626   0.523 -43.749  0.00  0.00           C  
ATOM   1138  NE  ARG A 161     -28.222   1.756 -43.075  0.00  0.00           N  
ATOM   1139  CZ  ARG A 161     -28.049   1.868 -41.760  0.00  0.00           C  
ATOM   1140  NH1 ARG A 161     -28.218   0.813 -40.989  0.00  0.00           N  
ATOM   1141  NH2 ARG A 161     -27.703   3.035 -41.217  0.00  0.00           N  
ATOM   1142  N   LEU A 162     -32.702   2.824 -46.755  0.00  0.00           N  
ATOM   1143  CA  LEU A 162     -33.159   3.966 -47.545  0.00  0.00           C  
ATOM   1144  C   LEU A 162     -34.627   4.271 -47.272  0.00  0.00           C  
ATOM   1145  O   LEU A 162     -35.009   5.437 -47.106  0.00  0.00           O  
ATOM   1146  CB  LEU A 162     -32.944   3.713 -49.038  0.00  0.00           C  
ATOM   1147  CG  LEU A 162     -33.400   4.877 -49.932  0.00  0.00           C  
ATOM   1148  CD1 LEU A 162     -32.755   6.162 -49.468  0.00  0.00           C  
ATOM   1149  CD2 LEU A 162     -33.103   4.661 -51.409  0.00  0.00           C  
ATOM   1150  N   TRP A 163     -35.460   3.234 -47.211  0.00  0.00           N  
ATOM   1151  CA  TRP A 163     -36.877   3.443 -46.957  0.00  0.00           C  
ATOM   1152  C   TRP A 163     -37.099   4.092 -45.599  0.00  0.00           C  
ATOM   1153  O   TRP A 163     -37.881   5.039 -45.474  0.00  0.00           O  
ATOM   1154  CB  TRP A 163     -37.624   2.114 -47.064  0.00  0.00           C  
ATOM   1155  CG  TRP A 163     -39.021   2.173 -46.549  0.00  0.00           C  
ATOM   1156  CD1 TRP A 163     -40.122   2.650 -47.203  0.00  0.00           C  
ATOM   1157  CD2 TRP A 163     -39.475   1.740 -45.264  0.00  0.00           C  
ATOM   1158  CE2 TRP A 163     -40.868   1.981 -45.208  0.00  0.00           C  
ATOM   1159  CE3 TRP A 163     -38.842   1.173 -44.151  0.00  0.00           C  
ATOM   1160  NE1 TRP A 163     -41.237   2.533 -46.406  0.00  0.00           N  
ATOM   1161  CZ2 TRP A 163     -41.635   1.678 -44.082  0.00  0.00           C  
ATOM   1162  CZ3 TRP A 163     -39.615   0.870 -43.025  0.00  0.00           C  
ATOM   1163  CH2 TRP A 163     -40.992   1.121 -43.005  0.00  0.00           C  
ATOM   1164  N   ALA A 164     -36.413   3.601 -44.567  0.00  0.00           N  
ATOM   1165  CA  ALA A 164     -36.563   4.184 -43.233  0.00  0.00           C  
ATOM   1166  C   ALA A 164     -36.118   5.643 -43.218  0.00  0.00           C  
ATOM   1167  O   ALA A 164     -36.837   6.519 -42.726  0.00  0.00           O  
ATOM   1168  CB  ALA A 164     -35.763   3.377 -42.209  0.00  0.00           C  
ATOM   1169  N   TRP A 165     -34.922   5.912 -43.751  0.00  0.00           N  
ATOM   1170  CA  TRP A 165     -34.388   7.266 -43.789  0.00  0.00           C  
ATOM   1171  C   TRP A 165     -35.345   8.206 -44.501  0.00  0.00           C  
ATOM   1172  O   TRP A 165     -35.723   9.254 -43.961  0.00  0.00           O  
ATOM   1173  CB  TRP A 165     -33.028   7.254 -44.490  0.00  0.00           C  
ATOM   1174  CG  TRP A 165     -32.253   8.519 -44.417  0.00  0.00           C  
ATOM   1175  CD1 TRP A 165     -31.315   8.849 -43.481  0.00  0.00           C  
ATOM   1176  CD2 TRP A 165     -32.318   9.625 -45.326  0.00  0.00           C  
ATOM   1177  CE2 TRP A 165     -31.394  10.598 -44.869  0.00  0.00           C  
ATOM   1178  CE3 TRP A 165     -33.079   9.901 -46.460  0.00  0.00           C  
ATOM   1179  NE1 TRP A 165     -30.792  10.095 -43.747  0.00  0.00           N  
ATOM   1180  CZ2 TRP A 165     -31.205  11.819 -45.521  0.00  0.00           C  
ATOM   1181  CZ3 TRP A 165     -32.896  11.120 -47.100  0.00  0.00           C  
ATOM   1182  CH2 TRP A 165     -31.966  12.058 -46.629  0.00  0.00           C  
ATOM   1183  N   GLU A 166     -35.751   7.841 -45.720  0.00  0.00           N  
ATOM   1184  CA  GLU A 166     -36.548   8.740 -46.546  0.00  0.00           C  
ATOM   1185  C   GLU A 166     -37.956   8.919 -45.988  0.00  0.00           C  
ATOM   1186  O   GLU A 166     -38.475  10.040 -45.940  0.00  0.00           O  
ATOM   1187  CB  GLU A 166     -36.611   8.222 -47.981  0.00  0.00           C  
ATOM   1188  CG  GLU A 166     -37.700   8.870 -48.833  0.00  0.00           C  
ATOM   1189  CD  GLU A 166     -37.542  10.385 -49.025  0.00  0.00           C  
ATOM   1190  OE1 GLU A 166     -36.497  10.962 -48.647  0.00  0.00           O  
ATOM   1191  OE2 GLU A 166     -38.482  11.012 -49.567  0.00  0.00           O  
ATOM   1192  N   SER A 167     -38.597   7.835 -45.566  0.00  0.00           N  
ATOM   1193  CA  SER A 167     -39.983   7.988 -45.160  0.00  0.00           C  
ATOM   1194  C   SER A 167     -40.093   8.684 -43.803  0.00  0.00           C  
ATOM   1195  O   SER A 167     -41.088   9.366 -43.546  0.00  0.00           O  
ATOM   1196  CB  SER A 167     -40.692   6.629 -45.187  0.00  0.00           C  
ATOM   1197  OG  SER A 167     -39.994   5.674 -44.423  0.00  0.00           O  
ATOM   1198  N   TRP A 168     -39.074   8.582 -42.941  0.00  0.00           N  
ATOM   1199  CA  TRP A 168     -39.079   9.415 -41.740  0.00  0.00           C  
ATOM   1200  C   TRP A 168     -39.098  10.886 -42.114  0.00  0.00           C  
ATOM   1201  O   TRP A 168     -39.893  11.664 -41.578  0.00  0.00           O  
ATOM   1202  CB  TRP A 168     -37.875   9.120 -40.848  0.00  0.00           C  
ATOM   1203  CG  TRP A 168     -37.835   9.967 -39.564  0.00  0.00           C  
ATOM   1204  CD1 TRP A 168     -36.893  10.891 -39.223  0.00  0.00           C  
ATOM   1205  CD2 TRP A 168     -38.781   9.947 -38.476  0.00  0.00           C  
ATOM   1206  CE2 TRP A 168     -38.340  10.886 -37.518  0.00  0.00           C  
ATOM   1207  CE3 TRP A 168     -39.955   9.232 -38.224  0.00  0.00           C  
ATOM   1208  NE1 TRP A 168     -37.182  11.441 -37.989  0.00  0.00           N  
ATOM   1209  CZ2 TRP A 168     -39.034  11.131 -36.341  0.00  0.00           C  
ATOM   1210  CZ3 TRP A 168     -40.644   9.473 -37.048  0.00  0.00           C  
ATOM   1211  CH2 TRP A 168     -40.181  10.410 -36.121  0.00  0.00           C  
ATOM   1212  N   ARG A 169     -38.250  11.278 -43.060  0.00  0.00           N  
ATOM   1213  CA  ARG A 169     -38.150  12.687 -43.419  0.00  0.00           C  
ATOM   1214  C   ARG A 169     -39.353  13.170 -44.237  0.00  0.00           C  
ATOM   1215  O   ARG A 169     -39.709  14.358 -44.167  0.00  0.00           O  
ATOM   1216  CB  ARG A 169     -36.827  12.928 -44.154  0.00  0.00           C  
ATOM   1217  CG  ARG A 169     -35.632  12.920 -43.173  0.00  0.00           C  
ATOM   1218  CD  ARG A 169     -34.266  12.625 -43.832  0.00  0.00           C  
ATOM   1219  NE  ARG A 169     -33.226  12.722 -42.815  0.00  0.00           N  
ATOM   1220  CZ  ARG A 169     -32.933  11.754 -41.951  0.00  0.00           C  
ATOM   1221  NH1 ARG A 169     -32.006  11.949 -41.022  0.00  0.00           N  
ATOM   1222  NH2 ARG A 169     -33.571  10.588 -42.011  0.00  0.00           N  
ATOM   1223  N   SER A 170     -40.001  12.289 -45.007  0.00  0.00           N  
ATOM   1224  CA  SER A 170     -41.123  12.759 -45.813  0.00  0.00           C  
ATOM   1225  C   SER A 170     -42.459  12.665 -45.081  0.00  0.00           C  
ATOM   1226  O   SER A 170     -43.364  13.450 -45.371  0.00  0.00           O  
ATOM   1227  CB  SER A 170     -41.199  11.995 -47.133  0.00  0.00           C  
ATOM   1228  OG  SER A 170     -41.747  10.707 -46.944  0.00  0.00           O  
ATOM   1229  N   GLU A 171     -42.605  11.752 -44.125  0.00  0.00           N  
ATOM   1230  CA  GLU A 171     -43.867  11.630 -43.406  0.00  0.00           C  
ATOM   1231  C   GLU A 171     -43.928  12.580 -42.217  0.00  0.00           C  
ATOM   1232  O   GLU A 171     -44.945  13.243 -41.998  0.00  0.00           O  
ATOM   1233  CB  GLU A 171     -44.078  10.187 -42.931  0.00  0.00           C  
ATOM   1234  CG  GLU A 171     -45.437   9.568 -43.293  0.00  0.00           C  
ATOM   1235  CD  GLU A 171     -46.620  10.234 -42.575  0.00  0.00           C  
ATOM   1236  OE1 GLU A 171     -47.636  10.517 -43.256  0.00  0.00           O  
ATOM   1237  OE2 GLU A 171     -46.535  10.474 -41.339  0.00  0.00           O  
ATOM   1238  N   VAL A 172     -42.852  12.664 -41.447  0.00  0.00           N  
ATOM   1239  CA  VAL A 172     -42.822  13.482 -40.249  0.00  0.00           C  
ATOM   1240  C   VAL A 172     -42.099  14.802 -40.484  0.00  0.00           C  
ATOM   1241  O   VAL A 172     -42.535  15.852 -40.007  0.00  0.00           O  
ATOM   1242  CB  VAL A 172     -42.180  12.669 -39.105  0.00  0.00           C  
ATOM   1243  CG1 VAL A 172     -42.370  13.355 -37.770  0.00  0.00           C  
ATOM   1244  CG2 VAL A 172     -42.796  11.269 -39.077  0.00  0.00           C  
ATOM   1245  N   GLY A 173     -41.003  14.776 -41.235  0.00  0.00           N  
ATOM   1246  CA  GLY A 173     -40.303  16.009 -41.520  0.00  0.00           C  
ATOM   1247  C   GLY A 173     -41.150  17.012 -42.282  0.00  0.00           C  
ATOM   1248  O   GLY A 173     -41.111  18.210 -41.987  0.00  0.00           O  
ATOM   1249  N   LYS A 174     -41.915  16.546 -43.287  0.00  0.00           N  
ATOM   1250  CA  LYS A 174     -42.774  17.471 -44.032  0.00  0.00           C  
ATOM   1251  C   LYS A 174     -43.808  18.117 -43.120  0.00  0.00           C  
ATOM   1252  O   LYS A 174     -44.113  19.306 -43.268  0.00  0.00           O  
ATOM   1253  CB  LYS A 174     -43.469  16.768 -45.199  0.00  0.00           C  
ATOM   1254  CG  LYS A 174     -42.652  16.724 -46.482  0.00  0.00           C  
ATOM   1255  CD  LYS A 174     -43.168  15.659 -47.425  0.00  0.00           C  
ATOM   1256  CE  LYS A 174     -42.291  15.518 -48.642  0.00  0.00           C  
ATOM   1257  NZ  LYS A 174     -42.668  16.502 -49.681  0.00  0.00           N  
ATOM   1258  N   GLN A 175     -44.362  17.359 -42.167  0.00  0.00           N  
ATOM   1259  CA  GLN A 175     -45.280  17.980 -41.212  0.00  0.00           C  
ATOM   1260  C   GLN A 175     -44.596  19.074 -40.404  0.00  0.00           C  
ATOM   1261  O   GLN A 175     -45.229  20.081 -40.057  0.00  0.00           O  
ATOM   1262  CB  GLN A 175     -45.863  16.950 -40.257  0.00  0.00           C  
ATOM   1263  CG  GLN A 175     -46.631  15.814 -40.896  0.00  0.00           C  
ATOM   1264  CD  GLN A 175     -47.222  14.903 -39.836  0.00  0.00           C  
ATOM   1265  NE2 GLN A 175     -47.011  13.598 -39.981  0.00  0.00           N  
ATOM   1266  OE1 GLN A 175     -47.832  15.376 -38.872  0.00  0.00           O  
ATOM   1267  N   LEU A 176     -43.309  18.905 -40.094  0.00  0.00           N  
ATOM   1268  CA  LEU A 176     -42.667  19.858 -39.201  0.00  0.00           C  
ATOM   1269  C   LEU A 176     -42.307  21.154 -39.906  0.00  0.00           C  
ATOM   1270  O   LEU A 176     -42.094  22.169 -39.232  0.00  0.00           O  
ATOM   1271  CB  LEU A 176     -41.430  19.225 -38.559  0.00  0.00           C  
ATOM   1272  CG  LEU A 176     -41.763  18.035 -37.644  0.00  0.00           C  
ATOM   1273  CD1 LEU A 176     -40.532  17.191 -37.303  0.00  0.00           C  
ATOM   1274  CD2 LEU A 176     -42.459  18.516 -36.375  0.00  0.00           C  
ATOM   1275  N   ARG A 177     -42.283  21.146 -41.242  0.00  0.00           N  
ATOM   1276  CA  ARG A 177     -41.792  22.300 -41.995  0.00  0.00           C  
ATOM   1277  C   ARG A 177     -42.566  23.590 -41.725  0.00  0.00           C  
ATOM   1278  O   ARG A 177     -41.937  24.597 -41.354  0.00  0.00           O  
ATOM   1279  CB  ARG A 177     -41.764  21.947 -43.485  0.00  0.00           C  
ATOM   1280  CG  ARG A 177     -41.294  23.081 -44.353  0.00  0.00           C  
ATOM   1281  CD  ARG A 177     -39.866  23.515 -44.035  0.00  0.00           C  
ATOM   1282  NE  ARG A 177     -39.545  24.774 -44.716  0.00  0.00           N  
ATOM   1283  CZ  ARG A 177     -38.618  24.933 -45.659  0.00  0.00           C  
ATOM   1284  NH1 ARG A 177     -38.414  26.132 -46.184  0.00  0.00           N  
ATOM   1285  NH2 ARG A 177     -37.872  23.918 -46.059  0.00  0.00           N  
ATOM   1286  N   PRO A 178     -43.894  23.658 -41.911  0.00  0.00           N  
ATOM   1287  CA  PRO A 178     -44.575  24.935 -41.635  0.00  0.00           C  
ATOM   1288  C   PRO A 178     -44.442  25.370 -40.194  0.00  0.00           C  
ATOM   1289  O   PRO A 178     -44.221  26.556 -39.934  0.00  0.00           O  
ATOM   1290  CB  PRO A 178     -46.035  24.649 -42.015  0.00  0.00           C  
ATOM   1291  CG  PRO A 178     -46.169  23.169 -41.840  0.00  0.00           C  
ATOM   1292  CD  PRO A 178     -44.853  22.633 -42.366  0.00  0.00           C  
ATOM   1293  N   LEU A 179     -44.552  24.434 -39.248  0.00  0.00           N  
ATOM   1294  CA  LEU A 179     -44.370  24.761 -37.838  0.00  0.00           C  
ATOM   1295  C   LEU A 179     -42.992  25.362 -37.578  0.00  0.00           C  
ATOM   1296  O   LEU A 179     -42.868  26.380 -36.884  0.00  0.00           O  
ATOM   1297  CB  LEU A 179     -44.584  23.513 -36.985  0.00  0.00           C  
ATOM   1298  CG  LEU A 179     -45.997  22.923 -37.055  0.00  0.00           C  
ATOM   1299  CD1 LEU A 179     -45.978  21.520 -36.525  0.00  0.00           C  
ATOM   1300  CD2 LEU A 179     -47.005  23.777 -36.270  0.00  0.00           C  
ATOM   1301  N   TYR A 180     -41.940  24.749 -38.135  0.00  0.00           N  
ATOM   1302  CA  TYR A 180     -40.589  25.244 -37.888  0.00  0.00           C  
ATOM   1303  C   TYR A 180     -40.410  26.658 -38.425  0.00  0.00           C  
ATOM   1304  O   TYR A 180     -39.715  27.478 -37.812  0.00  0.00           O  
ATOM   1305  CB  TYR A 180     -39.531  24.300 -38.486  0.00  0.00           C  
ATOM   1306  CG  TYR A 180     -38.224  24.442 -37.745  0.00  0.00           C  
ATOM   1307  CD1 TYR A 180     -38.101  23.986 -36.436  0.00  0.00           C  
ATOM   1308  CD2 TYR A 180     -37.140  25.100 -38.314  0.00  0.00           C  
ATOM   1309  CE1 TYR A 180     -36.916  24.141 -35.730  0.00  0.00           C  
ATOM   1310  CE2 TYR A 180     -35.955  25.262 -37.622  0.00  0.00           C  
ATOM   1311  CZ  TYR A 180     -35.850  24.783 -36.331  0.00  0.00           C  
ATOM   1312  OH  TYR A 180     -34.688  24.943 -35.634  0.00  0.00           O  
ATOM   1313  N   GLU A 181     -41.039  26.979 -39.558  0.00  0.00           N  
ATOM   1314  CA  GLU A 181     -40.922  28.346 -40.058  0.00  0.00           C  
ATOM   1315  C   GLU A 181     -41.488  29.348 -39.054  0.00  0.00           C  
ATOM   1316  O   GLU A 181     -40.887  30.398 -38.801  0.00  0.00           O  
ATOM   1317  CB  GLU A 181     -41.616  28.469 -41.407  0.00  0.00           C  
ATOM   1318  CG  GLU A 181     -41.076  27.503 -42.434  0.00  0.00           C  
ATOM   1319  CD  GLU A 181     -41.585  27.772 -43.831  0.00  0.00           C  
ATOM   1320  OE1 GLU A 181     -42.539  28.572 -43.961  0.00  0.00           O  
ATOM   1321  OE2 GLU A 181     -41.022  27.187 -44.792  0.00  0.00           O  
ATOM   1322  N   GLU A 182     -42.626  29.026 -38.449  0.00  0.00           N  
ATOM   1323  CA  GLU A 182     -43.267  29.960 -37.531  0.00  0.00           C  
ATOM   1324  C   GLU A 182     -42.577  29.975 -36.169  0.00  0.00           C  
ATOM   1325  O   GLU A 182     -42.567  30.999 -35.478  0.00  0.00           O  
ATOM   1326  CB  GLU A 182     -44.741  29.587 -37.404  0.00  0.00           C  
ATOM   1327  CG  GLU A 182     -45.591  30.600 -36.673  0.00  0.00           C  
ATOM   1328  CD  GLU A 182     -47.068  30.223 -36.715  0.00  0.00           C  
ATOM   1329  OE1 GLU A 182     -47.462  29.473 -37.647  0.00  0.00           O  
ATOM   1330  OE2 GLU A 182     -47.822  30.668 -35.814  0.00  0.00           O  
ATOM   1331  N   TYR A 183     -41.994  28.847 -35.780  0.00  0.00           N  
ATOM   1332  CA  TYR A 183     -41.138  28.799 -34.603  0.00  0.00           C  
ATOM   1333  C   TYR A 183     -39.962  29.774 -34.722  0.00  0.00           C  
ATOM   1334  O   TYR A 183     -39.671  30.532 -33.783  0.00  0.00           O  
ATOM   1335  CB  TYR A 183     -40.690  27.351 -34.417  0.00  0.00           C  
ATOM   1336  CG  TYR A 183     -39.408  27.099 -33.673  0.00  0.00           C  
ATOM   1337  CD1 TYR A 183     -38.190  27.027 -34.354  0.00  0.00           C  
ATOM   1338  CD2 TYR A 183     -39.417  26.852 -32.306  0.00  0.00           C  
ATOM   1339  CE1 TYR A 183     -37.006  26.754 -33.679  0.00  0.00           C  
ATOM   1340  CE2 TYR A 183     -38.237  26.575 -31.619  0.00  0.00           C  
ATOM   1341  CZ  TYR A 183     -37.038  26.525 -32.320  0.00  0.00           C  
ATOM   1342  OH  TYR A 183     -35.874  26.255 -31.655  0.00  0.00           O  
ATOM   1343  N   VAL A 184     -39.283  29.789 -35.878  0.00  0.00           N  
ATOM   1344  CA  VAL A 184     -38.143  30.695 -36.053  0.00  0.00           C  
ATOM   1345  C   VAL A 184     -38.577  32.150 -35.901  0.00  0.00           C  
ATOM   1346  O   VAL A 184     -37.906  32.942 -35.224  0.00  0.00           O  
ATOM   1347  CB  VAL A 184     -37.455  30.465 -37.411  0.00  0.00           C  
ATOM   1348  CG1 VAL A 184     -36.370  31.527 -37.640  0.00  0.00           C  
ATOM   1349  CG2 VAL A 184     -36.870  29.060 -37.498  0.00  0.00           C  
ATOM   1350  N   VAL A 185     -39.706  32.528 -36.516  0.00  0.00           N  
ATOM   1351  CA  VAL A 185     -40.158  33.918 -36.427  0.00  0.00           C  
ATOM   1352  C   VAL A 185     -40.412  34.307 -34.977  0.00  0.00           C  
ATOM   1353  O   VAL A 185     -39.966  35.361 -34.506  0.00  0.00           O  
ATOM   1354  CB  VAL A 185     -41.416  34.150 -37.282  0.00  0.00           C  
ATOM   1355  CG1 VAL A 185     -42.005  35.537 -36.941  0.00  0.00           C  
ATOM   1356  CG2 VAL A 185     -41.100  34.008 -38.787  0.00  0.00           C  
ATOM   1357  N   LEU A 186     -41.132  33.460 -34.242  0.00  0.00           N  
ATOM   1358  CA  LEU A 186     -41.515  33.838 -32.885  0.00  0.00           C  
ATOM   1359  C   LEU A 186     -40.315  33.829 -31.940  0.00  0.00           C  
ATOM   1360  O   LEU A 186     -40.161  34.749 -31.125  0.00  0.00           O  
ATOM   1361  CB  LEU A 186     -42.636  32.924 -32.389  0.00  0.00           C  
ATOM   1362  CG  LEU A 186     -43.972  33.217 -33.100  0.00  0.00           C  
ATOM   1363  CD1 LEU A 186     -44.908  32.021 -33.097  0.00  0.00           C  
ATOM   1364  CD2 LEU A 186     -44.668  34.436 -32.497  0.00  0.00           C  
ATOM   1365  N   LYS A 187     -39.451  32.809 -32.039  0.00  0.00           N  
ATOM   1366  CA  LYS A 187     -38.237  32.778 -31.225  0.00  0.00           C  
ATOM   1367  C   LYS A 187     -37.351  33.987 -31.505  0.00  0.00           C  
ATOM   1368  O   LYS A 187     -36.717  34.527 -30.589  0.00  0.00           O  
ATOM   1369  CB  LYS A 187     -37.447  31.488 -31.473  0.00  0.00           C  
ATOM   1370  CG  LYS A 187     -38.024  30.235 -30.854  0.00  0.00           C  
ATOM   1371  CD  LYS A 187     -37.741  30.162 -29.351  0.00  0.00           C  
ATOM   1372  CE  LYS A 187     -38.393  28.906 -28.769  0.00  0.00           C  
ATOM   1373  NZ  LYS A 187     -38.017  28.604 -27.374  0.00  0.00           N  
ATOM   1374  N   ASN A 188     -37.272  34.416 -32.763  0.00  0.00           N  
ATOM   1375  CA  ASN A 188     -36.468  35.595 -33.064  0.00  0.00           C  
ATOM   1376  C   ASN A 188     -37.076  36.842 -32.436  0.00  0.00           C  
ATOM   1377  O   ASN A 188     -36.353  37.676 -31.874  0.00  0.00           O  
ATOM   1378  CB  ASN A 188     -36.311  35.768 -34.571  0.00  0.00           C  
ATOM   1379  CG  ASN A 188     -35.040  35.120 -35.102  0.00  0.00           C  
ATOM   1380  ND2 ASN A 188     -34.993  34.884 -36.409  0.00  0.00           N  
ATOM   1381  OD1 ASN A 188     -34.114  34.838 -34.346  0.00  0.00           O  
ATOM   1382  N   GLU A 189     -38.403  36.976 -32.511  0.00  0.00           N  
ATOM   1383  CA  GLU A 189     -39.077  38.065 -31.811  0.00  0.00           C  
ATOM   1384  C   GLU A 189     -38.787  38.007 -30.320  0.00  0.00           C  
ATOM   1385  O   GLU A 189     -38.475  39.027 -29.698  0.00  0.00           O  
ATOM   1386  CB  GLU A 189     -40.585  38.014 -32.062  0.00  0.00           C  
ATOM   1387  CG  GLU A 189     -40.977  38.336 -33.492  0.00  0.00           C  
ATOM   1388  CD  GLU A 189     -42.486  38.376 -33.680  0.00  0.00           C  
ATOM   1389  OE1 GLU A 189     -42.958  38.254 -34.835  0.00  0.00           O  
ATOM   1390  OE2 GLU A 189     -43.196  38.532 -32.666  0.00  0.00           O  
ATOM   1391  N   MET A 190     -38.873  36.812 -29.735  0.00  0.00           N  
ATOM   1392  CA  MET A 190     -38.562  36.652 -28.321  0.00  0.00           C  
ATOM   1393  C   MET A 190     -37.138  37.108 -28.026  0.00  0.00           C  
ATOM   1394  O   MET A 190     -36.902  37.878 -27.084  0.00  0.00           O  
ATOM   1395  CB  MET A 190     -38.788  35.195 -27.911  0.00  0.00           C  
ATOM   1396  CG  MET A 190     -38.499  34.862 -26.457  0.00  0.00           C  
ATOM   1397  SD  MET A 190     -36.759  34.439 -26.157  0.00  0.00           S  
ATOM   1398  CE  MET A 190     -36.919  33.151 -24.916  0.00  0.00           C  
ATOM   1399  N   ALA A 191     -36.180  36.684 -28.856  0.00  0.00           N  
ATOM   1400  CA  ALA A 191     -34.775  36.967 -28.578  0.00  0.00           C  
ATOM   1401  C   ALA A 191     -34.449  38.448 -28.763  0.00  0.00           C  
ATOM   1402  O   ALA A 191     -33.766  39.048 -27.921  0.00  0.00           O  
ATOM   1403  CB  ALA A 191     -33.879  36.099 -29.462  0.00  0.00           C  
ATOM   1404  N   ARG A 192     -34.922  39.057 -29.855  0.00  0.00           N  
ATOM   1405  CA  ARG A 192     -34.661  40.480 -30.068  0.00  0.00           C  
ATOM   1406  C   ARG A 192     -35.300  41.334 -28.975  0.00  0.00           C  
ATOM   1407  O   ARG A 192     -34.693  42.303 -28.505  0.00  0.00           O  
ATOM   1408  CB  ARG A 192     -35.151  40.907 -31.451  0.00  0.00           C  
ATOM   1409  CG  ARG A 192     -34.494  40.146 -32.583  0.00  0.00           C  
ATOM   1410  CD  ARG A 192     -35.013  40.580 -33.919  0.00  0.00           C  
ATOM   1411  NE  ARG A 192     -34.922  39.526 -34.947  0.00  0.00           N  
ATOM   1412  CZ  ARG A 192     -33.817  39.227 -35.630  0.00  0.00           C  
ATOM   1413  NH1 ARG A 192     -33.828  38.278 -36.564  0.00  0.00           N  
ATOM   1414  NH2 ARG A 192     -32.689  39.881 -35.378  0.00  0.00           N  
ATOM   1415  N   ALA A 193     -36.510  40.973 -28.531  0.00  0.00           N  
ATOM   1416  CA  ALA A 193     -37.141  41.713 -27.437  0.00  0.00           C  
ATOM   1417  C   ALA A 193     -36.311  41.656 -26.160  0.00  0.00           C  
ATOM   1418  O   ALA A 193     -36.348  42.591 -25.354  0.00  0.00           O  
ATOM   1419  CB  ALA A 193     -38.551  41.181 -27.171  0.00  0.00           C  
ATOM   1420  N   ASN A 194     -35.568  40.573 -25.947  0.00  0.00           N  
ATOM   1421  CA  ASN A 194     -34.611  40.501 -24.854  0.00  0.00           C  
ATOM   1422  C   ASN A 194     -33.239  41.035 -25.243  0.00  0.00           C  
ATOM   1423  O   ASN A 194     -32.258  40.723 -24.563  0.00  0.00           O  
ATOM   1424  CB  ASN A 194     -34.482  39.064 -24.346  0.00  0.00           C  
ATOM   1425  CG  ASN A 194     -35.640  38.656 -23.476  0.00  0.00           C  
ATOM   1426  ND2 ASN A 194     -36.448  37.723 -23.959  0.00  0.00           N  
ATOM   1427  OD1 ASN A 194     -35.808  39.173 -22.373  0.00  0.00           O  
ATOM   1428  N   HIS A 195     -33.152  41.796 -26.338  0.00  0.00           N  
ATOM   1429  CA  HIS A 195     -31.944  42.519 -26.743  0.00  0.00           C  
ATOM   1430  C   HIS A 195     -30.800  41.589 -27.125  0.00  0.00           C  
ATOM   1431  O   HIS A 195     -29.629  41.913 -26.910  0.00  0.00           O  
ATOM   1432  CB  HIS A 195     -31.498  43.496 -25.656  0.00  0.00           C  
ATOM   1433  CG  HIS A 195     -32.605  44.372 -25.168  0.00  0.00           C  
ATOM   1434  CD2 HIS A 195     -33.290  45.367 -25.783  0.00  0.00           C  
ATOM   1435  ND1 HIS A 195     -33.161  44.240 -23.914  0.00  0.00           N  
ATOM   1436  CE1 HIS A 195     -34.132  45.125 -23.771  0.00  0.00           C  
ATOM   1437  NE2 HIS A 195     -34.230  45.821 -24.890  0.00  0.00           N  
ATOM   1438  N   TYR A 196     -31.128  40.426 -27.673  0.00  0.00           N  
ATOM   1439  CA  TYR A 196     -30.182  39.616 -28.419  0.00  0.00           C  
ATOM   1440  C   TYR A 196     -30.402  39.888 -29.898  0.00  0.00           C  
ATOM   1441  O   TYR A 196     -31.443  40.421 -30.305  0.00  0.00           O  
ATOM   1442  CB  TYR A 196     -30.353  38.127 -28.092  0.00  0.00           C  
ATOM   1443  CG  TYR A 196     -29.987  37.796 -26.671  0.00  0.00           C  
ATOM   1444  CD1 TYR A 196     -30.905  37.956 -25.641  0.00  0.00           C  
ATOM   1445  CD2 TYR A 196     -28.714  37.358 -26.347  0.00  0.00           C  
ATOM   1446  CE1 TYR A 196     -30.573  37.677 -24.327  0.00  0.00           C  
ATOM   1447  CE2 TYR A 196     -28.370  37.073 -25.031  0.00  0.00           C  
ATOM   1448  CZ  TYR A 196     -29.302  37.240 -24.029  0.00  0.00           C  
ATOM   1449  OH  TYR A 196     -28.962  36.954 -22.731  0.00  0.00           O  
ATOM   1450  N   GLU A 197     -29.408  39.549 -30.713  0.00  0.00           N  
ATOM   1451  CA  GLU A 197     -29.594  39.877 -32.119  0.00  0.00           C  
ATOM   1452  C   GLU A 197     -30.468  38.852 -32.829  0.00  0.00           C  
ATOM   1453  O   GLU A 197     -31.133  39.210 -33.802  0.00  0.00           O  
ATOM   1454  CB  GLU A 197     -28.249  40.070 -32.817  0.00  0.00           C  
ATOM   1455  CG  GLU A 197     -27.306  38.920 -32.748  0.00  0.00           C  
ATOM   1456  CD  GLU A 197     -25.848  39.340 -32.923  0.00  0.00           C  
ATOM   1457  OE1 GLU A 197     -25.494  40.471 -32.515  0.00  0.00           O  
ATOM   1458  OE2 GLU A 197     -25.059  38.536 -33.470  0.00  0.00           O  
ATOM   1459  N   ASP A 198     -30.548  37.625 -32.317  0.00  0.00           N  
ATOM   1460  CA  ASP A 198     -31.467  36.594 -32.808  0.00  0.00           C  
ATOM   1461  C   ASP A 198     -31.414  35.440 -31.814  0.00  0.00           C  
ATOM   1462  O   ASP A 198     -30.685  35.488 -30.818  0.00  0.00           O  
ATOM   1463  CB  ASP A 198     -31.107  36.109 -34.214  0.00  0.00           C  
ATOM   1464  CG  ASP A 198     -29.670  35.593 -34.295  0.00  0.00           C  
ATOM   1465  OD1 ASP A 198     -29.340  34.552 -33.663  0.00  0.00           O  
ATOM   1466  OD2 ASP A 198     -28.850  36.253 -34.965  0.00  0.00           O  
ATOM   1467  N   TYR A 199     -32.152  34.373 -32.119  0.00  0.00           N  
ATOM   1468  CA  TYR A 199     -32.289  33.292 -31.147  0.00  0.00           C  
ATOM   1469  C   TYR A 199     -31.002  32.485 -31.010  0.00  0.00           C  
ATOM   1470  O   TYR A 199     -30.721  31.942 -29.926  0.00  0.00           O  
ATOM   1471  CB  TYR A 199     -33.462  32.403 -31.539  0.00  0.00           C  
ATOM   1472  CG  TYR A 199     -33.827  31.353 -30.534  0.00  0.00           C  
ATOM   1473  CD1 TYR A 199     -33.940  31.657 -29.188  0.00  0.00           C  
ATOM   1474  CD2 TYR A 199     -34.089  30.050 -30.936  0.00  0.00           C  
ATOM   1475  CE1 TYR A 199     -34.291  30.686 -28.259  0.00  0.00           C  
ATOM   1476  CE2 TYR A 199     -34.444  29.073 -30.016  0.00  0.00           C  
ATOM   1477  CZ  TYR A 199     -34.539  29.400 -28.677  0.00  0.00           C  
ATOM   1478  OH  TYR A 199     -34.889  28.428 -27.764  0.00  0.00           O  
ATOM   1479  N   GLY A 200     -30.206  32.404 -32.082  0.00  0.00           N  
ATOM   1480  CA  GLY A 200     -28.911  31.755 -31.977  0.00  0.00           C  
ATOM   1481  C   GLY A 200     -27.971  32.512 -31.057  0.00  0.00           C  
ATOM   1482  O   GLY A 200     -27.303  31.917 -30.200  0.00  0.00           O  
ATOM   1483  N   ASP A 201     -27.907  33.838 -31.224  0.00  0.00           N  
ATOM   1484  CA  ASP A 201     -27.178  34.685 -30.283  0.00  0.00           C  
ATOM   1485  C   ASP A 201     -27.683  34.486 -28.854  0.00  0.00           C  
ATOM   1486  O   ASP A 201     -26.884  34.412 -27.908  0.00  0.00           O  
ATOM   1487  CB  ASP A 201     -27.305  36.148 -30.721  0.00  0.00           C  
ATOM   1488  CG  ASP A 201     -26.514  37.104 -29.847  0.00  0.00           C  
ATOM   1489  OD1 ASP A 201     -25.404  36.742 -29.406  0.00  0.00           O  
ATOM   1490  OD2 ASP A 201     -27.000  38.236 -29.614  0.00  0.00           O  
ATOM   1491  N   TYR A 202     -29.010  34.372 -28.684  0.00  0.00           N  
ATOM   1492  CA  TYR A 202     -29.593  34.036 -27.385  0.00  0.00           C  
ATOM   1493  C   TYR A 202     -28.995  32.744 -26.835  0.00  0.00           C  
ATOM   1494  O   TYR A 202     -28.559  32.683 -25.682  0.00  0.00           O  
ATOM   1495  CB  TYR A 202     -31.119  33.919 -27.524  0.00  0.00           C  
ATOM   1496  CG  TYR A 202     -31.859  33.545 -26.246  0.00  0.00           C  
ATOM   1497  CD1 TYR A 202     -31.928  32.218 -25.807  0.00  0.00           C  
ATOM   1498  CD2 TYR A 202     -32.512  34.521 -25.488  0.00  0.00           C  
ATOM   1499  CE1 TYR A 202     -32.614  31.879 -24.643  0.00  0.00           C  
ATOM   1500  CE2 TYR A 202     -33.210  34.194 -24.323  0.00  0.00           C  
ATOM   1501  CZ  TYR A 202     -33.253  32.874 -23.904  0.00  0.00           C  
ATOM   1502  OH  TYR A 202     -33.934  32.560 -22.748  0.00  0.00           O  
ATOM   1503  N   TRP A 203     -28.962  31.693 -27.657  0.00  0.00           N  
ATOM   1504  CA  TRP A 203     -28.345  30.448 -27.212  0.00  0.00           C  
ATOM   1505  C   TRP A 203     -26.872  30.636 -26.873  0.00  0.00           C  
ATOM   1506  O   TRP A 203     -26.402  30.136 -25.851  0.00  0.00           O  
ATOM   1507  CB  TRP A 203     -28.505  29.377 -28.274  0.00  0.00           C  
ATOM   1508  CG  TRP A 203     -29.787  28.663 -28.169  0.00  0.00           C  
ATOM   1509  CD1 TRP A 203     -30.639  28.663 -27.110  0.00  0.00           C  
ATOM   1510  CD2 TRP A 203     -30.382  27.840 -29.168  0.00  0.00           C  
ATOM   1511  CE2 TRP A 203     -31.595  27.364 -28.642  0.00  0.00           C  
ATOM   1512  CE3 TRP A 203     -29.987  27.430 -30.445  0.00  0.00           C  
ATOM   1513  NE1 TRP A 203     -31.729  27.889 -27.384  0.00  0.00           N  
ATOM   1514  CZ2 TRP A 203     -32.432  26.501 -29.351  0.00  0.00           C  
ATOM   1515  CZ3 TRP A 203     -30.821  26.586 -31.159  0.00  0.00           C  
ATOM   1516  CH2 TRP A 203     -32.036  26.130 -30.607  0.00  0.00           C  
ATOM   1517  N   ARG A 204     -26.118  31.346 -27.717  0.00  0.00           N  
ATOM   1518  CA  ARG A 204     -24.706  31.532 -27.398  0.00  0.00           C  
ATOM   1519  C   ARG A 204     -24.512  32.280 -26.084  0.00  0.00           C  
ATOM   1520  O   ARG A 204     -23.404  32.259 -25.533  0.00  0.00           O  
ATOM   1521  CB  ARG A 204     -23.991  32.252 -28.544  0.00  0.00           C  
ATOM   1522  CG  ARG A 204     -23.945  31.421 -29.841  0.00  0.00           C  
ATOM   1523  CD  ARG A 204     -23.078  32.056 -30.938  0.00  0.00           C  
ATOM   1524  NE  ARG A 204     -23.651  33.282 -31.490  0.00  0.00           N  
ATOM   1525  CZ  ARG A 204     -24.622  33.297 -32.393  0.00  0.00           C  
ATOM   1526  NH1 ARG A 204     -25.124  32.149 -32.833  0.00  0.00           N  
ATOM   1527  NH2 ARG A 204     -25.097  34.446 -32.858  0.00  0.00           N  
ATOM   1528  N   GLY A 205     -25.576  32.876 -25.543  0.00  0.00           N  
ATOM   1529  CA  GLY A 205     -25.492  33.526 -24.247  0.00  0.00           C  
ATOM   1530  C   GLY A 205     -24.995  32.634 -23.126  0.00  0.00           C  
ATOM   1531  O   GLY A 205     -24.436  33.133 -22.143  0.00  0.00           O  
ATOM   1532  N   ASP A 206     -25.190  31.307 -23.242  0.00  0.00           N  
ATOM   1533  CA  ASP A 206     -24.728  30.412 -22.178  0.00  0.00           C  
ATOM   1534  C   ASP A 206     -23.235  30.575 -21.899  0.00  0.00           C  
ATOM   1535  O   ASP A 206     -22.782  30.315 -20.779  0.00  0.00           O  
ATOM   1536  CB  ASP A 206     -25.028  28.944 -22.508  0.00  0.00           C  
ATOM   1537  CG  ASP A 206     -24.868  28.012 -21.268  0.00  0.00           C  
ATOM   1538  OD1 ASP A 206     -25.761  28.028 -20.382  0.00  0.00           O  
ATOM   1539  OD2 ASP A 206     -23.849  27.276 -21.158  0.00  0.00           O  
ATOM   1540  N   TYR A 207     -22.454  31.009 -22.887  0.00  0.00           N  
ATOM   1541  CA  TYR A 207     -21.007  31.103 -22.706  0.00  0.00           C  
ATOM   1542  C   TYR A 207     -20.543  32.512 -22.330  0.00  0.00           C  
ATOM   1543  O   TYR A 207     -19.366  32.694 -22.004  0.00  0.00           O  
ATOM   1544  CB  TYR A 207     -20.286  30.602 -23.979  0.00  0.00           C  
ATOM   1545  CG  TYR A 207     -20.623  29.147 -24.298  0.00  0.00           C  
ATOM   1546  CD1 TYR A 207     -21.788  28.806 -25.009  0.00  0.00           C  
ATOM   1547  CD2 TYR A 207     -19.786  28.108 -23.882  0.00  0.00           C  
ATOM   1548  CE1 TYR A 207     -22.111  27.461 -25.286  0.00  0.00           C  
ATOM   1549  CE2 TYR A 207     -20.093  26.775 -24.147  0.00  0.00           C  
ATOM   1550  CZ  TYR A 207     -21.257  26.453 -24.855  0.00  0.00           C  
ATOM   1551  OH  TYR A 207     -21.556  25.120 -25.122  0.00  0.00           O  
ATOM   1552  N   GLU A 208     -21.450  33.488 -22.312  0.00  0.00           N  
ATOM   1553  CA  GLU A 208     -21.081  34.875 -22.061  0.00  0.00           C  
ATOM   1554  C   GLU A 208     -20.561  35.068 -20.642  0.00  0.00           C  
ATOM   1555  O   GLU A 208     -21.122  34.540 -19.680  0.00  0.00           O  
ATOM   1556  CB  GLU A 208     -22.286  35.785 -22.283  0.00  0.00           C  
ATOM   1557  CG  GLU A 208     -21.912  37.259 -22.372  0.00  0.00           C  
ATOM   1558  CD  GLU A 208     -23.062  38.136 -22.839  0.00  0.00           C  
ATOM   1559  OE1 GLU A 208     -24.211  37.628 -22.953  0.00  0.00           O  
ATOM   1560  OE2 GLU A 208     -22.810  39.343 -23.083  0.00  0.00           O  
ATOM   1561  N   VAL A 209     -19.482  35.838 -20.520  0.00  0.00           N  
ATOM   1562  CA  VAL A 209     -18.962  36.306 -19.241  0.00  0.00           C  
ATOM   1563  C   VAL A 209     -18.651  37.791 -19.381  0.00  0.00           C  
ATOM   1564  O   VAL A 209     -17.977  38.206 -20.331  0.00  0.00           O  
ATOM   1565  CB  VAL A 209     -17.706  35.528 -18.805  0.00  0.00           C  
ATOM   1566  CG1 VAL A 209     -17.101  36.147 -17.554  0.00  0.00           C  
ATOM   1567  CG2 VAL A 209     -18.029  34.054 -18.572  0.00  0.00           C  
ATOM   1568  N   ASN A 210     -19.149  38.590 -18.448  0.00  0.00           N  
ATOM   1569  CA  ASN A 210     -18.925  40.024 -18.457  0.00  0.00           C  
ATOM   1570  C   ASN A 210     -18.370  40.467 -17.116  0.00  0.00           C  
ATOM   1571  O   ASN A 210     -18.680  39.883 -16.078  0.00  0.00           O  
ATOM   1572  CB  ASN A 210     -20.214  40.789 -18.748  0.00  0.00           C  
ATOM   1573  CG  ASN A 210     -20.610  40.703 -20.192  0.00  0.00           C  
ATOM   1574  ND2 ASN A 210     -21.739  40.042 -20.468  0.00  0.00           N  
ATOM   1575  OD1 ASN A 210     -19.908  41.225 -21.065  0.00  0.00           O  
ATOM   1576  N   GLY A 211     -17.532  41.499 -17.157  0.00  0.00           N  
ATOM   1577  CA  GLY A 211     -17.124  42.185 -15.948  0.00  0.00           C  
ATOM   1578  C   GLY A 211     -16.248  41.398 -15.003  0.00  0.00           C  
ATOM   1579  O   GLY A 211     -16.340  41.589 -13.788  0.00  0.00           O  
ATOM   1580  N   VAL A 212     -15.408  40.508 -15.519  0.00  0.00           N  
ATOM   1581  CA  VAL A 212     -14.382  39.828 -14.730  0.00  0.00           C  
ATOM   1582  C   VAL A 212     -13.125  39.895 -15.582  0.00  0.00           C  
ATOM   1583  O   VAL A 212     -12.982  39.125 -16.537  0.00  0.00           O  
ATOM   1584  CB  VAL A 212     -14.742  38.375 -14.388  0.00  0.00           C  
ATOM   1585  CG1 VAL A 212     -13.739  37.801 -13.396  0.00  0.00           C  
ATOM   1586  CG2 VAL A 212     -16.148  38.265 -13.837  0.00  0.00           C  
ATOM   1587  N   ASP A 213     -12.221  40.822 -15.253  0.00  0.00           N  
ATOM   1588  CA  ASP A 213     -11.045  41.087 -16.076  0.00  0.00           C  
ATOM   1589  C   ASP A 213     -10.230  39.826 -16.306  0.00  0.00           C  
ATOM   1590  O   ASP A 213      -9.942  39.076 -15.371  0.00  0.00           O  
ATOM   1591  CB  ASP A 213     -10.173  42.158 -15.422  0.00  0.00           C  
ATOM   1592  CG  ASP A 213     -10.647  43.552 -15.741  0.00  0.00           C  
ATOM   1593  OD1 ASP A 213     -10.680  43.892 -16.944  0.00  0.00           O  
ATOM   1594  OD2 ASP A 213     -11.014  44.291 -14.802  0.00  0.00           O  
ATOM   1595  N   GLY A 214      -9.863  39.590 -17.559  0.00  0.00           N  
ATOM   1596  CA  GLY A 214      -9.079  38.410 -17.871  0.00  0.00           C  
ATOM   1597  C   GLY A 214      -9.855  37.115 -17.916  0.00  0.00           C  
ATOM   1598  O   GLY A 214      -9.244  36.047 -18.030  0.00  0.00           O  
ATOM   1599  N   TYR A 215     -11.179  37.177 -17.829  0.00  0.00           N  
ATOM   1600  CA  TYR A 215     -12.019  35.994 -17.914  0.00  0.00           C  
ATOM   1601  C   TYR A 215     -13.281  36.232 -18.722  0.00  0.00           C  
ATOM   1602  O   TYR A 215     -14.129  35.341 -18.779  0.00  0.00           O  
ATOM   1603  CB  TYR A 215     -12.402  35.505 -16.512  0.00  0.00           C  
ATOM   1604  CG  TYR A 215     -11.238  34.932 -15.772  0.00  0.00           C  
ATOM   1605  CD1 TYR A 215     -10.791  33.653 -16.058  0.00  0.00           C  
ATOM   1606  CD2 TYR A 215     -10.561  35.672 -14.803  0.00  0.00           C  
ATOM   1607  CE1 TYR A 215      -9.710  33.107 -15.396  0.00  0.00           C  
ATOM   1608  CE2 TYR A 215      -9.462  35.134 -14.127  0.00  0.00           C  
ATOM   1609  CZ  TYR A 215      -9.046  33.846 -14.432  0.00  0.00           C  
ATOM   1610  OH  TYR A 215      -7.978  33.267 -13.797  0.00  0.00           O  
ATOM   1611  N   ASP A 216     -13.444  37.407 -19.314  0.00  0.00           N  
ATOM   1612  CA  ASP A 216     -14.638  37.702 -20.072  0.00  0.00           C  
ATOM   1613  C   ASP A 216     -14.708  36.807 -21.300  0.00  0.00           C  
ATOM   1614  O   ASP A 216     -13.718  36.211 -21.730  0.00  0.00           O  
ATOM   1615  CB  ASP A 216     -14.663  39.176 -20.483  0.00  0.00           C  
ATOM   1616  CG  ASP A 216     -14.791  40.110 -19.288  0.00  0.00           C  
ATOM   1617  OD1 ASP A 216     -15.463  39.728 -18.298  0.00  0.00           O  
ATOM   1618  OD2 ASP A 216     -14.213  41.221 -19.334  0.00  0.00           O  
ATOM   1619  N   TYR A 217     -15.906  36.720 -21.866  0.00  0.00           N  
ATOM   1620  CA  TYR A 217     -16.132  35.889 -23.038  0.00  0.00           C  
ATOM   1621  C   TYR A 217     -17.398  36.405 -23.684  0.00  0.00           C  
ATOM   1622  O   TYR A 217     -18.434  36.475 -23.018  0.00  0.00           O  
ATOM   1623  CB  TYR A 217     -16.269  34.403 -22.658  0.00  0.00           C  
ATOM   1624  CG  TYR A 217     -16.083  33.480 -23.830  0.00  0.00           C  
ATOM   1625  CD1 TYR A 217     -17.153  33.125 -24.633  0.00  0.00           C  
ATOM   1626  CD2 TYR A 217     -14.821  32.981 -24.163  0.00  0.00           C  
ATOM   1627  CE1 TYR A 217     -16.981  32.283 -25.747  0.00  0.00           C  
ATOM   1628  CE2 TYR A 217     -14.641  32.133 -25.270  0.00  0.00           C  
ATOM   1629  CZ  TYR A 217     -15.730  31.792 -26.061  0.00  0.00           C  
ATOM   1630  OH  TYR A 217     -15.581  30.948 -27.158  0.00  0.00           O  
ATOM   1631  N   SER A 218     -17.319  36.766 -24.959  0.00  0.00           N  
ATOM   1632  CA  SER A 218     -18.460  37.311 -25.672  0.00  0.00           C  
ATOM   1633  C   SER A 218     -19.219  36.191 -26.379  0.00  0.00           C  
ATOM   1634  O   SER A 218     -18.700  35.091 -26.601  0.00  0.00           O  
ATOM   1635  CB  SER A 218     -18.004  38.366 -26.682  0.00  0.00           C  
ATOM   1636  OG  SER A 218     -17.438  37.759 -27.841  0.00  0.00           O  
ATOM   1637  N   ARG A 219     -20.466  36.493 -26.743  0.00  0.00           N  
ATOM   1638  CA  ARG A 219     -21.281  35.508 -27.442  0.00  0.00           C  
ATOM   1639  C   ARG A 219     -20.752  35.232 -28.841  0.00  0.00           C  
ATOM   1640  O   ARG A 219     -20.824  34.092 -29.318  0.00  0.00           O  
ATOM   1641  CB  ARG A 219     -22.725  35.974 -27.502  0.00  0.00           C  
ATOM   1642  CG  ARG A 219     -23.300  36.189 -26.128  0.00  0.00           C  
ATOM   1643  CD  ARG A 219     -24.788  36.352 -26.182  0.00  0.00           C  
ATOM   1644  NE  ARG A 219     -25.232  37.510 -26.948  0.00  0.00           N  
ATOM   1645  CZ  ARG A 219     -25.497  38.690 -26.402  0.00  0.00           C  
ATOM   1646  NH1 ARG A 219     -25.328  38.860 -25.097  0.00  0.00           N  
ATOM   1647  NH2 ARG A 219     -25.938  39.693 -27.148  0.00  0.00           N  
ATOM   1648  N   GLY A 220     -20.214  36.247 -29.513  0.00  0.00           N  
ATOM   1649  CA  GLY A 220     -19.658  36.015 -30.835  0.00  0.00           C  
ATOM   1650  C   GLY A 220     -18.357  35.257 -30.773  0.00  0.00           C  
ATOM   1651  O   GLY A 220     -17.986  34.575 -31.725  0.00  0.00           O  
ATOM   1652  N   GLN A 221     -17.655  35.347 -29.645  0.00  0.00           N  
ATOM   1653  CA  GLN A 221     -16.371  34.672 -29.527  0.00  0.00           C  
ATOM   1654  C   GLN A 221     -16.532  33.158 -29.642  0.00  0.00           C  
ATOM   1655  O   GLN A 221     -15.620  32.468 -30.108  0.00  0.00           O  
ATOM   1656  CB  GLN A 221     -15.716  35.072 -28.203  0.00  0.00           C  
ATOM   1657  CG  GLN A 221     -14.316  34.548 -28.010  0.00  0.00           C  
ATOM   1658  CD  GLN A 221     -13.396  35.005 -29.113  0.00  0.00           C  
ATOM   1659  NE2 GLN A 221     -12.554  34.093 -29.606  0.00  0.00           N  
ATOM   1660  OE1 GLN A 221     -13.444  36.164 -29.531  0.00  0.00           O  
ATOM   1661  N   LEU A 222     -17.692  32.634 -29.233  0.00  0.00           N  
ATOM   1662  CA  LEU A 222     -17.949  31.202 -29.328  0.00  0.00           C  
ATOM   1663  C   LEU A 222     -17.969  30.734 -30.775  0.00  0.00           C  
ATOM   1664  O   LEU A 222     -17.475  29.640 -31.090  0.00  0.00           O  
ATOM   1665  CB  LEU A 222     -19.276  30.861 -28.661  0.00  0.00           C  
ATOM   1666  CG  LEU A 222     -19.548  29.360 -28.716  0.00  0.00           C  
ATOM   1667  CD1 LEU A 222     -18.744  28.648 -27.605  0.00  0.00           C  
ATOM   1668  CD2 LEU A 222     -21.030  29.101 -28.610  0.00  0.00           C  
ATOM   1669  N   ILE A 223     -18.555  31.540 -31.667  0.00  0.00           N  
ATOM   1670  CA  ILE A 223     -18.538  31.206 -33.088  0.00  0.00           C  
ATOM   1671  C   ILE A 223     -17.104  31.032 -33.572  0.00  0.00           C  
ATOM   1672  O   ILE A 223     -16.794  30.093 -34.315  0.00  0.00           O  
ATOM   1673  CB  ILE A 223     -19.267  32.282 -33.911  0.00  0.00           C  
ATOM   1674  CG1 ILE A 223     -20.777  32.248 -33.649  0.00  0.00           C  
ATOM   1675  CG2 ILE A 223     -18.975  32.074 -35.390  0.00  0.00           C  
ATOM   1676  CD1 ILE A 223     -21.582  33.339 -34.395  0.00  0.00           C  
ATOM   1677  N   GLU A 224     -16.204  31.933 -33.153  0.00  0.00           N  
ATOM   1678  CA  GLU A 224     -14.850  31.924 -33.699  0.00  0.00           C  
ATOM   1679  C   GLU A 224     -14.049  30.759 -33.144  0.00  0.00           C  
ATOM   1680  O   GLU A 224     -13.305  30.105 -33.887  0.00  0.00           O  
ATOM   1681  CB  GLU A 224     -14.151  33.254 -33.418  0.00  0.00           C  
ATOM   1682  CG  GLU A 224     -14.676  34.417 -34.276  0.00  0.00           C  
ATOM   1683  CD  GLU A 224     -14.608  35.778 -33.563  0.00  0.00           C  
ATOM   1684  OE1 GLU A 224     -15.371  36.701 -33.953  0.00  0.00           O  
ATOM   1685  OE2 GLU A 224     -13.800  35.924 -32.607  0.00  0.00           O  
ATOM   1686  N   ASP A 225     -14.216  30.465 -31.852  0.00  0.00           N  
ATOM   1687  CA  ASP A 225     -13.483  29.362 -31.246  0.00  0.00           C  
ATOM   1688  C   ASP A 225     -13.990  28.005 -31.715  0.00  0.00           C  
ATOM   1689  O   ASP A 225     -13.202  27.059 -31.810  0.00  0.00           O  
ATOM   1690  CB  ASP A 225     -13.555  29.457 -29.722  0.00  0.00           C  
ATOM   1691  CG  ASP A 225     -12.902  30.728 -29.189  0.00  0.00           C  
ATOM   1692  OD1 ASP A 225     -12.038  31.285 -29.904  0.00  0.00           O  
ATOM   1693  OD2 ASP A 225     -13.255  31.173 -28.066  0.00  0.00           O  
ATOM   1694  N   VAL A 226     -15.292  27.870 -31.976  0.00  0.00           N  
ATOM   1695  CA  VAL A 226     -15.791  26.619 -32.542  0.00  0.00           C  
ATOM   1696  C   VAL A 226     -15.216  26.422 -33.939  0.00  0.00           C  
ATOM   1697  O   VAL A 226     -14.709  25.345 -34.277  0.00  0.00           O  
ATOM   1698  CB  VAL A 226     -17.333  26.599 -32.554  0.00  0.00           C  
ATOM   1699  CG1 VAL A 226     -17.842  25.566 -33.512  0.00  0.00           C  
ATOM   1700  CG2 VAL A 226     -17.884  26.330 -31.151  0.00  0.00           C  
ATOM   1701  N   GLU A 227     -15.230  27.481 -34.749  0.00  0.00           N  
ATOM   1702  CA  GLU A 227     -14.672  27.389 -36.094  0.00  0.00           C  
ATOM   1703  C   GLU A 227     -13.158  27.167 -36.075  0.00  0.00           C  
ATOM   1704  O   GLU A 227     -12.643  26.331 -36.826  0.00  0.00           O  
ATOM   1705  CB  GLU A 227     -15.061  28.631 -36.887  0.00  0.00           C  
ATOM   1706  CG  GLU A 227     -16.532  28.533 -37.327  0.00  0.00           C  
ATOM   1707  CD  GLU A 227     -17.085  29.786 -37.972  0.00  0.00           C  
ATOM   1708  OE1 GLU A 227     -16.411  30.841 -37.912  0.00  0.00           O  
ATOM   1709  OE2 GLU A 227     -18.209  29.711 -38.535  0.00  0.00           O  
ATOM   1710  N   HIS A 228     -12.428  27.863 -35.202  0.00  0.00           N  
ATOM   1711  C   HIS A 228     -10.630  26.263 -34.686  0.00  0.00           C  
ATOM   1712  O   HIS A 228      -9.782  25.591 -35.291  0.00  0.00           O  
ATOM   1713  CA  HIS A 228     -10.985  27.670 -35.167  0.00  0.00           C  
ATOM   1714  CB  HIS A 228     -10.328  28.752 -34.305  0.00  0.00           C  
ATOM   1715  CG  HIS A 228     -10.442  30.133 -34.883  0.00  0.00           C  
ATOM   1716  CD2 HIS A 228     -10.803  30.555 -36.119  0.00  0.00           C  
ATOM   1717  ND1 HIS A 228     -10.182  31.274 -34.151  0.00  0.00           N  
ATOM   1718  CE1 HIS A 228     -10.372  32.337 -34.912  0.00  0.00           C  
ATOM   1719  NE2 HIS A 228     -10.748  31.928 -36.110  0.00  0.00           N  
ATOM   1720  N   THR A 229     -11.271  25.785 -33.612  0.00  0.00           N  
ATOM   1721  CA  THR A 229     -10.960  24.431 -33.161  0.00  0.00           C  
ATOM   1722  C   THR A 229     -11.413  23.397 -34.177  0.00  0.00           C  
ATOM   1723  O   THR A 229     -10.812  22.317 -34.278  0.00  0.00           O  
ATOM   1724  CB  THR A 229     -11.595  24.116 -31.794  0.00  0.00           C  
ATOM   1725  CG2 THR A 229     -11.044  25.022 -30.700  0.00  0.00           C  
ATOM   1726  OG1 THR A 229     -13.015  24.252 -31.878  0.00  0.00           O  
ATOM   1727  N   PHE A 230     -12.470  23.698 -34.928  0.00  0.00           N  
ATOM   1728  CA  PHE A 230     -12.954  22.713 -35.879  0.00  0.00           C  
ATOM   1729  C   PHE A 230     -11.963  22.534 -37.018  0.00  0.00           C  
ATOM   1730  O   PHE A 230     -11.754  21.403 -37.481  0.00  0.00           O  
ATOM   1731  CB  PHE A 230     -14.335  23.088 -36.413  0.00  0.00           C  
ATOM   1732  CG  PHE A 230     -14.889  22.059 -37.349  0.00  0.00           C  
ATOM   1733  CD1 PHE A 230     -15.231  20.791 -36.878  0.00  0.00           C  
ATOM   1734  CD2 PHE A 230     -14.998  22.319 -38.705  0.00  0.00           C  
ATOM   1735  CE1 PHE A 230     -15.694  19.817 -37.750  0.00  0.00           C  
ATOM   1736  CE2 PHE A 230     -15.466  21.344 -39.577  0.00  0.00           C  
ATOM   1737  CZ  PHE A 230     -15.820  20.100 -39.102  0.00  0.00           C  
ATOM   1738  N   GLU A 231     -11.327  23.634 -37.464  0.00  0.00           N  
ATOM   1739  CA  GLU A 231     -10.320  23.538 -38.523  0.00  0.00           C  
ATOM   1740  C   GLU A 231      -9.232  22.540 -38.157  0.00  0.00           C  
ATOM   1741  O   GLU A 231      -8.776  21.769 -39.007  0.00  0.00           O  
ATOM   1742  CB  GLU A 231      -9.688  24.903 -38.808  0.00  0.00           C  
ATOM   1743  CG  GLU A 231     -10.508  25.799 -39.718  0.00  0.00           C  
ATOM   1744  CD  GLU A 231     -10.528  25.314 -41.160  0.00  0.00           C  
ATOM   1745  OE1 GLU A 231      -9.471  24.874 -41.681  0.00  0.00           O  
ATOM   1746  OE2 GLU A 231     -11.613  25.374 -41.775  0.00  0.00           O  
ATOM   1747  N   GLU A 232      -8.825  22.522 -36.887  0.00  0.00           N  
ATOM   1748  CA  GLU A 232      -7.757  21.625 -36.467  0.00  0.00           C  
ATOM   1749  C   GLU A 232      -8.230  20.184 -36.369  0.00  0.00           C  
ATOM   1750  O   GLU A 232      -7.395  19.275 -36.338  0.00  0.00           O  
ATOM   1751  CB  GLU A 232      -7.187  22.098 -35.127  0.00  0.00           C  
ATOM   1752  CG  GLU A 232      -6.973  23.618 -35.047  0.00  0.00           C  
ATOM   1753  CD  GLU A 232      -6.328  24.051 -33.733  0.00  0.00           C  
ATOM   1754  OE1 GLU A 232      -5.243  23.518 -33.413  0.00  0.00           O  
ATOM   1755  OE2 GLU A 232      -6.914  24.905 -33.010  0.00  0.00           O  
ATOM   1756  N   ILE A 233      -9.549  19.970 -36.320  0.00  0.00           N  
ATOM   1757  CA  ILE A 233     -10.149  18.637 -36.253  0.00  0.00           C  
ATOM   1758  C   ILE A 233     -10.276  18.008 -37.648  0.00  0.00           C  
ATOM   1759  O   ILE A 233     -10.245  16.779 -37.786  0.00  0.00           O  
ATOM   1760  CB  ILE A 233     -11.519  18.760 -35.547  0.00  0.00           C  
ATOM   1761  CG1 ILE A 233     -11.373  18.627 -34.026  0.00  0.00           C  
ATOM   1762  CG2 ILE A 233     -12.546  17.790 -36.096  0.00  0.00           C  
ATOM   1763  CD1 ILE A 233     -12.515  19.287 -33.254  0.00  0.00           C  
ATOM   1764  N   LYS A 234     -10.405  18.834 -38.687  0.00  0.00           N  
ATOM   1765  CA  LYS A 234     -10.616  18.346 -40.047  0.00  0.00           C  
ATOM   1766  C   LYS A 234      -9.649  17.260 -40.512  0.00  0.00           C  
ATOM   1767  O   LYS A 234     -10.103  16.330 -41.201  0.00  0.00           O  
ATOM   1768  CB  LYS A 234     -10.561  19.525 -41.029  0.00  0.00           C  
ATOM   1769  CG  LYS A 234     -11.839  20.308 -41.122  0.00  0.00           C  
ATOM   1770  CD  LYS A 234     -11.681  21.476 -42.079  0.00  0.00           C  
ATOM   1771  CE  LYS A 234     -12.835  22.450 -41.911  0.00  0.00           C  
ATOM   1772  NZ  LYS A 234     -12.749  23.657 -42.798  0.00  0.00           N  
ATOM   1773  N   PRO A 235      -8.345  17.304 -40.226  0.00  0.00           N  
ATOM   1774  CA  PRO A 235      -7.490  16.250 -40.805  0.00  0.00           C  
ATOM   1775  C   PRO A 235      -7.734  14.894 -40.177  0.00  0.00           C  
ATOM   1776  O   PRO A 235      -7.808  13.893 -40.905  0.00  0.00           O  
ATOM   1777  CB  PRO A 235      -6.062  16.770 -40.572  0.00  0.00           C  
ATOM   1778  CG  PRO A 235      -6.222  18.258 -40.426  0.00  0.00           C  
ATOM   1779  CD  PRO A 235      -7.535  18.396 -39.659  0.00  0.00           C  
ATOM   1780  N   LEU A 236      -7.888  14.822 -38.851  0.00  0.00           N  
ATOM   1781  CA  LEU A 236      -8.354  13.578 -38.242  0.00  0.00           C  
ATOM   1782  C   LEU A 236      -9.662  13.123 -38.885  0.00  0.00           C  
ATOM   1783  O   LEU A 236      -9.813  11.951 -39.253  0.00  0.00           O  
ATOM   1784  CB  LEU A 236      -8.528  13.757 -36.727  0.00  0.00           C  
ATOM   1785  CG  LEU A 236      -9.008  12.553 -35.906  0.00  0.00           C  
ATOM   1786  CD1 LEU A 236      -8.207  11.321 -36.234  0.00  0.00           C  
ATOM   1787  CD2 LEU A 236      -8.995  12.834 -34.334  0.00  0.00           C  
ATOM   1788  N   TYR A 237     -10.608  14.053 -39.070  0.00  0.00           N  
ATOM   1789  CA  TYR A 237     -11.915  13.654 -39.576  0.00  0.00           C  
ATOM   1790  C   TYR A 237     -11.831  13.204 -41.032  0.00  0.00           C  
ATOM   1791  O   TYR A 237     -12.416  12.182 -41.401  0.00  0.00           O  
ATOM   1792  CB  TYR A 237     -12.933  14.789 -39.419  0.00  0.00           C  
ATOM   1793  CG  TYR A 237     -14.285  14.402 -39.955  0.00  0.00           C  
ATOM   1794  CD1 TYR A 237     -15.034  13.387 -39.346  0.00  0.00           C  
ATOM   1795  CD2 TYR A 237     -14.800  15.004 -41.092  0.00  0.00           C  
ATOM   1796  CE1 TYR A 237     -16.286  12.999 -39.856  0.00  0.00           C  
ATOM   1797  CE2 TYR A 237     -16.048  14.638 -41.606  0.00  0.00           C  
ATOM   1798  CZ  TYR A 237     -16.785  13.632 -40.984  0.00  0.00           C  
ATOM   1799  OH  TYR A 237     -18.024  13.279 -41.485  0.00  0.00           O  
ATOM   1800  N   GLU A 238     -11.095  13.934 -41.866  0.00  0.00           N  
ATOM   1801  CA  GLU A 238     -10.939  13.520 -43.260  0.00  0.00           C  
ATOM   1802  C   GLU A 238     -10.383  12.108 -43.364  0.00  0.00           C  
ATOM   1803  O   GLU A 238     -10.853  11.300 -44.178  0.00  0.00           O  
ATOM   1804  CB  GLU A 238     -10.030  14.493 -43.992  0.00  0.00           C  
ATOM   1805  CG  GLU A 238     -10.681  15.809 -44.299  0.00  0.00           C  
ATOM   1806  CD  GLU A 238      -9.791  16.670 -45.175  0.00  0.00           C  
ATOM   1807  OE1 GLU A 238      -9.080  16.101 -46.052  0.00  0.00           O  
ATOM   1808  OE2 GLU A 238      -9.793  17.907 -44.972  0.00  0.00           O  
ATOM   1809  N   HIS A 239      -9.405  11.781 -42.518  0.00  0.00           N  
ATOM   1810  CA  HIS A 239      -8.808  10.454 -42.573  0.00  0.00           C  
ATOM   1811  C   HIS A 239      -9.746   9.385 -42.025  0.00  0.00           C  
ATOM   1812  O   HIS A 239      -9.846   8.297 -42.611  0.00  0.00           O  
ATOM   1813  CB  HIS A 239      -7.466  10.466 -41.853  0.00  0.00           C  
ATOM   1814  CG  HIS A 239      -6.360  10.976 -42.723  0.00  0.00           C  
ATOM   1815  CD2 HIS A 239      -5.808  12.207 -42.837  0.00  0.00           C  
ATOM   1816  ND1 HIS A 239      -5.751  10.192 -43.682  0.00  0.00           N  
ATOM   1817  CE1 HIS A 239      -4.846  10.909 -44.321  0.00  0.00           C  
ATOM   1818  NE2 HIS A 239      -4.866  12.137 -43.835  0.00  0.00           N  
ATOM   1819  N   LEU A 240     -10.459   9.676 -40.927  0.00  0.00           N  
ATOM   1820  CA  LEU A 240     -11.503   8.766 -40.461  0.00  0.00           C  
ATOM   1821  C   LEU A 240     -12.541   8.538 -41.559  0.00  0.00           C  
ATOM   1822  O   LEU A 240     -12.888   7.393 -41.878  0.00  0.00           O  
ATOM   1823  CB  LEU A 240     -12.167   9.318 -39.189  0.00  0.00           C  
ATOM   1824  CG  LEU A 240     -13.295   8.459 -38.583  0.00  0.00           C  
ATOM   1825  CD1 LEU A 240     -12.737   7.178 -38.004  0.00  0.00           C  
ATOM   1826  CD2 LEU A 240     -14.116   9.196 -37.509  0.00  0.00           C  
ATOM   1827  N   HIS A 241     -13.021   9.627 -42.164  0.00  0.00           N  
ATOM   1828  CA  HIS A 241     -13.983   9.552 -43.262  0.00  0.00           C  
ATOM   1829  C   HIS A 241     -13.442   8.706 -44.412  0.00  0.00           C  
ATOM   1830  O   HIS A 241     -14.140   7.831 -44.933  0.00  0.00           O  
ATOM   1831  CB  HIS A 241     -14.317  10.981 -43.717  0.00  0.00           C  
ATOM   1832  CG  HIS A 241     -15.338  11.081 -44.814  0.00  0.00           C  
ATOM   1833  CD2 HIS A 241     -16.611  11.552 -44.805  0.00  0.00           C  
ATOM   1834  ND1 HIS A 241     -15.068  10.738 -46.122  0.00  0.00           N  
ATOM   1835  CE1 HIS A 241     -16.137  10.967 -46.866  0.00  0.00           C  
ATOM   1836  NE2 HIS A 241     -17.083  11.468 -46.095  0.00  0.00           N  
ATOM   1837  N   ALA A 242     -12.186   8.933 -44.812  0.00  0.00           N  
ATOM   1838  CA  ALA A 242     -11.652   8.176 -45.947  0.00  0.00           C  
ATOM   1839  C   ALA A 242     -11.514   6.693 -45.608  0.00  0.00           C  
ATOM   1840  O   ALA A 242     -11.816   5.830 -46.439  0.00  0.00           O  
ATOM   1841  CB  ALA A 242     -10.310   8.765 -46.405  0.00  0.00           C  
ATOM   1842  N   TYR A 243     -11.089   6.366 -44.386  0.00  0.00           N  
ATOM   1843  CA  TYR A 243     -11.008   4.955 -44.015  0.00  0.00           C  
ATOM   1844  C   TYR A 243     -12.384   4.299 -44.020  0.00  0.00           C  
ATOM   1845  O   TYR A 243     -12.549   3.191 -44.546  0.00  0.00           O  
ATOM   1846  CB  TYR A 243     -10.358   4.801 -42.648  0.00  0.00           C  
ATOM   1847  CG  TYR A 243     -10.407   3.397 -42.123  0.00  0.00           C  
ATOM   1848  CD1 TYR A 243      -9.584   2.405 -42.662  0.00  0.00           C  
ATOM   1849  CD2 TYR A 243     -11.263   3.052 -41.078  0.00  0.00           C  
ATOM   1850  CE1 TYR A 243      -9.609   1.115 -42.184  0.00  0.00           C  
ATOM   1851  CE2 TYR A 243     -11.311   1.741 -40.591  0.00  0.00           C  
ATOM   1852  CZ  TYR A 243     -10.477   0.781 -41.151  0.00  0.00           C  
ATOM   1853  OH  TYR A 243     -10.495  -0.517 -40.678  0.00  0.00           O  
ATOM   1854  N   VAL A 244     -13.385   4.985 -43.455  0.00  0.00           N  
ATOM   1855  CA  VAL A 244     -14.728   4.439 -43.348  0.00  0.00           C  
ATOM   1856  C   VAL A 244     -15.345   4.266 -44.731  0.00  0.00           C  
ATOM   1857  O   VAL A 244     -15.989   3.243 -45.012  0.00  0.00           O  
ATOM   1858  CB  VAL A 244     -15.574   5.342 -42.427  0.00  0.00           C  
ATOM   1859  CG1 VAL A 244     -17.040   5.066 -42.588  0.00  0.00           C  
ATOM   1860  CG2 VAL A 244     -15.176   5.122 -40.969  0.00  0.00           C  
ATOM   1861  N   ARG A 245     -15.130   5.249 -45.627  0.00  0.00           N  
ATOM   1862  CA  ARG A 245     -15.606   5.150 -47.008  0.00  0.00           C  
ATOM   1863  C   ARG A 245     -15.009   3.944 -47.719  0.00  0.00           C  
ATOM   1864  O   ARG A 245     -15.713   3.229 -48.434  0.00  0.00           O  
ATOM   1865  CB  ARG A 245     -15.263   6.421 -47.785  0.00  0.00           C  
ATOM   1866  CG  ARG A 245     -15.673   6.363 -49.274  0.00  0.00           C  
ATOM   1867  CD  ARG A 245     -15.416   7.693 -49.977  0.00  0.00           C  
ATOM   1868  NE  ARG A 245     -14.048   8.176 -49.745  0.00  0.00           N  
ATOM   1869  CZ  ARG A 245     -13.670   9.430 -49.957  0.00  0.00           C  
ATOM   1870  NH1 ARG A 245     -12.414   9.810 -49.731  0.00  0.00           N  
ATOM   1871  NH2 ARG A 245     -14.564  10.310 -50.396  0.00  0.00           N  
ATOM   1872  N   ALA A 246     -13.714   3.701 -47.536  0.00  0.00           N  
ATOM   1873  CA  ALA A 246     -13.095   2.548 -48.176  0.00  0.00           C  
ATOM   1874  C   ALA A 246     -13.676   1.253 -47.634  0.00  0.00           C  
ATOM   1875  O   ALA A 246     -13.984   0.334 -48.404  0.00  0.00           O  
ATOM   1876  CB  ALA A 246     -11.577   2.586 -47.988  0.00  0.00           C  
ATOM   1877  N   LYS A 247     -13.858   1.163 -46.308  0.00  0.00           N  
ATOM   1878  CA  LYS A 247     -14.454  -0.044 -45.740  0.00  0.00           C  
ATOM   1879  C   LYS A 247     -15.876  -0.241 -46.256  0.00  0.00           C  
ATOM   1880  O   LYS A 247     -16.248  -1.349 -46.659  0.00  0.00           O  
ATOM   1881  CB  LYS A 247     -14.431   0.004 -44.209  0.00  0.00           C  
ATOM   1882  CG  LYS A 247     -13.037   0.042 -43.564  0.00  0.00           C  
ATOM   1883  CD  LYS A 247     -12.177  -1.188 -43.891  0.00  0.00           C  
ATOM   1884  CE  LYS A 247     -12.710  -2.418 -43.221  0.00  0.00           C  
ATOM   1885  NZ  LYS A 247     -11.788  -3.591 -43.367  0.00  0.00           N  
ATOM   1886  N   LEU A 248     -16.679   0.825 -46.282  0.00  0.00           N  
ATOM   1887  CA  LEU A 248     -18.039   0.683 -46.789  0.00  0.00           C  
ATOM   1888  C   LEU A 248     -18.053   0.382 -48.281  0.00  0.00           C  
ATOM   1889  O   LEU A 248     -18.945  -0.331 -48.761  0.00  0.00           O  
ATOM   1890  CB  LEU A 248     -18.868   1.940 -46.497  0.00  0.00           C  
ATOM   1891  CG  LEU A 248     -19.168   2.258 -45.026  0.00  0.00           C  
ATOM   1892  CD1 LEU A 248     -19.990   3.530 -44.925  0.00  0.00           C  
ATOM   1893  CD2 LEU A 248     -19.865   1.086 -44.313  0.00  0.00           C  
ATOM   1894  N   MET A 249     -17.090   0.913 -49.036  0.00  0.00           N  
ATOM   1895  CA  MET A 249     -17.086   0.645 -50.468  0.00  0.00           C  
ATOM   1896  C   MET A 249     -16.864  -0.839 -50.738  0.00  0.00           C  
ATOM   1897  O   MET A 249     -17.486  -1.408 -51.643  0.00  0.00           O  
ATOM   1898  CB  MET A 249     -16.035   1.509 -51.179  0.00  0.00           C  
ATOM   1899  CG  MET A 249     -16.169   1.505 -52.701  0.00  0.00           C  
ATOM   1900  SD  MET A 249     -14.970   2.566 -53.543  0.00  0.00           S  
ATOM   1901  CE  MET A 249     -13.447   1.795 -53.013  0.00  0.00           C  
ATOM   1902  N   ASN A 250     -16.001  -1.493 -49.943  0.00  0.00           N  
ATOM   1903  CA  ASN A 250     -15.807  -2.933 -50.101  0.00  0.00           C  
ATOM   1904  C   ASN A 250     -17.107  -3.704 -49.895  0.00  0.00           C  
ATOM   1905  O   ASN A 250     -17.338  -4.715 -50.570  0.00  0.00           O  
ATOM   1906  CB  ASN A 250     -14.737  -3.451 -49.142  0.00  0.00           C  
ATOM   1907  CG  ASN A 250     -13.345  -2.980 -49.518  0.00  0.00           C  
ATOM   1908  ND2 ASN A 250     -12.410  -3.101 -48.589  0.00  0.00           N  
ATOM   1909  OD1 ASN A 250     -13.113  -2.520 -50.634  0.00  0.00           O  
ATOM   1910  N   ALA A 251     -17.973  -3.236 -48.991  0.00  0.00           N  
ATOM   1911  CA  ALA A 251     -19.227  -3.919 -48.692  0.00  0.00           C  
ATOM   1912  C   ALA A 251     -20.379  -3.486 -49.594  0.00  0.00           C  
ATOM   1913  O   ALA A 251     -21.324  -4.259 -49.783  0.00  0.00           O  
ATOM   1914  CB  ALA A 251     -19.622  -3.687 -47.229  0.00  0.00           C  
ATOM   1915  N   TYR A 252     -20.343  -2.268 -50.140  0.00  0.00           N  
ATOM   1916  CA  TYR A 252     -21.402  -1.759 -51.014  0.00  0.00           C  
ATOM   1917  C   TYR A 252     -20.792  -1.194 -52.292  0.00  0.00           C  
ATOM   1918  O   TYR A 252     -20.935  -0.002 -52.585  0.00  0.00           O  
ATOM   1919  CB  TYR A 252     -22.230  -0.693 -50.300  0.00  0.00           C  
ATOM   1920  CG  TYR A 252     -22.949  -1.189 -49.073  0.00  0.00           C  
ATOM   1921  CD1 TYR A 252     -24.143  -1.886 -49.192  0.00  0.00           C  
ATOM   1922  CD2 TYR A 252     -22.441  -0.956 -47.794  0.00  0.00           C  
ATOM   1923  CE1 TYR A 252     -24.812  -2.348 -48.091  0.00  0.00           C  
ATOM   1924  CE2 TYR A 252     -23.106  -1.414 -46.666  0.00  0.00           C  
ATOM   1925  CZ  TYR A 252     -24.298  -2.113 -46.828  0.00  0.00           C  
ATOM   1926  OH  TYR A 252     -24.990  -2.595 -45.744  0.00  0.00           O  
ATOM   1927  N   PRO A 253     -20.115  -2.031 -53.093  0.00  0.00           N  
ATOM   1928  CA  PRO A 253     -19.323  -1.485 -54.213  0.00  0.00           C  
ATOM   1929  C   PRO A 253     -20.132  -0.709 -55.237  0.00  0.00           C  
ATOM   1930  O   PRO A 253     -19.595   0.213 -55.862  0.00  0.00           O  
ATOM   1931  CB  PRO A 253     -18.674  -2.732 -54.828  0.00  0.00           C  
ATOM   1932  CG  PRO A 253     -19.469  -3.890 -54.312  0.00  0.00           C  
ATOM   1933  CD  PRO A 253     -19.934  -3.486 -52.954  0.00  0.00           C  
ATOM   1934  N   SER A 254     -21.401  -1.023 -55.419  0.00  0.00           N  
ATOM   1935  CA  SER A 254     -22.186  -0.326 -56.423  0.00  0.00           C  
ATOM   1936  C   SER A 254     -22.931   0.874 -55.857  0.00  0.00           C  
ATOM   1937  O   SER A 254     -23.668   1.537 -56.590  0.00  0.00           O  
ATOM   1938  CB  SER A 254     -23.175  -1.295 -57.079  0.00  0.00           C  
ATOM   1939  OG  SER A 254     -24.278  -1.528 -56.230  0.00  0.00           O  
ATOM   1940  N   TYR A 255     -22.758   1.178 -54.576  0.00  0.00           N  
ATOM   1941  CA  TYR A 255     -23.488   2.272 -53.962  0.00  0.00           C  
ATOM   1942  C   TYR A 255     -22.617   3.410 -53.469  0.00  0.00           C  
ATOM   1943  O   TYR A 255     -23.162   4.451 -53.082  0.00  0.00           O  
ATOM   1944  CB  TYR A 255     -24.314   1.763 -52.784  0.00  0.00           C  
ATOM   1945  CG  TYR A 255     -25.459   0.858 -53.153  0.00  0.00           C  
ATOM   1946  CD1 TYR A 255     -26.542   1.330 -53.904  0.00  0.00           C  
ATOM   1947  CD2 TYR A 255     -25.492  -0.453 -52.701  0.00  0.00           C  
ATOM   1948  CE1 TYR A 255     -27.618   0.503 -54.208  0.00  0.00           C  
ATOM   1949  CE2 TYR A 255     -26.556  -1.277 -53.003  0.00  0.00           C  
ATOM   1950  CZ  TYR A 255     -27.612  -0.801 -53.744  0.00  0.00           C  
ATOM   1951  OH  TYR A 255     -28.655  -1.654 -54.018  0.00  0.00           O  
ATOM   1952  N   ILE A 256     -21.297   3.264 -53.489  0.00  0.00           N  
ATOM   1953  CA  ILE A 256     -20.392   4.236 -52.895  0.00  0.00           C  
ATOM   1954  C   ILE A 256     -19.293   4.561 -53.897  0.00  0.00           C  
ATOM   1955  O   ILE A 256     -18.597   3.657 -54.372  0.00  0.00           O  
ATOM   1956  CB  ILE A 256     -19.806   3.704 -51.574  0.00  0.00           C  
ATOM   1957  CG1 ILE A 256     -20.844   3.865 -50.464  0.00  0.00           C  
ATOM   1958  CG2 ILE A 256     -18.515   4.433 -51.189  0.00  0.00           C  
ATOM   1959  CD1 ILE A 256     -20.689   2.880 -49.369  0.00  0.00           C  
ATOM   1960  N   SER A 257     -19.123   5.847 -54.200  0.00  0.00           N  
ATOM   1961  CA  SER A 257     -18.014   6.357 -55.008  0.00  0.00           C  
ATOM   1962  C   SER A 257     -16.725   6.422 -54.189  0.00  0.00           C  
ATOM   1963  O   SER A 257     -16.756   6.790 -53.016  0.00  0.00           O  
ATOM   1964  CB  SER A 257     -18.329   7.750 -55.535  0.00  0.00           C  
ATOM   1965  OG  SER A 257     -17.115   8.453 -55.741  0.00  0.00           O  
ATOM   1966  N   PRO A 258     -15.571   6.110 -54.791  0.00  0.00           N  
ATOM   1967  CA  PRO A 258     -14.298   6.240 -54.058  0.00  0.00           C  
ATOM   1968  C   PRO A 258     -13.907   7.678 -53.760  0.00  0.00           C  
ATOM   1969  O   PRO A 258     -13.020   7.901 -52.920  0.00  0.00           O  
ATOM   1970  CB  PRO A 258     -13.280   5.572 -54.991  0.00  0.00           C  
ATOM   1971  CG  PRO A 258     -13.880   5.707 -56.341  0.00  0.00           C  
ATOM   1972  CD  PRO A 258     -15.373   5.613 -56.164  0.00  0.00           C  
ATOM   1973  N   ILE A 259     -14.550   8.662 -54.388  0.00  0.00           N  
ATOM   1974  CA  ILE A 259     -14.225  10.063 -54.164  0.00  0.00           C  
ATOM   1975  C   ILE A 259     -15.403  10.861 -53.630  0.00  0.00           C  
ATOM   1976  O   ILE A 259     -15.274  12.080 -53.441  0.00  0.00           O  
ATOM   1977  CB  ILE A 259     -13.685  10.722 -55.451  0.00  0.00           C  
ATOM   1978  CG1 ILE A 259     -14.793  10.750 -56.502  0.00  0.00           C  
ATOM   1979  CG2 ILE A 259     -12.483   9.953 -55.976  0.00  0.00           C  
ATOM   1980  CD1 ILE A 259     -14.549  11.719 -57.604  0.00  0.00           C  
ATOM   1981  N   GLY A 260     -16.550  10.223 -53.383  0.00  0.00           N  
ATOM   1982  CA  GLY A 260     -17.759  10.937 -53.034  0.00  0.00           C  
ATOM   1983  C   GLY A 260     -18.041  10.998 -51.537  0.00  0.00           C  
ATOM   1984  O   GLY A 260     -17.324  10.458 -50.685  0.00  0.00           O  
ATOM   1985  N   CYS A 261     -19.127  11.698 -51.222  0.00  0.00           N  
ATOM   1986  CA  CYS A 261     -19.603  11.721 -49.856  0.00  0.00           C  
ATOM   1987  C   CYS A 261     -20.233  10.379 -49.502  0.00  0.00           C  
ATOM   1988  O   CYS A 261     -20.604   9.599 -50.373  0.00  0.00           O  
ATOM   1989  CB  CYS A 261     -20.620  12.841 -49.664  0.00  0.00           C  
ATOM   1990  SG  CYS A 261     -19.943  14.483 -49.857  0.00  0.00           S  
ATOM   1991  N   LEU A 262     -20.359  10.121 -48.200  0.00  0.00           N  
ATOM   1992  CA  LEU A 262     -21.046   8.929 -47.723  0.00  0.00           C  
ATOM   1993  C   LEU A 262     -22.552   9.127 -47.824  0.00  0.00           C  
ATOM   1994  O   LEU A 262     -23.060  10.184 -47.434  0.00  0.00           O  
ATOM   1995  CB  LEU A 262     -20.669   8.635 -46.282  0.00  0.00           C  
ATOM   1996  CG  LEU A 262     -19.187   8.358 -46.061  0.00  0.00           C  
ATOM   1997  CD1 LEU A 262     -18.855   8.354 -44.560  0.00  0.00           C  
ATOM   1998  CD2 LEU A 262     -18.852   7.035 -46.724  0.00  0.00           C  
ATOM   1999  N   PRO A 263     -23.284   8.164 -48.373  0.00  0.00           N  
ATOM   2000  CA  PRO A 263     -24.753   8.270 -48.397  0.00  0.00           C  
ATOM   2001  C   PRO A 263     -25.310   8.351 -46.983  0.00  0.00           C  
ATOM   2002  O   PRO A 263     -24.961   7.545 -46.122  0.00  0.00           O  
ATOM   2003  CB  PRO A 263     -25.185   6.983 -49.105  0.00  0.00           C  
ATOM   2004  CG  PRO A 263     -24.003   6.618 -49.972  0.00  0.00           C  
ATOM   2005  CD  PRO A 263     -22.773   7.061 -49.203  0.00  0.00           C  
ATOM   2006  N   ALA A 264     -26.203   9.326 -46.759  0.00  0.00           N  
ATOM   2007  CA  ALA A 264     -26.645   9.678 -45.408  0.00  0.00           C  
ATOM   2008  C   ALA A 264     -27.333   8.529 -44.695  0.00  0.00           C  
ATOM   2009  O   ALA A 264     -27.288   8.463 -43.466  0.00  0.00           O  
ATOM   2010  CB  ALA A 264     -27.600  10.877 -45.442  0.00  0.00           C  
ATOM   2011  N   HIS A 265     -27.990   7.634 -45.431  0.00  0.00           N  
ATOM   2012  CA  HIS A 265     -28.713   6.532 -44.813  0.00  0.00           C  
ATOM   2013  C   HIS A 265     -27.819   5.343 -44.459  0.00  0.00           C  
ATOM   2014  O   HIS A 265     -28.343   4.343 -43.959  0.00  0.00           O  
ATOM   2015  CB  HIS A 265     -29.853   6.076 -45.726  0.00  0.00           C  
ATOM   2016  CG  HIS A 265     -29.394   5.404 -46.985  0.00  0.00           C  
ATOM   2017  CD2 HIS A 265     -29.564   4.135 -47.429  0.00  0.00           C  
ATOM   2018  ND1 HIS A 265     -28.677   6.060 -47.969  0.00  0.00           N  
ATOM   2019  CE1 HIS A 265     -28.398   5.215 -48.947  0.00  0.00           C  
ATOM   2020  NE2 HIS A 265     -28.928   4.042 -48.644  0.00  0.00           N  
ATOM   2021  N   LEU A 266     -26.496   5.429 -44.666  0.00  0.00           N  
ATOM   2022  CA  LEU A 266     -25.568   4.333 -44.371  0.00  0.00           C  
ATOM   2023  C   LEU A 266     -24.630   4.633 -43.203  0.00  0.00           C  
ATOM   2024  O   LEU A 266     -23.474   4.204 -43.197  0.00  0.00           O  
ATOM   2025  CB  LEU A 266     -24.738   3.985 -45.605  0.00  0.00           C  
ATOM   2026  CG  LEU A 266     -25.526   3.497 -46.827  0.00  0.00           C  
ATOM   2027  CD1 LEU A 266     -24.613   3.183 -48.051  0.00  0.00           C  
ATOM   2028  CD2 LEU A 266     -26.406   2.298 -46.431  0.00  0.00           C  
ATOM   2029  N   LEU A 267     -25.096   5.352 -42.181  0.00  0.00           N  
ATOM   2030  CA  LEU A 267     -24.182   5.856 -41.166  0.00  0.00           C  
ATOM   2031  C   LEU A 267     -24.398   5.274 -39.779  0.00  0.00           C  
ATOM   2032  O   LEU A 267     -23.680   5.662 -38.852  0.00  0.00           O  
ATOM   2033  CB  LEU A 267     -24.258   7.385 -41.109  0.00  0.00           C  
ATOM   2034  CG  LEU A 267     -23.805   8.067 -42.407  0.00  0.00           C  
ATOM   2035  CD1 LEU A 267     -24.041   9.597 -42.352  0.00  0.00           C  
ATOM   2036  CD2 LEU A 267     -22.342   7.724 -42.728  0.00  0.00           C  
ATOM   2037  N   GLY A 268     -25.348   4.359 -39.596  0.00  0.00           N  
ATOM   2038  CA  GLY A 268     -25.477   3.664 -38.329  0.00  0.00           C  
ATOM   2039  C   GLY A 268     -26.548   4.186 -37.391  0.00  0.00           C  
ATOM   2040  O   GLY A 268     -26.793   3.548 -36.352  0.00  0.00           O  
ATOM   2041  N   ASP A 269     -27.168   5.328 -37.702  0.00  0.00           N  
ATOM   2042  CA  ASP A 269     -28.402   5.758 -37.047  0.00  0.00           C  
ATOM   2043  C   ASP A 269     -29.171   6.657 -38.018  0.00  0.00           C  
ATOM   2044  O   ASP A 269     -28.798   6.809 -39.187  0.00  0.00           O  
ATOM   2045  CB  ASP A 269     -28.125   6.395 -35.662  0.00  0.00           C  
ATOM   2046  CG  ASP A 269     -27.430   7.779 -35.717  0.00  0.00           C  
ATOM   2047  OD1 ASP A 269     -27.522   8.537 -36.716  0.00  0.00           O  
ATOM   2048  OD2 ASP A 269     -26.781   8.123 -34.697  0.00  0.00           O  
ATOM   2049  N   MET A 270     -30.266   7.248 -37.531  0.00  0.00           N  
ATOM   2050  CA  MET A 270     -31.224   7.884 -38.433  0.00  0.00           C  
ATOM   2051  C   MET A 270     -30.652   9.138 -39.083  0.00  0.00           C  
ATOM   2052  O   MET A 270     -31.191   9.598 -40.095  0.00  0.00           O  
ATOM   2053  CB  MET A 270     -32.527   8.204 -37.667  0.00  0.00           C  
ATOM   2054  CG  MET A 270     -33.632   8.891 -38.483  0.00  0.00           C  
ATOM   2055  SD  MET A 270     -34.182   7.946 -39.938  0.00  0.00           S  
ATOM   2056  CE  MET A 270     -35.548   7.008 -39.217  0.00  0.00           C  
ATOM   2057  N   TRP A 271     -29.568   9.695 -38.531  0.00  0.00           N  
ATOM   2058  CA  TRP A 271     -29.032  10.969 -38.994  0.00  0.00           C  
ATOM   2059  C   TRP A 271     -27.551  10.911 -39.307  0.00  0.00           C  
ATOM   2060  O   TRP A 271     -27.015  11.878 -39.866  0.00  0.00           O  
ATOM   2061  CB  TRP A 271     -29.286  12.078 -37.947  0.00  0.00           C  
ATOM   2062  CG  TRP A 271     -30.703  12.076 -37.452  0.00  0.00           C  
ATOM   2063  CD1 TRP A 271     -31.772  12.746 -38.002  0.00  0.00           C  
ATOM   2064  CD2 TRP A 271     -31.227  11.330 -36.331  0.00  0.00           C  
ATOM   2065  CE2 TRP A 271     -32.612  11.601 -36.257  0.00  0.00           C  
ATOM   2066  CE3 TRP A 271     -30.654  10.474 -35.380  0.00  0.00           C  
ATOM   2067  NE1 TRP A 271     -32.924  12.459 -37.285  0.00  0.00           N  
ATOM   2068  CZ2 TRP A 271     -33.429  11.043 -35.274  0.00  0.00           C  
ATOM   2069  CZ3 TRP A 271     -31.474   9.920 -34.400  0.00  0.00           C  
ATOM   2070  CH2 TRP A 271     -32.845  10.211 -34.356  0.00  0.00           C  
ATOM   2071  N   GLY A 272     -26.874   9.816 -38.987  0.00  0.00           N  
ATOM   2072  CA  GLY A 272     -25.431   9.882 -38.916  0.00  0.00           C  
ATOM   2073  C   GLY A 272     -24.949  10.756 -37.782  0.00  0.00           C  
ATOM   2074  O   GLY A 272     -23.865  11.324 -37.876  0.00  0.00           O  
ATOM   2075  N   ARG A 273     -25.739  10.893 -36.706  0.00  0.00           N  
ATOM   2076  CA  ARG A 273     -25.282  11.668 -35.550  0.00  0.00           C  
ATOM   2077  C   ARG A 273     -24.009  11.075 -34.958  0.00  0.00           C  
ATOM   2078  O   ARG A 273     -23.081  11.803 -34.589  0.00  0.00           O  
ATOM   2079  CB  ARG A 273     -26.375  11.734 -34.480  0.00  0.00           C  
ATOM   2080  CG  ARG A 273     -25.934  12.559 -33.301  0.00  0.00           C  
ATOM   2081  CD  ARG A 273     -26.993  12.785 -32.233  0.00  0.00           C  
ATOM   2082  NE  ARG A 273     -26.402  13.588 -31.168  0.00  0.00           N  
ATOM   2083  CZ  ARG A 273     -26.796  13.588 -29.902  0.00  0.00           C  
ATOM   2084  NH1 ARG A 273     -26.159  14.347 -29.008  0.00  0.00           N  
ATOM   2085  NH2 ARG A 273     -27.824  12.844 -29.526  0.00  0.00           N  
ATOM   2086  N   PHE A 274     -23.961   9.754 -34.849  0.00  0.00           N  
ATOM   2087  CA  PHE A 274     -22.791   9.012 -34.425  0.00  0.00           C  
ATOM   2088  C   PHE A 274     -22.557   7.921 -35.457  0.00  0.00           C  
ATOM   2089  O   PHE A 274     -23.513   7.408 -36.051  0.00  0.00           O  
ATOM   2090  CB  PHE A 274     -22.973   8.367 -33.026  0.00  0.00           C  
ATOM   2091  CG  PHE A 274     -23.474   9.316 -31.959  0.00  0.00           C  
ATOM   2092  CD1 PHE A 274     -22.597  10.181 -31.303  0.00  0.00           C  
ATOM   2093  CD2 PHE A 274     -24.806   9.300 -31.572  0.00  0.00           C  
ATOM   2094  CE1 PHE A 274     -23.043  11.054 -30.321  0.00  0.00           C  
ATOM   2095  CE2 PHE A 274     -25.270  10.170 -30.578  0.00  0.00           C  
ATOM   2096  CZ  PHE A 274     -24.391  11.049 -29.952  0.00  0.00           C  
ATOM   2097  N   TRP A 275     -21.286   7.571 -35.679  0.00  0.00           N  
ATOM   2098  CA  TRP A 275     -20.935   6.475 -36.575  0.00  0.00           C  
ATOM   2099  C   TRP A 275     -20.679   5.171 -35.823  0.00  0.00           C  
ATOM   2100  O   TRP A 275     -20.154   4.217 -36.407  0.00  0.00           O  
ATOM   2101  CB  TRP A 275     -19.710   6.840 -37.410  0.00  0.00           C  
ATOM   2102  CG  TRP A 275     -19.942   7.931 -38.404  0.00  0.00           C  
ATOM   2103  CD1 TRP A 275     -21.093   8.639 -38.602  0.00  0.00           C  
ATOM   2104  CD2 TRP A 275     -18.985   8.445 -39.353  0.00  0.00           C  
ATOM   2105  CE2 TRP A 275     -19.631   9.458 -40.093  0.00  0.00           C  
ATOM   2106  CE3 TRP A 275     -17.648   8.136 -39.653  0.00  0.00           C  
ATOM   2107  NE1 TRP A 275     -20.911   9.565 -39.616  0.00  0.00           N  
ATOM   2108  CZ2 TRP A 275     -18.980  10.174 -41.101  0.00  0.00           C  
ATOM   2109  CZ3 TRP A 275     -17.005   8.850 -40.659  0.00  0.00           C  
ATOM   2110  CH2 TRP A 275     -17.668   9.851 -41.364  0.00  0.00           C  
ATOM   2111  N   THR A 276     -21.039   5.121 -34.539  0.00  0.00           N  
ATOM   2112  CA  THR A 276     -20.850   3.941 -33.701  0.00  0.00           C  
ATOM   2113  C   THR A 276     -21.181   2.606 -34.369  0.00  0.00           C  
ATOM   2114  O   THR A 276     -20.436   1.629 -34.228  0.00  0.00           O  
ATOM   2115  CB  THR A 276     -21.699   4.096 -32.451  0.00  0.00           C  
ATOM   2116  CG2 THR A 276     -21.279   3.057 -31.417  0.00  0.00           C  
ATOM   2117  OG1 THR A 276     -21.519   5.421 -31.933  0.00  0.00           O  
ATOM   2118  N   ASN A 277     -22.316   2.530 -35.059  0.00  0.00           N  
ATOM   2119  CA  ASN A 277     -22.798   1.252 -35.576  0.00  0.00           C  
ATOM   2120  C   ASN A 277     -22.140   0.835 -36.885  0.00  0.00           C  
ATOM   2121  O   ASN A 277     -22.475  -0.235 -37.403  0.00  0.00           O  
ATOM   2122  CB  ASN A 277     -24.318   1.294 -35.733  0.00  0.00           C  
ATOM   2123  CG  ASN A 277     -25.028   1.425 -34.383  0.00  0.00           C  
ATOM   2124  ND2 ASN A 277     -25.993   2.327 -34.295  0.00  0.00           N  
ATOM   2125  OD1 ASN A 277     -24.677   0.750 -33.434  0.00  0.00           O  
ATOM   2126  N   LEU A 278     -21.198   1.622 -37.409  0.00  0.00           N  
ATOM   2127  CA  LEU A 278     -20.344   1.189 -38.508  0.00  0.00           C  
ATOM   2128  C   LEU A 278     -19.199   0.303 -38.045  0.00  0.00           C  
ATOM   2129  O   LEU A 278     -18.411  -0.152 -38.886  0.00  0.00           O  
ATOM   2130  CB  LEU A 278     -19.772   2.399 -39.252  0.00  0.00           C  
ATOM   2131  CG  LEU A 278     -20.816   3.401 -39.733  0.00  0.00           C  
ATOM   2132  CD1 LEU A 278     -20.210   4.480 -40.604  0.00  0.00           C  
ATOM   2133  CD2 LEU A 278     -21.910   2.664 -40.475  0.00  0.00           C  
ATOM   2134  N   TYR A 279     -19.097   0.029 -36.740  0.00  0.00           N  
ATOM   2135  CA  TYR A 279     -17.900  -0.629 -36.222  0.00  0.00           C  
ATOM   2136  C   TYR A 279     -17.731  -2.035 -36.787  0.00  0.00           C  
ATOM   2137  O   TYR A 279     -16.608  -2.452 -37.091  0.00  0.00           O  
ATOM   2138  CB  TYR A 279     -17.933  -0.685 -34.695  0.00  0.00           C  
ATOM   2139  CG  TYR A 279     -16.724  -1.389 -34.092  0.00  0.00           C  
ATOM   2140  CD1 TYR A 279     -15.487  -0.725 -33.993  0.00  0.00           C  
ATOM   2141  CD2 TYR A 279     -16.807  -2.714 -33.624  0.00  0.00           C  
ATOM   2142  CE1 TYR A 279     -14.369  -1.352 -33.439  0.00  0.00           C  
ATOM   2143  CE2 TYR A 279     -15.673  -3.370 -33.062  0.00  0.00           C  
ATOM   2144  CZ  TYR A 279     -14.465  -2.671 -32.973  0.00  0.00           C  
ATOM   2145  OH  TYR A 279     -13.347  -3.262 -32.428  0.00  0.00           O  
ATOM   2146  N   SER A 280     -18.823  -2.804 -36.877  0.00  0.00           N  
ATOM   2147  CA  SER A 280     -18.712  -4.177 -37.373  0.00  0.00           C  
ATOM   2148  C   SER A 280     -18.176  -4.216 -38.810  0.00  0.00           C  
ATOM   2149  O   SER A 280     -17.403  -5.115 -39.164  0.00  0.00           O  
ATOM   2150  CB  SER A 280     -20.063  -4.887 -37.284  0.00  0.00           C  
ATOM   2151  OG  SER A 280     -20.933  -4.478 -38.342  0.00  0.00           O  
ATOM   2152  N   LEU A 281     -18.549  -3.238 -39.643  0.00  0.00           N  
ATOM   2153  CA  LEU A 281     -18.046  -3.179 -41.017  0.00  0.00           C  
ATOM   2154  C   LEU A 281     -16.690  -2.496 -41.161  0.00  0.00           C  
ATOM   2155  O   LEU A 281     -16.076  -2.603 -42.231  0.00  0.00           O  
ATOM   2156  CB  LEU A 281     -19.053  -2.470 -41.927  0.00  0.00           C  
ATOM   2157  CG  LEU A 281     -20.282  -3.354 -42.201  0.00  0.00           C  
ATOM   2158  CD1 LEU A 281     -21.270  -2.693 -43.172  0.00  0.00           C  
ATOM   2159  CD2 LEU A 281     -19.812  -4.705 -42.725  0.00  0.00           C  
ATOM   2160  N   THR A 282     -16.193  -1.805 -40.131  0.00  0.00           N  
ATOM   2161  CA  THR A 282     -14.952  -1.048 -40.273  0.00  0.00           C  
ATOM   2162  C   THR A 282     -13.854  -1.483 -39.313  0.00  0.00           C  
ATOM   2163  O   THR A 282     -12.742  -0.943 -39.389  0.00  0.00           O  
ATOM   2164  CB  THR A 282     -15.214   0.460 -40.098  0.00  0.00           C  
ATOM   2165  CG2 THR A 282     -16.348   0.925 -41.010  0.00  0.00           C  
ATOM   2166  OG1 THR A 282     -15.574   0.737 -38.734  0.00  0.00           O  
ATOM   2167  N   VAL A 283     -14.122  -2.442 -38.431  0.00  0.00           N  
ATOM   2168  CA  VAL A 283     -13.175  -2.842 -37.395  0.00  0.00           C  
ATOM   2169  C   VAL A 283     -11.830  -3.155 -38.043  0.00  0.00           C  
ATOM   2170  O   VAL A 283     -11.771  -3.922 -39.011  0.00  0.00           O  
ATOM   2171  CB  VAL A 283     -13.719  -4.026 -36.573  0.00  0.00           C  
ATOM   2172  CG1 VAL A 283     -14.200  -5.137 -37.470  0.00  0.00           C  
ATOM   2173  CG2 VAL A 283     -12.664  -4.532 -35.594  0.00  0.00           C  
ATOM   2174  N   PRO A 284     -10.743  -2.540 -37.589  0.00  0.00           N  
ATOM   2175  CA  PRO A 284      -9.451  -2.739 -38.259  0.00  0.00           C  
ATOM   2176  C   PRO A 284      -8.997  -4.186 -38.209  0.00  0.00           C  
ATOM   2177  O   PRO A 284      -8.851  -4.841 -39.244  0.00  0.00           O  
ATOM   2178  CB  PRO A 284      -8.492  -1.830 -37.474  0.00  0.00           C  
ATOM   2179  CG  PRO A 284      -9.361  -0.838 -36.777  0.00  0.00           C  
ATOM   2180  CD  PRO A 284     -10.665  -1.549 -36.500  0.00  0.00           C  
ATOM   2181  N   PHE A 285      -8.785  -4.689 -37.002  0.00  0.00           N  
ATOM   2182  CA  PHE A 285      -8.250  -6.024 -36.766  0.00  0.00           C  
ATOM   2183  C   PHE A 285      -9.388  -6.912 -36.267  0.00  0.00           C  
ATOM   2184  O   PHE A 285      -9.586  -7.089 -35.064  0.00  0.00           O  
ATOM   2185  CB  PHE A 285      -7.095  -5.925 -35.804  0.00  0.00           C  
ATOM   2186  CG  PHE A 285      -5.996  -5.024 -36.296  0.00  0.00           C  
ATOM   2187  CD1 PHE A 285      -5.143  -5.442 -37.315  0.00  0.00           C  
ATOM   2188  CD2 PHE A 285      -5.828  -3.753 -35.770  0.00  0.00           C  
ATOM   2189  CE1 PHE A 285      -4.126  -4.605 -37.788  0.00  0.00           C  
ATOM   2190  CE2 PHE A 285      -4.810  -2.916 -36.227  0.00  0.00           C  
ATOM   2191  CZ  PHE A 285      -3.957  -3.341 -37.231  0.00  0.00           C  
ATOM   2192  N   GLY A 286     -10.124  -7.484 -37.217  0.00  0.00           N  
ATOM   2193  CA  GLY A 286     -11.413  -8.111 -36.987  0.00  0.00           C  
ATOM   2194  C   GLY A 286     -11.410  -9.440 -36.260  0.00  0.00           C  
ATOM   2195  O   GLY A 286     -12.492 -10.003 -36.058  0.00  0.00           O  
ATOM   2196  N   GLN A 287     -10.255  -9.967 -35.860  0.00  0.00           N  
ATOM   2197  CA  GLN A 287     -10.225 -11.208 -35.098  0.00  0.00           C  
ATOM   2198  C   GLN A 287      -9.624 -11.043 -33.714  0.00  0.00           C  
ATOM   2199  O   GLN A 287      -9.551 -12.025 -32.965  0.00  0.00           O  
ATOM   2200  CB  GLN A 287      -9.463 -12.291 -35.872  0.00  0.00           C  
ATOM   2201  CG  GLN A 287      -9.900 -12.390 -37.317  0.00  0.00           C  
ATOM   2202  CD  GLN A 287      -9.509 -13.695 -37.957  0.00  0.00           C  
ATOM   2203  NE2 GLN A 287      -9.976 -14.808 -37.380  0.00  0.00           N  
ATOM   2204  OE1 GLN A 287      -8.802 -13.710 -38.969  0.00  0.00           O  
ATOM   2205  N   LYS A 288      -9.195  -9.836 -33.358  0.00  0.00           N  
ATOM   2206  CA  LYS A 288      -8.679  -9.577 -32.026  0.00  0.00           C  
ATOM   2207  C   LYS A 288      -9.828  -9.503 -31.025  0.00  0.00           C  
ATOM   2208  O   LYS A 288     -10.863  -8.881 -31.307  0.00  0.00           O  
ATOM   2209  CB  LYS A 288      -7.890  -8.272 -32.003  0.00  0.00           C  
ATOM   2210  CG  LYS A 288      -6.484  -8.403 -32.536  0.00  0.00           C  
ATOM   2211  CD  LYS A 288      -5.576  -9.090 -31.519  0.00  0.00           C  
ATOM   2212  CE  LYS A 288      -4.128  -9.108 -32.005  0.00  0.00           C  
ATOM   2213  NZ  LYS A 288      -3.191  -9.445 -30.902  0.00  0.00           N  
ATOM   2214  N   PRO A 289      -9.670 -10.105 -29.846  0.00  0.00           N  
ATOM   2215  CA  PRO A 289     -10.766 -10.106 -28.865  0.00  0.00           C  
ATOM   2216  C   PRO A 289     -11.062  -8.708 -28.330  0.00  0.00           C  
ATOM   2217  O   PRO A 289     -10.156  -7.923 -28.036  0.00  0.00           O  
ATOM   2218  CB  PRO A 289     -10.245 -11.032 -27.757  0.00  0.00           C  
ATOM   2219  CG  PRO A 289      -8.728 -10.949 -27.873  0.00  0.00           C  
ATOM   2220  CD  PRO A 289      -8.460 -10.790 -29.350  0.00  0.00           C  
ATOM   2221  N   ASN A 290     -12.352  -8.403 -28.218  0.00  0.00           N  
ATOM   2222  CA  ASN A 290     -12.805  -7.176 -27.583  0.00  0.00           C  
ATOM   2223  C   ASN A 290     -12.940  -7.390 -26.078  0.00  0.00           C  
ATOM   2224  O   ASN A 290     -13.369  -8.458 -25.631  0.00  0.00           O  
ATOM   2225  CB  ASN A 290     -14.145  -6.737 -28.173  0.00  0.00           C  
ATOM   2226  CG  ASN A 290     -14.353  -5.231 -28.099  0.00  0.00           C  
ATOM   2227  ND2 ASN A 290     -14.392  -4.576 -29.267  0.00  0.00           N  
ATOM   2228  OD1 ASN A 290     -14.489  -4.661 -27.007  0.00  0.00           O  
ATOM   2229  N   ILE A 291     -12.560  -6.376 -25.300  0.00  0.00           N  
ATOM   2230  CA  ILE A 291     -12.726  -6.427 -23.851  0.00  0.00           C  
ATOM   2231  C   ILE A 291     -14.202  -6.279 -23.507  0.00  0.00           C  
ATOM   2232  O   ILE A 291     -14.812  -5.236 -23.770  0.00  0.00           O  
ATOM   2233  CB  ILE A 291     -11.908  -5.329 -23.158  0.00  0.00           C  
ATOM   2234  CG1 ILE A 291     -10.416  -5.548 -23.347  0.00  0.00           C  
ATOM   2235  CG2 ILE A 291     -12.216  -5.302 -21.683  0.00  0.00           C  
ATOM   2236  CD1 ILE A 291      -9.583  -4.593 -22.528  0.00  0.00           C  
ATOM   2237  N   ASP A 292     -14.783  -7.314 -22.903  0.00  0.00           N  
ATOM   2238  CA  ASP A 292     -16.131  -7.219 -22.353  0.00  0.00           C  
ATOM   2239  C   ASP A 292     -16.161  -8.016 -21.054  0.00  0.00           C  
ATOM   2240  O   ASP A 292     -16.151  -9.253 -21.088  0.00  0.00           O  
ATOM   2241  CB  ASP A 292     -17.180  -7.730 -23.334  0.00  0.00           C  
ATOM   2242  CG  ASP A 292     -18.591  -7.668 -22.759  0.00  0.00           C  
ATOM   2243  OD1 ASP A 292     -18.770  -7.138 -21.633  0.00  0.00           O  
ATOM   2244  OD2 ASP A 292     -19.529  -8.149 -23.425  0.00  0.00           O  
ATOM   2245  N   VAL A 293     -16.239  -7.316 -19.915  0.00  0.00           N  
ATOM   2246  CA  VAL A 293     -16.116  -7.974 -18.615  0.00  0.00           C  
ATOM   2247  C   VAL A 293     -17.465  -8.476 -18.115  0.00  0.00           C  
ATOM   2248  O   VAL A 293     -17.576  -8.917 -16.968  0.00  0.00           O  
ATOM   2249  CB  VAL A 293     -15.460  -7.044 -17.578  0.00  0.00           C  
ATOM   2250  CG1 VAL A 293     -14.034  -6.691 -18.013  0.00  0.00           C  
ATOM   2251  CG2 VAL A 293     -16.312  -5.783 -17.355  0.00  0.00           C  
ATOM   2252  N   THR A 294     -18.482  -8.452 -18.976  0.00  0.00           N  
ATOM   2253  CA  THR A 294     -19.832  -8.839 -18.567  0.00  0.00           C  
ATOM   2254  C   THR A 294     -19.876 -10.258 -18.010  0.00  0.00           C  
ATOM   2255  O   THR A 294     -20.418 -10.487 -16.922  0.00  0.00           O  
ATOM   2256  CB  THR A 294     -20.797  -8.717 -19.744  0.00  0.00           C  
ATOM   2257  CG2 THR A 294     -22.206  -9.096 -19.309  0.00  0.00           C  
ATOM   2258  OG1 THR A 294     -20.789  -7.372 -20.236  0.00  0.00           O  
ATOM   2259  N   ASP A 295     -19.341 -11.231 -18.758  0.00  0.00           N  
ATOM   2260  CA  ASP A 295     -19.329 -12.615 -18.282  0.00  0.00           C  
ATOM   2261  C   ASP A 295     -18.687 -12.713 -16.902  0.00  0.00           C  
ATOM   2262  O   ASP A 295     -19.197 -13.406 -16.014  0.00  0.00           O  
ATOM   2263  CB  ASP A 295     -18.585 -13.525 -19.272  0.00  0.00           C  
ATOM   2264  CG  ASP A 295     -19.434 -13.929 -20.460  0.00  0.00           C  
ATOM   2265  OD1 ASP A 295     -20.685 -13.903 -20.365  0.00  0.00           O  
ATOM   2266  OD2 ASP A 295     -18.837 -14.277 -21.509  0.00  0.00           O  
ATOM   2267  N   ALA A 296     -17.573 -12.006 -16.706  0.00  0.00           N  
ATOM   2268  CA  ALA A 296     -16.864 -12.055 -15.434  0.00  0.00           C  
ATOM   2269  C   ALA A 296     -17.706 -11.472 -14.296  0.00  0.00           C  
ATOM   2270  O   ALA A 296     -17.645 -11.962 -13.163  0.00  0.00           O  
ATOM   2271  CB  ALA A 296     -15.522 -11.330 -15.569  0.00  0.00           C  
ATOM   2272  N   MET A 297     -18.506 -10.431 -14.576  0.00  0.00           N  
ATOM   2273  CA  MET A 297     -19.415  -9.911 -13.555  0.00  0.00           C  
ATOM   2274  C   MET A 297     -20.465 -10.953 -13.190  0.00  0.00           C  
ATOM   2275  O   MET A 297     -20.794 -11.123 -12.013  0.00  0.00           O  
ATOM   2276  CB  MET A 297     -20.091  -8.619 -14.029  0.00  0.00           C  
ATOM   2277  CG  MET A 297     -19.139  -7.494 -14.449  0.00  0.00           C  
ATOM   2278  SD  MET A 297     -19.920  -6.139 -15.377  0.00  0.00           S  
ATOM   2279  CE  MET A 297     -21.017  -5.425 -14.152  0.00  0.00           C  
ATOM   2280  N   VAL A 298     -20.998 -11.665 -14.187  0.00  0.00           N  
ATOM   2281  CA  VAL A 298     -21.981 -12.713 -13.923  0.00  0.00           C  
ATOM   2282  C   VAL A 298     -21.317 -13.896 -13.230  0.00  0.00           C  
ATOM   2283  O   VAL A 298     -21.883 -14.485 -12.303  0.00  0.00           O  
ATOM   2284  CB  VAL A 298     -22.685 -13.129 -15.232  0.00  0.00           C  
ATOM   2285  CG1 VAL A 298     -23.642 -14.301 -15.003  0.00  0.00           C  
ATOM   2286  CG2 VAL A 298     -23.445 -11.941 -15.829  0.00  0.00           C  
ATOM   2287  N   ASP A 299     -20.095 -14.238 -13.647  0.00  0.00           N  
ATOM   2288  CA  ASP A 299     -19.342 -15.308 -12.993  0.00  0.00           C  
ATOM   2289  C   ASP A 299     -19.176 -15.038 -11.497  0.00  0.00           C  
ATOM   2290  O   ASP A 299     -19.395 -15.927 -10.665  0.00  0.00           O  
ATOM   2291  CB  ASP A 299     -17.969 -15.470 -13.658  0.00  0.00           C  
ATOM   2292  CG  ASP A 299     -18.039 -16.159 -15.020  0.00  0.00           C  
ATOM   2293  OD1 ASP A 299     -19.137 -16.611 -15.416  0.00  0.00           O  
ATOM   2294  OD2 ASP A 299     -16.982 -16.253 -15.693  0.00  0.00           O  
ATOM   2295  N   GLN A 300     -18.790 -13.815 -11.137  0.00  0.00           N  
ATOM   2296  CA  GLN A 300     -18.610 -13.445  -9.739  0.00  0.00           C  
ATOM   2297  C   GLN A 300     -19.912 -13.023  -9.057  0.00  0.00           C  
ATOM   2298  O   GLN A 300     -19.869 -12.516  -7.933  0.00  0.00           O  
ATOM   2299  CB  GLN A 300     -17.563 -12.333  -9.631  0.00  0.00           C  
ATOM   2300  CG  GLN A 300     -16.234 -12.694 -10.279  0.00  0.00           C  
ATOM   2301  CD  GLN A 300     -15.282 -11.534 -10.306  0.00  0.00           C  
ATOM   2302  NE2 GLN A 300     -14.375 -11.526 -11.284  0.00  0.00           N  
ATOM   2303  OE1 GLN A 300     -15.363 -10.639  -9.468  0.00  0.00           O  
ATOM   2304  N   ALA A 301     -21.061 -13.222  -9.706  0.00  0.00           N  
ATOM   2305  CA  ALA A 301     -22.368 -12.930  -9.106  0.00  0.00           C  
ATOM   2306  C   ALA A 301     -22.484 -11.476  -8.641  0.00  0.00           C  
ATOM   2307  O   ALA A 301     -23.053 -11.189  -7.588  0.00  0.00           O  
ATOM   2308  CB  ALA A 301     -22.673 -13.888  -7.950  0.00  0.00           C  
ATOM   2309  N   TRP A 302     -21.949 -10.546  -9.428  0.00  0.00           N  
ATOM   2310  CA  TRP A 302     -22.209  -9.133  -9.181  0.00  0.00           C  
ATOM   2311  C   TRP A 302     -23.700  -8.836  -9.316  0.00  0.00           C  
ATOM   2312  O   TRP A 302     -24.429  -9.509 -10.050  0.00  0.00           O  
ATOM   2313  CB  TRP A 302     -21.423  -8.257 -10.160  0.00  0.00           C  
ATOM   2314  CG  TRP A 302     -19.973  -8.152  -9.845  0.00  0.00           C  
ATOM   2315  CD1 TRP A 302     -19.183  -9.117  -9.296  0.00  0.00           C  
ATOM   2316  CD2 TRP A 302     -19.132  -7.003 -10.030  0.00  0.00           C  
ATOM   2317  CE2 TRP A 302     -17.844  -7.349  -9.567  0.00  0.00           C  
ATOM   2318  CE3 TRP A 302     -19.343  -5.715 -10.537  0.00  0.00           C  
ATOM   2319  NE1 TRP A 302     -17.900  -8.645  -9.133  0.00  0.00           N  
ATOM   2320  CZ2 TRP A 302     -16.776  -6.463  -9.603  0.00  0.00           C  
ATOM   2321  CZ3 TRP A 302     -18.272  -4.829 -10.575  0.00  0.00           C  
ATOM   2322  CH2 TRP A 302     -17.008  -5.209 -10.115  0.00  0.00           C  
ATOM   2323  N   ASP A 303     -24.155  -7.817  -8.597  0.00  0.00           N  
ATOM   2324  CA  ASP A 303     -25.496  -7.277  -8.782  0.00  0.00           C  
ATOM   2325  C   ASP A 303     -25.396  -5.760  -8.912  0.00  0.00           C  
ATOM   2326  O   ASP A 303     -24.299  -5.179  -8.884  0.00  0.00           O  
ATOM   2327  CB  ASP A 303     -26.425  -7.688  -7.635  0.00  0.00           C  
ATOM   2328  CG  ASP A 303     -25.860  -7.333  -6.273  0.00  0.00           C  
ATOM   2329  OD1 ASP A 303     -24.806  -6.644  -6.196  0.00  0.00           O  
ATOM   2330  OD2 ASP A 303     -26.471  -7.762  -5.274  0.00  0.00           O  
ATOM   2331  N   ALA A 304     -26.551  -5.113  -9.075  0.00  0.00           N  
ATOM   2332  CA  ALA A 304     -26.563  -3.658  -9.201  0.00  0.00           C  
ATOM   2333  C   ALA A 304     -25.892  -2.998  -8.006  0.00  0.00           C  
ATOM   2334  O   ALA A 304     -25.106  -2.057  -8.164  0.00  0.00           O  
ATOM   2335  CB  ALA A 304     -27.993  -3.153  -9.348  0.00  0.00           C  
ATOM   2336  N   GLN A 305     -26.173  -3.498  -6.804  0.00  0.00           N  
ATOM   2337  CA  GLN A 305     -25.555  -2.960  -5.600  0.00  0.00           C  
ATOM   2338  C   GLN A 305     -24.026  -2.983  -5.701  0.00  0.00           C  
ATOM   2339  O   GLN A 305     -23.351  -1.979  -5.431  0.00  0.00           O  
ATOM   2340  CB  GLN A 305     -26.049  -3.765  -4.401  0.00  0.00           C  
ATOM   2341  CG  GLN A 305     -25.296  -3.510  -3.116  0.00  0.00           C  
ATOM   2342  CD  GLN A 305     -25.860  -2.342  -2.366  0.00  0.00           C  
ATOM   2343  NE2 GLN A 305     -25.322  -2.090  -1.180  0.00  0.00           N  
ATOM   2344  OE1 GLN A 305     -26.783  -1.667  -2.844  0.00  0.00           O  
ATOM   2345  N   ARG A 306     -23.461  -4.124  -6.101  0.00  0.00           N  
ATOM   2346  CA  ARG A 306     -22.011  -4.207  -6.235  0.00  0.00           C  
ATOM   2347  C   ARG A 306     -21.491  -3.182  -7.242  0.00  0.00           C  
ATOM   2348  O   ARG A 306     -20.494  -2.494  -6.975  0.00  0.00           O  
ATOM   2349  CB  ARG A 306     -21.606  -5.628  -6.626  0.00  0.00           C  
ATOM   2350  CG  ARG A 306     -20.124  -5.790  -6.890  0.00  0.00           C  
ATOM   2351  CD  ARG A 306     -19.291  -5.461  -5.645  0.00  0.00           C  
ATOM   2352  NE  ARG A 306     -17.865  -5.707  -5.882  0.00  0.00           N  
ATOM   2353  CZ  ARG A 306     -17.321  -6.919  -5.935  0.00  0.00           C  
ATOM   2354  NH1 ARG A 306     -18.080  -7.993  -5.764  0.00  0.00           N  
ATOM   2355  NH2 ARG A 306     -16.025  -7.060  -6.167  0.00  0.00           N  
ATOM   2356  N   ILE A 307     -22.177  -3.043  -8.389  0.00  0.00           N  
ATOM   2357  CA  ILE A 307     -21.779  -2.069  -9.412  0.00  0.00           C  
ATOM   2358  C   ILE A 307     -21.670  -0.663  -8.817  0.00  0.00           C  
ATOM   2359  O   ILE A 307     -20.650   0.030  -8.974  0.00  0.00           O  
ATOM   2360  CB  ILE A 307     -22.764  -2.109 -10.595  0.00  0.00           C  
ATOM   2361  CG1 ILE A 307     -22.626  -3.430 -11.365  0.00  0.00           C  
ATOM   2362  CG2 ILE A 307     -22.538  -0.934 -11.547  0.00  0.00           C  
ATOM   2363  CD1 ILE A 307     -23.676  -3.612 -12.436  0.00  0.00           C  
ATOM   2364  N   PHE A 308     -22.709  -0.222  -8.110  0.00  0.00           N  
ATOM   2365  CA  PHE A 308     -22.645   1.122  -7.549  0.00  0.00           C  
ATOM   2366  C   PHE A 308     -21.680   1.207  -6.371  0.00  0.00           C  
ATOM   2367  O   PHE A 308     -21.073   2.261  -6.156  0.00  0.00           O  
ATOM   2368  CB  PHE A 308     -24.050   1.597  -7.189  0.00  0.00           C  
ATOM   2369  CG  PHE A 308     -24.817   2.054  -8.384  0.00  0.00           C  
ATOM   2370  CD1 PHE A 308     -25.506   1.147  -9.168  0.00  0.00           C  
ATOM   2371  CD2 PHE A 308     -24.777   3.381  -8.780  0.00  0.00           C  
ATOM   2372  CE1 PHE A 308     -26.191   1.563 -10.303  0.00  0.00           C  
ATOM   2373  CE2 PHE A 308     -25.461   3.806  -9.918  0.00  0.00           C  
ATOM   2374  CZ  PHE A 308     -26.165   2.888 -10.678  0.00  0.00           C  
ATOM   2375  N   LYS A 309     -21.486   0.115  -5.626  0.00  0.00           N  
ATOM   2376  CA  LYS A 309     -20.453   0.123  -4.593  0.00  0.00           C  
ATOM   2377  C   LYS A 309     -19.068   0.275  -5.204  0.00  0.00           C  
ATOM   2378  O   LYS A 309     -18.220   0.992  -4.657  0.00  0.00           O  
ATOM   2379  CB  LYS A 309     -20.528  -1.148  -3.749  0.00  0.00           C  
ATOM   2380  CG  LYS A 309     -21.680  -1.170  -2.754  0.00  0.00           C  
ATOM   2381  CD  LYS A 309     -21.477  -0.130  -1.674  0.00  0.00           C  
ATOM   2382  CE  LYS A 309     -22.712   0.019  -0.781  0.00  0.00           C  
ATOM   2383  NZ  LYS A 309     -22.499   1.112   0.234  0.00  0.00           N  
ATOM   2384  N   GLU A 310     -18.820  -0.389  -6.343  0.00  0.00           N  
ATOM   2385  CA  GLU A 310     -17.549  -0.213  -7.049  0.00  0.00           C  
ATOM   2386  C   GLU A 310     -17.346   1.228  -7.525  0.00  0.00           C  
ATOM   2387  O   GLU A 310     -16.239   1.774  -7.405  0.00  0.00           O  
ATOM   2388  CB  GLU A 310     -17.459  -1.176  -8.235  0.00  0.00           C  
ATOM   2389  CG  GLU A 310     -17.302  -2.640  -7.849  0.00  0.00           C  
ATOM   2390  CD  GLU A 310     -16.001  -2.938  -7.105  0.00  0.00           C  
ATOM   2391  OE1 GLU A 310     -15.006  -2.175  -7.274  0.00  0.00           O  
ATOM   2392  OE2 GLU A 310     -15.985  -3.946  -6.349  0.00  0.00           O  
ATOM   2393  N   ALA A 311     -18.390   1.857  -8.089  0.00  0.00           N  
ATOM   2394  CA  ALA A 311     -18.248   3.239  -8.554  0.00  0.00           C  
ATOM   2395  C   ALA A 311     -17.987   4.188  -7.390  0.00  0.00           C  
ATOM   2396  O   ALA A 311     -17.140   5.091  -7.484  0.00  0.00           O  
ATOM   2397  CB  ALA A 311     -19.497   3.673  -9.325  0.00  0.00           C  
ATOM   2398  N   GLU A 312     -18.720   4.005  -6.285  0.00  0.00           N  
ATOM   2399  CA  GLU A 312     -18.427   4.736  -5.059  0.00  0.00           C  
ATOM   2400  C   GLU A 312     -16.966   4.556  -4.658  0.00  0.00           C  
ATOM   2401  O   GLU A 312     -16.255   5.533  -4.372  0.00  0.00           O  
ATOM   2402  CB  GLU A 312     -19.362   4.260  -3.950  0.00  0.00           C  
ATOM   2403  CG  GLU A 312     -19.083   4.861  -2.579  0.00  0.00           C  
ATOM   2404  CD  GLU A 312     -20.201   4.545  -1.580  0.00  0.00           C  
ATOM   2405  OE1 GLU A 312     -20.465   3.341  -1.340  0.00  0.00           O  
ATOM   2406  OE2 GLU A 312     -20.830   5.498  -1.058  0.00  0.00           O  
ATOM   2407  N   LYS A 313     -16.492   3.304  -4.651  0.00  0.00           N  
ATOM   2408  CA  LYS A 313     -15.088   3.063  -4.343  0.00  0.00           C  
ATOM   2409  C   LYS A 313     -14.188   3.850  -5.292  0.00  0.00           C  
ATOM   2410  O   LYS A 313     -13.205   4.464  -4.856  0.00  0.00           O  
ATOM   2411  CB  LYS A 313     -14.788   1.558  -4.398  0.00  0.00           C  
ATOM   2412  CG  LYS A 313     -13.541   1.117  -3.631  0.00  0.00           C  
ATOM   2413  CD  LYS A 313     -13.276  -0.401  -3.751  0.00  0.00           C  
ATOM   2414  CE  LYS A 313     -14.482  -1.237  -3.306  0.00  0.00           C  
ATOM   2415  NZ  LYS A 313     -14.269  -2.725  -3.439  0.00  0.00           N  
ATOM   2416  N   PHE A 314     -14.542   3.898  -6.585  0.00  0.00           N  
ATOM   2417  CA  PHE A 314     -13.733   4.662  -7.536  0.00  0.00           C  
ATOM   2418  C   PHE A 314     -13.580   6.109  -7.091  0.00  0.00           C  
ATOM   2419  O   PHE A 314     -12.467   6.633  -7.021  0.00  0.00           O  
ATOM   2420  CB  PHE A 314     -14.334   4.614  -8.946  0.00  0.00           C  
ATOM   2421  CG  PHE A 314     -13.752   5.652  -9.877  0.00  0.00           C  
ATOM   2422  CD1 PHE A 314     -12.483   5.479 -10.432  0.00  0.00           C  
ATOM   2423  CD2 PHE A 314     -14.458   6.813 -10.180  0.00  0.00           C  
ATOM   2424  CE1 PHE A 314     -11.941   6.435 -11.284  0.00  0.00           C  
ATOM   2425  CE2 PHE A 314     -13.914   7.789 -11.038  0.00  0.00           C  
ATOM   2426  CZ  PHE A 314     -12.651   7.595 -11.592  0.00  0.00           C  
ATOM   2427  N   PHE A 315     -14.694   6.779  -6.792  0.00  0.00           N  
ATOM   2428  CA  PHE A 315     -14.608   8.188  -6.424  0.00  0.00           C  
ATOM   2429  C   PHE A 315     -13.919   8.379  -5.077  0.00  0.00           C  
ATOM   2430  O   PHE A 315     -13.186   9.355  -4.885  0.00  0.00           O  
ATOM   2431  CB  PHE A 315     -16.000   8.810  -6.422  0.00  0.00           C  
ATOM   2432  CG  PHE A 315     -16.595   8.913  -7.784  0.00  0.00           C  
ATOM   2433  CD1 PHE A 315     -16.069   9.805  -8.712  0.00  0.00           C  
ATOM   2434  CD2 PHE A 315     -17.646   8.098  -8.160  0.00  0.00           C  
ATOM   2435  CE1 PHE A 315     -16.587   9.895  -9.982  0.00  0.00           C  
ATOM   2436  CE2 PHE A 315     -18.167   8.187  -9.435  0.00  0.00           C  
ATOM   2437  CZ  PHE A 315     -17.640   9.100 -10.344  0.00  0.00           C  
ATOM   2438  N   VAL A 316     -14.147   7.473  -4.123  0.00  0.00           N  
ATOM   2439  CA  VAL A 316     -13.455   7.603  -2.843  0.00  0.00           C  
ATOM   2440  C   VAL A 316     -11.948   7.474  -3.037  0.00  0.00           C  
ATOM   2441  O   VAL A 316     -11.169   8.154  -2.357  0.00  0.00           O  
ATOM   2442  CB  VAL A 316     -14.013   6.580  -1.834  0.00  0.00           C  
ATOM   2443  CG1 VAL A 316     -13.143   6.507  -0.576  0.00  0.00           C  
ATOM   2444  CG2 VAL A 316     -15.461   6.943  -1.478  0.00  0.00           C  
ATOM   2445  N   SER A 317     -11.507   6.673  -4.018  0.00  0.00           N  
ATOM   2446  CA  SER A 317     -10.069   6.472  -4.196  0.00  0.00           C  
ATOM   2447  C   SER A 317      -9.340   7.747  -4.592  0.00  0.00           C  
ATOM   2448  O   SER A 317      -8.125   7.838  -4.388  0.00  0.00           O  
ATOM   2449  CB  SER A 317      -9.798   5.373  -5.228  0.00  0.00           C  
ATOM   2450  OG  SER A 317      -9.980   5.823  -6.560  0.00  0.00           O  
ATOM   2451  N   VAL A 318     -10.034   8.737  -5.155  0.00  0.00           N  
ATOM   2452  CA  VAL A 318      -9.377   9.975  -5.562  0.00  0.00           C  
ATOM   2453  C   VAL A 318      -9.667  11.120  -4.592  0.00  0.00           C  
ATOM   2454  O   VAL A 318      -9.300  12.268  -4.864  0.00  0.00           O  
ATOM   2455  CB  VAL A 318      -9.732  10.356  -7.018  0.00  0.00           C  
ATOM   2456  CG1 VAL A 318      -9.425   9.192  -7.976  0.00  0.00           C  
ATOM   2457  CG2 VAL A 318     -11.180  10.806  -7.150  0.00  0.00           C  
ATOM   2458  N   GLY A 319     -10.278  10.829  -3.445  0.00  0.00           N  
ATOM   2459  CA  GLY A 319     -10.413  11.801  -2.376  0.00  0.00           C  
ATOM   2460  C   GLY A 319     -11.782  12.424  -2.203  0.00  0.00           C  
ATOM   2461  O   GLY A 319     -11.920  13.366  -1.414  0.00  0.00           O  
ATOM   2462  N   LEU A 320     -12.771  11.940  -2.886  0.00  0.00           N  
ATOM   2463  CA  LEU A 320     -14.111  12.481  -2.959  0.00  0.00           C  
ATOM   2464  C   LEU A 320     -15.039  11.708  -2.031  0.00  0.00           C  
ATOM   2465  O   LEU A 320     -14.808  10.522  -1.770  0.00  0.00           O  
ATOM   2466  CB  LEU A 320     -14.638  12.400  -4.398  0.00  0.00           C  
ATOM   2467  CG  LEU A 320     -14.048  13.335  -5.448  0.00  0.00           C  
ATOM   2468  CD1 LEU A 320     -14.542  12.925  -6.829  0.00  0.00           C  
ATOM   2469  CD2 LEU A 320     -14.436  14.760  -5.151  0.00  0.00           C  
ATOM   2470  N   PRO A 321     -16.107  12.341  -1.545  0.00  0.00           N  
ATOM   2471  CA  PRO A 321     -16.919  11.717  -0.491  0.00  0.00           C  
ATOM   2472  C   PRO A 321     -17.597  10.461  -0.996  0.00  0.00           C  
ATOM   2473  O   PRO A 321     -17.773  10.263  -2.197  0.00  0.00           O  
ATOM   2474  CB  PRO A 321     -17.954  12.792  -0.141  0.00  0.00           C  
ATOM   2475  CG  PRO A 321     -18.044  13.635  -1.368  0.00  0.00           C  
ATOM   2476  CD  PRO A 321     -16.652  13.641  -1.977  0.00  0.00           C  
ATOM   2477  N   ASN A 322     -17.965   9.594  -0.057  0.00  0.00           N  
ATOM   2478  CA  ASN A 322     -18.822   8.479  -0.416  0.00  0.00           C  
ATOM   2479  C   ASN A 322     -20.234   9.003  -0.682  0.00  0.00           C  
ATOM   2480  O   ASN A 322     -20.530  10.191  -0.531  0.00  0.00           O  
ATOM   2481  CB  ASN A 322     -18.796   7.401   0.673  0.00  0.00           C  
ATOM   2482  CG  ASN A 322     -18.721   7.988   2.074  0.00  0.00           C  
ATOM   2483  ND2 ASN A 322     -18.443   7.144   3.087  0.00  0.00           N  
ATOM   2484  OD1 ASN A 322     -18.904   9.192   2.245  0.00  0.00           O  
ATOM   2485  N   MET A 323     -21.116   8.115  -1.110  0.00  0.00           N  
ATOM   2486  CA  MET A 323     -22.506   8.502  -1.268  0.00  0.00           C  
ATOM   2487  C   MET A 323     -23.148   8.709   0.104  0.00  0.00           C  
ATOM   2488  O   MET A 323     -22.734   8.108   1.100  0.00  0.00           O  
ATOM   2489  CB  MET A 323     -23.261   7.438  -2.059  0.00  0.00           C  
ATOM   2490  CG  MET A 323     -22.739   7.210  -3.475  0.00  0.00           C  
ATOM   2491  SD  MET A 323     -23.062   8.567  -4.645  0.00  0.00           S  
ATOM   2492  CE  MET A 323     -21.548   9.534  -4.515  0.00  0.00           C  
ATOM   2493  N   THR A 324     -24.149   9.590   0.157  0.00  0.00           N  
ATOM   2494  CA  THR A 324     -24.923   9.752   1.379  0.00  0.00           C  
ATOM   2495  C   THR A 324     -25.732   8.483   1.667  0.00  0.00           C  
ATOM   2496  O   THR A 324     -25.958   7.641   0.787  0.00  0.00           O  
ATOM   2497  CB  THR A 324     -25.875  10.948   1.279  0.00  0.00           C  
ATOM   2498  CG2 THR A 324     -25.127  12.219   0.863  0.00  0.00           C  
ATOM   2499  OG1 THR A 324     -26.922  10.657   0.334  0.00  0.00           O  
ATOM   2500  N   GLN A 325     -26.173   8.352   2.926  0.00  0.00           N  
ATOM   2501  CA  GLN A 325     -27.039   7.230   3.292  0.00  0.00           C  
ATOM   2502  C   GLN A 325     -28.360   7.309   2.544  0.00  0.00           C  
ATOM   2503  O   GLN A 325     -28.926   6.282   2.143  0.00  0.00           O  
ATOM   2504  CB  GLN A 325     -27.274   7.212   4.809  0.00  0.00           C  
ATOM   2505  CG  GLN A 325     -28.190   6.091   5.306  0.00  0.00           C  
ATOM   2506  CD  GLN A 325     -28.465   6.176   6.810  0.00  0.00           C  
ATOM   2507  NE2 GLN A 325     -29.289   5.260   7.315  0.00  0.00           N  
ATOM   2508  OE1 GLN A 325     -27.942   7.055   7.505  0.00  0.00           O  
ATOM   2509  N   GLY A 326     -28.860   8.527   2.339  0.00  0.00           N  
ATOM   2510  CA  GLY A 326     -30.093   8.689   1.595  0.00  0.00           C  
ATOM   2511  C   GLY A 326     -29.975   8.191   0.172  0.00  0.00           C  
ATOM   2512  O   GLY A 326     -30.920   7.603  -0.372  0.00  0.00           O  
ATOM   2513  N   PHE A 327     -28.814   8.417  -0.453  0.00  0.00           N  
ATOM   2514  CA  PHE A 327     -28.590   7.881  -1.794  0.00  0.00           C  
ATOM   2515  C   PHE A 327     -28.872   6.381  -1.830  0.00  0.00           C  
ATOM   2516  O   PHE A 327     -29.644   5.903  -2.669  0.00  0.00           O  
ATOM   2517  CB  PHE A 327     -27.158   8.175  -2.256  0.00  0.00           C  
ATOM   2518  CG  PHE A 327     -26.785   7.480  -3.530  0.00  0.00           C  
ATOM   2519  CD1 PHE A 327     -26.243   6.206  -3.509  0.00  0.00           C  
ATOM   2520  CD2 PHE A 327     -26.983   8.103  -4.760  0.00  0.00           C  
ATOM   2521  CE1 PHE A 327     -25.903   5.573  -4.682  0.00  0.00           C  
ATOM   2522  CE2 PHE A 327     -26.656   7.470  -5.928  0.00  0.00           C  
ATOM   2523  CZ  PHE A 327     -26.119   6.206  -5.901  0.00  0.00           C  
ATOM   2524  N   TRP A 328     -28.268   5.620  -0.908  0.00  0.00           N  
ATOM   2525  CA  TRP A 328     -28.497   4.179  -0.915  0.00  0.00           C  
ATOM   2526  C   TRP A 328     -29.932   3.843  -0.548  0.00  0.00           C  
ATOM   2527  O   TRP A 328     -30.482   2.861  -1.050  0.00  0.00           O  
ATOM   2528  CB  TRP A 328     -27.522   3.473   0.031  0.00  0.00           C  
ATOM   2529  CG  TRP A 328     -26.084   3.600  -0.392  0.00  0.00           C  
ATOM   2530  CD1 TRP A 328     -25.095   4.352   0.209  0.00  0.00           C  
ATOM   2531  CD2 TRP A 328     -25.478   2.978  -1.527  0.00  0.00           C  
ATOM   2532  CE2 TRP A 328     -24.118   3.381  -1.551  0.00  0.00           C  
ATOM   2533  CE3 TRP A 328     -25.950   2.117  -2.526  0.00  0.00           C  
ATOM   2534  NE1 TRP A 328     -23.911   4.216  -0.481  0.00  0.00           N  
ATOM   2535  CZ2 TRP A 328     -23.232   2.951  -2.538  0.00  0.00           C  
ATOM   2536  CZ3 TRP A 328     -25.069   1.684  -3.496  0.00  0.00           C  
ATOM   2537  CH2 TRP A 328     -23.722   2.102  -3.497  0.00  0.00           C  
ATOM   2538  N   GLU A 329     -30.562   4.647   0.308  0.00  0.00           N  
ATOM   2539  CA  GLU A 329     -31.916   4.331   0.749  0.00  0.00           C  
ATOM   2540  C   GLU A 329     -32.955   4.675  -0.310  0.00  0.00           C  
ATOM   2541  O   GLU A 329     -33.927   3.934  -0.478  0.00  0.00           O  
ATOM   2542  CB  GLU A 329     -32.237   5.069   2.048  0.00  0.00           C  
ATOM   2543  CG  GLU A 329     -32.141   4.238   3.304  0.00  0.00           C  
ATOM   2544  CD  GLU A 329     -31.719   5.070   4.510  0.00  0.00           C  
ATOM   2545  OE1 GLU A 329     -31.209   4.478   5.488  0.00  0.00           O  
ATOM   2546  OE2 GLU A 329     -31.869   6.318   4.465  0.00  0.00           O  
ATOM   2547  N   ASN A 330     -32.771   5.792  -1.029  0.00  0.00           N  
ATOM   2548  CA  ASN A 330     -33.825   6.361  -1.868  0.00  0.00           C  
ATOM   2549  C   ASN A 330     -33.620   6.172  -3.360  0.00  0.00           C  
ATOM   2550  O   ASN A 330     -34.575   6.364  -4.125  0.00  0.00           O  
ATOM   2551  CB  ASN A 330     -33.979   7.861  -1.568  0.00  0.00           C  
ATOM   2552  CG  ASN A 330     -34.332   8.107  -0.097  0.00  0.00           C  
ATOM   2553  ND2 ASN A 330     -33.641   9.046   0.563  0.00  0.00           N  
ATOM   2554  OD1 ASN A 330     -35.196   7.417   0.442  0.00  0.00           O  
ATOM   2555  N   SER A 331     -32.417   5.818  -3.801  0.00  0.00           N  
ATOM   2556  CA  SER A 331     -32.220   5.635  -5.226  0.00  0.00           C  
ATOM   2557  C   SER A 331     -33.022   4.433  -5.700  0.00  0.00           C  
ATOM   2558  O   SER A 331     -33.419   3.573  -4.912  0.00  0.00           O  
ATOM   2559  CB  SER A 331     -30.744   5.449  -5.545  0.00  0.00           C  
ATOM   2560  OG  SER A 331     -30.021   6.609  -5.209  0.00  0.00           O  
ATOM   2561  N   MET A 332     -33.301   4.393  -6.997  0.00  0.00           N  
ATOM   2562  CA  MET A 332     -33.811   3.177  -7.616  0.00  0.00           C  
ATOM   2563  C   MET A 332     -32.752   2.671  -8.584  0.00  0.00           C  
ATOM   2564  O   MET A 332     -32.548   3.257  -9.652  0.00  0.00           O  
ATOM   2565  CB  MET A 332     -35.145   3.405  -8.316  0.00  0.00           C  
ATOM   2566  CG  MET A 332     -35.523   2.231  -9.191  0.00  0.00           C  
ATOM   2567  SD  MET A 332     -37.202   2.302  -9.817  0.00  0.00           S  
ATOM   2568  CE  MET A 332     -38.050   2.165  -8.240  0.00  0.00           C  
ATOM   2569  N   LEU A 333     -32.085   1.581  -8.210  0.00  0.00           N  
ATOM   2570  CA  LEU A 333     -30.937   1.074  -8.945  0.00  0.00           C  
ATOM   2571  C   LEU A 333     -31.212  -0.209  -9.715  0.00  0.00           C  
ATOM   2572  O   LEU A 333     -30.340  -0.641 -10.475  0.00  0.00           O  
ATOM   2573  CB  LEU A 333     -29.757   0.832  -7.987  0.00  0.00           C  
ATOM   2574  CG  LEU A 333     -29.345   1.972  -7.052  0.00  0.00           C  
ATOM   2575  CD1 LEU A 333     -28.176   1.530  -6.195  0.00  0.00           C  
ATOM   2576  CD2 LEU A 333     -28.966   3.227  -7.840  0.00  0.00           C  
ATOM   2577  N   THR A 334     -32.371  -0.846  -9.534  0.00  0.00           N  
ATOM   2578  CA  THR A 334     -32.784  -1.949 -10.396  0.00  0.00           C  
ATOM   2579  C   THR A 334     -34.200  -1.691 -10.884  0.00  0.00           C  
ATOM   2580  O   THR A 334     -34.970  -0.968 -10.241  0.00  0.00           O  
ATOM   2581  CB  THR A 334     -32.749  -3.307  -9.689  0.00  0.00           C  
ATOM   2582  CG2 THR A 334     -31.337  -3.686  -9.274  0.00  0.00           C  
ATOM   2583  OG1 THR A 334     -33.583  -3.257  -8.530  0.00  0.00           O  
ATOM   2584  N   ASP A 335     -34.532  -2.279 -12.033  0.00  0.00           N  
ATOM   2585  CA  ASP A 335     -35.889  -2.256 -12.559  0.00  0.00           C  
ATOM   2586  C   ASP A 335     -36.876  -2.748 -11.495  0.00  0.00           C  
ATOM   2587  O   ASP A 335     -36.754  -3.894 -11.026  0.00  0.00           O  
ATOM   2588  CB  ASP A 335     -35.980  -3.125 -13.807  0.00  0.00           C  
ATOM   2589  CG  ASP A 335     -37.278  -2.914 -14.576  0.00  0.00           C  
ATOM   2590  OD1 ASP A 335     -38.363  -2.928 -13.949  0.00  0.00           O  
ATOM   2591  OD2 ASP A 335     -37.205  -2.732 -15.814  0.00  0.00           O  
ATOM   2592  N   PRO A 336     -37.875  -1.933 -11.108  0.00  0.00           N  
ATOM   2593  CA  PRO A 336     -38.684  -2.258  -9.926  0.00  0.00           C  
ATOM   2594  C   PRO A 336     -39.657  -3.408 -10.129  0.00  0.00           C  
ATOM   2595  O   PRO A 336     -40.773  -3.367  -9.612  0.00  0.00           O  
ATOM   2596  CB  PRO A 336     -39.441  -0.950  -9.668  0.00  0.00           C  
ATOM   2597  CG  PRO A 336     -39.626  -0.382 -11.036  0.00  0.00           C  
ATOM   2598  CD  PRO A 336     -38.333  -0.691 -11.753  0.00  0.00           C  
ATOM   2599  N   GLY A 337     -39.266  -4.432 -10.854  0.00  0.00           N  
ATOM   2600  CA  GLY A 337     -40.196  -5.497 -11.136  0.00  0.00           C  
ATOM   2601  C   GLY A 337     -41.205  -5.081 -12.191  0.00  0.00           C  
ATOM   2602  O   GLY A 337     -41.107  -4.014 -12.816  0.00  0.00           O  
ATOM   2603  N   ASN A 338     -42.205  -5.944 -12.382  0.00  0.00           N  
ATOM   2604  CA  ASN A 338     -43.142  -5.760 -13.482  0.00  0.00           C  
ATOM   2605  C   ASN A 338     -44.472  -5.153 -13.063  0.00  0.00           C  
ATOM   2606  O   ASN A 338     -45.180  -4.613 -13.922  0.00  0.00           O  
ATOM   2607  CB  ASN A 338     -43.405  -7.092 -14.193  0.00  0.00           C  
ATOM   2608  CG  ASN A 338     -44.007  -6.900 -15.567  0.00  0.00           C  
ATOM   2609  ND2 ASN A 338     -44.574  -7.966 -16.126  0.00  0.00           N  
ATOM   2610  OD1 ASN A 338     -43.963  -5.800 -16.124  0.00  0.00           O  
ATOM   2611  N   VAL A 339     -44.834  -5.224 -11.779  0.00  0.00           N  
ATOM   2612  CA  VAL A 339     -46.064  -4.575 -11.333  0.00  0.00           C  
ATOM   2613  C   VAL A 339     -46.005  -3.080 -11.635  0.00  0.00           C  
ATOM   2614  O   VAL A 339     -46.815  -2.553 -12.408  0.00  0.00           O  
ATOM   2615  CB  VAL A 339     -46.314  -4.849  -9.840  0.00  0.00           C  
ATOM   2616  CG1 VAL A 339     -47.585  -4.138  -9.380  0.00  0.00           C  
ATOM   2617  CG2 VAL A 339     -46.414  -6.353  -9.587  0.00  0.00           C  
ATOM   2618  N   GLN A 340     -45.024  -2.381 -11.057  0.00  0.00           N  
ATOM   2619  CA  GLN A 340     -44.837  -0.958 -11.322  0.00  0.00           C  
ATOM   2620  C   GLN A 340     -43.903  -0.741 -12.504  0.00  0.00           C  
ATOM   2621  O   GLN A 340     -42.873  -1.410 -12.630  0.00  0.00           O  
ATOM   2622  CB  GLN A 340     -44.285  -0.232 -10.095  0.00  0.00           C  
ATOM   2623  CG  GLN A 340     -43.128  -0.921  -9.428  0.00  0.00           C  
ATOM   2624  CD  GLN A 340     -42.577  -0.119  -8.267  0.00  0.00           C  
ATOM   2625  NE2 GLN A 340     -42.398   1.183  -8.481  0.00  0.00           N  
ATOM   2626  OE1 GLN A 340     -42.311  -0.661  -7.190  0.00  0.00           O  
ATOM   2627  N   LYS A 341     -44.271   0.201 -13.368  0.00  0.00           N  
ATOM   2628  CA  LYS A 341     -43.460   0.575 -14.515  0.00  0.00           C  
ATOM   2629  C   LYS A 341     -42.657   1.826 -14.188  0.00  0.00           C  
ATOM   2630  O   LYS A 341     -43.136   2.719 -13.482  0.00  0.00           O  
ATOM   2631  CB  LYS A 341     -44.330   0.817 -15.753  0.00  0.00           C  
ATOM   2632  CG  LYS A 341     -45.169  -0.394 -16.184  0.00  0.00           C  
ATOM   2633  CD  LYS A 341     -44.380  -1.703 -16.108  0.00  0.00           C  
ATOM   2634  CE  LYS A 341     -44.969  -2.769 -17.023  0.00  0.00           C  
ATOM   2635  NZ  LYS A 341     -44.706  -2.483 -18.466  0.00  0.00           N  
ATOM   2636  N   ALA A 342     -41.433   1.883 -14.707  0.00  0.00           N  
ATOM   2637  CA  ALA A 342     -40.505   2.959 -14.411  0.00  0.00           C  
ATOM   2638  C   ALA A 342     -39.884   3.469 -15.703  0.00  0.00           C  
ATOM   2639  O   ALA A 342     -39.827   2.760 -16.709  0.00  0.00           O  
ATOM   2640  CB  ALA A 342     -39.413   2.489 -13.437  0.00  0.00           C  
ATOM   2641  N   VAL A 343     -39.422   4.718 -15.665  0.00  0.00           N  
ATOM   2642  CA  VAL A 343     -38.741   5.344 -16.798  0.00  0.00           C  
ATOM   2643  C   VAL A 343     -37.251   5.056 -16.649  0.00  0.00           C  
ATOM   2644  O   VAL A 343     -36.550   5.717 -15.874  0.00  0.00           O  
ATOM   2645  CB  VAL A 343     -39.017   6.844 -16.859  0.00  0.00           C  
ATOM   2646  CG1 VAL A 343     -38.204   7.477 -17.953  0.00  0.00           C  
ATOM   2647  CG2 VAL A 343     -40.491   7.091 -17.075  0.00  0.00           C  
ATOM   2648  N   CYS A 344     -36.752   4.088 -17.424  0.00  0.00           N  
ATOM   2649  CA  CYS A 344     -35.454   3.477 -17.160  0.00  0.00           C  
ATOM   2650  C   CYS A 344     -34.265   4.212 -17.776  0.00  0.00           C  
ATOM   2651  O   CYS A 344     -33.139   3.716 -17.661  0.00  0.00           O  
ATOM   2652  CB  CYS A 344     -35.449   2.020 -17.638  0.00  0.00           C  
ATOM   2653  SG  CYS A 344     -36.345   0.865 -16.534  0.00  0.00           S  
ATOM   2654  N   HIS A 345     -34.459   5.362 -18.405  0.00  0.00           N  
ATOM   2655  CA  HIS A 345     -33.307   6.126 -18.880  0.00  0.00           C  
ATOM   2656  C   HIS A 345     -32.465   6.560 -17.679  0.00  0.00           C  
ATOM   2657  O   HIS A 345     -33.007   7.133 -16.725  0.00  0.00           O  
ATOM   2658  CB  HIS A 345     -33.755   7.345 -19.695  0.00  0.00           C  
ATOM   2659  CG  HIS A 345     -32.622   8.123 -20.292  0.00  0.00           C  
ATOM   2660  CD2 HIS A 345     -31.914   7.934 -21.435  0.00  0.00           C  
ATOM   2661  ND1 HIS A 345     -32.098   9.255 -19.699  0.00  0.00           N  
ATOM   2662  CE1 HIS A 345     -31.112   9.724 -20.445  0.00  0.00           C  
ATOM   2663  NE2 HIS A 345     -30.985   8.946 -21.508  0.00  0.00           N  
ATOM   2664  N   PRO A 346     -31.159   6.287 -17.672  0.00  0.00           N  
ATOM   2665  CA  PRO A 346     -30.355   6.541 -16.464  0.00  0.00           C  
ATOM   2666  C   PRO A 346     -30.206   8.031 -16.186  0.00  0.00           C  
ATOM   2667  O   PRO A 346     -29.799   8.799 -17.055  0.00  0.00           O  
ATOM   2668  CB  PRO A 346     -29.002   5.896 -16.798  0.00  0.00           C  
ATOM   2669  CG  PRO A 346     -29.298   4.940 -17.912  0.00  0.00           C  
ATOM   2670  CD  PRO A 346     -30.391   5.575 -18.707  0.00  0.00           C  
ATOM   2671  N   THR A 347     -30.528   8.440 -14.958  0.00  0.00           N  
ATOM   2672  CA  THR A 347     -30.515   9.856 -14.597  0.00  0.00           C  
ATOM   2673  C   THR A 347     -29.993  10.053 -13.177  0.00  0.00           C  
ATOM   2674  O   THR A 347     -30.279   9.261 -12.272  0.00  0.00           O  
ATOM   2675  CB  THR A 347     -31.918  10.485 -14.724  0.00  0.00           C  
ATOM   2676  CG2 THR A 347     -32.358  10.547 -16.183  0.00  0.00           C  
ATOM   2677  OG1 THR A 347     -32.856   9.679 -14.013  0.00  0.00           O  
ATOM   2678  N   ALA A 348     -29.220  11.117 -13.000  0.00  0.00           N  
ATOM   2679  CA  ALA A 348     -28.730  11.540 -11.701  0.00  0.00           C  
ATOM   2680  C   ALA A 348     -29.606  12.676 -11.191  0.00  0.00           C  
ATOM   2681  O   ALA A 348     -29.705  13.714 -11.844  0.00  0.00           O  
ATOM   2682  CB  ALA A 348     -27.277  11.994 -11.810  0.00  0.00           C  
ATOM   2683  N   TRP A 349     -30.209  12.491 -10.018  0.00  0.00           N  
ATOM   2684  CA  TRP A 349     -31.171  13.433  -9.448  0.00  0.00           C  
ATOM   2685  C   TRP A 349     -30.555  14.252  -8.317  0.00  0.00           C  
ATOM   2686  O   TRP A 349     -30.043  13.697  -7.339  0.00  0.00           O  
ATOM   2687  CB  TRP A 349     -32.405  12.687  -8.926  0.00  0.00           C  
ATOM   2688  CG  TRP A 349     -33.266  12.105 -10.025  0.00  0.00           C  
ATOM   2689  CD1 TRP A 349     -32.899  11.150 -10.945  0.00  0.00           C  
ATOM   2690  CD2 TRP A 349     -34.623  12.453 -10.330  0.00  0.00           C  
ATOM   2691  CE2 TRP A 349     -35.016  11.672 -11.442  0.00  0.00           C  
ATOM   2692  CE3 TRP A 349     -35.542  13.346  -9.774  0.00  0.00           C  
ATOM   2693  NE1 TRP A 349     -33.948  10.889 -11.797  0.00  0.00           N  
ATOM   2694  CZ2 TRP A 349     -36.287  11.759 -12.003  0.00  0.00           C  
ATOM   2695  CZ3 TRP A 349     -36.801  13.429 -10.327  0.00  0.00           C  
ATOM   2696  CH2 TRP A 349     -37.163  12.640 -11.437  0.00  0.00           C  
ATOM   2697  N   ASP A 350     -30.642  15.566  -8.438  0.00  0.00           N  
ATOM   2698  CA  ASP A 350     -30.301  16.499  -7.368  0.00  0.00           C  
ATOM   2699  C   ASP A 350     -31.606  17.164  -6.934  0.00  0.00           C  
ATOM   2700  O   ASP A 350     -32.046  18.147  -7.539  0.00  0.00           O  
ATOM   2701  CB  ASP A 350     -29.277  17.519  -7.847  0.00  0.00           C  
ATOM   2702  CG  ASP A 350     -28.880  18.502  -6.766  0.00  0.00           C  
ATOM   2703  OD1 ASP A 350     -29.432  18.425  -5.648  0.00  0.00           O  
ATOM   2704  OD2 ASP A 350     -28.005  19.362  -7.038  0.00  0.00           O  
ATOM   2705  N   LEU A 351     -32.224  16.628  -5.881  0.00  0.00           N  
ATOM   2706  CA  LEU A 351     -33.529  17.129  -5.467  0.00  0.00           C  
ATOM   2707  C   LEU A 351     -33.433  18.374  -4.599  0.00  0.00           C  
ATOM   2708  O   LEU A 351     -34.436  19.073  -4.434  0.00  0.00           O  
ATOM   2709  CB  LEU A 351     -34.298  16.047  -4.707  0.00  0.00           C  
ATOM   2710  CG  LEU A 351     -34.721  14.766  -5.424  0.00  0.00           C  
ATOM   2711  CD1 LEU A 351     -33.592  13.746  -5.467  0.00  0.00           C  
ATOM   2712  CD2 LEU A 351     -35.943  14.169  -4.745  0.00  0.00           C  
ATOM   2713  N   GLY A 352     -32.254  18.680  -4.068  0.00  0.00           N  
ATOM   2714  CA  GLY A 352     -32.108  19.719  -3.075  0.00  0.00           C  
ATOM   2715  C   GLY A 352     -32.195  19.144  -1.677  0.00  0.00           C  
ATOM   2716  O   GLY A 352     -32.540  17.977  -1.463  0.00  0.00           O  
ATOM   2717  N   LYS A 353     -31.852  19.990  -0.706  0.00  0.00           N  
ATOM   2718  CA  LYS A 353     -31.917  19.631   0.713  0.00  0.00           C  
ATOM   2719  C   LYS A 353     -31.087  18.385   1.010  0.00  0.00           C  
ATOM   2720  O   LYS A 353     -31.486  17.529   1.801  0.00  0.00           O  
ATOM   2721  CB  LYS A 353     -33.373  19.445   1.164  0.00  0.00           C  
ATOM   2722  CG  LYS A 353     -34.325  20.516   0.597  0.00  0.00           C  
ATOM   2723  CD  LYS A 353     -35.704  20.513   1.252  0.00  0.00           C  
ATOM   2724  CE  LYS A 353     -35.796  21.525   2.388  0.00  0.00           C  
ATOM   2725  NZ  LYS A 353     -37.223  21.800   2.780  0.00  0.00           N  
ATOM   2726  N   GLY A 354     -29.927  18.275   0.358  0.00  0.00           N  
ATOM   2727  CA  GLY A 354     -29.007  17.177   0.589  0.00  0.00           C  
ATOM   2728  C   GLY A 354     -29.495  15.821   0.131  0.00  0.00           C  
ATOM   2729  O   GLY A 354     -28.957  14.797   0.566  0.00  0.00           O  
ATOM   2730  N   ASP A 355     -30.508  15.788  -0.728  0.00  0.00           N  
ATOM   2731  CA  ASP A 355     -31.123  14.559  -1.217  0.00  0.00           C  
ATOM   2732  C   ASP A 355     -30.613  14.303  -2.636  0.00  0.00           C  
ATOM   2733  O   ASP A 355     -31.023  14.992  -3.574  0.00  0.00           O  
ATOM   2734  CB  ASP A 355     -32.649  14.713  -1.175  0.00  0.00           C  
ATOM   2735  CG  ASP A 355     -33.408  13.476  -1.672  0.00  0.00           C  
ATOM   2736  OD1 ASP A 355     -32.789  12.555  -2.246  0.00  0.00           O  
ATOM   2737  OD2 ASP A 355     -34.649  13.430  -1.480  0.00  0.00           O  
ATOM   2738  N   PHE A 356     -29.721  13.319  -2.799  0.00  0.00           N  
ATOM   2739  CA  PHE A 356     -29.203  12.947  -4.117  0.00  0.00           C  
ATOM   2740  C   PHE A 356     -29.568  11.504  -4.468  0.00  0.00           C  
ATOM   2741  O   PHE A 356     -29.462  10.599  -3.628  0.00  0.00           O  
ATOM   2742  CB  PHE A 356     -27.681  13.121  -4.178  0.00  0.00           C  
ATOM   2743  CG  PHE A 356     -27.205  14.457  -3.706  0.00  0.00           C  
ATOM   2744  CD1 PHE A 356     -27.080  15.513  -4.597  0.00  0.00           C  
ATOM   2745  CD2 PHE A 356     -26.876  14.662  -2.364  0.00  0.00           C  
ATOM   2746  CE1 PHE A 356     -26.623  16.763  -4.172  0.00  0.00           C  
ATOM   2747  CE2 PHE A 356     -26.427  15.916  -1.916  0.00  0.00           C  
ATOM   2748  CZ  PHE A 356     -26.290  16.970  -2.834  0.00  0.00           C  
ATOM   2749  N   ARG A 357     -29.974  11.279  -5.720  0.00  0.00           N  
ATOM   2750  CA  ARG A 357     -30.439   9.955  -6.122  0.00  0.00           C  
ATOM   2751  C   ARG A 357     -30.034   9.644  -7.554  0.00  0.00           C  
ATOM   2752  O   ARG A 357     -29.952  10.535  -8.401  0.00  0.00           O  
ATOM   2753  CB  ARG A 357     -31.961   9.827  -6.023  0.00  0.00           C  
ATOM   2754  CG  ARG A 357     -32.516  10.079  -4.649  0.00  0.00           C  
ATOM   2755  CD  ARG A 357     -34.021  10.033  -4.655  0.00  0.00           C  
ATOM   2756  NE  ARG A 357     -34.569  10.699  -3.478  0.00  0.00           N  
ATOM   2757  CZ  ARG A 357     -35.837  10.569  -3.101  0.00  0.00           C  
ATOM   2758  NH1 ARG A 357     -36.288  11.207  -2.031  0.00  0.00           N  
ATOM   2759  NH2 ARG A 357     -36.653   9.787  -3.804  0.00  0.00           N  
ATOM   2760  N   ILE A 358     -29.820   8.359  -7.821  0.00  0.00           N  
ATOM   2761  CA  ILE A 358     -29.690   7.840  -9.179  0.00  0.00           C  
ATOM   2762  C   ILE A 358     -30.892   6.953  -9.458  0.00  0.00           C  
ATOM   2763  O   ILE A 358     -31.336   6.195  -8.586  0.00  0.00           O  
ATOM   2764  CB  ILE A 358     -28.371   7.063  -9.383  0.00  0.00           C  
ATOM   2765  CG1 ILE A 358     -27.208   8.027  -9.589  0.00  0.00           C  
ATOM   2766  CG2 ILE A 358     -28.476   6.088 -10.549  0.00  0.00           C  
ATOM   2767  CD1 ILE A 358     -25.874   7.316  -9.787  0.00  0.00           C  
ATOM   2768  N   LEU A 359     -31.445   7.086 -10.657  0.00  0.00           N  
ATOM   2769  CA  LEU A 359     -32.505   6.223 -11.152  0.00  0.00           C  
ATOM   2770  C   LEU A 359     -31.929   5.478 -12.346  0.00  0.00           C  
ATOM   2771  O   LEU A 359     -31.545   6.107 -13.339  0.00  0.00           O  
ATOM   2772  CB  LEU A 359     -33.744   7.040 -11.550  0.00  0.00           C  
ATOM   2773  CG  LEU A 359     -35.099   6.373 -11.871  0.00  0.00           C  
ATOM   2774  CD1 LEU A 359     -36.134   7.410 -12.268  0.00  0.00           C  
ATOM   2775  CD2 LEU A 359     -35.010   5.310 -12.957  0.00  0.00           C  
ATOM   2776  N   MET A 360     -31.874   4.148 -12.256  0.00  0.00           N  
ATOM   2777  CA  MET A 360     -31.304   3.339 -13.328  0.00  0.00           C  
ATOM   2778  C   MET A 360     -31.788   1.903 -13.193  0.00  0.00           C  
ATOM   2779  O   MET A 360     -31.683   1.308 -12.118  0.00  0.00           O  
ATOM   2780  CB  MET A 360     -29.769   3.386 -13.298  0.00  0.00           C  
ATOM   2781  CG  MET A 360     -29.106   2.721 -14.491  0.00  0.00           C  
ATOM   2782  SD  MET A 360     -27.295   2.803 -14.487  0.00  0.00           S  
ATOM   2783  CE  MET A 360     -27.055   4.356 -13.670  0.00  0.00           C  
ATOM   2784  N   CYS A 361     -32.309   1.343 -14.281  0.00  0.00           N  
ATOM   2785  CA  CYS A 361     -32.658  -0.077 -14.298  0.00  0.00           C  
ATOM   2786  C   CYS A 361     -31.390  -0.857 -14.644  0.00  0.00           C  
ATOM   2787  O   CYS A 361     -31.173  -1.313 -15.768  0.00  0.00           O  
ATOM   2788  CB  CYS A 361     -33.804  -0.332 -15.267  0.00  0.00           C  
ATOM   2789  SG  CYS A 361     -35.232   0.702 -14.833  0.00  0.00           S  
ATOM   2790  N   THR A 362     -30.532  -1.006 -13.635  0.00  0.00           N  
ATOM   2791  CA  THR A 362     -29.195  -1.534 -13.858  0.00  0.00           C  
ATOM   2792  C   THR A 362     -29.239  -3.016 -14.205  0.00  0.00           C  
ATOM   2793  O   THR A 362     -29.922  -3.803 -13.539  0.00  0.00           O  
ATOM   2794  CB  THR A 362     -28.320  -1.304 -12.622  0.00  0.00           C  
ATOM   2795  CG2 THR A 362     -26.879  -1.685 -12.894  0.00  0.00           C  
ATOM   2796  OG1 THR A 362     -28.356   0.082 -12.262  0.00  0.00           O  
ATOM   2797  N   LYS A 363     -28.506  -3.384 -15.257  0.00  0.00           N  
ATOM   2798  CA  LYS A 363     -28.237  -4.760 -15.641  0.00  0.00           C  
ATOM   2799  C   LYS A 363     -26.799  -5.119 -15.281  0.00  0.00           C  
ATOM   2800  O   LYS A 363     -25.949  -4.246 -15.060  0.00  0.00           O  
ATOM   2801  CB  LYS A 363     -28.446  -4.973 -17.146  0.00  0.00           C  
ATOM   2802  CG  LYS A 363     -29.806  -4.555 -17.668  0.00  0.00           C  
ATOM   2803  CD  LYS A 363     -30.912  -5.133 -16.816  0.00  0.00           C  
ATOM   2804  CE  LYS A 363     -32.273  -4.589 -17.229  0.00  0.00           C  
ATOM   2805  NZ  LYS A 363     -33.316  -5.122 -16.316  0.00  0.00           N  
ATOM   2806  N   VAL A 364     -26.521  -6.419 -15.237  0.00  0.00           N  
ATOM   2807  CA  VAL A 364     -25.174  -6.865 -14.886  0.00  0.00           C  
ATOM   2808  C   VAL A 364     -24.356  -6.934 -16.171  0.00  0.00           C  
ATOM   2809  O   VAL A 364     -24.100  -8.011 -16.719  0.00  0.00           O  
ATOM   2810  CB  VAL A 364     -25.208  -8.206 -14.121  0.00  0.00           C  
ATOM   2811  CG1 VAL A 364     -23.813  -8.624 -13.692  0.00  0.00           C  
ATOM   2812  CG2 VAL A 364     -26.118  -8.085 -12.872  0.00  0.00           C  
ATOM   2813  N   THR A 365     -23.982  -5.772 -16.693  0.00  0.00           N  
ATOM   2814  CA  THR A 365     -23.225  -5.692 -17.928  0.00  0.00           C  
ATOM   2815  C   THR A 365     -22.128  -4.661 -17.750  0.00  0.00           C  
ATOM   2816  O   THR A 365     -22.173  -3.837 -16.835  0.00  0.00           O  
ATOM   2817  CB  THR A 365     -24.111  -5.314 -19.122  0.00  0.00           C  
ATOM   2818  CG2 THR A 365     -25.395  -6.082 -19.085  0.00  0.00           C  
ATOM   2819  OG1 THR A 365     -24.421  -3.916 -19.070  0.00  0.00           O  
ATOM   2820  N   MET A 366     -21.134  -4.725 -18.636  0.00  0.00           N  
ATOM   2821  CA  MET A 366     -20.058  -3.737 -18.628  0.00  0.00           C  
ATOM   2822  C   MET A 366     -20.567  -2.348 -18.997  0.00  0.00           C  
ATOM   2823  O   MET A 366     -20.138  -1.348 -18.400  0.00  0.00           O  
ATOM   2824  CB  MET A 366     -18.954  -4.168 -19.585  0.00  0.00           C  
ATOM   2825  CG  MET A 366     -17.818  -3.190 -19.681  0.00  0.00           C  
ATOM   2826  SD  MET A 366     -16.624  -3.794 -20.879  0.00  0.00           S  
ATOM   2827  CE  MET A 366     -15.348  -2.540 -20.752  0.00  0.00           C  
ATOM   2828  N   ASP A 367     -21.459  -2.266 -19.997  0.00  0.00           N  
ATOM   2829  CA  ASP A 367     -22.093  -0.998 -20.340  0.00  0.00           C  
ATOM   2830  C   ASP A 367     -22.691  -0.331 -19.100  0.00  0.00           C  
ATOM   2831  O   ASP A 367     -22.371   0.818 -18.787  0.00  0.00           O  
ATOM   2832  CB  ASP A 367     -23.180  -1.207 -21.410  0.00  0.00           C  
ATOM   2833  CG  ASP A 367     -22.632  -1.228 -22.861  0.00  0.00           C  
ATOM   2834  OD1 ASP A 367     -21.445  -0.890 -23.113  0.00  0.00           O  
ATOM   2835  OD2 ASP A 367     -23.421  -1.593 -23.768  0.00  0.00           O  
ATOM   2836  N   ASP A 368     -23.556  -1.044 -18.369  0.00  0.00           N  
ATOM   2837  CA  ASP A 368     -24.184  -0.423 -17.203  0.00  0.00           C  
ATOM   2838  C   ASP A 368     -23.189  -0.183 -16.078  0.00  0.00           C  
ATOM   2839  O   ASP A 368     -23.385   0.726 -15.262  0.00  0.00           O  
ATOM   2840  CB  ASP A 368     -25.347  -1.266 -16.703  0.00  0.00           C  
ATOM   2841  CG  ASP A 368     -26.545  -1.154 -17.602  0.00  0.00           C  
ATOM   2842  OD1 ASP A 368     -26.354  -0.646 -18.726  0.00  0.00           O  
ATOM   2843  OD2 ASP A 368     -27.664  -1.550 -17.198  0.00  0.00           O  
ATOM   2844  N   PHE A 369     -22.130  -0.984 -16.006  0.00  0.00           N  
ATOM   2845  CA  PHE A 369     -21.066  -0.686 -15.062  0.00  0.00           C  
ATOM   2846  C   PHE A 369     -20.419   0.662 -15.387  0.00  0.00           C  
ATOM   2847  O   PHE A 369     -20.154   1.470 -14.485  0.00  0.00           O  
ATOM   2848  CB  PHE A 369     -20.055  -1.836 -15.080  0.00  0.00           C  
ATOM   2849  CG  PHE A 369     -18.755  -1.525 -14.416  0.00  0.00           C  
ATOM   2850  CD1 PHE A 369     -18.597  -1.705 -13.051  0.00  0.00           C  
ATOM   2851  CD2 PHE A 369     -17.671  -1.085 -15.163  0.00  0.00           C  
ATOM   2852  CE1 PHE A 369     -17.384  -1.432 -12.438  0.00  0.00           C  
ATOM   2853  CE2 PHE A 369     -16.446  -0.812 -14.557  0.00  0.00           C  
ATOM   2854  CZ  PHE A 369     -16.302  -0.989 -13.198  0.00  0.00           C  
ATOM   2855  N   LEU A 370     -20.187   0.943 -16.677  0.00  0.00           N  
ATOM   2856  CA  LEU A 370     -19.596   2.234 -17.034  0.00  0.00           C  
ATOM   2857  C   LEU A 370     -20.592   3.373 -16.843  0.00  0.00           C  
ATOM   2858  O   LEU A 370     -20.220   4.460 -16.383  0.00  0.00           O  
ATOM   2859  CB  LEU A 370     -19.080   2.205 -18.470  0.00  0.00           C  
ATOM   2860  CG  LEU A 370     -17.966   1.187 -18.748  0.00  0.00           C  
ATOM   2861  CD1 LEU A 370     -17.414   1.347 -20.160  0.00  0.00           C  
ATOM   2862  CD2 LEU A 370     -16.841   1.336 -17.745  0.00  0.00           C  
ATOM   2863  N   THR A 371     -21.862   3.142 -17.197  0.00  0.00           N  
ATOM   2864  CA  THR A 371     -22.877   4.173 -17.046  0.00  0.00           C  
ATOM   2865  C   THR A 371     -22.992   4.620 -15.590  0.00  0.00           C  
ATOM   2866  O   THR A 371     -23.180   5.811 -15.313  0.00  0.00           O  
ATOM   2867  CB  THR A 371     -24.216   3.655 -17.568  0.00  0.00           C  
ATOM   2868  CG2 THR A 371     -25.333   4.678 -17.327  0.00  0.00           C  
ATOM   2869  OG1 THR A 371     -24.108   3.405 -18.979  0.00  0.00           O  
ATOM   2870  N   ALA A 372     -22.847   3.676 -14.650  0.00  0.00           N  
ATOM   2871  CA  ALA A 372     -22.975   3.977 -13.227  0.00  0.00           C  
ATOM   2872  C   ALA A 372     -21.878   4.931 -12.761  0.00  0.00           C  
ATOM   2873  O   ALA A 372     -22.140   5.846 -11.968  0.00  0.00           O  
ATOM   2874  CB  ALA A 372     -22.956   2.680 -12.417  0.00  0.00           C  
ATOM   2875  N   HIS A 373     -20.654   4.756 -13.268  0.00  0.00           N  
ATOM   2876  CA  HIS A 373     -19.594   5.723 -12.997  0.00  0.00           C  
ATOM   2877  C   HIS A 373     -19.917   7.073 -13.611  0.00  0.00           C  
ATOM   2878  O   HIS A 373     -19.681   8.120 -12.995  0.00  0.00           O  
ATOM   2879  CB  HIS A 373     -18.257   5.209 -13.521  0.00  0.00           C  
ATOM   2880  CG  HIS A 373     -17.754   4.013 -12.779  0.00  0.00           C  
ATOM   2881  CD2 HIS A 373     -16.765   3.882 -11.865  0.00  0.00           C  
ATOM   2882  ND1 HIS A 373     -18.304   2.761 -12.933  0.00  0.00           N  
ATOM   2883  CE1 HIS A 373     -17.673   1.909 -12.146  0.00  0.00           C  
ATOM   2884  NE2 HIS A 373     -16.734   2.565 -11.487  0.00  0.00           N  
ATOM   2885  N   HIS A 374     -20.474   7.067 -14.813  0.00  0.00           N  
ATOM   2886  CA  HIS A 374     -20.880   8.310 -15.460  0.00  0.00           C  
ATOM   2887  C   HIS A 374     -21.928   9.048 -14.627  0.00  0.00           C  
ATOM   2888  O   HIS A 374     -21.778  10.239 -14.327  0.00  0.00           O  
ATOM   2889  CB  HIS A 374     -21.407   7.987 -16.863  0.00  0.00           C  
ATOM   2890  CG  HIS A 374     -21.792   9.186 -17.666  0.00  0.00           C  
ATOM   2891  CD2 HIS A 374     -22.788  10.089 -17.503  0.00  0.00           C  
ATOM   2892  ND1 HIS A 374     -21.126   9.550 -18.820  0.00  0.00           N  
ATOM   2893  CE1 HIS A 374     -21.695  10.628 -19.331  0.00  0.00           C  
ATOM   2894  NE2 HIS A 374     -22.701  10.980 -18.546  0.00  0.00           N  
ATOM   2895  N   GLU A 375     -22.999   8.352 -14.240  0.00  0.00           N  
ATOM   2896  CA  GLU A 375     -24.075   9.010 -13.504  0.00  0.00           C  
ATOM   2897  C   GLU A 375     -23.616   9.441 -12.113  0.00  0.00           C  
ATOM   2898  O   GLU A 375     -23.990  10.520 -11.645  0.00  0.00           O  
ATOM   2899  CB  GLU A 375     -25.286   8.082 -13.413  0.00  0.00           C  
ATOM   2900  CG  GLU A 375     -25.973   7.803 -14.750  0.00  0.00           C  
ATOM   2901  CD  GLU A 375     -26.306   9.075 -15.519  0.00  0.00           C  
ATOM   2902  OE1 GLU A 375     -26.756  10.055 -14.898  0.00  0.00           O  
ATOM   2903  OE2 GLU A 375     -26.098   9.105 -16.748  0.00  0.00           O  
ATOM   2904  N   MET A 376     -22.800   8.613 -11.438  0.00  0.00           N  
ATOM   2905  CA  MET A 376     -22.295   8.979 -10.124  0.00  0.00           C  
ATOM   2906  C   MET A 376     -21.337  10.167 -10.188  0.00  0.00           C  
ATOM   2907  O   MET A 376     -21.210  10.899  -9.195  0.00  0.00           O  
ATOM   2908  CB  MET A 376     -21.625   7.775  -9.440  0.00  0.00           C  
ATOM   2909  CG  MET A 376     -21.288   8.025  -7.963  0.00  0.00           C  
ATOM   2910  SD  MET A 376     -20.870   6.551  -7.002  0.00  0.00           S  
ATOM   2911  CE  MET A 376     -22.483   5.759  -6.926  0.00  0.00           C  
ATOM   2912  N   GLY A 377     -20.679  10.388 -11.331  0.00  0.00           N  
ATOM   2913  CA  GLY A 377     -19.933  11.623 -11.508  0.00  0.00           C  
ATOM   2914  C   GLY A 377     -20.832  12.843 -11.473  0.00  0.00           C  
ATOM   2915  O   GLY A 377     -20.496  13.859 -10.851  0.00  0.00           O  
ATOM   2916  N   HIS A 378     -21.994  12.762 -12.134  0.00  0.00           N  
ATOM   2917  CA  HIS A 378     -23.004  13.809 -11.987  0.00  0.00           C  
ATOM   2918  C   HIS A 378     -23.308  14.090 -10.515  0.00  0.00           C  
ATOM   2919  O   HIS A 378     -23.294  15.247 -10.074  0.00  0.00           O  
ATOM   2920  CB  HIS A 378     -24.290  13.408 -12.711  0.00  0.00           C  
ATOM   2921  CG  HIS A 378     -24.222  13.544 -14.191  0.00  0.00           C  
ATOM   2922  CD2 HIS A 378     -24.732  12.773 -15.179  0.00  0.00           C  
ATOM   2923  ND1 HIS A 378     -23.561  14.581 -14.812  0.00  0.00           N  
ATOM   2924  CE1 HIS A 378     -23.672  14.449 -16.120  0.00  0.00           C  
ATOM   2925  NE2 HIS A 378     -24.367  13.353 -16.367  0.00  0.00           N  
ATOM   2926  N   ILE A 379     -23.606  13.030  -9.748  0.00  0.00           N  
ATOM   2927  CA  ILE A 379     -23.908  13.171  -8.326  0.00  0.00           C  
ATOM   2928  C   ILE A 379     -22.746  13.822  -7.591  0.00  0.00           C  
ATOM   2929  O   ILE A 379     -22.930  14.678  -6.718  0.00  0.00           O  
ATOM   2930  CB  ILE A 379     -24.237  11.796  -7.721  0.00  0.00           C  
ATOM   2931  CG1 ILE A 379     -25.435  11.173  -8.427  0.00  0.00           C  
ATOM   2932  CG2 ILE A 379     -24.464  11.930  -6.212  0.00  0.00           C  
ATOM   2933  CD1 ILE A 379     -26.755  11.840  -8.066  0.00  0.00           C  
ATOM   2934  N   GLN A 380     -21.534  13.400  -7.912  0.00  0.00           N  
ATOM   2935  CA  GLN A 380     -20.354  13.974  -7.285  0.00  0.00           C  
ATOM   2936  C   GLN A 380     -20.234  15.466  -7.604  0.00  0.00           C  
ATOM   2937  O   GLN A 380     -19.917  16.271  -6.729  0.00  0.00           O  
ATOM   2938  CB  GLN A 380     -19.144  13.176  -7.757  0.00  0.00           C  
ATOM   2939  CG  GLN A 380     -18.035  13.060  -6.773  0.00  0.00           C  
ATOM   2940  CD  GLN A 380     -18.376  12.190  -5.607  0.00  0.00           C  
ATOM   2941  NE2 GLN A 380     -18.898  11.009  -5.867  0.00  0.00           N  
ATOM   2942  OE1 GLN A 380     -18.161  12.573  -4.485  0.00  0.00           O  
ATOM   2943  N   TYR A 381     -20.545  15.863  -8.842  0.00  0.00           N  
ATOM   2944  CA  TYR A 381     -20.609  17.286  -9.180  0.00  0.00           C  
ATOM   2945  C   TYR A 381     -21.704  17.983  -8.366  0.00  0.00           C  
ATOM   2946  O   TYR A 381     -21.483  19.064  -7.800  0.00  0.00           O  
ATOM   2947  CB  TYR A 381     -20.844  17.446 -10.695  0.00  0.00           C  
ATOM   2948  CG  TYR A 381     -20.425  18.771 -11.354  0.00  0.00           C  
ATOM   2949  CD1 TYR A 381     -20.066  19.884 -10.606  0.00  0.00           C  
ATOM   2950  CD2 TYR A 381     -20.397  18.892 -12.747  0.00  0.00           C  
ATOM   2951  CE1 TYR A 381     -19.693  21.083 -11.222  0.00  0.00           C  
ATOM   2952  CE2 TYR A 381     -20.017  20.080 -13.373  0.00  0.00           C  
ATOM   2953  CZ  TYR A 381     -19.678  21.176 -12.603  0.00  0.00           C  
ATOM   2954  OH  TYR A 381     -19.313  22.353 -13.228  0.00  0.00           O  
ATOM   2955  N   ASP A 382     -22.887  17.354  -8.273  0.00  0.00           N  
ATOM   2956  CA  ASP A 382     -24.009  17.944  -7.540  0.00  0.00           C  
ATOM   2957  C   ASP A 382     -23.674  18.135  -6.067  0.00  0.00           C  
ATOM   2958  O   ASP A 382     -23.992  19.176  -5.479  0.00  0.00           O  
ATOM   2959  CB  ASP A 382     -25.263  17.069  -7.663  0.00  0.00           C  
ATOM   2960  CG  ASP A 382     -25.784  16.932  -9.114  0.00  0.00           C  
ATOM   2961  OD1 ASP A 382     -25.499  17.791  -9.977  0.00  0.00           O  
ATOM   2962  OD2 ASP A 382     -26.493  15.932  -9.384  0.00  0.00           O  
ATOM   2963  N   MET A 383     -23.065  17.129  -5.437  0.00  0.00           N  
ATOM   2964  CA  MET A 383     -22.713  17.262  -4.023  0.00  0.00           C  
ATOM   2965  C   MET A 383     -21.706  18.383  -3.800  0.00  0.00           C  
ATOM   2966  O   MET A 383     -21.776  19.094  -2.793  0.00  0.00           O  
ATOM   2967  CB  MET A 383     -22.168  15.941  -3.490  0.00  0.00           C  
ATOM   2968  CG  MET A 383     -23.225  14.840  -3.499  0.00  0.00           C  
ATOM   2969  SD  MET A 383     -22.549  13.216  -3.145  0.00  0.00           S  
ATOM   2970  CE  MET A 383     -22.077  13.357  -1.429  0.00  0.00           C  
ATOM   2971  N   ALA A 384     -20.780  18.575  -4.743  0.00  0.00           N  
ATOM   2972  CA  ALA A 384     -19.698  19.524  -4.523  0.00  0.00           C  
ATOM   2973  C   ALA A 384     -20.172  20.972  -4.566  0.00  0.00           C  
ATOM   2974  O   ALA A 384     -19.559  21.831  -3.925  0.00  0.00           O  
ATOM   2975  CB  ALA A 384     -18.580  19.301  -5.547  0.00  0.00           C  
ATOM   2976  N   TYR A 385     -21.212  21.291  -5.336  0.00  0.00           N  
ATOM   2977  CA  TYR A 385     -21.683  22.669  -5.358  0.00  0.00           C  
ATOM   2978  C   TYR A 385     -22.981  22.851  -4.572  0.00  0.00           C  
ATOM   2979  O   TYR A 385     -23.642  23.889  -4.705  0.00  0.00           O  
ATOM   2980  CB  TYR A 385     -21.811  23.201  -6.798  0.00  0.00           C  
ATOM   2981  CG  TYR A 385     -22.715  22.466  -7.803  0.00  0.00           C  
ATOM   2982  CD1 TYR A 385     -24.055  22.186  -7.522  0.00  0.00           C  
ATOM   2983  CD2 TYR A 385     -22.232  22.129  -9.081  0.00  0.00           C  
ATOM   2984  CE1 TYR A 385     -24.883  21.544  -8.465  0.00  0.00           C  
ATOM   2985  CE2 TYR A 385     -23.039  21.496 -10.017  0.00  0.00           C  
ATOM   2986  CZ  TYR A 385     -24.369  21.200  -9.705  0.00  0.00           C  
ATOM   2987  OH  TYR A 385     -25.176  20.573 -10.643  0.00  0.00           O  
ATOM   2988  N   ALA A 386     -23.343  21.872  -3.730  0.00  0.00           N  
ATOM   2989  CA  ALA A 386     -24.578  21.980  -2.945  0.00  0.00           C  
ATOM   2990  C   ALA A 386     -24.540  23.153  -1.976  0.00  0.00           C  
ATOM   2991  O   ALA A 386     -25.588  23.714  -1.654  0.00  0.00           O  
ATOM   2992  CB  ALA A 386     -24.854  20.684  -2.184  0.00  0.00           C  
ATOM   2993  N   ALA A 387     -23.353  23.550  -1.513  0.00  0.00           N  
ATOM   2994  CA  ALA A 387     -23.255  24.698  -0.626  0.00  0.00           C  
ATOM   2995  C   ALA A 387     -23.366  26.031  -1.359  0.00  0.00           C  
ATOM   2996  O   ALA A 387     -23.465  27.073  -0.702  0.00  0.00           O  
ATOM   2997  CB  ALA A 387     -21.942  24.639   0.170  0.00  0.00           C  
ATOM   2998  N   GLN A 388     -23.346  26.045  -2.688  0.00  0.00           N  
ATOM   2999  CA  GLN A 388     -23.594  27.291  -3.406  0.00  0.00           C  
ATOM   3000  C   GLN A 388     -25.047  27.721  -3.211  0.00  0.00           C  
ATOM   3001  O   GLN A 388     -25.925  26.886  -2.950  0.00  0.00           O  
ATOM   3002  CB  GLN A 388     -23.298  27.132  -4.900  0.00  0.00           C  
ATOM   3003  CG  GLN A 388     -21.836  26.882  -5.237  0.00  0.00           C  
ATOM   3004  CD  GLN A 388     -20.939  28.085  -4.950  0.00  0.00           C  
ATOM   3005  NE2 GLN A 388     -19.634  27.838  -4.836  0.00  0.00           N  
ATOM   3006  OE1 GLN A 388     -21.411  29.218  -4.846  0.00  0.00           O  
ATOM   3007  N   PRO A 389     -25.333  29.022  -3.329  0.00  0.00           N  
ATOM   3008  CA  PRO A 389     -26.737  29.455  -3.325  0.00  0.00           C  
ATOM   3009  C   PRO A 389     -27.500  28.771  -4.446  0.00  0.00           C  
ATOM   3010  O   PRO A 389     -26.922  28.354  -5.458  0.00  0.00           O  
ATOM   3011  CB  PRO A 389     -26.651  30.967  -3.542  0.00  0.00           C  
ATOM   3012  CG  PRO A 389     -25.285  31.212  -4.037  0.00  0.00           C  
ATOM   3013  CD  PRO A 389     -24.409  30.156  -3.494  0.00  0.00           C  
ATOM   3014  N   PHE A 390     -28.821  28.667  -4.251  0.00  0.00           N  
ATOM   3015  CA  PHE A 390     -29.658  27.801  -5.087  0.00  0.00           C  
ATOM   3016  C   PHE A 390     -29.389  27.999  -6.581  0.00  0.00           C  
ATOM   3017  O   PHE A 390     -29.212  27.032  -7.329  0.00  0.00           O  
ATOM   3018  CB  PHE A 390     -31.134  28.059  -4.767  0.00  0.00           C  
ATOM   3019  CG  PHE A 390     -32.097  27.277  -5.622  0.00  0.00           C  
ATOM   3020  CD1 PHE A 390     -32.508  27.761  -6.861  0.00  0.00           C  
ATOM   3021  CD2 PHE A 390     -32.614  26.072  -5.176  0.00  0.00           C  
ATOM   3022  CE1 PHE A 390     -33.404  27.045  -7.647  0.00  0.00           C  
ATOM   3023  CE2 PHE A 390     -33.518  25.348  -5.964  0.00  0.00           C  
ATOM   3024  CZ  PHE A 390     -33.910  25.838  -7.198  0.00  0.00           C  
ATOM   3025  N   LEU A 391     -29.353  29.253  -7.028  0.00  0.00           N  
ATOM   3026  CA  LEU A 391     -29.281  29.547  -8.449  0.00  0.00           C  
ATOM   3027  C   LEU A 391     -27.909  29.259  -9.040  0.00  0.00           C  
ATOM   3028  O   LEU A 391     -27.779  29.183 -10.260  0.00  0.00           O  
ATOM   3029  CB  LEU A 391     -29.652  31.009  -8.690  0.00  0.00           C  
ATOM   3030  CG  LEU A 391     -31.080  31.429  -8.340  0.00  0.00           C  
ATOM   3031  CD1 LEU A 391     -31.184  32.952  -8.290  0.00  0.00           C  
ATOM   3032  CD2 LEU A 391     -32.012  30.865  -9.385  0.00  0.00           C  
ATOM   3033  N   LEU A 392     -26.878  29.108  -8.221  0.00  0.00           N  
ATOM   3034  CA  LEU A 392     -25.559  28.816  -8.752  0.00  0.00           C  
ATOM   3035  C   LEU A 392     -25.223  27.338  -8.654  0.00  0.00           C  
ATOM   3036  O   LEU A 392     -24.067  26.960  -8.880  0.00  0.00           O  
ATOM   3037  CB  LEU A 392     -24.504  29.662  -8.038  0.00  0.00           C  
ATOM   3038  CG  LEU A 392     -24.799  31.165  -8.089  0.00  0.00           C  
ATOM   3039  CD1 LEU A 392     -23.709  31.985  -7.396  0.00  0.00           C  
ATOM   3040  CD2 LEU A 392     -25.048  31.645  -9.518  0.00  0.00           C  
ATOM   3041  N   ARG A 393     -26.211  26.497  -8.322  0.00  0.00           N  
ATOM   3042  CA  ARG A 393     -26.021  25.052  -8.233  0.00  0.00           C  
ATOM   3043  C   ARG A 393     -26.175  24.419  -9.616  0.00  0.00           C  
ATOM   3044  O   ARG A 393     -27.199  23.818  -9.950  0.00  0.00           O  
ATOM   3045  CB  ARG A 393     -27.011  24.455  -7.250  0.00  0.00           C  
ATOM   3046  CG  ARG A 393     -26.779  24.862  -5.809  0.00  0.00           C  
ATOM   3047  CD  ARG A 393     -27.884  24.280  -4.974  0.00  0.00           C  
ATOM   3048  NE  ARG A 393     -27.846  24.700  -3.578  0.00  0.00           N  
ATOM   3049  CZ  ARG A 393     -28.883  24.567  -2.756  0.00  0.00           C  
ATOM   3050  NH1 ARG A 393     -30.016  24.035  -3.209  0.00  0.00           N  
ATOM   3051  NH2 ARG A 393     -28.794  24.972  -1.496  0.00  0.00           N  
ATOM   3052  N   ASN A 394     -25.126  24.534 -10.430  0.00  0.00           N  
ATOM   3053  CA  ASN A 394     -25.149  23.951 -11.764  0.00  0.00           C  
ATOM   3054  C   ASN A 394     -23.731  23.869 -12.306  0.00  0.00           C  
ATOM   3055  O   ASN A 394     -22.788  24.386 -11.705  0.00  0.00           O  
ATOM   3056  CB  ASN A 394     -26.038  24.754 -12.708  0.00  0.00           C  
ATOM   3057  CG  ASN A 394     -26.921  23.864 -13.521  0.00  0.00           C  
ATOM   3058  ND2 ASN A 394     -28.216  24.168 -13.528  0.00  0.00           N  
ATOM   3059  OD1 ASN A 394     -26.453  22.868 -14.109  0.00  0.00           O  
ATOM   3060  N   GLY A 395     -23.591  23.193 -13.450  0.00  0.00           N  
ATOM   3061  CA  GLY A 395     -22.305  23.135 -14.114  0.00  0.00           C  
ATOM   3062  C   GLY A 395     -21.869  24.507 -14.589  0.00  0.00           C  
ATOM   3063  O   GLY A 395     -22.679  25.413 -14.764  0.00  0.00           O  
ATOM   3064  N   ALA A 396     -20.559  24.685 -14.765  0.00  0.00           N  
ATOM   3065  CA  ALA A 396     -20.070  26.033 -15.037  0.00  0.00           C  
ATOM   3066  C   ALA A 396     -20.644  26.565 -16.346  0.00  0.00           C  
ATOM   3067  O   ALA A 396     -20.994  27.746 -16.438  0.00  0.00           O  
ATOM   3068  CB  ALA A 396     -18.542  26.068 -15.034  0.00  0.00           C  
ATOM   3069  N   ASN A 397     -20.787  25.708 -17.361  0.00  0.00           N  
ATOM   3070  CA  ASN A 397     -21.696  26.008 -18.467  0.00  0.00           C  
ATOM   3071  C   ASN A 397     -22.336  24.708 -18.937  0.00  0.00           C  
ATOM   3072  O   ASN A 397     -22.129  23.644 -18.342  0.00  0.00           O  
ATOM   3073  CB  ASN A 397     -21.007  26.783 -19.611  0.00  0.00           C  
ATOM   3074  CG  ASN A 397     -19.879  26.002 -20.305  0.00  0.00           C  
ATOM   3075  ND2 ASN A 397     -18.866  26.740 -20.737  0.00  0.00           N  
ATOM   3076  OD1 ASN A 397     -19.932  24.771 -20.489  0.00  0.00           O  
ATOM   3077  N   GLU A 398     -23.124  24.806 -20.015  0.00  0.00           N  
ATOM   3078  CA  GLU A 398     -23.918  23.670 -20.483  0.00  0.00           C  
ATOM   3079  C   GLU A 398     -23.060  22.442 -20.798  0.00  0.00           C  
ATOM   3080  O   GLU A 398     -23.550  21.312 -20.702  0.00  0.00           O  
ATOM   3081  CB  GLU A 398     -24.744  24.076 -21.709  0.00  0.00           C  
ATOM   3082  CG  GLU A 398     -23.933  24.451 -22.949  0.00  0.00           C  
ATOM   3083  CD  GLU A 398     -24.788  25.080 -24.051  0.00  0.00           C  
ATOM   3084  OE1 GLU A 398     -25.910  25.523 -23.760  0.00  0.00           O  
ATOM   3085  OE2 GLU A 398     -24.339  25.144 -25.214  0.00  0.00           O  
ATOM   3086  N   GLY A 399     -21.777  22.627 -21.123  0.00  0.00           N  
ATOM   3087  CA  GLY A 399     -20.918  21.485 -21.412  0.00  0.00           C  
ATOM   3088  C   GLY A 399     -20.238  20.800 -20.224  0.00  0.00           C  
ATOM   3089  O   GLY A 399     -19.631  19.742 -20.405  0.00  0.00           O  
ATOM   3090  N   PHE A 400     -20.317  21.351 -19.005  0.00  0.00           N  
ATOM   3091  CA  PHE A 400     -19.438  20.857 -17.945  0.00  0.00           C  
ATOM   3092  C   PHE A 400     -19.927  19.550 -17.334  0.00  0.00           C  
ATOM   3093  O   PHE A 400     -19.128  18.625 -17.120  0.00  0.00           O  
ATOM   3094  CB  PHE A 400     -19.280  21.908 -16.863  0.00  0.00           C  
ATOM   3095  CG  PHE A 400     -18.091  22.809 -17.056  0.00  0.00           C  
ATOM   3096  CD1 PHE A 400     -17.975  23.598 -18.196  0.00  0.00           C  
ATOM   3097  CD2 PHE A 400     -17.101  22.890 -16.079  0.00  0.00           C  
ATOM   3098  CE1 PHE A 400     -16.880  24.438 -18.364  0.00  0.00           C  
ATOM   3099  CE2 PHE A 400     -16.011  23.730 -16.237  0.00  0.00           C  
ATOM   3100  CZ  PHE A 400     -15.894  24.503 -17.384  0.00  0.00           C  
ATOM   3101  N   HIS A 401     -21.224  19.457 -17.037  0.00  0.00           N  
ATOM   3102  CA  HIS A 401     -21.738  18.285 -16.337  0.00  0.00           C  
ATOM   3103  C   HIS A 401     -21.442  17.016 -17.115  0.00  0.00           C  
ATOM   3104  O   HIS A 401     -20.953  16.027 -16.555  0.00  0.00           O  
ATOM   3105  CB  HIS A 401     -23.242  18.427 -16.106  0.00  0.00           C  
ATOM   3106  CG  HIS A 401     -23.627  18.401 -14.666  0.00  0.00           C  
ATOM   3107  CD2 HIS A 401     -24.102  19.374 -13.847  0.00  0.00           C  
ATOM   3108  ND1 HIS A 401     -23.528  17.261 -13.894  0.00  0.00           N  
ATOM   3109  CE1 HIS A 401     -23.931  17.528 -12.663  0.00  0.00           C  
ATOM   3110  NE2 HIS A 401     -24.285  18.803 -12.607  0.00  0.00           N  
ATOM   3111  N   GLU A 402     -21.735  17.032 -18.421  0.00  0.00           N  
ATOM   3112  CA  GLU A 402     -21.515  15.858 -19.253  0.00  0.00           C  
ATOM   3113  C   GLU A 402     -20.027  15.573 -19.439  0.00  0.00           C  
ATOM   3114  O   GLU A 402     -19.616  14.409 -19.462  0.00  0.00           O  
ATOM   3115  CB  GLU A 402     -22.204  16.052 -20.596  0.00  0.00           C  
ATOM   3116  CG  GLU A 402     -23.673  15.741 -20.607  0.00  0.00           C  
ATOM   3117  CD  GLU A 402     -23.952  14.312 -20.202  0.00  0.00           C  
ATOM   3118  OE1 GLU A 402     -24.642  14.119 -19.178  0.00  0.00           O  
ATOM   3119  OE2 GLU A 402     -23.473  13.385 -20.903  0.00  0.00           O  
ATOM   3120  N   ALA A 403     -19.203  16.615 -19.574  0.00  0.00           N  
ATOM   3121  CA  ALA A 403     -17.758  16.389 -19.625  0.00  0.00           C  
ATOM   3122  C   ALA A 403     -17.288  15.653 -18.381  0.00  0.00           C  
ATOM   3123  O   ALA A 403     -16.490  14.706 -18.465  0.00  0.00           O  
ATOM   3124  CB  ALA A 403     -17.010  17.715 -19.765  0.00  0.00           C  
ATOM   3125  N   VAL A 404     -17.809  16.059 -17.220  0.00  0.00           N  
ATOM   3126  CA  VAL A 404     -17.426  15.450 -15.958  0.00  0.00           C  
ATOM   3127  C   VAL A 404     -17.855  13.996 -15.923  0.00  0.00           C  
ATOM   3128  O   VAL A 404     -17.094  13.122 -15.486  0.00  0.00           O  
ATOM   3129  CB  VAL A 404     -18.027  16.255 -14.785  0.00  0.00           C  
ATOM   3130  CG1 VAL A 404     -18.000  15.450 -13.518  0.00  0.00           C  
ATOM   3131  CG2 VAL A 404     -17.281  17.562 -14.611  0.00  0.00           C  
ATOM   3132  N   GLY A 405     -19.073  13.708 -16.390  0.00  0.00           N  
ATOM   3133  CA  GLY A 405     -19.531  12.325 -16.424  0.00  0.00           C  
ATOM   3134  C   GLY A 405     -18.714  11.453 -17.367  0.00  0.00           C  
ATOM   3135  O   GLY A 405     -18.407  10.300 -17.053  0.00  0.00           O  
ATOM   3136  N   GLU A 406     -18.333  11.993 -18.525  0.00  0.00           N  
ATOM   3137  CA  GLU A 406     -17.658  11.163 -19.524  0.00  0.00           C  
ATOM   3138  C   GLU A 406     -16.287  10.694 -19.049  0.00  0.00           C  
ATOM   3139  O   GLU A 406     -15.924   9.532 -19.260  0.00  0.00           O  
ATOM   3140  CB  GLU A 406     -17.535  11.919 -20.833  0.00  0.00           C  
ATOM   3141  CG  GLU A 406     -18.873  12.127 -21.543  0.00  0.00           C  
ATOM   3142  CD  GLU A 406     -19.389  10.871 -22.211  0.00  0.00           C  
ATOM   3143  OE1 GLU A 406     -18.563  10.005 -22.585  0.00  0.00           O  
ATOM   3144  OE2 GLU A 406     -20.620  10.749 -22.353  0.00  0.00           O  
ATOM   3145  N   ILE A 407     -15.506  11.565 -18.408  0.00  0.00           N  
ATOM   3146  CA  ILE A 407     -14.147  11.157 -18.043  0.00  0.00           C  
ATOM   3147  C   ILE A 407     -14.151   9.988 -17.060  0.00  0.00           C  
ATOM   3148  O   ILE A 407     -13.210   9.186 -17.044  0.00  0.00           O  
ATOM   3149  CB  ILE A 407     -13.338  12.351 -17.504  0.00  0.00           C  
ATOM   3150  CG1 ILE A 407     -13.902  12.842 -16.162  0.00  0.00           C  
ATOM   3151  CG2 ILE A 407     -13.308  13.475 -18.540  0.00  0.00           C  
ATOM   3152  CD1 ILE A 407     -13.214  14.061 -15.613  0.00  0.00           C  
ATOM   3153  N   MET A 408     -15.208   9.840 -16.257  0.00  0.00           N  
ATOM   3154  CA  MET A 408     -15.261   8.725 -15.312  0.00  0.00           C  
ATOM   3155  C   MET A 408     -15.371   7.373 -16.020  0.00  0.00           C  
ATOM   3156  O   MET A 408     -14.824   6.369 -15.533  0.00  0.00           O  
ATOM   3157  CB  MET A 408     -16.433   8.904 -14.346  0.00  0.00           C  
ATOM   3158  CG  MET A 408     -16.505  10.282 -13.717  0.00  0.00           C  
ATOM   3159  SD  MET A 408     -14.946  10.813 -12.973  0.00  0.00           S  
ATOM   3160  CE  MET A 408     -15.302  12.557 -12.743  0.00  0.00           C  
ATOM   3161  N   SER A 409     -16.085   7.314 -17.152  0.00  0.00           N  
ATOM   3162  CA  SER A 409     -16.142   6.063 -17.898  0.00  0.00           C  
ATOM   3163  C   SER A 409     -14.834   5.794 -18.636  0.00  0.00           C  
ATOM   3164  O   SER A 409     -14.444   4.633 -18.776  0.00  0.00           O  
ATOM   3165  CB  SER A 409     -17.314   6.067 -18.882  0.00  0.00           C  
ATOM   3166  OG  SER A 409     -17.989   7.308 -18.867  0.00  0.00           O  
ATOM   3167  N   LEU A 410     -14.158   6.837 -19.125  0.00  0.00           N  
ATOM   3168  CA  LEU A 410     -12.809   6.667 -19.662  0.00  0.00           C  
ATOM   3169  C   LEU A 410     -11.934   5.881 -18.691  0.00  0.00           C  
ATOM   3170  O   LEU A 410     -11.415   4.811 -19.031  0.00  0.00           O  
ATOM   3171  CB  LEU A 410     -12.166   8.029 -19.971  0.00  0.00           C  
ATOM   3172  CG  LEU A 410     -12.709   8.841 -21.145  0.00  0.00           C  
ATOM   3173  CD1 LEU A 410     -11.788  10.031 -21.485  0.00  0.00           C  
ATOM   3174  CD2 LEU A 410     -12.867   7.960 -22.350  0.00  0.00           C  
ATOM   3175  N   SER A 411     -11.776   6.385 -17.459  0.00  0.00           N  
ATOM   3176  CA  SER A 411     -10.904   5.695 -16.505  0.00  0.00           C  
ATOM   3177  C   SER A 411     -11.419   4.301 -16.187  0.00  0.00           C  
ATOM   3178  O   SER A 411     -10.643   3.336 -16.163  0.00  0.00           O  
ATOM   3179  CB  SER A 411     -10.756   6.495 -15.214  0.00  0.00           C  
ATOM   3180  OG  SER A 411      -9.740   7.468 -15.351  0.00  0.00           O  
ATOM   3181  N   ALA A 412     -12.728   4.170 -15.956  0.00  0.00           N  
ATOM   3182  CA  ALA A 412     -13.256   2.905 -15.469  0.00  0.00           C  
ATOM   3183  C   ALA A 412     -13.157   1.789 -16.505  0.00  0.00           C  
ATOM   3184  O   ALA A 412     -13.122   0.618 -16.124  0.00  0.00           O  
ATOM   3185  CB  ALA A 412     -14.705   3.084 -15.021  0.00  0.00           C  
ATOM   3186  N   ALA A 413     -13.082   2.118 -17.795  0.00  0.00           N  
ATOM   3187  CA  ALA A 413     -13.093   1.099 -18.840  0.00  0.00           C  
ATOM   3188  C   ALA A 413     -11.705   0.615 -19.242  0.00  0.00           C  
ATOM   3189  O   ALA A 413     -11.607  -0.449 -19.855  0.00  0.00           O  
ATOM   3190  CB  ALA A 413     -13.815   1.611 -20.097  0.00  0.00           C  
ATOM   3191  N   THR A 414     -10.642   1.347 -18.909  0.00  0.00           N  
ATOM   3192  CA  THR A 414      -9.305   0.936 -19.325  0.00  0.00           C  
ATOM   3193  C   THR A 414      -8.969  -0.459 -18.804  0.00  0.00           C  
ATOM   3194  O   THR A 414      -9.468  -0.880 -17.753  0.00  0.00           O  
ATOM   3195  CB  THR A 414      -8.239   1.920 -18.848  0.00  0.00           C  
ATOM   3196  CG2 THR A 414      -8.550   3.324 -19.366  0.00  0.00           C  
ATOM   3197  OG1 THR A 414      -8.174   1.911 -17.409  0.00  0.00           O  
ATOM   3198  N   PRO A 415      -8.137  -1.205 -19.538  0.00  0.00           N  
ATOM   3199  CA  PRO A 415      -7.684  -2.511 -19.027  0.00  0.00           C  
ATOM   3200  C   PRO A 415      -7.017  -2.428 -17.658  0.00  0.00           C  
ATOM   3201  O   PRO A 415      -7.232  -3.317 -16.819  0.00  0.00           O  
ATOM   3202  CB  PRO A 415      -6.706  -2.982 -20.113  0.00  0.00           C  
ATOM   3203  CG  PRO A 415      -7.109  -2.246 -21.344  0.00  0.00           C  
ATOM   3204  CD  PRO A 415      -7.641  -0.930 -20.904  0.00  0.00           C  
ATOM   3205  N   LYS A 416      -6.207  -1.388 -17.414  0.00  0.00           N  
ATOM   3206  CA  LYS A 416      -5.600  -1.202 -16.098  0.00  0.00           C  
ATOM   3207  C   LYS A 416      -6.657  -1.270 -14.999  0.00  0.00           C  
ATOM   3208  O   LYS A 416      -6.523  -2.031 -14.031  0.00  0.00           O  
ATOM   3209  CB  LYS A 416      -4.853   0.141 -16.043  0.00  0.00           C  
ATOM   3210  CG  LYS A 416      -3.978   0.344 -14.786  0.00  0.00           C  
ATOM   3211  CD  LYS A 416      -3.777   1.834 -14.392  0.00  0.00           C  
ATOM   3212  CE  LYS A 416      -2.955   2.632 -15.424  0.00  0.00           C  
ATOM   3213  NZ  LYS A 416      -2.856   4.132 -15.128  0.00  0.00           N  
ATOM   3214  N   HIS A 417      -7.745  -0.510 -15.157  0.00  0.00           N  
ATOM   3215  CA  HIS A 417      -8.744  -0.435 -14.096  0.00  0.00           C  
ATOM   3216  C   HIS A 417      -9.518  -1.741 -13.962  0.00  0.00           C  
ATOM   3217  O   HIS A 417      -9.797  -2.193 -12.842  0.00  0.00           O  
ATOM   3218  CB  HIS A 417      -9.704   0.720 -14.354  0.00  0.00           C  
ATOM   3219  CG  HIS A 417     -10.604   0.999 -13.199  0.00  0.00           C  
ATOM   3220  CD2 HIS A 417     -11.834   0.521 -12.893  0.00  0.00           C  
ATOM   3221  ND1 HIS A 417     -10.239   1.826 -12.158  0.00  0.00           N  
ATOM   3222  CE1 HIS A 417     -11.216   1.862 -11.270  0.00  0.00           C  
ATOM   3223  NE2 HIS A 417     -12.191   1.075 -11.688  0.00  0.00           N  
ATOM   3224  N   LEU A 418      -9.879  -2.354 -15.093  0.00  0.00           N  
ATOM   3225  CA  LEU A 418     -10.630  -3.604 -15.056  0.00  0.00           C  
ATOM   3226  C   LEU A 418      -9.806  -4.734 -14.451  0.00  0.00           C  
ATOM   3227  O   LEU A 418     -10.359  -5.611 -13.769  0.00  0.00           O  
ATOM   3228  CB  LEU A 418     -11.097  -3.965 -16.465  0.00  0.00           C  
ATOM   3229  CG  LEU A 418     -12.031  -2.912 -17.068  0.00  0.00           C  
ATOM   3230  CD1 LEU A 418     -12.337  -3.186 -18.517  0.00  0.00           C  
ATOM   3231  CD2 LEU A 418     -13.313  -2.838 -16.239  0.00  0.00           C  
ATOM   3232  N   LYS A 419      -8.490  -4.736 -14.692  0.00  0.00           N  
ATOM   3233  CA  LYS A 419      -7.615  -5.669 -13.991  0.00  0.00           C  
ATOM   3234  C   LYS A 419      -7.577  -5.347 -12.504  0.00  0.00           C  
ATOM   3235  O   LYS A 419      -7.693  -6.244 -11.661  0.00  0.00           O  
ATOM   3236  CB  LYS A 419      -6.205  -5.633 -14.593  0.00  0.00           C  
ATOM   3237  CG  LYS A 419      -6.080  -6.266 -15.987  0.00  0.00           C  
ATOM   3238  CD  LYS A 419      -4.627  -6.264 -16.465  0.00  0.00           C  
ATOM   3239  CE  LYS A 419      -4.440  -7.050 -17.764  0.00  0.00           C  
ATOM   3240  NZ  LYS A 419      -2.996  -7.276 -18.081  0.00  0.00           N  
ATOM   3241  N   SER A 420      -7.476  -4.058 -12.174  0.00  0.00           N  
ATOM   3242  CA  SER A 420      -7.350  -3.637 -10.782  0.00  0.00           C  
ATOM   3243  C   SER A 420      -8.508  -4.137  -9.923  0.00  0.00           C  
ATOM   3244  O   SER A 420      -8.310  -4.505  -8.764  0.00  0.00           O  
ATOM   3245  CB  SER A 420      -7.258  -2.117 -10.722  0.00  0.00           C  
ATOM   3246  OG  SER A 420      -6.756  -1.720  -9.473  0.00  0.00           O  
ATOM   3247  N   ILE A 421      -9.723  -4.159 -10.468  0.00  0.00           N  
ATOM   3248  CA  ILE A 421     -10.897  -4.546  -9.695  0.00  0.00           C  
ATOM   3249  C   ILE A 421     -11.262  -6.015  -9.902  0.00  0.00           C  
ATOM   3250  O   ILE A 421     -12.327  -6.447  -9.451  0.00  0.00           O  
ATOM   3251  CB  ILE A 421     -12.100  -3.638 -10.014  0.00  0.00           C  
ATOM   3252  CG1 ILE A 421     -12.351  -3.619 -11.521  0.00  0.00           C  
ATOM   3253  CG2 ILE A 421     -11.866  -2.215  -9.530  0.00  0.00           C  
ATOM   3254  CD1 ILE A 421     -13.715  -3.110 -11.915  0.00  0.00           C  
ATOM   3255  N   GLY A 422     -10.414  -6.792 -10.587  0.00  0.00           N  
ATOM   3256  CA  GLY A 422     -10.660  -8.220 -10.733  0.00  0.00           C  
ATOM   3257  C   GLY A 422     -11.714  -8.638 -11.743  0.00  0.00           C  
ATOM   3258  O   GLY A 422     -12.262  -9.739 -11.624  0.00  0.00           O  
ATOM   3259  N   LEU A 423     -12.039  -7.796 -12.729  0.00  0.00           N  
ATOM   3260  CA  LEU A 423     -12.965  -8.198 -13.788  0.00  0.00           C  
ATOM   3261  C   LEU A 423     -12.254  -8.612 -15.064  0.00  0.00           C  
ATOM   3262  O   LEU A 423     -12.865  -9.259 -15.920  0.00  0.00           O  
ATOM   3263  CB  LEU A 423     -13.950  -7.066 -14.118  0.00  0.00           C  
ATOM   3264  CG  LEU A 423     -15.035  -6.850 -13.063  0.00  0.00           C  
ATOM   3265  CD1 LEU A 423     -15.859  -5.623 -13.375  0.00  0.00           C  
ATOM   3266  CD2 LEU A 423     -15.913  -8.096 -12.955  0.00  0.00           C  
ATOM   3267  N   LEU A 424     -10.992  -8.243 -15.212  0.00  0.00           N  
ATOM   3268  CA  LEU A 424     -10.200  -8.583 -16.377  0.00  0.00           C  
ATOM   3269  C   LEU A 424      -9.004  -9.379 -15.898  0.00  0.00           C  
ATOM   3270  O   LEU A 424      -8.319  -8.966 -14.952  0.00  0.00           O  
ATOM   3271  CB  LEU A 424      -9.747  -7.327 -17.118  0.00  0.00           C  
ATOM   3272  CG  LEU A 424      -9.205  -7.579 -18.511  0.00  0.00           C  
ATOM   3273  CD1 LEU A 424     -10.210  -8.406 -19.299  0.00  0.00           C  
ATOM   3274  CD2 LEU A 424      -8.878  -6.247 -19.197  0.00  0.00           C  
ATOM   3275  N   SER A 425      -8.771 -10.523 -16.527  0.00  0.00           N  
ATOM   3276  CA  SER A 425      -7.675 -11.372 -16.100  0.00  0.00           C  
ATOM   3277  C   SER A 425      -6.352 -10.629 -16.268  0.00  0.00           C  
ATOM   3278  O   SER A 425      -6.189  -9.867 -17.227  0.00  0.00           O  
ATOM   3279  CB  SER A 425      -7.659 -12.671 -16.901  0.00  0.00           C  
ATOM   3280  OG  SER A 425      -6.590 -13.489 -16.464  0.00  0.00           O  
ATOM   3281  N   PRO A 426      -5.404 -10.793 -15.343  0.00  0.00           N  
ATOM   3282  CA  PRO A 426      -4.071 -10.210 -15.571  0.00  0.00           C  
ATOM   3283  C   PRO A 426      -3.399 -10.762 -16.818  0.00  0.00           C  
ATOM   3284  O   PRO A 426      -2.591 -10.065 -17.448  0.00  0.00           O  
ATOM   3285  CB  PRO A 426      -3.303 -10.575 -14.292  0.00  0.00           C  
ATOM   3286  CG  PRO A 426      -4.385 -10.782 -13.248  0.00  0.00           C  
ATOM   3287  CD  PRO A 426      -5.536 -11.391 -14.003  0.00  0.00           C  
ATOM   3288  N   ASP A 427      -3.733 -11.997 -17.207  0.00  0.00           N  
ATOM   3289  CA  ASP A 427      -3.271 -12.606 -18.451  0.00  0.00           C  
ATOM   3290  C   ASP A 427      -3.946 -12.020 -19.664  0.00  0.00           C  
ATOM   3291  O   ASP A 427      -3.831 -12.638 -20.738  0.00  0.00           O  
ATOM   3292  CB  ASP A 427      -3.497 -14.124 -18.444  0.00  0.00           C  
ATOM   3293  CG  ASP A 427      -3.149 -14.774 -17.110  0.00  0.00           C  
ATOM   3294  OD1 ASP A 427      -2.295 -14.239 -16.361  0.00  0.00           O  
ATOM   3295  OD2 ASP A 427      -3.743 -15.833 -16.813  0.00  0.00           O  
ATOM   3296  N   PHE A 428      -4.664 -10.901 -19.581  0.00  0.00           N  
ATOM   3297  CA  PHE A 428      -5.162 -10.264 -20.791  0.00  0.00           C  
ATOM   3298  C   PHE A 428      -4.027  -9.505 -21.460  0.00  0.00           C  
ATOM   3299  O   PHE A 428      -3.255  -8.798 -20.803  0.00  0.00           O  
ATOM   3300  CB  PHE A 428      -6.328  -9.316 -20.500  0.00  0.00           C  
ATOM   3301  CG  PHE A 428      -6.993  -8.805 -21.746  0.00  0.00           C  
ATOM   3302  CD1 PHE A 428      -6.521  -7.658 -22.388  0.00  0.00           C  
ATOM   3303  CD2 PHE A 428      -8.061  -9.493 -22.305  0.00  0.00           C  
ATOM   3304  CE1 PHE A 428      -7.111  -7.194 -23.554  0.00  0.00           C  
ATOM   3305  CE2 PHE A 428      -8.668  -9.038 -23.476  0.00  0.00           C  
ATOM   3306  CZ  PHE A 428      -8.186  -7.888 -24.106  0.00  0.00           C  
ATOM   3307  N   GLN A 429      -3.927  -9.660 -22.773  0.00  0.00           N  
ATOM   3308  CA  GLN A 429      -2.822  -9.108 -23.547  0.00  0.00           C  
ATOM   3309  C   GLN A 429      -3.322  -7.907 -24.344  0.00  0.00           C  
ATOM   3310  O   GLN A 429      -3.994  -8.059 -25.368  0.00  0.00           O  
ATOM   3311  CB  GLN A 429      -2.207 -10.174 -24.456  0.00  0.00           C  
ATOM   3312  CG  GLN A 429      -1.018  -9.688 -25.316  0.00  0.00           C  
ATOM   3313  CD  GLN A 429       0.249  -9.345 -24.512  0.00  0.00           C  
ATOM   3314  NE2 GLN A 429       1.405  -9.465 -25.165  0.00  0.00           N  
ATOM   3315  OE1 GLN A 429       0.190  -8.977 -23.329  0.00  0.00           O  
ATOM   3316  N   GLU A 430      -2.990  -6.716 -23.866  0.00  0.00           N  
ATOM   3317  CA  GLU A 430      -3.129  -5.512 -24.670  0.00  0.00           C  
ATOM   3318  C   GLU A 430      -1.990  -5.466 -25.679  0.00  0.00           C  
ATOM   3319  O   GLU A 430      -0.862  -5.864 -25.369  0.00  0.00           O  
ATOM   3320  CB  GLU A 430      -3.099  -4.271 -23.772  0.00  0.00           C  
ATOM   3321  CG  GLU A 430      -3.914  -4.427 -22.481  0.00  0.00           C  
ATOM   3322  CD  GLU A 430      -3.362  -3.612 -21.323  0.00  0.00           C  
ATOM   3323  OE1 GLU A 430      -2.862  -2.491 -21.572  0.00  0.00           O  
ATOM   3324  OE2 GLU A 430      -3.417  -4.099 -20.165  0.00  0.00           O  
ATOM   3325  N   ASP A 431      -2.287  -4.993 -26.890  0.00  0.00           N  
ATOM   3326  CA  ASP A 431      -1.279  -4.856 -27.940  0.00  0.00           C  
ATOM   3327  C   ASP A 431      -1.682  -3.725 -28.880  0.00  0.00           C  
ATOM   3328  O   ASP A 431      -2.745  -3.120 -28.734  0.00  0.00           O  
ATOM   3329  CB  ASP A 431      -1.084  -6.171 -28.714  0.00  0.00           C  
ATOM   3330  CG  ASP A 431      -2.385  -6.712 -29.300  0.00  0.00           C  
ATOM   3331  OD1 ASP A 431      -3.007  -6.003 -30.116  0.00  0.00           O  
ATOM   3332  OD2 ASP A 431      -2.787  -7.845 -28.951  0.00  0.00           O  
ATOM   3333  N   ASN A 432      -0.802  -3.439 -29.843  0.00  0.00           N  
ATOM   3334  CA  ASN A 432      -1.076  -2.513 -30.939  0.00  0.00           C  
ATOM   3335  C   ASN A 432      -2.509  -2.622 -31.463  0.00  0.00           C  
ATOM   3336  O   ASN A 432      -3.258  -1.641 -31.501  0.00  0.00           O  
ATOM   3337  CB  ASN A 432      -0.088  -2.791 -32.082  0.00  0.00           C  
ATOM   3338  CG  ASN A 432       1.082  -1.828 -32.100  0.00  0.00           C  
ATOM   3339  ND2 ASN A 432       1.908  -1.911 -33.149  0.00  0.00           N  
ATOM   3340  OD1 ASN A 432       1.248  -1.020 -31.184  0.00  0.00           O  
ATOM   3341  N   GLU A 433      -2.907  -3.829 -31.855  0.00  0.00           N  
ATOM   3342  CA  GLU A 433      -4.117  -3.988 -32.646  0.00  0.00           C  
ATOM   3343  C   GLU A 433      -5.372  -3.746 -31.818  0.00  0.00           C  
ATOM   3344  O   GLU A 433      -6.291  -3.055 -32.276  0.00  0.00           O  
ATOM   3345  CB  GLU A 433      -4.129  -5.377 -33.285  0.00  0.00           C  
ATOM   3346  CG  GLU A 433      -2.866  -5.614 -34.095  0.00  0.00           C  
ATOM   3347  CD  GLU A 433      -2.921  -6.837 -34.985  0.00  0.00           C  
ATOM   3348  OE1 GLU A 433      -3.882  -7.634 -34.879  0.00  0.00           O  
ATOM   3349  OE2 GLU A 433      -1.990  -6.988 -35.806  0.00  0.00           O  
ATOM   3350  N   THR A 434      -5.433  -4.309 -30.606  0.00  0.00           N  
ATOM   3351  CA  THR A 434      -6.598  -4.112 -29.744  0.00  0.00           C  
ATOM   3352  C   THR A 434      -6.751  -2.656 -29.330  0.00  0.00           C  
ATOM   3353  O   THR A 434      -7.867  -2.206 -29.057  0.00  0.00           O  
ATOM   3354  CB  THR A 434      -6.502  -4.988 -28.495  0.00  0.00           C  
ATOM   3355  CG2 THR A 434      -6.737  -6.449 -28.837  0.00  0.00           C  
ATOM   3356  OG1 THR A 434      -5.201  -4.837 -27.916  0.00  0.00           O  
ATOM   3357  N   GLU A 435      -5.651  -1.907 -29.272  0.00  0.00           N  
ATOM   3358  CA  GLU A 435      -5.759  -0.486 -28.978  0.00  0.00           C  
ATOM   3359  C   GLU A 435      -6.230   0.299 -30.195  0.00  0.00           C  
ATOM   3360  O   GLU A 435      -7.047   1.217 -30.061  0.00  0.00           O  
ATOM   3361  CB  GLU A 435      -4.425   0.037 -28.450  0.00  0.00           C  
ATOM   3362  CG  GLU A 435      -4.122  -0.535 -27.055  0.00  0.00           C  
ATOM   3363  CD  GLU A 435      -2.800  -0.080 -26.482  0.00  0.00           C  
ATOM   3364  OE1 GLU A 435      -2.350   1.040 -26.827  0.00  0.00           O  
ATOM   3365  OE2 GLU A 435      -2.211  -0.852 -25.684  0.00  0.00           O  
ATOM   3366  N   ILE A 436      -5.758  -0.058 -31.393  0.00  0.00           N  
ATOM   3367  CA  ILE A 436      -6.285   0.597 -32.581  0.00  0.00           C  
ATOM   3368  C   ILE A 436      -7.771   0.288 -32.724  0.00  0.00           C  
ATOM   3369  O   ILE A 436      -8.571   1.166 -33.071  0.00  0.00           O  
ATOM   3370  CB  ILE A 436      -5.482   0.186 -33.830  0.00  0.00           C  
ATOM   3371  CG1 ILE A 436      -4.049   0.719 -33.753  0.00  0.00           C  
ATOM   3372  CG2 ILE A 436      -6.162   0.701 -35.106  0.00  0.00           C  
ATOM   3373  CD1 ILE A 436      -3.945   2.220 -33.917  0.00  0.00           C  
ATOM   3374  N   ASN A 437      -8.166  -0.957 -32.450  0.00  0.00           N  
ATOM   3375  CA  ASN A 437      -9.584  -1.303 -32.486  0.00  0.00           C  
ATOM   3376  C   ASN A 437     -10.379  -0.380 -31.571  0.00  0.00           C  
ATOM   3377  O   ASN A 437     -11.392   0.206 -31.976  0.00  0.00           O  
ATOM   3378  CB  ASN A 437      -9.790  -2.757 -32.063  0.00  0.00           C  
ATOM   3379  CG  ASN A 437      -9.543  -3.748 -33.180  0.00  0.00           C  
ATOM   3380  ND2 ASN A 437      -9.690  -5.025 -32.864  0.00  0.00           N  
ATOM   3381  OD1 ASN A 437      -9.226  -3.380 -34.310  0.00  0.00           O  
ATOM   3382  N   PHE A 438      -9.907  -0.226 -30.334  0.00  0.00           N  
ATOM   3383  CA  PHE A 438     -10.612   0.563 -29.339  0.00  0.00           C  
ATOM   3384  C   PHE A 438     -10.686   2.025 -29.760  0.00  0.00           C  
ATOM   3385  O   PHE A 438     -11.758   2.642 -29.715  0.00  0.00           O  
ATOM   3386  CB  PHE A 438      -9.916   0.407 -27.978  0.00  0.00           C  
ATOM   3387  CG  PHE A 438     -10.407   1.371 -26.931  0.00  0.00           C  
ATOM   3388  CD1 PHE A 438     -11.621   1.164 -26.292  0.00  0.00           C  
ATOM   3389  CD2 PHE A 438      -9.666   2.490 -26.599  0.00  0.00           C  
ATOM   3390  CE1 PHE A 438     -12.075   2.063 -25.356  0.00  0.00           C  
ATOM   3391  CE2 PHE A 438     -10.117   3.392 -25.656  0.00  0.00           C  
ATOM   3392  CZ  PHE A 438     -11.322   3.185 -25.040  0.00  0.00           C  
ATOM   3393  N   LEU A 439      -9.557   2.586 -30.197  0.00  0.00           N  
ATOM   3394  CA  LEU A 439      -9.526   3.994 -30.576  0.00  0.00           C  
ATOM   3395  C   LEU A 439     -10.441   4.268 -31.767  0.00  0.00           C  
ATOM   3396  O   LEU A 439     -11.075   5.329 -31.842  0.00  0.00           O  
ATOM   3397  CB  LEU A 439      -8.085   4.421 -30.870  0.00  0.00           C  
ATOM   3398  CG  LEU A 439      -7.278   4.718 -29.601  0.00  0.00           C  
ATOM   3399  CD1 LEU A 439      -5.872   5.201 -29.933  0.00  0.00           C  
ATOM   3400  CD2 LEU A 439      -8.017   5.770 -28.783  0.00  0.00           C  
ATOM   3401  N   LEU A 440     -10.537   3.319 -32.700  0.00  0.00           N  
ATOM   3402  CA  LEU A 440     -11.439   3.488 -33.836  0.00  0.00           C  
ATOM   3403  C   LEU A 440     -12.889   3.451 -33.383  0.00  0.00           C  
ATOM   3404  O   LEU A 440     -13.702   4.268 -33.825  0.00  0.00           O  
ATOM   3405  CB  LEU A 440     -11.164   2.405 -34.884  0.00  0.00           C  
ATOM   3406  CG  LEU A 440     -11.808   2.418 -36.274  0.00  0.00           C  
ATOM   3407  CD1 LEU A 440     -13.155   1.740 -36.267  0.00  0.00           C  
ATOM   3408  CD2 LEU A 440     -11.907   3.826 -36.835  0.00  0.00           C  
ATOM   3409  N   LYS A 441     -13.236   2.513 -32.498  0.00  0.00           N  
ATOM   3410  CA  LYS A 441     -14.587   2.508 -31.953  0.00  0.00           C  
ATOM   3411  C   LYS A 441     -14.884   3.829 -31.252  0.00  0.00           C  
ATOM   3412  O   LYS A 441     -15.946   4.428 -31.450  0.00  0.00           O  
ATOM   3413  CB  LYS A 441     -14.770   1.333 -30.998  0.00  0.00           C  
ATOM   3414  CG  LYS A 441     -16.224   1.177 -30.573  0.00  0.00           C  
ATOM   3415  CD  LYS A 441     -16.491  -0.136 -29.865  0.00  0.00           C  
ATOM   3416  CE  LYS A 441     -17.977  -0.477 -29.944  0.00  0.00           C  
ATOM   3417  NZ  LYS A 441     -18.216  -1.951 -29.848  0.00  0.00           N  
ATOM   3418  N   GLN A 442     -13.934   4.306 -30.444  0.00  0.00           N  
ATOM   3419  CA  GLN A 442     -14.049   5.616 -29.821  0.00  0.00           C  
ATOM   3420  C   GLN A 442     -14.227   6.717 -30.862  0.00  0.00           C  
ATOM   3421  O   GLN A 442     -15.061   7.619 -30.698  0.00  0.00           O  
ATOM   3422  CB  GLN A 442     -12.804   5.881 -28.972  0.00  0.00           C  
ATOM   3423  CG  GLN A 442     -12.735   5.060 -27.722  0.00  0.00           C  
ATOM   3424  CD  GLN A 442     -13.719   5.555 -26.654  0.00  0.00           C  
ATOM   3425  NE2 GLN A 442     -13.236   6.404 -25.747  0.00  0.00           N  
ATOM   3426  OE1 GLN A 442     -14.888   5.176 -26.649  0.00  0.00           O  
ATOM   3427  N   ALA A 443     -13.424   6.683 -31.929  0.00  0.00           N  
ATOM   3428  CA  ALA A 443     -13.462   7.780 -32.896  0.00  0.00           C  
ATOM   3429  C   ALA A 443     -14.771   7.794 -33.674  0.00  0.00           C  
ATOM   3430  O   ALA A 443     -15.287   8.868 -34.014  0.00  0.00           O  
ATOM   3431  CB  ALA A 443     -12.286   7.677 -33.858  0.00  0.00           C  
ATOM   3432  N   LEU A 444     -15.302   6.607 -33.993  0.00  0.00           N  
ATOM   3433  CA  LEU A 444     -16.570   6.516 -34.701  0.00  0.00           C  
ATOM   3434  C   LEU A 444     -17.651   7.305 -33.975  0.00  0.00           C  
ATOM   3435  O   LEU A 444     -18.443   8.027 -34.604  0.00  0.00           O  
ATOM   3436  CB  LEU A 444     -16.975   5.048 -34.843  0.00  0.00           C  
ATOM   3437  CG  LEU A 444     -16.184   4.243 -35.881  0.00  0.00           C  
ATOM   3438  CD1 LEU A 444     -16.708   2.817 -35.939  0.00  0.00           C  
ATOM   3439  CD2 LEU A 444     -16.205   4.930 -37.274  0.00  0.00           C  
ATOM   3440  N   THR A 445     -17.659   7.214 -32.637  0.00  0.00           N  
ATOM   3441  CA  THR A 445     -18.650   7.905 -31.819  0.00  0.00           C  
ATOM   3442  C   THR A 445     -18.247   9.354 -31.564  0.00  0.00           C  
ATOM   3443  O   THR A 445     -19.015  10.281 -31.850  0.00  0.00           O  
ATOM   3444  CB  THR A 445     -18.836   7.142 -30.493  0.00  0.00           C  
ATOM   3445  CG2 THR A 445     -19.762   7.895 -29.509  0.00  0.00           C  
ATOM   3446  OG1 THR A 445     -19.368   5.837 -30.770  0.00  0.00           O  
ATOM   3447  N   ILE A 446     -17.035   9.570 -31.050  0.00  0.00           N  
ATOM   3448  CA  ILE A 446     -16.654  10.888 -30.544  0.00  0.00           C  
ATOM   3449  C   ILE A 446     -16.297  11.834 -31.682  0.00  0.00           C  
ATOM   3450  O   ILE A 446     -16.859  12.926 -31.790  0.00  0.00           O  
ATOM   3451  CB  ILE A 446     -15.501  10.750 -29.536  0.00  0.00           C  
ATOM   3452  CG1 ILE A 446     -15.999  10.020 -28.297  0.00  0.00           C  
ATOM   3453  CG2 ILE A 446     -14.943  12.104 -29.180  0.00  0.00           C  
ATOM   3454  CD1 ILE A 446     -14.883   9.423 -27.491  0.00  0.00           C  
ATOM   3455  N   VAL A 447     -15.362  11.436 -32.546  0.00  0.00           N  
ATOM   3456  CA  VAL A 447     -14.957  12.288 -33.660  0.00  0.00           C  
ATOM   3457  C   VAL A 447     -16.057  12.363 -34.719  0.00  0.00           C  
ATOM   3458  O   VAL A 447     -16.310  13.429 -35.299  0.00  0.00           O  
ATOM   3459  CB  VAL A 447     -13.626  11.784 -34.257  0.00  0.00           C  
ATOM   3460  CG1 VAL A 447     -13.212  12.638 -35.435  0.00  0.00           C  
ATOM   3461  CG2 VAL A 447     -12.552  11.819 -33.213  0.00  0.00           C  
ATOM   3462  N   GLY A 448     -16.719  11.237 -35.006  0.00  0.00           N  
ATOM   3463  CA  GLY A 448     -17.776  11.258 -36.011  0.00  0.00           C  
ATOM   3464  C   GLY A 448     -18.876  12.270 -35.725  0.00  0.00           C  
ATOM   3465  O   GLY A 448     -19.460  12.828 -36.649  0.00  0.00           O  
ATOM   3466  N   THR A 449     -19.177  12.531 -34.449  0.00  0.00           N  
ATOM   3467  CA  THR A 449     -20.264  13.463 -34.182  0.00  0.00           C  
ATOM   3468  C   THR A 449     -19.831  14.926 -34.263  0.00  0.00           C  
ATOM   3469  O   THR A 449     -20.702  15.800 -34.340  0.00  0.00           O  
ATOM   3470  CB  THR A 449     -20.914  13.168 -32.816  0.00  0.00           C  
ATOM   3471  CG2 THR A 449     -20.172  13.818 -31.659  0.00  0.00           C  
ATOM   3472  OG1 THR A 449     -22.242  13.678 -32.820  0.00  0.00           O  
ATOM   3473  N   LEU A 450     -18.520  15.223 -34.289  0.00  0.00           N  
ATOM   3474  CA  LEU A 450     -18.097  16.624 -34.228  0.00  0.00           C  
ATOM   3475  C   LEU A 450     -18.456  17.414 -35.488  0.00  0.00           C  
ATOM   3476  O   LEU A 450     -19.033  18.504 -35.352  0.00  0.00           O  
ATOM   3477  CB  LEU A 450     -16.606  16.708 -33.893  0.00  0.00           C  
ATOM   3478  CG  LEU A 450     -16.268  16.313 -32.442  0.00  0.00           C  
ATOM   3479  CD1 LEU A 450     -14.807  16.529 -32.142  0.00  0.00           C  
ATOM   3480  CD2 LEU A 450     -17.110  17.114 -31.465  0.00  0.00           C  
ATOM   3481  N   PRO A 451     -18.184  16.936 -36.718  0.00  0.00           N  
ATOM   3482  CA  PRO A 451     -18.675  17.696 -37.886  0.00  0.00           C  
ATOM   3483  C   PRO A 451     -20.191  17.716 -37.975  0.00  0.00           C  
ATOM   3484  O   PRO A 451     -20.767  18.742 -38.362  0.00  0.00           O  
ATOM   3485  CB  PRO A 451     -18.048  16.966 -39.086  0.00  0.00           C  
ATOM   3486  CG  PRO A 451     -16.909  16.192 -38.518  0.00  0.00           C  
ATOM   3487  CD  PRO A 451     -17.396  15.766 -37.147  0.00  0.00           C  
ATOM   3488  N   PHE A 452     -20.853  16.611 -37.617  0.00  0.00           N  
ATOM   3489  CA  PHE A 452     -22.314  16.597 -37.567  0.00  0.00           C  
ATOM   3490  C   PHE A 452     -22.826  17.698 -36.655  0.00  0.00           C  
ATOM   3491  O   PHE A 452     -23.713  18.472 -37.029  0.00  0.00           O  
ATOM   3492  CB  PHE A 452     -22.810  15.232 -37.086  0.00  0.00           C  
ATOM   3493  CG  PHE A 452     -24.308  15.129 -36.956  0.00  0.00           C  
ATOM   3494  CD1 PHE A 452     -24.953  15.569 -35.803  0.00  0.00           C  
ATOM   3495  CD2 PHE A 452     -25.073  14.545 -37.969  0.00  0.00           C  
ATOM   3496  CE1 PHE A 452     -26.333  15.469 -35.665  0.00  0.00           C  
ATOM   3497  CE2 PHE A 452     -26.427  14.434 -37.835  0.00  0.00           C  
ATOM   3498  CZ  PHE A 452     -27.077  14.914 -36.666  0.00  0.00           C  
ATOM   3499  N   THR A 453     -22.249  17.799 -35.455  0.00  0.00           N  
ATOM   3500  CA  THR A 453     -22.765  18.728 -34.460  0.00  0.00           C  
ATOM   3501  C   THR A 453     -22.493  20.175 -34.862  0.00  0.00           C  
ATOM   3502  O   THR A 453     -23.393  21.024 -34.820  0.00  0.00           O  
ATOM   3503  CB  THR A 453     -22.151  18.412 -33.101  0.00  0.00           C  
ATOM   3504  CG2 THR A 453     -22.523  19.492 -32.097  0.00  0.00           C  
ATOM   3505  OG1 THR A 453     -22.637  17.134 -32.659  0.00  0.00           O  
ATOM   3506  N   TYR A 454     -21.259  20.469 -35.274  0.00  0.00           N  
ATOM   3507  CA  TYR A 454     -20.936  21.808 -35.735  0.00  0.00           C  
ATOM   3508  C   TYR A 454     -21.832  22.214 -36.908  0.00  0.00           C  
ATOM   3509  O   TYR A 454     -22.456  23.280 -36.881  0.00  0.00           O  
ATOM   3510  CB  TYR A 454     -19.447  21.867 -36.083  0.00  0.00           C  
ATOM   3511  CG  TYR A 454     -19.060  23.054 -36.905  0.00  0.00           C  
ATOM   3512  CD1 TYR A 454     -19.272  24.341 -36.433  0.00  0.00           C  
ATOM   3513  CD2 TYR A 454     -18.485  22.892 -38.159  0.00  0.00           C  
ATOM   3514  CE1 TYR A 454     -18.920  25.447 -37.185  0.00  0.00           C  
ATOM   3515  CE2 TYR A 454     -18.129  24.001 -38.937  0.00  0.00           C  
ATOM   3516  CZ  TYR A 454     -18.354  25.275 -38.440  0.00  0.00           C  
ATOM   3517  OH  TYR A 454     -18.008  26.380 -39.188  0.00  0.00           O  
ATOM   3518  N   MET A 455     -21.963  21.341 -37.914  0.00  0.00           N  
ATOM   3519  CA  MET A 455     -22.738  21.675 -39.112  0.00  0.00           C  
ATOM   3520  C   MET A 455     -24.204  21.950 -38.789  0.00  0.00           C  
ATOM   3521  O   MET A 455     -24.791  22.905 -39.313  0.00  0.00           O  
ATOM   3522  CB  MET A 455     -22.633  20.548 -40.139  0.00  0.00           C  
ATOM   3523  CG  MET A 455     -23.267  20.862 -41.509  0.00  0.00           C  
ATOM   3524  SD  MET A 455     -24.947  20.236 -41.742  0.00  0.00           S  
ATOM   3525  CE  MET A 455     -24.908  18.879 -40.551  0.00  0.00           C  
ATOM   3526  N   LEU A 456     -24.823  21.106 -37.959  0.00  0.00           N  
ATOM   3527  CA  LEU A 456     -26.220  21.328 -37.589  0.00  0.00           C  
ATOM   3528  C   LEU A 456     -26.395  22.666 -36.881  0.00  0.00           C  
ATOM   3529  O   LEU A 456     -27.341  23.407 -37.171  0.00  0.00           O  
ATOM   3530  CB  LEU A 456     -26.735  20.187 -36.702  0.00  0.00           C  
ATOM   3531  CG  LEU A 456     -28.218  20.222 -36.270  0.00  0.00           C  
ATOM   3532  CD1 LEU A 456     -28.713  18.822 -36.010  0.00  0.00           C  
ATOM   3533  CD2 LEU A 456     -28.477  21.084 -35.038  0.00  0.00           C  
ATOM   3534  N   GLU A 457     -25.502  22.997 -35.941  0.00  0.00           N  
ATOM   3535  CA  GLU A 457     -25.691  24.256 -35.227  0.00  0.00           C  
ATOM   3536  C   GLU A 457     -25.383  25.446 -36.130  0.00  0.00           C  
ATOM   3537  O   GLU A 457     -26.074  26.474 -36.068  0.00  0.00           O  
ATOM   3538  CB  GLU A 457     -24.848  24.287 -33.944  0.00  0.00           C  
ATOM   3539  CG  GLU A 457     -25.337  25.299 -32.920  0.00  0.00           C  
ATOM   3540  CD  GLU A 457     -26.576  24.826 -32.158  0.00  0.00           C  
ATOM   3541  OE1 GLU A 457     -26.547  24.800 -30.911  0.00  0.00           O  
ATOM   3542  OE2 GLU A 457     -27.575  24.463 -32.808  0.00  0.00           O  
ATOM   3543  N   LYS A 458     -24.375  25.316 -37.002  0.00  0.00           N  
ATOM   3544  CA  LYS A 458     -24.084  26.403 -37.925  0.00  0.00           C  
ATOM   3545  C   LYS A 458     -25.312  26.744 -38.763  0.00  0.00           C  
ATOM   3546  O   LYS A 458     -25.668  27.924 -38.903  0.00  0.00           O  
ATOM   3547  CB  LYS A 458     -22.907  26.046 -38.827  0.00  0.00           C  
ATOM   3548  CG  LYS A 458     -22.263  27.289 -39.404  0.00  0.00           C  
ATOM   3549  CD  LYS A 458     -21.303  26.988 -40.571  0.00  0.00           C  
ATOM   3550  CE  LYS A 458     -20.568  28.270 -41.032  0.00  0.00           C  
ATOM   3551  NZ  LYS A 458     -21.367  29.543 -40.788  0.00  0.00           N  
ATOM   3552  N   TRP A 459     -25.999  25.715 -39.279  0.00  0.00           N  
ATOM   3553  CA  TRP A 459     -27.201  25.936 -40.078  0.00  0.00           C  
ATOM   3554  C   TRP A 459     -28.295  26.651 -39.276  0.00  0.00           C  
ATOM   3555  O   TRP A 459     -28.928  27.591 -39.778  0.00  0.00           O  
ATOM   3556  CB  TRP A 459     -27.711  24.601 -40.630  0.00  0.00           C  
ATOM   3557  CG  TRP A 459     -28.964  24.719 -41.463  0.00  0.00           C  
ATOM   3558  CD1 TRP A 459     -29.050  24.900 -42.826  0.00  0.00           C  
ATOM   3559  CD2 TRP A 459     -30.315  24.666 -40.983  0.00  0.00           C  
ATOM   3560  CE2 TRP A 459     -31.168  24.801 -42.105  0.00  0.00           C  
ATOM   3561  CE3 TRP A 459     -30.884  24.487 -39.719  0.00  0.00           C  
ATOM   3562  NE1 TRP A 459     -30.377  24.949 -43.217  0.00  0.00           N  
ATOM   3563  CZ2 TRP A 459     -32.554  24.803 -41.986  0.00  0.00           C  
ATOM   3564  CZ3 TRP A 459     -32.256  24.478 -39.607  0.00  0.00           C  
ATOM   3565  CH2 TRP A 459     -33.077  24.630 -40.732  0.00  0.00           C  
ATOM   3566  N   ARG A 460     -28.534  26.223 -38.029  0.00  0.00           N  
ATOM   3567  CA  ARG A 460     -29.501  26.932 -37.192  0.00  0.00           C  
ATOM   3568  C   ARG A 460     -29.061  28.359 -36.915  0.00  0.00           C  
ATOM   3569  O   ARG A 460     -29.881  29.280 -36.962  0.00  0.00           O  
ATOM   3570  CB  ARG A 460     -29.701  26.235 -35.862  0.00  0.00           C  
ATOM   3571  CG  ARG A 460     -30.599  25.071 -35.824  0.00  0.00           C  
ATOM   3572  CD  ARG A 460     -30.158  24.320 -34.569  0.00  0.00           C  
ATOM   3573  NE  ARG A 460     -31.277  23.802 -33.843  0.00  0.00           N  
ATOM   3574  CZ  ARG A 460     -31.220  23.247 -32.645  0.00  0.00           C  
ATOM   3575  NH1 ARG A 460     -30.069  23.140 -31.981  0.00  0.00           N  
ATOM   3576  NH2 ARG A 460     -32.353  22.797 -32.113  0.00  0.00           N  
ATOM   3577  N   TRP A 461     -27.780  28.557 -36.575  0.00  0.00           N  
ATOM   3578  CA  TRP A 461     -27.299  29.911 -36.317  0.00  0.00           C  
ATOM   3579  C   TRP A 461     -27.528  30.811 -37.524  0.00  0.00           C  
ATOM   3580  O   TRP A 461     -27.869  31.987 -37.368  0.00  0.00           O  
ATOM   3581  CB  TRP A 461     -25.816  29.904 -35.941  0.00  0.00           C  
ATOM   3582  CG  TRP A 461     -25.530  29.439 -34.579  0.00  0.00           C  
ATOM   3583  CD1 TRP A 461     -26.420  29.313 -33.549  0.00  0.00           C  
ATOM   3584  CD2 TRP A 461     -24.264  29.010 -34.071  0.00  0.00           C  
ATOM   3585  CE2 TRP A 461     -24.459  28.652 -32.721  0.00  0.00           C  
ATOM   3586  CE3 TRP A 461     -22.985  28.899 -34.621  0.00  0.00           C  
ATOM   3587  NE1 TRP A 461     -25.784  28.850 -32.431  0.00  0.00           N  
ATOM   3588  CZ2 TRP A 461     -23.424  28.188 -31.916  0.00  0.00           C  
ATOM   3589  CZ3 TRP A 461     -21.954  28.437 -33.819  0.00  0.00           C  
ATOM   3590  CH2 TRP A 461     -22.178  28.091 -32.483  0.00  0.00           C  
ATOM   3591  N   MET A 462     -27.375  30.270 -38.736  0.00  0.00           N  
ATOM   3592  CA  MET A 462     -27.570  31.095 -39.929  0.00  0.00           C  
ATOM   3593  C   MET A 462     -29.046  31.307 -40.231  0.00  0.00           C  
ATOM   3594  O   MET A 462     -29.432  32.389 -40.692  0.00  0.00           O  
ATOM   3595  CB  MET A 462     -26.871  30.476 -41.135  0.00  0.00           C  
ATOM   3596  CG  MET A 462     -25.352  30.447 -41.030  0.00  0.00           C  
ATOM   3597  SD  MET A 462     -24.657  29.733 -42.525  0.00  0.00           S  
ATOM   3598  CE  MET A 462     -24.269  28.163 -41.920  0.00  0.00           C  
ATOM   3599  N   VAL A 463     -29.885  30.292 -39.988  0.00  0.00           N  
ATOM   3600  CA  VAL A 463     -31.327  30.484 -40.127  0.00  0.00           C  
ATOM   3601  C   VAL A 463     -31.806  31.569 -39.172  0.00  0.00           C  
ATOM   3602  O   VAL A 463     -32.488  32.516 -39.571  0.00  0.00           O  
ATOM   3603  CB  VAL A 463     -32.078  29.160 -39.903  0.00  0.00           C  
ATOM   3604  CG1 VAL A 463     -33.553  29.424 -39.695  0.00  0.00           C  
ATOM   3605  CG2 VAL A 463     -31.863  28.216 -41.080  0.00  0.00           C  
ATOM   3606  N   PHE A 464     -31.426  31.466 -37.900  0.00  0.00           N  
ATOM   3607  CA  PHE A 464     -31.843  32.473 -36.926  0.00  0.00           C  
ATOM   3608  C   PHE A 464     -31.292  33.848 -37.277  0.00  0.00           C  
ATOM   3609  O   PHE A 464     -31.962  34.865 -37.073  0.00  0.00           O  
ATOM   3610  CB  PHE A 464     -31.394  32.047 -35.532  0.00  0.00           C  
ATOM   3611  CG  PHE A 464     -32.083  30.810 -35.046  0.00  0.00           C  
ATOM   3612  CD1 PHE A 464     -33.433  30.620 -35.295  0.00  0.00           C  
ATOM   3613  CD2 PHE A 464     -31.393  29.837 -34.356  0.00  0.00           C  
ATOM   3614  CE1 PHE A 464     -34.084  29.480 -34.852  0.00  0.00           C  
ATOM   3615  CE2 PHE A 464     -32.040  28.688 -33.901  0.00  0.00           C  
ATOM   3616  CZ  PHE A 464     -33.384  28.509 -34.155  0.00  0.00           C  
ATOM   3617  N   LYS A 465     -30.073  33.897 -37.809  0.00  0.00           N  
ATOM   3618  CA  LYS A 465     -29.461  35.157 -38.198  0.00  0.00           C  
ATOM   3619  C   LYS A 465     -30.082  35.750 -39.455  0.00  0.00           C  
ATOM   3620  O   LYS A 465     -29.796  36.905 -39.775  0.00  0.00           O  
ATOM   3621  CB  LYS A 465     -27.959  34.951 -38.409  0.00  0.00           C  
ATOM   3622  CG  LYS A 465     -27.143  36.224 -38.374  0.00  0.00           C  
ATOM   3623  CD  LYS A 465     -25.671  35.937 -38.143  0.00  0.00           C  
ATOM   3624  CE  LYS A 465     -25.446  35.182 -36.825  0.00  0.00           C  
ATOM   3625  NZ  LYS A 465     -24.001  35.176 -36.409  0.00  0.00           N  
ATOM   3626  N   GLY A 466     -30.916  34.999 -40.173  0.00  0.00           N  
ATOM   3627  CA  GLY A 466     -31.437  35.466 -41.443  0.00  0.00           C  
ATOM   3628  C   GLY A 466     -30.536  35.252 -42.644  0.00  0.00           C  
ATOM   3629  O   GLY A 466     -30.861  35.739 -43.730  0.00  0.00           O  
ATOM   3630  N   GLU A 467     -29.427  34.523 -42.505  0.00  0.00           N  
ATOM   3631  CA  GLU A 467     -28.540  34.334 -43.647  0.00  0.00           C  
ATOM   3632  C   GLU A 467     -28.997  33.249 -44.614  0.00  0.00           C  
ATOM   3633  O   GLU A 467     -28.340  33.057 -45.642  0.00  0.00           O  
ATOM   3634  CB  GLU A 467     -27.125  34.018 -43.170  0.00  0.00           C  
ATOM   3635  CG  GLU A 467     -26.479  35.177 -42.450  0.00  0.00           C  
ATOM   3636  CD  GLU A 467     -25.181  34.809 -41.758  0.00  0.00           C  
ATOM   3637  OE1 GLU A 467     -24.588  35.698 -41.102  0.00  0.00           O  
ATOM   3638  OE2 GLU A 467     -24.750  33.641 -41.859  0.00  0.00           O  
ATOM   3639  N   ILE A 468     -30.072  32.521 -44.323  0.00  0.00           N  
ATOM   3640  CA  ILE A 468     -30.530  31.491 -45.249  0.00  0.00           C  
ATOM   3641  C   ILE A 468     -32.000  31.740 -45.532  0.00  0.00           C  
ATOM   3642  O   ILE A 468     -32.847  31.461 -44.673  0.00  0.00           O  
ATOM   3643  CB  ILE A 468     -30.322  30.066 -44.714  0.00  0.00           C  
ATOM   3644  CG1 ILE A 468     -28.860  29.823 -44.331  0.00  0.00           C  
ATOM   3645  CG2 ILE A 468     -30.784  29.048 -45.761  0.00  0.00           C  
ATOM   3646  CD1 ILE A 468     -28.612  28.425 -43.736  0.00  0.00           C  
ATOM   3647  N   PRO A 469     -32.342  32.245 -46.715  0.00  0.00           N  
ATOM   3648  CA  PRO A 469     -33.753  32.453 -47.049  0.00  0.00           C  
ATOM   3649  C   PRO A 469     -34.527  31.158 -46.876  0.00  0.00           C  
ATOM   3650  O   PRO A 469     -33.973  30.062 -47.004  0.00  0.00           O  
ATOM   3651  CB  PRO A 469     -33.716  32.889 -48.519  0.00  0.00           C  
ATOM   3652  CG  PRO A 469     -32.305  33.272 -48.793  0.00  0.00           C  
ATOM   3653  CD  PRO A 469     -31.441  32.518 -47.852  0.00  0.00           C  
ATOM   3654  N   LYS A 470     -35.824  31.297 -46.597  0.00  0.00           N  
ATOM   3655  CA  LYS A 470     -36.668  30.123 -46.419  0.00  0.00           C  
ATOM   3656  C   LYS A 470     -36.641  29.224 -47.641  0.00  0.00           C  
ATOM   3657  O   LYS A 470     -36.633  27.996 -47.511  0.00  0.00           O  
ATOM   3658  CB  LYS A 470     -38.101  30.541 -46.111  0.00  0.00           C  
ATOM   3659  CG  LYS A 470     -38.379  30.614 -44.636  0.00  0.00           C  
ATOM   3660  CD  LYS A 470     -39.631  31.400 -44.378  0.00  0.00           C  
ATOM   3661  CE  LYS A 470     -40.771  30.856 -45.179  0.00  0.00           C  
ATOM   3662  NZ  LYS A 470     -42.028  31.473 -44.717  0.00  0.00           N  
ATOM   3663  N   ASP A 471     -36.625  29.807 -48.836  0.00  0.00           N  
ATOM   3664  CA  ASP A 471     -36.745  28.989 -50.038  0.00  0.00           C  
ATOM   3665  C   ASP A 471     -35.453  28.268 -50.395  0.00  0.00           C  
ATOM   3666  O   ASP A 471     -35.421  27.577 -51.417  0.00  0.00           O  
ATOM   3667  CB  ASP A 471     -37.243  29.833 -51.229  0.00  0.00           C  
ATOM   3668  CG  ASP A 471     -36.212  30.851 -51.735  0.00  0.00           C  
ATOM   3669  OD1 ASP A 471     -35.127  31.008 -51.147  0.00  0.00           O  
ATOM   3670  OD2 ASP A 471     -36.499  31.512 -52.745  0.00  0.00           O  
ATOM   3671  N   GLN A 472     -34.404  28.407 -49.573  0.00  0.00           N  
ATOM   3672  CA  GLN A 472     -33.165  27.644 -49.704  0.00  0.00           C  
ATOM   3673  C   GLN A 472     -32.805  26.866 -48.435  0.00  0.00           C  
ATOM   3674  O   GLN A 472     -31.642  26.467 -48.274  0.00  0.00           O  
ATOM   3675  CB  GLN A 472     -32.001  28.566 -50.046  0.00  0.00           C  
ATOM   3676  CG  GLN A 472     -32.128  29.373 -51.290  0.00  0.00           C  
ATOM   3677  CD  GLN A 472     -30.794  30.006 -51.613  0.00  0.00           C  
ATOM   3678  NE2 GLN A 472     -30.457  31.094 -50.917  0.00  0.00           N  
ATOM   3679  OE1 GLN A 472     -30.046  29.489 -52.444  0.00  0.00           O  
ATOM   3680  N   TRP A 473     -33.752  26.681 -47.512  0.00  0.00           N  
ATOM   3681  CA  TRP A 473     -33.446  25.994 -46.257  0.00  0.00           C  
ATOM   3682  C   TRP A 473     -32.847  24.618 -46.506  0.00  0.00           C  
ATOM   3683  O   TRP A 473     -31.762  24.297 -46.008  0.00  0.00           O  
ATOM   3684  CB  TRP A 473     -34.700  25.856 -45.404  0.00  0.00           C  
ATOM   3685  CG  TRP A 473     -34.930  26.981 -44.467  0.00  0.00           C  
ATOM   3686  CD1 TRP A 473     -34.314  28.201 -44.465  0.00  0.00           C  
ATOM   3687  CD2 TRP A 473     -35.859  26.993 -43.378  0.00  0.00           C  
ATOM   3688  CE2 TRP A 473     -35.751  28.253 -42.754  0.00  0.00           C  
ATOM   3689  CE3 TRP A 473     -36.777  26.061 -42.874  0.00  0.00           C  
ATOM   3690  NE1 TRP A 473     -34.799  28.969 -43.435  0.00  0.00           N  
ATOM   3691  CZ2 TRP A 473     -36.530  28.605 -41.654  0.00  0.00           C  
ATOM   3692  CZ3 TRP A 473     -37.534  26.408 -41.775  0.00  0.00           C  
ATOM   3693  CH2 TRP A 473     -37.411  27.670 -41.180  0.00  0.00           C  
ATOM   3694  N   MET A 474     -33.555  23.774 -47.258  0.00  0.00           N  
ATOM   3695  CA  MET A 474     -33.047  22.427 -47.481  0.00  0.00           C  
ATOM   3696  C   MET A 474     -31.872  22.426 -48.456  0.00  0.00           C  
ATOM   3697  O   MET A 474     -30.912  21.670 -48.278  0.00  0.00           O  
ATOM   3698  CB  MET A 474     -34.175  21.513 -47.949  0.00  0.00           C  
ATOM   3699  CG  MET A 474     -35.261  21.305 -46.880  0.00  0.00           C  
ATOM   3700  SD  MET A 474     -34.617  20.926 -45.215  0.00  0.00           S  
ATOM   3701  CE  MET A 474     -33.561  19.557 -45.621  0.00  0.00           C  
ATOM   3702  N   LYS A 475     -31.904  23.291 -49.465  0.00  0.00           N  
ATOM   3703  CA  LYS A 475     -30.760  23.398 -50.362  0.00  0.00           C  
ATOM   3704  C   LYS A 475     -29.477  23.686 -49.588  0.00  0.00           C  
ATOM   3705  O   LYS A 475     -28.429  23.085 -49.857  0.00  0.00           O  
ATOM   3706  CB  LYS A 475     -31.020  24.490 -51.398  0.00  0.00           C  
ATOM   3707  CG  LYS A 475     -29.940  24.633 -52.453  0.00  0.00           C  
ATOM   3708  CD  LYS A 475     -30.199  25.893 -53.299  0.00  0.00           C  
ATOM   3709  CE  LYS A 475     -29.039  26.199 -54.236  0.00  0.00           C  
ATOM   3710  NZ  LYS A 475     -29.124  27.599 -54.742  0.00  0.00           N  
ATOM   3711  N   LYS A 476     -29.540  24.610 -48.629  0.00  0.00           N  
ATOM   3712  CA  LYS A 476     -28.353  24.952 -47.849  0.00  0.00           C  
ATOM   3713  C   LYS A 476     -27.992  23.843 -46.862  0.00  0.00           C  
ATOM   3714  O   LYS A 476     -26.805  23.585 -46.619  0.00  0.00           O  
ATOM   3715  CB  LYS A 476     -28.574  26.276 -47.122  0.00  0.00           C  
ATOM   3716  CG  LYS A 476     -27.815  27.415 -47.756  0.00  0.00           C  
ATOM   3717  CD  LYS A 476     -26.320  27.139 -47.714  0.00  0.00           C  
ATOM   3718  CE  LYS A 476     -25.550  28.330 -47.160  0.00  0.00           C  
ATOM   3719  NZ  LYS A 476     -24.127  28.001 -46.920  0.00  0.00           N  
ATOM   3720  N   TRP A 477     -29.001  23.183 -46.284  0.00  0.00           N  
ATOM   3721  CA  TRP A 477     -28.753  22.044 -45.411  0.00  0.00           C  
ATOM   3722  C   TRP A 477     -27.938  20.971 -46.131  0.00  0.00           C  
ATOM   3723  O   TRP A 477     -26.921  20.494 -45.610  0.00  0.00           O  
ATOM   3724  CB  TRP A 477     -30.085  21.484 -44.905  0.00  0.00           C  
ATOM   3725  CG  TRP A 477     -29.965  20.258 -44.029  0.00  0.00           C  
ATOM   3726  CD1 TRP A 477     -30.126  18.959 -44.417  0.00  0.00           C  
ATOM   3727  CD2 TRP A 477     -29.678  20.226 -42.621  0.00  0.00           C  
ATOM   3728  CE2 TRP A 477     -29.676  18.864 -42.225  0.00  0.00           C  
ATOM   3729  CE3 TRP A 477     -29.423  21.214 -41.658  0.00  0.00           C  
ATOM   3730  NE1 TRP A 477     -29.951  18.115 -43.339  0.00  0.00           N  
ATOM   3731  CZ2 TRP A 477     -29.432  18.459 -40.904  0.00  0.00           C  
ATOM   3732  CZ3 TRP A 477     -29.179  20.816 -40.339  0.00  0.00           C  
ATOM   3733  CH2 TRP A 477     -29.195  19.446 -39.975  0.00  0.00           C  
ATOM   3734  N   TRP A 478     -28.333  20.609 -47.353  0.00  0.00           N  
ATOM   3735  CA  TRP A 478     -27.602  19.531 -48.012  0.00  0.00           C  
ATOM   3736  C   TRP A 478     -26.273  19.988 -48.617  0.00  0.00           C  
ATOM   3737  O   TRP A 478     -25.342  19.175 -48.718  0.00  0.00           O  
ATOM   3738  CB  TRP A 478     -28.510  18.831 -49.026  0.00  0.00           C  
ATOM   3739  CG  TRP A 478     -29.411  17.947 -48.220  0.00  0.00           C  
ATOM   3740  CD1 TRP A 478     -30.737  18.110 -48.004  0.00  0.00           C  
ATOM   3741  CD2 TRP A 478     -29.003  16.832 -47.409  0.00  0.00           C  
ATOM   3742  CE2 TRP A 478     -30.153  16.345 -46.762  0.00  0.00           C  
ATOM   3743  CE3 TRP A 478     -27.778  16.191 -47.183  0.00  0.00           C  
ATOM   3744  NE1 TRP A 478     -31.202  17.135 -47.150  0.00  0.00           N  
ATOM   3745  CZ2 TRP A 478     -30.120  15.242 -45.897  0.00  0.00           C  
ATOM   3746  CZ3 TRP A 478     -27.741  15.094 -46.333  0.00  0.00           C  
ATOM   3747  CH2 TRP A 478     -28.910  14.628 -45.701  0.00  0.00           C  
ATOM   3748  N   GLU A 479     -26.130  21.274 -48.964  0.00  0.00           N  
ATOM   3749  CA  GLU A 479     -24.812  21.764 -49.361  0.00  0.00           C  
ATOM   3750  C   GLU A 479     -23.838  21.716 -48.188  0.00  0.00           C  
ATOM   3751  O   GLU A 479     -22.673  21.327 -48.351  0.00  0.00           O  
ATOM   3752  CB  GLU A 479     -24.924  23.175 -49.928  0.00  0.00           C  
ATOM   3753  CG  GLU A 479     -25.510  23.191 -51.341  0.00  0.00           C  
ATOM   3754  CD  GLU A 479     -25.654  24.583 -51.944  0.00  0.00           C  
ATOM   3755  OE1 GLU A 479     -25.439  25.586 -51.230  0.00  0.00           O  
ATOM   3756  OE2 GLU A 479     -25.989  24.658 -53.149  0.00  0.00           O  
ATOM   3757  N   MET A 480     -24.312  22.066 -46.988  0.00  0.00           N  
ATOM   3758  CA  MET A 480     -23.450  22.077 -45.813  0.00  0.00           C  
ATOM   3759  C   MET A 480     -23.138  20.665 -45.329  0.00  0.00           C  
ATOM   3760  O   MET A 480     -22.023  20.412 -44.864  0.00  0.00           O  
ATOM   3761  CB  MET A 480     -24.098  22.918 -44.709  0.00  0.00           C  
ATOM   3762  CG  MET A 480     -24.166  24.414 -45.032  0.00  0.00           C  
ATOM   3763  SD  MET A 480     -25.178  25.318 -43.838  0.00  0.00           S  
ATOM   3764  CE  MET A 480     -24.190  24.996 -42.358  0.00  0.00           C  
ATOM   3765  N   LYS A 481     -24.088  19.730 -45.459  0.00  0.00           N  
ATOM   3766  CA  LYS A 481     -23.792  18.316 -45.225  0.00  0.00           C  
ATOM   3767  C   LYS A 481     -22.679  17.812 -46.138  0.00  0.00           C  
ATOM   3768  O   LYS A 481     -21.730  17.161 -45.677  0.00  0.00           O  
ATOM   3769  CB  LYS A 481     -25.049  17.468 -45.434  0.00  0.00           C  
ATOM   3770  CG  LYS A 481     -26.050  17.494 -44.294  0.00  0.00           C  
ATOM   3771  CD  LYS A 481     -25.624  16.549 -43.153  0.00  0.00           C  
ATOM   3772  CE  LYS A 481     -26.756  16.319 -42.130  0.00  0.00           C  
ATOM   3773  NZ  LYS A 481     -26.294  15.367 -41.064  0.00  0.00           N  
ATOM   3774  N   ARG A 482     -22.796  18.065 -47.448  0.00  0.00           N  
ATOM   3775  CA  ARG A 482     -21.771  17.606 -48.380  0.00  0.00           C  
ATOM   3776  C   ARG A 482     -20.432  18.294 -48.113  0.00  0.00           C  
ATOM   3777  O   ARG A 482     -19.382  17.644 -48.060  0.00  0.00           O  
ATOM   3778  CB  ARG A 482     -22.229  17.852 -49.820  0.00  0.00           C  
ATOM   3779  CG  ARG A 482     -23.450  17.053 -50.276  0.00  0.00           C  
ATOM   3780  CD  ARG A 482     -24.016  17.667 -51.542  0.00  0.00           C  
ATOM   3781  NE  ARG A 482     -25.258  17.057 -52.033  0.00  0.00           N  
ATOM   3782  CZ  ARG A 482     -25.389  16.489 -53.237  0.00  0.00           C  
ATOM   3783  NH1 ARG A 482     -24.356  16.455 -54.080  0.00  0.00           N  
ATOM   3784  NH2 ARG A 482     -26.550  15.960 -53.612  0.00  0.00           N  
ATOM   3785  N   GLU A 483     -20.447  19.614 -47.938  0.00  0.00           N  
ATOM   3786  CA  GLU A 483     -19.192  20.347 -47.799  0.00  0.00           C  
ATOM   3787  C   GLU A 483     -18.494  20.054 -46.466  0.00  0.00           C  
ATOM   3788  O   GLU A 483     -17.321  19.666 -46.444  0.00  0.00           O  
ATOM   3789  CB  GLU A 483     -19.459  21.832 -47.945  0.00  0.00           C  
ATOM   3790  CG  GLU A 483     -18.227  22.679 -47.737  0.00  0.00           C  
ATOM   3791  CD  GLU A 483     -18.485  24.118 -48.099  0.00  0.00           C  
ATOM   3792  OE1 GLU A 483     -18.697  24.935 -47.182  0.00  0.00           O  
ATOM   3793  OE2 GLU A 483     -18.513  24.420 -49.312  0.00  0.00           O  
ATOM   3794  N   ILE A 484     -19.201  20.219 -45.346  0.00  0.00           N  
ATOM   3795  CA  ILE A 484     -18.591  20.170 -44.014  0.00  0.00           C  
ATOM   3796  C   ILE A 484     -18.485  18.741 -43.498  0.00  0.00           C  
ATOM   3797  O   ILE A 484     -17.465  18.353 -42.921  0.00  0.00           O  
ATOM   3798  CB  ILE A 484     -19.419  21.047 -43.049  0.00  0.00           C  
ATOM   3799  CG1 ILE A 484     -19.366  22.511 -43.465  0.00  0.00           C  
ATOM   3800  CG2 ILE A 484     -18.999  20.861 -41.584  0.00  0.00           C  
ATOM   3801  CD1 ILE A 484     -20.329  23.364 -42.691  0.00  0.00           C  
ATOM   3802  N   VAL A 485     -19.542  17.951 -43.677  0.00  0.00           N  
ATOM   3803  CA  VAL A 485     -19.645  16.631 -43.067  0.00  0.00           C  
ATOM   3804  C   VAL A 485     -19.238  15.498 -44.010  0.00  0.00           C  
ATOM   3805  O   VAL A 485     -18.965  14.384 -43.536  0.00  0.00           O  
ATOM   3806  CB  VAL A 485     -21.087  16.419 -42.557  0.00  0.00           C  
ATOM   3807  CG1 VAL A 485     -21.233  15.119 -41.780  0.00  0.00           C  
ATOM   3808  CG2 VAL A 485     -21.510  17.578 -41.723  0.00  0.00           C  
ATOM   3809  N   GLY A 486     -19.194  15.739 -45.318  0.00  0.00           N  
ATOM   3810  CA  GLY A 486     -18.878  14.670 -46.250  0.00  0.00           C  
ATOM   3811  C   GLY A 486     -19.977  13.632 -46.371  0.00  0.00           C  
ATOM   3812  O   GLY A 486     -19.693  12.457 -46.618  0.00  0.00           O  
ATOM   3813  N   VAL A 487     -21.226  14.041 -46.196  0.00  0.00           N  
ATOM   3814  CA  VAL A 487     -22.380  13.161 -46.240  0.00  0.00           C  
ATOM   3815  C   VAL A 487     -23.333  13.723 -47.286  0.00  0.00           C  
ATOM   3816  O   VAL A 487     -23.521  14.943 -47.366  0.00  0.00           O  
ATOM   3817  CB  VAL A 487     -23.039  13.061 -44.838  0.00  0.00           C  
ATOM   3818  CG1 VAL A 487     -24.410  12.438 -44.898  0.00  0.00           C  
ATOM   3819  CG2 VAL A 487     -22.135  12.294 -43.887  0.00  0.00           C  
ATOM   3820  N   VAL A 488     -23.910  12.847 -48.111  0.00  0.00           N  
ATOM   3821  CA  VAL A 488     -24.800  13.262 -49.191  0.00  0.00           C  
ATOM   3822  C   VAL A 488     -26.141  12.554 -49.038  0.00  0.00           C  
ATOM   3823  O   VAL A 488     -26.194  11.370 -48.679  0.00  0.00           O  
ATOM   3824  CB  VAL A 488     -24.187  12.995 -50.586  0.00  0.00           C  
ATOM   3825  CG1 VAL A 488     -23.825  11.528 -50.774  0.00  0.00           C  
ATOM   3826  CG2 VAL A 488     -25.115  13.480 -51.675  0.00  0.00           C  
ATOM   3827  N   GLU A 489     -27.224  13.304 -49.281  0.00  0.00           N  
ATOM   3828  CA  GLU A 489     -28.566  12.750 -49.206  0.00  0.00           C  
ATOM   3829  C   GLU A 489     -28.795  11.771 -50.363  0.00  0.00           C  
ATOM   3830  O   GLU A 489     -28.381  12.033 -51.488  0.00  0.00           O  
ATOM   3831  CB  GLU A 489     -29.600  13.878 -49.256  0.00  0.00           C  
ATOM   3832  CG  GLU A 489     -29.780  14.522 -50.666  0.00  0.00           C  
ATOM   3833  CD  GLU A 489     -28.670  15.525 -51.046  0.00  0.00           C  
ATOM   3834  OE1 GLU A 489     -28.927  16.394 -51.922  0.00  0.00           O  
ATOM   3835  OE2 GLU A 489     -27.550  15.457 -50.468  0.00  0.00           O  
ATOM   3836  N   PRO A 490     -29.433  10.625 -50.117  0.00  0.00           N  
ATOM   3837  CA  PRO A 490     -29.636   9.652 -51.206  0.00  0.00           C  
ATOM   3838  C   PRO A 490     -30.842   9.940 -52.109  0.00  0.00           C  
ATOM   3839  O   PRO A 490     -31.028   9.231 -53.108  0.00  0.00           O  
ATOM   3840  CB  PRO A 490     -29.813   8.334 -50.450  0.00  0.00           C  
ATOM   3841  CG  PRO A 490     -30.444   8.756 -49.125  0.00  0.00           C  
ATOM   3842  CD  PRO A 490     -29.891  10.123 -48.805  0.00  0.00           C  
ATOM   3843  N   VAL A 491     -31.637  10.962 -51.801  0.00  0.00           N  
ATOM   3844  CA  VAL A 491     -32.857  11.346 -52.507  0.00  0.00           C  
ATOM   3845  C   VAL A 491     -32.922  12.867 -52.468  0.00  0.00           C  
ATOM   3846  O   VAL A 491     -32.704  13.461 -51.399  0.00  0.00           O  
ATOM   3847  CB  VAL A 491     -34.110  10.734 -51.849  0.00  0.00           C  
ATOM   3848  CG1 VAL A 491     -35.382  11.274 -52.503  0.00  0.00           C  
ATOM   3849  CG2 VAL A 491     -34.080   9.216 -51.913  0.00  0.00           C  
ATOM   3850  N   PRO A 492     -33.209  13.544 -53.578  0.00  0.00           N  
ATOM   3851  CA  PRO A 492     -33.264  15.014 -53.543  0.00  0.00           C  
ATOM   3852  C   PRO A 492     -34.458  15.495 -52.728  0.00  0.00           C  
ATOM   3853  O   PRO A 492     -35.548  14.920 -52.785  0.00  0.00           O  
ATOM   3854  CB  PRO A 492     -33.389  15.413 -55.027  0.00  0.00           C  
ATOM   3855  CG  PRO A 492     -33.971  14.201 -55.691  0.00  0.00           C  
ATOM   3856  CD  PRO A 492     -33.429  13.005 -54.936  0.00  0.00           C  
ATOM   3857  N   HIS A 493     -34.240  16.552 -51.952  0.00  0.00           N  
ATOM   3858  CA  HIS A 493     -35.261  17.082 -51.056  0.00  0.00           C  
ATOM   3859  C   HIS A 493     -35.475  18.552 -51.384  0.00  0.00           C  
ATOM   3860  O   HIS A 493     -34.533  19.345 -51.319  0.00  0.00           O  
ATOM   3861  CB  HIS A 493     -34.855  16.897 -49.587  0.00  0.00           C  
ATOM   3862  CG  HIS A 493     -35.026  15.494 -49.086  0.00  0.00           C  
ATOM   3863  CD2 HIS A 493     -35.525  14.386 -49.687  0.00  0.00           C  
ATOM   3864  ND1 HIS A 493     -34.673  15.109 -47.810  0.00  0.00           N  
ATOM   3865  CE1 HIS A 493     -34.942  13.825 -47.648  0.00  0.00           C  
ATOM   3866  NE2 HIS A 493     -35.465  13.363 -48.771  0.00  0.00           N  
ATOM   3867  N   ASP A 494     -36.697  18.905 -51.766  0.00  0.00           N  
ATOM   3868  CA  ASP A 494     -37.051  20.298 -52.014  0.00  0.00           C  
ATOM   3869  C   ASP A 494     -37.379  20.959 -50.676  0.00  0.00           C  
ATOM   3870  O   ASP A 494     -37.145  20.395 -49.602  0.00  0.00           O  
ATOM   3871  CB  ASP A 494     -38.210  20.377 -53.007  0.00  0.00           C  
ATOM   3872  CG  ASP A 494     -39.410  19.578 -52.550  0.00  0.00           C  
ATOM   3873  OD1 ASP A 494     -39.361  19.054 -51.422  0.00  0.00           O  
ATOM   3874  OD2 ASP A 494     -40.405  19.465 -53.300  0.00  0.00           O  
ATOM   3875  N   GLU A 495     -37.969  22.149 -50.718  0.00  0.00           N  
ATOM   3876  CA  GLU A 495     -38.275  22.891 -49.504  0.00  0.00           C  
ATOM   3877  C   GLU A 495     -39.616  22.508 -48.878  0.00  0.00           C  
ATOM   3878  O   GLU A 495     -40.132  23.264 -48.046  0.00  0.00           O  
ATOM   3879  CB  GLU A 495     -38.227  24.390 -49.784  0.00  0.00           C  
ATOM   3880  CG  GLU A 495     -36.905  24.845 -50.390  0.00  0.00           C  
ATOM   3881  CD  GLU A 495     -35.720  24.638 -49.462  0.00  0.00           C  
ATOM   3882  OE1 GLU A 495     -35.903  24.617 -48.212  0.00  0.00           O  
ATOM   3883  OE2 GLU A 495     -34.596  24.500 -49.982  0.00  0.00           O  
ATOM   3884  N   THR A 496     -40.195  21.360 -49.244  0.00  0.00           N  
ATOM   3885  CA  THR A 496     -41.310  20.840 -48.458  0.00  0.00           C  
ATOM   3886  C   THR A 496     -40.816  19.996 -47.299  0.00  0.00           C  
ATOM   3887  O   THR A 496     -41.576  19.740 -46.360  0.00  0.00           O  
ATOM   3888  CB  THR A 496     -42.288  19.998 -49.306  0.00  0.00           C  
ATOM   3889  CG2 THR A 496     -42.886  20.801 -50.475  0.00  0.00           C  
ATOM   3890  OG1 THR A 496     -41.624  18.842 -49.825  0.00  0.00           O  
ATOM   3891  N   TYR A 497     -39.555  19.575 -47.345  0.00  0.00           N  
ATOM   3892  CA  TYR A 497     -38.931  18.835 -46.265  0.00  0.00           C  
ATOM   3893  C   TYR A 497     -38.416  19.780 -45.173  0.00  0.00           C  
ATOM   3894  O   TYR A 497     -38.178  20.971 -45.397  0.00  0.00           O  
ATOM   3895  CB  TYR A 497     -37.759  18.014 -46.796  0.00  0.00           C  
ATOM   3896  CG  TYR A 497     -38.099  16.863 -47.702  0.00  0.00           C  
ATOM   3897  CD1 TYR A 497     -38.414  17.073 -49.035  0.00  0.00           C  
ATOM   3898  CD2 TYR A 497     -38.061  15.553 -47.229  0.00  0.00           C  
ATOM   3899  CE1 TYR A 497     -38.696  16.016 -49.875  0.00  0.00           C  
ATOM   3900  CE2 TYR A 497     -38.349  14.486 -48.053  0.00  0.00           C  
ATOM   3901  CZ  TYR A 497     -38.665  14.725 -49.384  0.00  0.00           C  
ATOM   3902  OH  TYR A 497     -38.939  13.666 -50.215  0.00  0.00           O  
ATOM   3903  N   CYS A 498     -38.218  19.223 -43.974  0.00  0.00           N  
ATOM   3904  CA  CYS A 498     -37.533  19.936 -42.900  0.00  0.00           C  
ATOM   3905  C   CYS A 498     -36.627  18.950 -42.168  0.00  0.00           C  
ATOM   3906  O   CYS A 498     -36.862  18.625 -41.000  0.00  0.00           O  
ATOM   3907  CB  CYS A 498     -38.518  20.593 -41.939  0.00  0.00           C  
ATOM   3908  SG  CYS A 498     -37.729  21.804 -40.903  0.00  0.00           S  
ATOM   3909  N   ASP A 499     -35.590  18.475 -42.872  0.00  0.00           N  
ATOM   3910  CA  ASP A 499     -34.777  17.384 -42.338  0.00  0.00           C  
ATOM   3911  C   ASP A 499     -34.087  17.724 -41.020  0.00  0.00           C  
ATOM   3912  O   ASP A 499     -33.957  16.813 -40.178  0.00  0.00           O  
ATOM   3913  CB  ASP A 499     -33.757  16.932 -43.388  0.00  0.00           C  
ATOM   3914  CG  ASP A 499     -34.413  16.510 -44.673  0.00  0.00           C  
ATOM   3915  OD1 ASP A 499     -35.626  16.202 -44.630  0.00  0.00           O  
ATOM   3916  OD2 ASP A 499     -33.734  16.503 -45.725  0.00  0.00           O  
ATOM   3917  N   PRO A 500     -33.616  18.960 -40.776  0.00  0.00           N  
ATOM   3918  CA  PRO A 500     -33.128  19.291 -39.425  0.00  0.00           C  
ATOM   3919  C   PRO A 500     -34.089  18.863 -38.324  0.00  0.00           C  
ATOM   3920  O   PRO A 500     -33.665  18.274 -37.320  0.00  0.00           O  
ATOM   3921  CB  PRO A 500     -32.971  20.814 -39.477  0.00  0.00           C  
ATOM   3922  CG  PRO A 500     -32.722  21.137 -40.907  0.00  0.00           C  
ATOM   3923  CD  PRO A 500     -33.383  20.063 -41.735  0.00  0.00           C  
ATOM   3924  N   ALA A 501     -35.385  19.127 -38.510  0.00  0.00           N  
ATOM   3925  CA  ALA A 501     -36.385  18.919 -37.465  0.00  0.00           C  
ATOM   3926  C   ALA A 501     -36.687  17.449 -37.239  0.00  0.00           C  
ATOM   3927  O   ALA A 501     -37.301  17.108 -36.226  0.00  0.00           O  
ATOM   3928  CB  ALA A 501     -37.684  19.655 -37.816  0.00  0.00           C  
ATOM   3929  N   SER A 502     -36.270  16.575 -38.154  0.00  0.00           N  
ATOM   3930  CA  SER A 502     -36.435  15.146 -37.946  0.00  0.00           C  
ATOM   3931  C   SER A 502     -35.483  14.598 -36.895  0.00  0.00           C  
ATOM   3932  O   SER A 502     -35.535  13.393 -36.627  0.00  0.00           O  
ATOM   3933  CB  SER A 502     -36.239  14.388 -39.266  0.00  0.00           C  
ATOM   3934  OG  SER A 502     -34.857  14.180 -39.525  0.00  0.00           O  
ATOM   3935  N   LEU A 503     -34.614  15.434 -36.326  0.00  0.00           N  
ATOM   3936  CA  LEU A 503     -33.815  15.092 -35.157  0.00  0.00           C  
ATOM   3937  C   LEU A 503     -34.417  15.740 -33.908  0.00  0.00           C  
ATOM   3938  O   LEU A 503     -34.816  16.911 -33.933  0.00  0.00           O  
ATOM   3939  CB  LEU A 503     -32.366  15.542 -35.323  0.00  0.00           C  
ATOM   3940  CG  LEU A 503     -31.477  15.375 -34.081  0.00  0.00           C  
ATOM   3941  CD1 LEU A 503     -31.153  13.896 -33.803  0.00  0.00           C  
ATOM   3942  CD2 LEU A 503     -30.215  16.187 -34.211  0.00  0.00           C  
ATOM   3943  N   PHE A 504     -34.453  14.962 -32.818  0.00  0.00           N  
ATOM   3944  CA  PHE A 504     -35.119  15.356 -31.575  0.00  0.00           C  
ATOM   3945  C   PHE A 504     -34.774  16.782 -31.169  0.00  0.00           C  
ATOM   3946  O   PHE A 504     -35.667  17.601 -30.913  0.00  0.00           O  
ATOM   3947  CB  PHE A 504     -34.733  14.379 -30.455  0.00  0.00           C  
ATOM   3948  CG  PHE A 504     -35.128  14.835 -29.063  0.00  0.00           C  
ATOM   3949  CD1 PHE A 504     -36.425  14.612 -28.576  0.00  0.00           C  
ATOM   3950  CD2 PHE A 504     -34.196  15.466 -28.227  0.00  0.00           C  
ATOM   3951  CE1 PHE A 504     -36.794  15.018 -27.282  0.00  0.00           C  
ATOM   3952  CE2 PHE A 504     -34.549  15.870 -26.926  0.00  0.00           C  
ATOM   3953  CZ  PHE A 504     -35.856  15.638 -26.453  0.00  0.00           C  
ATOM   3954  N   HIS A 505     -33.477  17.091 -31.097  0.00  0.00           N  
ATOM   3955  CA  HIS A 505     -33.054  18.365 -30.522  0.00  0.00           C  
ATOM   3956  C   HIS A 505     -33.582  19.546 -31.313  0.00  0.00           C  
ATOM   3957  O   HIS A 505     -33.819  20.618 -30.746  0.00  0.00           O  
ATOM   3958  CB  HIS A 505     -31.531  18.424 -30.436  0.00  0.00           C  
ATOM   3959  CG  HIS A 505     -30.951  17.340 -29.591  0.00  0.00           C  
ATOM   3960  CD2 HIS A 505     -30.354  17.380 -28.376  0.00  0.00           C  
ATOM   3961  ND1 HIS A 505     -31.002  16.009 -29.956  0.00  0.00           N  
ATOM   3962  CE1 HIS A 505     -30.428  15.279 -29.017  0.00  0.00           C  
ATOM   3963  NE2 HIS A 505     -30.034  16.085 -28.043  0.00  0.00           N  
ATOM   3964  N   VAL A 506     -33.778  19.378 -32.614  0.00  0.00           N  
ATOM   3965  CA  VAL A 506     -34.243  20.507 -33.398  0.00  0.00           C  
ATOM   3966  C   VAL A 506     -35.736  20.710 -33.197  0.00  0.00           C  
ATOM   3967  O   VAL A 506     -36.189  21.818 -32.886  0.00  0.00           O  
ATOM   3968  CB  VAL A 506     -33.869  20.314 -34.879  0.00  0.00           C  
ATOM   3969  CG1 VAL A 506     -34.399  21.477 -35.726  0.00  0.00           C  
ATOM   3970  CG2 VAL A 506     -32.362  20.176 -35.006  0.00  0.00           C  
ATOM   3971  N   SER A 507     -36.524  19.643 -33.346  0.00  0.00           N  
ATOM   3972  CA  SER A 507     -37.967  19.782 -33.202  0.00  0.00           C  
ATOM   3973  C   SER A 507     -38.390  19.978 -31.752  0.00  0.00           C  
ATOM   3974  O   SER A 507     -39.488  20.489 -31.519  0.00  0.00           O  
ATOM   3975  CB  SER A 507     -38.693  18.581 -33.801  0.00  0.00           C  
ATOM   3976  OG  SER A 507     -38.126  17.366 -33.356  0.00  0.00           O  
ATOM   3977  N   ASN A 508     -37.544  19.631 -30.776  0.00  0.00           N  
ATOM   3978  CA  ASN A 508     -37.851  19.871 -29.372  0.00  0.00           C  
ATOM   3979  C   ASN A 508     -37.117  21.084 -28.794  0.00  0.00           C  
ATOM   3980  O   ASN A 508     -37.025  21.208 -27.576  0.00  0.00           O  
ATOM   3981  CB  ASN A 508     -37.547  18.627 -28.529  0.00  0.00           C  
ATOM   3982  CG  ASN A 508     -38.526  17.486 -28.789  0.00  0.00           C  
ATOM   3983  ND2 ASN A 508     -38.358  16.791 -29.909  0.00  0.00           N  
ATOM   3984  OD1 ASN A 508     -39.428  17.243 -27.995  0.00  0.00           O  
ATOM   3985  N   ASP A 509     -36.572  21.966 -29.636  0.00  0.00           N  
ATOM   3986  CA  ASP A 509     -36.077  23.275 -29.188  0.00  0.00           C  
ATOM   3987  C   ASP A 509     -34.955  23.165 -28.148  0.00  0.00           C  
ATOM   3988  O   ASP A 509     -35.018  23.781 -27.085  0.00  0.00           O  
ATOM   3989  CB  ASP A 509     -37.233  24.124 -28.641  0.00  0.00           C  
ATOM   3990  CG  ASP A 509     -36.824  25.551 -28.308  0.00  0.00           C  
ATOM   3991  OD1 ASP A 509     -36.036  26.174 -29.059  0.00  0.00           O  
ATOM   3992  OD2 ASP A 509     -37.312  26.072 -27.289  0.00  0.00           O  
ATOM   3993  N   TYR A 510     -33.904  22.400 -28.470  0.00  0.00           N  
ATOM   3994  CA  TYR A 510     -32.698  22.324 -27.641  0.00  0.00           C  
ATOM   3995  C   TYR A 510     -31.473  22.764 -28.430  0.00  0.00           C  
ATOM   3996  O   TYR A 510     -31.328  22.436 -29.617  0.00  0.00           O  
ATOM   3997  CB  TYR A 510     -32.438  20.915 -27.113  0.00  0.00           C  
ATOM   3998  CG  TYR A 510     -33.378  20.483 -26.012  0.00  0.00           C  
ATOM   3999  CD1 TYR A 510     -33.262  20.994 -24.727  0.00  0.00           C  
ATOM   4000  CD2 TYR A 510     -34.365  19.562 -26.259  0.00  0.00           C  
ATOM   4001  CE1 TYR A 510     -34.117  20.592 -23.728  0.00  0.00           C  
ATOM   4002  CE2 TYR A 510     -35.213  19.157 -25.283  0.00  0.00           C  
ATOM   4003  CZ  TYR A 510     -35.098  19.671 -24.021  0.00  0.00           C  
ATOM   4004  OH  TYR A 510     -35.973  19.237 -23.055  0.00  0.00           O  
ATOM   4005  N   SER A 511     -30.580  23.487 -27.761  0.00  0.00           N  
ATOM   4006  CA  SER A 511     -29.354  23.911 -28.412  0.00  0.00           C  
ATOM   4007  C   SER A 511     -28.410  22.719 -28.529  0.00  0.00           C  
ATOM   4008  O   SER A 511     -28.455  21.783 -27.730  0.00  0.00           O  
ATOM   4009  CB  SER A 511     -28.689  25.050 -27.643  0.00  0.00           C  
ATOM   4010  OG  SER A 511     -28.208  24.569 -26.392  0.00  0.00           O  
ATOM   4011  N   PHE A 512     -27.562  22.746 -29.554  0.00  0.00           N  
ATOM   4012  CA  PHE A 512     -26.808  21.560 -29.903  0.00  0.00           C  
ATOM   4013  C   PHE A 512     -25.307  21.703 -29.729  0.00  0.00           C  
ATOM   4014  O   PHE A 512     -24.636  20.684 -29.522  0.00  0.00           O  
ATOM   4015  CB  PHE A 512     -27.125  21.147 -31.351  0.00  0.00           C  
ATOM   4016  CG  PHE A 512     -27.016  19.669 -31.601  0.00  0.00           C  
ATOM   4017  CD1 PHE A 512     -27.861  18.778 -30.947  0.00  0.00           C  
ATOM   4018  CD2 PHE A 512     -26.084  19.167 -32.519  0.00  0.00           C  
ATOM   4019  CE1 PHE A 512     -27.785  17.403 -31.185  0.00  0.00           C  
ATOM   4020  CE2 PHE A 512     -25.994  17.788 -32.771  0.00  0.00           C  
ATOM   4021  CZ  PHE A 512     -26.844  16.904 -32.094  0.00  0.00           C  
ATOM   4022  N   ILE A 513     -24.763  22.924 -29.760  0.00  0.00           N  
ATOM   4023  CA  ILE A 513     -23.318  23.102 -29.663  0.00  0.00           C  
ATOM   4024  C   ILE A 513     -22.750  22.545 -28.348  0.00  0.00           C  
ATOM   4025  O   ILE A 513     -21.556  22.222 -28.273  0.00  0.00           O  
ATOM   4026  CB  ILE A 513     -22.976  24.600 -29.875  0.00  0.00           C  
ATOM   4027  CG1 ILE A 513     -21.586  24.759 -30.500  0.00  0.00           C  
ATOM   4028  CG2 ILE A 513     -23.074  25.398 -28.559  0.00  0.00           C  
ATOM   4029  CD1 ILE A 513     -21.427  24.109 -31.894  0.00  0.00           C  
ATOM   4030  N   ARG A 514     -23.586  22.375 -27.323  0.00  0.00           N  
ATOM   4031  CA  ARG A 514     -23.137  21.778 -26.066  0.00  0.00           C  
ATOM   4032  C   ARG A 514     -22.411  20.447 -26.248  0.00  0.00           C  
ATOM   4033  O   ARG A 514     -21.577  20.090 -25.409  0.00  0.00           O  
ATOM   4034  CB  ARG A 514     -24.324  21.555 -25.137  0.00  0.00           C  
ATOM   4035  CG  ARG A 514     -25.141  20.326 -25.490  0.00  0.00           C  
ATOM   4036  CD  ARG A 514     -26.600  20.622 -25.392  0.00  0.00           C  
ATOM   4037  NE  ARG A 514     -26.937  20.860 -24.011  0.00  0.00           N  
ATOM   4038  CZ  ARG A 514     -28.011  21.519 -23.605  0.00  0.00           C  
ATOM   4039  NH1 ARG A 514     -28.871  22.045 -24.483  0.00  0.00           N  
ATOM   4040  NH2 ARG A 514     -28.206  21.653 -22.311  0.00  0.00           N  
ATOM   4041  N   TYR A 515     -22.747  19.671 -27.291  0.00  0.00           N  
ATOM   4042  CA  TYR A 515     -22.093  18.374 -27.475  0.00  0.00           C  
ATOM   4043  C   TYR A 515     -20.703  18.527 -28.078  0.00  0.00           C  
ATOM   4044  O   TYR A 515     -19.835  17.678 -27.856  0.00  0.00           O  
ATOM   4045  CB  TYR A 515     -22.949  17.458 -28.357  0.00  0.00           C  
ATOM   4046  CG  TYR A 515     -24.297  17.233 -27.741  0.00  0.00           C  
ATOM   4047  CD1 TYR A 515     -24.436  16.456 -26.593  0.00  0.00           C  
ATOM   4048  CD2 TYR A 515     -25.431  17.832 -28.279  0.00  0.00           C  
ATOM   4049  CE1 TYR A 515     -25.661  16.277 -25.998  0.00  0.00           C  
ATOM   4050  CE2 TYR A 515     -26.659  17.665 -27.696  0.00  0.00           C  
ATOM   4051  CZ  TYR A 515     -26.774  16.883 -26.563  0.00  0.00           C  
ATOM   4052  OH  TYR A 515     -28.015  16.728 -26.009  0.00  0.00           O  
ATOM   4053  N   TYR A 516     -20.503  19.585 -28.858  0.00  0.00           N  
ATOM   4054  CA  TYR A 516     -19.185  19.944 -29.343  0.00  0.00           C  
ATOM   4055  C   TYR A 516     -18.295  20.420 -28.197  0.00  0.00           C  
ATOM   4056  O   TYR A 516     -17.230  19.844 -27.943  0.00  0.00           O  
ATOM   4057  CB  TYR A 516     -19.338  21.021 -30.410  0.00  0.00           C  
ATOM   4058  CG  TYR A 516     -18.073  21.349 -31.116  0.00  0.00           C  
ATOM   4059  CD1 TYR A 516     -17.179  22.263 -30.564  0.00  0.00           C  
ATOM   4060  CD2 TYR A 516     -17.761  20.754 -32.353  0.00  0.00           C  
ATOM   4061  CE1 TYR A 516     -16.001  22.581 -31.198  0.00  0.00           C  
ATOM   4062  CE2 TYR A 516     -16.573  21.068 -33.006  0.00  0.00           C  
ATOM   4063  CZ  TYR A 516     -15.699  21.990 -32.417  0.00  0.00           C  
ATOM   4064  OH  TYR A 516     -14.525  22.335 -33.021  0.00  0.00           O  
ATOM   4065  N   THR A 517     -18.723  21.476 -27.487  0.00  0.00           N  
ATOM   4066  CA  THR A 517     -17.911  22.018 -26.398  0.00  0.00           C  
ATOM   4067  C   THR A 517     -17.635  20.956 -25.342  0.00  0.00           C  
ATOM   4068  O   THR A 517     -16.497  20.832 -24.866  0.00  0.00           O  
ATOM   4069  CB  THR A 517     -18.593  23.236 -25.754  0.00  0.00           C  
ATOM   4070  CG2 THR A 517     -18.834  24.357 -26.777  0.00  0.00           C  
ATOM   4071  OG1 THR A 517     -19.843  22.845 -25.167  0.00  0.00           O  
ATOM   4072  N   ARG A 518     -18.656  20.160 -24.981  0.00  0.00           N  
ATOM   4073  CA  ARG A 518     -18.448  19.102 -23.993  0.00  0.00           C  
ATOM   4074  C   ARG A 518     -17.336  18.156 -24.426  0.00  0.00           C  
ATOM   4075  O   ARG A 518     -16.520  17.720 -23.603  0.00  0.00           O  
ATOM   4076  CB  ARG A 518     -19.727  18.288 -23.761  0.00  0.00           C  
ATOM   4077  CG  ARG A 518     -19.399  16.900 -23.171  0.00  0.00           C  
ATOM   4078  CD  ARG A 518     -20.465  15.836 -23.353  0.00  0.00           C  
ATOM   4079  NE  ARG A 518     -20.721  15.380 -24.718  0.00  0.00           N  
ATOM   4080  CZ  ARG A 518     -20.141  14.327 -25.274  0.00  0.00           C  
ATOM   4081  NH1 ARG A 518     -20.448  13.981 -26.511  0.00  0.00           N  
ATOM   4082  NH2 ARG A 518     -19.229  13.640 -24.608  0.00  0.00           N  
ATOM   4083  N   THR A 519     -17.307  17.803 -25.712  0.00  0.00           N  
ATOM   4084  CA  THR A 519     -16.338  16.819 -26.172  0.00  0.00           C  
ATOM   4085  C   THR A 519     -14.910  17.342 -26.013  0.00  0.00           C  
ATOM   4086  O   THR A 519     -14.037  16.631 -25.513  0.00  0.00           O  
ATOM   4087  CB  THR A 519     -16.653  16.419 -27.617  0.00  0.00           C  
ATOM   4088  CG2 THR A 519     -15.600  15.449 -28.147  0.00  0.00           C  
ATOM   4089  OG1 THR A 519     -17.947  15.792 -27.663  0.00  0.00           O  
ATOM   4090  N   LEU A 520     -14.664  18.600 -26.371  0.00  0.00           N  
ATOM   4091  CA  LEU A 520     -13.343  19.178 -26.132  0.00  0.00           C  
ATOM   4092  C   LEU A 520     -13.038  19.267 -24.635  0.00  0.00           C  
ATOM   4093  O   LEU A 520     -11.949  18.865 -24.192  0.00  0.00           O  
ATOM   4094  CB  LEU A 520     -13.235  20.550 -26.808  0.00  0.00           C  
ATOM   4095  CG  LEU A 520     -12.837  20.500 -28.294  0.00  0.00           C  
ATOM   4096  CD1 LEU A 520     -13.843  19.726 -29.129  0.00  0.00           C  
ATOM   4097  CD2 LEU A 520     -12.587  21.891 -28.906  0.00  0.00           C  
ATOM   4098  N   TYR A 521     -13.990  19.769 -23.827  0.00  0.00           N  
ATOM   4099  CA  TYR A 521     -13.735  19.876 -22.386  0.00  0.00           C  
ATOM   4100  C   TYR A 521     -13.292  18.547 -21.800  0.00  0.00           C  
ATOM   4101  O   TYR A 521     -12.371  18.502 -20.973  0.00  0.00           O  
ATOM   4102  CB  TYR A 521     -14.968  20.340 -21.602  0.00  0.00           C  
ATOM   4103  CG  TYR A 521     -15.506  21.697 -21.942  0.00  0.00           C  
ATOM   4104  CD1 TYR A 521     -14.697  22.687 -22.477  0.00  0.00           C  
ATOM   4105  CD2 TYR A 521     -16.848  21.976 -21.739  0.00  0.00           C  
ATOM   4106  CE1 TYR A 521     -15.219  23.932 -22.804  0.00  0.00           C  
ATOM   4107  CE2 TYR A 521     -17.378  23.206 -22.041  0.00  0.00           C  
ATOM   4108  CZ  TYR A 521     -16.563  24.184 -22.566  0.00  0.00           C  
ATOM   4109  OH  TYR A 521     -17.125  25.397 -22.851  0.00  0.00           O  
ATOM   4110  N   GLN A 522     -13.961  17.451 -22.176  0.00  0.00           N  
ATOM   4111  CA  GLN A 522     -13.702  16.202 -21.464  0.00  0.00           C  
ATOM   4112  C   GLN A 522     -12.262  15.751 -21.658  0.00  0.00           C  
ATOM   4113  O   GLN A 522     -11.648  15.218 -20.732  0.00  0.00           O  
ATOM   4114  CB  GLN A 522     -14.693  15.105 -21.883  0.00  0.00           C  
ATOM   4115  CG  GLN A 522     -14.489  14.448 -23.235  0.00  0.00           C  
ATOM   4116  CD  GLN A 522     -15.666  13.533 -23.579  0.00  0.00           C  
ATOM   4117  NE2 GLN A 522     -15.372  12.319 -24.003  0.00  0.00           N  
ATOM   4118  OE1 GLN A 522     -16.825  13.914 -23.422  0.00  0.00           O  
ATOM   4119  N   PHE A 523     -11.696  15.981 -22.842  0.00  0.00           N  
ATOM   4120  CA  PHE A 523     -10.321  15.562 -23.057  0.00  0.00           C  
ATOM   4121  C   PHE A 523      -9.343  16.537 -22.428  0.00  0.00           C  
ATOM   4122  O   PHE A 523      -8.270  16.119 -21.984  0.00  0.00           O  
ATOM   4123  CB  PHE A 523     -10.060  15.351 -24.557  0.00  0.00           C  
ATOM   4124  CG  PHE A 523     -10.842  14.216 -25.112  0.00  0.00           C  
ATOM   4125  CD1 PHE A 523     -10.519  12.915 -24.765  0.00  0.00           C  
ATOM   4126  CD2 PHE A 523     -11.958  14.440 -25.918  0.00  0.00           C  
ATOM   4127  CE1 PHE A 523     -11.277  11.828 -25.241  0.00  0.00           C  
ATOM   4128  CE2 PHE A 523     -12.711  13.376 -26.394  0.00  0.00           C  
ATOM   4129  CZ  PHE A 523     -12.373  12.062 -26.051  0.00  0.00           C  
ATOM   4130  N   GLN A 524      -9.704  17.820 -22.346  0.00  0.00           N  
ATOM   4131  CA  GLN A 524      -8.933  18.749 -21.524  0.00  0.00           C  
ATOM   4132  C   GLN A 524      -8.892  18.303 -20.065  0.00  0.00           C  
ATOM   4133  O   GLN A 524      -7.811  18.235 -19.464  0.00  0.00           O  
ATOM   4134  CB  GLN A 524      -9.513  20.150 -21.634  0.00  0.00           C  
ATOM   4135  CG  GLN A 524      -9.509  20.684 -23.042  0.00  0.00           C  
ATOM   4136  CD  GLN A 524      -9.936  22.121 -23.081  0.00  0.00           C  
ATOM   4137  NE2 GLN A 524      -9.080  23.000 -22.566  0.00  0.00           N  
ATOM   4138  OE1 GLN A 524     -11.023  22.449 -23.562  0.00  0.00           O  
ATOM   4139  N   PHE A 525     -10.062  18.005 -19.475  0.00  0.00           N  
ATOM   4140  CA  PHE A 525     -10.101  17.504 -18.100  0.00  0.00           C  
ATOM   4141  C   PHE A 525      -9.249  16.256 -17.961  0.00  0.00           C  
ATOM   4142  O   PHE A 525      -8.354  16.186 -17.111  0.00  0.00           O  
ATOM   4143  CB  PHE A 525     -11.531  17.174 -17.656  0.00  0.00           C  
ATOM   4144  CG  PHE A 525     -12.461  18.350 -17.604  0.00  0.00           C  
ATOM   4145  CD1 PHE A 525     -11.994  19.635 -17.711  0.00  0.00           C  
ATOM   4146  CD2 PHE A 525     -13.822  18.148 -17.431  0.00  0.00           C  
ATOM   4147  CE1 PHE A 525     -12.869  20.715 -17.656  0.00  0.00           C  
ATOM   4148  CE2 PHE A 525     -14.704  19.219 -17.371  0.00  0.00           C  
ATOM   4149  CZ  PHE A 525     -14.224  20.509 -17.489  0.00  0.00           C  
ATOM   4150  N   GLN A 526      -9.533  15.248 -18.784  0.00  0.00           N  
ATOM   4151  CA  GLN A 526      -8.832  13.975 -18.667  0.00  0.00           C  
ATOM   4152  C   GLN A 526      -7.333  14.161 -18.824  0.00  0.00           C  
ATOM   4153  O   GLN A 526      -6.548  13.520 -18.123  0.00  0.00           O  
ATOM   4154  CB  GLN A 526      -9.354  12.971 -19.704  0.00  0.00           C  
ATOM   4155  CG  GLN A 526      -8.792  11.552 -19.520  0.00  0.00           C  
ATOM   4156  CD  GLN A 526      -9.307  10.854 -18.245  0.00  0.00           C  
ATOM   4157  NE2 GLN A 526      -8.982   9.562 -18.084  0.00  0.00           N  
ATOM   4158  OE1 GLN A 526      -9.985  11.471 -17.421  0.00  0.00           O  
ATOM   4159  N   GLU A 527      -6.907  15.034 -19.735  0.00  0.00           N  
ATOM   4160  CA  GLU A 527      -5.475  15.238 -19.885  0.00  0.00           C  
ATOM   4161  C   GLU A 527      -4.886  15.828 -18.611  0.00  0.00           C  
ATOM   4162  O   GLU A 527      -3.909  15.297 -18.068  0.00  0.00           O  
ATOM   4163  CB  GLU A 527      -5.167  16.131 -21.083  0.00  0.00           C  
ATOM   4164  CG  GLU A 527      -3.677  16.224 -21.345  0.00  0.00           C  
ATOM   4165  CD  GLU A 527      -3.347  17.091 -22.533  0.00  0.00           C  
ATOM   4166  OE1 GLU A 527      -3.312  18.328 -22.370  0.00  0.00           O  
ATOM   4167  OE2 GLU A 527      -3.143  16.541 -23.638  0.00  0.00           O  
ATOM   4168  N   ALA A 528      -5.489  16.917 -18.110  0.00  0.00           N  
ATOM   4169  CA  ALA A 528      -5.046  17.522 -16.855  0.00  0.00           C  
ATOM   4170  C   ALA A 528      -5.070  16.516 -15.712  0.00  0.00           C  
ATOM   4171  O   ALA A 528      -4.083  16.366 -14.982  0.00  0.00           O  
ATOM   4172  CB  ALA A 528      -5.916  18.727 -16.513  0.00  0.00           C  
ATOM   4173  N   LEU A 529      -6.184  15.806 -15.538  0.00  0.00           N  
ATOM   4174  CA  LEU A 529      -6.261  14.897 -14.401  0.00  0.00           C  
ATOM   4175  C   LEU A 529      -5.266  13.758 -14.535  0.00  0.00           C  
ATOM   4176  O   LEU A 529      -4.735  13.280 -13.523  0.00  0.00           O  
ATOM   4177  CB  LEU A 529      -7.678  14.344 -14.230  0.00  0.00           C  
ATOM   4178  CG  LEU A 529      -8.847  15.325 -14.046  0.00  0.00           C  
ATOM   4179  CD1 LEU A 529     -10.096  14.573 -13.575  0.00  0.00           C  
ATOM   4180  CD2 LEU A 529      -8.504  16.491 -13.116  0.00  0.00           C  
ATOM   4181  N   CYS A 530      -4.987  13.314 -15.762  0.00  0.00           N  
ATOM   4182  CA  CYS A 530      -4.035  12.219 -15.905  0.00  0.00           C  
ATOM   4183  C   CYS A 530      -2.610  12.694 -15.675  0.00  0.00           C  
ATOM   4184  O   CYS A 530      -1.777  11.927 -15.177  0.00  0.00           O  
ATOM   4185  CB  CYS A 530      -4.185  11.560 -17.270  0.00  0.00           C  
ATOM   4186  SG  CYS A 530      -5.737  10.629 -17.329  0.00  0.00           S  
ATOM   4187  N   GLN A 531      -2.322  13.954 -16.009  0.00  0.00           N  
ATOM   4188  CA  GLN A 531      -1.049  14.554 -15.631  0.00  0.00           C  
ATOM   4189  C   GLN A 531      -0.905  14.620 -14.108  0.00  0.00           C  
ATOM   4190  O   GLN A 531       0.076  14.120 -13.543  0.00  0.00           O  
ATOM   4191  CB  GLN A 531      -0.939  15.936 -16.266  0.00  0.00           C  
ATOM   4192  CG  GLN A 531       0.358  16.682 -15.997  0.00  0.00           C  
ATOM   4193  CD  GLN A 531       0.493  17.900 -16.902  0.00  0.00           C  
ATOM   4194  NE2 GLN A 531       0.628  19.073 -16.295  0.00  0.00           N  
ATOM   4195  OE1 GLN A 531       0.447  17.787 -18.138  0.00  0.00           O  
ATOM   4196  N   ALA A 532      -1.893  15.202 -13.420  0.00  0.00           N  
ATOM   4197  CA  ALA A 532      -1.853  15.237 -11.959  0.00  0.00           C  
ATOM   4198  C   ALA A 532      -1.742  13.846 -11.357  0.00  0.00           C  
ATOM   4199  O   ALA A 532      -1.291  13.709 -10.215  0.00  0.00           O  
ATOM   4200  CB  ALA A 532      -3.097  15.931 -11.397  0.00  0.00           C  
ATOM   4201  N   ALA A 533      -2.161  12.817 -12.089  0.00  0.00           N  
ATOM   4202  CA  ALA A 533      -2.069  11.442 -11.627  0.00  0.00           C  
ATOM   4203  C   ALA A 533      -0.758  10.785 -12.026  0.00  0.00           C  
ATOM   4204  O   ALA A 533      -0.550   9.612 -11.695  0.00  0.00           O  
ATOM   4205  CB  ALA A 533      -3.249  10.612 -12.159  0.00  0.00           C  
ATOM   4206  N   LYS A 534       0.126  11.514 -12.719  0.00  0.00           N  
ATOM   4207  CA  LYS A 534       1.458  11.011 -13.083  0.00  0.00           C  
ATOM   4208  C   LYS A 534       1.359   9.806 -14.012  0.00  0.00           C  
ATOM   4209  O   LYS A 534       2.107   8.833 -13.882  0.00  0.00           O  
ATOM   4210  CB  LYS A 534       2.289  10.657 -11.838  0.00  0.00           C  
ATOM   4211  CG  LYS A 534       2.714  11.841 -10.973  0.00  0.00           C  
ATOM   4212  CD  LYS A 534       3.180  11.375  -9.585  0.00  0.00           C  
ATOM   4213  CE  LYS A 534       3.229  12.530  -8.577  0.00  0.00           C  
ATOM   4214  NZ  LYS A 534       3.915  13.742  -9.141  0.00  0.00           N  
ATOM   4215  N   HIS A 535       0.417   9.854 -14.948  0.00  0.00           N  
ATOM   4216  CA  HIS A 535       0.207   8.734 -15.853  0.00  0.00           C  
ATOM   4217  C   HIS A 535       1.275   8.717 -16.940  0.00  0.00           C  
ATOM   4218  O   HIS A 535       1.581   9.747 -17.543  0.00  0.00           O  
ATOM   4219  CB  HIS A 535      -1.177   8.804 -16.485  0.00  0.00           C  
ATOM   4220  CG  HIS A 535      -1.386   7.784 -17.556  0.00  0.00           C  
ATOM   4221  CD2 HIS A 535      -1.643   6.457 -17.481  0.00  0.00           C  
ATOM   4222  ND1 HIS A 535      -1.303   8.087 -18.901  0.00  0.00           N  
ATOM   4223  CE1 HIS A 535      -1.522   6.993 -19.610  0.00  0.00           C  
ATOM   4224  NE2 HIS A 535      -1.738   5.991 -18.773  0.00  0.00           N  
ATOM   4225  N   GLU A 536       1.849   7.549 -17.183  0.00  0.00           N  
ATOM   4226  CA  GLU A 536       2.856   7.373 -18.219  0.00  0.00           C  
ATOM   4227  C   GLU A 536       2.248   6.567 -19.356  0.00  0.00           C  
ATOM   4228  O   GLU A 536       1.632   5.519 -19.126  0.00  0.00           O  
ATOM   4229  CB  GLU A 536       4.107   6.658 -17.683  0.00  0.00           C  
ATOM   4230  CG  GLU A 536       4.592   7.091 -16.292  0.00  0.00           C  
ATOM   4231  CD  GLU A 536       5.142   8.519 -16.252  0.00  0.00           C  
ATOM   4232  OE1 GLU A 536       5.400   9.102 -17.333  0.00  0.00           O  
ATOM   4233  OE2 GLU A 536       5.316   9.059 -15.129  0.00  0.00           O  
ATOM   4234  N   GLY A 537       2.436   7.038 -20.575  0.00  0.00           N  
ATOM   4235  CA  GLY A 537       1.938   6.323 -21.717  0.00  0.00           C  
ATOM   4236  C   GLY A 537       0.878   7.124 -22.434  0.00  0.00           C  
ATOM   4237  O   GLY A 537       0.567   8.267 -22.065  0.00  0.00           O  
ATOM   4238  N   PRO A 538       0.312   6.534 -23.490  0.00  0.00           N  
ATOM   4239  CA  PRO A 538      -0.683   7.253 -24.295  0.00  0.00           C  
ATOM   4240  C   PRO A 538      -1.920   7.585 -23.460  0.00  0.00           C  
ATOM   4241  O   PRO A 538      -2.384   6.785 -22.639  0.00  0.00           O  
ATOM   4242  CB  PRO A 538      -1.000   6.272 -25.432  0.00  0.00           C  
ATOM   4243  CG  PRO A 538       0.067   5.205 -25.370  0.00  0.00           C  
ATOM   4244  CD  PRO A 538       0.501   5.144 -23.941  0.00  0.00           C  
ATOM   4245  N   LEU A 539      -2.439   8.793 -23.672  0.00  0.00           N  
ATOM   4246  CA  LEU A 539      -3.491   9.325 -22.815  0.00  0.00           C  
ATOM   4247  C   LEU A 539      -4.674   8.377 -22.692  0.00  0.00           C  
ATOM   4248  O   LEU A 539      -5.285   8.288 -21.624  0.00  0.00           O  
ATOM   4249  CB  LEU A 539      -3.955  10.683 -23.348  0.00  0.00           C  
ATOM   4250  CG  LEU A 539      -5.138  11.337 -22.631  0.00  0.00           C  
ATOM   4251  CD1 LEU A 539      -4.822  11.539 -21.130  0.00  0.00           C  
ATOM   4252  CD2 LEU A 539      -5.489  12.657 -23.303  0.00  0.00           C  
ATOM   4253  N   HIS A 540      -5.021   7.656 -23.767  0.00  0.00           N  
ATOM   4254  CA  HIS A 540      -6.216   6.813 -23.699  0.00  0.00           C  
ATOM   4255  C   HIS A 540      -6.062   5.627 -22.754  0.00  0.00           C  
ATOM   4256  O   HIS A 540      -7.046   4.924 -22.504  0.00  0.00           O  
ATOM   4257  CB  HIS A 540      -6.605   6.299 -25.087  0.00  0.00           C  
ATOM   4258  CG  HIS A 540      -5.727   5.198 -25.599  0.00  0.00           C  
ATOM   4259  CD2 HIS A 540      -5.817   3.852 -25.465  0.00  0.00           C  
ATOM   4260  ND1 HIS A 540      -4.603   5.434 -26.368  0.00  0.00           N  
ATOM   4261  CE1 HIS A 540      -4.035   4.280 -26.677  0.00  0.00           C  
ATOM   4262  NE2 HIS A 540      -4.754   3.305 -26.144  0.00  0.00           N  
ATOM   4263  N   LYS A 541      -4.871   5.366 -22.231  0.00  0.00           N  
ATOM   4264  CA  LYS A 541      -4.706   4.251 -21.308  0.00  0.00           C  
ATOM   4265  C   LYS A 541      -4.793   4.670 -19.841  0.00  0.00           C  
ATOM   4266  O   LYS A 541      -4.673   3.818 -18.960  0.00  0.00           O  
ATOM   4267  CB  LYS A 541      -3.380   3.543 -21.589  0.00  0.00           C  
ATOM   4268  CG  LYS A 541      -3.321   2.944 -22.998  0.00  0.00           C  
ATOM   4269  CD  LYS A 541      -1.909   2.542 -23.389  0.00  0.00           C  
ATOM   4270  CE  LYS A 541      -1.350   1.465 -22.485  0.00  0.00           C  
ATOM   4271  NZ  LYS A 541      -2.047   0.174 -22.683  0.00  0.00           N  
ATOM   4272  N   CYS A 542      -5.056   5.945 -19.559  0.00  0.00           N  
ATOM   4273  CA  CYS A 542      -4.954   6.461 -18.202  0.00  0.00           C  
ATOM   4274  C   CYS A 542      -6.130   6.070 -17.313  0.00  0.00           C  
ATOM   4275  O   CYS A 542      -7.289   6.088 -17.734  0.00  0.00           O  
ATOM   4276  CB  CYS A 542      -4.843   7.975 -18.240  0.00  0.00           C  
ATOM   4277  SG  CYS A 542      -5.293   8.768 -16.670  0.00  0.00           S  
ATOM   4278  N   ASP A 543      -5.823   5.746 -16.059  0.00  0.00           N  
ATOM   4279  CA  ASP A 543      -6.827   5.531 -15.022  0.00  0.00           C  
ATOM   4280  C   ASP A 543      -6.457   6.417 -13.850  0.00  0.00           C  
ATOM   4281  O   ASP A 543      -5.400   6.229 -13.244  0.00  0.00           O  
ATOM   4282  CB  ASP A 543      -6.889   4.066 -14.595  0.00  0.00           C  
ATOM   4283  CG  ASP A 543      -7.853   3.821 -13.434  0.00  0.00           C  
ATOM   4284  OD1 ASP A 543      -8.600   4.753 -13.025  0.00  0.00           O  
ATOM   4285  OD2 ASP A 543      -7.859   2.675 -12.922  0.00  0.00           O  
ATOM   4286  N   ILE A 544      -7.326   7.378 -13.522  0.00  0.00           N  
ATOM   4287  CA  ILE A 544      -7.012   8.295 -12.428  0.00  0.00           C  
ATOM   4288  C   ILE A 544      -7.264   7.695 -11.056  0.00  0.00           C  
ATOM   4289  O   ILE A 544      -7.033   8.387 -10.059  0.00  0.00           O  
ATOM   4290  CB  ILE A 544      -7.787   9.624 -12.538  0.00  0.00           C  
ATOM   4291  CG1 ILE A 544      -9.270   9.436 -12.216  0.00  0.00           C  
ATOM   4292  CG2 ILE A 544      -7.609  10.238 -13.938  0.00  0.00           C  
ATOM   4293  CD1 ILE A 544     -10.014  10.750 -12.177  0.00  0.00           C  
ATOM   4294  N   SER A 545      -7.714   6.433 -10.969  0.00  0.00           N  
ATOM   4295  CA  SER A 545      -7.933   5.778  -9.678  0.00  0.00           C  
ATOM   4296  C   SER A 545      -6.747   5.971  -8.733  0.00  0.00           C  
ATOM   4297  O   SER A 545      -5.588   5.962  -9.154  0.00  0.00           O  
ATOM   4298  CB  SER A 545      -8.176   4.278  -9.869  0.00  0.00           C  
ATOM   4299  OG  SER A 545      -9.472   4.006 -10.377  0.00  0.00           O  
ATOM   4300  N   ASN A 546      -7.054   6.145  -7.446  0.00  0.00           N  
ATOM   4301  CA  ASN A 546      -6.097   6.239  -6.346  0.00  0.00           C  
ATOM   4302  C   ASN A 546      -5.292   7.529  -6.349  0.00  0.00           C  
ATOM   4303  O   ASN A 546      -4.361   7.643  -5.571  0.00  0.00           O  
ATOM   4304  CB  ASN A 546      -5.119   5.051  -6.316  0.00  0.00           C  
ATOM   4305  CG  ASN A 546      -5.743   3.785  -5.733  0.00  0.00           C  
ATOM   4306  ND2 ASN A 546      -5.163   2.622  -6.060  0.00  0.00           N  
ATOM   4307  OD1 ASN A 546      -6.733   3.853  -4.994  0.00  0.00           O  
ATOM   4308  N   SER A 547      -5.616   8.504  -7.191  0.00  0.00           N  
ATOM   4309  CA  SER A 547      -4.865   9.761  -7.249  0.00  0.00           C  
ATOM   4310  C   SER A 547      -5.672  10.866  -6.572  0.00  0.00           C  
ATOM   4311  O   SER A 547      -6.530  11.498  -7.204  0.00  0.00           O  
ATOM   4312  CB  SER A 547      -4.530  10.149  -8.685  0.00  0.00           C  
ATOM   4313  OG  SER A 547      -4.061  11.490  -8.737  0.00  0.00           O  
ATOM   4314  N   THR A 548      -5.381  11.115  -5.288  0.00  0.00           N  
ATOM   4315  CA  THR A 548      -6.010  12.244  -4.608  0.00  0.00           C  
ATOM   4316  C   THR A 548      -5.572  13.587  -5.185  0.00  0.00           C  
ATOM   4317  O   THR A 548      -6.289  14.585  -5.024  0.00  0.00           O  
ATOM   4318  CB  THR A 548      -5.713  12.198  -3.110  0.00  0.00           C  
ATOM   4319  CG2 THR A 548      -6.369  10.965  -2.476  0.00  0.00           C  
ATOM   4320  OG1 THR A 548      -4.293  12.170  -2.903  0.00  0.00           O  
ATOM   4321  N   GLU A 549      -4.419  13.642  -5.858  0.00  0.00           N  
ATOM   4322  CA  GLU A 549      -4.043  14.880  -6.534  0.00  0.00           C  
ATOM   4323  C   GLU A 549      -4.981  15.159  -7.700  0.00  0.00           C  
ATOM   4324  O   GLU A 549      -5.382  16.309  -7.918  0.00  0.00           O  
ATOM   4325  CB  GLU A 549      -2.580  14.825  -6.994  0.00  0.00           C  
ATOM   4326  CG  GLU A 549      -1.612  14.090  -6.027  0.00  0.00           C  
ATOM   4327  CD  GLU A 549      -1.629  12.546  -6.212  0.00  0.00           C  
ATOM   4328  OE1 GLU A 549      -1.249  12.056  -7.324  0.00  0.00           O  
ATOM   4329  OE2 GLU A 549      -2.042  11.830  -5.255  0.00  0.00           O  
ATOM   4330  N   ALA A 550      -5.377  14.117  -8.441  0.00  0.00           N  
ATOM   4331  CA  ALA A 550      -6.371  14.318  -9.494  0.00  0.00           C  
ATOM   4332  C   ALA A 550      -7.719  14.720  -8.901  0.00  0.00           C  
ATOM   4333  O   ALA A 550      -8.343  15.690  -9.358  0.00  0.00           O  
ATOM   4334  CB  ALA A 550      -6.510  13.058 -10.354  0.00  0.00           C  
ATOM   4335  N   GLY A 551      -8.171  13.997  -7.863  0.00  0.00           N  
ATOM   4336  CA  GLY A 551      -9.458  14.301  -7.252  0.00  0.00           C  
ATOM   4337  C   GLY A 551      -9.549  15.726  -6.741  0.00  0.00           C  
ATOM   4338  O   GLY A 551     -10.570  16.398  -6.917  0.00  0.00           O  
ATOM   4339  N   GLN A 552      -8.477  16.218  -6.122  0.00  0.00           N  
ATOM   4340  CA  GLN A 552      -8.491  17.580  -5.604  0.00  0.00           C  
ATOM   4341  C   GLN A 552      -8.616  18.590  -6.735  0.00  0.00           C  
ATOM   4342  O   GLN A 552      -9.395  19.549  -6.647  0.00  0.00           O  
ATOM   4343  CB  GLN A 552      -7.221  17.852  -4.788  0.00  0.00           C  
ATOM   4344  CG  GLN A 552      -7.162  19.263  -4.194  0.00  0.00           C  
ATOM   4345  CD  GLN A 552      -8.252  19.498  -3.151  0.00  0.00           C  
ATOM   4346  NE2 GLN A 552      -9.102  20.496  -3.390  0.00  0.00           N  
ATOM   4347  OE1 GLN A 552      -8.336  18.777  -2.153  0.00  0.00           O  
ATOM   4348  N   LYS A 553      -7.839  18.399  -7.806  0.00  0.00           N  
ATOM   4349  CA  LYS A 553      -7.865  19.357  -8.901  0.00  0.00           C  
ATOM   4350  C   LYS A 553      -9.256  19.420  -9.529  0.00  0.00           C  
ATOM   4351  O   LYS A 553      -9.784  20.508  -9.798  0.00  0.00           O  
ATOM   4352  CB  LYS A 553      -6.799  18.984  -9.923  0.00  0.00           C  
ATOM   4353  CG  LYS A 553      -6.261  20.150 -10.721  0.00  0.00           C  
ATOM   4354  CD  LYS A 553      -4.873  19.823 -11.263  0.00  0.00           C  
ATOM   4355  CE  LYS A 553      -4.309  20.987 -12.071  0.00  0.00           C  
ATOM   4356  NZ  LYS A 553      -4.363  22.287 -11.337  0.00  0.00           N  
ATOM   4357  N   LEU A 554      -9.884  18.262  -9.729  0.00  0.00           N  
ATOM   4358  CA  LEU A 554     -11.265  18.248 -10.181  0.00  0.00           C  
ATOM   4359  C   LEU A 554     -12.188  18.909  -9.155  0.00  0.00           C  
ATOM   4360  O   LEU A 554     -13.046  19.740  -9.507  0.00  0.00           O  
ATOM   4361  CB  LEU A 554     -11.690  16.809 -10.455  0.00  0.00           C  
ATOM   4362  CG  LEU A 554     -13.131  16.653 -10.921  0.00  0.00           C  
ATOM   4363  CD1 LEU A 554     -13.348  17.312 -12.291  0.00  0.00           C  
ATOM   4364  CD2 LEU A 554     -13.526  15.185 -10.914  0.00  0.00           C  
ATOM   4365  N   PHE A 555     -12.018  18.565  -7.869  0.00  0.00           N  
ATOM   4366  CA  PHE A 555     -12.951  19.085  -6.872  0.00  0.00           C  
ATOM   4367  C   PHE A 555     -12.906  20.604  -6.809  0.00  0.00           C  
ATOM   4368  O   PHE A 555     -13.937  21.243  -6.563  0.00  0.00           O  
ATOM   4369  CB  PHE A 555     -12.682  18.491  -5.482  0.00  0.00           C  
ATOM   4370  CG  PHE A 555     -13.687  18.920  -4.453  0.00  0.00           C  
ATOM   4371  CD1 PHE A 555     -14.896  18.237  -4.313  0.00  0.00           C  
ATOM   4372  CD2 PHE A 555     -13.450  20.032  -3.649  0.00  0.00           C  
ATOM   4373  CE1 PHE A 555     -15.843  18.648  -3.382  0.00  0.00           C  
ATOM   4374  CE2 PHE A 555     -14.388  20.452  -2.719  0.00  0.00           C  
ATOM   4375  CZ  PHE A 555     -15.580  19.762  -2.576  0.00  0.00           C  
ATOM   4376  N   ASN A 556     -11.733  21.196  -7.054  0.00  0.00           N  
ATOM   4377  CA  ASN A 556     -11.613  22.648  -7.067  0.00  0.00           C  
ATOM   4378  C   ASN A 556     -12.494  23.277  -8.129  0.00  0.00           C  
ATOM   4379  O   ASN A 556     -12.916  24.428  -7.984  0.00  0.00           O  
ATOM   4380  CB  ASN A 556     -10.157  23.059  -7.301  0.00  0.00           C  
ATOM   4381  CG  ASN A 556      -9.258  22.739  -6.119  0.00  0.00           C  
ATOM   4382  ND2 ASN A 556      -7.955  22.735  -6.370  0.00  0.00           N  
ATOM   4383  OD1 ASN A 556      -9.725  22.504  -4.992  0.00  0.00           O  
ATOM   4384  N   MET A 557     -12.751  22.570  -9.223  0.00  0.00           N  
ATOM   4385  CA  MET A 557     -13.697  23.138 -10.165  0.00  0.00           C  
ATOM   4386  C   MET A 557     -15.125  22.761  -9.801  0.00  0.00           C  
ATOM   4387  O   MET A 557     -16.030  23.591  -9.919  0.00  0.00           O  
ATOM   4388  CB  MET A 557     -13.360  22.689 -11.588  0.00  0.00           C  
ATOM   4389  CG  MET A 557     -14.369  23.063 -12.662  0.00  0.00           C  
ATOM   4390  SD  MET A 557     -15.727  21.885 -12.806  0.00  0.00           S  
ATOM   4391  CE  MET A 557     -14.883  20.428 -13.407  0.00  0.00           C  
ATOM   4392  N   LEU A 558     -15.340  21.524  -9.358  0.00  0.00           N  
ATOM   4393  CA  LEU A 558     -16.698  21.066  -9.089  0.00  0.00           C  
ATOM   4394  C   LEU A 558     -17.405  21.976  -8.083  0.00  0.00           C  
ATOM   4395  O   LEU A 558     -18.535  22.414  -8.326  0.00  0.00           O  
ATOM   4396  CB  LEU A 558     -16.676  19.624  -8.592  0.00  0.00           C  
ATOM   4397  CG  LEU A 558     -16.092  18.552  -9.509  0.00  0.00           C  
ATOM   4398  CD1 LEU A 558     -16.144  17.181  -8.819  0.00  0.00           C  
ATOM   4399  CD2 LEU A 558     -16.840  18.532 -10.862  0.00  0.00           C  
ATOM   4400  N   ARG A 559     -16.742  22.299  -6.962  0.00  0.00           N  
ATOM   4401  CA  ARG A 559     -17.390  23.079  -5.899  0.00  0.00           C  
ATOM   4402  C   ARG A 559     -17.770  24.481  -6.355  0.00  0.00           C  
ATOM   4403  O   ARG A 559     -18.527  25.157  -5.654  0.00  0.00           O  
ATOM   4404  CB  ARG A 559     -16.494  23.182  -4.653  0.00  0.00           C  
ATOM   4405  CG  ARG A 559     -15.178  23.975  -4.874  0.00  0.00           C  
ATOM   4406  CD  ARG A 559     -14.624  24.639  -3.588  0.00  0.00           C  
ATOM   4407  NE  ARG A 559     -15.610  25.516  -2.939  0.00  0.00           N  
ATOM   4408  CZ  ARG A 559     -15.701  26.838  -3.108  0.00  0.00           C  
ATOM   4409  NH1 ARG A 559     -14.854  27.494  -3.898  0.00  0.00           N  
ATOM   4410  NH2 ARG A 559     -16.649  27.513  -2.474  0.00  0.00           N  
ATOM   4411  N   LEU A 560     -17.288  24.924  -7.520  0.00  0.00           N  
ATOM   4412  CA  LEU A 560     -17.620  26.263  -7.980  0.00  0.00           C  
ATOM   4413  C   LEU A 560     -19.071  26.372  -8.417  0.00  0.00           C  
ATOM   4414  O   LEU A 560     -19.674  27.445  -8.284  0.00  0.00           O  
ATOM   4415  CB  LEU A 560     -16.697  26.662  -9.123  0.00  0.00           C  
ATOM   4416  CG  LEU A 560     -15.240  26.922  -8.727  0.00  0.00           C  
ATOM   4417  CD1 LEU A 560     -14.451  27.338  -9.980  0.00  0.00           C  
ATOM   4418  CD2 LEU A 560     -15.171  27.984  -7.606  0.00  0.00           C  
ATOM   4419  N   GLY A 561     -19.648  25.287  -8.926  0.00  0.00           N  
ATOM   4420  CA  GLY A 561     -20.939  25.410  -9.580  0.00  0.00           C  
ATOM   4421  C   GLY A 561     -20.833  26.411 -10.713  0.00  0.00           C  
ATOM   4422  O   GLY A 561     -19.895  26.383 -11.520  0.00  0.00           O  
ATOM   4423  N   LYS A 562     -21.782  27.334 -10.785  0.00  0.00           N  
ATOM   4424  CA  LYS A 562     -21.653  28.436 -11.727  0.00  0.00           C  
ATOM   4425  C   LYS A 562     -21.470  29.766 -11.012  0.00  0.00           C  
ATOM   4426  O   LYS A 562     -21.957  30.792 -11.482  0.00  0.00           O  
ATOM   4427  CB  LYS A 562     -22.841  28.497 -12.682  0.00  0.00           C  
ATOM   4428  CG  LYS A 562     -24.187  28.484 -12.038  0.00  0.00           C  
ATOM   4429  CD  LYS A 562     -25.257  28.478 -13.126  0.00  0.00           C  
ATOM   4430  CE  LYS A 562     -25.436  29.862 -13.736  0.00  0.00           C  
ATOM   4431  NZ  LYS A 562     -26.307  29.812 -14.950  0.00  0.00           N  
ATOM   4432  N   SER A 563     -20.765  29.754  -9.874  0.00  0.00           N  
ATOM   4433  CA  SER A 563     -20.478  30.985  -9.156  0.00  0.00           C  
ATOM   4434  C   SER A 563     -19.309  31.751  -9.760  0.00  0.00           C  
ATOM   4435  O   SER A 563     -19.198  32.960  -9.537  0.00  0.00           O  
ATOM   4436  CB  SER A 563     -20.200  30.690  -7.674  0.00  0.00           C  
ATOM   4437  OG  SER A 563     -19.033  29.899  -7.512  0.00  0.00           O  
ATOM   4438  N   GLU A 564     -18.441  31.085 -10.510  0.00  0.00           N  
ATOM   4439  CA  GLU A 564     -17.348  31.725 -11.227  0.00  0.00           C  
ATOM   4440  C   GLU A 564     -17.560  31.643 -12.740  0.00  0.00           C  
ATOM   4441  O   GLU A 564     -18.290  30.773 -13.231  0.00  0.00           O  
ATOM   4442  CB  GLU A 564     -16.003  31.066 -10.878  0.00  0.00           C  
ATOM   4443  CG  GLU A 564     -15.608  31.109  -9.416  0.00  0.00           C  
ATOM   4444  CD  GLU A 564     -15.323  32.514  -8.914  0.00  0.00           C  
ATOM   4445  OE1 GLU A 564     -15.374  33.479  -9.709  0.00  0.00           O  
ATOM   4446  OE2 GLU A 564     -15.049  32.651  -7.703  0.00  0.00           O  
ATOM   4447  N   PRO A 565     -16.924  32.528 -13.510  0.00  0.00           N  
ATOM   4448  CA  PRO A 565     -16.928  32.376 -14.972  0.00  0.00           C  
ATOM   4449  C   PRO A 565     -16.433  30.996 -15.376  0.00  0.00           C  
ATOM   4450  O   PRO A 565     -15.515  30.440 -14.761  0.00  0.00           O  
ATOM   4451  CB  PRO A 565     -15.965  33.471 -15.442  0.00  0.00           C  
ATOM   4452  CG  PRO A 565     -16.011  34.504 -14.351  0.00  0.00           C  
ATOM   4453  CD  PRO A 565     -16.198  33.740 -13.073  0.00  0.00           C  
ATOM   4454  N   TRP A 566     -17.045  30.437 -16.426  0.00  0.00           N  
ATOM   4455  CA  TRP A 566     -16.632  29.102 -16.862  0.00  0.00           C  
ATOM   4456  C   TRP A 566     -15.174  29.089 -17.322  0.00  0.00           C  
ATOM   4457  O   TRP A 566     -14.484  28.075 -17.168  0.00  0.00           O  
ATOM   4458  CB  TRP A 566     -17.558  28.580 -17.975  0.00  0.00           C  
ATOM   4459  CG  TRP A 566     -17.426  29.260 -19.324  0.00  0.00           C  
ATOM   4460  CD1 TRP A 566     -18.211  30.269 -19.815  0.00  0.00           C  
ATOM   4461  CD2 TRP A 566     -16.474  28.947 -20.372  0.00  0.00           C  
ATOM   4462  CE2 TRP A 566     -16.743  29.810 -21.457  0.00  0.00           C  
ATOM   4463  CE3 TRP A 566     -15.433  28.023 -20.492  0.00  0.00           C  
ATOM   4464  NE1 TRP A 566     -17.796  30.613 -21.094  0.00  0.00           N  
ATOM   4465  CZ2 TRP A 566     -15.997  29.778 -22.645  0.00  0.00           C  
ATOM   4466  CZ3 TRP A 566     -14.687  27.995 -21.675  0.00  0.00           C  
ATOM   4467  CH2 TRP A 566     -14.973  28.864 -22.730  0.00  0.00           C  
ATOM   4468  N   THR A 567     -14.688  30.205 -17.871  0.00  0.00           N  
ATOM   4469  CA  THR A 567     -13.284  30.293 -18.260  0.00  0.00           C  
ATOM   4470  C   THR A 567     -12.363  30.073 -17.066  0.00  0.00           C  
ATOM   4471  O   THR A 567     -11.367  29.348 -17.170  0.00  0.00           O  
ATOM   4472  CB  THR A 567     -13.013  31.643 -18.912  0.00  0.00           C  
ATOM   4473  CG2 THR A 567     -13.784  31.762 -20.246  0.00  0.00           C  
ATOM   4474  OG1 THR A 567     -13.434  32.682 -18.021  0.00  0.00           O  
ATOM   4475  N   LEU A 568     -12.700  30.653 -15.913  0.00  0.00           N  
ATOM   4476  CA  LEU A 568     -11.912  30.422 -14.700  0.00  0.00           C  
ATOM   4477  C   LEU A 568     -12.087  28.995 -14.182  0.00  0.00           C  
ATOM   4478  O   LEU A 568     -11.100  28.330 -13.842  0.00  0.00           O  
ATOM   4479  CB  LEU A 568     -12.293  31.446 -13.623  0.00  0.00           C  
ATOM   4480  CG  LEU A 568     -11.737  31.325 -12.197  0.00  0.00           C  
ATOM   4481  CD1 LEU A 568     -10.223  31.208 -12.196  0.00  0.00           C  
ATOM   4482  CD2 LEU A 568     -12.166  32.525 -11.364  0.00  0.00           C  
ATOM   4483  N   ALA A 569     -13.336  28.507 -14.120  0.00  0.00           N  
ATOM   4484  CA  ALA A 569     -13.591  27.122 -13.705  0.00  0.00           C  
ATOM   4485  C   ALA A 569     -12.791  26.119 -14.533  0.00  0.00           C  
ATOM   4486  O   ALA A 569     -12.235  25.150 -13.989  0.00  0.00           O  
ATOM   4487  CB  ALA A 569     -15.086  26.801 -13.812  0.00  0.00           C  
ATOM   4488  N   LEU A 570     -12.759  26.315 -15.859  0.00  0.00           N  
ATOM   4489  CA  LEU A 570     -11.929  25.481 -16.725  0.00  0.00           C  
ATOM   4490  C   LEU A 570     -10.463  25.581 -16.320  0.00  0.00           C  
ATOM   4491  O   LEU A 570      -9.779  24.563 -16.145  0.00  0.00           O  
ATOM   4492  CB  LEU A 570     -12.122  25.897 -18.192  0.00  0.00           C  
ATOM   4493  CG  LEU A 570     -11.307  25.137 -19.240  0.00  0.00           C  
ATOM   4494  CD1 LEU A 570     -11.511  23.657 -19.043  0.00  0.00           C  
ATOM   4495  CD2 LEU A 570     -11.663  25.522 -20.661  0.00  0.00           C  
ATOM   4496  N   GLU A 571      -9.975  26.812 -16.136  0.00  0.00           N  
ATOM   4497  CA  GLU A 571      -8.572  27.031 -15.798  0.00  0.00           C  
ATOM   4498  C   GLU A 571      -8.179  26.362 -14.486  0.00  0.00           C  
ATOM   4499  O   GLU A 571      -7.043  25.902 -14.352  0.00  0.00           O  
ATOM   4500  CB  GLU A 571      -8.291  28.526 -15.742  0.00  0.00           C  
ATOM   4501  CG  GLU A 571      -6.855  28.861 -15.453  0.00  0.00           C  
ATOM   4502  CD  GLU A 571      -6.674  30.331 -15.121  0.00  0.00           C  
ATOM   4503  OE1 GLU A 571      -6.138  31.063 -15.986  0.00  0.00           O  
ATOM   4504  OE2 GLU A 571      -7.089  30.745 -14.003  0.00  0.00           O  
ATOM   4505  N   ASN A 572      -9.096  26.288 -13.519  0.00  0.00           N  
ATOM   4506  CA  ASN A 572      -8.834  25.541 -12.290  0.00  0.00           C  
ATOM   4507  C   ASN A 572      -8.384  24.115 -12.573  0.00  0.00           C  
ATOM   4508  O   ASN A 572      -7.563  23.560 -11.835  0.00  0.00           O  
ATOM   4509  CB  ASN A 572     -10.082  25.503 -11.413  0.00  0.00           C  
ATOM   4510  CG  ASN A 572     -10.198  26.708 -10.522  0.00  0.00           C  
ATOM   4511  ND2 ASN A 572     -11.001  26.586  -9.456  0.00  0.00           N  
ATOM   4512  OD1 ASN A 572      -9.572  27.745 -10.780  0.00  0.00           O  
ATOM   4513  N   VAL A 573      -8.938  23.482 -13.605  0.00  0.00           N  
ATOM   4514  CA  VAL A 573      -8.594  22.087 -13.841  0.00  0.00           C  
ATOM   4515  C   VAL A 573      -7.392  21.965 -14.764  0.00  0.00           C  
ATOM   4516  O   VAL A 573      -6.526  21.111 -14.554  0.00  0.00           O  
ATOM   4517  CB  VAL A 573      -9.805  21.317 -14.397  0.00  0.00           C  
ATOM   4518  CG1 VAL A 573      -9.557  19.814 -14.342  0.00  0.00           C  
ATOM   4519  CG2 VAL A 573     -11.017  21.649 -13.614  0.00  0.00           C  
ATOM   4520  N   VAL A 574      -7.310  22.800 -15.794  0.00  0.00           N  
ATOM   4521  CA  VAL A 574      -6.416  22.536 -16.912  0.00  0.00           C  
ATOM   4522  C   VAL A 574      -5.415  23.655 -17.140  0.00  0.00           C  
ATOM   4523  O   VAL A 574      -4.600  23.561 -18.064  0.00  0.00           O  
ATOM   4524  CB  VAL A 574      -7.209  22.243 -18.207  0.00  0.00           C  
ATOM   4525  CG1 VAL A 574      -8.335  21.237 -17.927  0.00  0.00           C  
ATOM   4526  CG2 VAL A 574      -7.766  23.541 -18.848  0.00  0.00           C  
ATOM   4527  N   GLY A 575      -5.447  24.708 -16.326  0.00  0.00           N  
ATOM   4528  CA  GLY A 575      -4.496  25.793 -16.434  0.00  0.00           C  
ATOM   4529  C   GLY A 575      -4.709  26.749 -17.588  0.00  0.00           C  
ATOM   4530  O   GLY A 575      -3.983  27.745 -17.672  0.00  0.00           O  
ATOM   4531  N   ALA A 576      -5.664  26.486 -18.488  0.00  0.00           N  
ATOM   4532  CA  ALA A 576      -5.993  27.405 -19.569  0.00  0.00           C  
ATOM   4533  C   ALA A 576      -7.432  27.892 -19.425  0.00  0.00           C  
ATOM   4534  O   ALA A 576      -8.250  27.293 -18.724  0.00  0.00           O  
ATOM   4535  CB  ALA A 576      -5.798  26.754 -20.943  0.00  0.00           C  
ATOM   4536  N   LYS A 577      -7.740  28.985 -20.115  0.00  0.00           N  
ATOM   4537  CA  LYS A 577      -9.019  29.665 -19.973  0.00  0.00           C  
ATOM   4538  C   LYS A 577      -9.970  29.421 -21.138  0.00  0.00           C  
ATOM   4539  O   LYS A 577     -11.066  29.999 -21.158  0.00  0.00           O  
ATOM   4540  CB  LYS A 577      -8.803  31.172 -19.839  0.00  0.00           C  
ATOM   4541  CG  LYS A 577      -7.990  31.624 -18.658  0.00  0.00           C  
ATOM   4542  CD  LYS A 577      -7.791  33.142 -18.768  0.00  0.00           C  
ATOM   4543  CE  LYS A 577      -7.051  33.701 -17.572  0.00  0.00           C  
ATOM   4544  NZ  LYS A 577      -6.591  35.085 -17.863  0.00  0.00           N  
ATOM   4545  N   ASN A 578      -9.581  28.632 -22.131  0.00  0.00           N  
ATOM   4546  CA  ASN A 578     -10.463  28.460 -23.272  0.00  0.00           C  
ATOM   4547  C   ASN A 578     -10.516  27.005 -23.684  0.00  0.00           C  
ATOM   4548  O   ASN A 578      -9.708  26.175 -23.260  0.00  0.00           O  
ATOM   4549  CB  ASN A 578     -10.057  29.312 -24.480  0.00  0.00           C  
ATOM   4550  CG  ASN A 578     -11.266  29.709 -25.332  0.00  0.00           C  
ATOM   4551  ND2 ASN A 578     -11.093  30.727 -26.179  0.00  0.00           N  
ATOM   4552  OD1 ASN A 578     -12.340  29.106 -25.230  0.00  0.00           O  
ATOM   4553  N   MET A 579     -11.531  26.717 -24.488  0.00  0.00           N  
ATOM   4554  CA  MET A 579     -11.663  25.439 -25.160  0.00  0.00           C  
ATOM   4555  C   MET A 579     -10.395  25.153 -25.957  0.00  0.00           C  
ATOM   4556  O   MET A 579      -9.825  26.055 -26.567  0.00  0.00           O  
ATOM   4557  CB  MET A 579     -12.890  25.536 -26.067  0.00  0.00           C  
ATOM   4558  CG  MET A 579     -13.397  24.256 -26.657  0.00  0.00           C  
ATOM   4559  SD  MET A 579     -15.028  24.507 -27.401  0.00  0.00           S  
ATOM   4560  CE  MET A 579     -14.715  25.854 -28.555  0.00  0.00           C  
ATOM   4561  N   ASN A 580      -9.925  23.906 -25.939  0.00  0.00           N  
ATOM   4562  CA  ASN A 580      -8.700  23.574 -26.669  0.00  0.00           C  
ATOM   4563  C   ASN A 580      -8.798  22.192 -27.296  0.00  0.00           C  
ATOM   4564  O   ASN A 580      -9.116  21.225 -26.594  0.00  0.00           O  
ATOM   4565  CB  ASN A 580      -7.467  23.615 -25.753  0.00  0.00           C  
ATOM   4566  CG  ASN A 580      -6.170  23.747 -26.547  0.00  0.00           C  
ATOM   4567  ND2 ASN A 580      -5.562  24.920 -26.483  0.00  0.00           N  
ATOM   4568  OD1 ASN A 580      -5.746  22.817 -27.243  0.00  0.00           O  
ATOM   4569  N   VAL A 581      -8.465  22.082 -28.590  0.00  0.00           N  
ATOM   4570  CA  VAL A 581      -8.573  20.776 -29.242  0.00  0.00           C  
ATOM   4571  C   VAL A 581      -7.386  19.878 -29.001  0.00  0.00           C  
ATOM   4572  O   VAL A 581      -7.511  18.663 -29.208  0.00  0.00           O  
ATOM   4573  CB  VAL A 581      -8.688  20.791 -30.772  0.00  0.00           C  
ATOM   4574  CG1 VAL A 581     -10.085  21.015 -31.188  0.00  0.00           C  
ATOM   4575  CG2 VAL A 581      -7.735  21.807 -31.373  0.00  0.00           C  
ATOM   4576  N   ARG A 582      -6.233  20.435 -28.634  0.00  0.00           N  
ATOM   4577  CA  ARG A 582      -5.018  19.625 -28.546  0.00  0.00           C  
ATOM   4578  C   ARG A 582      -5.191  18.355 -27.711  0.00  0.00           C  
ATOM   4579  O   ARG A 582      -4.702  17.298 -28.142  0.00  0.00           O  
ATOM   4580  CB  ARG A 582      -3.853  20.482 -28.018  0.00  0.00           C  
ATOM   4581  CG  ARG A 582      -2.474  19.878 -28.303  0.00  0.00           C  
ATOM   4582  CD  ARG A 582      -1.343  20.441 -27.416  0.00  0.00           C  
ATOM   4583  NE  ARG A 582      -1.792  20.832 -26.077  0.00  0.00           N  
ATOM   4584  CZ  ARG A 582      -2.120  19.983 -25.103  0.00  0.00           C  
ATOM   4585  NH1 ARG A 582      -2.060  18.671 -25.310  0.00  0.00           N  
ATOM   4586  NH2 ARG A 582      -2.523  20.453 -23.922  0.00  0.00           N  
ATOM   4587  N   PRO A 583      -5.868  18.358 -26.562  0.00  0.00           N  
ATOM   4588  CA  PRO A 583      -5.997  17.085 -25.840  0.00  0.00           C  
ATOM   4589  C   PRO A 583      -6.834  16.060 -26.588  0.00  0.00           C  
ATOM   4590  O   PRO A 583      -6.528  14.859 -26.544  0.00  0.00           O  
ATOM   4591  CB  PRO A 583      -6.630  17.508 -24.508  0.00  0.00           C  
ATOM   4592  CG  PRO A 583      -6.188  18.912 -24.335  0.00  0.00           C  
ATOM   4593  CD  PRO A 583      -6.250  19.498 -25.710  0.00  0.00           C  
ATOM   4594  N   LEU A 584      -7.895  16.491 -27.267  0.00  0.00           N  
ATOM   4595  CA  LEU A 584      -8.657  15.555 -28.084  0.00  0.00           C  
ATOM   4596  C   LEU A 584      -7.751  14.912 -29.135  0.00  0.00           C  
ATOM   4597  O   LEU A 584      -7.717  13.682 -29.273  0.00  0.00           O  
ATOM   4598  CB  LEU A 584      -9.847  16.272 -28.732  0.00  0.00           C  
ATOM   4599  CG  LEU A 584     -10.509  15.540 -29.908  0.00  0.00           C  
ATOM   4600  CD1 LEU A 584     -11.644  14.670 -29.415  0.00  0.00           C  
ATOM   4601  CD2 LEU A 584     -11.002  16.540 -30.909  0.00  0.00           C  
ATOM   4602  N   LEU A 585      -6.995  15.733 -29.876  0.00  0.00           N  
ATOM   4603  CA  LEU A 585      -6.059  15.188 -30.861  0.00  0.00           C  
ATOM   4604  C   LEU A 585      -4.998  14.339 -30.182  0.00  0.00           C  
ATOM   4605  O   LEU A 585      -4.592  13.303 -30.715  0.00  0.00           O  
ATOM   4606  CB  LEU A 585      -5.406  16.310 -31.673  0.00  0.00           C  
ATOM   4607  CG  LEU A 585      -6.409  17.215 -32.387  0.00  0.00           C  
ATOM   4608  CD1 LEU A 585      -5.706  18.261 -33.250  0.00  0.00           C  
ATOM   4609  CD2 LEU A 585      -7.408  16.374 -33.234  0.00  0.00           C  
ATOM   4610  N   ASN A 586      -4.564  14.737 -28.986  0.00  0.00           N  
ATOM   4611  CA  ASN A 586      -3.570  13.939 -28.280  0.00  0.00           C  
ATOM   4612  C   ASN A 586      -4.130  12.558 -27.981  0.00  0.00           C  
ATOM   4613  O   ASN A 586      -3.454  11.538 -28.192  0.00  0.00           O  
ATOM   4614  CB  ASN A 586      -3.125  14.688 -27.009  0.00  0.00           C  
ATOM   4615  CG  ASN A 586      -2.152  13.890 -26.120  0.00  0.00           C  
ATOM   4616  ND2 ASN A 586      -2.005  14.335 -24.867  0.00  0.00           N  
ATOM   4617  OD1 ASN A 586      -1.552  12.904 -26.541  0.00  0.00           O  
ATOM   4618  N   TYR A 587      -5.389  12.508 -27.528  0.00  0.00           N  
ATOM   4619  CA  TYR A 587      -6.045  11.240 -27.241  0.00  0.00           C  
ATOM   4620  C   TYR A 587      -6.091  10.350 -28.484  0.00  0.00           C  
ATOM   4621  O   TYR A 587      -5.840   9.140 -28.401  0.00  0.00           O  
ATOM   4622  CB  TYR A 587      -7.451  11.518 -26.686  0.00  0.00           C  
ATOM   4623  CG  TYR A 587      -8.252  10.284 -26.312  0.00  0.00           C  
ATOM   4624  CD1 TYR A 587      -8.990   9.602 -27.270  0.00  0.00           C  
ATOM   4625  CD2 TYR A 587      -8.298   9.811 -25.002  0.00  0.00           C  
ATOM   4626  CE1 TYR A 587      -9.739   8.490 -26.943  0.00  0.00           C  
ATOM   4627  CE2 TYR A 587      -9.056   8.683 -24.669  0.00  0.00           C  
ATOM   4628  CZ  TYR A 587      -9.764   8.031 -25.658  0.00  0.00           C  
ATOM   4629  OH  TYR A 587     -10.518   6.911 -25.391  0.00  0.00           O  
ATOM   4630  N   PHE A 588      -6.366  10.933 -29.655  0.00  0.00           N  
ATOM   4631  CA  PHE A 588      -6.580  10.149 -30.862  0.00  0.00           C  
ATOM   4632  C   PHE A 588      -5.329  10.008 -31.714  0.00  0.00           C  
ATOM   4633  O   PHE A 588      -5.407   9.427 -32.800  0.00  0.00           O  
ATOM   4634  CB  PHE A 588      -7.730  10.740 -31.684  0.00  0.00           C  
ATOM   4635  CG  PHE A 588      -9.088  10.370 -31.144  0.00  0.00           C  
ATOM   4636  CD1 PHE A 588      -9.534   9.065 -31.217  0.00  0.00           C  
ATOM   4637  CD2 PHE A 588      -9.889  11.310 -30.516  0.00  0.00           C  
ATOM   4638  CE1 PHE A 588     -10.762   8.701 -30.688  0.00  0.00           C  
ATOM   4639  CE2 PHE A 588     -11.115  10.944 -29.994  0.00  0.00           C  
ATOM   4640  CZ  PHE A 588     -11.549   9.638 -30.079  0.00  0.00           C  
ATOM   4641  N   GLU A 589      -4.184  10.494 -31.237  0.00  0.00           N  
ATOM   4642  CA  GLU A 589      -2.970  10.470 -32.049  0.00  0.00           C  
ATOM   4643  C   GLU A 589      -2.587   9.067 -32.513  0.00  0.00           C  
ATOM   4644  O   GLU A 589      -2.281   8.908 -33.710  0.00  0.00           O  
ATOM   4645  CB  GLU A 589      -1.819  11.162 -31.304  0.00  0.00           C  
ATOM   4646  CG  GLU A 589      -0.431  10.829 -31.861  0.00  0.00           C  
ATOM   4647  CD  GLU A 589       0.614  11.977 -31.770  0.00  0.00           C  
ATOM   4648  OE1 GLU A 589       0.396  12.980 -31.039  0.00  0.00           O  
ATOM   4649  OE2 GLU A 589       1.676  11.859 -32.441  0.00  0.00           O  
ATOM   4650  N   PRO A 590      -2.588   8.023 -31.673  0.00  0.00           N  
ATOM   4651  CA  PRO A 590      -2.232   6.691 -32.205  0.00  0.00           C  
ATOM   4652  C   PRO A 590      -3.121   6.252 -33.361  0.00  0.00           C  
ATOM   4653  O   PRO A 590      -2.639   5.579 -34.279  0.00  0.00           O  
ATOM   4654  CB  PRO A 590      -2.376   5.760 -30.988  0.00  0.00           C  
ATOM   4655  CG  PRO A 590      -2.269   6.670 -29.789  0.00  0.00           C  
ATOM   4656  CD  PRO A 590      -2.883   7.975 -30.227  0.00  0.00           C  
ATOM   4657  N   LEU A 591      -4.403   6.618 -33.349  0.00  0.00           N  
ATOM   4658  CA  LEU A 591      -5.281   6.260 -34.456  0.00  0.00           C  
ATOM   4659  C   LEU A 591      -5.002   7.122 -35.672  0.00  0.00           C  
ATOM   4660  O   LEU A 591      -5.045   6.627 -36.803  0.00  0.00           O  
ATOM   4661  CB  LEU A 591      -6.755   6.399 -34.054  0.00  0.00           C  
ATOM   4662  CG  LEU A 591      -7.748   6.009 -35.163  0.00  0.00           C  
ATOM   4663  CD1 LEU A 591      -7.665   4.513 -35.442  0.00  0.00           C  
ATOM   4664  CD2 LEU A 591      -9.151   6.401 -34.805  0.00  0.00           C  
ATOM   4665  N   PHE A 592      -4.729   8.413 -35.451  0.00  0.00           N  
ATOM   4666  CA  PHE A 592      -4.416   9.327 -36.547  0.00  0.00           C  
ATOM   4667  C   PHE A 592      -3.274   8.800 -37.406  0.00  0.00           C  
ATOM   4668  O   PHE A 592      -3.389   8.724 -38.631  0.00  0.00           O  
ATOM   4669  CB  PHE A 592      -4.052  10.704 -35.995  0.00  0.00           C  
ATOM   4670  CG  PHE A 592      -4.059  11.783 -37.027  0.00  0.00           C  
ATOM   4671  CD1 PHE A 592      -4.857  11.665 -38.165  0.00  0.00           C  
ATOM   4672  CD2 PHE A 592      -3.259  12.900 -36.886  0.00  0.00           C  
ATOM   4673  CE1 PHE A 592      -4.873  12.663 -39.126  0.00  0.00           C  
ATOM   4674  CE2 PHE A 592      -3.249  13.900 -37.850  0.00  0.00           C  
ATOM   4675  CZ  PHE A 592      -4.060  13.779 -38.979  0.00  0.00           C  
ATOM   4676  N   THR A 593      -2.154   8.429 -36.780  0.00  0.00           N  
ATOM   4677  CA  THR A 593      -1.029   7.955 -37.574  0.00  0.00           C  
ATOM   4678  C   THR A 593      -1.348   6.621 -38.236  0.00  0.00           C  
ATOM   4679  O   THR A 593      -0.919   6.383 -39.368  0.00  0.00           O  
ATOM   4680  CB  THR A 593       0.239   7.869 -36.719  0.00  0.00           C  
ATOM   4681  CG2 THR A 593       0.461   9.187 -35.967  0.00  0.00           C  
ATOM   4682  OG1 THR A 593       0.110   6.810 -35.776  0.00  0.00           O  
ATOM   4683  N   TRP A 594      -2.142   5.766 -37.585  0.00  0.00           N  
ATOM   4684  CA  TRP A 594      -2.546   4.523 -38.239  0.00  0.00           C  
ATOM   4685  C   TRP A 594      -3.497   4.787 -39.403  0.00  0.00           C  
ATOM   4686  O   TRP A 594      -3.379   4.154 -40.457  0.00  0.00           O  
ATOM   4687  CB  TRP A 594      -3.193   3.583 -37.231  0.00  0.00           C  
ATOM   4688  CG  TRP A 594      -3.615   2.264 -37.809  0.00  0.00           C  
ATOM   4689  CD1 TRP A 594      -2.853   1.129 -37.916  0.00  0.00           C  
ATOM   4690  CD2 TRP A 594      -4.905   1.932 -38.335  0.00  0.00           C  
ATOM   4691  CE2 TRP A 594      -4.854   0.578 -38.747  0.00  0.00           C  
ATOM   4692  CE3 TRP A 594      -6.097   2.644 -38.500  0.00  0.00           C  
ATOM   4693  NE1 TRP A 594      -3.594   0.110 -38.472  0.00  0.00           N  
ATOM   4694  CZ2 TRP A 594      -5.952  -0.073 -39.323  0.00  0.00           C  
ATOM   4695  CZ3 TRP A 594      -7.192   1.993 -39.080  0.00  0.00           C  
ATOM   4696  CH2 TRP A 594      -7.107   0.650 -39.482  0.00  0.00           C  
ATOM   4697  N   LEU A 595      -4.469   5.687 -39.224  0.00  0.00           N  
ATOM   4698  CA  LEU A 595      -5.363   6.025 -40.327  0.00  0.00           C  
ATOM   4699  C   LEU A 595      -4.575   6.556 -41.513  0.00  0.00           C  
ATOM   4700  O   LEU A 595      -4.791   6.134 -42.655  0.00  0.00           O  
ATOM   4701  CB  LEU A 595      -6.402   7.049 -39.882  0.00  0.00           C  
ATOM   4702  CG  LEU A 595      -7.566   6.584 -38.995  0.00  0.00           C  
ATOM   4703  CD1 LEU A 595      -8.386   7.783 -38.577  0.00  0.00           C  
ATOM   4704  CD2 LEU A 595      -8.433   5.561 -39.708  0.00  0.00           C  
ATOM   4705  N   LYS A 596      -3.642   7.482 -41.253  0.00  0.00           N  
ATOM   4706  CA  LYS A 596      -2.858   8.093 -42.326  0.00  0.00           C  
ATOM   4707  C   LYS A 596      -2.109   7.037 -43.115  0.00  0.00           C  
ATOM   4708  O   LYS A 596      -2.042   7.094 -44.351  0.00  0.00           O  
ATOM   4709  CB  LYS A 596      -1.889   9.119 -41.743  0.00  0.00           C  
ATOM   4710  CG  LYS A 596      -2.346  10.556 -41.949  0.00  0.00           C  
ATOM   4711  CD  LYS A 596      -2.122  11.420 -40.737  0.00  0.00           C  
ATOM   4712  CE  LYS A 596      -0.676  11.508 -40.344  0.00  0.00           C  
ATOM   4713  NZ  LYS A 596      -0.534  12.259 -39.066  0.00  0.00           N  
ATOM   4714  N   ASP A 597      -1.579   6.039 -42.420  0.00  0.00           N  
ATOM   4715  CA  ASP A 597      -0.896   4.956 -43.106  0.00  0.00           C  
ATOM   4716  C   ASP A 597      -1.885   4.095 -43.887  0.00  0.00           C  
ATOM   4717  O   ASP A 597      -1.650   3.784 -45.058  0.00  0.00           O  
ATOM   4718  CB  ASP A 597      -0.102   4.126 -42.097  0.00  0.00           C  
ATOM   4719  CG  ASP A 597       0.614   2.963 -42.751  0.00  0.00           C  
ATOM   4720  OD1 ASP A 597      -0.001   1.881 -42.879  0.00  0.00           O  
ATOM   4721  OD2 ASP A 597       1.775   3.142 -43.174  0.00  0.00           O  
ATOM   4722  N   GLN A 598      -3.007   3.714 -43.261  0.00  0.00           N  
ATOM   4723  CA  GLN A 598      -4.034   2.936 -43.958  0.00  0.00           C  
ATOM   4724  C   GLN A 598      -4.478   3.598 -45.248  0.00  0.00           C  
ATOM   4725  O   GLN A 598      -4.641   2.929 -46.268  0.00  0.00           O  
ATOM   4726  CB  GLN A 598      -5.248   2.739 -43.065  0.00  0.00           C  
ATOM   4727  CG  GLN A 598      -5.014   1.718 -42.030  0.00  0.00           C  
ATOM   4728  CD  GLN A 598      -4.824   0.366 -42.648  0.00  0.00           C  
ATOM   4729  NE2 GLN A 598      -3.725  -0.300 -42.294  0.00  0.00           N  
ATOM   4730  OE1 GLN A 598      -5.651  -0.077 -43.448  0.00  0.00           O  
ATOM   4731  N   ASN A 599      -4.670   4.910 -45.218  0.00  0.00           N  
ATOM   4732  CA  ASN A 599      -5.205   5.685 -46.324  0.00  0.00           C  
ATOM   4733  C   ASN A 599      -4.179   6.009 -47.410  0.00  0.00           C  
ATOM   4734  O   ASN A 599      -4.503   6.795 -48.309  0.00  0.00           O  
ATOM   4735  CB  ASN A 599      -5.801   6.989 -45.786  0.00  0.00           C  
ATOM   4736  CG  ASN A 599      -7.045   6.759 -44.955  0.00  0.00           C  
ATOM   4737  ND2 ASN A 599      -7.367   7.715 -44.108  0.00  0.00           N  
ATOM   4738  OD1 ASN A 599      -7.706   5.730 -45.076  0.00  0.00           O  
ATOM   4739  N   LYS A 600      -2.971   5.437 -47.376  0.00  0.00           N  
ATOM   4740  CA  LYS A 600      -1.977   5.820 -48.379  0.00  0.00           C  
ATOM   4741  C   LYS A 600      -2.404   5.408 -49.788  0.00  0.00           C  
ATOM   4742  O   LYS A 600      -2.067   6.098 -50.758  0.00  0.00           O  
ATOM   4743  CB  LYS A 600      -0.599   5.251 -48.017  0.00  0.00           C  
ATOM   4744  CG  LYS A 600      -0.500   3.726 -48.020  0.00  0.00           C  
ATOM   4745  CD  LYS A 600       0.742   3.249 -47.246  0.00  0.00           C  
ATOM   4746  CE  LYS A 600       0.775   1.722 -47.109  0.00  0.00           C  
ATOM   4747  NZ  LYS A 600      -0.482   1.133 -46.558  0.00  0.00           N  
ATOM   4748  N   ASN A 601      -3.203   4.348 -49.928  0.00  0.00           N  
ATOM   4749  CA  ASN A 601      -3.731   3.962 -51.237  0.00  0.00           C  
ATOM   4750  C   ASN A 601      -5.166   4.422 -51.468  0.00  0.00           C  
ATOM   4751  O   ASN A 601      -5.876   3.809 -52.275  0.00  0.00           O  
ATOM   4752  CB  ASN A 601      -3.664   2.445 -51.430  0.00  0.00           C  
ATOM   4753  CG  ASN A 601      -2.249   1.921 -51.420  0.00  0.00           C  
ATOM   4754  ND2 ASN A 601      -2.079   0.696 -50.926  0.00  0.00           N  
ATOM   4755  OD1 ASN A 601      -1.311   2.614 -51.845  0.00  0.00           O  
ATOM   4756  N   SER A 602      -5.619   5.477 -50.787  0.00  0.00           N  
ATOM   4757  CA  SER A 602      -6.990   5.942 -50.945  0.00  0.00           C  
ATOM   4758  C   SER A 602      -7.007   7.421 -51.272  0.00  0.00           C  
ATOM   4759  O   SER A 602      -6.061   8.164 -50.987  0.00  0.00           O  
ATOM   4760  CB  SER A 602      -7.836   5.702 -49.682  0.00  0.00           C  
ATOM   4761  OG  SER A 602      -7.888   4.327 -49.355  0.00  0.00           O  
ATOM   4762  N   PHE A 603      -8.106   7.841 -51.881  0.00  0.00           N  
ATOM   4763  CA  PHE A 603      -8.383   9.263 -51.964  0.00  0.00           C  
ATOM   4764  C   PHE A 603      -8.819   9.759 -50.585  0.00  0.00           C  
ATOM   4765  O   PHE A 603      -9.593   9.100 -49.884  0.00  0.00           O  
ATOM   4766  CB  PHE A 603      -9.452   9.537 -53.023  0.00  0.00           C  
ATOM   4767  CG  PHE A 603      -9.691  11.001 -53.273  0.00  0.00           C  
ATOM   4768  CD1 PHE A 603      -8.814  11.735 -54.064  0.00  0.00           C  
ATOM   4769  CD2 PHE A 603     -10.796  11.652 -52.709  0.00  0.00           C  
ATOM   4770  CE1 PHE A 603      -9.031  13.101 -54.297  0.00  0.00           C  
ATOM   4771  CE2 PHE A 603     -11.016  13.015 -52.924  0.00  0.00           C  
ATOM   4772  CZ  PHE A 603     -10.127  13.741 -53.723  0.00  0.00           C  
ATOM   4773  N   VAL A 604      -8.282  10.898 -50.165  0.00  0.00           N  
ATOM   4774  CA  VAL A 604      -8.603  11.462 -48.863  0.00  0.00           C  
ATOM   4775  C   VAL A 604      -9.341  12.759 -49.109  0.00  0.00           C  
ATOM   4776  O   VAL A 604      -8.817  13.659 -49.769  0.00  0.00           O  
ATOM   4777  CB  VAL A 604      -7.354  11.682 -47.996  0.00  0.00           C  
ATOM   4778  CG1 VAL A 604      -7.732  12.437 -46.708  0.00  0.00           C  
ATOM   4779  CG2 VAL A 604      -6.739  10.344 -47.635  0.00  0.00           C  
ATOM   4780  N   GLY A 605     -10.546  12.866 -48.582  0.00  0.00           N  
ATOM   4781  CA  GLY A 605     -11.394  13.997 -48.891  0.00  0.00           C  
ATOM   4782  C   GLY A 605     -12.551  13.566 -49.768  0.00  0.00           C  
ATOM   4783  O   GLY A 605     -12.695  12.399 -50.133  0.00  0.00           O  
ATOM   4784  N   TRP A 606     -13.399  14.531 -50.088  0.00  0.00           N  
ATOM   4785  CA  TRP A 606     -14.595  14.196 -50.835  0.00  0.00           C  
ATOM   4786  C   TRP A 606     -14.922  15.292 -51.832  0.00  0.00           C  
ATOM   4787  O   TRP A 606     -14.750  16.483 -51.548  0.00  0.00           O  
ATOM   4788  CB  TRP A 606     -15.783  13.971 -49.900  0.00  0.00           C  
ATOM   4789  CG  TRP A 606     -15.994  15.075 -48.894  0.00  0.00           C  
ATOM   4790  CD1 TRP A 606     -16.739  16.225 -49.060  0.00  0.00           C  
ATOM   4791  CD2 TRP A 606     -15.479  15.119 -47.561  0.00  0.00           C  
ATOM   4792  CE2 TRP A 606     -15.944  16.317 -46.969  0.00  0.00           C  
ATOM   4793  CE3 TRP A 606     -14.679  14.250 -46.798  0.00  0.00           C  
ATOM   4794  NE1 TRP A 606     -16.704  16.978 -47.906  0.00  0.00           N  
ATOM   4795  CZ2 TRP A 606     -15.630  16.670 -45.645  0.00  0.00           C  
ATOM   4796  CZ3 TRP A 606     -14.358  14.612 -45.482  0.00  0.00           C  
ATOM   4797  CH2 TRP A 606     -14.829  15.811 -44.926  0.00  0.00           C  
ATOM   4798  N   SER A 607     -15.408  14.884 -52.993  0.00  0.00           N  
ATOM   4799  CA  SER A 607     -16.024  15.828 -53.899  0.00  0.00           C  
ATOM   4800  C   SER A 607     -17.512  15.882 -53.574  0.00  0.00           C  
ATOM   4801  O   SER A 607     -18.112  14.875 -53.193  0.00  0.00           O  
ATOM   4802  CB  SER A 607     -15.775  15.418 -55.350  0.00  0.00           C  
ATOM   4803  OG  SER A 607     -16.969  15.006 -55.965  0.00  0.00           O  
ATOM   4804  N   THR A 608     -18.100  17.063 -53.696  0.00  0.00           N  
ATOM   4805  CA  THR A 608     -19.464  17.256 -53.229  0.00  0.00           C  
ATOM   4806  C   THR A 608     -20.520  17.092 -54.314  0.00  0.00           C  
ATOM   4807  O   THR A 608     -21.713  17.106 -53.984  0.00  0.00           O  
ATOM   4808  CB  THR A 608     -19.613  18.640 -52.585  0.00  0.00           C  
ATOM   4809  CG2 THR A 608     -18.674  18.775 -51.361  0.00  0.00           C  
ATOM   4810  OG1 THR A 608     -19.308  19.661 -53.541  0.00  0.00           O  
ATOM   4811  N   ASP A 609     -20.137  16.908 -55.586  0.00  0.00           N  
ATOM   4812  CA  ASP A 609     -21.155  16.849 -56.635  0.00  0.00           C  
ATOM   4813  C   ASP A 609     -21.702  15.439 -56.870  0.00  0.00           C  
ATOM   4814  O   ASP A 609     -22.840  15.299 -57.344  0.00  0.00           O  
ATOM   4815  CB  ASP A 609     -20.629  17.438 -57.960  0.00  0.00           C  
ATOM   4816  CG  ASP A 609     -19.358  16.744 -58.475  0.00  0.00           C  
ATOM   4817  OD1 ASP A 609     -18.439  16.478 -57.671  0.00  0.00           O  
ATOM   4818  OD2 ASP A 609     -19.261  16.486 -59.696  0.00  0.00           O  
ATOM   4819  N   TRP A 610     -20.945  14.392 -56.553  0.00  0.00           N  
ATOM   4820  CA  TRP A 610     -21.497  13.047 -56.645  0.00  0.00           C  
ATOM   4821  C   TRP A 610     -22.686  12.873 -55.697  0.00  0.00           C  
ATOM   4822  O   TRP A 610     -22.733  13.448 -54.603  0.00  0.00           O  
ATOM   4823  CB  TRP A 610     -20.424  12.010 -56.325  0.00  0.00           C  
ATOM   4824  CG  TRP A 610     -20.923  10.592 -56.382  0.00  0.00           C  
ATOM   4825  CD1 TRP A 610     -20.946   9.783 -57.476  0.00  0.00           C  
ATOM   4826  CD2 TRP A 610     -21.469   9.822 -55.304  0.00  0.00           C  
ATOM   4827  CE2 TRP A 610     -21.803   8.551 -55.825  0.00  0.00           C  
ATOM   4828  CE3 TRP A 610     -21.716  10.081 -53.952  0.00  0.00           C  
ATOM   4829  NE1 TRP A 610     -21.479   8.560 -57.153  0.00  0.00           N  
ATOM   4830  CZ2 TRP A 610     -22.369   7.539 -55.042  0.00  0.00           C  
ATOM   4831  CZ3 TRP A 610     -22.268   9.068 -53.174  0.00  0.00           C  
ATOM   4832  CH2 TRP A 610     -22.588   7.816 -53.723  0.00  0.00           C  
ATOM   4833  N   SER A 611     -23.652  12.061 -56.118  0.00  0.00           N  
ATOM   4834  CA  SER A 611     -24.782  11.704 -55.274  0.00  0.00           C  
ATOM   4835  C   SER A 611     -25.271  10.319 -55.671  0.00  0.00           C  
ATOM   4836  O   SER A 611     -24.988   9.846 -56.776  0.00  0.00           O  
ATOM   4837  CB  SER A 611     -25.922  12.719 -55.401  0.00  0.00           C  
ATOM   4838  OG  SER A 611     -26.810  12.336 -56.434  0.00  0.00           O  
ATOM   4839  N   PRO A 612     -26.005   9.642 -54.788  0.00  0.00           N  
ATOM   4840  CA  PRO A 612     -26.570   8.332 -55.156  0.00  0.00           C  
ATOM   4841  C   PRO A 612     -27.617   8.385 -56.263  0.00  0.00           C  
ATOM   4842  O   PRO A 612     -27.820   7.374 -56.946  0.00  0.00           O  
ATOM   4843  CB  PRO A 612     -27.191   7.842 -53.843  0.00  0.00           C  
ATOM   4844  CG  PRO A 612     -26.424   8.560 -52.791  0.00  0.00           C  
ATOM   4845  CD  PRO A 612     -26.161   9.922 -53.354  0.00  0.00           C  
ATOM   4846  N   TYR A 613     -28.304   9.502 -56.454  0.00  0.00           N  
ATOM   4847  CA  TYR A 613     -29.387   9.555 -57.422  0.00  0.00           C  
ATOM   4848  C   TYR A 613     -28.982  10.224 -58.725  0.00  0.00           C  
ATOM   4849  O   TYR A 613     -29.803  10.311 -59.633  0.00  0.00           O  
ATOM   4850  CB  TYR A 613     -30.615  10.271 -56.820  0.00  0.00           C  
ATOM   4851  CG  TYR A 613     -30.323  11.647 -56.245  0.00  0.00           C  
ATOM   4852  CD1 TYR A 613     -30.379  12.785 -57.043  0.00  0.00           C  
ATOM   4853  CD2 TYR A 613     -29.988  11.806 -54.899  0.00  0.00           C  
ATOM   4854  CE1 TYR A 613     -30.115  14.040 -56.526  0.00  0.00           C  
ATOM   4855  CE2 TYR A 613     -29.716  13.056 -54.371  0.00  0.00           C  
ATOM   4856  CZ  TYR A 613     -29.781  14.173 -55.188  0.00  0.00           C  
ATOM   4857  OH  TYR A 613     -29.514  15.422 -54.662  0.00  0.00           O  
ATOM   4858  N   ALA A 614     -27.749  10.711 -58.835  0.00  0.00           N  
ATOM   4859  CA  ALA A 614     -27.264  11.383 -60.039  0.00  0.00           C  
ATOM   4860  C   ALA A 614     -26.424  10.389 -60.836  0.00  0.00           C  
ATOM   4861  O   ALA A 614     -25.342   9.982 -60.389  0.00  0.00           O  
ATOM   4862  CB  ALA A 614     -26.458  12.634 -59.688  0.00  0.00           C  
ATOM   4863  N   ASP A 615     -26.923   9.999 -62.011  0.00  0.00           N  
ATOM   4864  CA  ASP A 615     -26.263   8.984 -62.840  0.00  0.00           C  
ATOM   4865  C   ASP A 615     -26.070   9.445 -64.294  0.00  0.00           C  
ATOM   4866  O   ASP A 615     -26.320  10.605 -64.636  0.00  0.00           O  
ATOM   4867  CB  ASP A 615     -27.063   7.667 -62.810  0.00  0.00           C  
ATOM   4868  CG  ASP A 615     -27.027   6.973 -61.441  0.00  0.00           C  
ATOM   4869  OD1 ASP A 615     -27.567   7.527 -60.454  0.00  0.00           O  
ATOM   4870  OD2 ASP A 615     -26.471   5.855 -61.360  0.00  0.00           O  
TER    4871      ASP A 615                                                       
ATOM   4871  N   THR B  15     -33.812  13.455  48.383  0.00  0.00           N  
ATOM   4872  CA  THR B  15     -33.372  12.921  47.043  0.00  0.00           C  
ATOM   4873  C   THR B  15     -34.302  13.347  45.913  0.00  0.00           C  
ATOM   4874  O   THR B  15     -34.950  12.522  45.293  0.00  0.00           O  
ATOM   4875  CB  THR B  15     -33.304  11.383  47.126  0.00  0.00           C  
ATOM   4876  CG2 THR B  15     -32.219  10.945  48.133  0.00  0.00           C  
ATOM   4877  OG1 THR B  15     -34.524  10.829  47.608  0.00  0.00           O  
ATOM   4878  N   ASN B  16     -34.406  14.668  45.610  0.00  0.00           N  
ATOM   4879  CA  ASN B  16     -35.373  15.170  44.646  0.00  0.00           C  
ATOM   4880  C   ASN B  16     -34.663  15.119  43.290  0.00  0.00           C  
ATOM   4881  O   ASN B  16     -33.604  15.661  43.177  0.00  0.00           O  
ATOM   4882  CB  ASN B  16     -35.726  16.651  44.999  0.00  0.00           C  
ATOM   4883  CG  ASN B  16     -37.103  17.022  44.451  0.00  0.00           C  
ATOM   4884  ND2 ASN B  16     -37.378  18.335  44.261  0.00  0.00           N  
ATOM   4885  OD1 ASN B  16     -37.935  16.149  44.231  0.00  0.00           O  
ATOM   4886  N   LEU B  17     -35.201  14.431  42.253  0.00  0.00           N  
ATOM   4887  CA  LEU B  17     -34.446  14.264  41.015  0.00  0.00           C  
ATOM   4888  C   LEU B  17     -34.777  15.379  40.027  0.00  0.00           C  
ATOM   4889  O   LEU B  17     -35.923  15.791  39.898  0.00  0.00           O  
ATOM   4890  CB  LEU B  17     -34.698  12.876  40.372  0.00  0.00           C  
ATOM   4891  CG  LEU B  17     -34.228  11.693  41.249  0.00  0.00           C  
ATOM   4892  CD1 LEU B  17     -35.323  11.166  42.193  0.00  0.00           C  
ATOM   4893  CD2 LEU B  17     -33.699  10.549  40.372  0.00  0.00           C  
ATOM   4894  N   CYS B  18     -33.769  15.959  39.330  0.00  0.00           N  
ATOM   4895  CA  CYS B  18     -34.033  17.026  38.366  0.00  0.00           C  
ATOM   4896  C   CYS B  18     -34.900  16.626  37.164  0.00  0.00           C  
ATOM   4897  O   CYS B  18     -34.752  15.516  36.644  0.00  0.00           O  
ATOM   4898  CB  CYS B  18     -32.750  17.728  37.847  0.00  0.00           C  
ATOM   4899  SG  CYS B  18     -31.865  18.695  39.118  0.00  0.00           S  
ATOM   4900  N   PRO B  19     -35.791  17.482  36.650  0.00  0.00           N  
ATOM   4901  CA  PRO B  19     -36.722  17.096  35.597  0.00  0.00           C  
ATOM   4902  C   PRO B  19     -36.049  17.171  34.221  0.00  0.00           C  
ATOM   4903  O   PRO B  19     -36.348  18.045  33.408  0.00  0.00           O  
ATOM   4904  CB  PRO B  19     -37.878  18.102  35.764  0.00  0.00           C  
ATOM   4905  CG  PRO B  19     -37.217  19.358  36.325  0.00  0.00           C  
ATOM   4906  CD  PRO B  19     -36.137  18.783  37.234  0.00  0.00           C  
ATOM   4907  N   PHE B  20     -35.110  16.244  33.930  0.00  0.00           N  
ATOM   4908  CA  PHE B  20     -34.452  16.128  32.636  0.00  0.00           C  
ATOM   4909  C   PHE B  20     -35.218  15.274  31.646  0.00  0.00           C  
ATOM   4910  O   PHE B  20     -35.205  15.544  30.446  0.00  0.00           O  
ATOM   4911  CB  PHE B  20     -33.002  15.602  32.776  0.00  0.00           C  
ATOM   4912  CG  PHE B  20     -32.040  16.619  33.336  0.00  0.00           C  
ATOM   4913  CD1 PHE B  20     -32.150  18.006  33.115  0.00  0.00           C  
ATOM   4914  CD2 PHE B  20     -30.909  16.147  34.018  0.00  0.00           C  
ATOM   4915  CE1 PHE B  20     -31.164  18.884  33.578  0.00  0.00           C  
ATOM   4916  CE2 PHE B  20     -29.953  17.027  34.529  0.00  0.00           C  
ATOM   4917  CZ  PHE B  20     -30.093  18.401  34.328  0.00  0.00           C  
ATOM   4918  N   ASP B  21     -35.982  14.273  32.116  0.00  0.00           N  
ATOM   4919  CA  ASP B  21     -36.881  13.503  31.284  0.00  0.00           C  
ATOM   4920  C   ASP B  21     -37.918  14.427  30.608  0.00  0.00           C  
ATOM   4921  O   ASP B  21     -38.128  14.353  29.395  0.00  0.00           O  
ATOM   4922  CB  ASP B  21     -37.449  12.366  32.161  0.00  0.00           C  
ATOM   4923  CG  ASP B  21     -38.160  11.371  31.273  0.00  0.00           C  
ATOM   4924  OD1 ASP B  21     -37.444  10.626  30.557  0.00  0.00           O  
ATOM   4925  OD2 ASP B  21     -39.411  11.367  31.289  0.00  0.00           O  
ATOM   4926  N   GLU B  22     -38.447  15.429  31.355  0.00  0.00           N  
ATOM   4927  CA  GLU B  22     -39.319  16.488  30.847  0.00  0.00           C  
ATOM   4928  C   GLU B  22     -38.747  17.257  29.658  0.00  0.00           C  
ATOM   4929  O   GLU B  22     -39.438  17.522  28.677  0.00  0.00           O  
ATOM   4930  CB  GLU B  22     -39.569  17.576  31.931  0.00  0.00           C  
ATOM   4931  CG  GLU B  22     -40.705  17.318  32.952  0.00  0.00           C  
ATOM   4932  CD  GLU B  22     -40.999  18.573  33.791  0.00  0.00           C  
ATOM   4933  OE1 GLU B  22     -41.001  19.697  33.219  0.00  0.00           O  
ATOM   4934  OE2 GLU B  22     -41.195  18.435  35.024  0.00  0.00           O  
ATOM   4935  N   VAL B  23     -37.464  17.662  29.740  0.00  0.00           N  
ATOM   4936  CA  VAL B  23     -36.810  18.445  28.701  0.00  0.00           C  
ATOM   4937  C   VAL B  23     -36.331  17.609  27.519  0.00  0.00           C
[truncated: 120,615 more chars]
