# Supplementary material for: CoVM2: Molecular Biological Data Integration of SARS-CoV-2 Proteins in a Macro-to-Micro Method
Source: Biomolecules. 2022 Aug 2;12(8):1067. doi: 10.3390/biom12081067 (PMC9405999; doi:10.3390/biom12081067)
Supplement: Supplementary file 1 [file biomolecules-12-01067-s001.zip › prodigy_results/ACE2_soba2/ace2_soba2.pml]

color silver
as cartoon
bg_color white
center
color lightblue, chain A
color lightpink, chain B
select iface1,  chain A and resi 82+79+20+37+23+19+355+325+24+29+41+27+31+25+357+38+353+45+326+352+34+30+354+35+83+324+329+42+28+330
color blue, iface1
show sticks, iface1
select iface2,  chain B and resi 177+137+179+172+168+187+157+127+185+180+182+169+171+99+155+184+131+135+176+129+183+175+159+158+178+167+138+128+181
color hotpink, iface2
show sticks, iface2
