# Supplementary material for: CoVM2: Molecular Biological Data Integration of SARS-CoV-2 Proteins in a Macro-to-Micro Method
Source: Biomolecules. 2022 Aug 2;12(8):1067. doi: 10.3390/biom12081067 (PMC9405999; doi:10.3390/biom12081067)
Supplement: Supplementary file 1 [file biomolecules-12-01067-s001.zip › prodigy_results/ACE2_soba2/ace2_soba2_DG_prediction.txt]

[+] No. of intermolecular contacts: 83
[+] No. of charged-charged contacts: 7
[+] No. of charged-polar contacts: 7
[+] No. of charged-apolar contacts: 25
[+] No. of polar-polar contacts: 5
[+] No. of apolar-polar contacts: 25
[+] No. of apolar-apolar contacts: 14
[+] Percentage of apolar NIS residues: 35.28
[+] Percentage of charged NIS residues: 25.65
[++] Predicted binding affinity (kcal.mol-1):    -13.7
[++] Predicted dissociation constant (M) at 37.0˚C:  2.3e-10
