# Supplementary material for: CoVM2: Molecular Biological Data Integration of SARS-CoV-2 Proteins in a Macro-to-Micro Method
Source: Biomolecules. 2022 Aug 2;12(8):1067. doi: 10.3390/biom12081067 (PMC9405999; doi:10.3390/biom12081067)
Supplement: Supplementary file 1 [file biomolecules-12-01067-s001.zip › prodigy_results/ACE2_soba2/ace2_soba2_IC_list.txt]

  LEU    79   A   PHE   168   B
  GLN    24   A   PHE   168   B
  LYS    31   A   PHE   172   B
  GLU    37   A   HIS   187   B
  THR    20   A   ALA   157   B
  LEU    45   A   VAL   127   B
  HIS    34   A   ASN    99   B
  SER    19   A   ASN   159   B
  GLN    24   A   ALA   157   B
  GLN   325   A   VAL   185   B
  ASN   330   A   THR   182   B
  ASP    30   A   ASN    99   B
  HIS    34   A   TYR   135   B
  TYR    41   A   ARG   180   B
  LEU    45   A   ARG   180   B
  TYR    83   A   PHE   168   B
  LYS   353   A   SER   176   B
  GLY   354   A   HIS   187   B
  LYS   353   A   GLY   184   B
  LYS    31   A   LEU   137   B
  LYS   353   A   ARG   180   B
  LYS   353   A   TYR   131   B
  LYS   353   A   TYR   183   B
  GLY   354   A   TYR   183   B
  TYR    83   A   ASN   169   B
  ARG   357   A   THR   182   B
  LEU    45   A   THR   182   B
  ASP    38   A   TYR   177   B
  LEU    79   A   GLY   167   B
  GLU   329   A   PRO   181   B
  GLN    24   A   ASN   169   B
  ALA    25   A   ASN   169   B
  GLN    42   A   VAL   127   B
  THR    27   A   TYR   171   B
  GLY   326   A   THR   182   B
  GLU    35   A   ARG   175   B
  LYS   353   A   TYR   177   B
  ASP   355   A   GLY   184   B
  ASP    38   A   GLY   178   B
  GLN    42   A   GLY   129   B
  THR    27   A   ALA   157   B
  HIS    34   A   ARG   175   B
  GLY   354   A   THR   182   B
  LYS   353   A   HIS   187   B
  MET    82   A   PHE   168   B
  LYS    31   A   ARG   175   B
  LYS    31   A   TYR   171   B
  GLY   352   A   TYR   183   B
  LYS   353   A   GLY   178   B
  TYR    83   A   TYR   171   B
  HIS    34   A   LEU   137   B
  GLN    24   A   ASN   159   B
  THR    27   A   PHE   138   B
  ASP   355   A   TYR   183   B
  ASP   355   A   THR   182   B
  LYS   353   A   THR   182   B
  GLN    24   A   GLY   158   B
  PHE    28   A   ASN   169   B
  GLY   354   A   VAL   185   B
  ASN   330   A   PRO   181   B
  TYR    41   A   TYR   183   B
  GLU    23   A   ALA   157   B
  GLN    24   A   TYR   171   B
  GLY   354   A   GLY   184   B
  ASP    38   A   ARG   180   B
  GLN    42   A   ARG   180   B
  THR    27   A   TYR   155   B
  SER    19   A   ALA   157   B
  THR    20   A   ASN   159   B
  LEU    29   A   TYR   171   B
  PHE    28   A   TYR   171   B
  ASP    30   A   LEU   137   B
  ASP    38   A   TYR   183   B
  ASP    38   A   TYR   131   B
  TYR    41   A   THR   182   B
  THR   324   A   GLY   184   B
  PHE    28   A   ALA   157   B
  LYS    31   A   PHE   138   B
  ASP    30   A   PHE   138   B
  LYS   353   A   PHE   179   B
  ASN   330   A   TYR   183   B
  GLN    42   A   GLY   128   B
  GLN    42   A   TYR   131   B
