# Supplementary material for: CoVM2: Molecular Biological Data Integration of SARS-CoV-2 Proteins in a Macro-to-Micro Method
Source: Biomolecules. 2022 Aug 2;12(8):1067. doi: 10.3390/biom12081067 (PMC9405999; doi:10.3390/biom12081067)
Supplement: Supplementary file 1 [file biomolecules-12-01067-s001.zip › prodigy_results/axl_delta/axl_delta.pdb]

ATOM      1  N   GLU A   1      49.579  31.007   5.903  0.00  0.00           N  
ATOM      2  CA  GLU A   1      50.437  29.795   6.056  0.00  0.00           C  
ATOM      3  C   GLU A   1      50.271  28.847   4.896  0.00  0.00           C  
ATOM      4  O   GLU A   1      49.242  28.860   4.224  0.00  0.00           O  
ATOM      5  CB  GLU A   1      50.098  29.195   7.427  0.00  0.00           C  
ATOM      6  CG  GLU A   1      50.687  30.077   8.556  0.00  0.00           C  
ATOM      7  CD  GLU A   1      49.729  30.292   9.729  0.00  0.00           C  
ATOM      8  OE1 GLU A   1      48.697  29.584   9.793  0.00  0.00           O  
ATOM      9  OE2 GLU A   1      50.008  31.237  10.502  0.00  0.00           O  
ATOM     10  N   SER A   2      51.325  28.083   4.562  0.00  0.00           N  
ATOM     11  CA  SER A   2      51.330  27.203   3.399  0.00  0.00           C  
ATOM     12  C   SER A   2      50.454  25.957   3.566  0.00  0.00           C  
ATOM     13  O   SER A   2      50.549  25.324   4.616  0.00  0.00           O  
ATOM     14  CB  SER A   2      52.766  26.738   3.061  0.00  0.00           C  
ATOM     15  OG  SER A   2      52.853  26.334   1.695  0.00  0.00           O  
ATOM     16  N   PRO A   3      49.626  25.533   2.607  0.00  0.00           N  
ATOM     17  CA  PRO A   3      48.936  24.250   2.666  0.00  0.00           C  
ATOM     18  C   PRO A   3      49.856  23.117   2.249  0.00  0.00           C  
ATOM     19  O   PRO A   3      49.482  21.960   2.438  0.00  0.00           O  
ATOM     20  CB  PRO A   3      47.737  24.407   1.711  0.00  0.00           C  
ATOM     21  CG  PRO A   3      48.120  25.533   0.746  0.00  0.00           C  
ATOM     22  CD  PRO A   3      49.178  26.353   1.487  0.00  0.00           C  
ATOM     23  N   PHE A   4      51.032  23.410   1.651  0.00  0.00           N  
ATOM     24  CA  PHE A   4      51.986  22.412   1.187  0.00  0.00           C  
ATOM     25  C   PHE A   4      52.709  21.682   2.309  0.00  0.00           C  
ATOM     26  O   PHE A   4      53.597  22.203   2.981  0.00  0.00           O  
ATOM     27  CB  PHE A   4      53.032  22.960   0.180  0.00  0.00           C  
ATOM     28  CG  PHE A   4      52.372  23.382  -1.100  0.00  0.00           C  
ATOM     29  CD1 PHE A   4      52.027  22.415  -2.058  0.00  0.00           C  
ATOM     30  CD2 PHE A   4      52.102  24.734  -1.372  0.00  0.00           C  
ATOM     31  CE1 PHE A   4      51.431  22.794  -3.267  0.00  0.00           C  
ATOM     32  CE2 PHE A   4      51.487  25.112  -2.572  0.00  0.00           C  
ATOM     33  CZ  PHE A   4      51.156  24.142  -3.522  0.00  0.00           C  
ATOM     34  N   VAL A   5      52.334  20.404   2.480  0.00  0.00           N  
ATOM     35  CA  VAL A   5      52.933  19.417   3.355  0.00  0.00           C  
ATOM     36  C   VAL A   5      54.264  18.947   2.793  0.00  0.00           C  
ATOM     37  O   VAL A   5      55.207  18.659   3.527  0.00  0.00           O  
ATOM     38  CB  VAL A   5      51.919  18.288   3.574  0.00  0.00           C  
ATOM     39  CG1 VAL A   5      52.541  16.943   3.996  0.00  0.00           C  
ATOM     40  CG2 VAL A   5      50.920  18.779   4.640  0.00  0.00           C  
ATOM     41  N   GLY A   6      54.389  18.877   1.451  0.00  0.00           N  
ATOM     42  CA  GLY A   6      55.625  18.453   0.808  0.00  0.00           C  
ATOM     43  C   GLY A   6      55.833  19.156  -0.506  0.00  0.00           C  
ATOM     44  O   GLY A   6      54.884  19.492  -1.216  0.00  0.00           O  
ATOM     45  N   ASN A   7      57.111  19.380  -0.865  0.00  0.00           N  
ATOM     46  CA  ASN A   7      57.532  20.249  -1.944  0.00  0.00           C  
ATOM     47  C   ASN A   7      58.390  19.435  -2.921  0.00  0.00           C  
ATOM     48  O   ASN A   7      58.981  18.443  -2.487  0.00  0.00           O  
ATOM     49  CB  ASN A   7      58.349  21.447  -1.396  0.00  0.00           C  
ATOM     50  CG  ASN A   7      57.535  22.213  -0.356  0.00  0.00           C  
ATOM     51  ND2 ASN A   7      57.760  21.931   0.947  0.00  0.00           N  
ATOM     52  OD1 ASN A   7      56.717  23.072  -0.692  0.00  0.00           O  
ATOM     53  N   PRO A   8      58.457  19.751  -4.216  0.00  0.00           N  
ATOM     54  CA  PRO A   8      59.271  19.039  -5.196  0.00  0.00           C  
ATOM     55  C   PRO A   8      60.740  18.871  -4.832  0.00  0.00           C  
ATOM     56  O   PRO A   8      61.355  19.795  -4.308  0.00  0.00           O  
ATOM     57  CB  PRO A   8      59.039  19.757  -6.541  0.00  0.00           C  
ATOM     58  CG  PRO A   8      58.172  20.989  -6.255  0.00  0.00           C  
ATOM     59  CD  PRO A   8      57.706  20.847  -4.810  0.00  0.00           C  
ATOM     60  N   GLY A   9      61.313  17.676  -5.093  0.00  0.00           N  
ATOM     61  CA  GLY A   9      62.750  17.438  -5.005  0.00  0.00           C  
ATOM     62  C   GLY A   9      63.517  17.954  -6.203  0.00  0.00           C  
ATOM     63  O   GLY A   9      63.029  18.747  -7.001  0.00  0.00           O  
ATOM     64  N   ASN A  10      64.758  17.470  -6.377  0.00  0.00           N  
ATOM     65  CA  ASN A  10      65.638  17.885  -7.453  0.00  0.00           C  
ATOM     66  C   ASN A  10      65.924  16.698  -8.344  0.00  0.00           C  
ATOM     67  O   ASN A  10      66.063  15.575  -7.865  0.00  0.00           O  
ATOM     68  CB  ASN A  10      67.017  18.367  -6.933  0.00  0.00           C  
ATOM     69  CG  ASN A  10      66.913  19.763  -6.340  0.00  0.00           C  
ATOM     70  ND2 ASN A  10      68.087  20.339  -5.983  0.00  0.00           N  
ATOM     71  OD1 ASN A  10      65.850  20.368  -6.219  0.00  0.00           O  
ATOM     72  N   ILE A  11      66.060  16.917  -9.665  0.00  0.00           N  
ATOM     73  CA  ILE A  11      66.533  15.865 -10.551  0.00  0.00           C  
ATOM     74  C   ILE A  11      67.731  16.411 -11.271  0.00  0.00           C  
ATOM     75  O   ILE A  11      67.772  17.573 -11.645  0.00  0.00           O  
ATOM     76  CB  ILE A  11      65.539  15.218 -11.523  0.00  0.00           C  
ATOM     77  CG1 ILE A  11      64.063  15.495 -11.151  0.00  0.00           C  
ATOM     78  CG2 ILE A  11      65.902  13.714 -11.499  0.00  0.00           C  
ATOM     79  CD1 ILE A  11      63.035  14.740 -12.004  0.00  0.00           C  
ATOM     80  N   THR A  12      68.795  15.622 -11.420  0.00  0.00           N  
ATOM     81  CA  THR A  12      70.040  16.174 -11.922  0.00  0.00           C  
ATOM     82  C   THR A  12      70.677  15.034 -12.654  0.00  0.00           C  
ATOM     83  O   THR A  12      70.753  13.931 -12.112  0.00  0.00           O  
ATOM     84  CB  THR A  12      70.851  16.771 -10.761  0.00  0.00           C  
ATOM     85  CG2 THR A  12      72.121  16.033 -10.320  0.00  0.00           C  
ATOM     86  OG1 THR A  12      71.230  18.109 -11.031  0.00  0.00           O  
ATOM     87  N   GLY A  13      71.075  15.188 -13.933  0.00  0.00           N  
ATOM     88  CA  GLY A  13      71.562  14.013 -14.642  0.00  0.00           C  
ATOM     89  C   GLY A  13      71.564  14.150 -16.137  0.00  0.00           C  
ATOM     90  O   GLY A  13      71.361  15.218 -16.693  0.00  0.00           O  
ATOM     91  N   ALA A  14      71.821  13.036 -16.845  0.00  0.00           N  
ATOM     92  CA  ALA A  14      72.030  13.021 -18.280  0.00  0.00           C  
ATOM     93  C   ALA A  14      70.810  13.314 -19.162  0.00  0.00           C  
ATOM     94  O   ALA A  14      69.660  13.085 -18.791  0.00  0.00           O  
ATOM     95  CB  ALA A  14      72.607  11.658 -18.708  0.00  0.00           C  
ATOM     96  N   ARG A  15      71.056  13.796 -20.406  0.00  0.00           N  
ATOM     97  CA  ARG A  15      70.113  13.742 -21.519  0.00  0.00           C  
ATOM     98  C   ARG A  15      69.436  12.374 -21.673  0.00  0.00           C  
ATOM     99  O   ARG A  15      70.112  11.355 -21.791  0.00  0.00           O  
ATOM    100  CB  ARG A  15      70.826  14.042 -22.870  0.00  0.00           C  
ATOM    101  CG  ARG A  15      71.186  15.517 -23.157  0.00  0.00           C  
ATOM    102  CD  ARG A  15      70.218  16.176 -24.145  0.00  0.00           C  
ATOM    103  NE  ARG A  15      70.622  17.617 -24.304  0.00  0.00           N  
ATOM    104  CZ  ARG A  15      69.882  18.520 -24.963  0.00  0.00           C  
ATOM    105  NH1 ARG A  15      68.709  18.180 -25.490  0.00  0.00           N  
ATOM    106  NH2 ARG A  15      70.311  19.771 -25.115  0.00  0.00           N  
ATOM    107  N   GLY A  16      68.087  12.318 -21.695  0.00  0.00           N  
ATOM    108  CA  GLY A  16      67.350  11.056 -21.794  0.00  0.00           C  
ATOM    109  C   GLY A  16      66.971  10.388 -20.476  0.00  0.00           C  
ATOM    110  O   GLY A  16      66.302   9.359 -20.471  0.00  0.00           O  
ATOM    111  N   LEU A  17      67.352  10.945 -19.307  0.00  0.00           N  
ATOM    112  CA  LEU A  17      66.874  10.482 -17.996  0.00  0.00           C  
ATOM    113  C   LEU A  17      65.346  10.652 -17.798  0.00  0.00           C  
ATOM    114  O   LEU A  17      64.795  11.698 -18.142  0.00  0.00           O  
ATOM    115  CB  LEU A  17      67.626  11.272 -16.885  0.00  0.00           C  
ATOM    116  CG  LEU A  17      67.854  10.652 -15.481  0.00  0.00           C  
ATOM    117  CD1 LEU A  17      68.184  11.782 -14.495  0.00  0.00           C  
ATOM    118  CD2 LEU A  17      66.718   9.834 -14.868  0.00  0.00           C  
ATOM    119  N   THR A  18      64.633   9.657 -17.203  0.00  0.00           N  
ATOM    120  CA  THR A  18      63.212   9.728 -16.836  0.00  0.00           C  
ATOM    121  C   THR A  18      63.095   9.778 -15.335  0.00  0.00           C  
ATOM    122  O   THR A  18      63.645   8.952 -14.608  0.00  0.00           O  
ATOM    123  CB  THR A  18      62.322   8.585 -17.380  0.00  0.00           C  
ATOM    124  CG2 THR A  18      62.997   7.214 -17.226  0.00  0.00           C  
ATOM    125  OG1 THR A  18      61.007   8.489 -16.813  0.00  0.00           O  
ATOM    126  N   GLY A  19      62.379  10.785 -14.811  0.00  0.00           N  
ATOM    127  CA  GLY A  19      62.220  10.927 -13.377  0.00  0.00           C  
ATOM    128  C   GLY A  19      60.931  11.619 -13.068  0.00  0.00           C  
ATOM    129  O   GLY A  19      60.154  11.973 -13.957  0.00  0.00           O  
ATOM    130  N   THR A  20      60.664  11.830 -11.771  0.00  0.00           N  
ATOM    131  CA  THR A  20      59.417  12.415 -11.314  0.00  0.00           C  
ATOM    132  C   THR A  20      59.674  13.457 -10.250  0.00  0.00           C  
ATOM    133  O   THR A  20      60.691  13.452  -9.562  0.00  0.00           O  
ATOM    134  CB  THR A  20      58.394  11.420 -10.742  0.00  0.00           C  
ATOM    135  CG2 THR A  20      57.964  10.419 -11.817  0.00  0.00           C  
ATOM    136  OG1 THR A  20      58.908  10.647  -9.664  0.00  0.00           O  
ATOM    137  N   LEU A  21      58.720  14.388 -10.092  0.00  0.00           N  
ATOM    138  CA  LEU A  21      58.677  15.349  -9.010  0.00  0.00           C  
ATOM    139  C   LEU A  21      57.277  15.267  -8.447  0.00  0.00           C  
ATOM    140  O   LEU A  21      56.339  14.873  -9.140  0.00  0.00           O  
ATOM    141  CB  LEU A  21      58.900  16.811  -9.470  0.00  0.00           C  
ATOM    142  CG  LEU A  21      60.258  17.094 -10.130  0.00  0.00           C  
ATOM    143  CD1 LEU A  21      60.222  18.463 -10.826  0.00  0.00           C  
ATOM    144  CD2 LEU A  21      61.410  17.022  -9.123  0.00  0.00           C  
ATOM    145  N   ARG A  22      57.066  15.640  -7.176  0.00  0.00           N  
ATOM    146  CA  ARG A  22      55.737  15.625  -6.623  0.00  0.00           C  
ATOM    147  C   ARG A  22      55.610  16.684  -5.560  0.00  0.00           C  
ATOM    148  O   ARG A  22      56.599  17.138  -4.993  0.00  0.00           O  
ATOM    149  CB  ARG A  22      55.344  14.235  -6.051  0.00  0.00           C  
ATOM    150  CG  ARG A  22      56.336  13.679  -5.010  0.00  0.00           C  
ATOM    151  CD  ARG A  22      56.009  12.289  -4.443  0.00  0.00           C  
ATOM    152  NE  ARG A  22      55.103  12.462  -3.263  0.00  0.00           N  
ATOM    153  CZ  ARG A  22      53.770  12.361  -3.282  0.00  0.00           C  
ATOM    154  NH1 ARG A  22      53.122  12.131  -4.417  0.00  0.00           N  
ATOM    155  NH2 ARG A  22      53.101  12.559  -2.147  0.00  0.00           N  
ATOM    156  N   CYS A  23      54.370  17.105  -5.275  0.00  0.00           N  
ATOM    157  CA  CYS A  23      54.067  18.049  -4.225  0.00  0.00           C  
ATOM    158  C   CYS A  23      52.758  17.612  -3.617  0.00  0.00           C  
ATOM    159  O   CYS A  23      51.928  17.019  -4.304  0.00  0.00           O  
ATOM    160  CB  CYS A  23      53.919  19.495  -4.759  0.00  0.00           C  
ATOM    161  SG  CYS A  23      52.658  19.659  -6.063  0.00  0.00           S  
ATOM    162  N   GLN A  24      52.544  17.891  -2.322  0.00  0.00           N  
ATOM    163  CA  GLN A  24      51.349  17.475  -1.618  0.00  0.00           C  
ATOM    164  C   GLN A  24      50.922  18.579  -0.694  0.00  0.00           C  
ATOM    165  O   GLN A  24      51.748  19.265  -0.093  0.00  0.00           O  
ATOM    166  CB  GLN A  24      51.548  16.200  -0.756  0.00  0.00           C  
ATOM    167  CG  GLN A  24      50.225  15.637  -0.178  0.00  0.00           C  
ATOM    168  CD  GLN A  24      50.390  14.240   0.413  0.00  0.00           C  
ATOM    169  NE2 GLN A  24      49.883  14.047   1.655  0.00  0.00           N  
ATOM    170  OE1 GLN A  24      50.937  13.340  -0.233  0.00  0.00           O  
ATOM    171  N   LEU A  25      49.604  18.761  -0.564  0.00  0.00           N  
ATOM    172  CA  LEU A  25      49.008  19.767   0.256  0.00  0.00           C  
ATOM    173  C   LEU A  25      47.742  19.234   0.891  0.00  0.00           C  
ATOM    174  O   LEU A  25      47.177  18.224   0.466  0.00  0.00           O  
ATOM    175  CB  LEU A  25      48.705  21.063  -0.539  0.00  0.00           C  
ATOM    176  CG  LEU A  25      47.766  20.939  -1.755  0.00  0.00           C  
ATOM    177  CD1 LEU A  25      47.094  22.293  -1.997  0.00  0.00           C  
ATOM    178  CD2 LEU A  25      48.460  20.489  -3.050  0.00  0.00           C  
ATOM    179  N   GLN A  26      47.279  19.909   1.954  0.00  0.00           N  
ATOM    180  CA  GLN A  26      46.040  19.591   2.628  0.00  0.00           C  
ATOM    181  C   GLN A  26      45.208  20.852   2.683  0.00  0.00           C  
ATOM    182  O   GLN A  26      45.713  21.941   2.961  0.00  0.00           O  
ATOM    183  CB  GLN A  26      46.267  18.988   4.036  0.00  0.00           C  
ATOM    184  CG  GLN A  26      44.952  18.558   4.735  0.00  0.00           C  
ATOM    185  CD  GLN A  26      45.183  17.674   5.963  0.00  0.00           C  
ATOM    186  NE2 GLN A  26      44.303  17.786   6.988  0.00  0.00           N  
ATOM    187  OE1 GLN A  26      46.112  16.863   5.996  0.00  0.00           O  
ATOM    188  N   VAL A  27      43.910  20.742   2.355  0.00  0.00           N  
ATOM    189  CA  VAL A  27      43.017  21.877   2.261  0.00  0.00           C  
ATOM    190  C   VAL A  27      41.729  21.527   2.961  0.00  0.00           C  
ATOM    191  O   VAL A  27      41.424  20.354   3.175  0.00  0.00           O  
ATOM    192  CB  VAL A  27      42.713  22.313   0.820  0.00  0.00           C  
ATOM    193  CG1 VAL A  27      44.031  22.589   0.078  0.00  0.00           C  
ATOM    194  CG2 VAL A  27      41.873  21.267   0.062  0.00  0.00           C  
ATOM    195  N   GLN A  28      40.949  22.560   3.316  0.00  0.00           N  
ATOM    196  CA  GLN A  28      39.603  22.462   3.839  0.00  0.00           C  
ATOM    197  C   GLN A  28      38.663  22.806   2.699  0.00  0.00           C  
ATOM    198  O   GLN A  28      38.914  23.765   1.965  0.00  0.00           O  
ATOM    199  CB  GLN A  28      39.443  23.480   4.997  0.00  0.00           C  
ATOM    200  CG  GLN A  28      38.212  23.262   5.912  0.00  0.00           C  
ATOM    201  CD  GLN A  28      36.956  24.056   5.535  0.00  0.00           C  
ATOM    202  NE2 GLN A  28      36.198  24.477   6.579  0.00  0.00           N  
ATOM    203  OE1 GLN A  28      36.626  24.331   4.383  0.00  0.00           O  
ATOM    204  N   GLY A  29      37.579  22.033   2.496  0.00  0.00           N  
ATOM    205  CA  GLY A  29      36.619  22.293   1.430  0.00  0.00           C  
ATOM    206  C   GLY A  29      37.047  21.806   0.067  0.00  0.00           C  
ATOM    207  O   GLY A  29      38.080  21.159  -0.094  0.00  0.00           O  
ATOM    208  N   GLU A  30      36.203  22.074  -0.951  0.00  0.00           N  
ATOM    209  CA  GLU A  30      36.359  21.622  -2.335  0.00  0.00           C  
ATOM    210  C   GLU A  30      37.781  21.678  -2.914  0.00  0.00           C  
ATOM    211  O   GLU A  30      38.356  22.771  -2.968  0.00  0.00           O  
ATOM    212  CB  GLU A  30      35.428  22.406  -3.297  0.00  0.00           C  
ATOM    213  CG  GLU A  30      35.234  21.720  -4.673  0.00  0.00           C  
ATOM    214  CD  GLU A  30      34.502  20.386  -4.521  0.00  0.00           C  
ATOM    215  OE1 GLU A  30      33.750  20.242  -3.522  0.00  0.00           O  
ATOM    216  OE2 GLU A  30      34.696  19.516  -5.403  0.00  0.00           O  
ATOM    217  N   PRO A  31      38.419  20.589  -3.345  0.00  0.00           N  
ATOM    218  CA  PRO A  31      39.868  20.579  -3.495  0.00  0.00           C  
ATOM    219  C   PRO A  31      40.320  21.316  -4.744  0.00  0.00           C  
ATOM    220  O   PRO A  31      39.663  21.178  -5.778  0.00  0.00           O  
ATOM    221  CB  PRO A  31      40.231  19.084  -3.540  0.00  0.00           C  
ATOM    222  CG  PRO A  31      38.936  18.403  -3.968  0.00  0.00           C  
ATOM    223  CD  PRO A  31      37.888  19.234  -3.250  0.00  0.00           C  
ATOM    224  N   PRO A  32      41.396  22.097  -4.739  0.00  0.00           N  
ATOM    225  CA  PRO A  32      41.845  22.777  -5.933  0.00  0.00           C  
ATOM    226  C   PRO A  32      42.507  21.820  -6.915  0.00  0.00           C  
ATOM    227  O   PRO A  32      42.983  20.739  -6.553  0.00  0.00           O  
ATOM    228  CB  PRO A  32      42.834  23.802  -5.364  0.00  0.00           C  
ATOM    229  CG  PRO A  32      43.527  23.033  -4.242  0.00  0.00           C  
ATOM    230  CD  PRO A  32      42.374  22.215  -3.651  0.00  0.00           C  
ATOM    231  N   GLU A  33      42.536  22.215  -8.196  0.00  0.00           N  
ATOM    232  CA  GLU A  33      43.493  21.738  -9.170  0.00  0.00           C  
ATOM    233  C   GLU A  33      44.894  22.204  -8.779  0.00  0.00           C  
ATOM    234  O   GLU A  33      45.031  23.287  -8.205  0.00  0.00           O  
ATOM    235  CB  GLU A  33      43.105  22.304 -10.544  0.00  0.00           C  
ATOM    236  CG  GLU A  33      43.829  21.699 -11.762  0.00  0.00           C  
ATOM    237  CD  GLU A  33      43.322  22.340 -13.053  0.00  0.00           C  
ATOM    238  OE1 GLU A  33      42.665  23.415 -12.979  0.00  0.00           O  
ATOM    239  OE2 GLU A  33      43.591  21.751 -14.129  0.00  0.00           O  
ATOM    240  N   VAL A  34      45.961  21.418  -9.049  0.00  0.00           N  
ATOM    241  CA  VAL A  34      47.333  21.859  -8.817  0.00  0.00           C  
ATOM    242  C   VAL A  34      48.033  22.024 -10.145  0.00  0.00           C  
ATOM    243  O   VAL A  34      48.094  21.124 -10.982  0.00  0.00           O  
ATOM    244  CB  VAL A  34      48.188  21.081  -7.779  0.00  0.00           C  
ATOM    245  CG1 VAL A  34      47.448  19.857  -7.215  0.00  0.00           C  
ATOM    246  CG2 VAL A  34      49.618  20.721  -8.252  0.00  0.00           C  
ATOM    247  N   HIS A  35      48.594  23.232 -10.331  0.00  0.00           N  
ATOM    248  CA  HIS A  35      49.291  23.687 -11.504  0.00  0.00           C  
ATOM    249  C   HIS A  35      50.783  23.544 -11.286  0.00  0.00           C  
ATOM    250  O   HIS A  35      51.310  23.905 -10.232  0.00  0.00           O  
ATOM    251  CB  HIS A  35      48.976  25.185 -11.721  0.00  0.00           C  
ATOM    252  CG  HIS A  35      47.522  25.420 -11.958  0.00  0.00           C  
ATOM    253  CD2 HIS A  35      46.539  25.962 -11.189  0.00  0.00           C  
ATOM    254  ND1 HIS A  35      46.999  24.907 -13.119  0.00  0.00           N  
ATOM    255  CE1 HIS A  35      45.701  25.127 -13.043  0.00  0.00           C  
ATOM    256  NE2 HIS A  35      45.369  25.768 -11.894  0.00  0.00           N  
ATOM    257  N   TRP A  36      51.512  23.021 -12.286  0.00  0.00           N  
ATOM    258  CA  TRP A  36      52.957  22.941 -12.255  0.00  0.00           C  
ATOM    259  C   TRP A  36      53.545  24.173 -12.920  0.00  0.00           C  
ATOM    260  O   TRP A  36      53.201  24.521 -14.047  0.00  0.00           O  
ATOM    261  CB  TRP A  36      53.462  21.643 -12.936  0.00  0.00           C  
ATOM    262  CG  TRP A  36      53.276  20.414 -12.058  0.00  0.00           C  
ATOM    263  CD1 TRP A  36      52.255  19.505 -12.015  0.00  0.00           C  
ATOM    264  CD2 TRP A  36      54.205  20.022 -11.035  0.00  0.00           C  
ATOM    265  CE2 TRP A  36      53.680  18.856 -10.425  0.00  0.00           C  
ATOM    266  CE3 TRP A  36      55.402  20.581 -10.610  0.00  0.00           C  
ATOM    267  NE1 TRP A  36      52.501  18.558 -11.047  0.00  0.00           N  
ATOM    268  CZ2 TRP A  36      54.354  18.234  -9.385  0.00  0.00           C  
ATOM    269  CZ3 TRP A  36      56.089  19.935  -9.577  0.00  0.00           C  
ATOM    270  CH2 TRP A  36      55.574  18.783  -8.969  0.00  0.00           C  
ATOM    271  N   LEU A  37      54.457  24.860 -12.209  0.00  0.00           N  
ATOM    272  CA  LEU A  37      55.191  26.010 -12.675  0.00  0.00           C  
ATOM    273  C   LEU A  37      56.577  25.548 -13.060  0.00  0.00           C  
ATOM    274  O   LEU A  37      57.208  24.816 -12.299  0.00  0.00           O  
ATOM    275  CB  LEU A  37      55.409  27.061 -11.553  0.00  0.00           C  
ATOM    276  CG  LEU A  37      54.172  27.841 -11.089  0.00  0.00           C  
ATOM    277  CD1 LEU A  37      54.570  28.822  -9.975  0.00  0.00           C  
ATOM    278  CD2 LEU A  37      53.523  28.596 -12.247  0.00  0.00           C  
ATOM    279  N   ARG A  38      57.101  25.993 -14.214  0.00  0.00           N  
ATOM    280  CA  ARG A  38      58.519  25.951 -14.507  0.00  0.00           C  
ATOM    281  C   ARG A  38      58.923  27.398 -14.771  0.00  0.00           C  
ATOM    282  O   ARG A  38      58.362  28.048 -15.653  0.00  0.00           O  
ATOM    283  CB  ARG A  38      58.877  25.119 -15.758  0.00  0.00           C  
ATOM    284  CG  ARG A  38      60.382  24.801 -15.867  0.00  0.00           C  
ATOM    285  CD  ARG A  38      60.973  24.694 -17.279  0.00  0.00           C  
ATOM    286  NE  ARG A  38      60.073  23.837 -18.119  0.00  0.00           N  
ATOM    287  CZ  ARG A  38      59.520  24.233 -19.274  0.00  0.00           C  
ATOM    288  NH1 ARG A  38      59.659  25.475 -19.726  0.00  0.00           N  
ATOM    289  NH2 ARG A  38      58.828  23.365 -20.004  0.00  0.00           N  
ATOM    290  N   ASP A  39      59.852  27.956 -13.977  0.00  0.00           N  
ATOM    291  CA  ASP A  39      60.360  29.324 -14.047  0.00  0.00           C  
ATOM    292  C   ASP A  39      59.283  30.404 -13.966  0.00  0.00           C  
ATOM    293  O   ASP A  39      59.331  31.455 -14.609  0.00  0.00           O  
ATOM    294  CB  ASP A  39      61.383  29.544 -15.198  0.00  0.00           C  
ATOM    295  CG  ASP A  39      62.535  28.559 -15.090  0.00  0.00           C  
ATOM    296  OD1 ASP A  39      62.758  28.021 -13.974  0.00  0.00           O  
ATOM    297  OD2 ASP A  39      63.212  28.319 -16.118  0.00  0.00           O  
ATOM    298  N   GLY A  40      58.261  30.164 -13.118  0.00  0.00           N  
ATOM    299  CA  GLY A  40      57.095  31.032 -12.973  0.00  0.00           C  
ATOM    300  C   GLY A  40      56.030  30.888 -14.044  0.00  0.00           C  
ATOM    301  O   GLY A  40      54.999  31.551 -13.981  0.00  0.00           O  
ATOM    302  N   GLN A  41      56.205  29.995 -15.038  0.00  0.00           N  
ATOM    303  CA  GLN A  41      55.205  29.758 -16.066  0.00  0.00           C  
ATOM    304  C   GLN A  41      54.424  28.486 -15.778  0.00  0.00           C  
ATOM    305  O   GLN A  41      55.015  27.418 -15.616  0.00  0.00           O  
ATOM    306  CB  GLN A  41      55.876  29.575 -17.451  0.00  0.00           C  
ATOM    307  CG  GLN A  41      54.902  29.369 -18.637  0.00  0.00           C  
ATOM    308  CD  GLN A  41      55.641  29.060 -19.940  0.00  0.00           C  
ATOM    309  NE2 GLN A  41      56.521  29.994 -20.365  0.00  0.00           N  
ATOM    310  OE1 GLN A  41      55.462  28.018 -20.570  0.00  0.00           O  
ATOM    311  N   ILE A  42      53.068  28.547 -15.719  0.00  0.00           N  
ATOM    312  CA  ILE A  42      52.229  27.353 -15.658  0.00  0.00           C  
ATOM    313  C   ILE A  42      52.423  26.510 -16.910  0.00  0.00           C  
ATOM    314  O   ILE A  42      52.295  26.982 -18.039  0.00  0.00           O  
ATOM    315  CB  ILE A  42      50.736  27.625 -15.393  0.00  0.00           C  
ATOM    316  CG1 ILE A  42      50.539  28.339 -14.033  0.00  0.00           C  
ATOM    317  CG2 ILE A  42      49.926  26.304 -15.429  0.00  0.00           C  
ATOM    318  CD1 ILE A  42      49.102  28.808 -13.772  0.00  0.00           C  
ATOM    319  N   LEU A  43      52.767  25.228 -16.733  0.00  0.00           N  
ATOM    320  CA  LEU A  43      52.899  24.300 -17.826  0.00  0.00           C  
ATOM    321  C   LEU A  43      51.546  23.709 -18.174  0.00  0.00           C  
ATOM    322  O   LEU A  43      50.969  22.935 -17.411  0.00  0.00           O  
ATOM    323  CB  LEU A  43      53.857  23.145 -17.471  0.00  0.00           C  
ATOM    324  CG  LEU A  43      55.264  23.570 -17.018  0.00  0.00           C  
ATOM    325  CD1 LEU A  43      56.084  22.305 -16.731  0.00  0.00           C  
ATOM    326  CD2 LEU A  43      55.968  24.495 -18.021  0.00  0.00           C  
ATOM    327  N   GLU A  44      51.005  24.055 -19.354  0.00  0.00           N  
ATOM    328  CA  GLU A  44      49.815  23.414 -19.883  0.00  0.00           C  
ATOM    329  C   GLU A  44      50.091  21.993 -20.362  0.00  0.00           C  
ATOM    330  O   GLU A  44      49.316  21.065 -20.142  0.00  0.00           O  
ATOM    331  CB  GLU A  44      49.213  24.268 -21.014  0.00  0.00           C  
ATOM    332  CG  GLU A  44      48.925  25.722 -20.578  0.00  0.00           C  
ATOM    333  CD  GLU A  44      48.322  26.525 -21.726  0.00  0.00           C  
ATOM    334  OE1 GLU A  44      48.940  26.532 -22.823  0.00  0.00           O  
ATOM    335  OE2 GLU A  44      47.245  27.135 -21.511  0.00  0.00           O  
ATOM    336  N   LEU A  45      51.246  21.780 -21.023  0.00  0.00           N  
ATOM    337  CA  LEU A  45      51.615  20.489 -21.569  0.00  0.00           C  
ATOM    338  C   LEU A  45      52.554  19.752 -20.620  0.00  0.00           C  
ATOM    339  O   LEU A  45      53.743  20.056 -20.519  0.00  0.00           O  
ATOM    340  CB  LEU A  45      52.261  20.657 -22.969  0.00  0.00           C  
ATOM    341  CG  LEU A  45      51.395  21.447 -23.977  0.00  0.00           C  
ATOM    342  CD1 LEU A  45      52.158  21.703 -25.285  0.00  0.00           C  
ATOM    343  CD2 LEU A  45      50.056  20.750 -24.258  0.00  0.00           C  
ATOM    344  N   ALA A  46      52.020  18.753 -19.888  0.00  0.00           N  
ATOM    345  CA  ALA A  46      52.770  17.984 -18.925  0.00  0.00           C  
ATOM    346  C   ALA A  46      52.204  16.581 -18.776  0.00  0.00           C  
ATOM    347  O   ALA A  46      50.991  16.385 -18.846  0.00  0.00           O  
ATOM    348  CB  ALA A  46      52.643  18.655 -17.544  0.00  0.00           C  
ATOM    349  N   ASP A  47      53.074  15.586 -18.491  0.00  0.00           N  
ATOM    350  CA  ASP A  47      52.683  14.281 -18.000  0.00  0.00           C  
ATOM    351  C   ASP A  47      52.454  14.448 -16.505  0.00  0.00           C  
ATOM    352  O   ASP A  47      53.401  14.494 -15.714  0.00  0.00           O  
ATOM    353  CB  ASP A  47      53.818  13.240 -18.223  0.00  0.00           C  
ATOM    354  CG  ASP A  47      53.816  12.615 -19.616  0.00  0.00           C  
ATOM    355  OD1 ASP A  47      52.834  12.811 -20.371  0.00  0.00           O  
ATOM    356  OD2 ASP A  47      54.814  11.910 -19.925  0.00  0.00           O  
ATOM    357  N   SER A  48      51.185  14.598 -16.077  0.00  0.00           N  
ATOM    358  CA  SER A  48      50.876  14.811 -14.674  0.00  0.00           C  
ATOM    359  C   SER A  48      49.802  13.872 -14.172  0.00  0.00           C  
ATOM    360  O   SER A  48      48.868  13.512 -14.886  0.00  0.00           O  
ATOM    361  CB  SER A  48      50.577  16.295 -14.280  0.00  0.00           C  
ATOM    362  OG  SER A  48      49.226  16.708 -14.505  0.00  0.00           O  
ATOM    363  N   THR A  49      49.934  13.435 -12.904  0.00  0.00           N  
ATOM    364  CA  THR A  49      48.935  12.607 -12.235  0.00  0.00           C  
ATOM    365  C   THR A  49      48.525  13.301 -10.951  0.00  0.00           C  
ATOM    366  O   THR A  49      49.336  13.487 -10.042  0.00  0.00           O  
ATOM    367  CB  THR A  49      49.406  11.203 -11.859  0.00  0.00           C  
ATOM    368  CG2 THR A  49      48.226  10.355 -11.369  0.00  0.00           C  
ATOM    369  OG1 THR A  49      49.934  10.508 -12.979  0.00  0.00           O  
ATOM    370  N   GLN A  50      47.241  13.693 -10.831  0.00  0.00           N  
ATOM    371  CA  GLN A  50      46.711  14.409  -9.682  0.00  0.00           C  
ATOM    372  C   GLN A  50      45.772  13.490  -8.910  0.00  0.00           C  
ATOM    373  O   GLN A  50      44.923  12.826  -9.501  0.00  0.00           O  
ATOM    374  CB  GLN A  50      45.907  15.672 -10.105  0.00  0.00           C  
ATOM    375  CG  GLN A  50      45.399  16.536  -8.922  0.00  0.00           C  
ATOM    376  CD  GLN A  50      44.611  17.757  -9.405  0.00  0.00           C  
ATOM    377  NE2 GLN A  50      43.259  17.682  -9.382  0.00  0.00           N  
ATOM    378  OE1 GLN A  50      45.194  18.772  -9.782  0.00  0.00           O  
ATOM    379  N   THR A  51      45.892  13.444  -7.566  0.00  0.00           N  
ATOM    380  CA  THR A  51      45.083  12.575  -6.703  0.00  0.00           C  
ATOM    381  C   THR A  51      44.457  13.438  -5.632  0.00  0.00           C  
ATOM    382  O   THR A  51      45.130  14.266  -5.018  0.00  0.00           O  
ATOM    383  CB  THR A  51      45.890  11.512  -5.949  0.00  0.00           C  
ATOM    384  CG2 THR A  51      45.100  10.515  -5.086  0.00  0.00           C  
ATOM    385  OG1 THR A  51      46.733  10.763  -6.803  0.00  0.00           O  
ATOM    386  N   GLN A  52      43.150  13.271  -5.368  0.00  0.00           N  
ATOM    387  CA  GLN A  52      42.445  13.970  -4.316  0.00  0.00           C  
ATOM    388  C   GLN A  52      41.801  12.908  -3.439  0.00  0.00           C  
ATOM    389  O   GLN A  52      41.125  12.015  -3.943  0.00  0.00           O  
ATOM    390  CB  GLN A  52      41.354  14.910  -4.893  0.00  0.00           C  
ATOM    391  CG  GLN A  52      41.892  15.920  -5.937  0.00  0.00           C  
ATOM    392  CD  GLN A  52      40.751  16.715  -6.575  0.00  0.00           C  
ATOM    393  NE2 GLN A  52      41.009  17.975  -6.996  0.00  0.00           N  
ATOM    394  OE1 GLN A  52      39.643  16.205  -6.731  0.00  0.00           O  
ATOM    395  N   VAL A  53      42.015  12.956  -2.111  0.00  0.00           N  
ATOM    396  CA  VAL A  53      41.457  11.994  -1.172  0.00  0.00           C  
ATOM    397  C   VAL A  53      40.632  12.793  -0.166  0.00  0.00           C  
ATOM    398  O   VAL A  53      41.211  13.669   0.487  0.00  0.00           O  
ATOM    399  CB  VAL A  53      42.531  11.190  -0.436  0.00  0.00           C  
ATOM    400  CG1 VAL A  53      41.869  10.159   0.498  0.00  0.00           C  
ATOM    401  CG2 VAL A  53      43.430  10.471  -1.463  0.00  0.00           C  
ATOM    402  N   PRO A  54      39.319  12.602   0.006  0.00  0.00           N  
ATOM    403  CA  PRO A  54      38.564  13.253   1.071  0.00  0.00           C  
ATOM    404  C   PRO A  54      38.900  12.586   2.401  0.00  0.00           C  
ATOM    405  O   PRO A  54      39.044  11.363   2.443  0.00  0.00           O  
ATOM    406  CB  PRO A  54      37.100  13.065   0.625  0.00  0.00           C  
ATOM    407  CG  PRO A  54      37.090  11.752  -0.164  0.00  0.00           C  
ATOM    408  CD  PRO A  54      38.492  11.675  -0.776  0.00  0.00           C  
ATOM    409  N   LEU A  55      39.078  13.357   3.494  0.00  0.00           N  
ATOM    410  CA  LEU A  55      39.477  12.799   4.779  0.00  0.00           C  
ATOM    411  C   LEU A  55      38.328  12.753   5.765  0.00  0.00           C  
ATOM    412  O   LEU A  55      38.296  11.919   6.668  0.00  0.00           O  
ATOM    413  CB  LEU A  55      40.555  13.695   5.434  0.00  0.00           C  
ATOM    414  CG  LEU A  55      41.899  13.799   4.697  0.00  0.00           C  
ATOM    415  CD1 LEU A  55      42.731  14.869   5.417  0.00  0.00           C  
ATOM    416  CD2 LEU A  55      42.625  12.449   4.649  0.00  0.00           C  
ATOM    417  N   GLY A  56      37.356  13.668   5.608  0.00  0.00           N  
ATOM    418  CA  GLY A  56      36.108  13.643   6.357  0.00  0.00           C  
ATOM    419  C   GLY A  56      35.120  12.690   5.757  0.00  0.00           C  
ATOM    420  O   GLY A  56      35.424  11.929   4.836  0.00  0.00           O  
ATOM    421  N   GLU A  57      33.874  12.740   6.243  0.00  0.00           N  
ATOM    422  CA  GLU A  57      32.800  11.905   5.752  0.00  0.00           C  
ATOM    423  C   GLU A  57      31.931  12.644   4.752  0.00  0.00           C  
ATOM    424  O   GLU A  57      30.903  12.151   4.286  0.00  0.00           O  
ATOM    425  CB  GLU A  57      31.961  11.331   6.918  0.00  0.00           C  
ATOM    426  CG  GLU A  57      31.096  12.327   7.741  0.00  0.00           C  
ATOM    427  CD  GLU A  57      31.794  12.991   8.936  0.00  0.00           C  
ATOM    428  OE1 GLU A  57      31.063  13.652   9.720  0.00  0.00           O  
ATOM    429  OE2 GLU A  57      33.023  12.786   9.113  0.00  0.00           O  
ATOM    430  N   ASP A  58      32.376  13.845   4.381  0.00  0.00           N  
ATOM    431  CA  ASP A  58      31.677  14.811   3.598  0.00  0.00           C  
ATOM    432  C   ASP A  58      32.687  15.365   2.588  0.00  0.00           C  
ATOM    433  O   ASP A  58      33.904  15.315   2.804  0.00  0.00           O  
ATOM    434  CB  ASP A  58      31.075  15.803   4.631  0.00  0.00           C  
ATOM    435  CG  ASP A  58      30.715  17.137   4.046  0.00  0.00           C  
ATOM    436  OD1 ASP A  58      29.987  17.163   3.017  0.00  0.00           O  
ATOM    437  OD2 ASP A  58      31.236  18.153   4.568  0.00  0.00           O  
ATOM    438  N   GLU A  59      32.217  15.893   1.436  0.00  0.00           N  
ATOM    439  CA  GLU A  59      33.044  16.525   0.420  0.00  0.00           C  
ATOM    440  C   GLU A  59      33.377  17.967   0.801  0.00  0.00           C  
ATOM    441  O   GLU A  59      34.309  18.568   0.272  0.00  0.00           O  
ATOM    442  CB  GLU A  59      32.400  16.406  -0.994  0.00  0.00           C  
ATOM    443  CG  GLU A  59      32.346  14.931  -1.488  0.00  0.00           C  
ATOM    444  CD  GLU A  59      31.917  14.737  -2.949  0.00  0.00           C  
ATOM    445  OE1 GLU A  59      30.753  15.069  -3.289  0.00  0.00           O  
ATOM    446  OE2 GLU A  59      32.740  14.166  -3.714  0.00  0.00           O  
ATOM    447  N   GLN A  60      32.677  18.553   1.792  0.00  0.00           N  
ATOM    448  CA  GLN A  60      32.985  19.884   2.280  0.00  0.00           C  
ATOM    449  C   GLN A  60      34.044  19.906   3.389  0.00  0.00           C  
ATOM    450  O   GLN A  60      34.641  20.950   3.655  0.00  0.00           O  
ATOM    451  CB  GLN A  60      31.682  20.552   2.783  0.00  0.00           C  
ATOM    452  CG  GLN A  60      31.082  21.649   1.876  0.00  0.00           C  
ATOM    453  CD  GLN A  60      30.825  21.180   0.443  0.00  0.00           C  
ATOM    454  NE2 GLN A  60      31.178  22.052  -0.535  0.00  0.00           N  
ATOM    455  OE1 GLN A  60      30.291  20.107   0.173  0.00  0.00           O  
ATOM    456  N   ASP A  61      34.320  18.767   4.051  0.00  0.00           N  
ATOM    457  CA  ASP A  61      35.455  18.591   4.948  0.00  0.00           C  
ATOM    458  C   ASP A  61      36.864  18.763   4.332  0.00  0.00           C  
ATOM    459  O   ASP A  61      37.063  19.259   3.225  0.00  0.00           O  
ATOM    460  CB  ASP A  61      35.391  17.252   5.731  0.00  0.00           C  
ATOM    461  CG  ASP A  61      34.287  17.165   6.776  0.00  0.00           C  
ATOM    462  OD1 ASP A  61      34.087  18.163   7.524  0.00  0.00           O  
ATOM    463  OD2 ASP A  61      33.743  16.035   6.895  0.00  0.00           O  
ATOM    464  N   ASP A  62      37.916  18.373   5.086  0.00  0.00           N  
ATOM    465  CA  ASP A  62      39.299  18.304   4.642  0.00  0.00           C  
ATOM    466  C   ASP A  62      39.601  17.300   3.518  0.00  0.00           C  
ATOM    467  O   ASP A  62      39.067  16.188   3.452  0.00  0.00           O  
ATOM    468  CB  ASP A  62      40.292  18.035   5.809  0.00  0.00           C  
ATOM    469  CG  ASP A  62      40.556  19.259   6.673  0.00  0.00           C  
ATOM    470  OD1 ASP A  62      39.678  20.149   6.777  0.00  0.00           O  
ATOM    471  OD2 ASP A  62      41.687  19.298   7.235  0.00  0.00           O  
ATOM    472  N   TRP A  63      40.544  17.678   2.626  0.00  0.00           N  
ATOM    473  CA  TRP A  63      41.024  16.858   1.532  0.00  0.00           C  
ATOM    474  C   TRP A  63      42.541  16.855   1.492  0.00  0.00           C  
ATOM    475  O   TRP A  63      43.197  17.872   1.723  0.00  0.00           O  
ATOM    476  CB  TRP A  63      40.560  17.369   0.147  0.00  0.00           C  
ATOM    477  CG  TRP A  63      39.078  17.228  -0.107  0.00  0.00           C  
ATOM    478  CD1 TRP A  63      38.057  17.968   0.406  0.00  0.00           C  
ATOM    479  CD2 TRP A  63      38.483  16.321  -1.048  0.00  0.00           C  
ATOM    480  CE2 TRP A  63      37.096  16.575  -1.042  0.00  0.00           C  
ATOM    481  CE3 TRP A  63      39.034  15.368  -1.892  0.00  0.00           C  
ATOM    482  NE1 TRP A  63      36.861  17.565  -0.130  0.00  0.00           N  
ATOM    483  CZ2 TRP A  63      36.242  15.895  -1.893  0.00  0.00           C  
ATOM    484  CZ3 TRP A  63      38.170  14.673  -2.746  0.00  0.00           C  
ATOM    485  CH2 TRP A  63      36.795  14.940  -2.755  0.00  0.00           C  
ATOM    486  N   ILE A  64      43.140  15.700   1.141  0.00  0.00           N  
ATOM    487  CA  ILE A  64      44.538  15.614   0.746  0.00  0.00           C  
ATOM    488  C   ILE A  64      44.557  15.759  -0.753  0.00  0.00           C  
ATOM    489  O   ILE A  64      43.762  15.138  -1.459  0.00  0.00           O  
ATOM    490  CB  ILE A  64      45.232  14.315   1.179  0.00  0.00           C  
ATOM    491  CG1 ILE A  64      45.541  14.444   2.685  0.00  0.00           C  
ATOM    492  CG2 ILE A  64      46.502  13.991   0.346  0.00  0.00           C  
ATOM    493  CD1 ILE A  64      46.181  13.219   3.340  0.00  0.00           C  
ATOM    494  N   VAL A  65      45.457  16.604  -1.278  0.00  0.00           N  
ATOM    495  CA  VAL A  65      45.648  16.753  -2.703  0.00  0.00           C  
ATOM    496  C   VAL A  65      47.117  16.555  -2.977  0.00  0.00           C  
ATOM    497  O   VAL A  65      47.977  17.082  -2.270  0.00  0.00           O  
ATOM    498  CB  VAL A  65      45.226  18.118  -3.228  0.00  0.00           C  
ATOM    499  CG1 VAL A  65      45.335  18.180  -4.765  0.00  0.00           C  
ATOM    500  CG2 VAL A  65      43.785  18.400  -2.781  0.00  0.00           C  
ATOM    501  N   VAL A  66      47.460  15.778  -4.013  0.00  0.00           N  
ATOM    502  CA  VAL A  66      48.832  15.612  -4.422  0.00  0.00           C  
ATOM    503  C   VAL A  66      48.889  15.676  -5.928  0.00  0.00           C  
ATOM    504  O   VAL A  66      47.904  15.415  -6.620  0.00  0.00           O  
ATOM    505  CB  VAL A  66      49.399  14.307  -3.874  0.00  0.00           C  
ATOM    506  CG1 VAL A  66      48.891  13.085  -4.636  0.00  0.00           C  
ATOM    507  CG2 VAL A  66      50.918  14.255  -3.886  0.00  0.00           C  
ATOM    508  N   SER A  67      50.063  16.015  -6.476  0.00  0.00           N  
ATOM    509  CA  SER A  67      50.293  15.973  -7.899  0.00  0.00           C  
ATOM    510  C   SER A  67      51.676  15.419  -8.104  0.00  0.00           C  
ATOM    511  O   SER A  67      52.593  15.654  -7.313  0.00  0.00           O  
ATOM    512  CB  SER A  67      50.154  17.352  -8.584  0.00  0.00           C  
ATOM    513  OG  SER A  67      50.159  17.251 -10.009  0.00  0.00           O  
ATOM    514  N   GLN A  68      51.835  14.610  -9.157  0.00  0.00           N  
ATOM    515  CA  GLN A  68      53.100  14.083  -9.599  0.00  0.00           C  
ATOM    516  C   GLN A  68      53.322  14.526 -11.027  0.00  0.00           C  
ATOM    517  O   GLN A  68      52.450  14.373 -11.877  0.00  0.00           O  
ATOM    518  CB  GLN A  68      53.144  12.535  -9.519  0.00  0.00           C  
ATOM    519  CG  GLN A  68      54.516  11.937  -9.915  0.00  0.00           C  
ATOM    520  CD  GLN A  68      54.691  10.494  -9.442  0.00  0.00           C  
ATOM    521  NE2 GLN A  68      55.271  10.332  -8.226  0.00  0.00           N  
ATOM    522  OE1 GLN A  68      54.365   9.530 -10.132  0.00  0.00           O  
ATOM    523  N   LEU A  69      54.505  15.088 -11.311  0.00  0.00           N  
ATOM    524  CA  LEU A  69      54.946  15.466 -12.636  0.00  0.00           C  
ATOM    525  C   LEU A  69      55.996  14.464 -13.064  0.00  0.00           C  
ATOM    526  O   LEU A  69      56.828  14.035 -12.263  0.00  0.00           O  
ATOM    527  CB  LEU A  69      55.554  16.889 -12.617  0.00  0.00           C  
ATOM    528  CG  LEU A  69      56.137  17.428 -13.936  0.00  0.00           C  
ATOM    529  CD1 LEU A  69      55.068  17.583 -15.019  0.00  0.00           C  
ATOM    530  CD2 LEU A  69      56.839  18.766 -13.693  0.00  0.00           C  
ATOM    531  N   ARG A  70      55.970  14.050 -14.337  0.00  0.00           N  
ATOM    532  CA  ARG A  70      56.938  13.156 -14.911  0.00  0.00           C  
ATOM    533  C   ARG A  70      57.656  13.855 -16.051  0.00  0.00           C  
ATOM    534  O   ARG A  70      57.069  14.592 -16.839  0.00  0.00           O  
ATOM    535  CB  ARG A  70      56.223  11.868 -15.377  0.00  0.00           C  
ATOM    536  CG  ARG A  70      57.080  10.895 -16.206  0.00  0.00           C  
ATOM    537  CD  ARG A  70      56.627   9.436 -16.107  0.00  0.00           C  
ATOM    538  NE  ARG A  70      57.747   8.703 -15.414  0.00  0.00           N  
ATOM    539  CZ  ARG A  70      57.636   7.922 -14.333  0.00  0.00           C  
ATOM    540  NH1 ARG A  70      56.465   7.698 -13.744  0.00  0.00           N  
ATOM    541  NH2 ARG A  70      58.737   7.369 -13.823  0.00  0.00           N  
ATOM    542  N   ILE A  71      58.981  13.650 -16.137  0.00  0.00           N  
ATOM    543  CA  ILE A  71      59.793  14.078 -17.258  0.00  0.00           C  
ATOM    544  C   ILE A  71      60.277  12.777 -17.857  0.00  0.00           C  
ATOM    545  O   ILE A  71      60.927  11.983 -17.182  0.00  0.00           O  
ATOM    546  CB  ILE A  71      60.970  14.955 -16.823  0.00  0.00           C  
ATOM    547  CG1 ILE A  71      60.463  16.259 -16.156  0.00  0.00           C  
ATOM    548  CG2 ILE A  71      61.912  15.259 -18.013  0.00  0.00           C  
ATOM    549  CD1 ILE A  71      61.048  16.513 -14.760  0.00  0.00           C  
ATOM    550  N   THR A  72      59.879  12.481 -19.108  0.00  0.00           N  
ATOM    551  CA  THR A  72      60.186  11.219 -19.786  0.00  0.00           C  
ATOM    552  C   THR A  72      61.554  11.136 -20.418  0.00  0.00           C  
ATOM    553  O   THR A  72      62.214  10.105 -20.326  0.00  0.00           O  
ATOM    554  CB  THR A  72      59.147  10.845 -20.829  0.00  0.00           C  
ATOM    555  CG2 THR A  72      59.390   9.417 -21.344  0.00  0.00           C  
ATOM    556  OG1 THR A  72      57.878  10.839 -20.192  0.00  0.00           O  
ATOM    557  N   SER A  73      62.043  12.190 -21.083  0.00  0.00           N  
ATOM    558  CA  SER A  73      63.409  12.185 -21.579  0.00  0.00           C  
ATOM    559  C   SER A  73      63.987  13.539 -21.287  0.00  0.00           C  
ATOM    560  O   SER A  73      63.619  14.514 -21.928  0.00  0.00           O  
ATOM    561  CB  SER A  73      63.531  11.955 -23.113  0.00  0.00           C  
ATOM    562  OG  SER A  73      63.716  10.570 -23.408  0.00  0.00           O  
ATOM    563  N   LEU A  74      64.910  13.645 -20.318  0.00  0.00           N  
ATOM    564  CA  LEU A  74      65.526  14.909 -19.954  0.00  0.00           C  
ATOM    565  C   LEU A  74      66.298  15.615 -21.059  0.00  0.00           C  
ATOM    566  O   LEU A  74      67.135  15.045 -21.768  0.00  0.00           O  
ATOM    567  CB  LEU A  74      66.413  14.756 -18.692  0.00  0.00           C  
ATOM    568  CG  LEU A  74      66.939  16.053 -18.034  0.00  0.00           C  
ATOM    569  CD1 LEU A  74      65.851  17.098 -17.773  0.00  0.00           C  
ATOM    570  CD2 LEU A  74      67.653  15.741 -16.711  0.00  0.00           C  
ATOM    571  N   GLN A  75      66.034  16.917 -21.208  0.00  0.00           N  
ATOM    572  CA  GLN A  75      66.650  17.754 -22.188  0.00  0.00           C  
ATOM    573  C   GLN A  75      66.663  19.179 -21.678  0.00  0.00           C  
ATOM    574  O   GLN A  75      66.130  19.497 -20.622  0.00  0.00           O  
ATOM    575  CB  GLN A  75      65.909  17.642 -23.537  0.00  0.00           C  
ATOM    576  CG  GLN A  75      64.475  18.202 -23.605  0.00  0.00           C  
ATOM    577  CD  GLN A  75      64.007  18.033 -25.048  0.00  0.00           C  
ATOM    578  NE2 GLN A  75      63.913  19.159 -25.786  0.00  0.00           N  
ATOM    579  OE1 GLN A  75      63.822  16.931 -25.558  0.00  0.00           O  
ATOM    580  N   LEU A  76      67.315  20.097 -22.417  0.00  0.00           N  
ATOM    581  CA  LEU A  76      67.484  21.481 -22.006  0.00  0.00           C  
ATOM    582  C   LEU A  76      66.226  22.315 -21.807  0.00  0.00           C  
ATOM    583  O   LEU A  76      66.212  23.243 -21.005  0.00  0.00           O  
ATOM    584  CB  LEU A  76      68.405  22.240 -22.981  0.00  0.00           C  
ATOM    585  CG  LEU A  76      69.375  23.180 -22.248  0.00  0.00           C  
ATOM    586  CD1 LEU A  76      70.571  22.394 -21.697  0.00  0.00           C  
ATOM    587  CD2 LEU A  76      69.824  24.324 -23.161  0.00  0.00           C  
ATOM    588  N   SER A  77      65.134  22.042 -22.536  0.00  0.00           N  
ATOM    589  CA  SER A  77      63.883  22.760 -22.389  0.00  0.00           C  
ATOM    590  C   SER A  77      63.044  22.293 -21.206  0.00  0.00           C  
ATOM    591  O   SER A  77      62.110  22.991 -20.809  0.00  0.00           O  
ATOM    592  CB  SER A  77      63.066  22.759 -23.712  0.00  0.00           C  
ATOM    593  OG  SER A  77      63.103  21.485 -24.349  0.00  0.00           O  
ATOM    594  N   ASP A  78      63.398  21.149 -20.579  0.00  0.00           N  
ATOM    595  CA  ASP A  78      62.859  20.733 -19.296  0.00  0.00           C  
ATOM    596  C   ASP A  78      63.691  21.252 -18.126  0.00  0.00           C  
ATOM    597  O   ASP A  78      63.277  21.158 -16.975  0.00  0.00           O  
ATOM    598  CB  ASP A  78      62.855  19.193 -19.165  0.00  0.00           C  
ATOM    599  CG  ASP A  78      62.064  18.545 -20.281  0.00  0.00           C  
ATOM    600  OD1 ASP A  78      60.926  19.005 -20.557  0.00  0.00           O  
ATOM    601  OD2 ASP A  78      62.613  17.578 -20.867  0.00  0.00           O  
ATOM    602  N   THR A  79      64.888  21.826 -18.364  0.00  0.00           N  
ATOM    603  CA  THR A  79      65.688  22.469 -17.316  0.00  0.00           C  
ATOM    604  C   THR A  79      64.969  23.656 -16.714  0.00  0.00           C  
ATOM    605  O   THR A  79      64.344  24.443 -17.424  0.00  0.00           O  
ATOM    606  CB  THR A  79      67.069  22.916 -17.810  0.00  0.00           C  
ATOM    607  CG2 THR A  79      67.783  23.986 -16.957  0.00  0.00           C  
ATOM    608  OG1 THR A  79      67.951  21.805 -17.884  0.00  0.00           O  
ATOM    609  N   GLY A  80      65.052  23.831 -15.380  0.00  0.00           N  
ATOM    610  CA  GLY A  80      64.464  24.997 -14.739  0.00  0.00           C  
ATOM    611  C   GLY A  80      64.100  24.767 -13.297  0.00  0.00           C  
ATOM    612  O   GLY A  80      64.381  23.730 -12.692  0.00  0.00           O  
ATOM    613  N   GLN A  81      63.457  25.776 -12.701  0.00  0.00           N  
ATOM    614  CA  GLN A  81      62.940  25.787 -11.353  0.00  0.00           C  
ATOM    615  C   GLN A  81      61.467  25.384 -11.322  0.00  0.00           C  
ATOM    616  O   GLN A  81      60.601  26.055 -11.883  0.00  0.00           O  
ATOM    617  CB  GLN A  81      63.079  27.231 -10.825  0.00  0.00           C  
ATOM    618  CG  GLN A  81      62.633  27.469  -9.374  0.00  0.00           C  
ATOM    619  CD  GLN A  81      62.850  28.935  -9.009  0.00  0.00           C  
ATOM    620  NE2 GLN A  81      61.762  29.737  -8.956  0.00  0.00           N  
ATOM    621  OE1 GLN A  81      63.975  29.375  -8.778  0.00  0.00           O  
ATOM    622  N   TYR A  82      61.129  24.279 -10.632  0.00  0.00           N  
ATOM    623  CA  TYR A  82      59.806  23.694 -10.653  0.00  0.00           C  
ATOM    624  C   TYR A  82      59.121  23.923  -9.330  0.00  0.00           C  
ATOM    625  O   TYR A  82      59.660  23.633  -8.263  0.00  0.00           O  
ATOM    626  CB  TYR A  82      59.815  22.167 -10.893  0.00  0.00           C  
ATOM    627  CG  TYR A  82      60.000  21.875 -12.344  0.00  0.00           C  
ATOM    628  CD1 TYR A  82      61.258  21.944 -12.954  0.00  0.00           C  
ATOM    629  CD2 TYR A  82      58.882  21.554 -13.119  0.00  0.00           C  
ATOM    630  CE1 TYR A  82      61.406  21.635 -14.316  0.00  0.00           C  
ATOM    631  CE2 TYR A  82      59.019  21.270 -14.476  0.00  0.00           C  
ATOM    632  CZ  TYR A  82      60.269  21.298 -15.076  0.00  0.00           C  
ATOM    633  OH  TYR A  82      60.313  21.023 -16.444  0.00  0.00           O  
ATOM    634  N   GLN A  83      57.887  24.450  -9.365  0.00  0.00           N  
ATOM    635  CA  GLN A  83      57.103  24.686  -8.172  0.00  0.00           C  
ATOM    636  C   GLN A  83      55.676  24.246  -8.469  0.00  0.00           C  
ATOM    637  O   GLN A  83      55.285  24.075  -9.623  0.00  0.00           O  
ATOM    638  CB  GLN A  83      57.140  26.174  -7.708  0.00  0.00           C  
ATOM    639  CG  GLN A  83      58.570  26.764  -7.730  0.00  0.00           C  
ATOM    640  CD  GLN A  83      58.717  28.214  -7.270  0.00  0.00           C  
ATOM    641  NE2 GLN A  83      58.646  28.469  -5.945  0.00  0.00           N  
ATOM    642  OE1 GLN A  83      58.966  29.103  -8.090  0.00  0.00           O  
ATOM    643  N   CYS A  84      54.862  24.034  -7.426  0.00  0.00           N  
ATOM    644  CA  CYS A  84      53.449  23.757  -7.522  0.00  0.00           C  
ATOM    645  C   CYS A  84      52.736  25.003  -7.083  0.00  0.00           C  
ATOM    646  O   CYS A  84      53.197  25.741  -6.211  0.00  0.00           O  
ATOM    647  CB  CYS A  84      52.951  22.586  -6.640  0.00  0.00           C  
ATOM    648  SG  CYS A  84      53.493  20.999  -7.313  0.00  0.00           S  
ATOM    649  N   LEU A  85      51.583  25.255  -7.704  0.00  0.00           N  
ATOM    650  CA  LEU A  85      50.770  26.408  -7.429  0.00  0.00           C  
ATOM    651  C   LEU A  85      49.321  25.971  -7.363  0.00  0.00           C  
ATOM    652  O   LEU A  85      48.855  25.149  -8.156  0.00  0.00           O  
ATOM    653  CB  LEU A  85      50.998  27.470  -8.534  0.00  0.00           C  
ATOM    654  CG  LEU A  85      50.057  28.690  -8.548  0.00  0.00           C  
ATOM    655  CD1 LEU A  85      50.790  30.014  -8.300  0.00  0.00           C  
ATOM    656  CD2 LEU A  85      49.253  28.759  -9.852  0.00  0.00           C  
ATOM    657  N   VAL A  86      48.583  26.513  -6.376  0.00  0.00           N  
ATOM    658  CA  VAL A  86      47.162  26.308  -6.204  0.00  0.00           C  
ATOM    659  C   VAL A  86      46.498  27.656  -5.999  0.00  0.00           C  
ATOM    660  O   VAL A  86      47.110  28.608  -5.511  0.00  0.00           O  
ATOM    661  CB  VAL A  86      46.809  25.383  -5.036  0.00  0.00           C  
ATOM    662  CG1 VAL A  86      47.182  23.947  -5.443  0.00  0.00           C  
ATOM    663  CG2 VAL A  86      47.498  25.821  -3.728  0.00  0.00           C  
ATOM    664  N   PHE A  87      45.207  27.741  -6.373  0.00  0.00           N  
ATOM    665  CA  PHE A  87      44.353  28.887  -6.133  0.00  0.00           C  
ATOM    666  C   PHE A  87      43.331  28.461  -5.100  0.00  0.00           C  
ATOM    667  O   PHE A  87      42.560  27.528  -5.321  0.00  0.00           O  
ATOM    668  CB  PHE A  87      43.564  29.331  -7.391  0.00  0.00           C  
ATOM    669  CG  PHE A  87      44.482  29.902  -8.424  0.00  0.00           C  
ATOM    670  CD1 PHE A  87      44.761  31.275  -8.414  0.00  0.00           C  
ATOM    671  CD2 PHE A  87      45.051  29.096  -9.424  0.00  0.00           C  
ATOM    672  CE1 PHE A  87      45.584  31.841  -9.393  0.00  0.00           C  
ATOM    673  CE2 PHE A  87      45.874  29.661 -10.407  0.00  0.00           C  
ATOM    674  CZ  PHE A  87      46.139  31.035 -10.392  0.00  0.00           C  
ATOM    675  N   LEU A  88      43.306  29.122  -3.933  0.00  0.00           N  
ATOM    676  CA  LEU A  88      42.321  28.856  -2.908  0.00  0.00           C  
ATOM    677  C   LEU A  88      41.514  30.132  -2.764  0.00  0.00           C  
ATOM    678  O   LEU A  88      41.940  31.123  -2.171  0.00  0.00           O  
ATOM    679  CB  LEU A  88      42.964  28.425  -1.564  0.00  0.00           C  
ATOM    680  CG  LEU A  88      43.750  27.095  -1.632  0.00  0.00           C  
ATOM    681  CD1 LEU A  88      44.511  26.815  -0.328  0.00  0.00           C  
ATOM    682  CD2 LEU A  88      42.849  25.898  -1.957  0.00  0.00           C  
ATOM    683  N   GLY A  89      40.296  30.153  -3.350  0.00  0.00           N  
ATOM    684  CA  GLY A  89      39.582  31.400  -3.619  0.00  0.00           C  
ATOM    685  C   GLY A  89      40.355  32.273  -4.584  0.00  0.00           C  
ATOM    686  O   GLY A  89      40.850  31.801  -5.602  0.00  0.00           O  
ATOM    687  N   HIS A  90      40.508  33.567  -4.247  0.00  0.00           N  
ATOM    688  CA  HIS A  90      41.355  34.489  -4.991  0.00  0.00           C  
ATOM    689  C   HIS A  90      42.781  34.476  -4.449  0.00  0.00           C  
ATOM    690  O   HIS A  90      43.659  35.172  -4.953  0.00  0.00           O  
ATOM    691  CB  HIS A  90      40.813  35.942  -4.865  0.00  0.00           C  
ATOM    692  CG  HIS A  90      40.043  36.440  -6.046  0.00  0.00           C  
ATOM    693  CD2 HIS A  90      40.046  37.667  -6.632  0.00  0.00           C  
ATOM    694  ND1 HIS A  90      39.204  35.587  -6.727  0.00  0.00           N  
ATOM    695  CE1 HIS A  90      38.721  36.299  -7.722  0.00  0.00           C  
ATOM    696  NE2 HIS A  90      39.194  37.570  -7.712  0.00  0.00           N  
ATOM    697  N   GLN A  91      43.046  33.690  -3.388  0.00  0.00           N  
ATOM    698  CA  GLN A  91      44.364  33.564  -2.804  0.00  0.00           C  
ATOM    699  C   GLN A  91      45.210  32.532  -3.535  0.00  0.00           C  
ATOM    700  O   GLN A  91      44.708  31.538  -4.056  0.00  0.00           O  
ATOM    701  CB  GLN A  91      44.290  33.191  -1.306  0.00  0.00           C  
ATOM    702  CG  GLN A  91      45.325  33.941  -0.441  0.00  0.00           C  
ATOM    703  CD  GLN A  91      45.123  33.640   1.043  0.00  0.00           C  
ATOM    704  NE2 GLN A  91      46.007  34.216   1.892  0.00  0.00           N  
ATOM    705  OE1 GLN A  91      44.207  32.937   1.465  0.00  0.00           O  
ATOM    706  N   THR A  92      46.535  32.742  -3.556  0.00  0.00           N  
ATOM    707  CA  THR A  92      47.485  31.946  -4.317  0.00  0.00           C  
ATOM    708  C   THR A  92      48.572  31.517  -3.370  0.00  0.00           C  
ATOM    709  O   THR A  92      49.046  32.308  -2.554  0.00  0.00           O  
ATOM    710  CB  THR A  92      48.102  32.734  -5.470  0.00  0.00           C  
ATOM    711  CG2 THR A  92      49.360  32.092  -6.060  0.00  0.00           C  
ATOM    712  OG1 THR A  92      47.178  32.811  -6.543  0.00  0.00           O  
ATOM    713  N   PHE A  93      48.995  30.240  -3.453  0.00  0.00           N  
ATOM    714  CA  PHE A  93      50.089  29.705  -2.670  0.00  0.00           C  
ATOM    715  C   PHE A  93      51.028  28.978  -3.613  0.00  0.00           C  
ATOM    716  O   PHE A  93      50.599  28.222  -4.486  0.00  0.00           O  
ATOM    717  CB  PHE A  93      49.639  28.708  -1.574  0.00  0.00           C  
ATOM    718  CG  PHE A  93      48.772  29.395  -0.565  0.00  0.00           C  
ATOM    719  CD1 PHE A  93      47.380  29.438  -0.737  0.00  0.00           C  
ATOM    720  CD2 PHE A  93      49.338  30.003   0.567  0.00  0.00           C  
ATOM    721  CE1 PHE A  93      46.567  30.071   0.210  0.00  0.00           C  
ATOM    722  CE2 PHE A  93      48.524  30.613   1.529  0.00  0.00           C  
ATOM    723  CZ  PHE A  93      47.136  30.642   1.353  0.00  0.00           C  
ATOM    724  N   VAL A  94      52.343  29.198  -3.439  0.00  0.00           N  
ATOM    725  CA  VAL A  94      53.406  28.599  -4.229  0.00  0.00           C  
ATOM    726  C   VAL A  94      54.237  27.747  -3.288  0.00  0.00           C  
ATOM    727  O   VAL A  94      54.474  28.115  -2.137  0.00  0.00           O  
ATOM    728  CB  VAL A  94      54.285  29.646  -4.918  0.00  0.00           C  
ATOM    729  CG1 VAL A  94      55.473  29.015  -5.656  0.00  0.00           C  
ATOM    730  CG2 VAL A  94      53.440  30.365  -5.972  0.00  0.00           C  
ATOM    731  N   SER A  95      54.650  26.552  -3.748  0.00  0.00           N  
ATOM    732  CA  SER A  95      55.516  25.641  -3.014  0.00  0.00           C  
ATOM    733  C   SER A  95      56.982  26.047  -2.998  0.00  0.00           C  
ATOM    734  O   SER A  95      57.445  26.875  -3.783  0.00  0.00           O  
ATOM    735  CB  SER A  95      55.401  24.162  -3.504  0.00  0.00           C  
ATOM    736  OG  SER A  95      55.893  23.969  -4.828  0.00  0.00           O  
ATOM    737  N   GLN A  96      57.783  25.452  -2.086  0.00  0.00           N  
ATOM    738  CA  GLN A  96      59.237  25.517  -2.131  0.00  0.00           C  
ATOM    739  C   GLN A  96      59.751  24.912  -3.443  0.00  0.00           C  
ATOM    740  O   GLN A  96      59.207  23.886  -3.862  0.00  0.00           O  
ATOM    741  CB  GLN A  96      59.832  24.735  -0.929  0.00  0.00           C  
ATOM    742  CG  GLN A  96      60.985  25.403  -0.147  0.00  0.00           C  
ATOM    743  CD  GLN A  96      60.501  26.690   0.509  0.00  0.00           C  
ATOM    744  NE2 GLN A  96      61.345  27.745   0.510  0.00  0.00           N  
ATOM    745  OE1 GLN A  96      59.385  26.758   1.024  0.00  0.00           O  
ATOM    746  N   PRO A  97      60.725  25.470  -4.147  0.00  0.00           N  
ATOM    747  CA  PRO A  97      61.091  24.980  -5.459  0.00  0.00           C  
ATOM    748  C   PRO A  97      61.916  23.720  -5.410  0.00  0.00           C  
ATOM    749  O   PRO A  97      62.616  23.453  -4.432  0.00  0.00           O  
ATOM    750  CB  PRO A  97      61.906  26.136  -6.052  0.00  0.00           C  
ATOM    751  CG  PRO A  97      62.594  26.743  -4.836  0.00  0.00           C  
ATOM    752  CD  PRO A  97      61.513  26.639  -3.762  0.00  0.00           C  
ATOM    753  N   GLY A  98      61.831  22.955  -6.504  0.00  0.00           N  
ATOM    754  CA  GLY A  98      62.752  21.893  -6.830  0.00  0.00           C  
ATOM    755  C   GLY A  98      63.415  22.299  -8.111  0.00  0.00           C  
ATOM    756  O   GLY A  98      62.896  23.124  -8.864  0.00  0.00           O  
ATOM    757  N   TYR A  99      64.591  21.740  -8.398  0.00  0.00           N  
ATOM    758  CA  TYR A  99      65.429  22.167  -9.500  0.00  0.00           C  
ATOM    759  C   TYR A  99      65.784  20.989 -10.389  0.00  0.00           C  
ATOM    760  O   TYR A  99      66.196  19.934  -9.904  0.00  0.00           O  
ATOM    761  CB  TYR A  99      66.739  22.787  -8.960  0.00  0.00           C  
ATOM    762  CG  TYR A  99      66.426  24.048  -8.214  0.00  0.00           C  
ATOM    763  CD1 TYR A  99      66.163  25.221  -8.933  0.00  0.00           C  
ATOM    764  CD2 TYR A  99      66.358  24.075  -6.810  0.00  0.00           C  
ATOM    765  CE1 TYR A  99      65.883  26.417  -8.262  0.00  0.00           C  
ATOM    766  CE2 TYR A  99      66.037  25.263  -6.139  0.00  0.00           C  
ATOM    767  CZ  TYR A  99      65.817  26.436  -6.868  0.00  0.00           C  
ATOM    768  OH  TYR A  99      65.522  27.635  -6.197  0.00  0.00           O  
ATOM    769  N   VAL A 100      65.655  21.130 -11.727  0.00  0.00           N  
ATOM    770  CA  VAL A 100      66.164  20.129 -12.657  0.00  0.00           C  
ATOM    771  C   VAL A 100      67.135  20.785 -13.610  0.00  0.00           C  
ATOM    772  O   VAL A 100      66.866  21.854 -14.159  0.00  0.00           O  
ATOM    773  CB  VAL A 100      65.127  19.194 -13.334  0.00  0.00           C  
ATOM    774  CG1 VAL A 100      63.724  19.431 -12.759  0.00  0.00           C  
ATOM    775  CG2 VAL A 100      65.056  19.275 -14.870  0.00  0.00           C  
ATOM    776  N   GLY A 101      68.327  20.176 -13.778  0.00  0.00           N  
ATOM    777  CA  GLY A 101      69.343  20.596 -14.729  0.00  0.00           C  
ATOM    778  C   GLY A 101      70.140  19.382 -15.121  0.00  0.00           C  
ATOM    779  O   GLY A 101      69.817  18.266 -14.710  0.00  0.00           O  
ATOM    780  N   LEU A 102      71.201  19.568 -15.918  0.00  0.00           N  
ATOM    781  CA  LEU A 102      72.078  18.500 -16.352  0.00  0.00           C  
ATOM    782  C   LEU A 102      73.545  18.823 -15.967  0.00  0.00           C  
ATOM    783  O   LEU A 102      73.792  19.969 -15.500  0.00  0.00           O  
ATOM    784  CB  LEU A 102      72.052  18.276 -17.886  0.00  0.00           C  
ATOM    785  CG  LEU A 102      70.651  18.160 -18.505  0.00  0.00           C  
ATOM    786  CD1 LEU A 102      70.214  19.453 -19.204  0.00  0.00           C  
ATOM    787  CD2 LEU A 102      70.608  16.991 -19.488  0.00  0.00           C  
ATOM    788  OXT LEU A 102      74.430  17.947 -16.173  0.00  0.00           O  
TER     789      LEU A 102                                                       
ATOM    789  N   THR B 333      22.458  43.208 -22.558  0.00  0.00           N  
ATOM    790  CA  THR B 333      22.031  43.215 -21.163  0.00  0.00           C  
ATOM    791  C   THR B 333      22.799  42.193 -20.332  0.00  0.00           C  
ATOM    792  O   THR B 333      22.393  41.860 -19.219  0.00  0.00           O  
ATOM    793  CB  THR B 333      20.522  42.934 -21.030  0.00  0.00           C  
ATOM    794  CG2 THR B 333      19.719  43.970 -21.795  0.00  0.00           C  
ATOM    795  OG1 THR B 333      20.227  41.626 -21.537  0.00  0.00           O  
ATOM    796  N   ASN B 334      23.905  41.690 -20.876  0.00  0.00           N  
ATOM    797  CA  ASN B 334      24.795  40.818 -20.118  0.00  0.00           C  
ATOM    798  C   ASN B 334      25.699  41.695 -19.262  0.00  0.00           C  
ATOM    799  O   ASN B 334      26.604  42.359 -19.779  0.00  0.00           O  
ATOM    800  CB  ASN B 334      25.610  39.923 -21.047  0.00  0.00           C  
ATOM    801  CG  ASN B 334      26.441  38.902 -20.289  0.00  0.00           C  
ATOM    802  ND2 ASN B 334      27.607  38.566 -20.828  0.00  0.00           N  
ATOM    803  OD1 ASN B 334      26.040  38.425 -19.226  0.00  0.00           O  
ATOM    804  N   LEU B 335      25.448  41.708 -17.958  0.00  0.00           N  
ATOM    805  CA  LEU B 335      26.190  42.576 -17.060  0.00  0.00           C  
ATOM    806  C   LEU B 335      27.615  42.064 -16.872  0.00  0.00           C  
ATOM    807  O   LEU B 335      27.917  40.887 -17.084  0.00  0.00           O  
ATOM    808  CB  LEU B 335      25.479  42.677 -15.712  0.00  0.00           C  
ATOM    809  CG  LEU B 335      24.126  43.388 -15.749  0.00  0.00           C  
ATOM    810  CD1 LEU B 335      23.385  43.207 -14.432  0.00  0.00           C  
ATOM    811  CD2 LEU B 335      24.292  44.866 -16.087  0.00  0.00           C  
ATOM    812  N   CYS B 336      28.498  42.972 -16.477  0.00  0.00           N  
ATOM    813  CA  CYS B 336      29.866  42.540 -16.233  0.00  0.00           C  
ATOM    814  C   CYS B 336      29.983  41.960 -14.825  0.00  0.00           C  
ATOM    815  O   CYS B 336      29.405  42.502 -13.878  0.00  0.00           O  
ATOM    816  CB  CYS B 336      30.843  43.699 -16.408  0.00  0.00           C  
ATOM    817  SG  CYS B 336      31.051  44.258 -18.123  0.00  0.00           S  
ATOM    818  N   PRO B 337      30.716  40.860 -14.661  0.00  0.00           N  
ATOM    819  CA  PRO B 337      30.754  40.147 -13.370  0.00  0.00           C  
ATOM    820  C   PRO B 337      31.702  40.793 -12.363  0.00  0.00           C  
ATOM    821  O   PRO B 337      32.706  40.209 -11.948  0.00  0.00           O  
ATOM    822  CB  PRO B 337      31.216  38.746 -13.788  0.00  0.00           C  
ATOM    823  CG  PRO B 337      32.062  38.985 -14.987  0.00  0.00           C  
ATOM    824  CD  PRO B 337      31.442  40.137 -15.719  0.00  0.00           C  
ATOM    825  N   PHE B 338      31.381  42.023 -11.957  0.00  0.00           N  
ATOM    826  CA  PHE B 338      32.191  42.681 -10.941  0.00  0.00           C  
ATOM    827  C   PHE B 338      31.949  42.099  -9.556  0.00  0.00           C  
ATOM    828  O   PHE B 338      32.783  42.285  -8.664  0.00  0.00           O  
ATOM    829  CB  PHE B 338      31.920  44.184 -10.935  0.00  0.00           C  
ATOM    830  CG  PHE B 338      32.578  44.914 -12.066  0.00  0.00           C  
ATOM    831  CD1 PHE B 338      33.902  44.668 -12.384  0.00  0.00           C  
ATOM    832  CD2 PHE B 338      31.877  45.846 -12.811  0.00  0.00           C  
ATOM    833  CE1 PHE B 338      34.514  45.335 -13.426  0.00  0.00           C  
ATOM    834  CE2 PHE B 338      32.487  46.517 -13.852  0.00  0.00           C  
ATOM    835  CZ  PHE B 338      33.807  46.259 -14.161  0.00  0.00           C  
ATOM    836  N   GLY B 339      30.831  41.399  -9.363  0.00  0.00           N  
ATOM    837  CA  GLY B 339      30.572  40.776  -8.076  0.00  0.00           C  
ATOM    838  C   GLY B 339      31.606  39.729  -7.712  0.00  0.00           C  
ATOM    839  O   GLY B 339      31.978  39.593  -6.544  0.00  0.00           O  
ATOM    840  N   GLU B 340      32.095  38.977  -8.706  0.00  0.00           N  
ATOM    841  CA  GLU B 340      33.066  37.928  -8.408  0.00  0.00           C  
ATOM    842  C   GLU B 340      34.406  38.496  -7.955  0.00  0.00           C  
ATOM    843  O   GLU B 340      35.130  37.830  -7.208  0.00  0.00           O  
ATOM    844  CB  GLU B 340      33.287  37.005  -9.609  0.00  0.00           C  
ATOM    845  CG  GLU B 340      32.061  36.264 -10.118  0.00  0.00           C  
ATOM    846  CD  GLU B 340      32.065  36.111 -11.627  0.00  0.00           C  
ATOM    847  OE1 GLU B 340      33.129  35.766 -12.184  0.00  0.00           O  
ATOM    848  OE2 GLU B 340      31.003  36.309 -12.254  0.00  0.00           O  
ATOM    849  N   VAL B 341      34.762  39.702  -8.393  0.00  0.00           N  
ATOM    850  CA  VAL B 341      36.032  40.284  -7.967  0.00  0.00           C  
ATOM    851  C   VAL B 341      35.897  40.936  -6.598  0.00  0.00           C  
ATOM    852  O   VAL B 341      36.646  40.621  -5.667  0.00  0.00           O  
ATOM    853  CB  VAL B 341      36.550  41.284  -9.018  0.00  0.00           C  
ATOM    854  CG1 VAL B 341      37.866  41.901  -8.558  0.00  0.00           C  
ATOM    855  CG2 VAL B 341      36.724  40.597 -10.362  0.00  0.00           C  
ATOM    856  N   PHE B 342      34.931  41.844  -6.449  0.00  0.00           N  
ATOM    857  CA  PHE B 342      34.849  42.666  -5.246  0.00  0.00           C  
ATOM    858  C   PHE B 342      34.283  41.916  -4.046  0.00  0.00           C  
ATOM    859  O   PHE B 342      34.701  42.173  -2.912  0.00  0.00           O  
ATOM    860  CB  PHE B 342      34.006  43.911  -5.520  0.00  0.00           C  
ATOM    861  CG  PHE B 342      34.699  44.933  -6.368  0.00  0.00           C  
ATOM    862  CD1 PHE B 342      34.718  44.815  -7.747  0.00  0.00           C  
ATOM    863  CD2 PHE B 342      35.330  46.020  -5.786  0.00  0.00           C  
ATOM    864  CE1 PHE B 342      35.357  45.758  -8.530  0.00  0.00           C  
ATOM    865  CE2 PHE B 342      35.969  46.966  -6.561  0.00  0.00           C  
ATOM    866  CZ  PHE B 342      35.981  46.835  -7.934  0.00  0.00           C  
ATOM    867  N   ASN B 343      33.335  41.009  -4.257  0.00  0.00           N  
ATOM    868  CA  ASN B 343      32.707  40.284  -3.163  0.00  0.00           C  
ATOM    869  C   ASN B 343      33.251  38.863  -3.008  0.00  0.00           C  
ATOM    870  O   ASN B 343      32.637  38.049  -2.308  0.00  0.00           O  
ATOM    871  CB  ASN B 343      31.179  40.282  -3.347  0.00  0.00           C  
ATOM    872  CG  ASN B 343      30.543  41.649  -3.017  0.00  0.00           C  
ATOM    873  ND2 ASN B 343      29.210  41.746  -3.133  0.00  0.00           N  
ATOM    874  OD1 ASN B 343      31.244  42.595  -2.665  0.00  0.00           O  
ATOM    875  N   ALA B 344      34.397  38.558  -3.623  0.00  0.00           N  
ATOM    876  CA  ALA B 344      35.028  37.253  -3.457  0.00  0.00           C  
ATOM    877  C   ALA B 344      35.351  36.994  -1.990  0.00  0.00           C  
ATOM    878  O   ALA B 344      35.697  37.910  -1.241  0.00  0.00           O  
ATOM    879  CB  ALA B 344      36.302  37.169  -4.297  0.00  0.00           C  
ATOM    880  N   THR B 345      35.251  35.723  -1.586  0.00  0.00           N  
ATOM    881  CA  THR B 345      35.373  35.384  -0.170  0.00  0.00           C  
ATOM    882  C   THR B 345      36.804  35.574   0.328  0.00  0.00           C  
ATOM    883  O   THR B 345      37.026  36.178   1.385  0.00  0.00           O  
ATOM    884  CB  THR B 345      34.896  33.952   0.071  0.00  0.00           C  
ATOM    885  CG2 THR B 345      35.114  33.561   1.525  0.00  0.00           C  
ATOM    886  OG1 THR B 345      33.498  33.860  -0.226  0.00  0.00           O  
ATOM    887  N   ARG B 346      37.787  35.063  -0.410  0.00  0.00           N  
ATOM    888  CA  ARG B 346      39.187  35.316  -0.108  0.00  0.00           C  
ATOM    889  C   ARG B 346      39.864  36.000  -1.288  0.00  0.00           C  
ATOM    890  O   ARG B 346      39.551  35.730  -2.453  0.00  0.00           O  
ATOM    891  CB  ARG B 346      39.952  34.027   0.249  0.00  0.00           C  
ATOM    892  CG  ARG B 346      41.300  34.305   0.920  0.00  0.00           C  
ATOM    893  CD  ARG B 346      42.160  33.057   1.088  0.00  0.00           C  
ATOM    894  NE  ARG B 346      41.441  31.948   1.701  0.00  0.00           N  
ATOM    895  CZ  ARG B 346      41.512  31.641   2.989  0.00  0.00           C  
ATOM    896  NH1 ARG B 346      42.263  32.340   3.826  0.00  0.00           N  
ATOM    897  NH2 ARG B 346      40.816  30.607   3.449  0.00  0.00           N  
ATOM    898  N   PHE B 347      40.787  36.900  -0.971  0.00  0.00           N  
ATOM    899  CA  PHE B 347      41.590  37.602  -1.958  0.00  0.00           C  
ATOM    900  C   PHE B 347      42.981  36.980  -2.039  0.00  0.00           C  
ATOM    901  O   PHE B 347      43.358  36.120  -1.239  0.00  0.00           O  
ATOM    902  CB  PHE B 347      41.689  39.089  -1.611  0.00  0.00           C  
ATOM    903  CG  PHE B 347      40.586  39.927  -2.192  0.00  0.00           C  
ATOM    904  CD1 PHE B 347      39.261  39.542  -2.064  0.00  0.00           C  
ATOM    905  CD2 PHE B 347      40.874  41.109  -2.856  0.00  0.00           C  
ATOM    906  CE1 PHE B 347      38.245  40.316  -2.596  0.00  0.00           C  
ATOM    907  CE2 PHE B 347      39.862  41.887  -3.389  0.00  0.00           C  
ATOM    908  CZ  PHE B 347      38.546  41.490  -3.258  0.00  0.00           C  
ATOM    909  N   ALA B 348      43.750  37.435  -3.018  0.00  0.00           N  
ATOM    910  CA  ALA B 348      45.079  36.895  -3.255  0.00  0.00           C  
ATOM    911  C   ALA B 348      46.127  37.640  -2.437  0.00  0.00           C  
ATOM    912  O   ALA B 348      45.938  38.789  -2.030  0.00  0.00           O  
ATOM    913  CB  ALA B 348      45.431  36.969  -4.742  0.00  0.00           C  
ATOM    914  N   SER B 349      47.241  36.958  -2.186  0.00  0.00           N  
ATOM    915  CA  SER B 349      48.422  37.613  -1.643  0.00  0.00           C  
ATOM    916  C   SER B 349      49.094  38.419  -2.746  0.00  0.00           C  
ATOM    917  O   SER B 349      49.177  37.972  -3.894  0.00  0.00           O  
ATOM    918  CB  SER B 349      49.389  36.586  -1.056  0.00  0.00           C  
ATOM    919  OG  SER B 349      48.828  35.957   0.086  0.00  0.00           O  
ATOM    920  N   VAL B 350      49.581  39.611  -2.388  0.00  0.00           N  
ATOM    921  CA  VAL B 350      49.919  40.617  -3.393  0.00  0.00           C  
ATOM    922  C   VAL B 350      50.999  40.125  -4.352  0.00  0.00           C  
ATOM    923  O   VAL B 350      51.034  40.538  -5.518  0.00  0.00           O  
ATOM    924  CB  VAL B 350      50.325  41.937  -2.703  0.00  0.00           C  
ATOM    925  CG1 VAL B 350      51.577  41.745  -1.861  0.00  0.00           C  
ATOM    926  CG2 VAL B 350      50.515  43.050  -3.727  0.00  0.00           C  
ATOM    927  N   TYR B 351      51.884  39.231  -3.901  0.00  0.00           N  
ATOM    928  CA  TYR B 351      52.927  38.736  -4.794  0.00  0.00           C  
ATOM    929  C   TYR B 351      52.352  37.817  -5.865  0.00  0.00           C  
ATOM    930  O   TYR B 351      52.881  37.760  -6.981  0.00  0.00           O  
ATOM    931  CB  TYR B 351      54.021  38.018  -3.998  0.00  0.00           C  
ATOM    932  CG  TYR B 351      53.742  36.556  -3.737  0.00  0.00           C  
ATOM    933  CD1 TYR B 351      52.925  36.163  -2.688  0.00  0.00           C  
ATOM    934  CD2 TYR B 351      54.306  35.566  -4.533  0.00  0.00           C  
ATOM    935  CE1 TYR B 351      52.666  34.834  -2.447  0.00  0.00           C  
ATOM    936  CE2 TYR B 351      54.052  34.229  -4.298  0.00  0.00           C  
ATOM    937  CZ  TYR B 351      53.232  33.868  -3.253  0.00  0.00           C  
ATOM    938  OH  TYR B 351      52.974  32.537  -3.011  0.00  0.00           O  
ATOM    939  N   ALA B 352      51.277  37.097  -5.548  0.00  0.00           N  
ATOM    940  CA  ALA B 352      50.599  36.258  -6.527  0.00  0.00           C  
ATOM    941  C   ALA B 352      49.268  36.891  -6.907  0.00  0.00           C  
ATOM    942  O   ALA B 352      48.226  36.228  -6.866  0.00  0.00           O  
ATOM    943  CB  ALA B 352      50.388  34.846  -5.975  0.00  0.00           C  
ATOM    944  N   TRP B 353      49.301  38.171  -7.275  0.00  0.00           N  
ATOM    945  CA  TRP B 353      48.072  38.922  -7.498  0.00  0.00           C  
ATOM    946  C   TRP B 353      47.235  38.269  -8.592  0.00  0.00           C  
ATOM    947  O   TRP B 353      47.757  37.704  -9.557  0.00  0.00           O  
ATOM    948  CB  TRP B 353      48.387  40.377  -7.857  0.00  0.00           C  
ATOM    949  CG  TRP B 353      49.400  40.566  -8.951  0.00  0.00           C  
ATOM    950  CD1 TRP B 353      50.759  40.517  -8.829  0.00  0.00           C  
ATOM    951  CD2 TRP B 353      49.132  40.897 -10.320  0.00  0.00           C  
ATOM    952  CE2 TRP B 353      50.376  41.005 -10.974  0.00  0.00           C  
ATOM    953  CE3 TRP B 353      47.962  41.099 -11.058  0.00  0.00           C  
ATOM    954  NE1 TRP B 353      51.353  40.766 -10.044  0.00  0.00           N  
ATOM    955  CZ2 TRP B 353      50.481  41.307 -12.331  0.00  0.00           C  
ATOM    956  CZ3 TRP B 353      48.070  41.397 -12.404  0.00  0.00           C  
ATOM    957  CH2 TRP B 353      49.320  41.499 -13.027  0.00  0.00           C  
ATOM    958  N   ASN B 354      45.918  38.341  -8.421  0.00  0.00           N  
ATOM    959  CA  ASN B 354      44.975  37.596  -9.241  0.00  0.00           C  
ATOM    960  C   ASN B 354      44.376  38.510 -10.302  0.00  0.00           C  
ATOM    961  O   ASN B 354      43.956  39.630  -9.997  0.00  0.00           O  
ATOM    962  CB  ASN B 354      43.871  36.993  -8.371  0.00  0.00           C  
ATOM    963  CG  ASN B 354      43.163  35.838  -9.045  0.00  0.00           C  
ATOM    964  ND2 ASN B 354      42.157  36.149  -9.854  0.00  0.00           N  
ATOM    965  OD1 ASN B 354      43.515  34.677  -8.839  0.00  0.00           O  
ATOM    966  N   ARG B 355      44.335  38.028 -11.541  0.00  0.00           N  
ATOM    967  CA  ARG B 355      43.845  38.801 -12.674  0.00  0.00           C  
ATOM    968  C   ARG B 355      42.612  38.119 -13.247  0.00  0.00           C  
ATOM    969  O   ARG B 355      42.651  36.926 -13.565  0.00  0.00           O  
ATOM    970  CB  ARG B 355      44.927  38.939 -13.750  0.00  0.00           C  
ATOM    971  CG  ARG B 355      44.413  39.359 -15.117  0.00  0.00           C  
ATOM    972  CD  ARG B 355      45.531  39.957 -15.965  0.00  0.00           C  
ATOM    973  NE  ARG B 355      45.995  41.245 -15.459  0.00  0.00           N  
ATOM    974  CZ  ARG B 355      46.865  42.026 -16.085  0.00  0.00           C  
ATOM    975  NH1 ARG B 355      47.382  41.688 -17.255  0.00  0.00           N  
ATOM    976  NH2 ARG B 355      47.230  43.174 -15.521  0.00  0.00           N  
ATOM    977  N   LYS B 356      41.523  38.873 -13.371  0.00  0.00           N  
ATOM    978  CA  LYS B 356      40.284  38.389 -13.970  0.00  0.00           C  
ATOM    979  C   LYS B 356      40.001  39.212 -15.218  0.00  0.00           C  
ATOM    980  O   LYS B 356      39.842  40.434 -15.136  0.00  0.00           O  
ATOM    981  CB  LYS B 356      39.118  38.481 -12.981  0.00  0.00           C  
ATOM    982  CG  LYS B 356      38.028  37.428 -13.177  0.00  0.00           C  
ATOM    983  CD  LYS B 356      37.059  37.826 -14.283  0.00  0.00           C  
ATOM    984  CE  LYS B 356      35.984  36.769 -14.495  0.00  0.00           C  
ATOM    985  NZ  LYS B 356      36.390  35.750 -15.502  0.00  0.00           N  
ATOM    986  N   ARG B 357      39.940  38.545 -16.367  0.00  0.00           N  
ATOM    987  CA  ARG B 357      39.701  39.219 -17.636  0.00  0.00           C  
ATOM    988  C   ARG B 357      38.201  39.358 -17.866  0.00  0.00           C  
ATOM    989  O   ARG B 357      37.473  38.360 -17.880  0.00  0.00           O  
ATOM    990  CB  ARG B 357      40.356  38.467 -18.792  0.00  0.00           C  
ATOM    991  CG  ARG B 357      40.062  39.085 -20.146  0.00  0.00           C  
ATOM    992  CD  ARG B 357      40.838  38.412 -21.260  0.00  0.00           C  
ATOM    993  NE  ARG B 357      40.498  38.977 -22.559  0.00  0.00           N  
ATOM    994  CZ  ARG B 357      41.102  38.661 -23.697  0.00  0.00           C  
ATOM    995  NH1 ARG B 357      42.112  37.808 -23.729  0.00  0.00           N  
ATOM    996  NH2 ARG B 357      40.684  39.218 -24.830  0.00  0.00           N  
ATOM    997  N   ILE B 358      37.749  40.593 -18.047  0.00  0.00           N  
ATOM    998  CA  ILE B 358      36.347  40.906 -18.290  0.00  0.00           C  
ATOM    999  C   ILE B 358      36.186  41.275 -19.758  0.00  0.00           C  
ATOM   1000  O   ILE B 358      37.042  41.958 -20.335  0.00  0.00           O  
ATOM   1001  CB  ILE B 358      35.869  42.034 -17.357  0.00  0.00           C  
ATOM   1002  CG1 ILE B 358      36.083  41.624 -15.899  0.00  0.00           C  
ATOM   1003  CG2 ILE B 358      34.414  42.339 -17.586  0.00  0.00           C  
ATOM   1004  CD1 ILE B 358      36.301  42.782 -14.961  0.00  0.00           C  
ATOM   1005  N   SER B 359      35.096  40.812 -20.362  0.00  0.00           N  
ATOM   1006  CA  SER B 359      34.919  40.902 -21.805  0.00  0.00           C  
ATOM   1007  C   SER B 359      33.458  40.658 -22.151  0.00  0.00           C  
ATOM   1008  O   SER B 359      32.752  39.941 -21.437  0.00  0.00           O  
ATOM   1009  CB  SER B 359      35.811  39.887 -22.529  0.00  0.00           C  
ATOM   1010  OG  SER B 359      35.363  38.564 -22.290  0.00  0.00           O  
ATOM   1011  N   ASN B 360      33.019  41.267 -23.253  0.00  0.00           N  
ATOM   1012  CA  ASN B 360      31.704  41.022 -23.850  0.00  0.00           C  
ATOM   1013  C   ASN B 360      30.577  41.177 -22.826  0.00  0.00           C  
ATOM   1014  O   ASN B 360      29.773  40.270 -22.609  0.00  0.00           O  
ATOM   1015  CB  ASN B 360      31.652  39.633 -24.495  0.00  0.00           C  
ATOM   1016  CG  ASN B 360      32.772  39.401 -25.491  0.00  0.00           C  
ATOM   1017  ND2 ASN B 360      33.811  38.697 -25.057  0.00  0.00           N  
ATOM   1018  OD1 ASN B 360      32.703  39.845 -26.637  0.00  0.00           O  
ATOM   1019  N   CYS B 361      30.518  42.349 -22.196  0.00  0.00           N  
ATOM   1020  CA  CYS B 361      29.497  42.587 -21.184  0.00  0.00           C  
ATOM   1021  C   CYS B 361      29.223  44.080 -21.060  0.00  0.00           C  
ATOM   1022  O   CYS B 361      29.796  44.905 -21.777  0.00  0.00           O  
ATOM   1023  CB  CYS B 361      29.908  41.996 -19.832  0.00  0.00           C  
ATOM   1024  SG  CYS B 361      31.489  42.591 -19.202  0.00  0.00           S  
ATOM   1025  N   VAL B 362      28.331  44.415 -20.130  0.00  0.00           N  
ATOM   1026  CA  VAL B 362      27.936  45.788 -19.838  0.00  0.00           C  
ATOM   1027  C   VAL B 362      28.318  46.085 -18.396  0.00  0.00           C  
ATOM   1028  O   VAL B 362      27.855  45.403 -17.472  0.00  0.00           O  
ATOM   1029  CB  VAL B 362      26.432  46.010 -20.063  0.00  0.00           C  
ATOM   1030  CG1 VAL B 362      25.978  47.299 -19.394  0.00  0.00           C  
ATOM   1031  CG2 VAL B 362      26.114  46.034 -21.550  0.00  0.00           C  
ATOM   1032  N   ALA B 363      29.164  47.093 -18.203  0.00  0.00           N  
ATOM   1033  CA  ALA B 363      29.648  47.487 -16.887  0.00  0.00           C  
ATOM   1034  C   ALA B 363      29.087  48.853 -16.525  0.00  0.00           C  
ATOM   1035  O   ALA B 363      29.214  49.807 -17.300  0.00  0.00           O  
ATOM   1036  CB  ALA B 363      31.176  47.522 -16.853  0.00  0.00           C  
ATOM   1037  N   ASP B 364      28.475  48.948 -15.344  0.00  0.00           N  
ATOM   1038  CA  ASP B 364      27.901  50.202 -14.861  0.00  0.00           C  
ATOM   1039  C   ASP B 364      28.897  50.822 -13.884  0.00  0.00           C  
ATOM   1040  O   ASP B 364      28.762  50.725 -12.664  0.00  0.00           O  
ATOM   1041  CB  ASP B 364      26.537  49.955 -14.222  0.00  0.00           C  
ATOM   1042  CG  ASP B 364      25.778  51.238 -13.948  0.00  0.00           C  
ATOM   1043  OD1 ASP B 364      26.234  52.312 -14.392  0.00  0.00           O  
ATOM   1044  OD2 ASP B 364      24.718  51.170 -13.290  0.00  0.00           O  
ATOM   1045  N   TYR B 365      29.921  51.473 -14.448  0.00  0.00           N  
ATOM   1046  CA  TYR B 365      30.996  52.043 -13.640  0.00  0.00           C  
ATOM   1047  C   TYR B 365      30.498  53.066 -12.625  0.00  0.00           C  
ATOM   1048  O   TYR B 365      31.186  53.316 -11.630  0.00  0.00           O  
ATOM   1049  CB  TYR B 365      32.054  52.699 -14.531  0.00  0.00           C  
ATOM   1050  CG  TYR B 365      32.806  51.759 -15.449  0.00  0.00           C  
ATOM   1051  CD1 TYR B 365      33.728  50.851 -14.943  0.00  0.00           C  
ATOM   1052  CD2 TYR B 365      32.619  51.803 -16.825  0.00  0.00           C  
ATOM   1053  CE1 TYR B 365      34.426  49.999 -15.781  0.00  0.00           C  
ATOM   1054  CE2 TYR B 365      33.314  50.957 -17.669  0.00  0.00           C  
ATOM   1055  CZ  TYR B 365      34.215  50.058 -17.142  0.00  0.00           C  
ATOM   1056  OH  TYR B 365      34.906  49.216 -17.983  0.00  0.00           O  
ATOM   1057  N   SER B 366      29.330  53.668 -12.852  0.00  0.00           N  
ATOM   1058  CA  SER B 366      28.808  54.668 -11.928  0.00  0.00           C  
ATOM   1059  C   SER B 366      28.232  54.063 -10.655  0.00  0.00           C  
ATOM   1060  O   SER B 366      27.954  54.807  -9.709  0.00  0.00           O  
ATOM   1061  CB  SER B 366      27.740  55.518 -12.621  0.00  0.00           C  
ATOM   1062  OG  SER B 366      27.008  54.751 -13.559  0.00  0.00           O  
ATOM   1063  N   VAL B 367      28.038  52.743 -10.606  0.00  0.00           N  
ATOM   1064  CA  VAL B 367      27.552  52.114  -9.382  0.00  0.00           C  
ATOM   1065  C   VAL B 367      28.663  52.047  -8.340  0.00  0.00           C  
ATOM   1066  O   VAL B 367      28.430  52.274  -7.147  0.00  0.00           O  
ATOM   1067  CB  VAL B 367      26.977  50.718  -9.695  0.00  0.00           C  
ATOM   1068  CG1 VAL B 367      26.857  49.884  -8.427  0.00  0.00           C  
ATOM   1069  CG2 VAL B 367      25.627  50.842 -10.385  0.00  0.00           C  
ATOM   1070  N   LEU B 368      29.890  51.759  -8.776  0.00  0.00           N  
ATOM   1071  CA  LEU B 368      31.000  51.589  -7.843  0.00  0.00           C  
ATOM   1072  C   LEU B 368      31.427  52.923  -7.240  0.00  0.00           C  
ATOM   1073  O   LEU B 368      31.412  53.099  -6.016  0.00  0.00           O  
ATOM   1074  CB  LEU B 368      32.174  50.919  -8.559  0.00  0.00           C  
ATOM   1075  CG  LEU B 368      31.808  49.692  -9.394  0.00  0.00           C  
ATOM   1076  CD1 LEU B 368      32.997  49.220 -10.215  0.00  0.00           C  
ATOM   1077  CD2 LEU B 368      31.293  48.575  -8.499  0.00  0.00           C  
ATOM   1078  N   TYR B 369      31.817  53.876  -8.093  0.00  0.00           N  
ATOM   1079  CA  TYR B 369      32.328  55.158  -7.616  0.00  0.00           C  
ATOM   1080  C   TYR B 369      31.286  55.912  -6.799  0.00  0.00           C  
ATOM   1081  O   TYR B 369      31.641  56.707  -5.922  0.00  0.00           O  
ATOM   1082  CB  TYR B 369      32.791  56.000  -8.808  0.00  0.00           C  
ATOM   1083  CG  TYR B 369      33.385  57.349  -8.459  0.00  0.00           C  
ATOM   1084  CD1 TYR B 369      34.570  57.446  -7.738  0.00  0.00           C  
ATOM   1085  CD2 TYR B 369      32.770  58.527  -8.866  0.00  0.00           C  
ATOM   1086  CE1 TYR B 369      35.120  58.676  -7.426  0.00  0.00           C  
ATOM   1087  CE2 TYR B 369      33.313  59.763  -8.558  0.00  0.00           C  
ATOM   1088  CZ  TYR B 369      34.487  59.830  -7.838  0.00  0.00           C  
ATOM   1089  OH  TYR B 369      35.032  61.056  -7.529  0.00  0.00           O  
ATOM   1090  N   ASN B 370      30.004  55.665  -7.060  0.00  0.00           N  
ATOM   1091  CA  ASN B 370      28.914  56.306  -6.339  0.00  0.00           C  
ATOM   1092  C   ASN B 370      28.227  55.347  -5.367  0.00  0.00           C  
ATOM   1093  O   ASN B 370      27.011  55.416  -5.173  0.00  0.00           O  
ATOM   1094  CB  ASN B 370      27.909  56.897  -7.329  0.00  0.00           C  
ATOM   1095  CG  ASN B 370      27.041  57.969  -6.709  0.00  0.00           C  
ATOM   1096  ND2 ASN B 370      25.954  58.310  -7.389  0.00  0.00           N  
ATOM   1097  OD1 ASN B 370      27.345  58.492  -5.637  0.00  0.00           O  
ATOM   1098  N   SER B 371      28.996  54.443  -4.753  0.00  0.00           N  
ATOM   1099  CA  SER B 371      28.488  53.566  -3.705  0.00  0.00           C  
ATOM   1100  C   SER B 371      28.978  53.944  -2.316  0.00  0.00           C  
ATOM   1101  O   SER B 371      28.388  53.493  -1.328  0.00  0.00           O  
ATOM   1102  CB  SER B 371      28.876  52.105  -3.984  0.00  0.00           C  
ATOM   1103  OG  SER B 371      28.608  51.270  -2.869  0.00  0.00           O  
ATOM   1104  N   ALA B 372      30.041  54.746  -2.224  0.00  0.00           N  
ATOM   1105  CA  ALA B 372      30.563  55.261  -0.958  0.00  0.00           C  
ATOM   1106  C   ALA B 372      30.979  54.140  -0.012  0.00  0.00           C  
ATOM   1107  O   ALA B 372      30.905  54.286   1.211  0.00  0.00           O  
ATOM   1108  CB  ALA B 372      29.555  56.192  -0.279  0.00  0.00           C  
ATOM   1109  N   SER B 373      31.426  53.014  -0.566  0.00  0.00           N  
ATOM   1110  CA  SER B 373      31.907  51.899   0.239  0.00  0.00           C  
ATOM   1111  C   SER B 373      33.423  51.825   0.317  0.00  0.00           C  
ATOM   1112  O   SER B 373      33.949  51.141   1.202  0.00  0.00           O  
ATOM   1113  CB  SER B 373      31.371  50.572  -0.316  0.00  0.00           C  
ATOM   1114  OG  SER B 373      31.561  49.515   0.608  0.00  0.00           O  
ATOM   1115  N   PHE B 374      34.134  52.518  -0.567  0.00  0.00           N  
ATOM   1116  CA  PHE B 374      35.577  52.384  -0.691  0.00  0.00           C  
ATOM   1117  C   PHE B 374      36.289  53.572  -0.060  0.00  0.00           C  
ATOM   1118  O   PHE B 374      35.873  54.722  -0.229  0.00  0.00           O  
ATOM   1119  CB  PHE B 374      35.982  52.262  -2.160  0.00  0.00           C  
ATOM   1120  CG  PHE B 374      35.136  51.301  -2.941  0.00  0.00           C  
ATOM   1121  CD1 PHE B 374      35.266  49.935  -2.755  0.00  0.00           C  
ATOM   1122  CD2 PHE B 374      34.213  51.762  -3.866  0.00  0.00           C  
ATOM   1123  CE1 PHE B 374      34.492  49.048  -3.474  0.00  0.00           C  
ATOM   1124  CE2 PHE B 374      33.436  50.879  -4.589  0.00  0.00           C  
ATOM   1125  CZ  PHE B 374      33.576  49.520  -4.392  0.00  0.00           C  
ATOM   1126  N   SER B 375      37.372  53.282   0.663  0.00  0.00           N  
ATOM   1127  CA  SER B 375      38.214  54.331   1.222  0.00  0.00           C  
ATOM   1128  C   SER B 375      39.148  54.945   0.188  0.00  0.00           C  
ATOM   1129  O   SER B 375      39.669  56.042   0.418  0.00  0.00           O  
ATOM   1130  CB  SER B 375      39.032  53.777   2.392  0.00  0.00           C  
ATOM   1131  OG  SER B 375      39.914  52.758   1.956  0.00  0.00           O  
ATOM   1132  N   THR B 376      39.372  54.270  -0.937  0.00  0.00           N  
ATOM   1133  CA  THR B 376      40.236  54.785  -1.992  0.00  0.00           C  
ATOM   1134  C   THR B 376      39.607  54.496  -3.346  0.00  0.00           C  
ATOM   1135  O   THR B 376      39.213  53.358  -3.622  0.00  0.00           O  
ATOM   1136  CB  THR B 376      41.640  54.171  -1.919  0.00  0.00           C  
ATOM   1137  CG2 THR B 376      42.515  54.698  -3.049  0.00  0.00           C  
ATOM   1138  OG1 THR B 376      42.244  54.502  -0.662  0.00  0.00           O  
ATOM   1139  N   PHE B 377      39.514  55.531  -4.181  0.00  0.00           N  
ATOM   1140  CA  PHE B 377      38.983  55.393  -5.539  0.00  0.00           C  
ATOM   1141  C   PHE B 377      39.585  56.544  -6.356  0.00  0.00           C  
ATOM   1142  O   PHE B 377      38.965  57.598  -6.506  0.00  0.00           O  
ATOM   1143  CB  PHE B 377      37.465  55.419  -5.560  0.00  0.00           C  
ATOM   1144  CG  PHE B 377      36.851  54.764  -6.775  0.00  0.00           C  
ATOM   1145  CD1 PHE B 377      37.280  55.082  -8.055  0.00  0.00           C  
ATOM   1146  CD2 PHE B 377      35.836  53.831  -6.633  0.00  0.00           C  
ATOM   1147  CE1 PHE B 377      36.711  54.482  -9.164  0.00  0.00           C  
ATOM   1148  CE2 PHE B 377      35.265  53.228  -7.739  0.00  0.00           C  
ATOM   1149  CZ  PHE B 377      35.702  53.555  -9.006  0.00  0.00           C  
ATOM   1150  N   LYS B 378      40.799  56.326  -6.857  0.00  0.00           N  
ATOM   1151  CA  LYS B 378      41.510  57.295  -7.679  0.00  0.00           C  
ATOM   1152  C   LYS B 378      41.715  56.709  -9.067  0.00  0.00           C  
ATOM   1153  O   LYS B 378      42.255  55.606  -9.202  0.00  0.00           O  
ATOM   1154  CB  LYS B 378      42.866  57.665  -7.066  0.00  0.00           C  
ATOM   1155  CG  LYS B 378      42.837  58.050  -5.594  0.00  0.00           C  
ATOM   1156  CD  LYS B 378      44.235  58.443  -5.123  0.00  0.00           C  
ATOM   1157  CE  LYS B 378      44.288  58.676  -3.620  0.00  0.00           C  
ATOM   1158  NZ  LYS B 378      44.701  60.068  -3.283  0.00  0.00           N  
ATOM   1159  N   CYS B 379      41.294  57.443 -10.092  0.00  0.00           N  
ATOM   1160  CA  CYS B 379      41.448  57.015 -11.475  0.00  0.00           C  
ATOM   1161  C   CYS B 379      42.433  57.923 -12.198  0.00  0.00           C  
ATOM   1162  O   CYS B 379      42.448  59.139 -11.983  0.00  0.00           O  
ATOM   1163  CB  CYS B 379      40.102  57.005 -12.207  0.00  0.00           C  
ATOM   1164  SG  CYS B 379      38.869  55.880 -11.503  0.00  0.00           S  
ATOM   1165  N   TYR B 380      43.252  57.321 -13.057  0.00  0.00           N  
ATOM   1166  CA  TYR B 380      44.334  58.011 -13.748  0.00  0.00           C  
ATOM   1167  C   TYR B 380      44.056  57.969 -15.244  0.00  0.00           C  
ATOM   1168  O   TYR B 380      43.947  56.885 -15.825  0.00  0.00           O  
ATOM   1169  CB  TYR B 380      45.683  57.359 -13.428  0.00  0.00           C  
ATOM   1170  CG  TYR B 380      45.998  57.259 -11.949  0.00  0.00           C  
ATOM   1171  CD1 TYR B 380      45.461  56.239 -11.172  0.00  0.00           C  
ATOM   1172  CD2 TYR B 380      46.839  58.177 -11.331  0.00  0.00           C  
ATOM   1173  CE1 TYR B 380      45.744  56.140  -9.823  0.00  0.00           C  
ATOM   1174  CE2 TYR B 380      47.129  58.084  -9.981  0.00  0.00           C  
ATOM   1175  CZ  TYR B 380      46.579  57.064  -9.233  0.00  0.00           C  
ATOM   1176  OH  TYR B 380      46.863  56.966  -7.890  0.00  0.00           O  
ATOM   1177  N   GLY B 381      43.935  59.143 -15.864  0.00  0.00           N  
ATOM   1178  CA  GLY B 381      43.655  59.219 -17.286  0.00  0.00           C  
ATOM   1179  C   GLY B 381      42.175  59.326 -17.581  0.00  0.00           C  
ATOM   1180  O   GLY B 381      41.682  60.390 -17.964  0.00  0.00           O  
ATOM   1181  N   VAL B 382      41.451  58.219 -17.407  0.00  0.00           N  
ATOM   1182  CA  VAL B 382      40.000  58.263 -17.516  0.00  0.00           C  
ATOM   1183  C   VAL B 382      39.428  59.020 -16.320  0.00  0.00           C  
ATOM   1184  O   VAL B 382      40.111  59.254 -15.317  0.00  0.00           O  
ATOM   1185  CB  VAL B 382      39.442  56.831 -17.614  0.00  0.00           C  
ATOM   1186  CG1 VAL B 382      39.865  56.011 -16.384  0.00  0.00           C  
ATOM   1187  CG2 VAL B 382      37.915  56.811 -17.826  0.00  0.00           C  
ATOM   1188  N   SER B 383      38.176  59.462 -16.452  0.00  0.00           N  
ATOM   1189  CA  SER B 383      37.486  60.121 -15.355  0.00  0.00           C  
ATOM   1190  C   SER B 383      36.412  59.211 -14.787  0.00  0.00           C  
ATOM   1191  O   SER B 383      35.561  58.721 -15.542  0.00  0.00           O  
ATOM   1192  CB  SER B 383      36.862  61.433 -15.833  0.00  0.00           C  
ATOM   1193  OG  SER B 383      37.856  62.286 -16.372  0.00  0.00           O  
ATOM   1194  N   PRO B 384      36.402  58.960 -13.476  0.00  0.00           N  
ATOM   1195  CA  PRO B 384      35.310  58.165 -12.901  0.00  0.00           C  
ATOM   1196  C   PRO B 384      33.978  58.849 -13.067  0.00  0.00           C  
ATOM   1197  O   PRO B 384      32.939  58.215 -12.858  0.00  0.00           O  
ATOM   1198  CB  PRO B 384      35.700  58.038 -11.422  0.00  0.00           C  
ATOM   1199  CG  PRO B 384      36.559  59.230 -11.182  0.00  0.00           C  
ATOM   1200  CD  PRO B 384      37.348  59.405 -12.443  0.00  0.00           C  
ATOM   1201  N   THR B 385      33.976  60.118 -13.472  0.00  0.00           N  
ATOM   1202  CA  THR B 385      32.757  60.919 -13.577  0.00  0.00           C  
ATOM   1203  C   THR B 385      31.956  60.518 -14.816  0.00  0.00           C  
ATOM   1204  O   THR B 385      31.956  61.198 -15.843  0.00  0.00           O  
ATOM   1205  CB  THR B 385      33.115  62.397 -13.637  0.00  0.00           C  
ATOM   1206  CG2 THR B 385      33.822  62.823 -12.370  0.00  0.00           C  
ATOM   1207  OG1 THR B 385      33.971  62.627 -14.762  0.00  0.00           O  
ATOM   1208  N   LYS B 386      31.250  59.395 -14.701  0.00  0.00           N  
ATOM   1209  CA  LYS B 386      30.363  58.918 -15.764  0.00  0.00           C  
ATOM   1210  C   LYS B 386      31.080  58.783 -17.110  0.00  0.00           C  
ATOM   1211  O   LYS B 386      30.482  59.021 -18.164  0.00  0.00           O  
ATOM   1212  CB  LYS B 386      29.128  59.822 -15.924  0.00  0.00           C  
ATOM   1213  CG  LYS B 386      27.964  59.451 -15.020  0.00  0.00           C  
ATOM   1214  CD  LYS B 386      27.183  58.271 -15.571  0.00  0.00           C  
ATOM   1215  CE  LYS B 386      25.929  57.997 -14.757  0.00  0.00           C  
ATOM   1216  NZ  LYS B 386      25.217  56.779 -15.235  0.00  0.00           N  
ATOM   1217  N   LEU B 387      32.360  58.405 -17.099  0.00  0.00           N  
ATOM   1218  CA  LEU B 387      33.025  58.080 -18.359  0.00  0.00           C  
ATOM   1219  C   LEU B 387      32.834  56.624 -18.708  0.00  0.00           C  
ATOM   1220  O   LEU B 387      33.586  56.065 -19.517  0.00  0.00           O  
ATOM   1221  CB  LEU B 387      34.511  58.434 -18.310  0.00  0.00           C  
ATOM   1222  CG  LEU B 387      34.899  59.613 -19.210  0.00  0.00           C  
ATOM   1223  CD1 LEU B 387      34.290  60.902 -18.691  0.00  0.00           C  
ATOM   1224  CD2 LEU B 387      36.407  59.746 -19.311  0.00  0.00           C  
ATOM   1225  N   ASN B 388      31.832  56.005 -18.083  0.00  0.00           N  
ATOM   1226  CA  ASN B 388      31.343  54.722 -18.539  0.00  0.00           C  
ATOM   1227  C   ASN B 388      30.858  54.815 -19.973  0.00  0.00           C  
ATOM   1228  O   ASN B 388      30.615  53.785 -20.611  0.00  0.00           O  
ATOM   1229  CB  ASN B 388      30.200  54.247 -17.634  0.00  0.00           C  
ATOM   1230  CG  ASN B 388      29.232  55.361 -17.279  0.00  0.00           C  
ATOM   1231  ND2 ASN B 388      28.416  55.138 -16.255  0.00  0.00           N  
ATOM   1232  OD1 ASN B 388      29.200  56.398 -17.940  0.00  0.00           O  
ATOM   1233  N   ASP B 389      30.708  56.041 -20.490  0.00  0.00           N  
ATOM   1234  CA  ASP B 389      30.282  56.249 -21.870  0.00  0.00           C  
ATOM   1235  C   ASP B 389      31.188  55.534 -22.860  0.00  0.00           C  
ATOM   1236  O   ASP B 389      30.730  55.117 -23.926  0.00  0.00           O  
ATOM   1237  CB  ASP B 389      30.268  57.745 -22.183  0.00  0.00           C  
ATOM   1238  CG  ASP B 389      29.374  58.524 -21.251  0.00  0.00           C  
ATOM   1239  OD1 ASP B 389      28.488  57.912 -20.621  0.00  0.00           O  
ATOM   1240  OD2 ASP B 389      29.587  59.748 -21.127  0.00  0.00           O  
ATOM   1241  N   LEU B 390      32.466  55.372 -22.524  0.00  0.00           N  
ATOM   1242  CA  LEU B 390      33.466  54.895 -23.470  0.00  0.00           C  
ATOM   1243  C   LEU B 390      33.489  53.368 -23.562  0.00  0.00           C  
ATOM   1244  O   LEU B 390      33.130  52.655 -22.621  0.00  0.00           O  
ATOM   1245  CB  LEU B 390      34.847  55.421 -23.083  0.00  0.00           C  
ATOM   1246  CG  LEU B 390      34.896  56.925 -22.800  0.00  0.00           C  
ATOM   1247  CD1 LEU B 390      36.284  57.325 -22.322  0.00  0.00           C  
ATOM   1248  CD2 LEU B 390      34.477  57.731 -24.028  0.00  0.00           C  
ATOM   1249  N   CYS B 391      33.926  52.879 -24.722  0.00  0.00           N  
ATOM   1250  CA  CYS B 391      34.082  51.459 -25.006  0.00  0.00           C  
ATOM   1251  C   CYS B 391      35.552  51.061 -24.927  0.00  0.00           C  
ATOM   1252  O   CYS B 391      36.446  51.861 -25.214  0.00  0.00           O  
ATOM   1253  CB  CYS B 391      33.529  51.112 -26.393  0.00  0.00           C  
ATOM   1254  SG  CYS B 391      31.743  51.322 -26.546  0.00  0.00           S  
ATOM   1255  N   PHE B 392      35.795  49.808 -24.545  0.00  0.00           N  
ATOM   1256  CA  PHE B 392      37.152  49.317 -24.362  0.00  0.00           C  
ATOM   1257  C   PHE B 392      37.240  47.869 -24.813  0.00  0.00           C  
ATOM   1258  O   PHE B 392      36.292  47.097 -24.645  0.00  0.00           O  
ATOM   1259  CB  PHE B 392      37.596  49.452 -22.899  0.00  0.00           C  
ATOM   1260  CG  PHE B 392      37.820  50.874 -22.470  0.00  0.00           C  
ATOM   1261  CD1 PHE B 392      38.970  51.548 -22.843  0.00  0.00           C  
ATOM   1262  CD2 PHE B 392      36.870  51.542 -21.717  0.00  0.00           C  
ATOM   1263  CE1 PHE B 392      39.177  52.859 -22.462  0.00  0.00           C  
ATOM   1264  CE2 PHE B 392      37.069  52.855 -21.334  0.00  0.00           C  
ATOM   1265  CZ  PHE B 392      38.225  53.513 -21.706  0.00  0.00           C  
ATOM   1266  N   THR B 393      38.387  47.514 -25.395  0.00  0.00           N  
ATOM   1267  CA  THR B 393      38.605  46.147 -25.858  0.00  0.00           C  
ATOM   1268  C   THR B 393      38.509  45.156 -24.706  0.00  0.00           C  
ATOM   1269  O   THR B 393      37.628  44.290 -24.682  0.00  0.00           O  
ATOM   1270  CB  THR B 393      39.965  46.044 -26.549  0.00  0.00           C  
ATOM   1271  CG2 THR B 393      40.104  44.706 -27.249  0.00  0.00           C  
ATOM   1272  OG1 THR B 393      40.107  47.109 -27.498  0.00  0.00           O  
ATOM   1273  N   ASN B 394      39.415  45.268 -23.738  0.00  0.00           N  
ATOM   1274  CA  ASN B 394      39.437  44.379 -22.588  0.00  0.00           C  
ATOM   1275  C   ASN B 394      39.595  45.181 -21.307  0.00  0.00           C  
ATOM   1276  O   ASN B 394      40.398  46.117 -21.241  0.00  0.00           O  
ATOM   1277  CB  ASN B 394      40.566  43.348 -22.694  0.00  0.00           C  
ATOM   1278  CG  ASN B 394      40.272  42.268 -23.712  0.00  0.00           C  
ATOM   1279  ND2 ASN B 394      41.010  42.280 -24.817  0.00  0.00           N  
ATOM   1280  OD1 ASN B 394      39.394  41.431 -23.510  0.00  0.00           O  
ATOM   1281  N   VAL B 395      38.819  44.805 -20.297  0.00  0.00           N  
ATOM   1282  CA  VAL B 395      38.943  45.342 -18.948  0.00  0.00           C  
ATOM   1283  C   VAL B 395      39.490  44.233 -18.063  0.00  0.00           C  
ATOM   1284  O   VAL B 395      38.895  43.151 -17.973  0.00  0.00           O  
ATOM   1285  CB  VAL B 395      37.598  45.860 -18.416  0.00  0.00           C  
ATOM   1286  CG1 VAL B 395      37.736  46.300 -16.966  0.00  0.00           C  
ATOM   1287  CG2 VAL B 395      37.092  47.005 -19.280  0.00  0.00           C  
ATOM   1288  N   TYR B 396      40.626  44.491 -17.425  0.00  0.00           N  
ATOM   1289  CA  TYR B 396      41.232  43.550 -16.499  0.00  0.00           C  
ATOM   1290  C   TYR B 396      41.010  44.033 -15.073  0.00  0.00           C  
ATOM   1291  O   TYR B 396      40.968  45.237 -14.807  0.00  0.00           O  
ATOM   1292  CB  TYR B 396      42.731  43.385 -16.776  0.00  0.00           C  
ATOM   1293  CG  TYR B 396      43.049  42.869 -18.164  0.00  0.00           C  
ATOM   1294  CD1 TYR B 396      42.938  41.516 -18.470  0.00  0.00           C  
ATOM   1295  CD2 TYR B 396      43.467  43.733 -19.167  0.00  0.00           C  
ATOM   1296  CE1 TYR B 396      43.230  41.044 -19.740  0.00  0.00           C  
ATOM   1297  CE2 TYR B 396      43.762  43.270 -20.437  0.00  0.00           C  
ATOM   1298  CZ  TYR B 396      43.642  41.926 -20.718  0.00  0.00           C  
ATOM   1299  OH  TYR B 396      43.934  41.465 -21.982  0.00  0.00           O  
ATOM   1300  N   ALA B 397      40.855  43.081 -14.154  0.00  0.00           N  
ATOM   1301  CA  ALA B 397      40.576  43.376 -12.749  0.00  0.00           C  
ATOM   1302  C   ALA B 397      41.579  42.618 -11.884  0.00  0.00           C  
ATOM   1303  O   ALA B 397      41.462  41.402 -11.703  0.00  0.00           O  
ATOM   1304  CB  ALA B 397      39.141  43.009 -12.384  0.00  0.00           C  
ATOM   1305  N   ASP B 398      42.558  43.341 -11.351  0.00  0.00           N  
ATOM   1306  CA  ASP B 398      43.592  42.772 -10.498  0.00  0.00           C  
ATOM   1307  C   ASP B 398      43.193  42.956  -9.040  0.00  0.00           C  
ATOM   1308  O   ASP B 398      42.796  44.053  -8.639  0.00  0.00           O  
ATOM   1309  CB  ASP B 398      44.941  43.436 -10.771  0.00  0.00           C  
ATOM   1310  CG  ASP B 398      45.393  43.263 -12.208  0.00  0.00           C  
ATOM   1311  OD1 ASP B 398      44.973  42.278 -12.849  0.00  0.00           O  
ATOM   1312  OD2 ASP B 398      46.170  44.110 -12.696  0.00  0.00           O  
ATOM   1313  N   SER B 399      43.301  41.887  -8.252  0.00  0.00           N  
ATOM   1314  CA  SER B 399      42.853  41.914  -6.864  0.00  0.00           C  
ATOM   1315  C   SER B 399      43.890  41.263  -5.963  0.00  0.00           C  
ATOM   1316  O   SER B 399      44.393  40.178  -6.267  0.00  0.00           O  
ATOM   1317  CB  SER B 399      41.499  41.210  -6.708  0.00  0.00           C  
ATOM   1318  OG  SER B 399      41.565  39.863  -7.143  0.00  0.00           O  
ATOM   1319  N   PHE B 400      44.193  41.929  -4.853  0.00  0.00           N  
ATOM   1320  CA  PHE B 400      45.136  41.433  -3.858  0.00  0.00           C  
ATOM   1321  C   PHE B 400      44.831  42.125  -2.535  0.00  0.00           C  
ATOM   1322  O   PHE B 400      43.944  42.978  -2.450  0.00  0.00           O  
ATOM   1323  CB  PHE B 400      46.584  41.668  -4.298  0.00  0.00           C  
ATOM   1324  CG  PHE B 400      46.842  43.051  -4.829  0.00  0.00           C  
ATOM   1325  CD1 PHE B 400      47.091  44.107  -3.966  0.00  0.00           C  
ATOM   1326  CD2 PHE B 400      46.840  43.294  -6.192  0.00  0.00           C  
ATOM   1327  CE1 PHE B 400      47.330  45.379  -4.453  0.00  0.00           C  
ATOM   1328  CE2 PHE B 400      47.079  44.564  -6.685  0.00  0.00           C  
ATOM   1329  CZ  PHE B 400      47.324  45.607  -5.815  0.00  0.00           C  
ATOM   1330  N   VAL B 401      45.580  41.753  -1.498  0.00  0.00           N  
ATOM   1331  CA  VAL B 401      45.441  42.349  -0.174  0.00  0.00           C  
ATOM   1332  C   VAL B 401      46.804  42.841   0.292  0.00  0.00           C  
ATOM   1333  O   VAL B 401      47.806  42.127   0.171  0.00  0.00           O  
ATOM   1334  CB  VAL B 401      44.845  41.361   0.848  0.00  0.00           C  
ATOM   1335  CG1 VAL B 401      45.186  41.781   2.268  0.00  0.00           C  
ATOM   1336  CG2 VAL B 401      43.346  41.277   0.681  0.00  0.00           C  
ATOM   1337  N   ILE B 402      46.835  44.064   0.818  0.00  0.00           N  
ATOM   1338  CA  ILE B 402      48.016  44.677   1.403  0.00  0.00           C  
ATOM   1339  C   ILE B 402      47.591  45.381   2.687  0.00  0.00           C  
ATOM   1340  O   ILE B 402      46.427  45.323   3.092  0.00  0.00           O  
ATOM   1341  CB  ILE B 402      48.699  45.663   0.433  0.00  0.00           C  
ATOM   1342  CG1 ILE B 402      47.665  46.639  -0.136  0.00  0.00           C  
ATOM   1343  CG2 ILE B 402      49.411  44.913  -0.681  0.00  0.00           C  
ATOM   1344  CD1 ILE B 402      48.231  47.623  -1.134  0.00  0.00           C  
ATOM   1345  N   ARG B 403      48.539  46.052   3.333  0.00  0.00           N  
ATOM   1346  CA  ARG B 403      48.206  46.799   4.536  0.00  0.00           C  
ATOM   1347  C   ARG B 403      47.929  48.262   4.200  0.00  0.00           C  
ATOM   1348  O   ARG B 403      48.319  48.770   3.145  0.00  0.00           O  
ATOM   1349  CB  ARG B 403      49.320  46.704   5.578  0.00  0.00           C  
ATOM   1350  CG  ARG B 403      50.706  46.695   4.990  0.00  0.00           C  
ATOM   1351  CD  ARG B 403      51.770  46.673   6.068  0.00  0.00           C  
ATOM   1352  NE  ARG B 403      51.852  47.961   6.743  0.00  0.00           N  
ATOM   1353  CZ  ARG B 403      52.812  48.312   7.587  0.00  0.00           C  
ATOM   1354  NH1 ARG B 403      53.799  47.485   7.895  0.00  0.00           N  
ATOM   1355  NH2 ARG B 403      52.785  49.524   8.131  0.00  0.00           N  
ATOM   1356  N   GLY B 404      47.257  48.941   5.134  0.00  0.00           N  
ATOM   1357  CA  GLY B 404      46.754  50.278   4.862  0.00  0.00           C  
ATOM   1358  C   GLY B 404      47.838  51.275   4.495  0.00  0.00           C  
ATOM   1359  O   GLY B 404      47.635  52.134   3.634  0.00  0.00           O  
ATOM   1360  N   ASP B 405      49.001  51.183   5.147  0.00  0.00           N  
ATOM   1361  CA  ASP B 405      50.096  52.093   4.827  0.00  0.00           C  
ATOM   1362  C   ASP B 405      50.652  51.870   3.426  0.00  0.00           C  
ATOM   1363  O   ASP B 405      51.340  52.752   2.902  0.00  0.00           O  
ATOM   1364  CB  ASP B 405      51.228  51.956   5.850  0.00  0.00           C  
ATOM   1365  CG  ASP B 405      50.942  52.695   7.145  0.00  0.00           C  
ATOM   1366  OD1 ASP B 405      50.161  53.668   7.116  0.00  0.00           O  
ATOM   1367  OD2 ASP B 405      51.513  52.314   8.189  0.00  0.00           O  
ATOM   1368  N   GLU B 406      50.369  50.726   2.807  0.00  0.00           N  
ATOM   1369  CA  GLU B 406      50.974  50.368   1.531  0.00  0.00           C  
ATOM   1370  C   GLU B 406      50.087  50.660   0.329  0.00  0.00           C  
ATOM   1371  O   GLU B 406      50.521  50.437  -0.805  0.00  0.00           O  
ATOM   1372  CB  GLU B 406      51.360  48.885   1.526  0.00  0.00           C  
ATOM   1373  CG  GLU B 406      52.529  48.542   2.430  0.00  0.00           C  
ATOM   1374  CD  GLU B 406      52.814  47.053   2.471  0.00  0.00           C  
ATOM   1375  OE1 GLU B 406      51.934  46.266   2.061  0.00  0.00           O  
ATOM   1376  OE2 GLU B 406      53.913  46.671   2.923  0.00  0.00           O  
ATOM   1377  N   VAL B 407      48.862  51.153   0.539  0.00  0.00           N  
ATOM   1378  CA  VAL B 407      47.965  51.409  -0.586  0.00  0.00           C  
ATOM   1379  C   VAL B 407      48.520  52.507  -1.486  0.00  0.00           C  
ATOM   1380  O   VAL B 407      48.269  52.516  -2.699  0.00  0.00           O  
ATOM   1381  CB  VAL B 407      46.552  51.752  -0.071  0.00  0.00           C  
ATOM   1382  CG1 VAL B 407      45.606  52.047  -1.228  0.00  0.00           C  
ATOM   1383  CG2 VAL B 407      46.011  50.616   0.781  0.00  0.00           C  
ATOM   1384  N   ARG B 408      49.299  53.434  -0.920  0.00  0.00           N  
ATOM   1385  CA  ARG B 408      49.870  54.520  -1.711  0.00  0.00           C  
ATOM   1386  C   ARG B 408      50.836  54.020  -2.777  0.00  0.00           C  
ATOM   1387  O   ARG B 408      51.089  54.734  -3.753  0.00  0.00           O  
ATOM   1388  CB  ARG B 408      50.576  55.521  -0.791  0.00  0.00           C  
ATOM   1389  CG  ARG B 408      51.770  54.955  -0.030  0.00  0.00           C  
ATOM   1390  CD  ARG B 408      52.663  56.074   0.494  0.00  0.00           C  
ATOM   1391  NE  ARG B 408      53.966  55.589   0.937  0.00  0.00           N  
ATOM   1392  CZ  ARG B 408      55.016  55.420   0.145  0.00  0.00           C  
ATOM   1393  NH1 ARG B 408      54.957  55.688  -1.149  0.00  0.00           N  
ATOM   1394  NH2 ARG B 408      56.155  54.974   0.667  0.00  0.00           N  
ATOM   1395  N   GLN B 409      51.379  52.811  -2.617  0.00  0.00           N  
ATOM   1396  CA  GLN B 409      52.286  52.241  -3.605  0.00  0.00           C  
ATOM   1397  C   GLN B 409      51.561  51.696  -4.829  0.00  0.00           C  
ATOM   1398  O   GLN B 409      52.212  51.429  -5.845  0.00  0.00           O  
ATOM   1399  CB  GLN B 409      53.125  51.134  -2.968  0.00  0.00           C  
ATOM   1400  CG  GLN B 409      53.941  51.608  -1.784  0.00  0.00           C  
ATOM   1401  CD  GLN B 409      54.943  50.578  -1.316  0.00  0.00           C  
ATOM   1402  NE2 GLN B 409      55.308  50.647  -0.043  0.00  0.00           N  
ATOM   1403  OE1 GLN B 409      55.387  49.728  -2.088  0.00  0.00           O  
ATOM   1404  N   ILE B 410      50.244  51.524  -4.758  0.00  0.00           N  
ATOM   1405  CA  ILE B 410      49.457  51.167  -5.927  0.00  0.00           C  
ATOM   1406  C   ILE B 410      49.110  52.447  -6.675  0.00  0.00           C  
ATOM   1407  O   ILE B 410      47.970  52.924  -6.616  0.00  0.00           O  
ATOM   1408  CB  ILE B 410      48.193  50.378  -5.533  0.00  0.00           C  
ATOM   1409  CG1 ILE B 410      48.547  49.306  -4.507  0.00  0.00           C  
ATOM   1410  CG2 ILE B 410      47.575  49.744  -6.761  0.00  0.00           C  
ATOM   1411  CD1 ILE B 410      49.572  48.319  -4.996  0.00  0.00           C  
ATOM   1412  N   ALA B 411      50.097  53.010  -7.362  0.00  0.00           N  
ATOM   1413  CA  ALA B 411      49.994  54.279  -8.072  0.00  0.00           C  
ATOM   1414  C   ALA B 411      51.186  54.403  -9.014  0.00  0.00           C  
ATOM   1415  O   ALA B 411      52.238  53.802  -8.759  0.00  0.00           O  
ATOM   1416  CB  ALA B 411      49.955  55.458  -7.094  0.00  0.00           C  
ATOM   1417  N   PRO B 412      51.062  55.150 -10.109  0.00  0.00           N  
ATOM   1418  CA  PRO B 412      52.192  55.289 -11.034  0.00  0.00           C  
ATOM   1419  C   PRO B 412      53.379  55.968 -10.368  0.00  0.00           C  
ATOM   1420  O   PRO B 412      53.225  56.928  -9.610  0.00  0.00           O  
ATOM   1421  CB  PRO B 412      51.616  56.148 -12.165  0.00  0.00           C  
ATOM   1422  CG  PRO B 412      50.140  55.886 -12.103  0.00  0.00           C  
ATOM   1423  CD  PRO B 412      49.842  55.783 -10.638  0.00  0.00           C  
ATOM   1424  N   GLY B 413      54.570  55.446 -10.649  0.00  0.00           N  
ATOM   1425  CA  GLY B 413      55.798  56.076 -10.191  0.00  0.00           C  
ATOM   1426  C   GLY B 413      55.915  56.220  -8.689  0.00  0.00           C  
ATOM   1427  O   GLY B 413      56.323  57.281  -8.200  0.00  0.00           O  
ATOM   1428  N   GLN B 414      55.555  55.181  -7.943  0.00  0.00           N  
ATOM   1429  CA  GLN B 414      55.745  55.141  -6.503  0.00  0.00           C  
ATOM   1430  C   GLN B 414      56.634  53.952  -6.174  0.00  0.00           C  
ATOM   1431  O   GLN B 414      56.545  52.906  -6.822  0.00  0.00           O  
ATOM   1432  CB  GLN B 414      54.404  55.042  -5.767  0.00  0.00           C  
ATOM   1433  CG  GLN B 414      53.476  56.220  -6.032  0.00  0.00           C  
ATOM   1434  CD  GLN B 414      53.409  57.203  -4.880  0.00  0.00           C  
ATOM   1435  NE2 GLN B 414      52.437  58.107  -4.933  0.00  0.00           N  
ATOM   1436  OE1 GLN B 414      54.217  57.151  -3.953  0.00  0.00           O  
ATOM   1437  N   THR B 415      57.511  54.124  -5.187  0.00  0.00           N  
ATOM   1438  CA  THR B 415      58.488  53.111  -4.819  0.00  0.00           C  
ATOM   1439  C   THR B 415      58.111  52.467  -3.487  0.00  0.00           C  
ATOM   1440  O   THR B 415      57.287  52.988  -2.731  0.00  0.00           O  
ATOM   1441  CB  THR B 415      59.900  53.707  -4.731  0.00  0.00           C  
ATOM   1442  CG2 THR B 415      60.417  54.053  -6.119  0.00  0.00           C  
ATOM   1443  OG1 THR B 415      59.879  54.904  -3.941  0.00  0.00           O  
ATOM   1444  N   GLY B 416      58.722  51.326  -3.213  0.00  0.00           N  
ATOM   1445  CA  GLY B 416      58.519  50.628  -1.963  0.00  0.00           C  
ATOM   1446  C   GLY B 416      58.736  49.140  -2.149  0.00  0.00           C  
ATOM   1447  O   GLY B 416      59.293  48.695  -3.144  0.00  0.00           O  
ATOM   1448  N   LYS B 417      58.284  48.370  -1.157  0.00  0.00           N  
ATOM   1449  CA  LYS B 417      58.363  46.915  -1.272  0.00  0.00           C  
ATOM   1450  C   LYS B 417      57.297  46.380  -2.219  0.00  0.00           C  
ATOM   1451  O   LYS B 417      57.577  45.513  -3.054  0.00  0.00           O  
ATOM   1452  CB  LYS B 417      58.227  46.270   0.105  0.00  0.00           C  
ATOM   1453  CG  LYS B 417      59.387  46.546   1.042  0.00  0.00           C  
ATOM   1454  CD  LYS B 417      60.626  45.766   0.634  0.00  0.00           C  
ATOM   1455  CE  LYS B 417      61.845  46.199   1.437  0.00  0.00           C  
ATOM   1456  NZ  LYS B 417      62.981  45.242   1.292  0.00  0.00           N  
ATOM   1457  N   ILE B 418      56.067  46.881  -2.101  0.00  0.00           N  
ATOM   1458  CA  ILE B 418      54.987  46.417  -2.964  0.00  0.00           C  
ATOM   1459  C   ILE B 418      55.240  46.832  -4.407  0.00  0.00           C  
ATOM   1460  O   ILE B 418      55.216  46.004  -5.324  0.00  0.00           O  
ATOM   1461  CB  ILE B 418      53.634  46.945  -2.457  0.00  0.00           C  
ATOM   1462  CG1 ILE B 418      53.410  46.522  -1.005  0.00  0.00           C  
ATOM   1463  CG2 ILE B 418      52.501  46.468  -3.351  0.00  0.00           C  
ATOM   1464  CD1 ILE B 418      53.520  45.028  -0.788  0.00  0.00           C  
ATOM   1465  N   ALA B 419      55.497  48.122  -4.628  0.00  0.00           N  
ATOM   1466  CA  ALA B 419      55.617  48.632  -5.986  0.00  0.00           C  
ATOM   1467  C   ALA B 419      56.891  48.172  -6.681  0.00  0.00           C  
ATOM   1468  O   ALA B 419      56.940  48.173  -7.915  0.00  0.00           O  
ATOM   1469  CB  ALA B 419      55.546  50.156  -5.977  0.00  0.00           C  
ATOM   1470  N   ASP B 420      57.920  47.781  -5.932  0.00  0.00           N  
ATOM   1471  CA  ASP B 420      59.133  47.257  -6.549  0.00  0.00           C  
ATOM   1472  C   ASP B 420      59.184  45.737  -6.593  0.00  0.00           C  
ATOM   1473  O   ASP B 420      59.817  45.184  -7.497  0.00  0.00           O  
ATOM   1474  CB  ASP B 420      60.385  47.767  -5.821  0.00  0.00           C  
ATOM   1475  CG  ASP B 420      60.457  49.286  -5.756  0.00  0.00           C  
ATOM   1476  OD1 ASP B 420      60.021  49.950  -6.718  0.00  0.00           O  
ATOM   1477  OD2 ASP B 420      60.959  49.813  -4.739  0.00  0.00           O  
ATOM   1478  N   TYR B 421      58.539  45.042  -5.652  0.00  0.00           N  
ATOM   1479  CA  TYR B 421      58.694  43.597  -5.528  0.00  0.00           C  
ATOM   1480  C   TYR B 421      57.399  42.795  -5.631  0.00  0.00           C  
ATOM   1481  O   TYR B 421      57.458  41.563  -5.547  0.00  0.00           O  
ATOM   1482  CB  TYR B 421      59.370  43.237  -4.194  0.00  0.00           C  
ATOM   1483  CG  TYR B 421      60.803  43.697  -4.015  0.00  0.00           C  
ATOM   1484  CD1 TYR B 421      61.591  44.061  -5.099  0.00  0.00           C  
ATOM   1485  CD2 TYR B 421      61.375  43.741  -2.749  0.00  0.00           C  
ATOM   1486  CE1 TYR B 421      62.904  44.471  -4.923  0.00  0.00           C  
ATOM   1487  CE2 TYR B 421      62.683  44.148  -2.563  0.00  0.00           C  
ATOM   1488  CZ  TYR B 421      63.443  44.511  -3.653  0.00  0.00           C  
ATOM   1489  OH  TYR B 421      64.745  44.916  -3.468  0.00  0.00           O  
ATOM   1490  N   ASN B 422      56.238  43.430  -5.799  0.00  0.00           N  
ATOM   1491  CA  ASN B 422      54.995  42.659  -5.788  0.00  0.00           C  
ATOM   1492  C   ASN B 422      54.026  43.041  -6.903  0.00  0.00           C  
ATOM   1493  O   ASN B 422      53.550  42.169  -7.638  0.00  0.00           O  
ATOM   1494  CB  ASN B 422      54.298  42.797  -4.433  0.00  0.00           C  
ATOM   1495  CG  ASN B 422      55.124  42.229  -3.299  0.00  0.00           C  
ATOM   1496  ND2 ASN B 422      56.000  43.050  -2.737  0.00  0.00           N  
ATOM   1497  OD1 ASN B 422      54.973  41.065  -2.931  0.00  0.00           O  
ATOM   1498  N   TYR B 423      53.720  44.330  -7.035  0.00  0.00           N  
ATOM   1499  CA  TYR B 423      52.734  44.781  -8.013  0.00  0.00           C  
ATOM   1500  C   TYR B 423      53.114  46.181  -8.470  0.00  0.00           C  
ATOM   1501  O   TYR B 423      52.925  47.150  -7.728  0.00  0.00           O  
ATOM   1502  CB  TYR B 423      51.326  44.764  -7.420  0.00  0.00           C  
ATOM   1503  CG  TYR B 423      50.243  45.141  -8.403  0.00  0.00           C  
ATOM   1504  CD1 TYR B 423      49.712  44.205  -9.280  0.00  0.00           C  
ATOM   1505  CD2 TYR B 423      49.748  46.438  -8.450  0.00  0.00           C  
ATOM   1506  CE1 TYR B 423      48.718  44.553 -10.179  0.00  0.00           C  
ATOM   1507  CE2 TYR B 423      48.757  46.795  -9.341  0.00  0.00           C  
ATOM   1508  CZ  TYR B 423      48.245  45.849 -10.203  0.00  0.00           C  
ATOM   1509  OH  TYR B 423      47.257  46.200 -11.094  0.00  0.00           O  
ATOM   1510  N   LYS B 424      53.638  46.288  -9.686  0.00  0.00           N  
ATOM   1511  CA  LYS B 424      54.102  47.557 -10.231  0.00  0.00           C  
ATOM   1512  C   LYS B 424      53.141  48.034 -11.313  0.00  0.00           C  
ATOM   1513  O   LYS B 424      52.945  47.347 -12.322  0.00  0.00           O  
ATOM   1514  CB  LYS B 424      55.520  47.427 -10.790  0.00  0.00           C  
ATOM   1515  CG  LYS B 424      56.047  48.708 -11.423  0.00  0.00           C  
ATOM   1516  CD  LYS B 424      56.053  49.859 -10.426  0.00  0.00           C  
ATOM   1517  CE  LYS B 424      56.620  51.127 -11.042  0.00  0.00           C  
ATOM   1518  NZ  LYS B 424      56.608  52.259 -10.072  0.00  0.00           N  
ATOM   1519  N   LEU B 425      52.541  49.204 -11.098  0.00  0.00           N  
ATOM   1520  CA  LEU B 425      51.784  49.872 -12.142  0.00  0.00           C  
ATOM   1521  C   LEU B 425      52.728  50.656 -13.051  0.00  0.00           C  
ATOM   1522  O   LEU B 425      53.751  51.176 -12.595  0.00  0.00           O  
ATOM   1523  CB  LEU B 425      50.755  50.819 -11.532  0.00  0.00           C  
ATOM   1524  CG  LEU B 425      49.507  50.198 -10.908  0.00  0.00           C  
ATOM   1525  CD1 LEU B 425      48.657  51.276 -10.261  0.00  0.00           C  
ATOM   1526  CD2 LEU B 425      48.712  49.445 -11.964  0.00  0.00           C  
ATOM   1527  N   PRO B 426      52.411  50.760 -14.343  0.00  0.00           N  
ATOM   1528  CA  PRO B 426      53.275  51.536 -15.244  0.00  0.00           C  
ATOM   1529  C   PRO B 426      53.150  53.033 -15.007  0.00  0.00           C  
ATOM   1530  O   PRO B 426      52.322  53.485 -14.208  0.00  0.00           O  
ATOM   1531  CB  PRO B 426      52.777  51.134 -16.637  0.00  0.00           C  
ATOM   1532  CG  PRO B 426      51.346  50.797 -16.426  0.00  0.00           C  
ATOM   1533  CD  PRO B 426      51.263  50.172 -15.052  0.00  0.00           C  
ATOM   1534  N   ASP B 427      53.972  53.813 -15.705  0.00  0.00           N  
ATOM   1535  CA  ASP B 427      53.965  55.257 -15.510  0.00  0.00           C  
ATOM   1536  C   ASP B 427      52.824  55.927 -16.265  0.00  0.00           C  
ATOM   1537  O   ASP B 427      52.292  56.943 -15.804  0.00  0.00           O  
ATOM   1538  CB  ASP B 427      55.312  55.839 -15.943  0.00  0.00           C  
ATOM   1539  CG  ASP B 427      56.446  55.411 -15.033  0.00  0.00           C  
ATOM   1540  OD1 ASP B 427      56.160  54.821 -13.970  0.00  0.00           O  
ATOM   1541  OD2 ASP B 427      57.620  55.647 -15.388  0.00  0.00           O  
ATOM   1542  N   ASP B 428      52.433  55.369 -17.409  0.00  0.00           N  
ATOM   1543  CA  ASP B 428      51.314  55.866 -18.209  0.00  0.00           C  
ATOM   1544  C   ASP B 428      50.037  55.080 -17.943  0.00  0.00           C  
ATOM   1545  O   ASP B 428      49.251  54.824 -18.859  0.00  0.00           O  
ATOM   1546  CB  ASP B 428      51.668  55.829 -19.692  0.00  0.00           C  
ATOM   1547  CG  ASP B 428      52.057  54.438 -20.164  0.00  0.00           C  
ATOM   1548  OD1 ASP B 428      52.199  53.534 -19.313  0.00  0.00           O  
ATOM   1549  OD2 ASP B 428      52.217  54.249 -21.388  0.00  0.00           O  
ATOM   1550  N   PHE B 429      49.811  54.683 -16.692  0.00  0.00           N  
ATOM   1551  CA  PHE B 429      48.657  53.861 -16.357  0.00  0.00           C  
ATOM   1552  C   PHE B 429      47.359  54.626 -16.585  0.00  0.00           C  
ATOM   1553  O   PHE B 429      47.182  55.741 -16.085  0.00  0.00           O  
ATOM   1554  CB  PHE B 429      48.751  53.401 -14.902  0.00  0.00           C  
ATOM   1555  CG  PHE B 429      47.509  52.724 -14.396  0.00  0.00           C  
ATOM   1556  CD1 PHE B 429      47.105  51.506 -14.915  0.00  0.00           C  
ATOM   1557  CD2 PHE B 429      46.750  53.304 -13.392  0.00  0.00           C  
ATOM   1558  CE1 PHE B 429      45.965  50.881 -14.447  0.00  0.00           C  
ATOM   1559  CE2 PHE B 429      45.610  52.684 -12.920  0.00  0.00           C  
ATOM   1560  CZ  PHE B 429      45.218  51.469 -13.446  0.00  0.00           C  
ATOM   1561  N   THR B 430      46.454  54.022 -17.351  0.00  0.00           N  
ATOM   1562  CA  THR B 430      45.116  54.561 -17.587  0.00  0.00           C  
ATOM   1563  C   THR B 430      44.116  53.579 -16.984  0.00  0.00           C  
ATOM   1564  O   THR B 430      43.824  52.534 -17.573  0.00  0.00           O  
ATOM   1565  CB  THR B 430      44.852  54.789 -19.075  0.00  0.00           C  
ATOM   1566  CG2 THR B 430      46.131  55.195 -19.795  0.00  0.00           C  
ATOM   1567  OG1 THR B 430      44.333  53.589 -19.661  0.00  0.00           O  
ATOM   1568  N   GLY B 431      43.599  53.918 -15.808  0.00  0.00           N  
ATOM   1569  CA  GLY B 431      42.681  53.041 -15.108  0.00  0.00           C  
ATOM   1570  C   GLY B 431      42.425  53.566 -13.710  0.00  0.00           C  
ATOM   1571  O   GLY B 431      42.682  54.735 -13.420  0.00  0.00           O  
ATOM   1572  N   CYS B 432      41.930  52.684 -12.845  0.00  0.00           N  
ATOM   1573  CA  CYS B 432      41.556  53.076 -11.494  0.00  0.00           C  
ATOM   1574  C   CYS B 432      42.187  52.153 -10.462  0.00  0.00           C  
ATOM   1575  O   CYS B 432      42.556  51.010 -10.748  0.00  0.00           O  
ATOM   1576  CB  CYS B 432      40.032  53.092 -11.313  0.00  0.00           C  
ATOM   1577  SG  CYS B 432      39.154  54.131 -12.500  0.00  0.00           S  
ATOM   1578  N   VAL B 433      42.308  52.685  -9.248  0.00  0.00           N  
ATOM   1579  CA  VAL B 433      42.760  51.948  -8.075  0.00  0.00           C  
ATOM   1580  C   VAL B 433      41.669  52.057  -7.020  0.00  0.00           C  
ATOM   1581  O   VAL B 433      41.259  53.167  -6.655  0.00  0.00           O  
ATOM   1582  CB  VAL B 433      44.096  52.482  -7.538  0.00  0.00           C  
ATOM   1583  CG1 VAL B 433      44.504  51.730  -6.278  0.00  0.00           C  
ATOM   1584  CG2 VAL B 433      45.174  52.371  -8.602  0.00  0.00           C  
ATOM   1585  N   ILE B 434      41.195  50.911  -6.539  0.00  0.00           N  
ATOM   1586  CA  ILE B 434      40.139  50.847  -5.538  0.00  0.00           C  
ATOM   1587  C   ILE B 434      40.659  50.049  -4.351  0.00  0.00           C  
ATOM   1588  O   ILE B 434      41.449  49.115  -4.513  0.00  0.00           O  
ATOM   1589  CB  ILE B 434      38.854  50.209  -6.113  0.00  0.00           C  
ATOM   1590  CG1 ILE B 434      38.501  50.837  -7.461  0.00  0.00           C  
ATOM   1591  CG2 ILE B 434      37.693  50.380  -5.153  0.00  0.00           C  
ATOM   1592  CD1 ILE B 434      37.356  50.152  -8.174  0.00  0.00           C  
ATOM   1593  N   ALA B 435      40.216  50.423  -3.152  0.00  0.00           N  
ATOM   1594  CA  ALA B 435      40.643  49.716  -1.952  0.00  0.00           C  
ATOM   1595  C   ALA B 435      39.689  50.025  -0.808  0.00  0.00           C  
ATOM   1596  O   ALA B 435      39.116  51.116  -0.739  0.00  0.00           O  
ATOM   1597  CB  ALA B 435      42.078  50.084  -1.558  0.00  0.00           C  
ATOM   1598  N   TRP B 436      39.532  49.055   0.093  0.00  0.00           N  
ATOM   1599  CA  TRP B 436      38.683  49.231   1.263  0.00  0.00           C  
ATOM   1600  C   TRP B 436      39.232  48.402   2.418  0.00  0.00           C  
ATOM   1601  O   TRP B 436      39.968  47.435   2.218  0.00  0.00           O  
ATOM   1602  CB  TRP B 436      37.226  48.843   0.964  0.00  0.00           C  
ATOM   1603  CG  TRP B 436      37.011  47.399   0.611  0.00  0.00           C  
ATOM   1604  CD1 TRP B 436      36.581  46.408   1.448  0.00  0.00           C  
ATOM   1605  CD2 TRP B 436      37.201  46.787  -0.669  0.00  0.00           C  
ATOM   1606  CE2 TRP B 436      36.873  45.422  -0.533  0.00  0.00           C  
ATOM   1607  CE3 TRP B 436      37.620  47.257  -1.916  0.00  0.00           C  
ATOM   1608  NE1 TRP B 436      36.498  45.218   0.768  0.00  0.00           N  
ATOM   1609  CZ2 TRP B 436      36.952  44.526  -1.595  0.00  0.00           C  
ATOM   1610  CZ3 TRP B 436      37.698  46.364  -2.971  0.00  0.00           C  
ATOM   1611  CH2 TRP B 436      37.365  45.015  -2.804  0.00  0.00           C  
ATOM   1612  N   ASN B 437      38.841  48.778   3.635  0.00  0.00           N  
ATOM   1613  CA  ASN B 437      39.336  48.105   4.833  0.00  0.00           C  
ATOM   1614  C   ASN B 437      38.712  46.722   4.974  0.00  0.00           C  
ATOM   1615  O   ASN B 437      37.494  46.568   4.870  0.00  0.00           O  
ATOM   1616  CB  ASN B 437      39.032  48.945   6.071  0.00  0.00           C  
ATOM   1617  CG  ASN B 437      39.535  48.307   7.350  0.00  0.00           C  
ATOM   1618  ND2 ASN B 437      40.817  48.487   7.641  0.00  0.00           N  
ATOM   1619  OD1 ASN B 437      38.777  47.654   8.067  0.00  0.00           O  
ATOM   1620  N   SER B 438      39.551  45.717   5.235  0.00  0.00           N  
ATOM   1621  CA  SER B 438      39.100  44.337   5.368  0.00  0.00           C  
ATOM   1622  C   SER B 438      39.329  43.777   6.768  0.00  0.00           C  
ATOM   1623  O   SER B 438      39.408  42.554   6.928  0.00  0.00           O  
ATOM   1624  CB  SER B 438      39.788  43.447   4.338  0.00  0.00           C  
ATOM   1625  OG  SER B 438      41.191  43.637   4.367  0.00  0.00           O  
ATOM   1626  N   ASN B 439      39.434  44.648   7.786  0.00  0.00           N  
ATOM   1627  CA  ASN B 439      39.708  44.189   9.150  0.00  0.00           C  
ATOM   1628  C   ASN B 439      38.637  43.231   9.630  0.00  0.00           C  
ATOM   1629  O   ASN B 439      38.913  42.310  10.407  0.00  0.00           O  
ATOM   1630  CB  ASN B 439      39.794  45.374  10.114  0.00  0.00           C  
ATOM   1631  CG  ASN B 439      40.920  45.231  11.123  0.00  0.00           C  
ATOM   1632  ND2 ASN B 439      40.662  45.619  12.366  0.00  0.00           N  
ATOM   1633  OD1 ASN B 439      42.017  44.797  10.778  0.00  0.00           O  
ATOM   1634  N   ASN B 440      37.399  43.441   9.189  0.00  0.00           N  
ATOM   1635  CA  ASN B 440      36.324  42.558   9.610  0.00  0.00           C  
ATOM   1636  C   ASN B 440      36.581  41.132   9.150  0.00  0.00           C  
ATOM   1637  O   ASN B 440      36.279  40.175   9.870  0.00  0.00           O  
ATOM   1638  CB  ASN B 440      34.991  43.062   9.062  0.00  0.00           C  
ATOM   1639  CG  ASN B 440      35.124  43.655   7.677  0.00  0.00           C  
ATOM   1640  ND2 ASN B 440      34.152  44.470   7.288  0.00  0.00           N  
ATOM   1641  OD1 ASN B 440      36.077  43.366   6.955  0.00  0.00           O  
ATOM   1642  N   LEU B 441      37.165  40.968   7.964  0.00  0.00           N  
ATOM   1643  CA  LEU B 441      37.258  39.658   7.327  0.00  0.00           C  
ATOM   1644  C   LEU B 441      38.650  39.050   7.448  0.00  0.00           C  
ATOM   1645  O   LEU B 441      38.805  37.931   7.946  0.00  0.00           O  
ATOM   1646  CB  LEU B 441      36.859  39.775   5.851  0.00  0.00           C  
ATOM   1647  CG  LEU B 441      35.567  40.542   5.566  0.00  0.00           C  
ATOM   1648  CD1 LEU B 441      35.526  41.020   4.129  0.00  0.00           C  
ATOM   1649  CD2 LEU B 441      34.359  39.686   5.863  0.00  0.00           C  
ATOM   1650  N   ASP B 442      39.668  39.773   6.990  0.00  0.00           N  
ATOM   1651  CA  ASP B 442      41.018  39.238   6.865  0.00  0.00           C  
ATOM   1652  C   ASP B 442      41.864  39.447   8.113  0.00  0.00           C  
ATOM   1653  O   ASP B 442      43.092  39.337   8.041  0.00  0.00           O  
ATOM   1654  CB  ASP B 442      41.706  39.863   5.649  0.00  0.00           C  
ATOM   1655  CG  ASP B 442      40.899  39.687   4.376  0.00  0.00           C  
ATOM   1656  OD1 ASP B 442      40.133  38.702   4.285  0.00  0.00           O  
ATOM   1657  OD2 ASP B 442      41.025  40.535   3.470  0.00  0.00           O  
ATOM   1658  N   SER B 443      41.242  39.729   9.253  0.00  0.00           N  
ATOM   1659  CA  SER B 443      41.944  39.884  10.518  0.00  0.00           C  
ATOM   1660  C   SER B 443      41.381  38.893  11.518  0.00  0.00           C  
ATOM   1661  O   SER B 443      40.163  38.823  11.702  0.00  0.00           O  
ATOM   1662  CB  SER B 443      41.788  41.296  11.068  0.00  0.00           C  
ATOM   1663  OG  SER B 443      42.339  42.235  10.174  0.00  0.00           O  
ATOM   1664  N   LYS B 444      42.262  38.151  12.179  0.00  0.00           N  
ATOM   1665  CA  LYS B 444      41.848  37.157  13.156  0.00  0.00           C  
ATOM   1666  C   LYS B 444      42.639  37.345  14.440  0.00  0.00           C  
ATOM   1667  O   LYS B 444      43.842  37.614  14.400  0.00  0.00           O  
ATOM   1668  CB  LYS B 444      42.052  35.738  12.618  0.00  0.00           C  
ATOM   1669  CG  LYS B 444      41.519  34.632  13.518  0.00  0.00           C  
ATOM   1670  CD  LYS B 444      41.842  33.248  12.960  0.00  0.00           C  
ATOM   1671  CE  LYS B 444      43.330  32.931  13.035  0.00  0.00           C  
ATOM   1672  NZ  LYS B 444      43.606  31.535  12.587  0.00  0.00           N  
ATOM   1673  N   VAL B 445      41.950  37.207  15.577  0.00  0.00           N  
ATOM   1674  CA  VAL B 445      42.617  37.252  16.872  0.00  0.00           C  
ATOM   1675  C   VAL B 445      43.713  36.202  16.903  0.00  0.00           C  
ATOM   1676  O   VAL B 445      43.494  35.042  16.538  0.00  0.00           O  
ATOM   1677  CB  VAL B 445      41.591  37.044  18.001  0.00  0.00           C  
ATOM   1678  CG1 VAL B 445      42.269  37.103  19.359  0.00  0.00           C  
ATOM   1679  CG2 VAL B 445      40.495  38.086  17.902  0.00  0.00           C  
ATOM   1680  N   GLY B 446      44.909  36.608  17.322  0.00  0.00           N  
ATOM   1681  CA  GLY B 446      46.074  35.765  17.230  0.00  0.00           C  
ATOM   1682  C   GLY B 446      46.842  35.949  15.938  0.00  0.00           C  
ATOM   1683  O   GLY B 446      48.056  35.716  15.904  0.00  0.00           O  
ATOM   1684  N   GLY B 447      46.159  36.355  14.871  0.00  0.00           N  
ATOM   1685  CA  GLY B 447      46.833  36.709  13.620  0.00  0.00           C  
ATOM   1686  C   GLY B 447      46.421  35.830  12.454  0.00  0.00           C  
ATOM   1687  O   GLY B 447      46.366  34.607  12.539  0.00  0.00           O  
ATOM   1688  N   ASN B 448      46.129  36.488  11.327  0.00  0.00           N  
ATOM   1689  CA  ASN B 448      45.875  35.816  10.052  0.00  0.00           C  
ATOM   1690  C   ASN B 448      47.144  35.928   9.216  0.00  0.00           C  
ATOM   1691  O   ASN B 448      47.444  36.986   8.662  0.00  0.00           O  
ATOM   1692  CB  ASN B 448      44.675  36.418   9.330  0.00  0.00           C  
ATOM   1693  CG  ASN B 448      44.405  35.750   7.997  0.00  0.00           C  
ATOM   1694  ND2 ASN B 448      43.763  36.476   7.089  0.00  0.00           N  
ATOM   1695  OD1 ASN B 448      44.763  34.592   7.789  0.00  0.00           O  
ATOM   1696  N   TYR B 449      47.891  34.827   9.135  0.00  0.00           N  
ATOM   1697  CA  TYR B 449      49.174  34.790   8.451  0.00  0.00           C  
ATOM   1698  C   TYR B 449      49.073  34.200   7.049  0.00  0.00           C  
ATOM   1699  O   TYR B 449      50.080  33.729   6.508  0.00  0.00           O  
ATOM   1700  CB  TYR B 449      50.182  33.999   9.286  0.00  0.00           C  
ATOM   1701  CG  TYR B 449      50.499  34.641  10.616  0.00  0.00           C  
ATOM   1702  CD1 TYR B 449      51.504  35.594  10.730  0.00  0.00           C  
ATOM   1703  CD2 TYR B 449      49.786  34.302  11.759  0.00  0.00           C  
ATOM   1704  CE1 TYR B 449      51.795  36.183  11.946  0.00  0.00           C  
ATOM   1705  CE2 TYR B 449      50.069  34.887  12.978  0.00  0.00           C  
ATOM   1706  CZ  TYR B 449      51.073  35.827  13.066  0.00  0.00           C  
ATOM   1707  OH  TYR B 449      51.353  36.409  14.281  0.00  0.00           O  
ATOM   1708  N   ASN B 450      47.883  34.214   6.450  0.00  0.00           N  
ATOM   1709  CA  ASN B 450      47.690  33.630   5.128  0.00  0.00           C  
ATOM   1710  C   ASN B 450      48.038  34.585   3.997  0.00  0.00           C  
ATOM   1711  O   ASN B 450      48.352  34.127   2.892  0.00  0.00           O  
ATOM   1712  CB  ASN B 450      46.244  33.151   4.971  0.00  0.00           C  
ATOM   1713  CG  ASN B 450      45.918  31.984   5.882  0.00  0.00           C  
ATOM   1714  ND2 ASN B 450      44.637  31.651   5.982  0.00  0.00           N  
ATOM   1715  OD1 ASN B 450      46.807  31.392   6.493  0.00  0.00           O  
ATOM   1716  N   TYR B 451      47.991  35.892   4.239  0.00  0.00           N  
ATOM   1717  CA  TYR B 451      48.407  36.865   3.243  0.00  0.00           C  
ATOM   1718  C   TYR B 451      49.905  37.107   3.363  0.00  0.00           C  
ATOM   1719  O   TYR B 451      50.438  37.240   4.469  0.00  0.00           O  
ATOM   1720  CB  TYR B 451      47.638  38.176   3.405  0.00  0.00           C  
ATOM   1721  CG  TYR B 451      46.156  38.033   3.140  0.00  0.00           C  
ATOM   1722  CD1 TYR B 451      45.648  38.145   1.853  0.00  0.00           C  
ATOM   1723  CD2 TYR B 451      45.264  37.797   4.178  0.00  0.00           C  
ATOM   1724  CE1 TYR B 451      44.292  38.013   1.605  0.00  0.00           C  
ATOM   1725  CE2 TYR B 451      43.906  37.668   3.941  0.00  0.00           C  
ATOM   1726  CZ  TYR B 451      43.426  37.779   2.652  0.00  0.00           C  
ATOM   1727  OH  TYR B 451      42.078  37.651   2.410  0.00  0.00           O  
ATOM   1728  N   ARG B 452      50.582  37.150   2.218  0.00  0.00           N  
ATOM   1729  CA  ARG B 452      52.034  37.254   2.160  0.00  0.00           C  
ATOM   1730  C   ARG B 452      52.439  38.417   1.263  0.00  0.00           C  
ATOM   1731  O   ARG B 452      51.601  39.097   0.661  0.00  0.00           O  
ATOM   1732  CB  ARG B 452      52.668  35.965   1.630  0.00  0.00           C  
ATOM   1733  CG  ARG B 452      52.607  34.758   2.535  0.00  0.00           C  
ATOM   1734  CD  ARG B 452      52.901  33.543   1.681  0.00  0.00           C  
ATOM   1735  NE  ARG B 452      53.640  32.492   2.365  0.00  0.00           N  
ATOM   1736  CZ  ARG B 452      54.095  31.404   1.760  0.00  0.00           C  
ATOM   1737  NH1 ARG B 452      53.902  31.203   0.466  0.00  0.00           N  
ATOM   1738  NH2 ARG B 452      54.768  30.501   2.466  0.00  0.00           N  
ATOM   1739  N   TYR B 453      53.751  38.621   1.166  0.00  0.00           N  
ATOM   1740  CA  TYR B 453      54.329  39.625   0.284  0.00  0.00           C  
ATOM   1741  C   TYR B 453      55.773  39.243  -0.007  0.00  0.00           C  
ATOM   1742  O   TYR B 453      56.396  38.484   0.739  0.00  0.00           O  
ATOM   1743  CB  TYR B 453      54.204  41.037   0.886  0.00  0.00           C  
ATOM   1744  CG  TYR B 453      54.960  41.323   2.186  0.00  0.00           C  
ATOM   1745  CD1 TYR B 453      56.324  41.085   2.317  0.00  0.00           C  
ATOM   1746  CD2 TYR B 453      54.287  41.831   3.289  0.00  0.00           C  
ATOM   1747  CE1 TYR B 453      56.987  41.349   3.501  0.00  0.00           C  
ATOM   1748  CE2 TYR B 453      54.941  42.099   4.473  0.00  0.00           C  
ATOM   1749  CZ  TYR B 453      56.290  41.855   4.576  0.00  0.00           C  
ATOM   1750  OH  TYR B 453      56.941  42.119   5.758  0.00  0.00           O  
ATOM   1751  N   ARG B 454      56.294  39.772  -1.112  0.00  0.00           N  
ATOM   1752  CA  ARG B 454      57.703  39.605  -1.440  0.00  0.00           C  
ATOM   1753  C   ARG B 454      58.524  40.670  -0.726  0.00  0.00           C  
ATOM   1754  O   ARG B 454      58.307  41.870  -0.924  0.00  0.00           O  
ATOM   1755  CB  ARG B 454      57.930  39.680  -2.946  0.00  0.00           C  
ATOM   1756  CG  ARG B 454      59.196  38.972  -3.390  0.00  0.00           C  
ATOM   1757  CD  ARG B 454      59.242  38.797  -4.890  0.00  0.00           C  
ATOM   1758  NE  ARG B 454      58.494  37.611  -5.281  0.00  0.00           N  
ATOM   1759  CZ  ARG B 454      59.034  36.413  -5.450  0.00  0.00           C  
ATOM   1760  NH1 ARG B 454      60.331  36.210  -5.288  0.00  0.00           N  
ATOM   1761  NH2 ARG B 454      58.252  35.392  -5.780  0.00  0.00           N  
ATOM   1762  N   LEU B 455      59.470  40.229   0.100  0.00  0.00           N  
ATOM   1763  CA  LEU B 455      60.324  41.149   0.836  0.00  0.00           C  
ATOM   1764  C   LEU B 455      61.671  41.377   0.165  0.00  0.00           C  
ATOM   1765  O   LEU B 455      62.292  42.419   0.397  0.00  0.00           O  
ATOM   1766  CB  LEU B 455      60.535  40.635   2.268  0.00  0.00           C  
ATOM   1767  CG  LEU B 455      61.358  41.494   3.230  0.00  0.00           C  
ATOM   1768  CD1 LEU B 455      60.736  42.874   3.381  0.00  0.00           C  
ATOM   1769  CD2 LEU B 455      61.478  40.812   4.584  0.00  0.00           C  
ATOM   1770  N   PHE B 456      62.121  40.451  -0.681  0.00  0.00           N  
ATOM   1771  CA  PHE B 456      63.415  40.567  -1.337  0.00  0.00           C  
ATOM   1772  C   PHE B 456      63.325  40.079  -2.780  0.00  0.00           C  
ATOM   1773  O   PHE B 456      62.633  39.097  -3.068  0.00  0.00           O  
ATOM   1774  CB  PHE B 456      64.489  39.770  -0.587  0.00  0.00           C  
ATOM   1775  CG  PHE B 456      64.714  40.213   0.831  0.00  0.00           C  
ATOM   1776  CD1 PHE B 456      65.155  41.495   1.110  0.00  0.00           C  
ATOM   1777  CD2 PHE B 456      64.528  39.330   1.882  0.00  0.00           C  
ATOM   1778  CE1 PHE B 456      65.376  41.898   2.412  0.00  0.00           C  
ATOM   1779  CE2 PHE B 456      64.750  39.725   3.187  0.00  0.00           C  
ATOM   1780  CZ  PHE B 456      65.176  41.012   3.452  0.00  0.00           C  
ATOM   1781  N   ARG B 457      64.040  40.762  -3.678  0.00  0.00           N  
ATOM   1782  CA  ARG B 457      64.077  40.412  -5.094  0.00  0.00           C  
ATOM   1783  C   ARG B 457      65.290  41.065  -5.748  0.00  0.00           C  
ATOM   1784  O   ARG B 457      65.668  42.182  -5.385  0.00  0.00           O  
ATOM   1785  CB  ARG B 457      62.791  40.844  -5.808  0.00  0.00           C  
ATOM   1786  CG  ARG B 457      62.572  40.167  -7.153  0.00  0.00           C  
ATOM   1787  CD  ARG B 457      61.226  40.543  -7.753  0.00  0.00           C  
ATOM   1788  NE  ARG B 457      60.943  39.792  -8.970  0.00  0.00           N  
ATOM   1789  CZ  ARG B 457      61.277  40.195 -10.187  0.00  0.00           C  
ATOM   1790  NH1 ARG B 457      61.898  41.347 -10.387  0.00  0.00           N  
ATOM   1791  NH2 ARG B 457      60.969  39.432 -11.232  0.00  0.00           N  
ATOM   1792  N   LYS B 458      65.879  40.365  -6.729  0.00  0.00           N  
ATOM   1793  CA  LYS B 458      67.115  40.837  -7.357  0.00  0.00           C  
ATOM   1794  C   LYS B 458      66.930  42.163  -8.081  0.00  0.00           C  
ATOM   1795  O   LYS B 458      67.884  42.941  -8.202  0.00  0.00           O  
ATOM   1796  CB  LYS B 458      67.650  39.802  -8.350  0.00  0.00           C  
ATOM   1797  CG  LYS B 458      68.261  38.546  -7.754  0.00  0.00           C  
ATOM   1798  CD  LYS B 458      69.203  37.907  -8.772  0.00  0.00           C  
ATOM   1799  CE  LYS B 458      68.752  36.515  -9.184  0.00  0.00           C  
ATOM   1800  NZ  LYS B 458      69.149  35.480  -8.194  0.00  0.00           N  
ATOM   1801  N   SER B 459      65.731  42.430  -8.593  0.00  0.00           N  
ATOM   1802  CA  SER B 459      65.481  43.647  -9.351  0.00  0.00           C  
ATOM   1803  C   SER B 459      64.014  44.021  -9.210  0.00  0.00           C  
ATOM   1804  O   SER B 459      63.193  43.232  -8.735  0.00  0.00           O  
ATOM   1805  CB  SER B 459      65.866  43.474 -10.824  0.00  0.00           C  
ATOM   1806  OG  SER B 459      64.958  42.614 -11.489  0.00  0.00           O  
ATOM   1807  N   ASN B 460      63.688  45.241  -9.627  0.00  0.00           N  
ATOM   1808  CA  ASN B 460      62.310  45.693  -9.555  0.00  0.00           C  
ATOM   1809  C   ASN B 460      61.443  44.930 -10.552  0.00  0.00           C  
ATOM   1810  O   ASN B 460      61.927  44.258 -11.469  0.00  0.00           O  
ATOM   1811  CB  ASN B 460      62.207  47.194  -9.818  0.00  0.00           C  
ATOM   1812  CG  ASN B 460      62.703  48.026  -8.656  0.00  0.00           C  
ATOM   1813  ND2 ASN B 460      62.434  49.325  -8.699  0.00  0.00           N  
ATOM   1814  OD1 ASN B 460      63.307  47.503  -7.720  0.00  0.00           O  
ATOM   1815  N   LEU B 461      60.136  45.040 -10.354  0.00  0.00           N  
ATOM   1816  CA  LEU B 461      59.165  44.421 -11.236  0.00  0.00           C  
ATOM   1817  C   LEU B 461      58.865  45.339 -12.410  0.00  0.00           C  
ATOM   1818  O   LEU B 461      58.604  46.532 -12.223  0.00  0.00           O  
ATOM   1819  CB  LEU B 461      57.872  44.106 -10.484  0.00  0.00           C  
ATOM   1820  CG  LEU B 461      57.878  42.845  -9.630  0.00  0.00           C  
ATOM   1821  CD1 LEU B 461      56.513  42.637  -9.039  0.00  0.00           C  
ATOM   1822  CD2 LEU B 461      58.268  41.651 -10.473  0.00  0.00           C  
ATOM   1823  N   LYS B 462      58.908  44.780 -13.614  0.00  0.00           N  
ATOM   1824  CA  LYS B 462      58.322  45.459 -14.752  0.00  0.00           C  
ATOM   1825  C   LYS B 462      56.830  45.656 -14.488  0.00  0.00           C  
ATOM   1826  O   LYS B 462      56.236  44.927 -13.687  0.00  0.00           O  
ATOM   1827  CB  LYS B 462      58.531  44.645 -16.025  0.00  0.00           C  
ATOM   1828  CG  LYS B 462      59.987  44.391 -16.377  0.00  0.00           C  
ATOM   1829  CD  LYS B 462      60.125  43.107 -17.176  0.00  0.00           C  
ATOM   1830  CE  LYS B 462      59.115  43.057 -18.313  0.00  0.00           C  
ATOM   1831  NZ  LYS B 462      58.956  41.679 -18.855  0.00  0.00           N  
ATOM   1832  N   PRO B 463      56.202  46.643 -15.125  0.00  0.00           N  
ATOM   1833  CA  PRO B 463      54.768  46.860 -14.901  0.00  0.00           C  
ATOM   1834  C   PRO B 463      53.953  45.609 -15.199  0.00  0.00           C  
ATOM   1835  O   PRO B 463      54.221  44.881 -16.157  0.00  0.00           O  
ATOM   1836  CB  PRO B 463      54.429  47.998 -15.867  0.00  0.00           C  
ATOM   1837  CG  PRO B 463      55.709  48.736 -16.030  0.00  0.00           C  
ATOM   1838  CD  PRO B 463      56.790  47.690 -15.980  0.00  0.00           C  
ATOM   1839  N   PHE B 464      52.961  45.356 -14.341  0.00  0.00           N  
ATOM   1840  CA  PHE B 464      52.046  44.218 -14.466  0.00  0.00           C  
ATOM   1841  C   PHE B 464      52.777  42.882 -14.551  0.00  0.00           C  
ATOM   1842  O   PHE B 464      52.234  41.902 -15.067  0.00  0.00           O  
ATOM   1843  CB  PHE B 464      51.108  44.387 -15.664  0.00  0.00           C  
ATOM   1844  CG  PHE B 464      50.171  45.549 -15.533  0.00  0.00           C  
ATOM   1845  CD1 PHE B 464      49.272  45.610 -14.482  0.00  0.00           C  
ATOM   1846  CD2 PHE B 464      50.187  46.579 -16.457  0.00  0.00           C  
ATOM   1847  CE1 PHE B 464      48.406  46.676 -14.354  0.00  0.00           C  
ATOM   1848  CE2 PHE B 464      49.321  47.648 -16.336  0.00  0.00           C  
ATOM   1849  CZ  PHE B 464      48.430  47.697 -15.282  0.00  0.00           C  
ATOM   1850  N   GLU B 465      54.007  42.825 -14.054  0.00  0.00           N  
ATOM   1851  CA  GLU B 465      54.691  41.550 -13.938  0.00  0.00           C  
ATOM   1852  C   GLU B 465      54.144  40.783 -12.739  0.00  0.00           C  
ATOM   1853  O   GLU B 465      53.581  41.360 -11.806  0.00  0.00           O  
ATOM   1854  CB  GLU B 465      56.200  41.759 -13.797  0.00  0.00           C  
ATOM   1855  CG  GLU B 465      57.040  40.507 -13.995  0.00  0.00           C  
ATOM   1856  CD  GLU B 465      58.527  40.785 -13.891  0.00  0.00           C  
ATOM   1857  OE1 GLU B 465      58.906  41.971 -13.781  0.00  0.00           O  
ATOM   1858  OE2 GLU B 465      59.317  39.817 -13.918  0.00  0.00           O  
ATOM   1859  N   ARG B 466      54.299  39.463 -12.780  0.00  0.00           N  
ATOM   1860  CA  ARG B 466      53.891  38.610 -11.672  0.00  0.00           C  
ATOM   1861  C   ARG B 466      54.990  37.596 -11.409  0.00  0.00           C  
ATOM   1862  O   ARG B 466      55.325  36.798 -12.290  0.00  0.00           O  
ATOM   1863  CB  ARG B 466      52.568  37.902 -11.965  0.00  0.00           C  
ATOM   1864  CG  ARG B 466      51.834  37.465 -10.716  0.00  0.00           C  
ATOM   1865  CD  ARG B 466      50.550  36.740 -11.055  0.00  0.00           C  
ATOM   1866  NE  ARG B 466      50.782  35.308 -11.197  0.00  0.00           N  
ATOM   1867  CZ  ARG B 466      50.184  34.374 -10.472  0.00  0.00           C  
ATOM   1868  NH1 ARG B 466      49.305  34.684  -9.533  0.00  0.00           N  
ATOM   1869  NH2 ARG B 466      50.478  33.095 -10.692  0.00  0.00           N  
ATOM   1870  N   ASP B 467      55.545  37.627 -10.202  0.00  0.00           N  
ATOM   1871  CA  ASP B 467      56.585  36.698  -9.784  0.00  0.00           C  
ATOM   1872  C   ASP B 467      56.063  35.912  -8.590  0.00  0.00           C  
ATOM   1873  O   ASP B 467      55.674  36.505  -7.578  0.00  0.00           O  
ATOM   1874  CB  ASP B 467      57.873  37.444  -9.426  0.00  0.00           C  
ATOM   1875  CG  ASP B 467      59.074  36.523  -9.317  0.00  0.00           C  
ATOM   1876  OD1 ASP B 467      58.882  35.296  -9.187  0.00  0.00           O  
ATOM   1877  OD2 ASP B 467      60.214  37.032  -9.358  0.00  0.00           O  
ATOM   1878  N   ILE B 468      56.044  34.587  -8.714  0.00  0.00           N  
ATOM   1879  CA  ILE B 468      55.596  33.718  -7.630  0.00  0.00           C  
ATOM   1880  C   ILE B 468      56.709  32.747  -7.257  0.00  0.00           C  
ATOM   1881  O   ILE B 468      56.449  31.637  -6.776  0.00  0.00           O  
ATOM   1882  CB  ILE B 468      54.298  32.981  -8.013  0.00  0.00           C  
ATOM   1883  CG1 ILE B 468      54.540  32.001  -9.165  0.00  0.00           C  
ATOM   1884  CG2 ILE B 468      53.208  33.977  -8.372  0.00  0.00           C  
ATOM   1885  CD1 ILE B 468      53.359  31.102  -9.464  0.00  0.00           C  
ATOM   1886  N   SER B 469      57.957  33.162  -7.464  0.00  0.00           N  
ATOM   1887  CA  SER B 469      59.097  32.317  -7.140  0.00  0.00           C  
ATOM   1888  C   SER B 469      59.281  32.190  -5.632  0.00  0.00           C  
ATOM   1889  O   SER B 469      58.938  33.090  -4.859  0.00  0.00           O  
ATOM   1890  CB  SER B 469      60.372  32.868  -7.778  0.00  0.00           C  
ATOM   1891  OG  SER B 469      61.523  32.246  -7.233  0.00  0.00           O  
ATOM   1892  N   THR B 470      59.820  31.042  -5.217  0.00  0.00           N  
ATOM   1893  CA  THR B 470      60.168  30.777  -3.827  0.00  0.00           C  
ATOM   1894  C   THR B 470      61.645  30.418  -3.698  0.00  0.00           C  
ATOM   1895  O   THR B 470      62.039  29.675  -2.797  0.00  0.00           O  
ATOM   1896  CB  THR B 470      59.293  29.669  -3.240  0.00  0.00           C  
ATOM   1897  CG2 THR B 470      57.825  30.073  -3.273  0.00  0.00           C  
ATOM   1898  OG1 THR B 470      59.466  28.462  -3.993  0.00  0.00           O  
ATOM   1899  N   GLU B 471      62.471  30.943  -4.599  0.00  0.00           N  
ATOM   1900  CA  GLU B 471      63.896  30.651  -4.590  0.00  0.00           C  
ATOM   1901  C   GLU B 471      64.590  31.460  -3.501  0.00  0.00           C  
ATOM   1902  O   GLU B 471      64.325  32.655  -3.331  0.00  0.00           O  
ATOM   1903  CB  GLU B 471      64.499  30.948  -5.963  0.00  0.00           C  
ATOM   1904  CG  GLU B 471      65.988  30.694  -6.087  0.00  0.00           C  
ATOM   1905  CD  GLU B 471      66.549  31.230  -7.389  0.00  0.00           C  
ATOM   1906  OE1 GLU B 471      66.107  32.315  -7.825  0.00  0.00           O  
ATOM   1907  OE2 GLU B 471      67.422  30.563  -7.982  0.00  0.00           O  
ATOM   1908  N   ILE B 472      65.473  30.796  -2.755  0.00  0.00           N  
ATOM   1909  CA  ILE B 472      66.102  31.417  -1.593  0.00  0.00           C  
ATOM   1910  C   ILE B 472      66.987  32.572  -2.038  0.00  0.00           C  
ATOM   1911  O   ILE B 472      67.879  32.411  -2.881  0.00  0.00           O  
ATOM   1912  CB  ILE B 472      66.897  30.379  -0.787  0.00  0.00           C  
ATOM   1913  CG1 ILE B 472      65.966  29.281  -0.272  0.00  0.00           C  
ATOM   1914  CG2 ILE B 472      67.627  31.046   0.369  0.00  0.00           C  
ATOM   1915  CD1 ILE B 472      64.919  29.781   0.706  0.00  0.00           C  
ATOM   1916  N   TYR B 473      66.739  33.747  -1.466  0.00  0.00           N  
ATOM   1917  CA  TYR B 473      67.502  34.943  -1.794  0.00  0.00           C  
ATOM   1918  C   TYR B 473      68.910  34.854  -1.219  0.00  0.00           C  
ATOM   1919  O   TYR B 473      69.098  34.517  -0.046  0.00  0.00           O  
ATOM   1920  CB  TYR B 473      66.758  36.172  -1.270  0.00  0.00           C  
ATOM   1921  CG  TYR B 473      67.280  37.528  -1.706  0.00  0.00           C  
ATOM   1922  CD1 TYR B 473      68.523  37.995  -1.298  0.00  0.00           C  
ATOM   1923  CD2 TYR B 473      66.542  38.320  -2.569  0.00  0.00           C  
ATOM   1924  CE1 TYR B 473      68.987  39.236  -1.698  0.00  0.00           C  
ATOM   1925  CE2 TYR B 473      66.995  39.560  -2.975  0.00  0.00           C  
ATOM   1926  CZ  TYR B 473      68.219  40.011  -2.541  0.00  0.00           C  
ATOM   1927  OH  TYR B 473      68.674  41.243  -2.955  0.00  0.00           O  
ATOM   1928  N   GLN B 474      69.901  35.156  -2.055  0.00  0.00           N  
ATOM   1929  CA  GLN B 474      71.306  35.124  -1.662  0.00  0.00           C  
ATOM   1930  C   GLN B 474      71.751  36.573  -1.478  0.00  0.00           C  
ATOM   1931  O   GLN B 474      71.985  37.295  -2.450  0.00  0.00           O  
ATOM   1932  CB  GLN B 474      72.136  34.375  -2.703  0.00  0.00           C  
ATOM   1933  CG  GLN B 474      73.603  34.768  -2.795  0.00  0.00           C  
ATOM   1934  CD  GLN B 474      74.415  33.770  -3.598  0.00  0.00           C  
ATOM   1935  NE2 GLN B 474      73.804  33.208  -4.635  0.00  0.00           N  
ATOM   1936  OE1 GLN B 474      75.575  33.505  -3.288  0.00  0.00           O  
ATOM   1937  N   ALA B 475      71.835  37.003  -0.217  0.00  0.00           N  
ATOM   1938  CA  ALA B 475      72.227  38.375   0.079  0.00  0.00           C  
ATOM   1939  C   ALA B 475      73.739  38.544   0.105  0.00  0.00           C  
ATOM   1940  O   ALA B 475      74.244  39.615  -0.246  0.00  0.00           O  
ATOM   1941  CB  ALA B 475      71.625  38.819   1.413  0.00  0.00           C  
ATOM   1942  N   GLY B 476      74.473  37.510   0.511  0.00  0.00           N  
ATOM   1943  CA  GLY B 476      75.920  37.579   0.535  0.00  0.00           C  
ATOM   1944  C   GLY B 476      76.546  37.207  -0.793  0.00  0.00           C  
ATOM   1945  O   GLY B 476      76.218  37.795  -1.828  0.00  0.00           O  
ATOM   1946  N   SER B 477      77.458  36.227  -0.777  0.00  0.00           N  
ATOM   1947  CA  SER B 477      78.077  35.782  -2.022  0.00  0.00           C  
ATOM   1948  C   SER B 477      78.401  34.291  -2.011  0.00  0.00           C  
ATOM   1949  O   SER B 477      79.245  33.852  -2.801  0.00  0.00           O  
ATOM   1950  CB  SER B 477      79.354  36.582  -2.306  0.00  0.00           C  
ATOM   1951  OG  SER B 477      80.131  36.732  -1.131  0.00  0.00           O  
ATOM   1952  N   LYS B 478      77.767  33.507  -1.144  0.00  0.00           N  
ATOM   1953  CA  LYS B 478      77.959  32.073  -1.087  0.00  0.00           C  
ATOM   1954  C   LYS B 478      76.639  31.387  -1.409  0.00  0.00           C  
ATOM   1955  O   LYS B 478      75.614  31.716  -0.792  0.00  0.00           O  
ATOM   1956  CB  LYS B 478      78.461  31.642   0.302  0.00  0.00           C  
ATOM   1957  CG  LYS B 478      79.619  32.488   0.812  0.00  0.00           C  
ATOM   1958  CD  LYS B 478      80.629  31.676   1.605  0.00  0.00           C  
ATOM   1959  CE  LYS B 478      81.988  32.360   1.597  0.00  0.00           C  
ATOM   1960  NZ  LYS B 478      83.100  31.403   1.844  0.00  0.00           N  
ATOM   1961  N   PRO B 479      76.611  30.462  -2.370  0.00  0.00           N  
ATOM   1962  CA  PRO B 479      75.339  29.862  -2.789  0.00  0.00           C  
ATOM   1963  C   PRO B 479      74.572  29.286  -1.609  0.00  0.00           C  
ATOM   1964  O   PRO B 479      75.147  28.679  -0.702  0.00  0.00           O  
ATOM   1965  CB  PRO B 479      75.769  28.764  -3.772  0.00  0.00           C  
ATOM   1966  CG  PRO B 479      77.262  28.632  -3.602  0.00  0.00           C  
ATOM   1967  CD  PRO B 479      77.731  29.983  -3.190  0.00  0.00           C  
ATOM   1968  N   CYS B 480      73.258  29.499  -1.620  0.00  0.00           N  
ATOM   1969  CA  CYS B 480      72.421  29.094  -0.501  0.00  0.00           C  
ATOM   1970  C   CYS B 480      72.041  27.621  -0.544  0.00  0.00           C  
ATOM   1971  O   CYS B 480      71.633  27.076   0.487  0.00  0.00           O  
ATOM   1972  CB  CYS B 480      71.158  29.954  -0.461  0.00  0.00           C  
ATOM   1973  SG  CYS B 480      71.496  31.716  -0.299  0.00  0.00           S  
ATOM   1974  N   ASN B 481      72.176  26.971  -1.701  0.00  0.00           N  
ATOM   1975  CA  ASN B 481      71.760  25.579  -1.875  0.00  0.00           C  
ATOM   1976  C   ASN B 481      70.323  25.367  -1.401  0.00  0.00           C  
ATOM   1977  O   ASN B 481      70.007  24.388  -0.723  0.00  0.00           O  
ATOM   1978  CB  ASN B 481      72.723  24.619  -1.174  0.00  0.00           C  
ATOM   1979  CG  ASN B 481      74.171  25.042  -1.314  0.00  0.00           C  
ATOM   1980  ND2 ASN B 481      74.836  25.274  -0.186  0.00  0.00           N  
ATOM   1981  OD1 ASN B 481      74.689  25.156  -2.425  0.00  0.00           O  
ATOM   1982  N   GLY B 482      69.452  26.312  -1.746  0.00  0.00           N  
ATOM   1983  CA  GLY B 482      68.026  26.137  -1.554  0.00  0.00           C  
ATOM   1984  C   GLY B 482      67.553  26.039  -0.122  0.00  0.00           C  
ATOM   1985  O   GLY B 482      66.407  25.646   0.110  0.00  0.00           O  
ATOM   1986  N   VAL B 483      68.392  26.378   0.852  0.00  0.00           N  
ATOM   1987  CA  VAL B 483      67.981  26.405   2.250  0.00  0.00           C  
ATOM   1988  C   VAL B 483      68.444  27.713   2.872  0.00  0.00           C  
ATOM   1989  O   VAL B 483      69.558  28.182   2.611  0.00  0.00           O  
ATOM   1990  CB  VAL B 483      68.510  25.182   3.041  0.00  0.00           C  
ATOM   1991  CG1 VAL B 483      69.998  25.302   3.339  0.00  0.00           C  
ATOM   1992  CG2 VAL B 483      67.722  25.018   4.334  0.00  0.00           C  
ATOM   1993  N   GLU B 484      67.569  28.324   3.665  0.00  0.00           N  
ATOM   1994  CA  GLU B 484      67.914  29.581   4.305  0.00  0.00           C  
ATOM   1995  C   GLU B 484      68.965  29.360   5.384  0.00  0.00           C  
ATOM   1996  O   GLU B 484      69.062  28.286   5.984  0.00  0.00           O  
ATOM   1997  CB  GLU B 484      66.681  30.248   4.914  0.00  0.00           C  
ATOM   1998  CG  GLU B 484      65.670  29.300   5.524  0.00  0.00           C  
ATOM   1999  CD  GLU B 484      64.347  29.987   5.800  0.00  0.00           C  
ATOM   2000  OE1 GLU B 484      64.353  31.221   6.001  0.00  0.00           O  
ATOM   2001  OE2 GLU B 484      63.305  29.300   5.820  0.00  0.00           O  
ATOM   2002  N   GLY B 485      69.756  30.398   5.620  0.00  0.00           N  
ATOM   2003  CA  GLY B 485      70.766  30.389   6.656  0.00  0.00           C  
ATOM   2004  C   GLY B 485      71.342  31.776   6.825  0.00  0.00           C  
ATOM   2005  O   GLY B 485      70.606  32.767   6.785  0.00  0.00           O  
ATOM   2006  N   PHE B 486      72.655  31.865   7.006  0.00  0.00           N  
ATOM   2007  CA  PHE B 486      73.313  33.162   7.030  0.00  0.00           C  
ATOM   2008  C   PHE B 486      73.233  33.821   5.658  0.00  0.00           C  
ATOM   2009  O   PHE B 486      73.621  33.227   4.648  0.00  0.00           O  
ATOM   2010  CB  PHE B 486      74.768  32.998   7.462  0.00  0.00           C  
ATOM   2011  CG  PHE B 486      75.527  34.288   7.540  0.00  0.00           C  
ATOM   2012  CD1 PHE B 486      75.288  35.191   8.561  0.00  0.00           C  
ATOM   2013  CD2 PHE B 486      76.492  34.591   6.594  0.00  0.00           C  
ATOM   2014  CE1 PHE B 486      75.992  36.377   8.633  0.00  0.00           C  
ATOM   2015  CE2 PHE B 486      77.200  35.773   6.660  0.00  0.00           C  
ATOM   2016  CZ  PHE B 486      76.950  36.668   7.681  0.00  0.00           C  
ATOM   2017  N   ASN B 487      72.712  35.051   5.627  0.00  0.00           N  
ATOM   2018  CA  ASN B 487      72.542  35.840   4.399  0.00  0.00           C  
ATOM   2019  C   ASN B 487      71.768  35.089   3.319  0.00  0.00           C  
ATOM   2020  O   ASN B 487      71.900  35.390   2.127  0.00  0.00           O  
ATOM   2021  CB  ASN B 487      73.888  36.315   3.846  0.00  0.00           C  
ATOM   2022  CG  ASN B 487      74.692  37.093   4.861  0.00  0.00           C  
ATOM   2023  ND2 ASN B 487      75.758  37.738   4.405  0.00  0.00           N  
ATOM   2024  OD1 ASN B 487      74.356  37.116   6.045  0.00  0.00           O  
ATOM   2025  N   CYS B 488      70.950  34.118   3.712  0.00  0.00           N  
ATOM   2026  CA  CYS B 488      70.086  33.389   2.788  0.00  0.00           C  
ATOM   2027  C   CYS B 488      68.684  33.404   3.375  0.00  0.00           C  
ATOM   2028  O   CYS B 488      68.433  32.773   4.405  0.00  0.00           O  
ATOM   2029  CB  CYS B 488      70.590  31.965   2.568  0.00  0.00           C  
ATOM   2030  SG  CYS B 488      72.127  31.883   1.621  0.00  0.00           S  
ATOM   2031  N   TYR B 489      67.776  34.133   2.732  0.00  0.00           N  
ATOM   2032  CA  TYR B 489      66.458  34.399   3.284  0.00  0.00           C  
ATOM   2033  C   TYR B 489      65.376  33.894   2.342  0.00  0.00           C  
ATOM   2034  O   TYR B 489      65.472  34.064   1.122  0.00  0.00           O  
ATOM   2035  CB  TYR B 489      66.266  35.901   3.533  0.00  0.00           C  
ATOM   2036  CG  TYR B 489      67.426  36.568   4.240  0.00  0.00           C  
ATOM   2037  CD1 TYR B 489      67.548  36.514   5.622  0.00  0.00           C  
ATOM   2038  CD2 TYR B 489      68.397  37.254   3.523  0.00  0.00           C  
ATOM   2039  CE1 TYR B 489      68.606  37.126   6.268  0.00  0.00           C  
ATOM   2040  CE2 TYR B 489      69.457  37.865   4.160  0.00  0.00           C  
ATOM   2041  CZ  TYR B 489      69.556  37.800   5.531  0.00  0.00           C  
ATOM   2042  OH  TYR B 489      70.612  38.409   6.170  0.00  0.00           O  
ATOM   2043  N   PHE B 490      64.348  33.274   2.914  0.00  0.00           N  
ATOM   2044  CA  PHE B 490      63.163  32.927   2.138  0.00  0.00           C  
ATOM   2045  C   PHE B 490      62.460  34.211   1.704  0.00  0.00           C  
ATOM   2046  O   PHE B 490      62.135  35.050   2.553  0.00  0.00           O  
ATOM   2047  CB  PHE B 490      62.228  32.040   2.957  0.00  0.00           C  
ATOM   2048  CG  PHE B 490      61.063  31.504   2.177  0.00  0.00           C  
ATOM   2049  CD1 PHE B 490      61.242  30.495   1.244  0.00  0.00           C  
ATOM   2050  CD2 PHE B 490      59.787  32.002   2.382  0.00  0.00           C  
ATOM   2051  CE1 PHE B 490      60.171  30.001   0.523  0.00  0.00           C  
ATOM   2052  CE2 PHE B 490      58.713  31.510   1.667  0.00  0.00           C  
ATOM   2053  CZ  PHE B 490      58.904  30.509   0.735  0.00  0.00           C  
ATOM   2054  N   PRO B 491      62.204  34.399   0.405  0.00  0.00           N  
ATOM   2055  CA  PRO B 491      61.858  35.736  -0.101  0.00  0.00           C  
ATOM   2056  C   PRO B 491      60.445  36.204   0.207  0.00  0.00           C  
ATOM   2057  O   PRO B 491      60.145  37.384  -0.024  0.00  0.00           O  
ATOM   2058  CB  PRO B 491      62.058  35.589  -1.614  0.00  0.00           C  
ATOM   2059  CG  PRO B 491      61.765  34.150  -1.877  0.00  0.00           C  
ATOM   2060  CD  PRO B 491      62.265  33.395  -0.672  0.00  0.00           C  
ATOM   2061  N   LEU B 492      59.572  35.337   0.708  0.00  0.00           N  
ATOM   2062  CA  LEU B 492      58.188  35.692   0.989  0.00  0.00           C  
ATOM   2063  C   LEU B 492      57.986  35.770   2.494  0.00  0.00           C  
ATOM   2064  O   LEU B 492      58.337  34.833   3.220  0.00  0.00           O  
ATOM   2065  CB  LEU B 492      57.226  34.667   0.383  0.00  0.00           C  
ATOM   2066  CG  LEU B 492      57.318  34.406  -1.122  0.00  0.00           C  
ATOM   2067  CD1 LEU B 492      56.263  33.397  -1.542  0.00  0.00           C  
ATOM   2068  CD2 LEU B 492      57.186  35.696  -1.921  0.00  0.00           C  
ATOM   2069  N   GLN B 493      57.423  36.880   2.962  0.00  0.00           N  
ATOM   2070  CA  GLN B 493      57.122  37.043   4.373  0.00  0.00           C  
ATOM   2071  C   GLN B 493      55.620  37.218   4.553  0.00  0.00           C  
ATOM   2072  O   GLN B 493      54.913  37.681   3.655  0.00  0.00           O  
ATOM   2073  CB  GLN B 493      57.880  38.228   4.983  0.00  0.00           C  
ATOM   2074  CG  GLN B 493      59.345  37.913   5.229  0.00  0.00           C  
ATOM   2075  CD  GLN B 493      59.548  36.906   6.347  0.00  0.00           C  
ATOM   2076  NE2 GLN B 493      58.964  37.177   7.509  0.00  0.00           N  
ATOM   2077  OE1 GLN B 493      60.216  35.888   6.161  0.00  0.00           O  
ATOM   2078  N   SER B 494      55.140  36.831   5.730  0.00  0.00           N  
ATOM   2079  CA  SER B 494      53.714  36.704   5.993  0.00  0.00           C  
ATOM   2080  C   SER B 494      53.196  37.948   6.702  0.00  0.00           C  
ATOM   2081  O   SER B 494      53.660  38.281   7.800  0.00  0.00           O  
ATOM   2082  CB  SER B 494      53.431  35.458   6.830  0.00  0.00           C  
ATOM   2083  OG  SER B 494      52.082  35.433   7.252  0.00  0.00           O  
ATOM   2084  N   TYR B 495      52.243  38.630   6.070  0.00  0.00           N  
ATOM   2085  CA  TYR B 495      51.482  39.668   6.748  0.00  0.00           C  
ATOM   2086  C   TYR B 495      50.850  39.086   8.004  0.00  0.00           C  
ATOM   2087  O   TYR B 495      50.066  38.135   7.928  0.00  0.00           O  
ATOM   2088  CB  TYR B 495      50.377  40.204   5.838  0.00  0.00           C  
ATOM   2089  CG  TYR B 495      50.761  41.195   4.760  0.00  0.00           C  
ATOM   2090  CD1 TYR B 495      50.978  42.533   5.053  0.00  0.00           C  
ATOM   2091  CD2 TYR B 495      50.807  40.803   3.427  0.00  0.00           C  
ATOM   2092  CE1 TYR B 495      51.293  43.441   4.053  0.00  0.00           C  
ATOM   2093  CE2 TYR B 495      51.113  41.700   2.427  0.00  0.00           C  
ATOM   2094  CZ  TYR B 495      51.356  43.016   2.742  0.00  0.00           C  
ATOM   2095  OH  TYR B 495      51.668  43.898   1.733  0.00  0.00           O  
ATOM   2096  N   GLY B 496      51.183  39.647   9.159  0.00  0.00           N  
ATOM   2097  CA  GLY B 496      50.482  39.273  10.371  0.00  0.00           C  
ATOM   2098  C   GLY B 496      49.364  40.251  10.671  0.00  0.00           C  
ATOM   2099  O   GLY B 496      49.616  41.318  11.237  0.00  0.00           O  
ATOM   2100  N   PHE B 497      48.132  39.914  10.290  0.00  0.00           N  
ATOM   2101  CA  PHE B 497      47.003  40.830  10.407  0.00  0.00           C  
ATOM   2102  C   PHE B 497      46.209  40.499  11.664  0.00  0.00           C  
ATOM   2103  O   PHE B 497      45.707  39.380  11.810  0.00  0.00           O  
ATOM   2104  CB  PHE B 497      46.096  40.758   9.177  0.00  0.00           C  
ATOM   2105  CG  PHE B 497      46.674  41.410   7.956  0.00  0.00           C  
ATOM   2106  CD1 PHE B 497      47.201  42.690   8.017  0.00  0.00           C  
ATOM   2107  CD2 PHE B 497      46.658  40.757   6.735  0.00  0.00           C  
ATOM   2108  CE1 PHE B 497      47.731  43.292   6.890  0.00  0.00           C  
ATOM   2109  CE2 PHE B 497      47.177  41.358   5.604  0.00  0.00           C  
ATOM   2110  CZ  PHE B 497      47.714  42.627   5.682  0.00  0.00           C  
ATOM   2111  N   GLN B 498      46.094  41.475  12.562  0.00  0.00           N  
ATOM   2112  CA  GLN B 498      45.345  41.318  13.793  0.00  0.00           C  
ATOM   2113  C   GLN B 498      44.305  42.426  13.918  0.00  0.00           C  
ATOM   2114  O   GLN B 498      44.538  43.554  13.470  0.00  0.00           O  
ATOM   2115  CB  GLN B 498      46.273  41.336  15.012  0.00  0.00           C  
ATOM   2116  CG  GLN B 498      46.878  39.977  15.331  0.00  0.00           C  
ATOM   2117  CD  GLN B 498      48.340  40.054  15.727  0.00  0.00           C  
ATOM   2118  NE2 GLN B 498      48.699  39.340  16.787  0.00  0.00           N  
ATOM   2119  OE1 GLN B 498      49.138  40.744  15.090  0.00  0.00           O  
ATOM   2120  N   PRO B 499      43.146  42.137  14.516  0.00  0.00           N  
ATOM   2121  CA  PRO B 499      42.081  43.153  14.585  0.00  0.00           C  
ATOM   2122  C   PRO B 499      42.443  44.370  15.414  0.00  0.00           C  
ATOM   2123  O   PRO B 499      41.841  45.433  15.215  0.00  0.00           O  
ATOM   2124  CB  PRO B 499      40.903  42.388  15.204  0.00  0.00           C  
ATOM   2125  CG  PRO B 499      41.530  41.247  15.938  0.00  0.00           C  
ATOM   2126  CD  PRO B 499      42.741  40.865  15.139  0.00  0.00           C  
ATOM   2127  N   THR B 500      43.401  44.259  16.331  0.00  0.00           N  
ATOM   2128  CA  THR B 500      43.783  45.371  17.192  0.00  0.00           C  
ATOM   2129  C   THR B 500      44.903  46.226  16.613  0.00  0.00           C  
ATOM   2130  O   THR B 500      45.251  47.245  17.217  0.00  0.00           O  
ATOM   2131  CB  THR B 500      44.200  44.852  18.572  0.00  0.00           C  
ATOM   2132  CG2 THR B 500      42.983  44.395  19.361  0.00  0.00           C  
ATOM   2133  OG1 THR B 500      45.101  43.750  18.416  0.00  0.00           O  
ATOM   2134  N   ASN B 501      45.472  45.849  15.469  0.00  0.00           N  
ATOM   2135  CA  ASN B 501      46.537  46.644  14.875  0.00  0.00           C  
ATOM   2136  C   ASN B 501      46.023  48.032  14.491  0.00  0.00           C  
ATOM   2137  O   ASN B 501      44.819  48.293  14.439  0.00  0.00           O  
ATOM   2138  CB  ASN B 501      47.108  45.950  13.637  0.00  0.00           C  
ATOM   2139  CG  ASN B 501      47.688  44.586  13.946  0.00  0.00           C  
ATOM   2140  ND2 ASN B 501      48.103  44.386  15.190  0.00  0.00           N  
ATOM   2141  OD1 ASN B 501      47.765  43.722  13.073  0.00  0.00           O  
ATOM   2142  N   GLY B 502      46.968  48.932  14.226  0.00  0.00           N  
ATOM   2143  CA  GLY B 502      46.614  50.243  13.730  0.00  0.00           C  
ATOM   2144  C   GLY B 502      46.129  50.192  12.294  0.00  0.00           C  
ATOM   2145  O   GLY B 502      46.328  49.213  11.574  0.00  0.00           O  
ATOM   2146  N   VAL B 503      45.487  51.286  11.875  0.00  0.00           N  
ATOM   2147  CA  VAL B 503      44.864  51.338  10.553  0.00  0.00           C  
ATOM   2148  C   VAL B 503      45.891  51.064   9.460  0.00  0.00           C  
ATOM   2149  O   VAL B 503      45.617  50.338   8.497  0.00  0.00           O  
ATOM   2150  CB  VAL B 503      44.164  52.696  10.351  0.00  0.00           C  
ATOM   2151  CG1 VAL B 503      43.689  52.850   8.912  0.00  0.00           C  
ATOM   2152  CG2 VAL B 503      43.002  52.841  11.320  0.00  0.00           C  
ATOM   2153  N   GLY B 504      47.092  51.630   9.597  0.00  0.00           N  
ATOM   2154  CA  GLY B 504      48.144  51.406   8.619  0.00  0.00           C  
ATOM   2155  C   GLY B 504      48.691  49.993   8.605  0.00  0.00           C  
ATOM   2156  O   GLY B 504      49.259  49.570   7.593  0.00  0.00           O  
ATOM   2157  N   TYR B 505      48.543  49.260   9.707  0.00  0.00           N  
ATOM   2158  CA  TYR B 505      48.918  47.854   9.772  0.00  0.00           C  
ATOM   2159  C   TYR B 505      47.736  46.918   9.560  0.00  0.00           C  
ATOM   2160  O   TYR B 505      47.910  45.697   9.631  0.00  0.00           O  
ATOM   2161  CB  TYR B 505      49.589  47.542  11.116  0.00  0.00           C  
ATOM   2162  CG  TYR B 505      51.030  47.998  11.223  0.00  0.00           C  
ATOM   2163  CD1 TYR B 505      51.349  49.321  11.502  0.00  0.00           C  
ATOM   2164  CD2 TYR B 505      52.073  47.095  11.055  0.00  0.00           C  
ATOM   2165  CE1 TYR B 505      52.669  49.732  11.604  0.00  0.00           C  
ATOM   2166  CE2 TYR B 505      53.391  47.495  11.155  0.00  0.00           C  
ATOM   2167  CZ  TYR B 505      53.685  48.815  11.429  0.00  0.00           C  
ATOM   2168  OH  TYR B 505      54.997  49.219  11.528  0.00  0.00           O  
ATOM   2169  N   GLN B 506      46.539  47.457   9.304  0.00  0.00           N  
ATOM   2170  CA  GLN B 506      45.364  46.642   9.044  0.00  0.00           C  
ATOM   2171  C   GLN B 506      45.322  46.210   7.580  0.00  0.00           C  
ATOM   2172  O   GLN B 506      45.875  46.888   6.709  0.00  0.00           O  
ATOM   2173  CB  GLN B 506      44.091  47.409   9.381  0.00  0.00           C  
ATOM   2174  CG  GLN B 506      43.817  47.554  10.861  0.00  0.00           C  
ATOM   2175  CD  GLN B 506      42.598  48.407  11.139  0.00  0.00           C  
ATOM   2176  NE2 GLN B 506      42.431  48.808  12.393  0.00  0.00           N  
ATOM   2177  OE1 GLN B 506      41.816  48.705  10.236  0.00  0.00           O  
ATOM   2178  N   PRO B 507      44.669  45.090   7.282  0.00  0.00           N  
ATOM   2179  CA  PRO B 507      44.568  44.645   5.891  0.00  0.00           C  
ATOM   2180  C   PRO B 507      43.567  45.469   5.097  0.00  0.00           C  
ATOM   2181  O   PRO B 507      42.542  45.923   5.612  0.00  0.00           O  
ATOM   2182  CB  PRO B 507      44.098  43.192   6.023  0.00  0.00           C  
ATOM   2183  CG  PRO B 507      43.351  43.168   7.308  0.00  0.00           C  
ATOM   2184  CD  PRO B 507      44.080  44.117   8.217  0.00  0.00           C  
ATOM   2185  N   TYR B 508      43.884  45.656   3.819  0.00  0.00           N  
ATOM   2186  CA  TYR B 508      43.021  46.357   2.883  0.00  0.00           C  
ATOM   2187  C   TYR B 508      42.926  45.543   1.602  0.00  0.00           C  
ATOM   2188  O   TYR B 508      43.934  45.023   1.116  0.00  0.00           O  
ATOM   2189  CB  TYR B 508      43.553  47.766   2.574  0.00  0.00           C  
ATOM   2190  CG  TYR B 508      43.123  48.827   3.562  0.00  0.00           C  
ATOM   2191  CD1 TYR B 508      43.581  48.810   4.872  0.00  0.00           C  
ATOM   2192  CD2 TYR B 508      42.271  49.856   3.180  0.00  0.00           C  
ATOM   2193  CE1 TYR B 508      43.196  49.780   5.777  0.00  0.00           C  
ATOM   2194  CE2 TYR B 508      41.881  50.830   4.078  0.00  0.00           C  
ATOM   2195  CZ  TYR B 508      42.346  50.787   5.375  0.00  0.00           C  
ATOM   2196  OH  TYR B 508      41.960  51.756   6.272  0.00  0.00           O  
ATOM   2197  N   ARG B 509      41.716  45.421   1.064  0.00  0.00           N  
ATOM   2198  CA  ARG B 509      41.509  44.729  -0.201  0.00  0.00           C  
ATOM   2199  C   ARG B 509      41.558  45.731  -1.345  0.00  0.00           C  
ATOM   2200  O   ARG B 509      40.931  46.791  -1.275  0.00  0.00           O  
ATOM   2201  CB  ARG B 509      40.179  43.978  -0.203  0.00  0.00           C  
ATOM   2202  CG  ARG B 509      40.126  42.850   0.802  0.00  0.00           C  
ATOM   2203  CD  ARG B 509      38.916  41.967   0.591  0.00  0.00           C  
ATOM   2204  NE  ARG B 509      38.966  40.791   1.450  0.00  0.00           N  
ATOM   2205  CZ  ARG B 509      38.138  39.760   1.355  0.00  0.00           C  
ATOM   2206  NH1 ARG B 509      37.173  39.728   0.451  0.00  0.00           N  
ATOM   2207  NH2 ARG B 509      38.288  38.730   2.182  0.00  0.00           N  
ATOM   2208  N   VAL B 510      42.297  45.388  -2.396  0.00  0.00           N  
ATOM   2209  CA  VAL B 510      42.597  46.305  -3.490  0.00  0.00           C  
ATOM   2210  C   VAL B 510      42.141  45.683  -4.803  0.00  0.00           C  
ATOM   2211  O   VAL B 510      42.368  44.494  -5.048  0.00  0.00           O  
ATOM   2212  CB  VAL B 510      44.105  46.637  -3.539  0.00  0.00           C  
ATOM   2213  CG1 VAL B 510      44.393  47.686  -4.607  0.00  0.00           C  
ATOM   2214  CG2 VAL B 510      44.591  47.106  -2.172  0.00  0.00           C  
ATOM   2215  N   VAL B 511      41.497  46.490  -5.647  0.00  0.00           N  
ATOM   2216  CA  VAL B 511      41.073  46.069  -6.979  0.00  0.00           C  
ATOM   2217  C   VAL B 511      41.533  47.123  -7.976  0.00  0.00           C  
ATOM   2218  O   VAL B 511      41.154  48.295  -7.864  0.00  0.00           O  
ATOM   2219  CB  VAL B 511      39.552  45.866  -7.073  0.00  0.00           C  
ATOM   2220  CG1 VAL B 511      39.160  45.502  -8.497  0.00  0.00           C  
ATOM   2221  CG2 VAL B 511      39.095  44.792  -6.096  0.00  0.00           C  
ATOM   2222  N   VAL B 512      42.346  46.711  -8.946  0.00  0.00           N  
ATOM   2223  CA  VAL B 512      42.890  47.606  -9.961  0.00  0.00           C  
ATOM   2224  C   VAL B 512      42.260  47.246 -11.297  0.00  0.00           C  
ATOM   2225  O   VAL B 512      42.346  46.096 -11.744  0.00  0.00           O  
ATOM   2226  CB  VAL B 512      44.422  47.522 -10.033  0.00  0.00           C  
ATOM   2227  CG1 VAL B 512      44.952  48.457 -11.109  0.00  0.00           C  
ATOM   2228  CG2 VAL B 512      45.033  47.850  -8.681  0.00  0.00           C  
ATOM   2229  N   LEU B 513      41.634  48.230 -11.937  0.00  0.00           N  
ATOM   2230  CA  LEU B 513      40.951  48.033 -13.208  0.00  0.00           C  
ATOM   2231  C   LEU B 513      41.794  48.623 -14.332  0.00  0.00           C  
ATOM   2232  O   LEU B 513      42.056  49.831 -14.351  0.00  0.00           O  
ATOM   2233  CB  LEU B 513      39.561  48.670 -13.178  0.00  0.00           C  
ATOM   2234  CG  LEU B 513      38.633  48.125 -12.091  0.00  0.00           C  
ATOM   2235  CD1 LEU B 513      37.297  48.854 -12.097  0.00  0.00           C  
ATOM   2236  CD2 LEU B 513      38.435  46.629 -12.271  0.00  0.00           C  
ATOM   2237  N   SER B 514      42.218  47.769 -15.260  0.00  0.00           N  
ATOM   2238  CA  SER B 514      42.992  48.185 -16.421  0.00  0.00           C  
ATOM   2239  C   SER B 514      42.082  48.242 -17.642  0.00  0.00           C  
ATOM   2240  O   SER B 514      41.374  47.274 -17.938  0.00  0.00           O  
ATOM   2241  CB  SER B 514      44.156  47.226 -16.672  0.00  0.00           C  
ATOM   2242  OG  SER B 514      45.255  47.527 -15.832  0.00  0.00           O  
ATOM   2243  N   PHE B 515      42.100  49.374 -18.343  0.00  0.00           N  
ATOM   2244  CA  PHE B 515      41.288  49.575 -19.540  0.00  0.00           C  
ATOM   2245  C   PHE B 515      42.200  49.487 -20.757  0.00  0.00           C  
ATOM   2246  O   PHE B 515      43.028  50.374 -20.986  0.00  0.00           O  
ATOM   2247  CB  PHE B 515      40.556  50.915 -19.492  0.00  0.00           C  
ATOM   2248  CG  PHE B 515      39.662  51.075 -18.295  0.00  0.00           C  
ATOM   2249  CD1 PHE B 515      38.448  50.412 -18.225  0.00  0.00           C  
ATOM   2250  CD2 PHE B 515      40.029  51.900 -17.245  0.00  0.00           C  
ATOM   2251  CE1 PHE B 515      37.625  50.559 -17.123  0.00  0.00           C  
ATOM   2252  CE2 PHE B 515      39.209  52.053 -16.143  0.00  0.00           C  
ATOM   2253  CZ  PHE B 515      38.005  51.382 -16.083  0.00  0.00           C  
ATOM   2254  N   GLU B 516      42.044  48.419 -21.535  0.00  0.00           N  
ATOM   2255  CA  GLU B 516      42.866  48.175 -22.711  0.00  0.00           C  
ATOM   2256  C   GLU B 516      42.112  48.586 -23.968  0.00  0.00           C  
ATOM   2257  O   GLU B 516      40.914  48.316 -24.105  0.00  0.00           O  
ATOM   2258  CB  GLU B 516      43.268  46.700 -22.790  0.00  0.00           C  
ATOM   2259  CG  GLU B 516      44.458  46.421 -23.692  0.00  0.00           C  
ATOM   2260  CD  GLU B 516      44.898  44.970 -23.635  0.00  0.00           C  
ATOM   2261  OE1 GLU B 516      44.021  44.081 -23.650  0.00  0.00           O  
ATOM   2262  OE2 GLU B 516      46.120  44.720 -23.572  0.00  0.00           O  
ATOM   2263  N   LEU B 517      42.821  49.244 -24.886  0.00  0.00           N  
ATOM   2264  CA  LEU B 517      42.246  49.774 -26.124  0.00  0.00           C  
ATOM   2265  C   LEU B 517      43.128  49.321 -27.285  0.00  0.00           C  
ATOM   2266  O   LEU B 517      44.101  49.992 -27.637  0.00  0.00           O  
ATOM   2267  CB  LEU B 517      42.127  51.296 -26.063  0.00  0.00           C  
ATOM   2268  CG  LEU B 517      41.100  51.986 -26.964  0.00  0.00           C  
ATOM   2269  CD1 LEU B 517      39.684  51.725 -26.473  0.00  0.00           C  
ATOM   2270  CD2 LEU B 517      41.379  53.482 -27.036  0.00  0.00           C  
ATOM   2271  N   LEU B 518      42.782  48.183 -27.876  0.00  0.00           N  
ATOM   2272  CA  LEU B 518      43.496  47.618 -29.012  0.00  0.00           C  
ATOM   2273  C   LEU B 518      42.672  47.806 -30.281  0.00  0.00           C  
ATOM   2274  O   LEU B 518      41.524  48.259 -30.244  0.00  0.00           O  
ATOM   2275  CB  LEU B 518      43.796  46.133 -28.773  0.00  0.00           C  
ATOM   2276  CG  LEU B 518      44.714  45.810 -27.589  0.00  0.00           C  
ATOM   2277  CD1 LEU B 518      44.954  44.309 -27.477  0.00  0.00           C  
ATOM   2278  CD2 LEU B 518      46.035  46.567 -27.682  0.00  0.00           C  
ATOM   2279  N   HIS B 519      43.272  47.464 -31.421  0.00  0.00           N  
ATOM   2280  CA  HIS B 519      42.565  47.508 -32.702  0.00  0.00           C  
ATOM   2281  C   HIS B 519      41.704  46.252 -32.789  0.00  0.00           C  
ATOM   2282  O   HIS B 519      42.100  45.238 -33.366  0.00  0.00           O  
ATOM   2283  CB  HIS B 519      43.540  47.602 -33.870  0.00  0.00           C  
ATOM   2284  CG  HIS B 519      44.737  48.462 -33.601  0.00  0.00           C  
ATOM   2285  CD2 HIS B 519      44.970  49.771 -33.856  0.00  0.00           C  
ATOM   2286  ND1 HIS B 519      45.882  47.979 -33.005  0.00  0.00           N  
ATOM   2287  CE1 HIS B 519      46.768  48.953 -32.901  0.00  0.00           C  
ATOM   2288  NE2 HIS B 519      46.239  50.052 -33.410  0.00  0.00           N  
ATOM   2289  N   ALA B 520      40.498  46.326 -32.217  0.00  0.00           N  
ATOM   2290  CA  ALA B 520      39.714  45.127 -31.947  0.00  0.00           C  
ATOM   2291  C   ALA B 520      38.237  45.475 -31.734  0.00  0.00           C  
ATOM   2292  O   ALA B 520      37.885  46.661 -31.740  0.00  0.00           O  
ATOM   2293  CB  ALA B 520      40.323  44.415 -30.735  0.00  0.00           C  
ATOM   2294  N   PRO B 521      37.341  44.489 -31.559  0.00  0.00           N  
ATOM   2295  CA  PRO B 521      35.898  44.804 -31.541  0.00  0.00           C  
ATOM   2296  C   PRO B 521      35.444  45.761 -30.446  0.00  0.00           C  
ATOM   2297  O   PRO B 521      34.385  46.380 -30.609  0.00  0.00           O  
ATOM   2298  CB  PRO B 521      35.243  43.422 -31.367  0.00  0.00           C  
ATOM   2299  CG  PRO B 521      36.349  42.519 -30.901  0.00  0.00           C  
ATOM   2300  CD  PRO B 521      37.538  43.030 -31.632  0.00  0.00           C  
ATOM   2301  N   ALA B 522      36.187  45.899 -29.345  0.00  0.00           N  
ATOM   2302  CA  ALA B 522      35.782  46.722 -28.200  0.00  0.00           C  
ATOM   2303  C   ALA B 522      34.441  46.239 -27.635  0.00  0.00           C  
ATOM   2304  O   ALA B 522      33.396  46.880 -27.770  0.00  0.00           O  
ATOM   2305  CB  ALA B 522      35.726  48.208 -28.576  0.00  0.00           C  
ATOM   2306  N   THR B 523      34.513  45.080 -26.979  0.00  0.00           N  
ATOM   2307  CA  THR B 523      33.325  44.362 -26.533  0.00  0.00           C  
ATOM   2308  C   THR B 523      32.791  44.832 -25.186  0.00  0.00           C  
ATOM   2309  O   THR B 523      31.694  44.412 -24.799  0.00  0.00           O  
ATOM   2310  CB  THR B 523      33.624  42.863 -26.459  0.00  0.00           C  
ATOM   2311  CG2 THR B 523      34.438  42.428 -27.665  0.00  0.00           C  
ATOM   2312  OG1 THR B 523      34.364  42.580 -25.264  0.00  0.00           O  
ATOM   2313  N   VAL B 524      33.519  45.676 -24.464  0.00  0.00           N  
ATOM   2314  CA  VAL B 524      33.109  46.145 -23.144  0.00  0.00           C  
ATOM   2315  C   VAL B 524      32.821  47.636 -23.266  0.00  0.00           C  
ATOM   2316  O   VAL B 524      33.739  48.462 -23.246  0.00  0.00           O  
ATOM   2317  CB  VAL B 524      34.171  45.865 -22.077  0.00  0.00           C  
ATOM   2318  CG1 VAL B 524      33.671  46.299 -20.706  0.00  0.00           C  
ATOM   2319  CG2 VAL B 524      34.543  44.398 -22.078  0.00  0.00           C  
ATOM   2320  N   CYS B 525      31.540  47.983 -23.382  0.00  0.00           N  
ATOM   2321  CA  CYS B 525      31.098  49.365 -23.528  0.00  0.00           C  
ATOM   2322  C   CYS B 525      30.403  49.895 -22.284  0.00  0.00           C  
ATOM   2323  O   CYS B 525      30.762  50.965 -21.784  0.00  0.00           O  
ATOM   2324  CB  CYS B 525      30.158  49.485 -24.737  0.00  0.00           C  
ATOM   2325  SG  CYS B 525      30.996  49.446 -26.338  0.00  0.00           S  
ATOM   2326  N   GLY B 526      29.408  49.166 -21.781  0.00  0.00           N  
ATOM   2327  CA  GLY B 526      28.673  49.531 -20.590  0.00  0.00           C  
ATOM   2328  C   GLY B 526      28.200  50.973 -20.521  0.00  0.00           C  
ATOM   2329  O   GLY B 526      28.630  51.737 -19.653  0.00  0.00           O  
ATOM   2330  N   PRO B 527      27.300  51.381 -21.437  0.00  0.00           N  
ATOM   2331  CA  PRO B 527      26.718  52.727 -21.366  0.00  0.00           C  
ATOM   2332  C   PRO B 527      26.059  53.031 -20.023  0.00  0.00           C  
ATOM   2333  O   PRO B 527      25.221  52.243 -19.583  0.00  0.00           O  
ATOM   2334  CB  PRO B 527      25.670  52.705 -22.477  0.00  0.00           C  
ATOM   2335  CG  PRO B 527      26.241  51.797 -23.489  0.00  0.00           C  
ATOM   2336  CD  PRO B 527      26.953  50.715 -22.708  0.00  0.00           C  
TER    2337      PRO B 527                                                       
END
