# Supplementary material for: CoVM2: Molecular Biological Data Integration of SARS-CoV-2 Proteins in a Macro-to-Micro Method
Source: Biomolecules. 2022 Aug 2;12(8):1067. doi: 10.3390/biom12081067 (PMC9405999; doi:10.3390/biom12081067)
Supplement: Supplementary file 1 [file biomolecules-12-01067-s001.zip › prodigy_results/axl_delta/axl_delta.pml]

color silver
as cartoon
bg_color white
center
color lightblue, chain A
color lightpink, chain B
select iface1,  chain A and resi 99+81+87+40+96+37+85+88+91+2+93+1+94+89+83+92+95+90+97+42
color blue, iface1
show sticks, iface1
select iface2,  chain B and resi 354+399+356+347+494+490+482+348+472+346+351+492+450+352+344+341+451+470+471+468+449+349+466+452+447+469+340
color hotpink, iface2
show sticks, iface2
