# Supplementary material for: CoVM2: Molecular Biological Data Integration of SARS-CoV-2 Proteins in a Macro-to-Micro Method
Source: Biomolecules. 2022 Aug 2;12(8):1067. doi: 10.3390/biom12081067 (PMC9405999; doi:10.3390/biom12081067)
Supplement: Supplementary file 1 [file biomolecules-12-01067-s001.zip › prodigy_results/axl_delta/axl_delta_IC_list.txt]

  THR    92   A   ALA   352   B
  LEU    85   A   ARG   466   B
  GLN    83   A   SER   469   B
  THR    92   A   ASN   354   B
  ILE    42   A   ARG   466   B
  HIS    90   A   ASN   354   B
  LEU    37   A   ILE   468   B
  PHE    87   A   ARG   466   B
  VAL    94   A   ALA   352   B
  VAL    94   A   TYR   351   B
  PHE    93   A   TYR   351   B
  VAL    94   A   ARG   452   B
  THR    92   A   PHE   347   B
  HIS    90   A   ARG   346   B
  LEU    85   A   ALA   352   B
  GLN    96   A   PHE   490   B
  GLN    91   A   TYR   451   B
  GLN    91   A   ARG   346   B
  GLU     1   A   ASN   450   B
  GLU     1   A   TYR   449   B
  GLN    83   A   THR   470   B
  PRO    97   A   THR   470   B
  TYR    99   A   THR   470   B
  GLN    96   A   GLY   482   B
  GLN    96   A   THR   470   B
  PHE    93   A   ASN   450   B
  THR    92   A   SER   349   B
  PHE    93   A   ARG   452   B
  GLN    91   A   ARG   452   B
  GLU     1   A   ARG   452   B
  THR    92   A   ILE   468   B
  GLN    91   A   SER   349   B
  PHE    87   A   ASN   354   B
  HIS    90   A   ALA   352   B
  GLN    91   A   ALA   348   B
  THR    92   A   ALA   348   B
  VAL    94   A   LEU   492   B
  HIS    90   A   PHE   347   B
  THR    92   A   TYR   351   B
  GLU     1   A   TYR   451   B
  HIS    90   A   ALA   344   B
  GLN    83   A   GLU   471   B
  VAL    94   A   SER   469   B
  HIS    90   A   LYS   356   B
  GLN    81   A   THR   470   B
  GLN    81   A   GLU   471   B
  GLY    89   A   ASN   354   B
  GLN    81   A   SER   469   B
  HIS    90   A   SER   349   B
  LEU    88   A   PHE   347   B
  HIS    90   A   VAL   341   B
  PHE    93   A   ARG   346   B
  SER    95   A   THR   470   B
  HIS    90   A   ALA   348   B
  GLY    89   A   ARG   346   B
  VAL    94   A   ILE   468   B
  SER     2   A   ARG   452   B
  GLN    83   A   ILE   468   B
  VAL    94   A   THR   470   B
  TYR    99   A   GLU   471   B
  GLN    91   A   PHE   347   B
  GLN    91   A   ASN   450   B
  LEU    88   A   ARG   346   B
  TYR    99   A   GLY   482   B
  GLU     1   A   SER   494   B
  TYR    99   A   ILE   472   B
  GLU     1   A   GLY   447   B
  THR    92   A   ARG   466   B
  HIS    90   A   SER   399   B
  PRO    97   A   ILE   472   B
  HIS    90   A   GLU   340   B
  LEU    85   A   ILE   468   B
  GLN    96   A   ILE   472   B
  GLY    40   A   ILE   468   B
  PRO    97   A   GLU   471   B
  PHE    93   A   ALA   352   B
