# Supplementary material for: CoVM2: Molecular Biological Data Integration of SARS-CoV-2 Proteins in a Macro-to-Micro Method
Source: Biomolecules. 2022 Aug 2;12(8):1067. doi: 10.3390/biom12081067 (PMC9405999; doi:10.3390/biom12081067)
Supplement: Supplementary file 1 [file biomolecules-12-01067-s001.zip › prodigy_results/axl_soba1/axl_soba1.pdb]

ATOM      1  N   GLU A   1      49.579  31.007   5.903  0.00  0.00           N  
ATOM      2  CA  GLU A   1      50.437  29.795   6.056  0.00  0.00           C  
ATOM      3  C   GLU A   1      50.271  28.847   4.896  0.00  0.00           C  
ATOM      4  O   GLU A   1      49.242  28.860   4.224  0.00  0.00           O  
ATOM      5  CB  GLU A   1      50.098  29.195   7.427  0.00  0.00           C  
ATOM      6  CG  GLU A   1      50.687  30.077   8.556  0.00  0.00           C  
ATOM      7  CD  GLU A   1      49.729  30.292   9.729  0.00  0.00           C  
ATOM      8  OE1 GLU A   1      48.697  29.584   9.793  0.00  0.00           O  
ATOM      9  OE2 GLU A   1      50.008  31.237  10.502  0.00  0.00           O  
ATOM     10  N   SER A   2      51.325  28.083   4.562  0.00  0.00           N  
ATOM     11  CA  SER A   2      51.330  27.203   3.399  0.00  0.00           C  
ATOM     12  C   SER A   2      50.454  25.957   3.566  0.00  0.00           C  
ATOM     13  O   SER A   2      50.549  25.324   4.616  0.00  0.00           O  
ATOM     14  CB  SER A   2      52.766  26.738   3.061  0.00  0.00           C  
ATOM     15  OG  SER A   2      52.853  26.334   1.695  0.00  0.00           O  
ATOM     16  N   PRO A   3      49.626  25.533   2.607  0.00  0.00           N  
ATOM     17  CA  PRO A   3      48.936  24.250   2.666  0.00  0.00           C  
ATOM     18  C   PRO A   3      49.856  23.117   2.249  0.00  0.00           C  
ATOM     19  O   PRO A   3      49.482  21.960   2.438  0.00  0.00           O  
ATOM     20  CB  PRO A   3      47.737  24.407   1.711  0.00  0.00           C  
ATOM     21  CG  PRO A   3      48.120  25.533   0.746  0.00  0.00           C  
ATOM     22  CD  PRO A   3      49.178  26.353   1.487  0.00  0.00           C  
ATOM     23  N   PHE A   4      51.032  23.410   1.651  0.00  0.00           N  
ATOM     24  CA  PHE A   4      51.986  22.412   1.187  0.00  0.00           C  
ATOM     25  C   PHE A   4      52.709  21.682   2.309  0.00  0.00           C  
ATOM     26  O   PHE A   4      53.597  22.203   2.981  0.00  0.00           O  
ATOM     27  CB  PHE A   4      53.032  22.960   0.180  0.00  0.00           C  
ATOM     28  CG  PHE A   4      52.372  23.382  -1.100  0.00  0.00           C  
ATOM     29  CD1 PHE A   4      52.027  22.415  -2.058  0.00  0.00           C  
ATOM     30  CD2 PHE A   4      52.102  24.734  -1.372  0.00  0.00           C  
ATOM     31  CE1 PHE A   4      51.431  22.794  -3.267  0.00  0.00           C  
ATOM     32  CE2 PHE A   4      51.487  25.112  -2.572  0.00  0.00           C  
ATOM     33  CZ  PHE A   4      51.156  24.142  -3.522  0.00  0.00           C  
ATOM     34  N   VAL A   5      52.334  20.404   2.480  0.00  0.00           N  
ATOM     35  CA  VAL A   5      52.933  19.417   3.355  0.00  0.00           C  
ATOM     36  C   VAL A   5      54.264  18.947   2.793  0.00  0.00           C  
ATOM     37  O   VAL A   5      55.207  18.659   3.527  0.00  0.00           O  
ATOM     38  CB  VAL A   5      51.919  18.288   3.574  0.00  0.00           C  
ATOM     39  CG1 VAL A   5      52.541  16.943   3.996  0.00  0.00           C  
ATOM     40  CG2 VAL A   5      50.920  18.779   4.640  0.00  0.00           C  
ATOM     41  N   GLY A   6      54.389  18.877   1.451  0.00  0.00           N  
ATOM     42  CA  GLY A   6      55.625  18.453   0.808  0.00  0.00           C  
ATOM     43  C   GLY A   6      55.833  19.156  -0.506  0.00  0.00           C  
ATOM     44  O   GLY A   6      54.884  19.492  -1.216  0.00  0.00           O  
ATOM     45  N   ASN A   7      57.111  19.380  -0.865  0.00  0.00           N  
ATOM     46  CA  ASN A   7      57.532  20.249  -1.944  0.00  0.00           C  
ATOM     47  C   ASN A   7      58.390  19.435  -2.921  0.00  0.00           C  
ATOM     48  O   ASN A   7      58.981  18.443  -2.487  0.00  0.00           O  
ATOM     49  CB  ASN A   7      58.349  21.447  -1.396  0.00  0.00           C  
ATOM     50  CG  ASN A   7      57.535  22.213  -0.356  0.00  0.00           C  
ATOM     51  ND2 ASN A   7      57.760  21.931   0.947  0.00  0.00           N  
ATOM     52  OD1 ASN A   7      56.717  23.072  -0.692  0.00  0.00           O  
ATOM     53  N   PRO A   8      58.457  19.751  -4.216  0.00  0.00           N  
ATOM     54  CA  PRO A   8      59.271  19.039  -5.196  0.00  0.00           C  
ATOM     55  C   PRO A   8      60.740  18.871  -4.832  0.00  0.00           C  
ATOM     56  O   PRO A   8      61.355  19.795  -4.308  0.00  0.00           O  
ATOM     57  CB  PRO A   8      59.039  19.757  -6.541  0.00  0.00           C  
ATOM     58  CG  PRO A   8      58.172  20.989  -6.255  0.00  0.00           C  
ATOM     59  CD  PRO A   8      57.706  20.847  -4.810  0.00  0.00           C  
ATOM     60  N   GLY A   9      61.313  17.676  -5.093  0.00  0.00           N  
ATOM     61  CA  GLY A   9      62.750  17.438  -5.005  0.00  0.00           C  
ATOM     62  C   GLY A   9      63.517  17.954  -6.203  0.00  0.00           C  
ATOM     63  O   GLY A   9      63.029  18.747  -7.001  0.00  0.00           O  
ATOM     64  N   ASN A  10      64.758  17.470  -6.377  0.00  0.00           N  
ATOM     65  CA  ASN A  10      65.638  17.885  -7.453  0.00  0.00           C  
ATOM     66  C   ASN A  10      65.924  16.698  -8.344  0.00  0.00           C  
ATOM     67  O   ASN A  10      66.063  15.575  -7.865  0.00  0.00           O  
ATOM     68  CB  ASN A  10      67.017  18.367  -6.933  0.00  0.00           C  
ATOM     69  CG  ASN A  10      66.913  19.763  -6.340  0.00  0.00           C  
ATOM     70  ND2 ASN A  10      68.087  20.339  -5.983  0.00  0.00           N  
ATOM     71  OD1 ASN A  10      65.850  20.368  -6.219  0.00  0.00           O  
ATOM     72  N   ILE A  11      66.060  16.917  -9.665  0.00  0.00           N  
ATOM     73  CA  ILE A  11      66.533  15.865 -10.551  0.00  0.00           C  
ATOM     74  C   ILE A  11      67.731  16.411 -11.271  0.00  0.00           C  
ATOM     75  O   ILE A  11      67.772  17.573 -11.645  0.00  0.00           O  
ATOM     76  CB  ILE A  11      65.539  15.218 -11.523  0.00  0.00           C  
ATOM     77  CG1 ILE A  11      64.063  15.495 -11.151  0.00  0.00           C  
ATOM     78  CG2 ILE A  11      65.902  13.714 -11.499  0.00  0.00           C  
ATOM     79  CD1 ILE A  11      63.035  14.740 -12.004  0.00  0.00           C  
ATOM     80  N   THR A  12      68.795  15.622 -11.420  0.00  0.00           N  
ATOM     81  CA  THR A  12      70.040  16.174 -11.922  0.00  0.00           C  
ATOM     82  C   THR A  12      70.677  15.034 -12.654  0.00  0.00           C  
ATOM     83  O   THR A  12      70.753  13.931 -12.112  0.00  0.00           O  
ATOM     84  CB  THR A  12      70.851  16.771 -10.761  0.00  0.00           C  
ATOM     85  CG2 THR A  12      72.121  16.033 -10.320  0.00  0.00           C  
ATOM     86  OG1 THR A  12      71.230  18.109 -11.031  0.00  0.00           O  
ATOM     87  N   GLY A  13      71.075  15.188 -13.933  0.00  0.00           N  
ATOM     88  CA  GLY A  13      71.562  14.013 -14.642  0.00  0.00           C  
ATOM     89  C   GLY A  13      71.564  14.150 -16.137  0.00  0.00           C  
ATOM     90  O   GLY A  13      71.361  15.218 -16.693  0.00  0.00           O  
ATOM     91  N   ALA A  14      71.821  13.036 -16.845  0.00  0.00           N  
ATOM     92  CA  ALA A  14      72.030  13.021 -18.280  0.00  0.00           C  
ATOM     93  C   ALA A  14      70.810  13.314 -19.162  0.00  0.00           C  
ATOM     94  O   ALA A  14      69.660  13.085 -18.791  0.00  0.00           O  
ATOM     95  CB  ALA A  14      72.607  11.658 -18.708  0.00  0.00           C  
ATOM     96  N   ARG A  15      71.056  13.796 -20.406  0.00  0.00           N  
ATOM     97  CA  ARG A  15      70.113  13.742 -21.519  0.00  0.00           C  
ATOM     98  C   ARG A  15      69.436  12.374 -21.673  0.00  0.00           C  
ATOM     99  O   ARG A  15      70.112  11.355 -21.791  0.00  0.00           O  
ATOM    100  CB  ARG A  15      70.826  14.042 -22.870  0.00  0.00           C  
ATOM    101  CG  ARG A  15      71.186  15.517 -23.157  0.00  0.00           C  
ATOM    102  CD  ARG A  15      70.218  16.176 -24.145  0.00  0.00           C  
ATOM    103  NE  ARG A  15      70.622  17.617 -24.304  0.00  0.00           N  
ATOM    104  CZ  ARG A  15      69.882  18.520 -24.963  0.00  0.00           C  
ATOM    105  NH1 ARG A  15      68.709  18.180 -25.490  0.00  0.00           N  
ATOM    106  NH2 ARG A  15      70.311  19.771 -25.115  0.00  0.00           N  
ATOM    107  N   GLY A  16      68.087  12.318 -21.695  0.00  0.00           N  
ATOM    108  CA  GLY A  16      67.350  11.056 -21.794  0.00  0.00           C  
ATOM    109  C   GLY A  16      66.971  10.388 -20.476  0.00  0.00           C  
ATOM    110  O   GLY A  16      66.302   9.359 -20.471  0.00  0.00           O  
ATOM    111  N   LEU A  17      67.352  10.945 -19.307  0.00  0.00           N  
ATOM    112  CA  LEU A  17      66.874  10.482 -17.996  0.00  0.00           C  
ATOM    113  C   LEU A  17      65.346  10.652 -17.798  0.00  0.00           C  
ATOM    114  O   LEU A  17      64.795  11.698 -18.142  0.00  0.00           O  
ATOM    115  CB  LEU A  17      67.626  11.272 -16.885  0.00  0.00           C  
ATOM    116  CG  LEU A  17      67.854  10.652 -15.481  0.00  0.00           C  
ATOM    117  CD1 LEU A  17      68.184  11.782 -14.495  0.00  0.00           C  
ATOM    118  CD2 LEU A  17      66.718   9.834 -14.868  0.00  0.00           C  
ATOM    119  N   THR A  18      64.633   9.657 -17.203  0.00  0.00           N  
ATOM    120  CA  THR A  18      63.212   9.728 -16.836  0.00  0.00           C  
ATOM    121  C   THR A  18      63.095   9.778 -15.335  0.00  0.00           C  
ATOM    122  O   THR A  18      63.645   8.952 -14.608  0.00  0.00           O  
ATOM    123  CB  THR A  18      62.322   8.585 -17.380  0.00  0.00           C  
ATOM    124  CG2 THR A  18      62.997   7.214 -17.226  0.00  0.00           C  
ATOM    125  OG1 THR A  18      61.007   8.489 -16.813  0.00  0.00           O  
ATOM    126  N   GLY A  19      62.379  10.785 -14.811  0.00  0.00           N  
ATOM    127  CA  GLY A  19      62.220  10.927 -13.377  0.00  0.00           C  
ATOM    128  C   GLY A  19      60.931  11.619 -13.068  0.00  0.00           C  
ATOM    129  O   GLY A  19      60.154  11.973 -13.957  0.00  0.00           O  
ATOM    130  N   THR A  20      60.664  11.830 -11.771  0.00  0.00           N  
ATOM    131  CA  THR A  20      59.417  12.415 -11.314  0.00  0.00           C  
ATOM    132  C   THR A  20      59.674  13.457 -10.250  0.00  0.00           C  
ATOM    133  O   THR A  20      60.691  13.452  -9.562  0.00  0.00           O  
ATOM    134  CB  THR A  20      58.394  11.420 -10.742  0.00  0.00           C  
ATOM    135  CG2 THR A  20      57.964  10.419 -11.817  0.00  0.00           C  
ATOM    136  OG1 THR A  20      58.908  10.647  -9.664  0.00  0.00           O  
ATOM    137  N   LEU A  21      58.720  14.388 -10.092  0.00  0.00           N  
ATOM    138  CA  LEU A  21      58.677  15.349  -9.010  0.00  0.00           C  
ATOM    139  C   LEU A  21      57.277  15.267  -8.447  0.00  0.00           C  
ATOM    140  O   LEU A  21      56.339  14.873  -9.140  0.00  0.00           O  
ATOM    141  CB  LEU A  21      58.900  16.811  -9.470  0.00  0.00           C  
ATOM    142  CG  LEU A  21      60.258  17.094 -10.130  0.00  0.00           C  
ATOM    143  CD1 LEU A  21      60.222  18.463 -10.826  0.00  0.00           C  
ATOM    144  CD2 LEU A  21      61.410  17.022  -9.123  0.00  0.00           C  
ATOM    145  N   ARG A  22      57.066  15.640  -7.176  0.00  0.00           N  
ATOM    146  CA  ARG A  22      55.737  15.625  -6.623  0.00  0.00           C  
ATOM    147  C   ARG A  22      55.610  16.684  -5.560  0.00  0.00           C  
ATOM    148  O   ARG A  22      56.599  17.138  -4.993  0.00  0.00           O  
ATOM    149  CB  ARG A  22      55.344  14.235  -6.051  0.00  0.00           C  
ATOM    150  CG  ARG A  22      56.336  13.679  -5.010  0.00  0.00           C  
ATOM    151  CD  ARG A  22      56.009  12.289  -4.443  0.00  0.00           C  
ATOM    152  NE  ARG A  22      55.103  12.462  -3.263  0.00  0.00           N  
ATOM    153  CZ  ARG A  22      53.770  12.361  -3.282  0.00  0.00           C  
ATOM    154  NH1 ARG A  22      53.122  12.131  -4.417  0.00  0.00           N  
ATOM    155  NH2 ARG A  22      53.101  12.559  -2.147  0.00  0.00           N  
ATOM    156  N   CYS A  23      54.370  17.105  -5.275  0.00  0.00           N  
ATOM    157  CA  CYS A  23      54.067  18.049  -4.225  0.00  0.00           C  
ATOM    158  C   CYS A  23      52.758  17.612  -3.617  0.00  0.00           C  
ATOM    159  O   CYS A  23      51.928  17.019  -4.304  0.00  0.00           O  
ATOM    160  CB  CYS A  23      53.919  19.495  -4.759  0.00  0.00           C  
ATOM    161  SG  CYS A  23      52.658  19.659  -6.063  0.00  0.00           S  
ATOM    162  N   GLN A  24      52.544  17.891  -2.322  0.00  0.00           N  
ATOM    163  CA  GLN A  24      51.349  17.475  -1.618  0.00  0.00           C  
ATOM    164  C   GLN A  24      50.922  18.579  -0.694  0.00  0.00           C  
ATOM    165  O   GLN A  24      51.748  19.265  -0.093  0.00  0.00           O  
ATOM    166  CB  GLN A  24      51.548  16.200  -0.756  0.00  0.00           C  
ATOM    167  CG  GLN A  24      50.225  15.637  -0.178  0.00  0.00           C  
ATOM    168  CD  GLN A  24      50.390  14.240   0.413  0.00  0.00           C  
ATOM    169  NE2 GLN A  24      49.883  14.047   1.655  0.00  0.00           N  
ATOM    170  OE1 GLN A  24      50.937  13.340  -0.233  0.00  0.00           O  
ATOM    171  N   LEU A  25      49.604  18.761  -0.564  0.00  0.00           N  
ATOM    172  CA  LEU A  25      49.008  19.767   0.256  0.00  0.00           C  
ATOM    173  C   LEU A  25      47.742  19.234   0.891  0.00  0.00           C  
ATOM    174  O   LEU A  25      47.177  18.224   0.466  0.00  0.00           O  
ATOM    175  CB  LEU A  25      48.705  21.063  -0.539  0.00  0.00           C  
ATOM    176  CG  LEU A  25      47.766  20.939  -1.755  0.00  0.00           C  
ATOM    177  CD1 LEU A  25      47.094  22.293  -1.997  0.00  0.00           C  
ATOM    178  CD2 LEU A  25      48.460  20.489  -3.050  0.00  0.00           C  
ATOM    179  N   GLN A  26      47.279  19.909   1.954  0.00  0.00           N  
ATOM    180  CA  GLN A  26      46.040  19.591   2.628  0.00  0.00           C  
ATOM    181  C   GLN A  26      45.208  20.852   2.683  0.00  0.00           C  
ATOM    182  O   GLN A  26      45.713  21.941   2.961  0.00  0.00           O  
ATOM    183  CB  GLN A  26      46.267  18.988   4.036  0.00  0.00           C  
ATOM    184  CG  GLN A  26      44.952  18.558   4.735  0.00  0.00           C  
ATOM    185  CD  GLN A  26      45.183  17.674   5.963  0.00  0.00           C  
ATOM    186  NE2 GLN A  26      44.303  17.786   6.988  0.00  0.00           N  
ATOM    187  OE1 GLN A  26      46.112  16.863   5.996  0.00  0.00           O  
ATOM    188  N   VAL A  27      43.910  20.742   2.355  0.00  0.00           N  
ATOM    189  CA  VAL A  27      43.017  21.877   2.261  0.00  0.00           C  
ATOM    190  C   VAL A  27      41.729  21.527   2.961  0.00  0.00           C  
ATOM    191  O   VAL A  27      41.424  20.354   3.175  0.00  0.00           O  
ATOM    192  CB  VAL A  27      42.713  22.313   0.820  0.00  0.00           C  
ATOM    193  CG1 VAL A  27      44.031  22.589   0.078  0.00  0.00           C  
ATOM    194  CG2 VAL A  27      41.873  21.267   0.062  0.00  0.00           C  
ATOM    195  N   GLN A  28      40.949  22.560   3.316  0.00  0.00           N  
ATOM    196  CA  GLN A  28      39.603  22.462   3.839  0.00  0.00           C  
ATOM    197  C   GLN A  28      38.663  22.806   2.699  0.00  0.00           C  
ATOM    198  O   GLN A  28      38.914  23.765   1.965  0.00  0.00           O  
ATOM    199  CB  GLN A  28      39.443  23.480   4.997  0.00  0.00           C  
ATOM    200  CG  GLN A  28      38.212  23.262   5.912  0.00  0.00           C  
ATOM    201  CD  GLN A  28      36.956  24.056   5.535  0.00  0.00           C  
ATOM    202  NE2 GLN A  28      36.198  24.477   6.579  0.00  0.00           N  
ATOM    203  OE1 GLN A  28      36.626  24.331   4.383  0.00  0.00           O  
ATOM    204  N   GLY A  29      37.579  22.033   2.496  0.00  0.00           N  
ATOM    205  CA  GLY A  29      36.619  22.293   1.430  0.00  0.00           C  
ATOM    206  C   GLY A  29      37.047  21.806   0.067  0.00  0.00           C  
ATOM    207  O   GLY A  29      38.080  21.159  -0.094  0.00  0.00           O  
ATOM    208  N   GLU A  30      36.203  22.074  -0.951  0.00  0.00           N  
ATOM    209  CA  GLU A  30      36.359  21.622  -2.335  0.00  0.00           C  
ATOM    210  C   GLU A  30      37.781  21.678  -2.914  0.00  0.00           C  
ATOM    211  O   GLU A  30      38.356  22.771  -2.968  0.00  0.00           O  
ATOM    212  CB  GLU A  30      35.428  22.406  -3.297  0.00  0.00           C  
ATOM    213  CG  GLU A  30      35.234  21.720  -4.673  0.00  0.00           C  
ATOM    214  CD  GLU A  30      34.502  20.386  -4.521  0.00  0.00           C  
ATOM    215  OE1 GLU A  30      33.750  20.242  -3.522  0.00  0.00           O  
ATOM    216  OE2 GLU A  30      34.696  19.516  -5.403  0.00  0.00           O  
ATOM    217  N   PRO A  31      38.419  20.589  -3.345  0.00  0.00           N  
ATOM    218  CA  PRO A  31      39.868  20.579  -3.495  0.00  0.00           C  
ATOM    219  C   PRO A  31      40.320  21.316  -4.744  0.00  0.00           C  
ATOM    220  O   PRO A  31      39.663  21.178  -5.778  0.00  0.00           O  
ATOM    221  CB  PRO A  31      40.231  19.084  -3.540  0.00  0.00           C  
ATOM    222  CG  PRO A  31      38.936  18.403  -3.968  0.00  0.00           C  
ATOM    223  CD  PRO A  31      37.888  19.234  -3.250  0.00  0.00           C  
ATOM    224  N   PRO A  32      41.396  22.097  -4.739  0.00  0.00           N  
ATOM    225  CA  PRO A  32      41.845  22.777  -5.933  0.00  0.00           C  
ATOM    226  C   PRO A  32      42.507  21.820  -6.915  0.00  0.00           C  
ATOM    227  O   PRO A  32      42.983  20.739  -6.553  0.00  0.00           O  
ATOM    228  CB  PRO A  32      42.834  23.802  -5.364  0.00  0.00           C  
ATOM    229  CG  PRO A  32      43.527  23.033  -4.242  0.00  0.00           C  
ATOM    230  CD  PRO A  32      42.374  22.215  -3.651  0.00  0.00           C  
ATOM    231  N   GLU A  33      42.536  22.215  -8.196  0.00  0.00           N  
ATOM    232  CA  GLU A  33      43.493  21.738  -9.170  0.00  0.00           C  
ATOM    233  C   GLU A  33      44.894  22.204  -8.779  0.00  0.00           C  
ATOM    234  O   GLU A  33      45.031  23.287  -8.205  0.00  0.00           O  
ATOM    235  CB  GLU A  33      43.105  22.304 -10.544  0.00  0.00           C  
ATOM    236  CG  GLU A  33      43.829  21.699 -11.762  0.00  0.00           C  
ATOM    237  CD  GLU A  33      43.322  22.340 -13.053  0.00  0.00           C  
ATOM    238  OE1 GLU A  33      42.665  23.415 -12.979  0.00  0.00           O  
ATOM    239  OE2 GLU A  33      43.591  21.751 -14.129  0.00  0.00           O  
ATOM    240  N   VAL A  34      45.961  21.418  -9.049  0.00  0.00           N  
ATOM    241  CA  VAL A  34      47.333  21.859  -8.817  0.00  0.00           C  
ATOM    242  C   VAL A  34      48.033  22.024 -10.145  0.00  0.00           C  
ATOM    243  O   VAL A  34      48.094  21.124 -10.982  0.00  0.00           O  
ATOM    244  CB  VAL A  34      48.188  21.081  -7.779  0.00  0.00           C  
ATOM    245  CG1 VAL A  34      47.448  19.857  -7.215  0.00  0.00           C  
ATOM    246  CG2 VAL A  34      49.618  20.721  -8.252  0.00  0.00           C  
ATOM    247  N   HIS A  35      48.594  23.232 -10.331  0.00  0.00           N  
ATOM    248  CA  HIS A  35      49.291  23.687 -11.504  0.00  0.00           C  
ATOM    249  C   HIS A  35      50.783  23.544 -11.286  0.00  0.00           C  
ATOM    250  O   HIS A  35      51.310  23.905 -10.232  0.00  0.00           O  
ATOM    251  CB  HIS A  35      48.976  25.185 -11.721  0.00  0.00           C  
ATOM    252  CG  HIS A  35      47.522  25.420 -11.958  0.00  0.00           C  
ATOM    253  CD2 HIS A  35      46.539  25.962 -11.189  0.00  0.00           C  
ATOM    254  ND1 HIS A  35      46.999  24.907 -13.119  0.00  0.00           N  
ATOM    255  CE1 HIS A  35      45.701  25.127 -13.043  0.00  0.00           C  
ATOM    256  NE2 HIS A  35      45.369  25.768 -11.894  0.00  0.00           N  
ATOM    257  N   TRP A  36      51.512  23.021 -12.286  0.00  0.00           N  
ATOM    258  CA  TRP A  36      52.957  22.941 -12.255  0.00  0.00           C  
ATOM    259  C   TRP A  36      53.545  24.173 -12.920  0.00  0.00           C  
ATOM    260  O   TRP A  36      53.201  24.521 -14.047  0.00  0.00           O  
ATOM    261  CB  TRP A  36      53.462  21.643 -12.936  0.00  0.00           C  
ATOM    262  CG  TRP A  36      53.276  20.414 -12.058  0.00  0.00           C  
ATOM    263  CD1 TRP A  36      52.255  19.505 -12.015  0.00  0.00           C  
ATOM    264  CD2 TRP A  36      54.205  20.022 -11.035  0.00  0.00           C  
ATOM    265  CE2 TRP A  36      53.680  18.856 -10.425  0.00  0.00           C  
ATOM    266  CE3 TRP A  36      55.402  20.581 -10.610  0.00  0.00           C  
ATOM    267  NE1 TRP A  36      52.501  18.558 -11.047  0.00  0.00           N  
ATOM    268  CZ2 TRP A  36      54.354  18.234  -9.385  0.00  0.00           C  
ATOM    269  CZ3 TRP A  36      56.089  19.935  -9.577  0.00  0.00           C  
ATOM    270  CH2 TRP A  36      55.574  18.783  -8.969  0.00  0.00           C  
ATOM    271  N   LEU A  37      54.457  24.860 -12.209  0.00  0.00           N  
ATOM    272  CA  LEU A  37      55.191  26.010 -12.675  0.00  0.00           C  
ATOM    273  C   LEU A  37      56.577  25.548 -13.060  0.00  0.00           C  
ATOM    274  O   LEU A  37      57.208  24.816 -12.299  0.00  0.00           O  
ATOM    275  CB  LEU A  37      55.409  27.061 -11.553  0.00  0.00           C  
ATOM    276  CG  LEU A  37      54.172  27.841 -11.089  0.00  0.00           C  
ATOM    277  CD1 LEU A  37      54.570  28.822  -9.975  0.00  0.00           C  
ATOM    278  CD2 LEU A  37      53.523  28.596 -12.247  0.00  0.00           C  
ATOM    279  N   ARG A  38      57.101  25.993 -14.214  0.00  0.00           N  
ATOM    280  CA  ARG A  38      58.519  25.951 -14.507  0.00  0.00           C  
ATOM    281  C   ARG A  38      58.923  27.398 -14.771  0.00  0.00           C  
ATOM    282  O   ARG A  38      58.362  28.048 -15.653  0.00  0.00           O  
ATOM    283  CB  ARG A  38      58.877  25.119 -15.758  0.00  0.00           C  
ATOM    284  CG  ARG A  38      60.382  24.801 -15.867  0.00  0.00           C  
ATOM    285  CD  ARG A  38      60.973  24.694 -17.279  0.00  0.00           C  
ATOM    286  NE  ARG A  38      60.073  23.837 -18.119  0.00  0.00           N  
ATOM    287  CZ  ARG A  38      59.520  24.233 -19.274  0.00  0.00           C  
ATOM    288  NH1 ARG A  38      59.659  25.475 -19.726  0.00  0.00           N  
ATOM    289  NH2 ARG A  38      58.828  23.365 -20.004  0.00  0.00           N  
ATOM    290  N   ASP A  39      59.852  27.956 -13.977  0.00  0.00           N  
ATOM    291  CA  ASP A  39      60.360  29.324 -14.047  0.00  0.00           C  
ATOM    292  C   ASP A  39      59.283  30.404 -13.966  0.00  0.00           C  
ATOM    293  O   ASP A  39      59.331  31.455 -14.609  0.00  0.00           O  
ATOM    294  CB  ASP A  39      61.383  29.544 -15.198  0.00  0.00           C  
ATOM    295  CG  ASP A  39      62.535  28.559 -15.090  0.00  0.00           C  
ATOM    296  OD1 ASP A  39      62.758  28.021 -13.974  0.00  0.00           O  
ATOM    297  OD2 ASP A  39      63.212  28.319 -16.118  0.00  0.00           O  
ATOM    298  N   GLY A  40      58.261  30.164 -13.118  0.00  0.00           N  
ATOM    299  CA  GLY A  40      57.095  31.032 -12.973  0.00  0.00           C  
ATOM    300  C   GLY A  40      56.030  30.888 -14.044  0.00  0.00           C  
ATOM    301  O   GLY A  40      54.999  31.551 -13.981  0.00  0.00           O  
ATOM    302  N   GLN A  41      56.205  29.995 -15.038  0.00  0.00           N  
ATOM    303  CA  GLN A  41      55.205  29.758 -16.066  0.00  0.00           C  
ATOM    304  C   GLN A  41      54.424  28.486 -15.778  0.00  0.00           C  
ATOM    305  O   GLN A  41      55.015  27.418 -15.616  0.00  0.00           O  
ATOM    306  CB  GLN A  41      55.876  29.575 -17.451  0.00  0.00           C  
ATOM    307  CG  GLN A  41      54.902  29.369 -18.637  0.00  0.00           C  
ATOM    308  CD  GLN A  41      55.641  29.060 -19.940  0.00  0.00           C  
ATOM    309  NE2 GLN A  41      56.521  29.994 -20.365  0.00  0.00           N  
ATOM    310  OE1 GLN A  41      55.462  28.018 -20.570  0.00  0.00           O  
ATOM    311  N   ILE A  42      53.068  28.547 -15.719  0.00  0.00           N  
ATOM    312  CA  ILE A  42      52.229  27.353 -15.658  0.00  0.00           C  
ATOM    313  C   ILE A  42      52.423  26.510 -16.910  0.00  0.00           C  
ATOM    314  O   ILE A  42      52.295  26.982 -18.039  0.00  0.00           O  
ATOM    315  CB  ILE A  42      50.736  27.625 -15.393  0.00  0.00           C  
ATOM    316  CG1 ILE A  42      50.539  28.339 -14.033  0.00  0.00           C  
ATOM    317  CG2 ILE A  42      49.926  26.304 -15.429  0.00  0.00           C  
ATOM    318  CD1 ILE A  42      49.102  28.808 -13.772  0.00  0.00           C  
ATOM    319  N   LEU A  43      52.767  25.228 -16.733  0.00  0.00           N  
ATOM    320  CA  LEU A  43      52.899  24.300 -17.826  0.00  0.00           C  
ATOM    321  C   LEU A  43      51.546  23.709 -18.174  0.00  0.00           C  
ATOM    322  O   LEU A  43      50.969  22.935 -17.411  0.00  0.00           O  
ATOM    323  CB  LEU A  43      53.857  23.145 -17.471  0.00  0.00           C  
ATOM    324  CG  LEU A  43      55.264  23.570 -17.018  0.00  0.00           C  
ATOM    325  CD1 LEU A  43      56.084  22.305 -16.731  0.00  0.00           C  
ATOM    326  CD2 LEU A  43      55.968  24.495 -18.021  0.00  0.00           C  
ATOM    327  N   GLU A  44      51.005  24.055 -19.354  0.00  0.00           N  
ATOM    328  CA  GLU A  44      49.815  23.414 -19.883  0.00  0.00           C  
ATOM    329  C   GLU A  44      50.091  21.993 -20.362  0.00  0.00           C  
ATOM    330  O   GLU A  44      49.316  21.065 -20.142  0.00  0.00           O  
ATOM    331  CB  GLU A  44      49.213  24.268 -21.014  0.00  0.00           C  
ATOM    332  CG  GLU A  44      48.925  25.722 -20.578  0.00  0.00           C  
ATOM    333  CD  GLU A  44      48.322  26.525 -21.726  0.00  0.00           C  
ATOM    334  OE1 GLU A  44      48.940  26.532 -22.823  0.00  0.00           O  
ATOM    335  OE2 GLU A  44      47.245  27.135 -21.511  0.00  0.00           O  
ATOM    336  N   LEU A  45      51.246  21.780 -21.023  0.00  0.00           N  
ATOM    337  CA  LEU A  45      51.615  20.489 -21.569  0.00  0.00           C  
ATOM    338  C   LEU A  45      52.554  19.752 -20.620  0.00  0.00           C  
ATOM    339  O   LEU A  45      53.743  20.056 -20.519  0.00  0.00           O  
ATOM    340  CB  LEU A  45      52.261  20.657 -22.969  0.00  0.00           C  
ATOM    341  CG  LEU A  45      51.395  21.447 -23.977  0.00  0.00           C  
ATOM    342  CD1 LEU A  45      52.158  21.703 -25.285  0.00  0.00           C  
ATOM    343  CD2 LEU A  45      50.056  20.750 -24.258  0.00  0.00           C  
ATOM    344  N   ALA A  46      52.020  18.753 -19.888  0.00  0.00           N  
ATOM    345  CA  ALA A  46      52.770  17.984 -18.925  0.00  0.00           C  
ATOM    346  C   ALA A  46      52.204  16.581 -18.776  0.00  0.00           C  
ATOM    347  O   ALA A  46      50.991  16.385 -18.846  0.00  0.00           O  
ATOM    348  CB  ALA A  46      52.643  18.655 -17.544  0.00  0.00           C  
ATOM    349  N   ASP A  47      53.074  15.586 -18.491  0.00  0.00           N  
ATOM    350  CA  ASP A  47      52.683  14.281 -18.000  0.00  0.00           C  
ATOM    351  C   ASP A  47      52.454  14.448 -16.505  0.00  0.00           C  
ATOM    352  O   ASP A  47      53.401  14.494 -15.714  0.00  0.00           O  
ATOM    353  CB  ASP A  47      53.818  13.240 -18.223  0.00  0.00           C  
ATOM    354  CG  ASP A  47      53.816  12.615 -19.616  0.00  0.00           C  
ATOM    355  OD1 ASP A  47      52.834  12.811 -20.371  0.00  0.00           O  
ATOM    356  OD2 ASP A  47      54.814  11.910 -19.925  0.00  0.00           O  
ATOM    357  N   SER A  48      51.185  14.598 -16.077  0.00  0.00           N  
ATOM    358  CA  SER A  48      50.876  14.811 -14.674  0.00  0.00           C  
ATOM    359  C   SER A  48      49.802  13.872 -14.172  0.00  0.00           C  
ATOM    360  O   SER A  48      48.868  13.512 -14.886  0.00  0.00           O  
ATOM    361  CB  SER A  48      50.577  16.295 -14.280  0.00  0.00           C  
ATOM    362  OG  SER A  48      49.226  16.708 -14.505  0.00  0.00           O  
ATOM    363  N   THR A  49      49.934  13.435 -12.904  0.00  0.00           N  
ATOM    364  CA  THR A  49      48.935  12.607 -12.235  0.00  0.00           C  
ATOM    365  C   THR A  49      48.525  13.301 -10.951  0.00  0.00           C  
ATOM    366  O   THR A  49      49.336  13.487 -10.042  0.00  0.00           O  
ATOM    367  CB  THR A  49      49.406  11.203 -11.859  0.00  0.00           C  
ATOM    368  CG2 THR A  49      48.226  10.355 -11.369  0.00  0.00           C  
ATOM    369  OG1 THR A  49      49.934  10.508 -12.979  0.00  0.00           O  
ATOM    370  N   GLN A  50      47.241  13.693 -10.831  0.00  0.00           N  
ATOM    371  CA  GLN A  50      46.711  14.409  -9.682  0.00  0.00           C  
ATOM    372  C   GLN A  50      45.772  13.490  -8.910  0.00  0.00           C  
ATOM    373  O   GLN A  50      44.923  12.826  -9.501  0.00  0.00           O  
ATOM    374  CB  GLN A  50      45.907  15.672 -10.105  0.00  0.00           C  
ATOM    375  CG  GLN A  50      45.399  16.536  -8.922  0.00  0.00           C  
ATOM    376  CD  GLN A  50      44.611  17.757  -9.405  0.00  0.00           C  
ATOM    377  NE2 GLN A  50      43.259  17.682  -9.382  0.00  0.00           N  
ATOM    378  OE1 GLN A  50      45.194  18.772  -9.782  0.00  0.00           O  
ATOM    379  N   THR A  51      45.892  13.444  -7.566  0.00  0.00           N  
ATOM    380  CA  THR A  51      45.083  12.575  -6.703  0.00  0.00           C  
ATOM    381  C   THR A  51      44.457  13.438  -5.632  0.00  0.00           C  
ATOM    382  O   THR A  51      45.130  14.266  -5.018  0.00  0.00           O  
ATOM    383  CB  THR A  51      45.890  11.512  -5.949  0.00  0.00           C  
ATOM    384  CG2 THR A  51      45.100  10.515  -5.086  0.00  0.00           C  
ATOM    385  OG1 THR A  51      46.733  10.763  -6.803  0.00  0.00           O  
ATOM    386  N   GLN A  52      43.150  13.271  -5.368  0.00  0.00           N  
ATOM    387  CA  GLN A  52      42.445  13.970  -4.316  0.00  0.00           C  
ATOM    388  C   GLN A  52      41.801  12.908  -3.439  0.00  0.00           C  
ATOM    389  O   GLN A  52      41.125  12.015  -3.943  0.00  0.00           O  
ATOM    390  CB  GLN A  52      41.354  14.910  -4.893  0.00  0.00           C  
ATOM    391  CG  GLN A  52      41.892  15.920  -5.937  0.00  0.00           C  
ATOM    392  CD  GLN A  52      40.751  16.715  -6.575  0.00  0.00           C  
ATOM    393  NE2 GLN A  52      41.009  17.975  -6.996  0.00  0.00           N  
ATOM    394  OE1 GLN A  52      39.643  16.205  -6.731  0.00  0.00           O  
ATOM    395  N   VAL A  53      42.015  12.956  -2.111  0.00  0.00           N  
ATOM    396  CA  VAL A  53      41.457  11.994  -1.172  0.00  0.00           C  
ATOM    397  C   VAL A  53      40.632  12.793  -0.166  0.00  0.00           C  
ATOM    398  O   VAL A  53      41.211  13.669   0.487  0.00  0.00           O  
ATOM    399  CB  VAL A  53      42.531  11.190  -0.436  0.00  0.00           C  
ATOM    400  CG1 VAL A  53      41.869  10.159   0.498  0.00  0.00           C  
ATOM    401  CG2 VAL A  53      43.430  10.471  -1.463  0.00  0.00           C  
ATOM    402  N   PRO A  54      39.319  12.602   0.006  0.00  0.00           N  
ATOM    403  CA  PRO A  54      38.564  13.253   1.071  0.00  0.00           C  
ATOM    404  C   PRO A  54      38.900  12.586   2.401  0.00  0.00           C  
ATOM    405  O   PRO A  54      39.044  11.363   2.443  0.00  0.00           O  
ATOM    406  CB  PRO A  54      37.100  13.065   0.625  0.00  0.00           C  
ATOM    407  CG  PRO A  54      37.090  11.752  -0.164  0.00  0.00           C  
ATOM    408  CD  PRO A  54      38.492  11.675  -0.776  0.00  0.00           C  
ATOM    409  N   LEU A  55      39.078  13.357   3.494  0.00  0.00           N  
ATOM    410  CA  LEU A  55      39.477  12.799   4.779  0.00  0.00           C  
ATOM    411  C   LEU A  55      38.328  12.753   5.765  0.00  0.00           C  
ATOM    412  O   LEU A  55      38.296  11.919   6.668  0.00  0.00           O  
ATOM    413  CB  LEU A  55      40.555  13.695   5.434  0.00  0.00           C  
ATOM    414  CG  LEU A  55      41.899  13.799   4.697  0.00  0.00           C  
ATOM    415  CD1 LEU A  55      42.731  14.869   5.417  0.00  0.00           C  
ATOM    416  CD2 LEU A  55      42.625  12.449   4.649  0.00  0.00           C  
ATOM    417  N   GLY A  56      37.356  13.668   5.608  0.00  0.00           N  
ATOM    418  CA  GLY A  56      36.108  13.643   6.357  0.00  0.00           C  
ATOM    419  C   GLY A  56      35.120  12.690   5.757  0.00  0.00           C  
ATOM    420  O   GLY A  56      35.424  11.929   4.836  0.00  0.00           O  
ATOM    421  N   GLU A  57      33.874  12.740   6.243  0.00  0.00           N  
ATOM    422  CA  GLU A  57      32.800  11.905   5.752  0.00  0.00           C  
ATOM    423  C   GLU A  57      31.931  12.644   4.752  0.00  0.00           C  
ATOM    424  O   GLU A  57      30.903  12.151   4.286  0.00  0.00           O  
ATOM    425  CB  GLU A  57      31.961  11.331   6.918  0.00  0.00           C  
ATOM    426  CG  GLU A  57      31.096  12.327   7.741  0.00  0.00           C  
ATOM    427  CD  GLU A  57      31.794  12.991   8.936  0.00  0.00           C  
ATOM    428  OE1 GLU A  57      31.063  13.652   9.720  0.00  0.00           O  
ATOM    429  OE2 GLU A  57      33.023  12.786   9.113  0.00  0.00           O  
ATOM    430  N   ASP A  58      32.376  13.845   4.381  0.00  0.00           N  
ATOM    431  CA  ASP A  58      31.677  14.811   3.598  0.00  0.00           C  
ATOM    432  C   ASP A  58      32.687  15.365   2.588  0.00  0.00           C  
ATOM    433  O   ASP A  58      33.904  15.315   2.804  0.00  0.00           O  
ATOM    434  CB  ASP A  58      31.075  15.803   4.631  0.00  0.00           C  
ATOM    435  CG  ASP A  58      30.715  17.137   4.046  0.00  0.00           C  
ATOM    436  OD1 ASP A  58      29.987  17.163   3.017  0.00  0.00           O  
ATOM    437  OD2 ASP A  58      31.236  18.153   4.568  0.00  0.00           O  
ATOM    438  N   GLU A  59      32.217  15.893   1.436  0.00  0.00           N  
ATOM    439  CA  GLU A  59      33.044  16.525   0.420  0.00  0.00           C  
ATOM    440  C   GLU A  59      33.377  17.967   0.801  0.00  0.00           C  
ATOM    441  O   GLU A  59      34.309  18.568   0.272  0.00  0.00           O  
ATOM    442  CB  GLU A  59      32.400  16.406  -0.994  0.00  0.00           C  
ATOM    443  CG  GLU A  59      32.346  14.931  -1.488  0.00  0.00           C  
ATOM    444  CD  GLU A  59      31.917  14.737  -2.949  0.00  0.00           C  
ATOM    445  OE1 GLU A  59      30.753  15.069  -3.289  0.00  0.00           O  
ATOM    446  OE2 GLU A  59      32.740  14.166  -3.714  0.00  0.00           O  
ATOM    447  N   GLN A  60      32.677  18.553   1.792  0.00  0.00           N  
ATOM    448  CA  GLN A  60      32.985  19.884   2.280  0.00  0.00           C  
ATOM    449  C   GLN A  60      34.044  19.906   3.389  0.00  0.00           C  
ATOM    450  O   GLN A  60      34.641  20.950   3.655  0.00  0.00           O  
ATOM    451  CB  GLN A  60      31.682  20.552   2.783  0.00  0.00           C  
ATOM    452  CG  GLN A  60      31.082  21.649   1.876  0.00  0.00           C  
ATOM    453  CD  GLN A  60      30.825  21.180   0.443  0.00  0.00           C  
ATOM    454  NE2 GLN A  60      31.178  22.052  -0.535  0.00  0.00           N  
ATOM    455  OE1 GLN A  60      30.291  20.107   0.173  0.00  0.00           O  
ATOM    456  N   ASP A  61      34.320  18.767   4.051  0.00  0.00           N  
ATOM    457  CA  ASP A  61      35.455  18.591   4.948  0.00  0.00           C  
ATOM    458  C   ASP A  61      36.864  18.763   4.332  0.00  0.00           C  
ATOM    459  O   ASP A  61      37.063  19.259   3.225  0.00  0.00           O  
ATOM    460  CB  ASP A  61      35.391  17.252   5.731  0.00  0.00           C  
ATOM    461  CG  ASP A  61      34.287  17.165   6.776  0.00  0.00           C  
ATOM    462  OD1 ASP A  61      34.087  18.163   7.524  0.00  0.00           O  
ATOM    463  OD2 ASP A  61      33.743  16.035   6.895  0.00  0.00           O  
ATOM    464  N   ASP A  62      37.916  18.373   5.086  0.00  0.00           N  
ATOM    465  CA  ASP A  62      39.299  18.304   4.642  0.00  0.00           C  
ATOM    466  C   ASP A  62      39.601  17.300   3.518  0.00  0.00           C  
ATOM    467  O   ASP A  62      39.067  16.188   3.452  0.00  0.00           O  
ATOM    468  CB  ASP A  62      40.292  18.035   5.809  0.00  0.00           C  
ATOM    469  CG  ASP A  62      40.556  19.259   6.673  0.00  0.00           C  
ATOM    470  OD1 ASP A  62      39.678  20.149   6.777  0.00  0.00           O  
ATOM    471  OD2 ASP A  62      41.687  19.298   7.235  0.00  0.00           O  
ATOM    472  N   TRP A  63      40.544  17.678   2.626  0.00  0.00           N  
ATOM    473  CA  TRP A  63      41.024  16.858   1.532  0.00  0.00           C  
ATOM    474  C   TRP A  63      42.541  16.855   1.492  0.00  0.00           C  
ATOM    475  O   TRP A  63      43.197  17.872   1.723  0.00  0.00           O  
ATOM    476  CB  TRP A  63      40.560  17.369   0.147  0.00  0.00           C  
ATOM    477  CG  TRP A  63      39.078  17.228  -0.107  0.00  0.00           C  
ATOM    478  CD1 TRP A  63      38.057  17.968   0.406  0.00  0.00           C  
ATOM    479  CD2 TRP A  63      38.483  16.321  -1.048  0.00  0.00           C  
ATOM    480  CE2 TRP A  63      37.096  16.575  -1.042  0.00  0.00           C  
ATOM    481  CE3 TRP A  63      39.034  15.368  -1.892  0.00  0.00           C  
ATOM    482  NE1 TRP A  63      36.861  17.565  -0.130  0.00  0.00           N  
ATOM    483  CZ2 TRP A  63      36.242  15.895  -1.893  0.00  0.00           C  
ATOM    484  CZ3 TRP A  63      38.170  14.673  -2.746  0.00  0.00           C  
ATOM    485  CH2 TRP A  63      36.795  14.940  -2.755  0.00  0.00           C  
ATOM    486  N   ILE A  64      43.140  15.700   1.141  0.00  0.00           N  
ATOM    487  CA  ILE A  64      44.538  15.614   0.746  0.00  0.00           C  
ATOM    488  C   ILE A  64      44.557  15.759  -0.753  0.00  0.00           C  
ATOM    489  O   ILE A  64      43.762  15.138  -1.459  0.00  0.00           O  
ATOM    490  CB  ILE A  64      45.232  14.315   1.179  0.00  0.00           C  
ATOM    491  CG1 ILE A  64      45.541  14.444   2.685  0.00  0.00           C  
ATOM    492  CG2 ILE A  64      46.502  13.991   0.346  0.00  0.00           C  
ATOM    493  CD1 ILE A  64      46.181  13.219   3.340  0.00  0.00           C  
ATOM    494  N   VAL A  65      45.457  16.604  -1.278  0.00  0.00           N  
ATOM    495  CA  VAL A  65      45.648  16.753  -2.703  0.00  0.00           C  
ATOM    496  C   VAL A  65      47.117  16.555  -2.977  0.00  0.00           C  
ATOM    497  O   VAL A  65      47.977  17.082  -2.270  0.00  0.00           O  
ATOM    498  CB  VAL A  65      45.226  18.118  -3.228  0.00  0.00           C  
ATOM    499  CG1 VAL A  65      45.335  18.180  -4.765  0.00  0.00           C  
ATOM    500  CG2 VAL A  65      43.785  18.400  -2.781  0.00  0.00           C  
ATOM    501  N   VAL A  66      47.460  15.778  -4.013  0.00  0.00           N  
ATOM    502  CA  VAL A  66      48.832  15.612  -4.422  0.00  0.00           C  
ATOM    503  C   VAL A  66      48.889  15.676  -5.928  0.00  0.00           C  
ATOM    504  O   VAL A  66      47.904  15.415  -6.620  0.00  0.00           O  
ATOM    505  CB  VAL A  66      49.399  14.307  -3.874  0.00  0.00           C  
ATOM    506  CG1 VAL A  66      48.891  13.085  -4.636  0.00  0.00           C  
ATOM    507  CG2 VAL A  66      50.918  14.255  -3.886  0.00  0.00           C  
ATOM    508  N   SER A  67      50.063  16.015  -6.476  0.00  0.00           N  
ATOM    509  CA  SER A  67      50.293  15.973  -7.899  0.00  0.00           C  
ATOM    510  C   SER A  67      51.676  15.419  -8.104  0.00  0.00           C  
ATOM    511  O   SER A  67      52.593  15.654  -7.313  0.00  0.00           O  
ATOM    512  CB  SER A  67      50.154  17.352  -8.584  0.00  0.00           C  
ATOM    513  OG  SER A  67      50.159  17.251 -10.009  0.00  0.00           O  
ATOM    514  N   GLN A  68      51.835  14.610  -9.157  0.00  0.00           N  
ATOM    515  CA  GLN A  68      53.100  14.083  -9.599  0.00  0.00           C  
ATOM    516  C   GLN A  68      53.322  14.526 -11.027  0.00  0.00           C  
ATOM    517  O   GLN A  68      52.450  14.373 -11.877  0.00  0.00           O  
ATOM    518  CB  GLN A  68      53.144  12.535  -9.519  0.00  0.00           C  
ATOM    519  CG  GLN A  68      54.516  11.937  -9.915  0.00  0.00           C  
ATOM    520  CD  GLN A  68      54.691  10.494  -9.442  0.00  0.00           C  
ATOM    521  NE2 GLN A  68      55.271  10.332  -8.226  0.00  0.00           N  
ATOM    522  OE1 GLN A  68      54.365   9.530 -10.132  0.00  0.00           O  
ATOM    523  N   LEU A  69      54.505  15.088 -11.311  0.00  0.00           N  
ATOM    524  CA  LEU A  69      54.946  15.466 -12.636  0.00  0.00           C  
ATOM    525  C   LEU A  69      55.996  14.464 -13.064  0.00  0.00           C  
ATOM    526  O   LEU A  69      56.828  14.035 -12.263  0.00  0.00           O  
ATOM    527  CB  LEU A  69      55.554  16.889 -12.617  0.00  0.00           C  
ATOM    528  CG  LEU A  69      56.137  17.428 -13.936  0.00  0.00           C  
ATOM    529  CD1 LEU A  69      55.068  17.583 -15.019  0.00  0.00           C  
ATOM    530  CD2 LEU A  69      56.839  18.766 -13.693  0.00  0.00           C  
ATOM    531  N   ARG A  70      55.970  14.050 -14.337  0.00  0.00           N  
ATOM    532  CA  ARG A  70      56.938  13.156 -14.911  0.00  0.00           C  
ATOM    533  C   ARG A  70      57.656  13.855 -16.051  0.00  0.00           C  
ATOM    534  O   ARG A  70      57.069  14.592 -16.839  0.00  0.00           O  
ATOM    535  CB  ARG A  70      56.223  11.868 -15.377  0.00  0.00           C  
ATOM    536  CG  ARG A  70      57.080  10.895 -16.206  0.00  0.00           C  
ATOM    537  CD  ARG A  70      56.627   9.436 -16.107  0.00  0.00           C  
ATOM    538  NE  ARG A  70      57.747   8.703 -15.414  0.00  0.00           N  
ATOM    539  CZ  ARG A  70      57.636   7.922 -14.333  0.00  0.00           C  
ATOM    540  NH1 ARG A  70      56.465   7.698 -13.744  0.00  0.00           N  
ATOM    541  NH2 ARG A  70      58.737   7.369 -13.823  0.00  0.00           N  
ATOM    542  N   ILE A  71      58.981  13.650 -16.137  0.00  0.00           N  
ATOM    543  CA  ILE A  71      59.793  14.078 -17.258  0.00  0.00           C  
ATOM    544  C   ILE A  71      60.277  12.777 -17.857  0.00  0.00           C  
ATOM    545  O   ILE A  71      60.927  11.983 -17.182  0.00  0.00           O  
ATOM    546  CB  ILE A  71      60.970  14.955 -16.823  0.00  0.00           C  
ATOM    547  CG1 ILE A  71      60.463  16.259 -16.156  0.00  0.00           C  
ATOM    548  CG2 ILE A  71      61.912  15.259 -18.013  0.00  0.00           C  
ATOM    549  CD1 ILE A  71      61.048  16.513 -14.760  0.00  0.00           C  
ATOM    550  N   THR A  72      59.879  12.481 -19.108  0.00  0.00           N  
ATOM    551  CA  THR A  72      60.186  11.219 -19.786  0.00  0.00           C  
ATOM    552  C   THR A  72      61.554  11.136 -20.418  0.00  0.00           C  
ATOM    553  O   THR A  72      62.214  10.105 -20.326  0.00  0.00           O  
ATOM    554  CB  THR A  72      59.147  10.845 -20.829  0.00  0.00           C  
ATOM    555  CG2 THR A  72      59.390   9.417 -21.344  0.00  0.00           C  
ATOM    556  OG1 THR A  72      57.878  10.839 -20.192  0.00  0.00           O  
ATOM    557  N   SER A  73      62.043  12.190 -21.083  0.00  0.00           N  
ATOM    558  CA  SER A  73      63.409  12.185 -21.579  0.00  0.00           C  
ATOM    559  C   SER A  73      63.987  13.539 -21.287  0.00  0.00           C  
ATOM    560  O   SER A  73      63.619  14.514 -21.928  0.00  0.00           O  
ATOM    561  CB  SER A  73      63.531  11.955 -23.113  0.00  0.00           C  
ATOM    562  OG  SER A  73      63.716  10.570 -23.408  0.00  0.00           O  
ATOM    563  N   LEU A  74      64.910  13.645 -20.318  0.00  0.00           N  
ATOM    564  CA  LEU A  74      65.526  14.909 -19.954  0.00  0.00           C  
ATOM    565  C   LEU A  74      66.298  15.615 -21.059  0.00  0.00           C  
ATOM    566  O   LEU A  74      67.135  15.045 -21.768  0.00  0.00           O  
ATOM    567  CB  LEU A  74      66.413  14.756 -18.692  0.00  0.00           C  
ATOM    568  CG  LEU A  74      66.939  16.053 -18.034  0.00  0.00           C  
ATOM    569  CD1 LEU A  74      65.851  17.098 -17.773  0.00  0.00           C  
ATOM    570  CD2 LEU A  74      67.653  15.741 -16.711  0.00  0.00           C  
ATOM    571  N   GLN A  75      66.034  16.917 -21.208  0.00  0.00           N  
ATOM    572  CA  GLN A  75      66.650  17.754 -22.188  0.00  0.00           C  
ATOM    573  C   GLN A  75      66.663  19.179 -21.678  0.00  0.00           C  
ATOM    574  O   GLN A  75      66.130  19.497 -20.622  0.00  0.00           O  
ATOM    575  CB  GLN A  75      65.909  17.642 -23.537  0.00  0.00           C  
ATOM    576  CG  GLN A  75      64.475  18.202 -23.605  0.00  0.00           C  
ATOM    577  CD  GLN A  75      64.007  18.033 -25.048  0.00  0.00           C  
ATOM    578  NE2 GLN A  75      63.913  19.159 -25.786  0.00  0.00           N  
ATOM    579  OE1 GLN A  75      63.822  16.931 -25.558  0.00  0.00           O  
ATOM    580  N   LEU A  76      67.315  20.097 -22.417  0.00  0.00           N  
ATOM    581  CA  LEU A  76      67.484  21.481 -22.006  0.00  0.00           C  
ATOM    582  C   LEU A  76      66.226  22.315 -21.807  0.00  0.00           C  
ATOM    583  O   LEU A  76      66.212  23.243 -21.005  0.00  0.00           O  
ATOM    584  CB  LEU A  76      68.405  22.240 -22.981  0.00  0.00           C  
ATOM    585  CG  LEU A  76      69.375  23.180 -22.248  0.00  0.00           C  
ATOM    586  CD1 LEU A  76      70.571  22.394 -21.697  0.00  0.00           C  
ATOM    587  CD2 LEU A  76      69.824  24.324 -23.161  0.00  0.00           C  
ATOM    588  N   SER A  77      65.134  22.042 -22.536  0.00  0.00           N  
ATOM    589  CA  SER A  77      63.883  22.760 -22.389  0.00  0.00           C  
ATOM    590  C   SER A  77      63.044  22.293 -21.206  0.00  0.00           C  
ATOM    591  O   SER A  77      62.110  22.991 -20.809  0.00  0.00           O  
ATOM    592  CB  SER A  77      63.066  22.759 -23.712  0.00  0.00           C  
ATOM    593  OG  SER A  77      63.103  21.485 -24.349  0.00  0.00           O  
ATOM    594  N   ASP A  78      63.398  21.149 -20.579  0.00  0.00           N  
ATOM    595  CA  ASP A  78      62.859  20.733 -19.296  0.00  0.00           C  
ATOM    596  C   ASP A  78      63.691  21.252 -18.126  0.00  0.00           C  
ATOM    597  O   ASP A  78      63.277  21.158 -16.975  0.00  0.00           O  
ATOM    598  CB  ASP A  78      62.855  19.193 -19.165  0.00  0.00           C  
ATOM    599  CG  ASP A  78      62.064  18.545 -20.281  0.00  0.00           C  
ATOM    600  OD1 ASP A  78      60.926  19.005 -20.557  0.00  0.00           O  
ATOM    601  OD2 ASP A  78      62.613  17.578 -20.867  0.00  0.00           O  
ATOM    602  N   THR A  79      64.888  21.826 -18.364  0.00  0.00           N  
ATOM    603  CA  THR A  79      65.688  22.469 -17.316  0.00  0.00           C  
ATOM    604  C   THR A  79      64.969  23.656 -16.714  0.00  0.00           C  
ATOM    605  O   THR A  79      64.344  24.443 -17.424  0.00  0.00           O  
ATOM    606  CB  THR A  79      67.069  22.916 -17.810  0.00  0.00           C  
ATOM    607  CG2 THR A  79      67.783  23.986 -16.957  0.00  0.00           C  
ATOM    608  OG1 THR A  79      67.951  21.805 -17.884  0.00  0.00           O  
ATOM    609  N   GLY A  80      65.052  23.831 -15.380  0.00  0.00           N  
ATOM    610  CA  GLY A  80      64.464  24.997 -14.739  0.00  0.00           C  
ATOM    611  C   GLY A  80      64.100  24.767 -13.297  0.00  0.00           C  
ATOM    612  O   GLY A  80      64.381  23.730 -12.692  0.00  0.00           O  
ATOM    613  N   GLN A  81      63.457  25.776 -12.701  0.00  0.00           N  
ATOM    614  CA  GLN A  81      62.940  25.787 -11.353  0.00  0.00           C  
ATOM    615  C   GLN A  81      61.467  25.384 -11.322  0.00  0.00           C  
ATOM    616  O   GLN A  81      60.601  26.055 -11.883  0.00  0.00           O  
ATOM    617  CB  GLN A  81      63.079  27.231 -10.825  0.00  0.00           C  
ATOM    618  CG  GLN A  81      62.633  27.469  -9.374  0.00  0.00           C  
ATOM    619  CD  GLN A  81      62.850  28.935  -9.009  0.00  0.00           C  
ATOM    620  NE2 GLN A  81      61.762  29.737  -8.956  0.00  0.00           N  
ATOM    621  OE1 GLN A  81      63.975  29.375  -8.778  0.00  0.00           O  
ATOM    622  N   TYR A  82      61.129  24.279 -10.632  0.00  0.00           N  
ATOM    623  CA  TYR A  82      59.806  23.694 -10.653  0.00  0.00           C  
ATOM    624  C   TYR A  82      59.121  23.923  -9.330  0.00  0.00           C  
ATOM    625  O   TYR A  82      59.660  23.633  -8.263  0.00  0.00           O  
ATOM    626  CB  TYR A  82      59.815  22.167 -10.893  0.00  0.00           C  
ATOM    627  CG  TYR A  82      60.000  21.875 -12.344  0.00  0.00           C  
ATOM    628  CD1 TYR A  82      61.258  21.944 -12.954  0.00  0.00           C  
ATOM    629  CD2 TYR A  82      58.882  21.554 -13.119  0.00  0.00           C  
ATOM    630  CE1 TYR A  82      61.406  21.635 -14.316  0.00  0.00           C  
ATOM    631  CE2 TYR A  82      59.019  21.270 -14.476  0.00  0.00           C  
ATOM    632  CZ  TYR A  82      60.269  21.298 -15.076  0.00  0.00           C  
ATOM    633  OH  TYR A  82      60.313  21.023 -16.444  0.00  0.00           O  
ATOM    634  N   GLN A  83      57.887  24.450  -9.365  0.00  0.00           N  
ATOM    635  CA  GLN A  83      57.103  24.686  -8.172  0.00  0.00           C  
ATOM    636  C   GLN A  83      55.676  24.246  -8.469  0.00  0.00           C  
ATOM    637  O   GLN A  83      55.285  24.075  -9.623  0.00  0.00           O  
ATOM    638  CB  GLN A  83      57.140  26.174  -7.708  0.00  0.00           C  
ATOM    639  CG  GLN A  83      58.570  26.764  -7.730  0.00  0.00           C  
ATOM    640  CD  GLN A  83      58.717  28.214  -7.270  0.00  0.00           C  
ATOM    641  NE2 GLN A  83      58.646  28.469  -5.945  0.00  0.00           N  
ATOM    642  OE1 GLN A  83      58.966  29.103  -8.090  0.00  0.00           O  
ATOM    643  N   CYS A  84      54.862  24.034  -7.426  0.00  0.00           N  
ATOM    644  CA  CYS A  84      53.449  23.757  -7.522  0.00  0.00           C  
ATOM    645  C   CYS A  84      52.736  25.003  -7.083  0.00  0.00           C  
ATOM    646  O   CYS A  84      53.197  25.741  -6.211  0.00  0.00           O  
ATOM    647  CB  CYS A  84      52.951  22.586  -6.640  0.00  0.00           C  
ATOM    648  SG  CYS A  84      53.493  20.999  -7.313  0.00  0.00           S  
ATOM    649  N   LEU A  85      51.583  25.255  -7.704  0.00  0.00           N  
ATOM    650  CA  LEU A  85      50.770  26.408  -7.429  0.00  0.00           C  
ATOM    651  C   LEU A  85      49.321  25.971  -7.363  0.00  0.00           C  
ATOM    652  O   LEU A  85      48.855  25.149  -8.156  0.00  0.00           O  
ATOM    653  CB  LEU A  85      50.998  27.470  -8.534  0.00  0.00           C  
ATOM    654  CG  LEU A  85      50.057  28.690  -8.548  0.00  0.00           C  
ATOM    655  CD1 LEU A  85      50.790  30.014  -8.300  0.00  0.00           C  
ATOM    656  CD2 LEU A  85      49.253  28.759  -9.852  0.00  0.00           C  
ATOM    657  N   VAL A  86      48.583  26.513  -6.376  0.00  0.00           N  
ATOM    658  CA  VAL A  86      47.162  26.308  -6.204  0.00  0.00           C  
ATOM    659  C   VAL A  86      46.498  27.656  -5.999  0.00  0.00           C  
ATOM    660  O   VAL A  86      47.110  28.608  -5.511  0.00  0.00           O  
ATOM    661  CB  VAL A  86      46.809  25.383  -5.036  0.00  0.00           C  
ATOM    662  CG1 VAL A  86      47.182  23.947  -5.443  0.00  0.00           C  
ATOM    663  CG2 VAL A  86      47.498  25.821  -3.728  0.00  0.00           C  
ATOM    664  N   PHE A  87      45.207  27.741  -6.373  0.00  0.00           N  
ATOM    665  CA  PHE A  87      44.353  28.887  -6.133  0.00  0.00           C  
ATOM    666  C   PHE A  87      43.331  28.461  -5.100  0.00  0.00           C  
ATOM    667  O   PHE A  87      42.560  27.528  -5.321  0.00  0.00           O  
ATOM    668  CB  PHE A  87      43.564  29.331  -7.391  0.00  0.00           C  
ATOM    669  CG  PHE A  87      44.482  29.902  -8.424  0.00  0.00           C  
ATOM    670  CD1 PHE A  87      44.761  31.275  -8.414  0.00  0.00           C  
ATOM    671  CD2 PHE A  87      45.051  29.096  -9.424  0.00  0.00           C  
ATOM    672  CE1 PHE A  87      45.584  31.841  -9.393  0.00  0.00           C  
ATOM    673  CE2 PHE A  87      45.874  29.661 -10.407  0.00  0.00           C  
ATOM    674  CZ  PHE A  87      46.139  31.035 -10.392  0.00  0.00           C  
ATOM    675  N   LEU A  88      43.306  29.122  -3.933  0.00  0.00           N  
ATOM    676  CA  LEU A  88      42.321  28.856  -2.908  0.00  0.00           C  
ATOM    677  C   LEU A  88      41.514  30.132  -2.764  0.00  0.00           C  
ATOM    678  O   LEU A  88      41.940  31.123  -2.171  0.00  0.00           O  
ATOM    679  CB  LEU A  88      42.964  28.425  -1.564  0.00  0.00           C  
ATOM    680  CG  LEU A  88      43.750  27.095  -1.632  0.00  0.00           C  
ATOM    681  CD1 LEU A  88      44.511  26.815  -0.328  0.00  0.00           C  
ATOM    682  CD2 LEU A  88      42.849  25.898  -1.957  0.00  0.00           C  
ATOM    683  N   GLY A  89      40.296  30.153  -3.350  0.00  0.00           N  
ATOM    684  CA  GLY A  89      39.582  31.400  -3.619  0.00  0.00           C  
ATOM    685  C   GLY A  89      40.355  32.273  -4.584  0.00  0.00           C  
ATOM    686  O   GLY A  89      40.850  31.801  -5.602  0.00  0.00           O  
ATOM    687  N   HIS A  90      40.508  33.567  -4.247  0.00  0.00           N  
ATOM    688  CA  HIS A  90      41.355  34.489  -4.991  0.00  0.00           C  
ATOM    689  C   HIS A  90      42.781  34.476  -4.449  0.00  0.00           C  
ATOM    690  O   HIS A  90      43.659  35.172  -4.953  0.00  0.00           O  
ATOM    691  CB  HIS A  90      40.813  35.942  -4.865  0.00  0.00           C  
ATOM    692  CG  HIS A  90      40.043  36.440  -6.046  0.00  0.00           C  
ATOM    693  CD2 HIS A  90      40.046  37.667  -6.632  0.00  0.00           C  
ATOM    694  ND1 HIS A  90      39.204  35.587  -6.727  0.00  0.00           N  
ATOM    695  CE1 HIS A  90      38.721  36.299  -7.722  0.00  0.00           C  
ATOM    696  NE2 HIS A  90      39.194  37.570  -7.712  0.00  0.00           N  
ATOM    697  N   GLN A  91      43.046  33.690  -3.388  0.00  0.00           N  
ATOM    698  CA  GLN A  91      44.364  33.564  -2.804  0.00  0.00           C  
ATOM    699  C   GLN A  91      45.210  32.532  -3.535  0.00  0.00           C  
ATOM    700  O   GLN A  91      44.708  31.538  -4.056  0.00  0.00           O  
ATOM    701  CB  GLN A  91      44.290  33.191  -1.306  0.00  0.00           C  
ATOM    702  CG  GLN A  91      45.325  33.941  -0.441  0.00  0.00           C  
ATOM    703  CD  GLN A  91      45.123  33.640   1.043  0.00  0.00           C  
ATOM    704  NE2 GLN A  91      46.007  34.216   1.892  0.00  0.00           N  
ATOM    705  OE1 GLN A  91      44.207  32.937   1.465  0.00  0.00           O  
ATOM    706  N   THR A  92      46.535  32.742  -3.556  0.00  0.00           N  
ATOM    707  CA  THR A  92      47.485  31.946  -4.317  0.00  0.00           C  
ATOM    708  C   THR A  92      48.572  31.517  -3.370  0.00  0.00           C  
ATOM    709  O   THR A  92      49.046  32.308  -2.554  0.00  0.00           O  
ATOM    710  CB  THR A  92      48.102  32.734  -5.470  0.00  0.00           C  
ATOM    711  CG2 THR A  92      49.360  32.092  -6.060  0.00  0.00           C  
ATOM    712  OG1 THR A  92      47.178  32.811  -6.543  0.00  0.00           O  
ATOM    713  N   PHE A  93      48.995  30.240  -3.453  0.00  0.00           N  
ATOM    714  CA  PHE A  93      50.089  29.705  -2.670  0.00  0.00           C  
ATOM    715  C   PHE A  93      51.028  28.978  -3.613  0.00  0.00           C  
ATOM    716  O   PHE A  93      50.599  28.222  -4.486  0.00  0.00           O  
ATOM    717  CB  PHE A  93      49.639  28.708  -1.574  0.00  0.00           C  
ATOM    718  CG  PHE A  93      48.772  29.395  -0.565  0.00  0.00           C  
ATOM    719  CD1 PHE A  93      47.380  29.438  -0.737  0.00  0.00           C  
ATOM    720  CD2 PHE A  93      49.338  30.003   0.567  0.00  0.00           C  
ATOM    721  CE1 PHE A  93      46.567  30.071   0.210  0.00  0.00           C  
ATOM    722  CE2 PHE A  93      48.524  30.613   1.529  0.00  0.00           C  
ATOM    723  CZ  PHE A  93      47.136  30.642   1.353  0.00  0.00           C  
ATOM    724  N   VAL A  94      52.343  29.198  -3.439  0.00  0.00           N  
ATOM    725  CA  VAL A  94      53.406  28.599  -4.229  0.00  0.00           C  
ATOM    726  C   VAL A  94      54.237  27.747  -3.288  0.00  0.00           C  
ATOM    727  O   VAL A  94      54.474  28.115  -2.137  0.00  0.00           O  
ATOM    728  CB  VAL A  94      54.285  29.646  -4.918  0.00  0.00           C  
ATOM    729  CG1 VAL A  94      55.473  29.015  -5.656  0.00  0.00           C  
ATOM    730  CG2 VAL A  94      53.440  30.365  -5.972  0.00  0.00           C  
ATOM    731  N   SER A  95      54.650  26.552  -3.748  0.00  0.00           N  
ATOM    732  CA  SER A  95      55.516  25.641  -3.014  0.00  0.00           C  
ATOM    733  C   SER A  95      56.982  26.047  -2.998  0.00  0.00           C  
ATOM    734  O   SER A  95      57.445  26.875  -3.783  0.00  0.00           O  
ATOM    735  CB  SER A  95      55.401  24.162  -3.504  0.00  0.00           C  
ATOM    736  OG  SER A  95      55.893  23.969  -4.828  0.00  0.00           O  
ATOM    737  N   GLN A  96      57.783  25.452  -2.086  0.00  0.00           N  
ATOM    738  CA  GLN A  96      59.237  25.517  -2.131  0.00  0.00           C  
ATOM    739  C   GLN A  96      59.751  24.912  -3.443  0.00  0.00           C  
ATOM    740  O   GLN A  96      59.207  23.886  -3.862  0.00  0.00           O  
ATOM    741  CB  GLN A  96      59.832  24.735  -0.929  0.00  0.00           C  
ATOM    742  CG  GLN A  96      60.985  25.403  -0.147  0.00  0.00           C  
ATOM    743  CD  GLN A  96      60.501  26.690   0.509  0.00  0.00           C  
ATOM    744  NE2 GLN A  96      61.345  27.745   0.510  0.00  0.00           N  
ATOM    745  OE1 GLN A  96      59.385  26.758   1.024  0.00  0.00           O  
ATOM    746  N   PRO A  97      60.725  25.470  -4.147  0.00  0.00           N  
ATOM    747  CA  PRO A  97      61.091  24.980  -5.459  0.00  0.00           C  
ATOM    748  C   PRO A  97      61.916  23.720  -5.410  0.00  0.00           C  
ATOM    749  O   PRO A  97      62.616  23.453  -4.432  0.00  0.00           O  
ATOM    750  CB  PRO A  97      61.906  26.136  -6.052  0.00  0.00           C  
ATOM    751  CG  PRO A  97      62.594  26.743  -4.836  0.00  0.00           C  
ATOM    752  CD  PRO A  97      61.513  26.639  -3.762  0.00  0.00           C  
ATOM    753  N   GLY A  98      61.831  22.955  -6.504  0.00  0.00           N  
ATOM    754  CA  GLY A  98      62.752  21.893  -6.830  0.00  0.00           C  
ATOM    755  C   GLY A  98      63.415  22.299  -8.111  0.00  0.00           C  
ATOM    756  O   GLY A  98      62.896  23.124  -8.864  0.00  0.00           O  
ATOM    757  N   TYR A  99      64.591  21.740  -8.398  0.00  0.00           N  
ATOM    758  CA  TYR A  99      65.429  22.167  -9.500  0.00  0.00           C  
ATOM    759  C   TYR A  99      65.784  20.989 -10.389  0.00  0.00           C  
ATOM    760  O   TYR A  99      66.196  19.934  -9.904  0.00  0.00           O  
ATOM    761  CB  TYR A  99      66.739  22.787  -8.960  0.00  0.00           C  
ATOM    762  CG  TYR A  99      66.426  24.048  -8.214  0.00  0.00           C  
ATOM    763  CD1 TYR A  99      66.163  25.221  -8.933  0.00  0.00           C  
ATOM    764  CD2 TYR A  99      66.358  24.075  -6.810  0.00  0.00           C  
ATOM    765  CE1 TYR A  99      65.883  26.417  -8.262  0.00  0.00           C  
ATOM    766  CE2 TYR A  99      66.037  25.263  -6.139  0.00  0.00           C  
ATOM    767  CZ  TYR A  99      65.817  26.436  -6.868  0.00  0.00           C  
ATOM    768  OH  TYR A  99      65.522  27.635  -6.197  0.00  0.00           O  
ATOM    769  N   VAL A 100      65.655  21.130 -11.727  0.00  0.00           N  
ATOM    770  CA  VAL A 100      66.164  20.129 -12.657  0.00  0.00           C  
ATOM    771  C   VAL A 100      67.135  20.785 -13.610  0.00  0.00           C  
ATOM    772  O   VAL A 100      66.866  21.854 -14.159  0.00  0.00           O  
ATOM    773  CB  VAL A 100      65.127  19.194 -13.334  0.00  0.00           C  
ATOM    774  CG1 VAL A 100      63.724  19.431 -12.759  0.00  0.00           C  
ATOM    775  CG2 VAL A 100      65.056  19.275 -14.870  0.00  0.00           C  
ATOM    776  N   GLY A 101      68.327  20.176 -13.778  0.00  0.00           N  
ATOM    777  CA  GLY A 101      69.343  20.596 -14.729  0.00  0.00           C  
ATOM    778  C   GLY A 101      70.140  19.382 -15.121  0.00  0.00           C  
ATOM    779  O   GLY A 101      69.817  18.266 -14.710  0.00  0.00           O  
ATOM    780  N   LEU A 102      71.201  19.568 -15.918  0.00  0.00           N  
ATOM    781  CA  LEU A 102      72.078  18.500 -16.352  0.00  0.00           C  
ATOM    782  C   LEU A 102      73.545  18.823 -15.967  0.00  0.00           C  
ATOM    783  O   LEU A 102      73.792  19.969 -15.500  0.00  0.00           O  
ATOM    784  CB  LEU A 102      72.052  18.276 -17.886  0.00  0.00           C  
ATOM    785  CG  LEU A 102      70.651  18.160 -18.505  0.00  0.00           C  
ATOM    786  CD1 LEU A 102      70.214  19.453 -19.204  0.00  0.00           C  
ATOM    787  CD2 LEU A 102      70.608  16.991 -19.488  0.00  0.00           C  
ATOM    788  OXT LEU A 102      74.430  17.947 -16.173  0.00  0.00           O  
TER     789      LEU A 102                                                       
ATOM    789  N   THR B 333      47.511  61.544 -47.799  0.00  0.00           N  
ATOM    790  CA  THR B 333      47.824  60.120 -47.748  0.00  0.00           C  
ATOM    791  C   THR B 333      48.821  59.809 -46.632  0.00  0.00           C  
ATOM    792  O   THR B 333      49.971  59.451 -46.891  0.00  0.00           O  
ATOM    793  CB  THR B 333      48.386  59.624 -49.092  0.00  0.00           C  
ATOM    794  CG2 THR B 333      47.446  59.998 -50.229  0.00  0.00           C  
ATOM    795  OG1 THR B 333      49.673  60.211 -49.324  0.00  0.00           O  
ATOM    796  N   ASN B 334      48.364  59.949 -45.389  0.00  0.00           N  
ATOM    797  CA  ASN B 334      49.173  59.649 -44.214  0.00  0.00           C  
ATOM    798  C   ASN B 334      48.955  58.191 -43.823  0.00  0.00           C  
ATOM    799  O   ASN B 334      47.828  57.789 -43.518  0.00  0.00           O  
ATOM    800  CB  ASN B 334      48.809  60.581 -43.058  0.00  0.00           C  
ATOM    801  CG  ASN B 334      50.006  60.948 -42.199  0.00  0.00           C  
ATOM    802  ND2 ASN B 334      49.743  61.342 -40.959  0.00  0.00           N  
ATOM    803  OD1 ASN B 334      51.152  60.875 -42.643  0.00  0.00           O  
ATOM    804  N   LEU B 335      50.027  57.402 -43.837  0.00  0.00           N  
ATOM    805  CA  LEU B 335      49.932  55.970 -43.582  0.00  0.00           C  
ATOM    806  C   LEU B 335      50.124  55.682 -42.098  0.00  0.00           C  
ATOM    807  O   LEU B 335      51.008  56.250 -41.451  0.00  0.00           O  
ATOM    808  CB  LEU B 335      50.965  55.204 -44.412  0.00  0.00           C  
ATOM    809  CG  LEU B 335      50.823  55.338 -45.935  0.00  0.00           C  
ATOM    810  CD1 LEU B 335      51.692  56.467 -46.485  0.00  0.00           C  
ATOM    811  CD2 LEU B 335      51.140  54.021 -46.636  0.00  0.00           C  
ATOM    812  N   CYS B 336      49.282  54.796 -41.566  0.00  0.00           N  
ATOM    813  CA  CYS B 336      49.277  54.532 -40.133  0.00  0.00           C  
ATOM    814  C   CYS B 336      50.529  53.757 -39.725  0.00  0.00           C  
ATOM    815  O   CYS B 336      50.975  52.865 -40.453  0.00  0.00           O  
ATOM    816  CB  CYS B 336      48.026  53.748 -39.731  0.00  0.00           C  
ATOM    817  SG  CYS B 336      46.473  54.682 -39.798  0.00  0.00           S  
ATOM    818  N   PRO B 337      51.106  54.061 -38.558  0.00  0.00           N  
ATOM    819  CA  PRO B 337      52.362  53.417 -38.118  0.00  0.00           C  
ATOM    820  C   PRO B 337      52.150  52.001 -37.594  0.00  0.00           C  
ATOM    821  O   PRO B 337      52.228  51.715 -36.394  0.00  0.00           O  
ATOM    822  CB  PRO B 337      52.853  54.376 -37.029  0.00  0.00           C  
ATOM    823  CG  PRO B 337      51.596  54.918 -36.438  0.00  0.00           C  
ATOM    824  CD  PRO B 337      50.621  55.050 -37.578  0.00  0.00           C  
ATOM    825  N   PHE B 338      51.871  51.075 -38.509  0.00  0.00           N  
ATOM    826  CA  PHE B 338      51.730  49.680 -38.114  0.00  0.00           C  
ATOM    827  C   PHE B 338      53.066  48.955 -38.121  0.00  0.00           C  
ATOM    828  O   PHE B 338      53.304  48.088 -37.273  0.00  0.00           O  
ATOM    829  CB  PHE B 338      50.741  48.964 -39.035  0.00  0.00           C  
ATOM    830  CG  PHE B 338      49.305  49.241 -38.708  0.00  0.00           C  
ATOM    831  CD1 PHE B 338      48.932  49.625 -37.432  0.00  0.00           C  
ATOM    832  CD2 PHE B 338      48.326  49.114 -39.677  0.00  0.00           C  
ATOM    833  CE1 PHE B 338      47.608  49.880 -37.129  0.00  0.00           C  
ATOM    834  CE2 PHE B 338      46.999  49.367 -39.379  0.00  0.00           C  
ATOM    835  CZ  PHE B 338      46.639  49.753 -38.102  0.00  0.00           C  
ATOM    836  N   ASP B 339      53.940  49.303 -39.070  0.00  0.00           N  
ATOM    837  CA  ASP B 339      55.289  48.749 -39.088  0.00  0.00           C  
ATOM    838  C   ASP B 339      56.022  49.042 -37.784  0.00  0.00           C  
ATOM    839  O   ASP B 339      56.865  48.247 -37.350  0.00  0.00           O  
ATOM    840  CB  ASP B 339      56.054  49.315 -40.285  0.00  0.00           C  
ATOM    841  CG  ASP B 339      57.381  48.627 -40.514  0.00  0.00           C  
ATOM    842  OD1 ASP B 339      57.390  47.547 -41.144  0.00  0.00           O  
ATOM    843  OD2 ASP B 339      58.417  49.171 -40.080  0.00  0.00           O  
ATOM    844  N   GLU B 340      55.710  50.177 -37.152  0.00  0.00           N  
ATOM    845  CA  GLU B 340      56.196  50.457 -35.804  0.00  0.00           C  
ATOM    846  C   GLU B 340      55.777  49.361 -34.832  0.00  0.00           C  
ATOM    847  O   GLU B 340      56.601  48.828 -34.080  0.00  0.00           O  
ATOM    848  CB  GLU B 340      55.655  51.807 -35.330  0.00  0.00           C  
ATOM    849  CG  GLU B 340      56.475  53.028 -35.702  0.00  0.00           C  
ATOM    850  CD  GLU B 340      56.083  54.243 -34.876  0.00  0.00           C  
ATOM    851  OE1 GLU B 340      55.784  54.072 -33.675  0.00  0.00           O  
ATOM    852  OE2 GLU B 340      56.056  55.364 -35.429  0.00  0.00           O  
ATOM    853  N   VAL B 341      54.490  49.009 -34.840  0.00  0.00           N  
ATOM    854  CA  VAL B 341      53.943  48.126 -33.816  0.00  0.00           C  
ATOM    855  C   VAL B 341      54.271  46.668 -34.118  0.00  0.00           C  
ATOM    856  O   VAL B 341      54.792  45.945 -33.261  0.00  0.00           O  
ATOM    857  CB  VAL B 341      52.423  48.346 -33.685  0.00  0.00           C  
ATOM    858  CG1 VAL B 341      51.790  47.229 -32.868  0.00  0.00           C  
ATOM    859  CG2 VAL B 341      52.134  49.704 -33.066  0.00  0.00           C  
ATOM    860  N   PHE B 342      53.980  46.215 -35.338  0.00  0.00           N  
ATOM    861  CA  PHE B 342      54.110  44.793 -35.646  0.00  0.00           C  
ATOM    862  C   PHE B 342      55.571  44.378 -35.778  0.00  0.00           C  
ATOM    863  O   PHE B 342      55.993  43.368 -35.204  0.00  0.00           O  
ATOM    864  CB  PHE B 342      53.335  44.459 -36.919  0.00  0.00           C  
ATOM    865  CG  PHE B 342      51.851  44.400 -36.720  0.00  0.00           C  
ATOM    866  CD1 PHE B 342      51.102  45.559 -36.632  0.00  0.00           C  
ATOM    867  CD2 PHE B 342      51.207  43.181 -36.607  0.00  0.00           C  
ATOM    868  CE1 PHE B 342      49.731  45.499 -36.443  0.00  0.00           C  
ATOM    869  CE2 PHE B 342      49.839  43.115 -36.419  0.00  0.00           C  
ATOM    870  CZ  PHE B 342      49.101  44.275 -36.340  0.00  0.00           C  
ATOM    871  N   ASN B 343      56.360  45.143 -36.532  0.00  0.00           N  
ATOM    872  CA  ASN B 343      57.753  44.805 -36.784  0.00  0.00           C  
ATOM    873  C   ASN B 343      58.696  45.359 -35.718  0.00  0.00           C  
ATOM    874  O   ASN B 343      59.895  45.510 -35.982  0.00  0.00           O  
ATOM    875  CB  ASN B 343      58.167  45.292 -38.173  0.00  0.00           C  
ATOM    876  CG  ASN B 343      57.638  44.399 -39.284  0.00  0.00           C  
ATOM    877  ND2 ASN B 343      57.416  44.977 -40.460  0.00  0.00           N  
ATOM    878  OD1 ASN B 343      57.434  43.201 -39.085  0.00  0.00           O  
ATOM    879  N   ALA B 344      58.186  45.651 -34.526  0.00  0.00           N  
ATOM    880  CA  ALA B 344      59.031  46.113 -33.435  0.00  0.00           C  
ATOM    881  C   ALA B 344      60.103  45.078 -33.105  0.00  0.00           C  
ATOM    882  O   ALA B 344      59.896  43.868 -33.238  0.00  0.00           O  
ATOM    883  CB  ALA B 344      58.180  46.408 -32.198  0.00  0.00           C  
ATOM    884  N   THR B 345      61.268  45.572 -32.676  0.00  0.00           N  
ATOM    885  CA  THR B 345      62.384  44.684 -32.365  0.00  0.00           C  
ATOM    886  C   THR B 345      62.071  43.816 -31.155  0.00  0.00           C  
ATOM    887  O   THR B 345      62.311  42.602 -31.164  0.00  0.00           O  
ATOM    888  CB  THR B 345      63.654  45.502 -32.118  0.00  0.00           C  
ATOM    889  CG2 THR B 345      64.841  44.583 -31.864  0.00  0.00           C  
ATOM    890  OG1 THR B 345      63.931  46.313 -33.265  0.00  0.00           O  
ATOM    891  N   ARG B 346      61.526  44.424 -30.103  0.00  0.00           N  
ATOM    892  CA  ARG B 346      61.226  43.735 -28.858  0.00  0.00           C  
ATOM    893  C   ARG B 346      59.822  44.117 -28.418  0.00  0.00           C  
ATOM    894  O   ARG B 346      59.514  45.306 -28.275  0.00  0.00           O  
ATOM    895  CB  ARG B 346      62.255  44.093 -27.777  0.00  0.00           C  
ATOM    896  CG  ARG B 346      62.057  43.411 -26.431  0.00  0.00           C  
ATOM    897  CD  ARG B 346      63.010  44.000 -25.399  0.00  0.00           C  
ATOM    898  NE  ARG B 346      64.374  44.085 -25.910  0.00  0.00           N  
ATOM    899  CZ  ARG B 346      65.324  43.188 -25.681  0.00  0.00           C  
ATOM    900  NH1 ARG B 346      65.109  42.131 -24.914  0.00  0.00           N  
ATOM    901  NH2 ARG B 346      66.521  43.356 -26.235  0.00  0.00           N  
ATOM    902  N   PHE B 347      58.970  43.114 -28.222  0.00  0.00           N  
ATOM    903  CA  PHE B 347      57.641  43.352 -27.687  0.00  0.00           C  
ATOM    904  C   PHE B 347      57.699  43.509 -26.169  0.00  0.00           C  
ATOM    905  O   PHE B 347      58.706  43.217 -25.520  0.00  0.00           O  
ATOM    906  CB  PHE B 347      56.698  42.215 -28.082  0.00  0.00           C  
ATOM    907  CG  PHE B 347      56.023  42.416 -29.413  0.00  0.00           C  
ATOM    908  CD1 PHE B 347      56.754  42.786 -30.530  0.00  0.00           C  
ATOM    909  CD2 PHE B 347      54.661  42.209 -29.549  0.00  0.00           C  
ATOM    910  CE1 PHE B 347      56.133  42.960 -31.756  0.00  0.00           C  
ATOM    911  CE2 PHE B 347      54.036  42.382 -30.771  0.00  0.00           C  
ATOM    912  CZ  PHE B 347      54.773  42.758 -31.876  0.00  0.00           C  
ATOM    913  N   ALA B 348      56.601  43.995 -25.604  0.00  0.00           N  
ATOM    914  CA  ALA B 348      56.518  44.219 -24.171  0.00  0.00           C  
ATOM    915  C   ALA B 348      56.119  42.937 -23.452  0.00  0.00           C  
ATOM    916  O   ALA B 348      55.439  42.071 -24.011  0.00  0.00           O  
ATOM    917  CB  ALA B 348      55.509  45.323 -23.857  0.00  0.00           C  
ATOM    918  N   SER B 349      56.569  42.813 -22.207  0.00  0.00           N  
ATOM    919  CA  SER B 349      56.043  41.773 -21.338  0.00  0.00           C  
ATOM    920  C   SER B 349      54.555  42.007 -21.123  0.00  0.00           C  
ATOM    921  O   SER B 349      54.106  43.148 -20.993  0.00  0.00           O  
ATOM    922  CB  SER B 349      56.785  41.761 -20.002  0.00  0.00           C  
ATOM    923  OG  SER B 349      58.156  41.446 -20.178  0.00  0.00           O  
ATOM    924  N   VAL B 350      53.788  40.915 -21.098  0.00  0.00           N  
ATOM    925  CA  VAL B 350      52.333  41.032 -21.139  0.00  0.00           C  
ATOM    926  C   VAL B 350      51.797  41.740 -19.900  0.00  0.00           C  
ATOM    927  O   VAL B 350      50.802  42.471 -19.982  0.00  0.00           O  
ATOM    928  CB  VAL B 350      51.689  39.645 -21.339  0.00  0.00           C  
ATOM    929  CG1 VAL B 350      52.024  38.719 -20.183  0.00  0.00           C  
ATOM    930  CG2 VAL B 350      50.183  39.777 -21.513  0.00  0.00           C  
ATOM    931  N   TYR B 351      52.448  41.567 -18.746  0.00  0.00           N  
ATOM    932  CA  TYR B 351      52.006  42.288 -17.555  0.00  0.00           C  
ATOM    933  C   TYR B 351      52.144  43.792 -17.756  0.00  0.00           C  
ATOM    934  O   TYR B 351      51.302  44.573 -17.296  0.00  0.00           O  
ATOM    935  CB  TYR B 351      52.795  41.832 -16.324  0.00  0.00           C  
ATOM    936  CG  TYR B 351      54.102  42.562 -16.100  0.00  0.00           C  
ATOM    937  CD1 TYR B 351      55.257  42.203 -16.783  0.00  0.00           C  
ATOM    938  CD2 TYR B 351      54.178  43.613 -15.194  0.00  0.00           C  
ATOM    939  CE1 TYR B 351      56.450  42.877 -16.571  0.00  0.00           C  
ATOM    940  CE2 TYR B 351      55.358  44.290 -14.975  0.00  0.00           C  
ATOM    941  CZ  TYR B 351      56.492  43.919 -15.665  0.00  0.00           C  
ATOM    942  OH  TYR B 351      57.675  44.595 -15.446  0.00  0.00           O  
ATOM    943  N   ALA B 352      53.197  44.215 -18.455  0.00  0.00           N  
ATOM    944  CA  ALA B 352      53.388  45.616 -18.800  0.00  0.00           C  
ATOM    945  C   ALA B 352      53.111  45.817 -20.283  0.00  0.00           C  
ATOM    946  O   ALA B 352      53.941  46.379 -21.007  0.00  0.00           O  
ATOM    947  CB  ALA B 352      54.807  46.066 -18.445  0.00  0.00           C  
ATOM    948  N   TRP B 353      51.953  45.345 -20.738  0.00  0.00           N  
ATOM    949  CA  TRP B 353      51.623  45.397 -22.155  0.00  0.00           C  
ATOM    950  C   TRP B 353      51.671  46.827 -22.681  0.00  0.00           C  
ATOM    951  O   TRP B 353      51.431  47.794 -21.955  0.00  0.00           O  
ATOM    952  CB  TRP B 353      50.247  44.775 -22.410  0.00  0.00           C  
ATOM    953  CG  TRP B 353      49.149  45.324 -21.559  0.00  0.00           C  
ATOM    954  CD1 TRP B 353      48.825  44.933 -20.293  0.00  0.00           C  
ATOM    955  CD2 TRP B 353      48.247  46.384 -21.895  0.00  0.00           C  
ATOM    956  CE2 TRP B 353      47.392  46.569 -20.790  0.00  0.00           C  
ATOM    957  CE3 TRP B 353      48.073  47.189 -23.023  0.00  0.00           C  
ATOM    958  NE1 TRP B 353      47.763  45.668 -19.828  0.00  0.00           N  
ATOM    959  CZ2 TRP B 353      46.379  47.526 -20.783  0.00  0.00           C  
ATOM    960  CZ3 TRP B 353      47.065  48.141 -23.013  0.00  0.00           C  
ATOM    961  CH2 TRP B 353      46.232  48.299 -21.900  0.00  0.00           C  
ATOM    962  N   ASN B 354      51.993  46.946 -23.964  0.00  0.00           N  
ATOM    963  CA  ASN B 354      52.305  48.219 -24.595  0.00  0.00           C  
ATOM    964  C   ASN B 354      51.130  48.672 -25.450  0.00  0.00           C  
ATOM    965  O   ASN B 354      50.618  47.897 -26.261  0.00  0.00           O  
ATOM    966  CB  ASN B 354      53.562  48.085 -25.454  0.00  0.00           C  
ATOM    967  CG  ASN B 354      54.424  49.323 -25.422  0.00  0.00           C  
ATOM    968  ND2 ASN B 354      55.599  49.210 -24.811  0.00  0.00           N  
ATOM    969  OD1 ASN B 354      54.046  50.369 -25.947  0.00  0.00           O  
ATOM    970  N   ARG B 355      50.716  49.924 -25.277  0.00  0.00           N  
ATOM    971  CA  ARG B 355      49.604  50.497 -26.025  0.00  0.00           C  
ATOM    972  C   ARG B 355      50.110  51.628 -26.907  0.00  0.00           C  
ATOM    973  O   ARG B 355      50.816  52.524 -26.432  0.00  0.00           O  
ATOM    974  CB  ARG B 355      48.510  51.007 -25.081  0.00  0.00           C  
ATOM    975  CG  ARG B 355      47.504  51.942 -25.734  0.00  0.00           C  
ATOM    976  CD  ARG B 355      46.223  52.026 -24.916  0.00  0.00           C  
ATOM    977  NE  ARG B 355      45.350  50.884 -25.166  0.00  0.00           N  
ATOM    978  CZ  ARG B 355      44.210  50.652 -24.530  0.00  0.00           C  
ATOM    979  NH1 ARG B 355      43.787  51.442 -23.556  0.00  0.00           N  
ATOM    980  NH2 ARG B 355      43.476  49.598 -24.877  0.00  0.00           N  
ATOM    981  N   LYS B 356      49.755  51.581 -28.191  0.00  0.00           N  
ATOM    982  CA  LYS B 356      50.098  52.625 -29.153  0.00  0.00           C  
ATOM    983  C   LYS B 356      48.804  53.206 -29.705  0.00  0.00           C  
ATOM    984  O   LYS B 356      48.077  52.529 -30.440  0.00  0.00           O  
ATOM    985  CB  LYS B 356      50.974  52.078 -30.279  0.00  0.00           C  
ATOM    986  CG  LYS B 356      52.020  53.060 -30.790  0.00  0.00           C  
ATOM    987  CD  LYS B 356      51.553  53.768 -32.054  0.00  0.00           C  
ATOM    988  CE  LYS B 356      52.556  54.821 -32.507  0.00  0.00           C  
ATOM    989  NZ  LYS B 356      52.622  55.976 -31.565  0.00  0.00           N  
ATOM    990  N   ARG B 357      48.523  54.457 -29.348  0.00  0.00           N  
ATOM    991  CA  ARG B 357      47.350  55.147 -29.866  0.00  0.00           C  
ATOM    992  C   ARG B 357      47.586  55.585 -31.306  0.00  0.00           C  
ATOM    993  O   ARG B 357      48.629  56.164 -31.628  0.00  0.00           O  
ATOM    994  CB  ARG B 357      47.028  56.357 -28.997  0.00  0.00           C  
ATOM    995  CG  ARG B 357      45.917  57.214 -29.548  0.00  0.00           C  
ATOM    996  CD  ARG B 357      45.519  58.267 -28.548  0.00  0.00           C  
ATOM    997  NE  ARG B 357      44.470  59.135 -29.064  0.00  0.00           N  
ATOM    998  CZ  ARG B 357      43.790  60.001 -28.327  0.00  0.00           C  
ATOM    999  NH1 ARG B 357      44.018  60.132 -27.030  0.00  0.00           N  
ATOM   1000  NH2 ARG B 357      42.872  60.766 -28.909  0.00  0.00           N  
ATOM   1001  N   ILE B 358      46.607  55.322 -32.167  0.00  0.00           N  
ATOM   1002  CA  ILE B 358      46.703  55.597 -33.595  0.00  0.00           C  
ATOM   1003  C   ILE B 358      45.608  56.583 -33.978  0.00  0.00           C  
ATOM   1004  O   ILE B 358      44.443  56.401 -33.607  0.00  0.00           O  
ATOM   1005  CB  ILE B 358      46.608  54.299 -34.415  0.00  0.00           C  
ATOM   1006  CG1 ILE B 358      47.908  53.507 -34.270  0.00  0.00           C  
ATOM   1007  CG2 ILE B 358      46.292  54.597 -35.871  0.00  0.00           C  
ATOM   1008  CD1 ILE B 358      47.759  52.036 -34.538  0.00  0.00           C  
ATOM   1009  N   SER B 359      45.988  57.629 -34.708  0.00  0.00           N  
ATOM   1010  CA  SER B 359      45.046  58.657 -35.120  0.00  0.00           C  
ATOM   1011  C   SER B 359      45.642  59.449 -36.273  0.00  0.00           C  
ATOM   1012  O   SER B 359      46.865  59.541 -36.414  0.00  0.00           O  
ATOM   1013  CB  SER B 359      44.693  59.592 -33.958  0.00  0.00           C  
ATOM   1014  OG  SER B 359      45.821  59.816 -33.132  0.00  0.00           O  
ATOM   1015  N   ASN B 360      44.756  60.007 -37.102  0.00  0.00           N  
ATOM   1016  CA  ASN B 360      45.126  60.890 -38.207  0.00  0.00           C  
ATOM   1017  C   ASN B 360      46.032  60.172 -39.211  0.00  0.00           C  
ATOM   1018  O   ASN B 360      47.174  60.570 -39.456  0.00  0.00           O  
ATOM   1019  CB  ASN B 360      45.789  62.170 -37.683  0.00  0.00           C  
ATOM   1020  CG  ASN B 360      44.847  63.017 -36.848  0.00  0.00           C  
ATOM   1021  ND2 ASN B 360      43.737  63.435 -37.445  0.00  0.00           N  
ATOM   1022  OD1 ASN B 360      45.115  63.291 -35.678  0.00  0.00           O  
ATOM   1023  N   CYS B 361      45.499  59.103 -39.799  0.00  0.00           N  
ATOM   1024  CA  CYS B 361      46.258  58.338 -40.782  0.00  0.00           C  
ATOM   1025  C   CYS B 361      45.328  57.399 -41.537  0.00  0.00           C  
ATOM   1026  O   CYS B 361      44.202  57.130 -41.111  0.00  0.00           O  
ATOM   1027  CB  CYS B 361      47.393  57.547 -40.122  0.00  0.00           C  
ATOM   1028  SG  CYS B 361      46.858  56.419 -38.816  0.00  0.00           S  
ATOM   1029  N   VAL B 362      45.827  56.904 -42.668  0.00  0.00           N  
ATOM   1030  CA  VAL B 362      45.111  55.945 -43.500  0.00  0.00           C  
ATOM   1031  C   VAL B 362      45.527  54.545 -43.068  0.00  0.00           C  
ATOM   1032  O   VAL B 362      46.709  54.191 -43.134  0.00  0.00           O  
ATOM   1033  CB  VAL B 362      45.402  56.179 -44.990  0.00  0.00           C  
ATOM   1034  CG1 VAL B 362      45.179  54.905 -45.793  0.00  0.00           C  
ATOM   1035  CG2 VAL B 362      44.538  57.307 -45.523  0.00  0.00           C  
ATOM   1036  N   ALA B 363      44.559  53.752 -42.618  0.00  0.00           N  
ATOM   1037  CA  ALA B 363      44.836  52.438 -42.049  0.00  0.00           C  
ATOM   1038  C   ALA B 363      44.715  51.386 -43.145  0.00  0.00           C  
ATOM   1039  O   ALA B 363      43.610  51.068 -43.598  0.00  0.00           O  
ATOM   1040  CB  ALA B 363      43.890  52.148 -40.888  0.00  0.00           C  
ATOM   1041  N   ASP B 364      45.856  50.846 -43.570  0.00  0.00           N  
ATOM   1042  CA  ASP B 364      45.892  49.809 -44.601  0.00  0.00           C  
ATOM   1043  C   ASP B 364      45.879  48.434 -43.931  0.00  0.00           C  
ATOM   1044  O   ASP B 364      46.867  47.697 -43.909  0.00  0.00           O  
ATOM   1045  CB  ASP B 364      47.110  49.994 -45.497  0.00  0.00           C  
ATOM   1046  CG  ASP B 364      46.953  49.311 -46.839  0.00  0.00           C  
ATOM   1047  OD1 ASP B 364      45.867  48.753 -47.098  0.00  0.00           O  
ATOM   1048  OD2 ASP B 364      47.917  49.327 -47.632  0.00  0.00           O  
ATOM   1049  N   TYR B 365      44.712  48.104 -43.369  0.00  0.00           N  
ATOM   1050  CA  TYR B 365      44.542  46.820 -42.694  0.00  0.00           C  
ATOM   1051  C   TYR B 365      44.772  45.656 -43.647  0.00  0.00           C  
ATOM   1052  O   TYR B 365      45.418  44.665 -43.287  0.00  0.00           O  
ATOM   1053  CB  TYR B 365      43.141  46.715 -42.092  0.00  0.00           C  
ATOM   1054  CG  TYR B 365      42.774  47.791 -41.099  0.00  0.00           C  
ATOM   1055  CD1 TYR B 365      43.526  47.994 -39.952  0.00  0.00           C  
ATOM   1056  CD2 TYR B 365      41.660  48.595 -41.305  0.00  0.00           C  
ATOM   1057  CE1 TYR B 365      43.182  48.972 -39.039  0.00  0.00           C  
ATOM   1058  CE2 TYR B 365      41.309  49.576 -40.401  0.00  0.00           C  
ATOM   1059  CZ  TYR B 365      42.072  49.760 -39.269  0.00  0.00           C  
ATOM   1060  OH  TYR B 365      41.728  50.737 -38.363  0.00  0.00           O  
ATOM   1061  N   SER B 366      44.245  45.759 -44.870  0.00  0.00           N  
ATOM   1062  CA  SER B 366      44.260  44.645 -45.814  0.00  0.00           C  
ATOM   1063  C   SER B 366      45.665  44.185 -46.175  0.00  0.00           C  
ATOM   1064  O   SER B 366      45.807  43.145 -46.828  0.00  0.00           O  
ATOM   1065  CB  SER B 366      43.491  45.031 -47.078  0.00  0.00           C  
ATOM   1066  OG  SER B 366      42.123  45.260 -46.780  0.00  0.00           O  
ATOM   1067  N   VAL B 367      46.701  44.920 -45.775  0.00  0.00           N  
ATOM   1068  CA  VAL B 367      48.071  44.449 -45.941  0.00  0.00           C  
ATOM   1069  C   VAL B 367      48.687  44.256 -44.560  0.00  0.00           C  
ATOM   1070  O   VAL B 367      49.447  45.101 -44.075  0.00  0.00           O  
ATOM   1071  CB  VAL B 367      48.899  45.413 -46.809  0.00  0.00           C  
ATOM   1072  CG1 VAL B 367      50.305  44.858 -47.025  0.00  0.00           C  
ATOM   1073  CG2 VAL B 367      48.210  45.631 -48.147  0.00  0.00           C  
ATOM   1074  N   LEU B 368      48.328  43.149 -43.909  0.00  0.00           N  
ATOM   1075  CA  LEU B 368      48.939  42.722 -42.661  0.00  0.00           C  
ATOM   1076  C   LEU B 368      49.434  41.287 -42.734  0.00  0.00           C  
ATOM   1077  O   LEU B 368      49.995  40.785 -41.752  0.00  0.00           O  
ATOM   1078  CB  LEU B 368      47.944  42.851 -41.497  0.00  0.00           C  
ATOM   1079  CG  LEU B 368      47.995  44.042 -40.535  0.00  0.00           C  
ATOM   1080  CD1 LEU B 368      47.978  45.374 -41.269  0.00  0.00           C  
ATOM   1081  CD2 LEU B 368      46.820  43.962 -39.578  0.00  0.00           C  
ATOM   1082  N   TYR B 369      49.243  40.620 -43.866  0.00  0.00           N  
ATOM   1083  CA  TYR B 369      49.512  39.193 -44.032  0.00  0.00           C  
ATOM   1084  C   TYR B 369      50.951  38.952 -44.477  0.00  0.00           C  
ATOM   1085  O   TYR B 369      51.221  38.194 -45.407  0.00  0.00           O  
ATOM   1086  CB  TYR B 369      48.516  38.596 -45.023  0.00  0.00           C  
ATOM   1087  CG  TYR B 369      47.049  38.843 -44.693  0.00  0.00           C  
ATOM   1088  CD1 TYR B 369      46.497  40.120 -44.734  0.00  0.00           C  
ATOM   1089  CD2 TYR B 369      46.212  37.786 -44.368  0.00  0.00           C  
ATOM   1090  CE1 TYR B 369      45.165  40.337 -44.431  0.00  0.00           C  
ATOM   1091  CE2 TYR B 369      44.879  37.993 -44.066  0.00  0.00           C  
ATOM   1092  CZ  TYR B 369      44.360  39.269 -44.102  0.00  0.00           C  
ATOM   1093  OH  TYR B 369      43.032  39.476 -43.806  0.00  0.00           O  
ATOM   1094  N   ASN B 370      51.890  39.605 -43.799  0.00  0.00           N  
ATOM   1095  CA  ASN B 370      53.300  39.569 -44.163  0.00  0.00           C  
ATOM   1096  C   ASN B 370      54.146  38.967 -43.048  0.00  0.00           C  
ATOM   1097  O   ASN B 370      55.234  39.454 -42.736  0.00  0.00           O  
ATOM   1098  CB  ASN B 370      53.801  40.965 -44.519  0.00  0.00           C  
ATOM   1099  CG  ASN B 370      53.274  41.447 -45.852  0.00  0.00           C  
ATOM   1100  ND2 ASN B 370      51.980  41.740 -45.903  0.00  0.00           N  
ATOM   1101  OD1 ASN B 370      54.019  41.553 -46.825  0.00  0.00           O  
ATOM   1102  N   LEU B 371      53.653  37.896 -42.438  0.00  0.00           N  
ATOM   1103  CA  LEU B 371      54.350  37.179 -41.381  0.00  0.00           C  
ATOM   1104  C   LEU B 371      54.431  35.698 -41.739  0.00  0.00           C  
ATOM   1105  O   LEU B 371      53.901  35.255 -42.761  0.00  0.00           O  
ATOM   1106  CB  LEU B 371      53.653  37.384 -40.031  0.00  0.00           C  
ATOM   1107  CG  LEU B 371      53.435  38.830 -39.577  0.00  0.00           C  
ATOM   1108  CD1 LEU B 371      52.257  38.930 -38.619  0.00  0.00           C  
ATOM   1109  CD2 LEU B 371      54.700  39.378 -38.928  0.00  0.00           C  
ATOM   1110  N   ALA B 372      55.118  34.932 -40.889  0.00  0.00           N  
ATOM   1111  CA  ALA B 372      55.210  33.488 -41.073  0.00  0.00           C  
ATOM   1112  C   ALA B 372      53.846  32.870 -40.809  0.00  0.00           C  
ATOM   1113  O   ALA B 372      53.499  32.636 -39.643  0.00  0.00           O  
ATOM   1114  CB  ALA B 372      56.266  32.879 -40.149  0.00  0.00           C  
ATOM   1115  N   PRO B 373      53.099  32.501 -41.880  0.00  0.00           N  
ATOM   1116  CA  PRO B 373      51.642  32.308 -41.795  0.00  0.00           C  
ATOM   1117  C   PRO B 373      51.029  32.585 -40.432  0.00  0.00           C  
ATOM   1118  O   PRO B 373      50.758  31.655 -39.665  0.00  0.00           O  
ATOM   1119  CB  PRO B 373      51.486  30.839 -42.204  0.00  0.00           C  
ATOM   1120  CG  PRO B 373      52.680  30.600 -43.173  0.00  0.00           C  
ATOM   1121  CD  PRO B 373      53.638  31.783 -43.044  0.00  0.00           C  
ATOM   1122  N   PHE B 374      50.835  33.870 -40.131  0.00  0.00           N  
ATOM   1123  CA  PHE B 374      50.451  34.324 -38.798  0.00  0.00           C  
ATOM   1124  C   PHE B 374      49.260  33.537 -38.269  0.00  0.00           C  
ATOM   1125  O   PHE B 374      48.158  33.585 -38.823  0.00  0.00           O  
ATOM   1126  CB  PHE B 374      50.159  35.830 -38.821  0.00  0.00           C  
ATOM   1127  CG  PHE B 374      48.998  36.218 -39.685  0.00  0.00           C  
ATOM   1128  CD1 PHE B 374      49.068  36.124 -41.067  0.00  0.00           C  
ATOM   1129  CD2 PHE B 374      47.840  36.702 -39.113  0.00  0.00           C  
ATOM   1130  CE1 PHE B 374      47.993  36.483 -41.852  0.00  0.00           C  
ATOM   1131  CE2 PHE B 374      46.773  37.067 -39.893  0.00  0.00           C  
ATOM   1132  CZ  PHE B 374      46.843  36.957 -41.259  0.00  0.00           C  
ATOM   1133  N   PHE B 375      49.505  32.816 -37.176  0.00  0.00           N  
ATOM   1134  CA  PHE B 375      48.679  31.690 -36.767  0.00  0.00           C  
ATOM   1135  C   PHE B 375      47.280  32.100 -36.323  0.00  0.00           C  
ATOM   1136  O   PHE B 375      46.421  31.223 -36.171  0.00  0.00           O  
ATOM   1137  CB  PHE B 375      49.391  30.922 -35.640  0.00  0.00           C  
ATOM   1138  CG  PHE B 375      50.695  30.275 -36.061  0.00  0.00           C  
ATOM   1139  CD1 PHE B 375      51.715  31.021 -36.641  0.00  0.00           C  
ATOM   1140  CD2 PHE B 375      50.898  28.918 -35.865  0.00  0.00           C  
ATOM   1141  CE1 PHE B 375      52.902  30.429 -37.023  0.00  0.00           C  
ATOM   1142  CE2 PHE B 375      52.087  28.318 -36.244  0.00  0.00           C  
ATOM   1143  CZ  PHE B 375      53.090  29.076 -36.824  0.00  0.00           C  
ATOM   1144  N   THR B 376      47.019  33.392 -36.128  0.00  0.00           N  
ATOM   1145  CA  THR B 376      45.723  33.826 -35.629  0.00  0.00           C  
ATOM   1146  C   THR B 376      45.356  35.182 -36.220  0.00  0.00           C  
ATOM   1147  O   THR B 376      46.209  36.063 -36.351  0.00  0.00           O  
ATOM   1148  CB  THR B 376      45.722  33.901 -34.097  0.00  0.00           C  
ATOM   1149  CG2 THR B 376      44.326  34.179 -33.576  0.00  0.00           C  
ATOM   1150  OG1 THR B 376      46.183  32.660 -33.550  0.00  0.00           O  
ATOM   1151  N   PHE B 377      44.079  35.327 -36.590  0.00  0.00           N  
ATOM   1152  CA  PHE B 377      43.507  36.626 -36.964  0.00  0.00           C  
ATOM   1153  C   PHE B 377      41.992  36.485 -36.791  0.00  0.00           C  
ATOM   1154  O   PHE B 377      41.295  36.050 -37.708  0.00  0.00           O  
ATOM   1155  CB  PHE B 377      43.859  37.037 -38.378  0.00  0.00           C  
ATOM   1156  CG  PHE B 377      43.537  38.480 -38.701  0.00  0.00           C  
ATOM   1157  CD1 PHE B 377      42.227  38.895 -38.876  0.00  0.00           C  
ATOM   1158  CD2 PHE B 377      44.551  39.416 -38.851  0.00  0.00           C  
ATOM   1159  CE1 PHE B 377      41.933  40.217 -39.177  0.00  0.00           C  
ATOM   1160  CE2 PHE B 377      44.262  40.741 -39.156  0.00  0.00           C  
ATOM   1161  CZ  PHE B 377      42.951  41.141 -39.318  0.00  0.00           C  
ATOM   1162  N   LYS B 378      41.505  36.852 -35.609  0.00  0.00           N  
ATOM   1163  CA  LYS B 378      40.098  36.715 -35.267  0.00  0.00           C  
ATOM   1164  C   LYS B 378      39.588  38.058 -34.773  0.00  0.00           C  
ATOM   1165  O   LYS B 378      40.219  38.687 -33.919  0.00  0.00           O  
ATOM   1166  CB  LYS B 378      39.897  35.624 -34.206  0.00  0.00           C  
ATOM   1167  CG  LYS B 378      40.611  34.324 -34.553  0.00  0.00           C  
ATOM   1168  CD  LYS B 378      40.426  33.244 -33.501  0.00  0.00           C  
ATOM   1169  CE  LYS B 378      41.347  32.062 -33.781  0.00  0.00           C  
ATOM   1170  NZ  LYS B 378      40.764  30.755 -33.360  0.00  0.00           N  
ATOM   1171  N   CYS B 379      38.464  38.500 -35.326  0.00  0.00           N  
ATOM   1172  CA  CYS B 379      37.892  39.795 -35.004  0.00  0.00           C  
ATOM   1173  C   CYS B 379      36.550  39.613 -34.309  0.00  0.00           C  
ATOM   1174  O   CYS B 379      35.859  38.607 -34.497  0.00  0.00           O  
ATOM   1175  CB  CYS B 379      37.722  40.656 -36.259  0.00  0.00           C  
ATOM   1176  SG  CYS B 379      39.271  41.110 -37.082  0.00  0.00           S  
ATOM   1177  N   TYR B 380      36.197  40.602 -33.494  0.00  0.00           N  
ATOM   1178  CA  TYR B 380      34.970  40.599 -32.713  0.00  0.00           C  
ATOM   1179  C   TYR B 380      34.271  41.933 -32.923  0.00  0.00           C  
ATOM   1180  O   TYR B 380      34.914  42.985 -32.861  0.00  0.00           O  
ATOM   1181  CB  TYR B 380      35.271  40.372 -31.224  0.00  0.00           C  
ATOM   1182  CG  TYR B 380      36.111  39.141 -30.951  0.00  0.00           C  
ATOM   1183  CD1 TYR B 380      37.497  39.183 -31.058  0.00  0.00           C  
ATOM   1184  CD2 TYR B 380      35.521  37.939 -30.579  0.00  0.00           C  
ATOM   1185  CE1 TYR B 380      38.270  38.060 -30.814  0.00  0.00           C  
ATOM   1186  CE2 TYR B 380      36.286  36.813 -30.329  0.00  0.00           C  
ATOM   1187  CZ  TYR B 380      37.658  36.878 -30.447  0.00  0.00           C  
ATOM   1188  OH  TYR B 380      38.410  35.755 -30.197  0.00  0.00           O  
ATOM   1189  N   GLY B 381      32.968  41.891 -33.188  0.00  0.00           N  
ATOM   1190  CA  GLY B 381      32.211  43.114 -33.378  0.00  0.00           C  
ATOM   1191  C   GLY B 381      32.209  43.611 -34.809  0.00  0.00           C  
ATOM   1192  O   GLY B 381      31.157  43.964 -35.352  0.00  0.00           O  
ATOM   1193  N   VAL B 382      33.383  43.650 -35.429  0.00  0.00           N  
ATOM   1194  CA  VAL B 382      33.522  44.063 -36.816  0.00  0.00           C  
ATOM   1195  C   VAL B 382      33.972  42.854 -37.633  0.00  0.00           C  
ATOM   1196  O   VAL B 382      34.311  41.799 -37.093  0.00  0.00           O  
ATOM   1197  CB  VAL B 382      34.498  45.249 -36.969  0.00  0.00           C  
ATOM   1198  CG1 VAL B 382      35.942  44.762 -36.999  0.00  0.00           C  
ATOM   1199  CG2 VAL B 382      34.155  46.085 -38.196  0.00  0.00           C  
ATOM   1200  N   SER B 383      33.963  43.012 -38.953  0.00  0.00           N  
ATOM   1201  CA  SER B 383      34.344  41.937 -39.850  0.00  0.00           C  
ATOM   1202  C   SER B 383      35.721  42.199 -40.435  0.00  0.00           C  
ATOM   1203  O   SER B 383      35.976  43.301 -40.937  0.00  0.00           O  
ATOM   1204  CB  SER B 383      33.321  41.790 -40.980  0.00  0.00           C  
ATOM   1205  OG  SER B 383      32.024  41.550 -40.466  0.00  0.00           O  
ATOM   1206  N   PRO B 384      36.633  41.224 -40.386  0.00  0.00           N  
ATOM   1207  CA  PRO B 384      37.912  41.381 -41.097  0.00  0.00           C  
ATOM   1208  C   PRO B 384      37.771  41.267 -42.601  0.00  0.00           C  
ATOM   1209  O   PRO B 384      38.694  41.659 -43.327  0.00  0.00           O  
ATOM   1210  CB  PRO B 384      38.762  40.233 -40.540  0.00  0.00           C  
ATOM   1211  CG  PRO B 384      37.762  39.191 -40.163  0.00  0.00           C  
ATOM   1212  CD  PRO B 384      36.550  39.940 -39.670  0.00  0.00           C  
ATOM   1213  N   THR B 385      36.642  40.752 -43.085  0.00  0.00           N  
ATOM   1214  CA  THR B 385      36.434  40.459 -44.500  0.00  0.00           C  
ATOM   1215  C   THR B 385      36.244  41.761 -45.275  0.00  0.00           C  
ATOM   1216  O   THR B 385      35.137  42.138 -45.664  0.00  0.00           O  
ATOM   1217  CB  THR B 385      35.236  39.534 -44.669  0.00  0.00           C  
ATOM   1218  CG2 THR B 385      35.445  38.252 -43.874  0.00  0.00           C  
ATOM   1219  OG1 THR B 385      34.056  40.191 -44.189  0.00  0.00           O  
ATOM   1220  N   LYS B 386      37.363  42.453 -45.501  0.00  0.00           N  
ATOM   1221  CA  LYS B 386      37.401  43.663 -46.326  0.00  0.00           C  
ATOM   1222  C   LYS B 386      36.395  44.710 -45.850  0.00  0.00           C  
ATOM   1223  O   LYS B 386      35.750  45.391 -46.649  0.00  0.00           O  
ATOM   1224  CB  LYS B 386      37.179  43.332 -47.801  0.00  0.00           C  
ATOM   1225  CG  LYS B 386      38.186  42.353 -48.379  0.00  0.00           C  
ATOM   1226  CD  LYS B 386      38.088  42.289 -49.893  0.00  0.00           C  
ATOM   1227  CE  LYS B 386      39.080  41.288 -50.465  0.00  0.00           C  
ATOM   1228  NZ  LYS B 386      38.697  39.883 -50.157  0.00  0.00           N  
ATOM   1229  N   LEU B 387      36.257  44.840 -44.530  0.00  0.00           N  
ATOM   1230  CA  LEU B 387      35.438  45.891 -43.943  0.00  0.00           C  
ATOM   1231  C   LEU B 387      36.290  47.058 -43.451  0.00  0.00           C  
ATOM   1232  O   LEU B 387      35.964  47.692 -42.441  0.00  0.00           O  
ATOM   1233  CB  LEU B 387      34.576  45.327 -42.811  0.00  0.00           C  
ATOM   1234  CG  LEU B 387      33.305  46.088 -42.418  0.00  0.00           C  
ATOM   1235  CD1 LEU B 387      32.543  46.550 -43.652  0.00  0.00           C  
ATOM   1236  CD2 LEU B 387      32.417  45.233 -41.529  0.00  0.00           C  
ATOM   1237  N   ASN B 388      37.392  47.345 -44.145  0.00  0.00           N  
ATOM   1238  CA  ASN B 388      38.170  48.547 -43.895  0.00  0.00           C  
ATOM   1239  C   ASN B 388      37.626  49.752 -44.652  0.00  0.00           C  
ATOM   1240  O   ASN B 388      38.362  50.717 -44.884  0.00  0.00           O  
ATOM   1241  CB  ASN B 388      39.643  48.318 -44.244  0.00  0.00           C  
ATOM   1242  CG  ASN B 388      39.846  47.922 -45.692  0.00  0.00           C  
ATOM   1243  ND2 ASN B 388      40.515  48.780 -46.450  0.00  0.00           N  
ATOM   1244  OD1 ASN B 388      39.404  46.857 -46.125  0.00  0.00           O  
ATOM   1245  N   ASP B 389      36.357  49.707 -45.061  0.00  0.00           N  
ATOM   1246  CA  ASP B 389      35.640  50.877 -45.550  0.00  0.00           C  
ATOM   1247  C   ASP B 389      34.935  51.628 -44.430  0.00  0.00           C  
ATOM   1248  O   ASP B 389      33.892  52.259 -44.656  0.00  0.00           O  
ATOM   1249  CB  ASP B 389      34.659  50.464 -46.651  0.00  0.00           C  
ATOM   1250  CG  ASP B 389      33.613  49.463 -46.175  0.00  0.00           C  
ATOM   1251  OD1 ASP B 389      32.990  49.665 -45.111  0.00  0.00           O  
ATOM   1252  OD2 ASP B 389      33.413  48.456 -46.887  0.00  0.00           O  
ATOM   1253  N   LEU B 390      35.494  51.579 -43.223  0.00  0.00           N  
ATOM   1254  CA  LEU B 390      34.838  52.048 -42.014  0.00  0.00           C  
ATOM   1255  C   LEU B 390      35.768  53.024 -41.305  0.00  0.00           C  
ATOM   1256  O   LEU B 390      36.994  52.901 -41.374  0.00  0.00           O  
ATOM   1257  CB  LEU B 390      34.487  50.850 -41.107  0.00  0.00           C  
ATOM   1258  CG  LEU B 390      33.360  50.820 -40.064  0.00  0.00           C  
ATOM   1259  CD1 LEU B 390      33.398  49.486 -39.329  0.00  0.00           C  
ATOM   1260  CD2 LEU B 390      33.395  51.968 -39.069  0.00  0.00           C  
ATOM   1261  N   CYS B 391      35.172  54.001 -40.630  0.00  0.00           N  
ATOM   1262  CA  CYS B 391      35.898  55.062 -39.948  0.00  0.00           C  
ATOM   1263  C   CYS B 391      35.744  54.945 -38.438  0.00  0.00           C  
ATOM   1264  O   CYS B 391      34.652  54.657 -37.938  0.00  0.00           O  
ATOM   1265  CB  CYS B 391      35.406  56.430 -40.420  0.00  0.00           C  
ATOM   1266  SG  CYS B 391      35.745  56.742 -42.153  0.00  0.00           S  
ATOM   1267  N   PHE B 392      36.838  55.185 -37.716  0.00  0.00           N  
ATOM   1268  CA  PHE B 392      36.834  55.153 -36.260  0.00  0.00           C  
ATOM   1269  C   PHE B 392      37.500  56.407 -35.707  0.00  0.00           C  
ATOM   1270  O   PHE B 392      38.336  57.038 -36.363  0.00  0.00           O  
ATOM   1271  CB  PHE B 392      37.547  53.905 -35.720  0.00  0.00           C  
ATOM   1272  CG  PHE B 392      36.852  52.617 -36.058  0.00  0.00           C  
ATOM   1273  CD1 PHE B 392      35.766  52.182 -35.314  0.00  0.00           C  
ATOM   1274  CD2 PHE B 392      37.299  51.829 -37.105  0.00  0.00           C  
ATOM   1275  CE1 PHE B 392      35.128  50.994 -35.620  0.00  0.00           C  
ATOM   1276  CE2 PHE B 392      36.670  50.638 -37.414  0.00  0.00           C  
ATOM   1277  CZ  PHE B 392      35.583  50.219 -36.670  0.00  0.00           C  
ATOM   1278  N   THR B 393      37.122  56.756 -34.474  0.00  0.00           N  
ATOM   1279  CA  THR B 393      37.669  57.942 -33.817  0.00  0.00           C  
ATOM   1280  C   THR B 393      39.146  57.754 -33.492  0.00  0.00           C  
ATOM   1281  O   THR B 393      40.005  58.498 -33.978  0.00  0.00           O  
ATOM   1282  CB  THR B 393      36.874  58.246 -32.543  0.00  0.00           C  
ATOM   1283  CG2 THR B 393      37.240  59.621 -31.998  0.00  0.00           C  
ATOM   1284  OG1 THR B 393      35.471  58.216 -32.835  0.00  0.00           O  
ATOM   1285  N   ASN B 394      39.454  56.765 -32.656  0.00  0.00           N  
ATOM   1286  CA  ASN B 394      40.823  56.409 -32.319  0.00  0.00           C  
ATOM   1287  C   ASN B 394      40.965  54.897 -32.400  0.00  0.00           C  
ATOM   1288  O   ASN B 394      40.005  54.157 -32.168  0.00  0.00           O  
ATOM   1289  CB  ASN B 394      41.212  56.898 -30.916  0.00  0.00           C  
ATOM   1290  CG  ASN B 394      40.938  58.375 -30.716  0.00  0.00           C  
ATOM   1291  ND2 ASN B 394      41.586  59.211 -31.519  0.00  0.00           N  
ATOM   1292  OD1 ASN B 394      40.161  58.761 -29.842  0.00  0.00           O  
ATOM   1293  N   VAL B 395      42.167  54.443 -32.738  0.00  0.00           N  
ATOM   1294  CA  VAL B 395      42.494  53.023 -32.757  0.00  0.00           C  
ATOM   1295  C   VAL B 395      43.680  52.804 -31.833  0.00  0.00           C  
ATOM   1296  O   VAL B 395      44.683  53.521 -31.920  0.00  0.00           O  
ATOM   1297  CB  VAL B 395      42.799  52.520 -34.180  0.00  0.00           C  
ATOM   1298  CG1 VAL B 395      43.218  51.055 -34.144  0.00  0.00           C  
ATOM   1299  CG2 VAL B 395      41.590  52.711 -35.079  0.00  0.00           C  
ATOM   1300  N   TYR B 396      43.558  51.828 -30.943  0.00  0.00           N  
ATOM   1301  CA  TYR B 396      44.597  51.506 -29.978  0.00  0.00           C  
ATOM   1302  C   TYR B 396      45.227  50.171 -30.342  0.00  0.00           C  
ATOM   1303  O   TYR B 396      44.521  49.172 -30.517  0.00  0.00           O  
ATOM   1304  CB  TYR B 396      44.026  51.460 -28.560  0.00  0.00           C  
ATOM   1305  CG  TYR B 396      43.457  52.778 -28.087  0.00  0.00           C  
ATOM   1306  CD1 TYR B 396      44.270  53.896 -27.941  0.00  0.00           C  
ATOM   1307  CD2 TYR B 396      42.106  52.907 -27.793  0.00  0.00           C  
ATOM   1308  CE1 TYR B 396      43.752  55.102 -27.507  0.00  0.00           C  
ATOM   1309  CE2 TYR B 396      41.580  54.108 -27.360  0.00  0.00           C  
ATOM   1310  CZ  TYR B 396      42.406  55.202 -27.219  0.00  0.00           C  
ATOM   1311  OH  TYR B 396      41.882  56.400 -26.787  0.00  0.00           O  
ATOM   1312  N   ALA B 397      46.549  50.162 -30.460  0.00  0.00           N  
ATOM   1313  CA  ALA B 397      47.308  48.955 -30.752  0.00  0.00           C  
ATOM   1314  C   ALA B 397      47.996  48.492 -29.475  0.00  0.00           C  
ATOM   1315  O   ALA B 397      48.830  49.214 -28.919  0.00  0.00           O  
ATOM   1316  CB  ALA B 397      48.328  49.204 -31.862  0.00  0.00           C  
ATOM   1317  N   ASP B 398      47.639  47.297 -29.010  0.00  0.00           N  
ATOM   1318  CA  ASP B 398      48.214  46.707 -27.810  0.00  0.00           C  
ATOM   1319  C   ASP B 398      49.060  45.503 -28.201  0.00  0.00           C  
ATOM   1320  O   ASP B 398      48.598  44.635 -28.946  0.00  0.00           O  
ATOM   1321  CB  ASP B 398      47.119  46.292 -26.825  0.00  0.00           C  
ATOM   1322  CG  ASP B 398      46.253  47.458 -26.395  0.00  0.00           C  
ATOM   1323  OD1 ASP B 398      46.702  48.614 -26.535  0.00  0.00           O  
ATOM   1324  OD2 ASP B 398      45.125  47.222 -25.917  0.00  0.00           O  
ATOM   1325  N   SER B 399      50.293  45.449 -27.695  0.00  0.00           N  
ATOM   1326  CA  SER B 399      51.250  44.424 -28.092  0.00  0.00           C  
ATOM   1327  C   SER B 399      51.938  43.825 -26.875  0.00  0.00           C  
ATOM   1328  O   SER B 399      52.257  44.536 -25.917  0.00  0.00           O  
ATOM   1329  CB  SER B 399      52.304  44.988 -29.052  0.00  0.00           C  
ATOM   1330  OG  SER B 399      52.853  46.200 -28.564  0.00  0.00           O  
ATOM   1331  N   PHE B 400      52.180  42.516 -26.932  0.00  0.00           N  
ATOM   1332  CA  PHE B 400      52.828  41.783 -25.848  0.00  0.00           C  
ATOM   1333  C   PHE B 400      53.227  40.405 -26.365  0.00  0.00           C  
ATOM   1334  O   PHE B 400      52.943  40.042 -27.510  0.00  0.00           O  
ATOM   1335  CB  PHE B 400      51.914  41.666 -24.627  0.00  0.00           C  
ATOM   1336  CG  PHE B 400      50.498  41.292 -24.961  0.00  0.00           C  
ATOM   1337  CD1 PHE B 400      50.143  39.962 -25.127  0.00  0.00           C  
ATOM   1338  CD2 PHE B 400      49.522  42.262 -25.102  0.00  0.00           C  
ATOM   1339  CE1 PHE B 400      48.840  39.610 -25.431  0.00  0.00           C  
ATOM   1340  CE2 PHE B 400      48.215  41.917 -25.407  0.00  0.00           C  
ATOM   1341  CZ  PHE B 400      47.874  40.588 -25.573  0.00  0.00           C  
ATOM   1342  N   VAL B 401      53.880  39.629 -25.500  0.00  0.00           N  
ATOM   1343  CA  VAL B 401      54.355  38.290 -25.834  0.00  0.00           C  
ATOM   1344  C   VAL B 401      53.858  37.315 -24.776  0.00  0.00           C  
ATOM   1345  O   VAL B 401      54.050  37.539 -23.575  0.00  0.00           O  
ATOM   1346  CB  VAL B 401      55.891  38.236 -25.937  0.00  0.00           C  
ATOM   1347  CG1 VAL B 401      56.394  36.821 -25.712  0.00  0.00           C  
ATOM   1348  CG2 VAL B 401      56.343  38.743 -27.287  0.00  0.00           C  
ATOM   1349  N   ILE B 402      53.219  36.234 -25.223  0.00  0.00           N  
ATOM   1350  CA  ILE B 402      52.782  35.138 -24.372  0.00  0.00           C  
ATOM   1351  C   ILE B 402      53.153  33.826 -25.061  0.00  0.00           C  
ATOM   1352  O   ILE B 402      53.718  33.820 -26.155  0.00  0.00           O  
ATOM   1353  CB  ILE B 402      51.271  35.204 -24.066  0.00  0.00           C  
ATOM   1354  CG1 ILE B 402      50.455  35.174 -25.358  0.00  0.00           C  
ATOM   1355  CG2 ILE B 402      50.942  36.465 -23.273  0.00  0.00           C  
ATOM   1356  CD1 ILE B 402      48.962  35.322 -25.143  0.00  0.00           C  
ATOM   1357  N   ARG B 403      52.840  32.707 -24.409  0.00  0.00           N  
ATOM   1358  CA  ARG B 403      53.084  31.410 -25.023  0.00  0.00           C  
ATOM   1359  C   ARG B 403      51.848  30.936 -25.779  0.00  0.00           C  
ATOM   1360  O   ARG B 403      50.733  31.416 -25.560  0.00  0.00           O  
ATOM   1361  CB  ARG B 403      53.489  30.361 -23.983  0.00  0.00           C  
ATOM   1362  CG  ARG B 403      53.025  30.668 -22.584  0.00  0.00           C  
ATOM   1363  CD  ARG B 403      53.324  29.543 -21.620  0.00  0.00           C  
ATOM   1364  NE  ARG B 403      52.462  28.396 -21.880  0.00  0.00           N  
ATOM   1365  CZ  ARG B 403      52.199  27.438 -21.004  0.00  0.00           C  
ATOM   1366  NH1 ARG B 403      52.695  27.464 -19.778  0.00  0.00           N  
ATOM   1367  NH2 ARG B 403      51.398  26.439 -21.361  0.00  0.00           N  
ATOM   1368  N   GLY B 404      52.069  29.964 -26.669  0.00  0.00           N  
ATOM   1369  CA  GLY B 404      51.012  29.512 -27.563  0.00  0.00           C  
ATOM   1370  C   GLY B 404      49.748  29.102 -26.836  0.00  0.00           C  
ATOM   1371  O   GLY B 404      48.639  29.440 -27.258  0.00  0.00           O  
ATOM   1372  N   ASP B 405      49.896  28.364 -25.732  0.00  0.00           N  
ATOM   1373  CA  ASP B 405      48.736  27.946 -24.951  0.00  0.00           C  
ATOM   1374  C   ASP B 405      47.894  29.133 -24.508  0.00  0.00           C  
ATOM   1375  O   ASP B 405      46.660  29.048 -24.461  0.00  0.00           O  
ATOM   1376  CB  ASP B 405      49.186  27.143 -23.727  0.00  0.00           C  
ATOM   1377  CG  ASP B 405      49.528  25.703 -24.055  0.00  0.00           C  
ATOM   1378  OD1 ASP B 405      49.413  25.299 -25.229  0.00  0.00           O  
ATOM   1379  OD2 ASP B 405      49.916  24.968 -23.120  0.00  0.00           O  
ATOM   1380  N   GLU B 406      48.540  30.246 -24.179  0.00  0.00           N  
ATOM   1381  CA  GLU B 406      47.843  31.369 -23.568  0.00  0.00           C  
ATOM   1382  C   GLU B 406      47.141  32.272 -24.574  0.00  0.00           C  
ATOM   1383  O   GLU B 406      46.407  33.168 -24.153  0.00  0.00           O  
ATOM   1384  CB  GLU B 406      48.821  32.193 -22.721  0.00  0.00           C  
ATOM   1385  CG  GLU B 406      49.091  31.587 -21.353  0.00  0.00           C  
ATOM   1386  CD  GLU B 406      50.374  32.088 -20.715  0.00  0.00           C  
ATOM   1387  OE1 GLU B 406      51.174  32.743 -21.415  0.00  0.00           O  
ATOM   1388  OE2 GLU B 406      50.588  31.808 -19.515  0.00  0.00           O  
ATOM   1389  N   VAL B 407      47.325  32.043 -25.877  0.00  0.00           N  
ATOM   1390  CA  VAL B 407      46.699  32.900 -26.880  0.00  0.00           C  
ATOM   1391  C   VAL B 407      45.180  32.748 -26.858  0.00  0.00           C  
ATOM   1392  O   VAL B 407      44.449  33.690 -27.196  0.00  0.00           O  
ATOM   1393  CB  VAL B 407      47.282  32.605 -28.277  0.00  0.00           C  
ATOM   1394  CG1 VAL B 407      46.611  33.469 -29.340  0.00  0.00           C  
ATOM   1395  CG2 VAL B 407      48.790  32.837 -28.279  0.00  0.00           C  
ATOM   1396  N   ARG B 408      44.676  31.581 -26.450  0.00  0.00           N  
ATOM   1397  CA  ARG B 408      43.235  31.389 -26.341  0.00  0.00           C  
ATOM   1398  C   ARG B 408      42.603  32.304 -25.301  0.00  0.00           C  
ATOM   1399  O   ARG B 408      41.380  32.488 -25.316  0.00  0.00           O  
ATOM   1400  CB  ARG B 408      42.921  29.928 -26.007  0.00  0.00           C  
ATOM   1401  CG  ARG B 408      43.340  29.506 -24.610  0.00  0.00           C  
ATOM   1402  CD  ARG B 408      42.234  28.767 -23.874  0.00  0.00           C  
ATOM   1403  NE  ARG B 408      42.556  28.615 -22.460  0.00  0.00           N  
ATOM   1404  CZ  ARG B 408      41.852  29.133 -21.462  0.00  0.00           C  
ATOM   1405  NH1 ARG B 408      40.751  29.832 -21.683  0.00  0.00           N  
ATOM   1406  NH2 ARG B 408      42.264  28.938 -20.212  0.00  0.00           N  
ATOM   1407  N   GLN B 409      43.403  32.887 -24.412  0.00  0.00           N  
ATOM   1408  CA  GLN B 409      42.893  33.770 -23.372  0.00  0.00           C  
ATOM   1409  C   GLN B 409      42.766  35.218 -23.828  0.00  0.00           C  
ATOM   1410  O   GLN B 409      42.212  36.038 -23.088  0.00  0.00           O  
ATOM   1411  CB  GLN B 409      43.798  33.702 -22.138  0.00  0.00           C  
ATOM   1412  CG  GLN B 409      43.966  32.308 -21.554  0.00  0.00           C  
ATOM   1413  CD  GLN B 409      44.888  32.305 -20.356  0.00  0.00           C  
ATOM   1414  NE2 GLN B 409      45.580  31.193 -20.140  0.00  0.00           N  
ATOM   1415  OE1 GLN B 409      44.979  33.295 -19.630  0.00  0.00           O  
ATOM   1416  N   ILE B 410      43.263  35.553 -25.019  0.00  0.00           N  
ATOM   1417  CA  ILE B 410      43.120  36.900 -25.560  0.00  0.00           C  
ATOM   1418  C   ILE B 410      41.844  36.948 -26.391  0.00  0.00           C  
ATOM   1419  O   ILE B 410      41.878  37.026 -27.624  0.00  0.00           O  
ATOM   1420  CB  ILE B 410      44.365  37.323 -26.358  0.00  0.00           C  
ATOM   1421  CG1 ILE B 410      45.622  37.054 -25.535  0.00  0.00           C  
ATOM   1422  CG2 ILE B 410      44.291  38.797 -26.722  0.00  0.00           C  
ATOM   1423  CD1 ILE B 410      45.625  37.741 -24.189  0.00  0.00           C  
ATOM   1424  N   ALA B 411      40.709  36.896 -25.700  0.00  0.00           N  
ATOM   1425  CA  ALA B 411      39.391  36.856 -26.316  0.00  0.00           C  
ATOM   1426  C   ALA B 411      38.367  37.252 -25.261  0.00  0.00           C  
ATOM   1427  O   ALA B 411      38.630  37.121 -24.059  0.00  0.00           O  
ATOM   1428  CB  ALA B 411      39.083  35.458 -26.875  0.00  0.00           C  
ATOM   1429  N   PRO B 412      37.199  37.748 -25.671  0.00  0.00           N  
ATOM   1430  CA  PRO B 412      36.176  38.113 -24.681  0.00  0.00           C  
ATOM   1431  C   PRO B 412      35.681  36.897 -23.910  0.00  0.00           C  
ATOM   1432  O   PRO B 412      35.421  35.837 -24.483  0.00  0.00           O  
ATOM   1433  CB  PRO B 412      35.056  38.722 -25.534  0.00  0.00           C  
ATOM   1434  CG  PRO B 412      35.727  39.119 -26.818  0.00  0.00           C  
ATOM   1435  CD  PRO B 412      36.782  38.086 -27.040  0.00  0.00           C  
ATOM   1436  N   GLY B 413      35.560  37.061 -22.593  0.00  0.00           N  
ATOM   1437  CA  GLY B 413      34.996  36.027 -21.748  0.00  0.00           C  
ATOM   1438  C   GLY B 413      35.875  34.806 -21.568  0.00  0.00           C  
ATOM   1439  O   GLY B 413      35.397  33.673 -21.657  0.00  0.00           O  
ATOM   1440  N   GLN B 414      37.162  35.023 -21.316  0.00  0.00           N  
ATOM   1441  CA  GLN B 414      38.099  33.944 -21.043  0.00  0.00           C  
ATOM   1442  C   GLN B 414      38.736  34.170 -19.681  0.00  0.00           C  
ATOM   1443  O   GLN B 414      38.835  35.305 -19.205  0.00  0.00           O  
ATOM   1444  CB  GLN B 414      39.184  33.856 -22.125  0.00  0.00           C  
ATOM   1445  CG  GLN B 414      38.639  33.586 -23.520  0.00  0.00           C  
ATOM   1446  CD  GLN B 414      38.214  32.143 -23.726  0.00  0.00           C  
ATOM   1447  NE2 GLN B 414      37.640  31.858 -24.890  0.00  0.00           N  
ATOM   1448  OE1 GLN B 414      38.381  31.298 -22.845  0.00  0.00           O  
ATOM   1449  N   THR B 415      39.152  33.079 -19.043  0.00  0.00           N  
ATOM   1450  CA  THR B 415      39.818  33.149 -17.751  0.00  0.00           C  
ATOM   1451  C   THR B 415      41.130  32.377 -17.806  0.00  0.00           C  
ATOM   1452  O   THR B 415      41.325  31.488 -18.638  0.00  0.00           O  
ATOM   1453  CB  THR B 415      38.942  32.602 -16.612  0.00  0.00           C  
ATOM   1454  CG2 THR B 415      37.490  33.018 -16.793  0.00  0.00           C  
ATOM   1455  OG1 THR B 415      39.031  31.172 -16.576  0.00  0.00           O  
ATOM   1456  N   GLY B 416      42.014  32.724 -16.889  0.00  0.00           N  
ATOM   1457  CA  GLY B 416      43.373  32.217 -16.882  0.00  0.00           C  
ATOM   1458  C   GLY B 416      44.312  33.270 -16.341  0.00  0.00           C  
ATOM   1459  O   GLY B 416      43.947  34.429 -16.163  0.00  0.00           O  
ATOM   1460  N   ASN B 417      45.550  32.843 -16.074  0.00  0.00           N  
ATOM   1461  CA  ASN B 417      46.533  33.758 -15.499  0.00  0.00           C  
ATOM   1462  C   ASN B 417      46.674  35.031 -16.327  0.00  0.00           C  
ATOM   1463  O   ASN B 417      46.803  36.129 -15.776  0.00  0.00           O  
ATOM   1464  CB  ASN B 417      47.890  33.065 -15.360  0.00  0.00           C  
ATOM   1465  CG  ASN B 417      47.974  32.179 -14.129  0.00  0.00           C  
ATOM   1466  ND2 ASN B 417      48.903  31.229 -14.145  0.00  0.00           N  
ATOM   1467  OD1 ASN B 417      47.228  32.362 -13.168  0.00  0.00           O  
ATOM   1468  N   ILE B 418      46.638  34.907 -17.654  0.00  0.00           N  
ATOM   1469  CA  ILE B 418      46.802  36.080 -18.509  0.00  0.00           C  
ATOM   1470  C   ILE B 418      45.560  36.963 -18.445  0.00  0.00           C  
ATOM   1471  O   ILE B 418      45.635  38.143 -18.085  0.00  0.00           O  
ATOM   1472  CB  ILE B 418      47.122  35.659 -19.953  0.00  0.00           C  
ATOM   1473  CG1 ILE B 418      48.384  34.798 -19.983  0.00  0.00           C  
ATOM   1474  CG2 ILE B 418      47.295  36.883 -20.837  0.00  0.00           C  
ATOM   1475  CD1 ILE B 418      49.605  35.478 -19.419  0.00  0.00           C  
ATOM   1476  N   ALA B 419      44.398  36.402 -18.790  0.00  0.00           N  
ATOM   1477  CA  ALA B 419      43.171  37.192 -18.844  0.00  0.00           C  
ATOM   1478  C   ALA B 419      42.753  37.730 -17.481  0.00  0.00           C  
ATOM   1479  O   ALA B 419      42.058  38.748 -17.417  0.00  0.00           O  
ATOM   1480  CB  ALA B 419      42.039  36.358 -19.442  0.00  0.00           C  
ATOM   1481  N   ASP B 420      43.157  37.079 -16.391  0.00  0.00           N  
ATOM   1482  CA  ASP B 420      42.797  37.554 -15.060  0.00  0.00           C  
ATOM   1483  C   ASP B 420      43.813  38.533 -14.489  0.00  0.00           C  
ATOM   1484  O   ASP B 420      43.430  39.480 -13.793  0.00  0.00           O  
ATOM   1485  CB  ASP B 420      42.638  36.375 -14.094  0.00  0.00           C  
ATOM   1486  CG  ASP B 420      41.585  35.386 -14.543  0.00  0.00           C  
ATOM   1487  OD1 ASP B 420      40.650  35.796 -15.261  0.00  0.00           O  
ATOM   1488  OD2 ASP B 420      41.701  34.195 -14.178  0.00  0.00           O  
ATOM   1489  N   TYR B 421      45.104  38.325 -14.765  0.00  0.00           N  
ATOM   1490  CA  TYR B 421      46.165  39.060 -14.092  0.00  0.00           C  
ATOM   1491  C   TYR B 421      47.051  39.899 -15.002  0.00  0.00           C  
ATOM   1492  O   TYR B 421      47.886  40.652 -14.485  0.00  0.00           O  
ATOM   1493  CB  TYR B 421      47.074  38.100 -13.308  0.00  0.00           C  
ATOM   1494  CG  TYR B 421      46.376  37.305 -12.232  0.00  0.00           C  
ATOM   1495  CD1 TYR B 421      45.286  37.831 -11.554  0.00  0.00           C  
ATOM   1496  CD2 TYR B 421      46.823  36.038 -11.872  0.00  0.00           C  
ATOM   1497  CE1 TYR B 421      44.651  37.116 -10.560  0.00  0.00           C  
ATOM   1498  CE2 TYR B 421      46.194  35.310 -10.875  0.00  0.00           C  
ATOM   1499  CZ  TYR B 421      45.106  35.857 -10.222  0.00  0.00           C  
ATOM   1500  OH  TYR B 421      44.462  35.156  -9.228  0.00  0.00           O  
ATOM   1501  N   ASN B 422      46.925  39.794 -16.324  0.00  0.00           N  
ATOM   1502  CA  ASN B 422      47.838  40.534 -17.188  0.00  0.00           C  
ATOM   1503  C   ASN B 422      47.104  41.401 -18.203  0.00  0.00           C  
ATOM   1504  O   ASN B 422      47.313  42.619 -18.247  0.00  0.00           O  
ATOM   1505  CB  ASN B 422      48.801  39.579 -17.896  0.00  0.00           C  
ATOM   1506  CG  ASN B 422      49.669  38.801 -16.922  0.00  0.00           C  
ATOM   1507  ND2 ASN B 422      49.146  37.693 -16.415  0.00  0.00           N  
ATOM   1508  OD1 ASN B 422      50.799  39.196 -16.631  0.00  0.00           O  
ATOM   1509  N   TYR B 423      46.241  40.801 -19.019  0.00  0.00           N  
ATOM   1510  CA  TYR B 423      45.582  41.550 -20.084  0.00  0.00           C  
ATOM   1511  C   TYR B 423      44.184  40.989 -20.288  0.00  0.00           C  
ATOM   1512  O   TYR B 423      44.035  39.821 -20.659  0.00  0.00           O  
ATOM   1513  CB  TYR B 423      46.397  41.468 -21.373  0.00  0.00           C  
ATOM   1514  CG  TYR B 423      45.852  42.334 -22.471  0.00  0.00           C  
ATOM   1515  CD1 TYR B 423      46.120  43.695 -22.493  0.00  0.00           C  
ATOM   1516  CD2 TYR B 423      45.064  41.803 -23.477  0.00  0.00           C  
ATOM   1517  CE1 TYR B 423      45.626  44.501 -23.492  0.00  0.00           C  
ATOM   1518  CE2 TYR B 423      44.562  42.602 -24.481  0.00  0.00           C  
ATOM   1519  CZ  TYR B 423      44.847  43.951 -24.482  0.00  0.00           C  
ATOM   1520  OH  TYR B 423      44.350  44.756 -25.480  0.00  0.00           O  
ATOM   1521  N   LYS B 424      43.167  41.818 -20.061  0.00  0.00           N  
ATOM   1522  CA  LYS B 424      41.776  41.383 -20.061  0.00  0.00           C  
ATOM   1523  C   LYS B 424      40.977  42.161 -21.099  0.00  0.00           C  
ATOM   1524  O   LYS B 424      40.977  43.397 -21.092  0.00  0.00           O  
ATOM   1525  CB  LYS B 424      41.152  41.567 -18.675  0.00  0.00           C  
ATOM   1526  CG  LYS B 424      39.666  41.274 -18.628  0.00  0.00           C  
ATOM   1527  CD  LYS B 424      39.391  39.818 -18.973  0.00  0.00           C  
ATOM   1528  CE  LYS B 424      37.918  39.477 -18.823  0.00  0.00           C  
ATOM   1529  NZ  LYS B 424      37.625  38.074 -19.227  0.00  0.00           N  
ATOM   1530  N   LEU B 425      40.289  41.432 -21.983  0.00  0.00           N  
ATOM   1531  CA  LEU B 425      39.363  42.000 -22.956  0.00  0.00           C  
ATOM   1532  C   LEU B 425      37.940  42.006 -22.400  0.00  0.00           C  
ATOM   1533  O   LEU B 425      37.527  41.051 -21.735  0.00  0.00           O  
ATOM   1534  CB  LEU B 425      39.391  41.217 -24.268  0.00  0.00           C  
ATOM   1535  CG  LEU B 425      40.618  41.395 -25.163  0.00  0.00           C  
ATOM   1536  CD1 LEU B 425      40.463  40.585 -26.437  0.00  0.00           C  
ATOM   1537  CD2 LEU B 425      40.824  42.865 -25.491  0.00  0.00           C  
ATOM   1538  N   PRO B 426      37.186  43.069 -22.665  0.00  0.00           N  
ATOM   1539  CA  PRO B 426      35.824  43.164 -22.133  0.00  0.00           C  
ATOM   1540  C   PRO B 426      34.862  42.260 -22.884  0.00  0.00           C  
ATOM   1541  O   PRO B 426      35.135  41.787 -23.989  0.00  0.00           O  
ATOM   1542  CB  PRO B 426      35.468  44.641 -22.333  0.00  0.00           C  
ATOM   1543  CG  PRO B 426      36.289  45.054 -23.500  0.00  0.00           C  
ATOM   1544  CD  PRO B 426      37.573  44.277 -23.413  0.00  0.00           C  
ATOM   1545  N   ASP B 427      33.713  42.023 -22.248  0.00  0.00           N  
ATOM   1546  CA  ASP B 427      32.692  41.166 -22.844  0.00  0.00           C  
ATOM   1547  C   ASP B 427      32.210  41.727 -24.176  0.00  0.00           C  
ATOM   1548  O   ASP B 427      32.052  40.984 -25.152  0.00  0.00           O  
ATOM   1549  CB  ASP B 427      31.521  41.000 -21.874  0.00  0.00           C  
ATOM   1550  CG  ASP B 427      31.849  40.083 -20.709  0.00  0.00           C  
ATOM   1551  OD1 ASP B 427      32.437  39.006 -20.940  0.00  0.00           O  
ATOM   1552  OD2 ASP B 427      31.513  40.445 -19.560  0.00  0.00           O  
ATOM   1553  N   ASP B 428      31.976  43.036 -24.240  0.00  0.00           N  
ATOM   1554  CA  ASP B 428      31.522  43.694 -25.466  0.00  0.00           C  
ATOM   1555  C   ASP B 428      32.673  44.176 -26.339  0.00  0.00           C  
ATOM   1556  O   ASP B 428      32.586  45.245 -26.952  0.00  0.00           O  
ATOM   1557  CB  ASP B 428      30.591  44.850 -25.105  0.00  0.00           C  
ATOM   1558  CG  ASP B 428      31.253  45.872 -24.202  0.00  0.00           C  
ATOM   1559  OD1 ASP B 428      32.448  45.698 -23.876  0.00  0.00           O  
ATOM   1560  OD2 ASP B 428      30.589  46.855 -23.824  0.00  0.00           O  
ATOM   1561  N   PHE B 429      33.749  43.399 -26.425  0.00  0.00           N  
ATOM   1562  CA  PHE B 429      34.940  43.827 -27.146  0.00  0.00           C  
ATOM   1563  C   PHE B 429      34.659  43.960 -28.636  0.00  0.00           C  
ATOM   1564  O   PHE B 429      34.013  43.104 -29.245  0.00  0.00           O  
ATOM   1565  CB  PHE B 429      36.078  42.836 -26.911  0.00  0.00           C  
ATOM   1566  CG  PHE B 429      37.305  43.104 -27.738  0.00  0.00           C  
ATOM   1567  CD1 PHE B 429      38.021  44.277 -27.572  0.00  0.00           C  
ATOM   1568  CD2 PHE B 429      37.762  42.169 -28.655  0.00  0.00           C  
ATOM   1569  CE1 PHE B 429      39.156  44.523 -28.320  0.00  0.00           C  
ATOM   1570  CE2 PHE B 429      38.901  42.409 -29.406  0.00  0.00           C  
ATOM   1571  CZ  PHE B 429      39.598  43.588 -29.238  0.00  0.00           C  
ATOM   1572  N   THR B 430      35.146  45.054 -29.219  0.00  0.00           N  
ATOM   1573  CA  THR B 430      35.044  45.303 -30.653  0.00  0.00           C  
ATOM   1574  C   THR B 430      36.454  45.554 -31.169  0.00  0.00           C  
ATOM   1575  O   THR B 430      37.071  46.571 -30.836  0.00  0.00           O  
ATOM   1576  CB  THR B 430      34.125  46.490 -30.951  0.00  0.00           C  
ATOM   1577  CG2 THR B 430      34.381  47.032 -32.355  0.00  0.00           C  
ATOM   1578  OG1 THR B 430      32.758  46.070 -30.861  0.00  0.00           O  
ATOM   1579  N   GLY B 431      36.970  44.621 -31.960  0.00  0.00           N  
ATOM   1580  CA  GLY B 431      38.321  44.758 -32.466  0.00  0.00           C  
ATOM   1581  C   GLY B 431      38.813  43.442 -33.029  0.00  0.00           C  
ATOM   1582  O   GLY B 431      38.021  42.590 -33.429  0.00  0.00           O  
ATOM   1583  N   CYS B 432      40.133  43.293 -33.049  0.00  0.00           N  
ATOM   1584  CA  CYS B 432      40.752  42.106 -33.615  0.00  0.00           C  
ATOM   1585  C   CYS B 432      41.953  41.693 -32.776  0.00  0.00           C  
ATOM   1586  O   CYS B 432      42.603  42.525 -32.137  0.00  0.00           O  
ATOM   1587  CB  CYS B 432      41.177  42.336 -35.074  0.00  0.00           C  
ATOM   1588  SG  CYS B 432      39.846  42.844 -36.187  0.00  0.00           S  
ATOM   1589  N   VAL B 433      42.220  40.391 -32.771  0.00  0.00           N  
ATOM   1590  CA  VAL B 433      43.374  39.810 -32.094  0.00  0.00           C  
ATOM   1591  C   VAL B 433      44.240  39.140 -33.149  0.00  0.00           C  
ATOM   1592  O   VAL B 433      43.784  38.224 -33.845  0.00  0.00           O  
ATOM   1593  CB  VAL B 433      42.963  38.801 -31.010  0.00  0.00           C  
ATOM   1594  CG1 VAL B 433      44.191  38.098 -30.450  0.00  0.00           C  
ATOM   1595  CG2 VAL B 433      42.197  39.502 -29.904  0.00  0.00           C  
ATOM   1596  N   ILE B 434      45.481  39.600 -33.276  0.00  0.00           N  
ATOM   1597  CA  ILE B 434      46.442  39.052 -34.224  0.00  0.00           C  
ATOM   1598  C   ILE B 434      47.582  38.441 -33.428  0.00  0.00           C  
ATOM   1599  O   ILE B 434      48.091  39.063 -32.487  0.00  0.00           O  
ATOM   1600  CB  ILE B 434      46.964  40.131 -35.189  0.00  0.00           C  
ATOM   1601  CG1 ILE B 434      45.805  40.965 -35.732  0.00  0.00           C  
ATOM   1602  CG2 ILE B 434      47.738  39.486 -36.327  0.00  0.00           C  
ATOM   1603  CD1 ILE B 434      46.243  42.186 -36.501  0.00  0.00           C  
ATOM   1604  N   ALA B 435      47.977  37.225 -33.795  0.00  0.00           N  
ATOM   1605  CA  ALA B 435      49.067  36.552 -33.109  0.00  0.00           C  
ATOM   1606  C   ALA B 435      49.823  35.687 -34.107  0.00  0.00           C  
ATOM   1607  O   ALA B 435      49.246  35.164 -35.064  0.00  0.00           O  
ATOM   1608  CB  ALA B 435      48.561  35.705 -31.935  0.00  0.00           C  
ATOM   1609  N   TRP B 436      51.129  35.559 -33.880  0.00  0.00           N  
ATOM   1610  CA  TRP B 436      51.975  34.717 -34.713  0.00  0.00           C  
ATOM   1611  C   TRP B 436      53.113  34.164 -33.868  0.00  0.00           C  
ATOM   1612  O   TRP B 436      53.510  34.766 -32.866  0.00  0.00           O  
ATOM   1613  CB  TRP B 436      52.538  35.485 -35.918  0.00  0.00           C  
ATOM   1614  CG  TRP B 436      53.463  36.606 -35.548  0.00  0.00           C  
ATOM   1615  CD1 TRP B 436      54.825  36.560 -35.493  0.00  0.00           C  
ATOM   1616  CD2 TRP B 436      53.091  37.946 -35.203  0.00  0.00           C  
ATOM   1617  CE2 TRP B 436      54.280  38.655 -34.942  0.00  0.00           C  
ATOM   1618  CE3 TRP B 436      51.869  38.613 -35.086  0.00  0.00           C  
ATOM   1619  NE1 TRP B 436      55.326  37.787 -35.124  0.00  0.00           N  
ATOM   1620  CZ2 TRP B 436      54.283  39.998 -34.571  0.00  0.00           C  
ATOM   1621  CZ3 TRP B 436      51.873  39.945 -34.718  0.00  0.00           C  
ATOM   1622  CH2 TRP B 436      53.071  40.623 -34.465  0.00  0.00           C  
ATOM   1623  N   ASN B 437      53.624  33.008 -34.278  0.00  0.00           N  
ATOM   1624  CA  ASN B 437      54.741  32.391 -33.576  0.00  0.00           C  
ATOM   1625  C   ASN B 437      56.015  33.190 -33.822  0.00  0.00           C  
ATOM   1626  O   ASN B 437      56.357  33.495 -34.969  0.00  0.00           O  
ATOM   1627  CB  ASN B 437      54.913  30.940 -34.031  0.00  0.00           C  
ATOM   1628  CG  ASN B 437      55.945  30.183 -33.215  0.00  0.00           C  
ATOM   1629  ND2 ASN B 437      55.488  29.212 -32.433  0.00  0.00           N  
ATOM   1630  OD1 ASN B 437      57.139  30.459 -33.298  0.00  0.00           O  
ATOM   1631  N   SER B 438      56.711  33.537 -32.739  0.00  0.00           N  
ATOM   1632  CA  SER B 438      57.947  34.307 -32.802  0.00  0.00           C  
ATOM   1633  C   SER B 438      59.115  33.542 -32.186  0.00  0.00           C  
ATOM   1634  O   SER B 438      60.020  34.139 -31.598  0.00  0.00           O  
ATOM   1635  CB  SER B 438      57.772  35.664 -32.121  0.00  0.00           C  
ATOM   1636  OG  SER B 438      57.464  35.515 -30.746  0.00  0.00           O  
ATOM   1637  N   ASN B 439      59.104  32.213 -32.334  0.00  0.00           N  
ATOM   1638  CA  ASN B 439      60.143  31.377 -31.738  0.00  0.00           C  
ATOM   1639  C   ASN B 439      61.526  31.761 -32.246  0.00  0.00           C  
ATOM   1640  O   ASN B 439      62.500  31.751 -31.484  0.00  0.00           O  
ATOM   1641  CB  ASN B 439      59.856  29.904 -32.030  0.00  0.00           C  
ATOM   1642  CG  ASN B 439      60.455  28.969 -30.998  0.00  0.00           C  
ATOM   1643  ND2 ASN B 439      60.804  27.761 -31.429  0.00  0.00           N  
ATOM   1644  OD1 ASN B 439      60.583  29.317 -29.826  0.00  0.00           O  
ATOM   1645  N   LYS B 440      61.633  32.116 -33.530  0.00  0.00           N  
ATOM   1646  CA  LYS B 440      62.942  32.408 -34.103  0.00  0.00           C  
ATOM   1647  C   LYS B 440      63.556  33.671 -33.509  0.00  0.00           C  
ATOM   1648  O   LYS B 440      64.781  33.828 -33.528  0.00  0.00           O  
ATOM   1649  CB  LYS B 440      62.837  32.532 -35.626  0.00  0.00           C  
ATOM   1650  CG  LYS B 440      62.402  31.257 -36.335  0.00  0.00           C  
ATOM   1651  CD  LYS B 440      62.369  31.440 -37.848  0.00  0.00           C  
ATOM   1652  CE  LYS B 440      62.008  30.144 -38.564  0.00  0.00           C  
ATOM   1653  NZ  LYS B 440      61.991  30.300 -40.047  0.00  0.00           N  
ATOM   1654  N   LEU B 441      62.735  34.577 -32.980  0.00  0.00           N  
ATOM   1655  CA  LEU B 441      63.224  35.833 -32.426  0.00  0.00           C  
ATOM   1656  C   LEU B 441      63.267  35.849 -30.906  0.00  0.00           C  
ATOM   1657  O   LEU B 441      64.218  36.383 -30.326  0.00  0.00           O  
ATOM   1658  CB  LEU B 441      62.358  37.005 -32.905  0.00  0.00           C  
ATOM   1659  CG  LEU B 441      62.136  37.173 -34.406  0.00  0.00           C  
ATOM   1660  CD1 LEU B 441      61.204  38.345 -34.672  0.00  0.00           C  
ATOM   1661  CD2 LEU B 441      63.469  37.390 -35.099  0.00  0.00           C  
ATOM   1662  N   ASP B 442      62.264  35.278 -30.244  0.00  0.00           N  
ATOM   1663  CA  ASP B 442      62.099  35.445 -28.809  0.00  0.00           C  
ATOM   1664  C   ASP B 442      62.532  34.222 -28.008  0.00  0.00           C  
ATOM   1665  O   ASP B 442      62.373  34.213 -26.784  0.00  0.00           O  
ATOM   1666  CB  ASP B 442      60.641  35.800 -28.499  0.00  0.00           C  
ATOM   1667  CG  ASP B 442      60.260  37.177 -29.014  0.00  0.00           C  
ATOM   1668  OD1 ASP B 442      61.115  38.087 -28.992  0.00  0.00           O  
ATOM   1669  OD2 ASP B 442      59.108  37.349 -29.461  0.00  0.00           O  
ATOM   1670  N   SER B 443      63.078  33.203 -28.660  0.00  0.00           N  
ATOM   1671  CA  SER B 443      63.663  32.059 -27.979  0.00  0.00           C  
ATOM   1672  C   SER B 443      65.185  32.168 -28.002  0.00  0.00           C  
ATOM   1673  O   SER B 443      65.766  32.886 -28.820  0.00  0.00           O  
ATOM   1674  CB  SER B 443      63.216  30.744 -28.625  0.00  0.00           C  
ATOM   1675  OG  SER B 443      61.884  30.421 -28.261  0.00  0.00           O  
ATOM   1676  N   LYS B 444      65.827  31.443 -27.088  0.00  0.00           N  
ATOM   1677  CA  LYS B 444      67.275  31.503 -26.940  0.00  0.00           C  
ATOM   1678  C   LYS B 444      67.736  30.264 -26.181  0.00  0.00           C  
ATOM   1679  O   LYS B 444      67.044  29.795 -25.274  0.00  0.00           O  
ATOM   1680  CB  LYS B 444      67.688  32.799 -26.226  0.00  0.00           C  
ATOM   1681  CG  LYS B 444      69.156  32.924 -25.868  0.00  0.00           C  
ATOM   1682  CD  LYS B 444      69.484  34.366 -25.504  0.00  0.00           C  
ATOM   1683  CE  LYS B 444      68.781  34.802 -24.229  0.00  0.00           C  
ATOM   1684  NZ  LYS B 444      69.750  35.032 -23.121  0.00  0.00           N  
ATOM   1685  N   VAL B 445      68.899  29.732 -26.570  0.00  0.00           N  
ATOM   1686  CA  VAL B 445      69.324  28.419 -26.085  0.00  0.00           C  
ATOM   1687  C   VAL B 445      69.528  28.431 -24.572  0.00  0.00           C  
ATOM   1688  O   VAL B 445      69.185  27.464 -23.880  0.00  0.00           O  
ATOM   1689  CB  VAL B 445      70.586  27.954 -26.836  0.00  0.00           C  
ATOM   1690  CG1 VAL B 445      71.177  26.715 -26.187  0.00  0.00           C  
ATOM   1691  CG2 VAL B 445      70.248  27.665 -28.287  0.00  0.00           C  
ATOM   1692  N   SER B 446      70.075  29.519 -24.027  0.00  0.00           N  
ATOM   1693  CA  SER B 446      70.188  29.601 -22.574  0.00  0.00           C  
ATOM   1694  C   SER B 446      68.864  29.940 -21.901  0.00  0.00           C  
ATOM   1695  O   SER B 446      68.783  29.883 -20.669  0.00  0.00           O  
ATOM   1696  CB  SER B 446      71.244  30.633 -22.167  0.00  0.00           C  
ATOM   1697  OG  SER B 446      71.061  31.861 -22.846  0.00  0.00           O  
ATOM   1698  N   GLY B 447      67.830  30.271 -22.670  0.00  0.00           N  
ATOM   1699  CA  GLY B 447      66.554  30.642 -22.097  0.00  0.00           C  
ATOM   1700  C   GLY B 447      66.390  32.143 -22.014  0.00  0.00           C  
ATOM   1701  O   GLY B 447      67.175  32.826 -21.347  0.00  0.00           O  
ATOM   1702  N   ASN B 448      65.377  32.672 -22.696  0.00  0.00           N  
ATOM   1703  CA  ASN B 448      65.135  34.111 -22.740  0.00  0.00           C  
ATOM   1704  C   ASN B 448      64.217  34.480 -21.581  0.00  0.00           C  
ATOM   1705  O   ASN B 448      63.016  34.203 -21.610  0.00  0.00           O  
ATOM   1706  CB  ASN B 448      64.543  34.512 -24.085  0.00  0.00           C  
ATOM   1707  CG  ASN B 448      64.296  36.002 -24.194  0.00  0.00           C  
ATOM   1708  ND2 ASN B 448      63.302  36.377 -24.987  0.00  0.00           N  
ATOM   1709  OD1 ASN B 448      65.000  36.808 -23.585  0.00  0.00           O  
ATOM   1710  N   TYR B 449      64.787  35.105 -20.553  0.00  0.00           N  
ATOM   1711  CA  TYR B 449      64.036  35.533 -19.381  0.00  0.00           C  
ATOM   1712  C   TYR B 449      63.584  36.983 -19.463  0.00  0.00           C  
ATOM   1713  O   TYR B 449      63.152  37.543 -18.451  0.00  0.00           O  
ATOM   1714  CB  TYR B 449      64.871  35.312 -18.117  0.00  0.00           C  
ATOM   1715  CG  TYR B 449      65.057  33.851 -17.779  0.00  0.00           C  
ATOM   1716  CD1 TYR B 449      66.050  33.100 -18.390  0.00  0.00           C  
ATOM   1717  CD2 TYR B 449      64.242  33.224 -16.846  0.00  0.00           C  
ATOM   1718  CE1 TYR B 449      66.221  31.767 -18.085  0.00  0.00           C  
ATOM   1719  CE2 TYR B 449      64.408  31.890 -16.534  0.00  0.00           C  
ATOM   1720  CZ  TYR B 449      65.398  31.167 -17.157  0.00  0.00           C  
ATOM   1721  OH  TYR B 449      65.570  29.837 -16.850  0.00  0.00           O  
ATOM   1722  N   ASN B 450      63.673  37.601 -20.643  0.00  0.00           N  
ATOM   1723  CA  ASN B 450      63.241  38.986 -20.791  0.00  0.00           C  
ATOM   1724  C   ASN B 450      61.739  39.125 -20.579  0.00  0.00           C  
ATOM   1725  O   ASN B 450      61.281  40.092 -19.958  0.00  0.00           O  
ATOM   1726  CB  ASN B 450      63.625  39.510 -22.175  0.00  0.00           C  
ATOM   1727  CG  ASN B 450      62.879  40.774 -22.548  0.00  0.00           C  
ATOM   1728  ND2 ASN B 450      61.806  40.625 -23.313  0.00  0.00           N  
ATOM   1729  OD1 ASN B 450      63.253  41.872 -22.135  0.00  0.00           O  
ATOM   1730  N   TYR B 451      60.957  38.178 -21.090  0.00  0.00           N  
ATOM   1731  CA  TYR B 451      59.504  38.283 -21.082  0.00  0.00           C  
ATOM   1732  C   TYR B 451      58.948  37.723 -19.778  0.00  0.00           C  
ATOM   1733  O   TYR B 451      59.244  36.581 -19.408  0.00  0.00           O  
ATOM   1734  CB  TYR B 451      58.905  37.556 -22.285  0.00  0.00           C  
ATOM   1735  CG  TYR B 451      59.191  38.243 -23.601  0.00  0.00           C  
ATOM   1736  CD1 TYR B 451      58.563  39.440 -23.923  0.00  0.00           C  
ATOM   1737  CD2 TYR B 451      60.084  37.702 -24.520  0.00  0.00           C  
ATOM   1738  CE1 TYR B 451      58.815  40.083 -25.120  0.00  0.00           C  
ATOM   1739  CE2 TYR B 451      60.343  38.336 -25.724  0.00  0.00           C  
ATOM   1740  CZ  TYR B 451      59.705  39.527 -26.018  0.00  0.00           C  
ATOM   1741  OH  TYR B 451      59.961  40.158 -27.214  0.00  0.00           O  
ATOM   1742  N   LEU B 452      58.143  38.528 -19.091  0.00  0.00           N  
ATOM   1743  CA  LEU B 452      57.527  38.144 -17.831  0.00  0.00           C  
ATOM   1744  C   LEU B 452      56.008  38.143 -17.962  0.00  0.00           C  
ATOM   1745  O   LEU B 452      55.438  38.570 -18.969  0.00  0.00           O  
ATOM   1746  CB  LEU B 452      57.946  39.083 -16.689  0.00  0.00           C  
ATOM   1747  CG  LEU B 452      59.420  39.442 -16.493  0.00  0.00           C  
ATOM   1748  CD1 LEU B 452      59.595  40.254 -15.218  0.00  0.00           C  
ATOM   1749  CD2 LEU B 452      60.283  38.203 -16.456  0.00  0.00           C  
ATOM   1750  N   TYR B 453      55.360  37.647 -16.911  0.00  0.00           N  
ATOM   1751  CA  TYR B 453      53.910  37.680 -16.786  0.00  0.00           C  
ATOM   1752  C   TYR B 453      53.573  37.613 -15.305  0.00  0.00           C  
ATOM   1753  O   TYR B 453      54.360  37.116 -14.497  0.00  0.00           O  
ATOM   1754  CB  TYR B 453      53.245  36.519 -17.536  0.00  0.00           C  
ATOM   1755  CG  TYR B 453      53.525  35.178 -16.902  0.00  0.00           C  
ATOM   1756  CD1 TYR B 453      54.696  34.486 -17.178  0.00  0.00           C  
ATOM   1757  CD2 TYR B 453      52.625  34.613 -16.005  0.00  0.00           C  
ATOM   1758  CE1 TYR B 453      54.957  33.267 -16.587  0.00  0.00           C  
ATOM   1759  CE2 TYR B 453      52.879  33.396 -15.408  0.00  0.00           C  
ATOM   1760  CZ  TYR B 453      54.046  32.729 -15.704  0.00  0.00           C  
ATOM   1761  OH  TYR B 453      54.305  31.514 -15.117  0.00  0.00           O  
ATOM   1762  N   ARG B 454      52.384  38.100 -14.959  0.00  0.00           N  
ATOM   1763  CA  ARG B 454      51.962  38.182 -13.565  0.00  0.00           C  
ATOM   1764  C   ARG B 454      51.278  36.887 -13.142  0.00  0.00           C  
ATOM   1765  O   ARG B 454      50.306  36.459 -13.771  0.00  0.00           O  
ATOM   1766  CB  ARG B 454      51.025  39.367 -13.350  0.00  0.00           C  
ATOM   1767  CG  ARG B 454      50.656  39.570 -11.895  0.00  0.00           C  
ATOM   1768  CD  ARG B 454      49.871  40.851 -11.701  0.00  0.00           C  
ATOM   1769  NE  ARG B 454      50.609  42.008 -12.197  0.00  0.00           N  
ATOM   1770  CZ  ARG B 454      51.534  42.658 -11.505  0.00  0.00           C  
ATOM   1771  NH1 ARG B 454      51.858  42.296 -10.274  0.00  0.00           N  
ATOM   1772  NH2 ARG B 454      52.156  43.691 -12.065  0.00  0.00           N  
ATOM   1773  N   LEU B 455      51.769  36.284 -12.057  0.00  0.00           N  
ATOM   1774  CA  LEU B 455      51.260  35.002 -11.587  0.00  0.00           C  
ATOM   1775  C   LEU B 455      50.290  35.124 -10.417  0.00  0.00           C  
ATOM   1776  O   LEU B 455      49.392  34.284 -10.285  0.00  0.00           O  
ATOM   1777  CB  LEU B 455      52.425  34.090 -11.184  0.00  0.00           C  
ATOM   1778  CG  LEU B 455      52.070  32.656 -10.781  0.00  0.00           C  
ATOM   1779  CD1 LEU B 455      51.293  31.993 -11.898  0.00  0.00           C  
ATOM   1780  CD2 LEU B 455      53.313  31.844 -10.447  0.00  0.00           C  
ATOM   1781  N   PHE B 456      50.431  36.147  -9.574  0.00  0.00           N  
ATOM   1782  CA  PHE B 456      49.588  36.317  -8.396  0.00  0.00           C  
ATOM   1783  C   PHE B 456      49.006  37.721  -8.365  0.00  0.00           C  
ATOM   1784  O   PHE B 456      49.675  38.688  -8.742  0.00  0.00           O  
ATOM   1785  CB  PHE B 456      50.376  36.066  -7.103  0.00  0.00           C  
ATOM   1786  CG  PHE B 456      51.118  34.758  -7.082  0.00  0.00           C  
ATOM   1787  CD1 PHE B 456      50.435  33.557  -7.046  0.00  0.00           C  
ATOM   1788  CD2 PHE B 456      52.505  34.735  -7.103  0.00  0.00           C  
ATOM   1789  CE1 PHE B 456      51.120  32.357  -7.026  0.00  0.00           C  
ATOM   1790  CE2 PHE B 456      53.195  33.536  -7.086  0.00  0.00           C  
ATOM   1791  CZ  PHE B 456      52.504  32.349  -7.045  0.00  0.00           C  
ATOM   1792  N   ARG B 457      47.763  37.830  -7.901  0.00  0.00           N  
ATOM   1793  CA  ARG B 457      47.124  39.127  -7.725  0.00  0.00           C  
ATOM   1794  C   ARG B 457      45.944  38.969  -6.777  0.00  0.00           C  
ATOM   1795  O   ARG B 457      45.318  37.908  -6.717  0.00  0.00           O  
ATOM   1796  CB  ARG B 457      46.662  39.723  -9.061  0.00  0.00           C  
ATOM   1797  CG  ARG B 457      46.452  41.230  -9.027  0.00  0.00           C  
ATOM   1798  CD  ARG B 457      46.207  41.793 -10.417  0.00  0.00           C  
ATOM   1799  NE  ARG B 457      46.369  43.242 -10.454  0.00  0.00           N  
ATOM   1800  CZ  ARG B 457      45.387  44.113 -10.273  0.00  0.00           C  
ATOM   1801  NH1 ARG B 457      44.147  43.718 -10.028  0.00  0.00           N  
ATOM   1802  NH2 ARG B 457      45.654  45.414 -10.340  0.00  0.00           N  
ATOM   1803  N   LYS B 458      45.652  40.042  -6.036  0.00  0.00           N  
ATOM   1804  CA  LYS B 458      44.544  40.004  -5.087  0.00  0.00           C  
ATOM   1805  C   LYS B 458      43.208  39.802  -5.791  0.00  0.00           C  
ATOM   1806  O   LYS B 458      42.293  39.194  -5.226  0.00  0.00           O  
ATOM   1807  CB  LYS B 458      44.500  41.290  -4.262  0.00  0.00           C  
ATOM   1808  CG  LYS B 458      45.630  41.475  -3.261  0.00  0.00           C  
ATOM   1809  CD  LYS B 458      45.216  42.504  -2.211  0.00  0.00           C  
ATOM   1810  CE  LYS B 458      46.367  43.409  -1.799  0.00  0.00           C  
ATOM   1811  NZ  LYS B 458      47.503  42.635  -1.230  0.00  0.00           N  
ATOM   1812  N   SER B 459      43.076  40.304  -7.015  0.00  0.00           N  
ATOM   1813  CA  SER B 459      41.823  40.211  -7.748  0.00  0.00           C  
ATOM   1814  C   SER B 459      42.123  40.272  -9.239  0.00  0.00           C  
ATOM   1815  O   SER B 459      43.247  40.553  -9.660  0.00  0.00           O  
ATOM   1816  CB  SER B 459      40.855  41.322  -7.330  0.00  0.00           C  
ATOM   1817  OG  SER B 459      41.413  42.601  -7.578  0.00  0.00           O  
ATOM   1818  N   ASN B 460      41.091  40.003 -10.034  0.00  0.00           N  
ATOM   1819  CA  ASN B 460      41.218  40.040 -11.479  0.00  0.00           C  
ATOM   1820  C   ASN B 460      41.314  41.485 -11.968  0.00  0.00           C  
ATOM   1821  O   ASN B 460      41.049  42.441 -11.235  0.00  0.00           O  
ATOM   1822  CB  ASN B 460      40.034  39.330 -12.129  0.00  0.00           C  
ATOM   1823  CG  ASN B 460      40.085  37.833 -11.931  0.00  0.00           C  
ATOM   1824  ND2 ASN B 460      39.171  37.115 -12.573  0.00  0.00           N  
ATOM   1825  OD1 ASN B 460      40.938  37.323 -11.204  0.00  0.00           O  
ATOM   1826  N   LEU B 461      41.705  41.637 -13.230  0.00  0.00           N  
ATOM   1827  CA  LEU B 461      41.839  42.951 -13.843  0.00  0.00           C  
ATOM   1828  C   LEU B 461      40.531  43.386 -14.486  0.00  0.00           C  
ATOM   1829  O   LEU B 461      39.805  42.570 -15.062  0.00  0.00           O  
ATOM   1830  CB  LEU B 461      42.937  42.953 -14.908  0.00  0.00           C  
ATOM   1831  CG  LEU B 461      44.419  42.884 -14.552  0.00  0.00           C  
ATOM   1832  CD1 LEU B 461      45.218  42.932 -15.835  0.00  0.00           C  
ATOM   1833  CD2 LEU B 461      44.817  44.034 -13.649  0.00  0.00           C  
ATOM   1834  N   LYS B 462      40.241  44.679 -14.390  0.00  0.00           N  
ATOM   1835  CA  LYS B 462      39.190  45.258 -15.204  0.00  0.00           C  
ATOM   1836  C   LYS B 462      39.635  45.265 -16.667  0.00  0.00           C  
ATOM   1837  O   LYS B 462      40.834  45.218 -16.955  0.00  0.00           O  
ATOM   1838  CB  LYS B 462      38.876  46.681 -14.747  0.00  0.00           C  
ATOM   1839  CG  LYS B 462      38.276  46.777 -13.353  0.00  0.00           C  
ATOM   1840  CD  LYS B 462      38.330  48.205 -12.837  0.00  0.00           C  
ATOM   1841  CE  LYS B 462      37.641  49.166 -13.794  0.00  0.00           C  
ATOM   1842  NZ  LYS B 462      37.863  50.585 -13.397  0.00  0.00           N  
ATOM   1843  N   PRO B 463      38.694  45.299 -17.607  0.00  0.00           N  
ATOM   1844  CA  PRO B 463      39.073  45.326 -19.025  0.00  0.00           C  
ATOM   1845  C   PRO B 463      40.014  46.479 -19.351  0.00  0.00           C  
ATOM   1846  O   PRO B 463      39.791  47.624 -18.949  0.00  0.00           O  
ATOM   1847  CB  PRO B 463      37.727  45.473 -19.740  0.00  0.00           C  
ATOM   1848  CG  PRO B 463      36.752  44.821 -18.816  0.00  0.00           C  
ATOM   1849  CD  PRO B 463      37.235  45.157 -17.430  0.00  0.00           C  
ATOM   1850  N   PHE B 464      41.084  46.156 -20.080  0.00  0.00           N  
ATOM   1851  CA  PHE B 464      42.100  47.098 -20.550  0.00  0.00           C  
ATOM   1852  C   PHE B 464      42.872  47.769 -19.418  0.00  0.00           C  
ATOM   1853  O   PHE B 464      43.422  48.858 -19.607  0.00  0.00           O  
ATOM   1854  CB  PHE B 464      41.496  48.164 -21.470  0.00  0.00           C  
ATOM   1855  CG  PHE B 464      40.965  47.612 -22.754  0.00  0.00           C  
ATOM   1856  CD1 PHE B 464      41.810  46.978 -23.651  0.00  0.00           C  
ATOM   1857  CD2 PHE B 464      39.623  47.731 -23.069  0.00  0.00           C  
ATOM   1858  CE1 PHE B 464      41.324  46.462 -24.839  0.00  0.00           C  
ATOM   1859  CE2 PHE B 464      39.130  47.224 -24.253  0.00  0.00           C  
ATOM   1860  CZ  PHE B 464      39.980  46.587 -25.141  0.00  0.00           C  
ATOM   1861  N   GLU B 465      42.938  47.138 -18.252  0.00  0.00           N  
ATOM   1862  CA  GLU B 465      43.746  47.633 -17.149  0.00  0.00           C  
ATOM   1863  C   GLU B 465      45.171  47.101 -17.266  0.00  0.00           C  
ATOM   1864  O   GLU B 465      45.430  46.079 -17.906  0.00  0.00           O  
ATOM   1865  CB  GLU B 465      43.132  47.223 -15.806  0.00  0.00           C  
ATOM   1866  CG  GLU B 465      43.733  47.908 -14.584  0.00  0.00           C  
ATOM   1867  CD  GLU B 465      43.064  47.476 -13.295  0.00  0.00           C  
ATOM   1868  OE1 GLU B 465      41.892  47.050 -13.353  0.00  0.00           O  
ATOM   1869  OE2 GLU B 465      43.704  47.568 -12.225  0.00  0.00           O  
ATOM   1870  N   ARG B 466      46.103  47.819 -16.645  0.00  0.00           N  
ATOM   1871  CA  ARG B 466      47.510  47.438 -16.627  0.00  0.00           C  
ATOM   1872  C   ARG B 466      48.056  47.602 -15.216  0.00  0.00           C  
ATOM   1873  O   ARG B 466      47.919  48.671 -14.611  0.00  0.00           O  
ATOM   1874  CB  ARG B 466      48.331  48.273 -17.621  0.00  0.00           C  
ATOM   1875  CG  ARG B 466      49.787  47.839 -17.755  0.00  0.00           C  
ATOM   1876  CD  ARG B 466      50.667  48.914 -18.397  0.00  0.00           C  
ATOM   1877  NE  ARG B 466      50.275  49.243 -19.764  0.00  0.00           N  
ATOM   1878  CZ  ARG B 466      49.624  50.343 -20.122  0.00  0.00           C  
ATOM   1879  NH1 ARG B 466      49.268  51.257 -19.233  0.00  0.00           N  
ATOM   1880  NH2 ARG B 466      49.330  50.534 -21.405  0.00  0.00           N  
ATOM   1881  N   ASP B 467      48.667  46.541 -14.697  0.00  0.00           N  
ATOM   1882  CA  ASP B 467      49.297  46.548 -13.383  0.00  0.00           C  
ATOM   1883  C   ASP B 467      50.758  46.157 -13.557  0.00  0.00           C  
ATOM   1884  O   ASP B 467      51.058  45.024 -13.949  0.00  0.00           O  
ATOM   1885  CB  ASP B 467      48.590  45.590 -12.425  0.00  0.00           C  
ATOM   1886  CG  ASP B 467      49.151  45.662 -11.020  0.00  0.00           C  
ATOM   1887  OD1 ASP B 467      49.935  46.591 -10.742  0.00  0.00           O  
ATOM   1888  OD2 ASP B 467      48.821  44.780 -10.198  0.00  0.00           O  
ATOM   1889  N   ILE B 468      51.659  47.089 -13.257  0.00  0.00           N  
ATOM   1890  CA  ILE B 468      53.093  46.840 -13.317  0.00  0.00           C  
ATOM   1891  C   ILE B 468      53.714  46.842 -11.918  0.00  0.00           C  
ATOM   1892  O   ILE B 468      54.925  46.988 -11.778  0.00  0.00           O  
ATOM   1893  CB  ILE B 468      53.796  47.849 -14.242  0.00  0.00           C  
ATOM   1894  CG1 ILE B 468      53.784  49.250 -13.626  0.00  0.00           C  
ATOM   1895  CG2 ILE B 468      53.114  47.886 -15.603  0.00  0.00           C  
ATOM   1896  CD1 ILE B 468      54.621  50.259 -14.379  0.00  0.00           C  
ATOM   1897  N   SER B 469      52.897  46.674 -10.881  0.00  0.00           N  
ATOM   1898  CA  SER B 469      53.397  46.718  -9.513  0.00  0.00           C  
ATOM   1899  C   SER B 469      54.261  45.500  -9.208  0.00  0.00           C  
ATOM   1900  O   SER B 469      53.921  44.369  -9.567  0.00  0.00           O  
ATOM   1901  CB  SER B 469      52.232  46.791  -8.527  0.00  0.00           C  
ATOM   1902  OG  SER B 469      52.677  46.635  -7.189  0.00  0.00           O  
ATOM   1903  N   THR B 470      55.388  45.742  -8.538  0.00  0.00           N  
ATOM   1904  CA  THR B 470      56.300  44.685  -8.121  0.00  0.00           C  
ATOM   1905  C   THR B 470      56.230  44.441  -6.616  0.00  0.00           C  
ATOM   1906  O   THR B 470      57.212  44.016  -6.001  0.00  0.00           O  
ATOM   1907  CB  THR B 470      57.735  45.010  -8.537  0.00  0.00           C  
ATOM   1908  CG2 THR B 470      57.756  45.734  -9.873  0.00  0.00           C  
ATOM   1909  OG1 THR B 470      58.350  45.834  -7.540  0.00  0.00           O  
ATOM   1910  N   GLU B 471      55.075  44.709  -6.013  0.00  0.00           N  
ATOM   1911  CA  GLU B 471      54.896  44.508  -4.583  0.00  0.00           C  
ATOM   1912  C   GLU B 471      54.704  43.026  -4.279  0.00  0.00           C  
ATOM   1913  O   GLU B 471      53.960  42.330  -4.978  0.00  0.00           O  
ATOM   1914  CB  GLU B 471      53.698  45.315  -4.086  0.00  0.00           C  
ATOM   1915  CG  GLU B 471      53.526  45.301  -2.580  0.00  0.00           C  
ATOM   1916  CD  GLU B 471      52.146  45.750  -2.147  0.00  0.00           C  
ATOM   1917  OE1 GLU B 471      51.220  45.710  -2.986  0.00  0.00           O  
ATOM   1918  OE2 GLU B 471      51.989  46.144  -0.971  0.00  0.00           O  
ATOM   1919  N   ILE B 472      55.383  42.546  -3.233  0.00  0.00           N  
ATOM   1920  CA  ILE B 472      55.347  41.127  -2.894  0.00  0.00           C  
ATOM   1921  C   ILE B 472      53.926  40.712  -2.541  0.00  0.00           C  
ATOM   1922  O   ILE B 472      53.264  41.340  -1.706  0.00  0.00           O  
ATOM   1923  CB  ILE B 472      56.319  40.831  -1.742  0.00  0.00           C  
ATOM   1924  CG1 ILE B 472      57.751  41.224  -2.125  0.00  0.00           C  
ATOM   1925  CG2 ILE B 472      56.263  39.367  -1.356  0.00  0.00           C  
ATOM   1926  CD1 ILE B 472      58.361  40.361  -3.211  0.00  0.00           C  
ATOM   1927  N   TYR B 473      53.453  39.644  -3.181  0.00  0.00           N  
ATOM   1928  CA  TYR B 473      52.106  39.136  -2.946  0.00  0.00           C  
ATOM   1929  C   TYR B 473      52.034  38.439  -1.592  0.00  0.00           C  
ATOM   1930  O   TYR B 473      52.806  37.516  -1.318  0.00  0.00           O  
ATOM   1931  CB  TYR B 473      51.709  38.180  -4.071  0.00  0.00           C  
ATOM   1932  CG  TYR B 473      50.328  37.570  -3.935  0.00  0.00           C  
ATOM   1933  CD1 TYR B 473      49.196  38.243  -4.382  0.00  0.00           C  
ATOM   1934  CD2 TYR B 473      50.162  36.302  -3.395  0.00  0.00           C  
ATOM   1935  CE1 TYR B 473      47.936  37.678  -4.265  0.00  0.00           C  
ATOM   1936  CE2 TYR B 473      48.911  35.732  -3.278  0.00  0.00           C  
ATOM   1937  CZ  TYR B 473      47.802  36.422  -3.715  0.00  0.00           C  
ATOM   1938  OH  TYR B 473      46.555  35.853  -3.599  0.00  0.00           O  
ATOM   1939  N   GLN B 474      51.104  38.880  -0.745  0.00  0.00           N  
ATOM   1940  CA  GLN B 474      50.922  38.297   0.584  0.00  0.00           C  
ATOM   1941  C   GLN B 474      49.926  37.149   0.470  0.00  0.00           C  
ATOM   1942  O   GLN B 474      48.712  37.363   0.402  0.00  0.00           O  
ATOM   1943  CB  GLN B 474      50.461  39.352   1.584  0.00  0.00           C  
ATOM   1944  CG  GLN B 474      50.378  38.869   3.027  0.00  0.00           C  
ATOM   1945  CD  GLN B 474      49.612  39.834   3.911  0.00  0.00           C  
ATOM   1946  NE2 GLN B 474      49.438  39.471   5.177  0.00  0.00           N  
ATOM   1947  OE1 GLN B 474      49.182  40.894   3.461  0.00  0.00           O  
ATOM   1948  N   ALA B 475      50.446  35.921   0.442  0.00  0.00           N  
ATOM   1949  CA  ALA B 475      49.607  34.733   0.356  0.00  0.00           C  
ATOM   1950  C   ALA B 475      49.194  34.212   1.722  0.00  0.00           C  
ATOM   1951  O   ALA B 475      48.130  33.595   1.845  0.00  0.00           O  
ATOM   1952  CB  ALA B 475      50.332  33.626  -0.414  0.00  0.00           C  
ATOM   1953  N   GLY B 476      50.012  34.437   2.744  0.00  0.00           N  
ATOM   1954  CA  GLY B 476      49.666  34.093   4.105  0.00  0.00           C  
ATOM   1955  C   GLY B 476      48.982  35.242   4.812  0.00  0.00           C  
ATOM   1956  O   GLY B 476      48.447  36.164   4.190  0.00  0.00           O  
ATOM   1957  N   ASN B 477      49.005  35.184   6.140  0.00  0.00           N  
ATOM   1958  CA  ASN B 477      48.404  36.220   6.962  0.00  0.00           C  
ATOM   1959  C   ASN B 477      49.429  37.075   7.691  0.00  0.00           C  
ATOM   1960  O   ASN B 477      49.045  38.058   8.334  0.00  0.00           O  
ATOM   1961  CB  ASN B 477      47.433  35.591   7.973  0.00  0.00           C  
ATOM   1962  CG  ASN B 477      46.295  34.853   7.296  0.00  0.00           C  
ATOM   1963  ND2 ASN B 477      45.913  33.709   7.850  0.00  0.00           N  
ATOM   1964  OD1 ASN B 477      45.769  35.307   6.277  0.00  0.00           O  
ATOM   1965  N   LYS B 478      50.717  36.729   7.609  0.00  0.00           N  
ATOM   1966  CA  LYS B 478      51.783  37.583   8.103  0.00  0.00           C  
ATOM   1967  C   LYS B 478      52.162  38.611   7.038  0.00  0.00           C  
ATOM   1968  O   LYS B 478      52.073  38.333   5.839  0.00  0.00           O  
ATOM   1969  CB  LYS B 478      53.012  36.752   8.464  0.00  0.00           C  
ATOM   1970  CG  LYS B 478      52.808  35.755   9.595  0.00  0.00           C  
ATOM   1971  CD  LYS B 478      54.086  34.966   9.857  0.00  0.00           C  
ATOM   1972  CE  LYS B 478      53.902  33.961  10.984  0.00  0.00           C  
ATOM   1973  NZ  LYS B 478      55.131  33.151  11.222  0.00  0.00           N  
ATOM   1974  N   PRO B 479      52.580  39.807   7.444  0.00  0.00           N  
ATOM   1975  CA  PRO B 479      53.059  40.783   6.460  0.00  0.00           C  
ATOM   1976  C   PRO B 479      54.374  40.338   5.842  0.00  0.00           C  
ATOM   1977  O   PRO B 479      55.150  39.590   6.441  0.00  0.00           O  
ATOM   1978  CB  PRO B 479      53.231  42.066   7.282  0.00  0.00           C  
ATOM   1979  CG  PRO B 479      53.418  41.590   8.682  0.00  0.00           C  
ATOM   1980  CD  PRO B 479      52.596  40.344   8.815  0.00  0.00           C  
ATOM   1981  N   CYS B 480      54.619  40.814   4.621  0.00  0.00           N  
ATOM   1982  CA  CYS B 480      55.748  40.341   3.831  0.00  0.00           C  
ATOM   1983  C   CYS B 480      56.998  41.196   3.981  0.00  0.00           C  
ATOM   1984  O   CYS B 480      58.107  40.689   3.779  0.00  0.00           O  
ATOM   1985  CB  CYS B 480      55.358  40.268   2.355  0.00  0.00           C  
ATOM   1986  SG  CYS B 480      54.185  38.951   2.008  0.00  0.00           S  
ATOM   1987  N   ASN B 481      56.842  42.479   4.313  0.00  0.00           N  
ATOM   1988  CA  ASN B 481      57.968  43.393   4.522  0.00  0.00           C  
ATOM   1989  C   ASN B 481      58.821  43.547   3.265  0.00  0.00           C  
ATOM   1990  O   ASN B 481      60.029  43.786   3.348  0.00  0.00           O  
ATOM   1991  CB  ASN B 481      58.832  42.951   5.707  0.00  0.00           C  
ATOM   1992  CG  ASN B 481      58.079  42.990   7.025  0.00  0.00           C  
ATOM   1993  ND2 ASN B 481      58.615  42.315   8.036  0.00  0.00           N  
ATOM   1994  OD1 ASN B 481      57.030  43.625   7.133  0.00  0.00           O  
ATOM   1995  N   GLY B 482      58.202  43.406   2.093  0.00  0.00           N  
ATOM   1996  CA  GLY B 482      58.871  43.693   0.838  0.00  0.00           C  
ATOM   1997  C   GLY B 482      59.984  42.750   0.444  0.00  0.00           C  
ATOM   1998  O   GLY B 482      60.872  43.144  -0.313  0.00  0.00           O  
ATOM   1999  N   VAL B 483      59.967  41.510   0.929  0.00  0.00           N  
ATOM   2000  CA  VAL B 483      60.980  40.531   0.561  0.00  0.00           C  
ATOM   2001  C   VAL B 483      60.311  39.178   0.363  0.00  0.00           C  
ATOM   2002  O   VAL B 483      59.253  38.894   0.934  0.00  0.00           O  
ATOM   2003  CB  VAL B 483      62.114  40.439   1.609  0.00  0.00           C  
ATOM   2004  CG1 VAL B 483      61.706  39.554   2.779  0.00  0.00           C  
ATOM   2005  CG2 VAL B 483      63.397  39.924   0.962  0.00  0.00           C  
ATOM   2006  N   ALA B 484      60.934  38.349  -0.467  0.00  0.00           N  
ATOM   2007  CA  ALA B 484      60.384  37.036  -0.759  0.00  0.00           C  
ATOM   2008  C   ALA B 484      60.654  36.080   0.394  0.00  0.00           C  
ATOM   2009  O   ALA B 484      61.731  36.093   0.999  0.00  0.00           O  
ATOM   2010  CB  ALA B 484      60.977  36.488  -2.057  0.00  0.00           C  
ATOM   2011  N   GLY B 485      59.663  35.258   0.701  0.00  0.00           N  
ATOM   2012  CA  GLY B 485      59.805  34.298   1.774  0.00  0.00           C  
ATOM   2013  C   GLY B 485      58.601  33.391   1.832  0.00  0.00           C  
ATOM   2014  O   GLY B 485      57.816  33.316   0.884  0.00  0.00           O  
ATOM   2015  N   PHE B 486      58.467  32.696   2.960  0.00  0.00           N  
ATOM   2016  CA  PHE B 486      57.341  31.792   3.162  0.00  0.00           C  
ATOM   2017  C   PHE B 486      56.033  32.561   3.018  0.00  0.00           C  
ATOM   2018  O   PHE B 486      55.826  33.580   3.684  0.00  0.00           O  
ATOM   2019  CB  PHE B 486      57.434  31.148   4.547  0.00  0.00           C  
ATOM   2020  CG  PHE B 486      56.292  30.220   4.873  0.00  0.00           C  
ATOM   2021  CD1 PHE B 486      56.237  28.954   4.310  0.00  0.00           C  
ATOM   2022  CD2 PHE B 486      55.292  30.598   5.757  0.00  0.00           C  
ATOM   2023  CE1 PHE B 486      55.203  28.086   4.607  0.00  0.00           C  
ATOM   2024  CE2 PHE B 486      54.251  29.731   6.061  0.00  0.00           C  
ATOM   2025  CZ  PHE B 486      54.207  28.474   5.484  0.00  0.00           C  
ATOM   2026  N   ASN B 487      55.162  32.085   2.123  0.00  0.00           N  
ATOM   2027  CA  ASN B 487      53.862  32.696   1.838  0.00  0.00           C  
ATOM   2028  C   ASN B 487      53.972  34.146   1.368  0.00  0.00           C  
ATOM   2029  O   ASN B 487      53.008  34.914   1.475  0.00  0.00           O  
ATOM   2030  CB  ASN B 487      52.928  32.614   3.049  0.00  0.00           C  
ATOM   2031  CG  ASN B 487      52.200  31.291   3.135  0.00  0.00           C  
ATOM   2032  ND2 ASN B 487      51.793  30.920   4.342  0.00  0.00           N  
ATOM   2033  OD1 ASN B 487      52.000  30.609   2.129  0.00  0.00           O  
ATOM   2034  N   CYS B 488      55.126  34.542   0.837  0.00  0.00           N  
ATOM   2035  CA  CYS B 488      55.340  35.895   0.325  0.00  0.00           C  
ATOM   2036  C   CYS B 488      56.090  35.773  -0.995  0.00  0.00           C  
ATOM   2037  O   CYS B 488      57.306  35.556  -1.007  0.00  0.00           O  
ATOM   2038  CB  CYS B 488      56.105  36.751   1.324  0.00  0.00           C  
ATOM   2039  SG  CYS B 488      55.119  37.290   2.720  0.00  0.00           S  
ATOM   2040  N   TYR B 489      55.372  35.921  -2.103  0.00  0.00           N  
ATOM   2041  CA  TYR B 489      55.910  35.632  -3.423  0.00  0.00           C  
ATOM   2042  C   TYR B 489      56.011  36.900  -4.263  0.00  0.00           C  
ATOM   2043  O   TYR B 489      55.114  37.748  -4.240  0.00  0.00           O  
ATOM   2044  CB  TYR B 489      55.045  34.589  -4.144  0.00  0.00           C  
ATOM   2045  CG  TYR B 489      54.670  33.398  -3.283  0.00  0.00           C  
ATOM   2046  CD1 TYR B 489      55.648  32.575  -2.746  0.00  0.00           C  
ATOM   2047  CD2 TYR B 489      53.340  33.082  -3.032  0.00  0.00           C  
ATOM   2048  CE1 TYR B 489      55.319  31.486  -1.964  0.00  0.00           C  
ATOM   2049  CE2 TYR B 489      53.002  31.991  -2.252  0.00  0.00           C  
ATOM   2050  CZ  TYR B 489      53.995  31.197  -1.719  0.00  0.00           C  
ATOM   2051  OH  TYR B 489      53.664  30.110  -0.943  0.00  0.00           O  
ATOM   2052  N   PHE B 490      57.117  37.023  -4.989  0.00  0.00           N  
ATOM   2053  CA  PHE B 490      57.262  38.043  -6.022  0.00  0.00           C  
ATOM   2054  C   PHE B 490      56.190  37.816  -7.085  0.00  0.00           C  
ATOM   2055  O   PHE B 490      56.134  36.724  -7.672  0.00  0.00           O  
ATOM   2056  CB  PHE B 490      58.662  37.968  -6.633  0.00  0.00           C  
ATOM   2057  CG  PHE B 490      58.989  39.097  -7.576  0.00  0.00           C  
ATOM   2058  CD1 PHE B 490      59.161  40.389  -7.107  0.00  0.00           C  
ATOM   2059  CD2 PHE B 490      59.146  38.857  -8.932  0.00  0.00           C  
ATOM   2060  CE1 PHE B 490      59.475  41.424  -7.979  0.00  0.00           C  
ATOM   2061  CE2 PHE B 490      59.457  39.886  -9.809  0.00  0.00           C  
ATOM   2062  CZ  PHE B 490      59.622  41.170  -9.333  0.00  0.00           C  
ATOM   2063  N   PRO B 491      55.322  38.795  -7.357  0.00  0.00           N  
ATOM   2064  CA  PRO B 491      54.129  38.517  -8.173  0.00  0.00           C  
ATOM   2065  C   PRO B 491      54.423  38.186  -9.625  0.00  0.00           C  
ATOM   2066  O   PRO B 491      53.525  37.681 -10.310  0.00  0.00           O  
ATOM   2067  CB  PRO B 491      53.319  39.814  -8.059  0.00  0.00           C  
ATOM   2068  CG  PRO B 491      54.342  40.867  -7.783  0.00  0.00           C  
ATOM   2069  CD  PRO B 491      55.403  40.209  -6.951  0.00  0.00           C  
ATOM   2070  N   LEU B 492      55.632  38.438 -10.118  0.00  0.00           N  
ATOM   2071  CA  LEU B 492      55.956  38.240 -11.523  0.00  0.00           C  
ATOM   2072  C   LEU B 492      56.838  37.011 -11.704  0.00  0.00           C  
ATOM   2073  O   LEU B 492      57.681  36.703 -10.857  0.00  0.00           O  
ATOM   2074  CB  LEU B 492      56.661  39.473 -12.098  0.00  0.00           C  
ATOM   2075  CG  LEU B 492      55.904  40.794 -11.929  0.00  0.00           C  
ATOM   2076  CD1 LEU B 492      56.690  41.957 -12.520  0.00  0.00           C  
ATOM   2077  CD2 LEU B 492      54.505  40.714 -12.524  0.00  0.00           C  
ATOM   2078  N   ARG B 493      56.632  36.310 -12.820  0.00  0.00           N  
ATOM   2079  CA  ARG B 493      57.423  35.137 -13.174  0.00  0.00           C  
ATOM   2080  C   ARG B 493      57.781  35.219 -14.653  0.00  0.00           C  
ATOM   2081  O   ARG B 493      57.169  35.973 -15.411  0.00  0.00           O  
ATOM   2082  CB  ARG B 493      56.680  33.831 -12.857  0.00  0.00           C  
ATOM   2083  CG  ARG B 493      56.727  33.437 -11.386  0.00  0.00           C  
ATOM   2084  CD  ARG B 493      58.135  33.564 -10.814  0.00  0.00           C  
ATOM   2085  NE  ARG B 493      58.269  32.905  -9.520  0.00  0.00           N  
ATOM   2086  CZ  ARG B 493      57.900  33.449  -8.368  0.00  0.00           C  
ATOM   2087  NH1 ARG B 493      57.345  34.648  -8.316  0.00  0.00           N  
ATOM   2088  NH2 ARG B 493      58.097  32.774  -7.240  0.00  0.00           N  
ATOM   2089  N   SER B 494      58.783  34.440 -15.057  0.00  0.00           N  
ATOM   2090  CA  SER B 494      59.386  34.560 -16.378  0.00  0.00           C  
ATOM   2091  C   SER B 494      59.077  33.351 -17.255  0.00  0.00           C  
ATOM   2092  O   SER B 494      58.914  32.233 -16.765  0.00  0.00           O  
ATOM   2093  CB  SER B 494      60.904  34.728 -16.265  0.00  0.00           C  
ATOM   2094  OG  SER B 494      61.520  34.705 -17.543  0.00  0.00           O  
ATOM   2095  N   TYR B 495      59.053  33.586 -18.572  0.00  0.00           N  
ATOM   2096  CA  TYR B 495      58.674  32.566 -19.549  0.00  0.00           C  
ATOM   2097  C   TYR B 495      59.812  31.628 -19.938  0.00  0.00           C  
ATOM   2098  O   TYR B 495      59.537  30.524 -20.421  0.00  0.00           O  
ATOM   2099  CB  TYR B 495      58.105  33.228 -20.806  0.00  0.00           C  
ATOM   2100  CG  TYR B 495      56.634  33.580 -20.730  0.00  0.00           C  
ATOM   2101  CD1 TYR B 495      55.687  32.599 -20.478  0.00  0.00           C  
ATOM   2102  CD2 TYR B 495      56.186  34.880 -20.934  0.00  0.00           C  
ATOM   2103  CE1 TYR B 495      54.342  32.901 -20.416  0.00  0.00           C  
ATOM   2104  CE2 TYR B 495      54.834  35.191 -20.875  0.00  0.00           C  
ATOM   2105  CZ  TYR B 495      53.918  34.195 -20.618  0.00  0.00           C  
ATOM   2106  OH  TYR B 495      52.576  34.486 -20.557  0.00  0.00           O  
ATOM   2107  N   SER B 496      61.067  32.041 -19.757  0.00  0.00           N  
ATOM   2108  CA  SER B 496      62.240  31.185 -19.983  0.00  0.00           C  
ATOM   2109  C   SER B 496      62.188  30.497 -21.349  0.00  0.00           C  
ATOM   2110  O   SER B 496      62.361  29.284 -21.466  0.00  0.00           O  
ATOM   2111  CB  SER B 496      62.382  30.153 -18.862  0.00  0.00           C  
ATOM   2112  OG  SER B 496      61.302  29.234 -18.855  0.00  0.00           O  
ATOM   2113  N   PHE B 497      61.971  31.302 -22.391  0.00  0.00           N  
ATOM   2114  CA  PHE B 497      61.767  30.794 -23.742  0.00  0.00           C  
ATOM   2115  C   PHE B 497      63.031  30.139 -24.291  0.00  0.00           C  
ATOM   2116  O   PHE B 497      64.085  30.775 -24.382  0.00  0.00           O  
ATOM   2117  CB  PHE B 497      61.324  31.937 -24.651  0.00  0.00           C  
ATOM   2118  CG  PHE B 497      59.884  32.308 -24.493  0.00  0.00           C  
ATOM   2119  CD1 PHE B 497      58.903  31.332 -24.376  0.00  0.00           C  
ATOM   2120  CD2 PHE B 497      59.514  33.633 -24.438  0.00  0.00           C  
ATOM   2121  CE1 PHE B 497      57.574  31.686 -24.224  0.00  0.00           C  
ATOM   2122  CE2 PHE B 497      58.196  33.993 -24.284  0.00  0.00           C  
ATOM   2123  CZ  PHE B 497      57.223  33.019 -24.178  0.00  0.00           C  
ATOM   2124  N   ARG B 498      62.926  28.859 -24.639  0.00  0.00           N  
ATOM   2125  CA  ARG B 498      63.987  28.148 -25.309  0.00  0.00           C  
ATOM   2126  C   ARG B 498      63.466  27.617 -26.643  0.00  0.00           C  
ATOM   2127  O   ARG B 498      62.280  27.297 -26.751  0.00  0.00           O  
ATOM   2128  CB  ARG B 498      64.503  26.983 -24.435  0.00  0.00           C  
ATOM   2129  CG  ARG B 498      65.065  27.479 -23.101  0.00  0.00           C  
ATOM   2130  CD  ARG B 498      65.755  26.408 -22.261  0.00  0.00           C  
ATOM   2131  NE  ARG B 498      66.422  27.004 -21.107  0.00  0.00           N  
ATOM   2132  CZ  ARG B 498      65.829  27.300 -19.957  0.00  0.00           C  
ATOM   2133  NH1 ARG B 498      64.567  26.978 -19.728  0.00  0.00           N  
ATOM   2134  NH2 ARG B 498      66.521  27.931 -19.013  0.00  0.00           N  
ATOM   2135  N   PRO B 499      64.316  27.535 -27.683  0.00  0.00           N  
ATOM   2136  CA  PRO B 499      63.811  27.179 -29.026  0.00  0.00           C  
ATOM   2137  C   PRO B 499      63.303  25.747 -29.133  0.00  0.00           C  
ATOM   2138  O   PRO B 499      62.526  25.448 -30.048  0.00  0.00           O  
ATOM   2139  CB  PRO B 499      65.032  27.410 -29.935  0.00  0.00           C  
ATOM   2140  CG  PRO B 499      66.194  27.260 -29.049  0.00  0.00           C  
ATOM   2141  CD  PRO B 499      65.766  27.796 -27.702  0.00  0.00           C  
ATOM   2142  N   THR B 500      63.690  24.864 -28.217  0.00  0.00           N  
ATOM   2143  CA  THR B 500      63.278  23.470 -28.270  0.00  0.00           C  
ATOM   2144  C   THR B 500      61.980  23.196 -27.524  0.00  0.00           C  
ATOM   2145  O   THR B 500      61.552  22.037 -27.470  0.00  0.00           O  
ATOM   2146  CB  THR B 500      64.384  22.567 -27.706  0.00  0.00           C  
ATOM   2147  CG2 THR B 500      65.557  22.478 -28.675  0.00  0.00           C  
ATOM   2148  OG1 THR B 500      64.834  23.090 -26.449  0.00  0.00           O  
ATOM   2149  N   TYR B 501      61.354  24.213 -26.937  0.00  0.00           N  
ATOM   2150  CA  TYR B 501      60.058  24.020 -26.304  0.00  0.00           C  
ATOM   2151  C   TYR B 501      59.033  23.554 -27.334  0.00  0.00           C  
ATOM   2152  O   TYR B 501      59.174  23.786 -28.538  0.00  0.00           O  
ATOM   2153  CB  TYR B 501      59.565  25.314 -25.656  0.00  0.00           C  
ATOM   2154  CG  TYR B 501      60.250  25.710 -24.368  0.00  0.00           C  
ATOM   2155  CD1 TYR B 501      61.334  24.993 -23.874  0.00  0.00           C  
ATOM   2156  CD2 TYR B 501      59.804  26.811 -23.642  0.00  0.00           C  
ATOM   2157  CE1 TYR B 501      61.955  25.363 -22.692  0.00  0.00           C  
ATOM   2158  CE2 TYR B 501      60.416  27.187 -22.462  0.00  0.00           C  
ATOM   2159  CZ  TYR B 501      61.496  26.462 -21.992  0.00  0.00           C  
ATOM   2160  OH  TYR B 501      62.112  26.829 -20.814  0.00  0.00           O  
ATOM   2161  N   GLY B 502      57.990  22.886 -26.848  0.00  0.00           N  
ATOM   2162  CA  GLY B 502      56.852  22.585 -27.690  0.00  0.00           C  
ATOM   2163  C   GLY B 502      56.144  23.851 -28.138  0.00  0.00           C  
ATOM   2164  O   GLY B 502      56.388  24.948 -27.635  0.00  0.00           O  
ATOM   2165  N   VAL B 503      55.240  23.692 -29.111  0.00  0.00           N  
ATOM   2166  CA  VAL B 503      54.548  24.847 -29.685  0.00  0.00           C  
ATOM   2167  C   VAL B 503      53.702  25.558 -28.633  0.00  0.00           C  
ATOM   2168  O   VAL B 503      53.628  26.795 -28.617  0.00  0.00           O  
ATOM   2169  CB  VAL B 503      53.712  24.410 -30.908  0.00  0.00           C  
ATOM   2170  CG1 VAL B 503      52.685  25.469 -31.280  0.00  0.00           C  
ATOM   2171  CG2 VAL B 503      54.625  24.114 -32.099  0.00  0.00           C  
ATOM   2172  N   GLY B 504      53.087  24.803 -27.720  0.00  0.00           N  
ATOM   2173  CA  GLY B 504      52.282  25.407 -26.671  0.00  0.00           C  
ATOM   2174  C   GLY B 504      53.059  26.273 -25.698  0.00  0.00           C  
ATOM   2175  O   GLY B 504      52.464  27.137 -25.045  0.00  0.00           O  
ATOM   2176  N   HIS B 505      54.368  26.058 -25.580  0.00  0.00           N  
ATOM   2177  CA  HIS B 505      55.217  26.832 -24.685  0.00  0.00           C  
ATOM   2178  C   HIS B 505      56.143  27.779 -25.435  0.00  0.00           C  
ATOM   2179  O   HIS B 505      57.024  28.390 -24.820  0.00  0.00           O  
ATOM   2180  CB  HIS B 505      56.034  25.894 -23.792  0.00  0.00           C  
ATOM   2181  CG  HIS B 505      55.196  25.022 -22.908  0.00  0.00           C  
ATOM   2182  CD2 HIS B 505      54.446  23.929 -23.186  0.00  0.00           C  
ATOM   2183  ND1 HIS B 505      55.045  25.257 -21.558  0.00  0.00           N  
ATOM   2184  CE1 HIS B 505      54.249  24.339 -21.041  0.00  0.00           C  
ATOM   2185  NE2 HIS B 505      53.871  23.522 -22.007  0.00  0.00           N  
ATOM   2186  N   GLN B 506      55.976  27.908 -26.743  0.00  0.00           N  
ATOM   2187  CA  GLN B 506      56.813  28.803 -27.521  0.00  0.00           C  
ATOM   2188  C   GLN B 506      56.267  30.225 -27.467  0.00  0.00           C  
ATOM   2189  O   GLN B 506      55.085  30.437 -27.191  0.00  0.00           O  
ATOM   2190  CB  GLN B 506      56.904  28.316 -28.961  0.00  0.00           C  
ATOM   2191  CG  GLN B 506      57.975  27.266 -29.166  0.00  0.00           C  
ATOM   2192  CD  GLN B 506      57.884  26.601 -30.520  0.00  0.00           C  
ATOM   2193  NE2 GLN B 506      58.259  25.329 -30.582  0.00  0.00           N  
ATOM   2194  OE1 GLN B 506      57.483  27.222 -31.503  0.00  0.00           O  
ATOM   2195  N   PRO B 507      57.116  31.224 -27.712  0.00  0.00           N  
ATOM   2196  CA  PRO B 507      56.647  32.612 -27.650  0.00  0.00           C  
ATOM   2197  C   PRO B 507      55.776  32.954 -28.849  0.00  0.00           C  
ATOM   2198  O   PRO B 507      56.084  32.593 -29.986  0.00  0.00           O  
ATOM   2199  CB  PRO B 507      57.947  33.423 -27.645  0.00  0.00           C  
ATOM   2200  CG  PRO B 507      58.922  32.557 -28.355  0.00  0.00           C  
ATOM   2201  CD  PRO B 507      58.565  31.146 -27.974  0.00  0.00           C  
ATOM   2202  N   TYR B 508      54.670  33.635 -28.576  0.00  0.00           N  
ATOM   2203  CA  TYR B 508      53.824  34.217 -29.605  0.00  0.00           C  
ATOM   2204  C   TYR B 508      53.699  35.713 -29.372  0.00  0.00           C  
ATOM   2205  O   TYR B 508      53.500  36.164 -28.239  0.00  0.00           O  
ATOM   2206  CB  TYR B 508      52.437  33.566 -29.630  0.00  0.00           C  
ATOM   2207  CG  TYR B 508      52.414  32.252 -30.372  0.00  0.00           C  
ATOM   2208  CD1 TYR B 508      53.056  31.135 -29.863  0.00  0.00           C  
ATOM   2209  CD2 TYR B 508      51.764  32.133 -31.594  0.00  0.00           C  
ATOM   2210  CE1 TYR B 508      53.042  29.935 -30.539  0.00  0.00           C  
ATOM   2211  CE2 TYR B 508      51.747  30.933 -32.280  0.00  0.00           C  
ATOM   2212  CZ  TYR B 508      52.388  29.839 -31.747  0.00  0.00           C  
ATOM   2213  OH  TYR B 508      52.380  28.638 -32.416  0.00  0.00           O  
ATOM   2214  N   ARG B 509      53.840  36.478 -30.448  0.00  0.00           N  
ATOM   2215  CA  ARG B 509      53.610  37.912 -30.403  0.00  0.00           C  
ATOM   2216  C   ARG B 509      52.162  38.213 -30.754  0.00  0.00           C  
ATOM   2217  O   ARG B 509      51.608  37.644 -31.699  0.00  0.00           O  
ATOM   2218  CB  ARG B 509      54.553  38.647 -31.355  0.00  0.00           C  
ATOM   2219  CG  ARG B 509      56.009  38.569 -30.940  0.00  0.00           C  
ATOM   2220  CD  ARG B 509      56.890  39.486 -31.766  0.00  0.00           C  
ATOM   2221  NE  ARG B 509      58.248  39.523 -31.232  0.00  0.00           N  
ATOM   2222  CZ  ARG B 509      59.178  40.395 -31.597  0.00  0.00           C  
ATOM   2223  NH1 ARG B 509      58.947  41.302 -32.533  0.00  0.00           N  
ATOM   2224  NH2 ARG B 509      60.366  40.363 -30.999  0.00  0.00           N  
ATOM   2225  N   VAL B 510      51.552  39.106 -29.979  0.00  0.00           N  
ATOM   2226  CA  VAL B 510      50.138  39.426 -30.104  0.00  0.00           C  
ATOM   2227  C   VAL B 510      49.985  40.925 -30.315  0.00  0.00           C  
ATOM   2228  O   VAL B 510      50.682  41.725 -29.683  0.00  0.00           O  
ATOM   2229  CB  VAL B 510      49.343  38.968 -28.863  0.00  0.00           C  
ATOM   2230  CG1 VAL B 510      47.863  39.230 -29.058  0.00  0.00           C  
ATOM   2231  CG2 VAL B 510      49.595  37.495 -28.580  0.00  0.00           C  
ATOM   2232  N   VAL B 511      49.082  41.301 -31.220  0.00  0.00           N  
ATOM   2233  CA  VAL B 511      48.690  42.690 -31.430  0.00  0.00           C  
ATOM   2234  C   VAL B 511      47.171  42.761 -31.340  0.00  0.00           C  
ATOM   2235  O   VAL B 511      46.470  42.079 -32.098  0.00  0.00           O  
ATOM   2236  CB  VAL B 511      49.180  43.241 -32.781  0.00  0.00           C  
ATOM   2237  CG1 VAL B 511      48.722  44.682 -32.958  0.00  0.00           C  
ATOM   2238  CG2 VAL B 511      50.696  43.138 -32.884  0.00  0.00           C  
ATOM   2239  N   VAL B 512      46.667  43.581 -30.421  0.00  0.00           N  
ATOM   2240  CA  VAL B 512      45.236  43.717 -30.172  0.00  0.00           C  
ATOM   2241  C   VAL B 512      44.803  45.094 -30.662  0.00  0.00           C  
ATOM   2242  O   VAL B 512      45.169  46.117 -30.072  0.00  0.00           O  
ATOM   2243  CB  VAL B 512      44.896  43.523 -28.687  0.00  0.00           C  
ATOM   2244  CG1 VAL B 512      43.397  43.657 -28.458  0.00  0.00           C  
ATOM   2245  CG2 VAL B 512      45.403  42.175 -28.199  0.00  0.00           C  
ATOM   2246  N   LEU B 513      44.025  45.118 -31.741  0.00  0.00           N  
ATOM   2247  CA  LEU B 513      43.508  46.360 -32.307  0.00  0.00           C  
ATOM   2248  C   LEU B 513      42.142  46.651 -31.695  0.00  0.00           C  
ATOM   2249  O   LEU B 513      41.169  45.941 -31.964  0.00  0.00           O  
ATOM   2250  CB  LEU B 513      43.417  46.266 -33.829  0.00  0.00           C  
ATOM   2251  CG  LEU B 513      44.723  46.002 -34.578  0.00  0.00           C  
ATOM   2252  CD1 LEU B 513      44.466  45.877 -36.071  0.00  0.00           C  
ATOM   2253  CD2 LEU B 513      45.722  47.113 -34.294  0.00  0.00           C  
ATOM   2254  N   SER B 514      42.070  47.697 -30.876  0.00  0.00           N  
ATOM   2255  CA  SER B 514      40.829  48.124 -30.243  0.00  0.00           C  
ATOM   2256  C   SER B 514      40.264  49.307 -31.019  0.00  0.00           C  
ATOM   2257  O   SER B 514      40.909  50.359 -31.111  0.00  0.00           O  
ATOM   2258  CB  SER B 514      41.063  48.500 -28.780  0.00  0.00           C  
ATOM   2259  OG  SER B 514      41.868  47.535 -28.128  0.00  0.00           O  
ATOM   2260  N   PHE B 515      39.066  49.134 -31.570  0.00  0.00           N  
ATOM   2261  CA  PHE B 515      38.411  50.158 -32.373  0.00  0.00           C  
ATOM   2262  C   PHE B 515      37.440  50.949 -31.510  0.00  0.00           C  
ATOM   2263  O   PHE B 515      36.571  50.369 -30.848  0.00  0.00           O  
ATOM   2264  CB  PHE B 515      37.685  49.533 -33.565  0.00  0.00           C  
ATOM   2265  CG  PHE B 515      38.596  48.801 -34.505  0.00  0.00           C  
ATOM   2266  CD1 PHE B 515      39.556  49.485 -35.232  0.00  0.00           C  
ATOM   2267  CD2 PHE B 515      38.503  47.429 -34.654  0.00  0.00           C  
ATOM   2268  CE1 PHE B 515      40.402  48.810 -36.098  0.00  0.00           C  
ATOM   2269  CE2 PHE B 515      39.346  46.750 -35.514  0.00  0.00           C  
ATOM   2270  CZ  PHE B 515      40.295  47.441 -36.237  0.00  0.00           C  
ATOM   2271  N   GLU B 516      37.592  52.267 -31.517  0.00  0.00           N  
ATOM   2272  CA  GLU B 516      36.807  53.161 -30.682  0.00  0.00           C  
ATOM   2273  C   GLU B 516      35.839  53.965 -31.537  0.00  0.00           C  
ATOM   2274  O   GLU B 516      36.167  54.360 -32.660  0.00  0.00           O  
ATOM   2275  CB  GLU B 516      37.718  54.107 -29.897  0.00  0.00           C  
ATOM   2276  CG  GLU B 516      37.163  54.536 -28.552  0.00  0.00           C  
ATOM   2277  CD  GLU B 516      38.148  55.372 -27.764  0.00  0.00           C  
ATOM   2278  OE1 GLU B 516      38.903  56.147 -28.391  0.00  0.00           O  
ATOM   2279  OE2 GLU B 516      38.175  55.250 -26.521  0.00  0.00           O  
ATOM   2280  N   LEU B 517      34.646  54.204 -30.998  0.00  0.00           N  
ATOM   2281  CA  LEU B 517      33.612  54.989 -31.669  0.00  0.00           C  
ATOM   2282  C   LEU B 517      33.031  55.951 -30.639  0.00  0.00           C  
ATOM   2283  O   LEU B 517      32.176  55.573 -29.830  0.00  0.00           O  
ATOM   2284  CB  LEU B 517      32.539  54.087 -32.276  0.00  0.00           C  
ATOM   2285  CG  LEU B 517      31.831  54.627 -33.519  0.00  0.00           C  
ATOM   2286  CD1 LEU B 517      32.805  54.779 -34.667  0.00  0.00           C  
ATOM   2287  CD2 LEU B 517      30.671  53.722 -33.906  0.00  0.00           C  
ATOM   2288  N   LEU B 518      33.516  57.188 -30.664  0.00  0.00           N  
ATOM   2289  CA  LEU B 518      33.080  58.246 -29.765  0.00  0.00           C  
ATOM   2290  C   LEU B 518      32.183  59.201 -30.539  0.00  0.00           C  
ATOM   2291  O   LEU B 518      32.120  59.162 -31.771  0.00  0.00           O  
ATOM   2292  CB  LEU B 518      34.290  58.989 -29.186  0.00  0.00           C  
ATOM   2293  CG  LEU B 518      35.293  58.110 -28.427  0.00  0.00           C  
ATOM   2294  CD1 LEU B 518      36.559  58.885 -28.054  0.00  0.00           C  
ATOM   2295  CD2 LEU B 518      34.670  57.440 -27.191  0.00  0.00           C  
ATOM   2296  N   HIS B 519      31.476  60.067 -29.812  0.00  0.00           N  
ATOM   2297  CA  HIS B 519      30.682  61.110 -30.464  0.00  0.00           C  
ATOM   2298  C   HIS B 519      31.607  62.280 -30.800  0.00  0.00           C  
ATOM   2299  O   HIS B 519      31.564  63.355 -30.204  0.00  0.00           O  
ATOM   2300  CB  HIS B 519      29.496  61.541 -29.606  0.00  0.00           C  
ATOM   2301  CG  HIS B 519      28.282  60.679 -29.789  0.00  0.00           C  
ATOM   2302  CD2 HIS B 519      27.926  59.864 -30.810  0.00  0.00           C  
ATOM   2303  ND1 HIS B 519      27.274  60.578 -28.852  0.00  0.00           N  
ATOM   2304  CE1 HIS B 519      26.347  59.745 -29.294  0.00  0.00           C  
ATOM   2305  NE2 HIS B 519      26.720  59.296 -30.479  0.00  0.00           N  
ATOM   2306  N   ALA B 520      32.488  62.024 -31.760  0.00  0.00           N  
ATOM   2307  CA  ALA B 520      33.517  62.957 -32.192  0.00  0.00           C  
ATOM   2308  C   ALA B 520      33.906  62.582 -33.615  0.00  0.00           C  
ATOM   2309  O   ALA B 520      33.651  61.448 -34.041  0.00  0.00           O  
ATOM   2310  CB  ALA B 520      34.729  62.915 -31.250  0.00  0.00           C  
ATOM   2311  N   PRO B 521      34.514  63.502 -34.374  0.00  0.00           N  
ATOM   2312  CA  PRO B 521      34.819  63.200 -35.778  0.00  0.00           C  
ATOM   2313  C   PRO B 521      35.805  62.052 -35.906  0.00  0.00           C  
ATOM   2314  O   PRO B 521      36.800  61.966 -35.184  0.00  0.00           O  
ATOM   2315  CB  PRO B 521      35.416  64.508 -36.303  0.00  0.00           C  
ATOM   2316  CG  PRO B 521      35.895  65.237 -35.083  0.00  0.00           C  
ATOM   2317  CD  PRO B 521      34.936  64.865 -33.996  0.00  0.00           C  
ATOM   2318  N   ALA B 522      35.508  61.157 -36.839  0.00  0.00           N  
ATOM   2319  CA  ALA B 522      36.446  60.098 -37.166  0.00  0.00           C  
ATOM   2320  C   ALA B 522      37.731  60.697 -37.699  0.00  0.00           C  
ATOM   2321  O   ALA B 522      37.700  61.542 -38.593  0.00  0.00           O  
ATOM   2322  CB  ALA B 522      35.841  59.177 -38.219  0.00  0.00           C  
ATOM   2323  N   THR B 523      38.859  60.266 -37.138  0.00  0.00           N  
ATOM   2324  CA  THR B 523      40.176  60.662 -37.626  0.00  0.00           C  
ATOM   2325  C   THR B 523      40.890  59.525 -38.331  0.00  0.00           C  
ATOM   2326  O   THR B 523      41.966  59.744 -38.908  0.00  0.00           O  
ATOM   2327  CB  THR B 523      41.052  61.163 -36.471  0.00  0.00           C  
ATOM   2328  CG2 THR B 523      40.319  62.188 -35.650  0.00  0.00           C  
ATOM   2329  OG1 THR B 523      41.413  60.058 -35.639  0.00  0.00           O  
ATOM   2330  N   VAL B 524      40.328  58.315 -38.303  0.00  0.00           N  
ATOM   2331  CA  VAL B 524      41.018  57.138 -38.823  0.00  0.00           C  
ATOM   2332  C   VAL B 524      40.073  56.385 -39.758  0.00  0.00           C  
ATOM   2333  O   VAL B 524      39.176  55.662 -39.300  0.00  0.00           O  
ATOM   2334  CB  VAL B 524      41.531  56.215 -37.705  0.00  0.00           C  
ATOM   2335  CG1 VAL B 524      42.271  55.002 -38.277  0.00  0.00           C  
ATOM   2336  CG2 VAL B 524      42.455  56.976 -36.788  0.00  0.00           C  
ATOM   2337  N   CYS B 525      40.280  56.555 -41.063  0.00  0.00           N  
ATOM   2338  CA  CYS B 525      39.583  55.849 -42.129  0.00  0.00           C  
ATOM   2339  C   CYS B 525      40.680  55.252 -42.998  0.00  0.00           C  
ATOM   2340  O   CYS B 525      41.705  55.905 -43.222  0.00  0.00           O  
ATOM   2341  CB  CYS B 525      38.717  56.816 -42.963  0.00  0.00           C  
ATOM   2342  SG  CYS B 525      37.483  57.779 -42.036  0.00  0.00           S  
ATOM   2343  N   GLY B 526      40.491  54.029 -43.482  0.00  0.00           N  
ATOM   2344  CA  GLY B 526      41.568  53.359 -44.176  0.00  0.00           C  
ATOM   2345  C   GLY B 526      41.215  52.772 -45.526  0.00  0.00           C  
ATOM   2346  O   GLY B 526      40.735  51.636 -45.626  0.00  0.00           O  
ATOM   2347  N   PRO B 527      41.445  53.537 -46.606  0.00  0.00           N  
ATOM   2348  CA  PRO B 527      41.303  52.921 -47.931  0.00  0.00           C  
ATOM   2349  C   PRO B 527      42.603  52.308 -48.463  0.00  0.00           C  
ATOM   2350  O   PRO B 527      43.327  51.661 -47.710  0.00  0.00           O  
ATOM   2351  CB  PRO B 527      40.852  54.096 -48.792  0.00  0.00           C  
ATOM   2352  CG  PRO B 527      41.595  55.266 -48.201  0.00  0.00           C  
ATOM   2353  CD  PRO B 527      41.760  54.974 -46.709  0.00  0.00           C  
TER    2354      PRO B 527                                                       
END
