# Supplementary material for: CoVM2: Molecular Biological Data Integration of SARS-CoV-2 Proteins in a Macro-to-Micro Method
Source: Biomolecules. 2022 Aug 2;12(8):1067. doi: 10.3390/biom12081067 (PMC9405999; doi:10.3390/biom12081067)
Supplement: Supplementary file 1 [file biomolecules-12-01067-s001.zip › prodigy_results/axl_soba1/axl_soba1.pml]

color silver
as cartoon
bg_color white
center
color lightblue, chain A
color lightpink, chain B
select iface1,  chain A and resi 76+81+43+87+40+79+96+44+37+77+85+39+91+3+2+93+38+41+1+94+92+83+78+95+75+45+80+90+42
color blue, iface1
show sticks, iface1
select iface2,  chain B and resi 455+457+486+494+408+459+456+478+500+504+406+446+421+487+460+497+501+498+417+502+474+405+477+458+475+493+476+489+409+453+473+449+495+505+404+496+445+403+503
color hotpink, iface2
show sticks, iface2
