# Supplementary material for: CoVM2: Molecular Biological Data Integration of SARS-CoV-2 Proteins in a Macro-to-Micro Method
Source: Biomolecules. 2022 Aug 2;12(8):1067. doi: 10.3390/biom12081067 (PMC9405999; doi:10.3390/biom12081067)
Supplement: Supplementary file 1 [file biomolecules-12-01067-s001.zip › prodigy_results/axl_soba1/axl_soba1_DG_prediction.txt]

[+] No. of intermolecular contacts: 119
[+] No. of charged-charged contacts: 12
[+] No. of charged-polar contacts: 18
[+] No. of charged-apolar contacts: 29
[+] No. of polar-polar contacts: 7
[+] No. of apolar-polar contacts: 28
[+] No. of apolar-apolar contacts: 25
[+] Percentage of apolar NIS residues: 41.30
[+] Percentage of charged NIS residues: 20.43
[++] Predicted binding affinity (kcal.mol-1):    -14.4
[++] Predicted dissociation constant (M) at 37.0˚C:  6.8e-11
