# Supplementary material for: CoVM2: Molecular Biological Data Integration of SARS-CoV-2 Proteins in a Macro-to-Micro Method
Source: Biomolecules. 2022 Aug 2;12(8):1067. doi: 10.3390/biom12081067 (PMC9405999; doi:10.3390/biom12081067)
Supplement: Supplementary file 1 [file biomolecules-12-01067-s001.zip › prodigy_results/axl_soba1/axl_soba1_IC_list.txt]

  PRO     3   A   ASN   487   B
  GLN    91   A   TYR   473   B
  ILE    42   A   GLU   406   B
  LEU    45   A   ARG   403   B
  ARG    38   A   TYR   495   B
  THR    92   A   LEU   455   B
  LEU    37   A   LEU   455   B
  THR    92   A   ALA   475   B
  PHE    93   A   ASN   487   B
  ASP    39   A   SER   496   B
  ARG    38   A   SER   494   B
  ASP    39   A   TYR   501   B
  ASP    39   A   TYR   449   B
  GLN    81   A   ARG   493   B
  GLN    41   A   GLU   406   B
  LEU    37   A   ARG   493   B
  LEU    85   A   ASN   417   B
  LEU    43   A   ARG   403   B
  ASP    39   A   ARG   498   B
  ILE    42   A   LEU   455   B
  ARG    38   A   ARG   498   B
  GLN    41   A   SER   494   B
  LEU    43   A   ASP   405   B
  SER    77   A   THR   500   B
  PHE    93   A   TYR   473   B
  GLN    83   A   ARG   493   B
  GLN    91   A   ASN   477   B
  ASP    39   A   SER   494   B
  GLY    80   A   TYR   449   B
  THR    92   A   TYR   489   B
  LEU    76   A   ARG   498   B
  ILE    42   A   ARG   403   B
  GLN    75   A   THR   500   B
  GLN    41   A   GLY   504   B
  GLU     1   A   GLY   476   B
  PHE    87   A   TYR   421   B
  ARG    38   A   TYR   453   B
  THR    92   A   TYR   473   B
  PHE    93   A   PHE   456   B
  GLN    41   A   TYR   453   B
  GLN    96   A   PHE   486   B
  ILE    42   A   HIS   505   B
  GLU    44   A   ARG   408   B
  PHE    87   A   ASN   417   B
  PHE    93   A   TYR   489   B
  GLN    91   A   GLN   474   B
  LEU    43   A   HIS   505   B
  ARG    38   A   TYR   501   B
  LEU    85   A   PHE   456   B
  GLU    44   A   GLN   409   B
  GLU     1   A   ALA   475   B
  LEU    76   A   THR   500   B
  LEU    45   A   GLY   502   B
  THR    79   A   TYR   501   B
  HIS    90   A   TYR   421   B
  GLN    91   A   ALA   475   B
  GLU    44   A   ARG   403   B
  LEU    37   A   TYR   453   B
  PHE    87   A   LEU   455   B
  GLY    40   A   LEU   455   B
  LEU    76   A   TYR   501   B
  PHE    93   A   GLY   476   B
  SER    77   A   TYR   501   B
  GLN    41   A   ARG   403   B
  LEU    45   A   ASP   405   B
  ILE    42   A   TYR   453   B
  GLN    41   A   PHE   497   B
  LEU    85   A   LEU   455   B
  GLN    41   A   SER   496   B
  LEU    45   A   VAL   503   B
  GLN    91   A   GLY   476   B
  LEU    45   A   GLY   504   B
  ASP    39   A   TYR   495   B
  PHE    93   A   ALA   475   B
  THR    79   A   ARG   498   B
  ARG    38   A   HIS   505   B
  LEU    76   A   SER   446   B
  GLU    44   A   HIS   505   B
  THR    92   A   ARG   457   B
  GLU     1   A   ASN   477   B
  GLN    41   A   ARG   493   B
  ASP    39   A   TYR   453   B
  GLY    40   A   ARG   493   B
  THR    92   A   TYR   421   B
  ASP    39   A   ARG   493   B
  LEU    76   A   VAL   445   B
  SER     2   A   TYR   489   B
  GLU    44   A   GLU   406   B
  VAL    94   A   TYR   489   B
  HIS    90   A   SER   459   B
  ASP    78   A   TYR   501   B
  GLU     1   A   PHE   486   B
  HIS    90   A   ASN   460   B
  GLN    41   A   TYR   495   B
  GLU    44   A   GLY   404   B
  VAL    94   A   PHE   456   B
  GLY    40   A   SER   494   B
  SER     2   A   ASN   487   B
  THR    92   A   PHE   456   B
  GLU     1   A   ASN   487   B
  GLU    44   A   ASP   405   B
  VAL    94   A   LEU   455   B
  LEU    45   A   HIS   505   B
  HIS    90   A   TYR   473   B
  HIS    90   A   LYS   458   B
  HIS    90   A   ARG   457   B
  GLY    40   A   TYR   453   B
  GLY    80   A   ARG   498   B
  GLN    41   A   HIS   505   B
  ARG    38   A   SER   496   B
  VAL    94   A   ARG   493   B
  SER    77   A   ARG   498   B
  LEU    37   A   PHE   456   B
  SER    95   A   TYR   489   B
  GLU    44   A   GLY   504   B
  ILE    42   A   ASN   417   B
  GLU     1   A   LYS   478   B
  SER     2   A   PHE   486   B
  GLN    41   A   TYR   501   B
