# Supplementary material for: CoVM2: Molecular Biological Data Integration of SARS-CoV-2 Proteins in a Macro-to-Micro Method
Source: Biomolecules. 2022 Aug 2;12(8):1067. doi: 10.3390/biom12081067 (PMC9405999; doi:10.3390/biom12081067)
Supplement: Supplementary file 1 [file biomolecules-12-01067-s001.zip › prodigy_results/axl_soba2/axl_soba2.pdb]

ATOM      1  N   GLU A   1      49.579  31.007   5.903  0.00  0.00           N  
ATOM      2  CA  GLU A   1      50.437  29.795   6.056  0.00  0.00           C  
ATOM      3  C   GLU A   1      50.271  28.847   4.896  0.00  0.00           C  
ATOM      4  O   GLU A   1      49.242  28.860   4.224  0.00  0.00           O  
ATOM      5  CB  GLU A   1      50.098  29.195   7.427  0.00  0.00           C  
ATOM      6  CG  GLU A   1      50.687  30.077   8.556  0.00  0.00           C  
ATOM      7  CD  GLU A   1      49.729  30.292   9.729  0.00  0.00           C  
ATOM      8  OE1 GLU A   1      48.697  29.584   9.793  0.00  0.00           O  
ATOM      9  OE2 GLU A   1      50.008  31.237  10.502  0.00  0.00           O  
ATOM     10  N   SER A   2      51.325  28.083   4.562  0.00  0.00           N  
ATOM     11  CA  SER A   2      51.330  27.203   3.399  0.00  0.00           C  
ATOM     12  C   SER A   2      50.454  25.957   3.566  0.00  0.00           C  
ATOM     13  O   SER A   2      50.549  25.324   4.616  0.00  0.00           O  
ATOM     14  CB  SER A   2      52.766  26.738   3.061  0.00  0.00           C  
ATOM     15  OG  SER A   2      52.853  26.334   1.695  0.00  0.00           O  
ATOM     16  N   PRO A   3      49.626  25.533   2.607  0.00  0.00           N  
ATOM     17  CA  PRO A   3      48.936  24.250   2.666  0.00  0.00           C  
ATOM     18  C   PRO A   3      49.856  23.117   2.249  0.00  0.00           C  
ATOM     19  O   PRO A   3      49.482  21.960   2.438  0.00  0.00           O  
ATOM     20  CB  PRO A   3      47.737  24.407   1.711  0.00  0.00           C  
ATOM     21  CG  PRO A   3      48.120  25.533   0.746  0.00  0.00           C  
ATOM     22  CD  PRO A   3      49.178  26.353   1.487  0.00  0.00           C  
ATOM     23  N   PHE A   4      51.032  23.410   1.651  0.00  0.00           N  
ATOM     24  CA  PHE A   4      51.986  22.412   1.187  0.00  0.00           C  
ATOM     25  C   PHE A   4      52.709  21.682   2.309  0.00  0.00           C  
ATOM     26  O   PHE A   4      53.597  22.203   2.981  0.00  0.00           O  
ATOM     27  CB  PHE A   4      53.032  22.960   0.180  0.00  0.00           C  
ATOM     28  CG  PHE A   4      52.372  23.382  -1.100  0.00  0.00           C  
ATOM     29  CD1 PHE A   4      52.027  22.415  -2.058  0.00  0.00           C  
ATOM     30  CD2 PHE A   4      52.102  24.734  -1.372  0.00  0.00           C  
ATOM     31  CE1 PHE A   4      51.431  22.794  -3.267  0.00  0.00           C  
ATOM     32  CE2 PHE A   4      51.487  25.112  -2.572  0.00  0.00           C  
ATOM     33  CZ  PHE A   4      51.156  24.142  -3.522  0.00  0.00           C  
ATOM     34  N   VAL A   5      52.334  20.404   2.480  0.00  0.00           N  
ATOM     35  CA  VAL A   5      52.933  19.417   3.355  0.00  0.00           C  
ATOM     36  C   VAL A   5      54.264  18.947   2.793  0.00  0.00           C  
ATOM     37  O   VAL A   5      55.207  18.659   3.527  0.00  0.00           O  
ATOM     38  CB  VAL A   5      51.919  18.288   3.574  0.00  0.00           C  
ATOM     39  CG1 VAL A   5      52.541  16.943   3.996  0.00  0.00           C  
ATOM     40  CG2 VAL A   5      50.920  18.779   4.640  0.00  0.00           C  
ATOM     41  N   GLY A   6      54.389  18.877   1.451  0.00  0.00           N  
ATOM     42  CA  GLY A   6      55.625  18.453   0.808  0.00  0.00           C  
ATOM     43  C   GLY A   6      55.833  19.156  -0.506  0.00  0.00           C  
ATOM     44  O   GLY A   6      54.884  19.492  -1.216  0.00  0.00           O  
ATOM     45  N   ASN A   7      57.111  19.380  -0.865  0.00  0.00           N  
ATOM     46  CA  ASN A   7      57.532  20.249  -1.944  0.00  0.00           C  
ATOM     47  C   ASN A   7      58.390  19.435  -2.921  0.00  0.00           C  
ATOM     48  O   ASN A   7      58.981  18.443  -2.487  0.00  0.00           O  
ATOM     49  CB  ASN A   7      58.349  21.447  -1.396  0.00  0.00           C  
ATOM     50  CG  ASN A   7      57.535  22.213  -0.356  0.00  0.00           C  
ATOM     51  ND2 ASN A   7      57.760  21.931   0.947  0.00  0.00           N  
ATOM     52  OD1 ASN A   7      56.717  23.072  -0.692  0.00  0.00           O  
ATOM     53  N   PRO A   8      58.457  19.751  -4.216  0.00  0.00           N  
ATOM     54  CA  PRO A   8      59.271  19.039  -5.196  0.00  0.00           C  
ATOM     55  C   PRO A   8      60.740  18.871  -4.832  0.00  0.00           C  
ATOM     56  O   PRO A   8      61.355  19.795  -4.308  0.00  0.00           O  
ATOM     57  CB  PRO A   8      59.039  19.757  -6.541  0.00  0.00           C  
ATOM     58  CG  PRO A   8      58.172  20.989  -6.255  0.00  0.00           C  
ATOM     59  CD  PRO A   8      57.706  20.847  -4.810  0.00  0.00           C  
ATOM     60  N   GLY A   9      61.313  17.676  -5.093  0.00  0.00           N  
ATOM     61  CA  GLY A   9      62.750  17.438  -5.005  0.00  0.00           C  
ATOM     62  C   GLY A   9      63.517  17.954  -6.203  0.00  0.00           C  
ATOM     63  O   GLY A   9      63.029  18.747  -7.001  0.00  0.00           O  
ATOM     64  N   ASN A  10      64.758  17.470  -6.377  0.00  0.00           N  
ATOM     65  CA  ASN A  10      65.638  17.885  -7.453  0.00  0.00           C  
ATOM     66  C   ASN A  10      65.924  16.698  -8.344  0.00  0.00           C  
ATOM     67  O   ASN A  10      66.063  15.575  -7.865  0.00  0.00           O  
ATOM     68  CB  ASN A  10      67.017  18.367  -6.933  0.00  0.00           C  
ATOM     69  CG  ASN A  10      66.913  19.763  -6.340  0.00  0.00           C  
ATOM     70  ND2 ASN A  10      68.087  20.339  -5.983  0.00  0.00           N  
ATOM     71  OD1 ASN A  10      65.850  20.368  -6.219  0.00  0.00           O  
ATOM     72  N   ILE A  11      66.060  16.917  -9.665  0.00  0.00           N  
ATOM     73  CA  ILE A  11      66.533  15.865 -10.551  0.00  0.00           C  
ATOM     74  C   ILE A  11      67.731  16.411 -11.271  0.00  0.00           C  
ATOM     75  O   ILE A  11      67.772  17.573 -11.645  0.00  0.00           O  
ATOM     76  CB  ILE A  11      65.539  15.218 -11.523  0.00  0.00           C  
ATOM     77  CG1 ILE A  11      64.063  15.495 -11.151  0.00  0.00           C  
ATOM     78  CG2 ILE A  11      65.902  13.714 -11.499  0.00  0.00           C  
ATOM     79  CD1 ILE A  11      63.035  14.740 -12.004  0.00  0.00           C  
ATOM     80  N   THR A  12      68.795  15.622 -11.420  0.00  0.00           N  
ATOM     81  CA  THR A  12      70.040  16.174 -11.922  0.00  0.00           C  
ATOM     82  C   THR A  12      70.677  15.034 -12.654  0.00  0.00           C  
ATOM     83  O   THR A  12      70.753  13.931 -12.112  0.00  0.00           O  
ATOM     84  CB  THR A  12      70.851  16.771 -10.761  0.00  0.00           C  
ATOM     85  CG2 THR A  12      72.121  16.033 -10.320  0.00  0.00           C  
ATOM     86  OG1 THR A  12      71.230  18.109 -11.031  0.00  0.00           O  
ATOM     87  N   GLY A  13      71.075  15.188 -13.933  0.00  0.00           N  
ATOM     88  CA  GLY A  13      71.562  14.013 -14.642  0.00  0.00           C  
ATOM     89  C   GLY A  13      71.564  14.150 -16.137  0.00  0.00           C  
ATOM     90  O   GLY A  13      71.361  15.218 -16.693  0.00  0.00           O  
ATOM     91  N   ALA A  14      71.821  13.036 -16.845  0.00  0.00           N  
ATOM     92  CA  ALA A  14      72.030  13.021 -18.280  0.00  0.00           C  
ATOM     93  C   ALA A  14      70.810  13.314 -19.162  0.00  0.00           C  
ATOM     94  O   ALA A  14      69.660  13.085 -18.791  0.00  0.00           O  
ATOM     95  CB  ALA A  14      72.607  11.658 -18.708  0.00  0.00           C  
ATOM     96  N   ARG A  15      71.056  13.796 -20.406  0.00  0.00           N  
ATOM     97  CA  ARG A  15      70.113  13.742 -21.519  0.00  0.00           C  
ATOM     98  C   ARG A  15      69.436  12.374 -21.673  0.00  0.00           C  
ATOM     99  O   ARG A  15      70.112  11.355 -21.791  0.00  0.00           O  
ATOM    100  CB  ARG A  15      70.826  14.042 -22.870  0.00  0.00           C  
ATOM    101  CG  ARG A  15      71.186  15.517 -23.157  0.00  0.00           C  
ATOM    102  CD  ARG A  15      70.218  16.176 -24.145  0.00  0.00           C  
ATOM    103  NE  ARG A  15      70.622  17.617 -24.304  0.00  0.00           N  
ATOM    104  CZ  ARG A  15      69.882  18.520 -24.963  0.00  0.00           C  
ATOM    105  NH1 ARG A  15      68.709  18.180 -25.490  0.00  0.00           N  
ATOM    106  NH2 ARG A  15      70.311  19.771 -25.115  0.00  0.00           N  
ATOM    107  N   GLY A  16      68.087  12.318 -21.695  0.00  0.00           N  
ATOM    108  CA  GLY A  16      67.350  11.056 -21.794  0.00  0.00           C  
ATOM    109  C   GLY A  16      66.971  10.388 -20.476  0.00  0.00           C  
ATOM    110  O   GLY A  16      66.302   9.359 -20.471  0.00  0.00           O  
ATOM    111  N   LEU A  17      67.352  10.945 -19.307  0.00  0.00           N  
ATOM    112  CA  LEU A  17      66.874  10.482 -17.996  0.00  0.00           C  
ATOM    113  C   LEU A  17      65.346  10.652 -17.798  0.00  0.00           C  
ATOM    114  O   LEU A  17      64.795  11.698 -18.142  0.00  0.00           O  
ATOM    115  CB  LEU A  17      67.626  11.272 -16.885  0.00  0.00           C  
ATOM    116  CG  LEU A  17      67.854  10.652 -15.481  0.00  0.00           C  
ATOM    117  CD1 LEU A  17      68.184  11.782 -14.495  0.00  0.00           C  
ATOM    118  CD2 LEU A  17      66.718   9.834 -14.868  0.00  0.00           C  
ATOM    119  N   THR A  18      64.633   9.657 -17.203  0.00  0.00           N  
ATOM    120  CA  THR A  18      63.212   9.728 -16.836  0.00  0.00           C  
ATOM    121  C   THR A  18      63.095   9.778 -15.335  0.00  0.00           C  
ATOM    122  O   THR A  18      63.645   8.952 -14.608  0.00  0.00           O  
ATOM    123  CB  THR A  18      62.322   8.585 -17.380  0.00  0.00           C  
ATOM    124  CG2 THR A  18      62.997   7.214 -17.226  0.00  0.00           C  
ATOM    125  OG1 THR A  18      61.007   8.489 -16.813  0.00  0.00           O  
ATOM    126  N   GLY A  19      62.379  10.785 -14.811  0.00  0.00           N  
ATOM    127  CA  GLY A  19      62.220  10.927 -13.377  0.00  0.00           C  
ATOM    128  C   GLY A  19      60.931  11.619 -13.068  0.00  0.00           C  
ATOM    129  O   GLY A  19      60.154  11.973 -13.957  0.00  0.00           O  
ATOM    130  N   THR A  20      60.664  11.830 -11.771  0.00  0.00           N  
ATOM    131  CA  THR A  20      59.417  12.415 -11.314  0.00  0.00           C  
ATOM    132  C   THR A  20      59.674  13.457 -10.250  0.00  0.00           C  
ATOM    133  O   THR A  20      60.691  13.452  -9.562  0.00  0.00           O  
ATOM    134  CB  THR A  20      58.394  11.420 -10.742  0.00  0.00           C  
ATOM    135  CG2 THR A  20      57.964  10.419 -11.817  0.00  0.00           C  
ATOM    136  OG1 THR A  20      58.908  10.647  -9.664  0.00  0.00           O  
ATOM    137  N   LEU A  21      58.720  14.388 -10.092  0.00  0.00           N  
ATOM    138  CA  LEU A  21      58.677  15.349  -9.010  0.00  0.00           C  
ATOM    139  C   LEU A  21      57.277  15.267  -8.447  0.00  0.00           C  
ATOM    140  O   LEU A  21      56.339  14.873  -9.140  0.00  0.00           O  
ATOM    141  CB  LEU A  21      58.900  16.811  -9.470  0.00  0.00           C  
ATOM    142  CG  LEU A  21      60.258  17.094 -10.130  0.00  0.00           C  
ATOM    143  CD1 LEU A  21      60.222  18.463 -10.826  0.00  0.00           C  
ATOM    144  CD2 LEU A  21      61.410  17.022  -9.123  0.00  0.00           C  
ATOM    145  N   ARG A  22      57.066  15.640  -7.176  0.00  0.00           N  
ATOM    146  CA  ARG A  22      55.737  15.625  -6.623  0.00  0.00           C  
ATOM    147  C   ARG A  22      55.610  16.684  -5.560  0.00  0.00           C  
ATOM    148  O   ARG A  22      56.599  17.138  -4.993  0.00  0.00           O  
ATOM    149  CB  ARG A  22      55.344  14.235  -6.051  0.00  0.00           C  
ATOM    150  CG  ARG A  22      56.336  13.679  -5.010  0.00  0.00           C  
ATOM    151  CD  ARG A  22      56.009  12.289  -4.443  0.00  0.00           C  
ATOM    152  NE  ARG A  22      55.103  12.462  -3.263  0.00  0.00           N  
ATOM    153  CZ  ARG A  22      53.770  12.361  -3.282  0.00  0.00           C  
ATOM    154  NH1 ARG A  22      53.122  12.131  -4.417  0.00  0.00           N  
ATOM    155  NH2 ARG A  22      53.101  12.559  -2.147  0.00  0.00           N  
ATOM    156  N   CYS A  23      54.370  17.105  -5.275  0.00  0.00           N  
ATOM    157  CA  CYS A  23      54.067  18.049  -4.225  0.00  0.00           C  
ATOM    158  C   CYS A  23      52.758  17.612  -3.617  0.00  0.00           C  
ATOM    159  O   CYS A  23      51.928  17.019  -4.304  0.00  0.00           O  
ATOM    160  CB  CYS A  23      53.919  19.495  -4.759  0.00  0.00           C  
ATOM    161  SG  CYS A  23      52.658  19.659  -6.063  0.00  0.00           S  
ATOM    162  N   GLN A  24      52.544  17.891  -2.322  0.00  0.00           N  
ATOM    163  CA  GLN A  24      51.349  17.475  -1.618  0.00  0.00           C  
ATOM    164  C   GLN A  24      50.922  18.579  -0.694  0.00  0.00           C  
ATOM    165  O   GLN A  24      51.748  19.265  -0.093  0.00  0.00           O  
ATOM    166  CB  GLN A  24      51.548  16.200  -0.756  0.00  0.00           C  
ATOM    167  CG  GLN A  24      50.225  15.637  -0.178  0.00  0.00           C  
ATOM    168  CD  GLN A  24      50.390  14.240   0.413  0.00  0.00           C  
ATOM    169  NE2 GLN A  24      49.883  14.047   1.655  0.00  0.00           N  
ATOM    170  OE1 GLN A  24      50.937  13.340  -0.233  0.00  0.00           O  
ATOM    171  N   LEU A  25      49.604  18.761  -0.564  0.00  0.00           N  
ATOM    172  CA  LEU A  25      49.008  19.767   0.256  0.00  0.00           C  
ATOM    173  C   LEU A  25      47.742  19.234   0.891  0.00  0.00           C  
ATOM    174  O   LEU A  25      47.177  18.224   0.466  0.00  0.00           O  
ATOM    175  CB  LEU A  25      48.705  21.063  -0.539  0.00  0.00           C  
ATOM    176  CG  LEU A  25      47.766  20.939  -1.755  0.00  0.00           C  
ATOM    177  CD1 LEU A  25      47.094  22.293  -1.997  0.00  0.00           C  
ATOM    178  CD2 LEU A  25      48.460  20.489  -3.050  0.00  0.00           C  
ATOM    179  N   GLN A  26      47.279  19.909   1.954  0.00  0.00           N  
ATOM    180  CA  GLN A  26      46.040  19.591   2.628  0.00  0.00           C  
ATOM    181  C   GLN A  26      45.208  20.852   2.683  0.00  0.00           C  
ATOM    182  O   GLN A  26      45.713  21.941   2.961  0.00  0.00           O  
ATOM    183  CB  GLN A  26      46.267  18.988   4.036  0.00  0.00           C  
ATOM    184  CG  GLN A  26      44.952  18.558   4.735  0.00  0.00           C  
ATOM    185  CD  GLN A  26      45.183  17.674   5.963  0.00  0.00           C  
ATOM    186  NE2 GLN A  26      44.303  17.786   6.988  0.00  0.00           N  
ATOM    187  OE1 GLN A  26      46.112  16.863   5.996  0.00  0.00           O  
ATOM    188  N   VAL A  27      43.910  20.742   2.355  0.00  0.00           N  
ATOM    189  CA  VAL A  27      43.017  21.877   2.261  0.00  0.00           C  
ATOM    190  C   VAL A  27      41.729  21.527   2.961  0.00  0.00           C  
ATOM    191  O   VAL A  27      41.424  20.354   3.175  0.00  0.00           O  
ATOM    192  CB  VAL A  27      42.713  22.313   0.820  0.00  0.00           C  
ATOM    193  CG1 VAL A  27      44.031  22.589   0.078  0.00  0.00           C  
ATOM    194  CG2 VAL A  27      41.873  21.267   0.062  0.00  0.00           C  
ATOM    195  N   GLN A  28      40.949  22.560   3.316  0.00  0.00           N  
ATOM    196  CA  GLN A  28      39.603  22.462   3.839  0.00  0.00           C  
ATOM    197  C   GLN A  28      38.663  22.806   2.699  0.00  0.00           C  
ATOM    198  O   GLN A  28      38.914  23.765   1.965  0.00  0.00           O  
ATOM    199  CB  GLN A  28      39.443  23.480   4.997  0.00  0.00           C  
ATOM    200  CG  GLN A  28      38.212  23.262   5.912  0.00  0.00           C  
ATOM    201  CD  GLN A  28      36.956  24.056   5.535  0.00  0.00           C  
ATOM    202  NE2 GLN A  28      36.198  24.477   6.579  0.00  0.00           N  
ATOM    203  OE1 GLN A  28      36.626  24.331   4.383  0.00  0.00           O  
ATOM    204  N   GLY A  29      37.579  22.033   2.496  0.00  0.00           N  
ATOM    205  CA  GLY A  29      36.619  22.293   1.430  0.00  0.00           C  
ATOM    206  C   GLY A  29      37.047  21.806   0.067  0.00  0.00           C  
ATOM    207  O   GLY A  29      38.080  21.159  -0.094  0.00  0.00           O  
ATOM    208  N   GLU A  30      36.203  22.074  -0.951  0.00  0.00           N  
ATOM    209  CA  GLU A  30      36.359  21.622  -2.335  0.00  0.00           C  
ATOM    210  C   GLU A  30      37.781  21.678  -2.914  0.00  0.00           C  
ATOM    211  O   GLU A  30      38.356  22.771  -2.968  0.00  0.00           O  
ATOM    212  CB  GLU A  30      35.428  22.406  -3.297  0.00  0.00           C  
ATOM    213  CG  GLU A  30      35.234  21.720  -4.673  0.00  0.00           C  
ATOM    214  CD  GLU A  30      34.502  20.386  -4.521  0.00  0.00           C  
ATOM    215  OE1 GLU A  30      33.750  20.242  -3.522  0.00  0.00           O  
ATOM    216  OE2 GLU A  30      34.696  19.516  -5.403  0.00  0.00           O  
ATOM    217  N   PRO A  31      38.419  20.589  -3.345  0.00  0.00           N  
ATOM    218  CA  PRO A  31      39.868  20.579  -3.495  0.00  0.00           C  
ATOM    219  C   PRO A  31      40.320  21.316  -4.744  0.00  0.00           C  
ATOM    220  O   PRO A  31      39.663  21.178  -5.778  0.00  0.00           O  
ATOM    221  CB  PRO A  31      40.231  19.084  -3.540  0.00  0.00           C  
ATOM    222  CG  PRO A  31      38.936  18.403  -3.968  0.00  0.00           C  
ATOM    223  CD  PRO A  31      37.888  19.234  -3.250  0.00  0.00           C  
ATOM    224  N   PRO A  32      41.396  22.097  -4.739  0.00  0.00           N  
ATOM    225  CA  PRO A  32      41.845  22.777  -5.933  0.00  0.00           C  
ATOM    226  C   PRO A  32      42.507  21.820  -6.915  0.00  0.00           C  
ATOM    227  O   PRO A  32      42.983  20.739  -6.553  0.00  0.00           O  
ATOM    228  CB  PRO A  32      42.834  23.802  -5.364  0.00  0.00           C  
ATOM    229  CG  PRO A  32      43.527  23.033  -4.242  0.00  0.00           C  
ATOM    230  CD  PRO A  32      42.374  22.215  -3.651  0.00  0.00           C  
ATOM    231  N   GLU A  33      42.536  22.215  -8.196  0.00  0.00           N  
ATOM    232  CA  GLU A  33      43.493  21.738  -9.170  0.00  0.00           C  
ATOM    233  C   GLU A  33      44.894  22.204  -8.779  0.00  0.00           C  
ATOM    234  O   GLU A  33      45.031  23.287  -8.205  0.00  0.00           O  
ATOM    235  CB  GLU A  33      43.105  22.304 -10.544  0.00  0.00           C  
ATOM    236  CG  GLU A  33      43.829  21.699 -11.762  0.00  0.00           C  
ATOM    237  CD  GLU A  33      43.322  22.340 -13.053  0.00  0.00           C  
ATOM    238  OE1 GLU A  33      42.665  23.415 -12.979  0.00  0.00           O  
ATOM    239  OE2 GLU A  33      43.591  21.751 -14.129  0.00  0.00           O  
ATOM    240  N   VAL A  34      45.961  21.418  -9.049  0.00  0.00           N  
ATOM    241  CA  VAL A  34      47.333  21.859  -8.817  0.00  0.00           C  
ATOM    242  C   VAL A  34      48.033  22.024 -10.145  0.00  0.00           C  
ATOM    243  O   VAL A  34      48.094  21.124 -10.982  0.00  0.00           O  
ATOM    244  CB  VAL A  34      48.188  21.081  -7.779  0.00  0.00           C  
ATOM    245  CG1 VAL A  34      47.448  19.857  -7.215  0.00  0.00           C  
ATOM    246  CG2 VAL A  34      49.618  20.721  -8.252  0.00  0.00           C  
ATOM    247  N   HIS A  35      48.594  23.232 -10.331  0.00  0.00           N  
ATOM    248  CA  HIS A  35      49.291  23.687 -11.504  0.00  0.00           C  
ATOM    249  C   HIS A  35      50.783  23.544 -11.286  0.00  0.00           C  
ATOM    250  O   HIS A  35      51.310  23.905 -10.232  0.00  0.00           O  
ATOM    251  CB  HIS A  35      48.976  25.185 -11.721  0.00  0.00           C  
ATOM    252  CG  HIS A  35      47.522  25.420 -11.958  0.00  0.00           C  
ATOM    253  CD2 HIS A  35      46.539  25.962 -11.189  0.00  0.00           C  
ATOM    254  ND1 HIS A  35      46.999  24.907 -13.119  0.00  0.00           N  
ATOM    255  CE1 HIS A  35      45.701  25.127 -13.043  0.00  0.00           C  
ATOM    256  NE2 HIS A  35      45.369  25.768 -11.894  0.00  0.00           N  
ATOM    257  N   TRP A  36      51.512  23.021 -12.286  0.00  0.00           N  
ATOM    258  CA  TRP A  36      52.957  22.941 -12.255  0.00  0.00           C  
ATOM    259  C   TRP A  36      53.545  24.173 -12.920  0.00  0.00           C  
ATOM    260  O   TRP A  36      53.201  24.521 -14.047  0.00  0.00           O  
ATOM    261  CB  TRP A  36      53.462  21.643 -12.936  0.00  0.00           C  
ATOM    262  CG  TRP A  36      53.276  20.414 -12.058  0.00  0.00           C  
ATOM    263  CD1 TRP A  36      52.255  19.505 -12.015  0.00  0.00           C  
ATOM    264  CD2 TRP A  36      54.205  20.022 -11.035  0.00  0.00           C  
ATOM    265  CE2 TRP A  36      53.680  18.856 -10.425  0.00  0.00           C  
ATOM    266  CE3 TRP A  36      55.402  20.581 -10.610  0.00  0.00           C  
ATOM    267  NE1 TRP A  36      52.501  18.558 -11.047  0.00  0.00           N  
ATOM    268  CZ2 TRP A  36      54.354  18.234  -9.385  0.00  0.00           C  
ATOM    269  CZ3 TRP A  36      56.089  19.935  -9.577  0.00  0.00           C  
ATOM    270  CH2 TRP A  36      55.574  18.783  -8.969  0.00  0.00           C  
ATOM    271  N   LEU A  37      54.457  24.860 -12.209  0.00  0.00           N  
ATOM    272  CA  LEU A  37      55.191  26.010 -12.675  0.00  0.00           C  
ATOM    273  C   LEU A  37      56.577  25.548 -13.060  0.00  0.00           C  
ATOM    274  O   LEU A  37      57.208  24.816 -12.299  0.00  0.00           O  
ATOM    275  CB  LEU A  37      55.409  27.061 -11.553  0.00  0.00           C  
ATOM    276  CG  LEU A  37      54.172  27.841 -11.089  0.00  0.00           C  
ATOM    277  CD1 LEU A  37      54.570  28.822  -9.975  0.00  0.00           C  
ATOM    278  CD2 LEU A  37      53.523  28.596 -12.247  0.00  0.00           C  
ATOM    279  N   ARG A  38      57.101  25.993 -14.214  0.00  0.00           N  
ATOM    280  CA  ARG A  38      58.519  25.951 -14.507  0.00  0.00           C  
ATOM    281  C   ARG A  38      58.923  27.398 -14.771  0.00  0.00           C  
ATOM    282  O   ARG A  38      58.362  28.048 -15.653  0.00  0.00           O  
ATOM    283  CB  ARG A  38      58.877  25.119 -15.758  0.00  0.00           C  
ATOM    284  CG  ARG A  38      60.382  24.801 -15.867  0.00  0.00           C  
ATOM    285  CD  ARG A  38      60.973  24.694 -17.279  0.00  0.00           C  
ATOM    286  NE  ARG A  38      60.073  23.837 -18.119  0.00  0.00           N  
ATOM    287  CZ  ARG A  38      59.520  24.233 -19.274  0.00  0.00           C  
ATOM    288  NH1 ARG A  38      59.659  25.475 -19.726  0.00  0.00           N  
ATOM    289  NH2 ARG A  38      58.828  23.365 -20.004  0.00  0.00           N  
ATOM    290  N   ASP A  39      59.852  27.956 -13.977  0.00  0.00           N  
ATOM    291  CA  ASP A  39      60.360  29.324 -14.047  0.00  0.00           C  
ATOM    292  C   ASP A  39      59.283  30.404 -13.966  0.00  0.00           C  
ATOM    293  O   ASP A  39      59.331  31.455 -14.609  0.00  0.00           O  
ATOM    294  CB  ASP A  39      61.383  29.544 -15.198  0.00  0.00           C  
ATOM    295  CG  ASP A  39      62.535  28.559 -15.090  0.00  0.00           C  
ATOM    296  OD1 ASP A  39      62.758  28.021 -13.974  0.00  0.00           O  
ATOM    297  OD2 ASP A  39      63.212  28.319 -16.118  0.00  0.00           O  
ATOM    298  N   GLY A  40      58.261  30.164 -13.118  0.00  0.00           N  
ATOM    299  CA  GLY A  40      57.095  31.032 -12.973  0.00  0.00           C  
ATOM    300  C   GLY A  40      56.030  30.888 -14.044  0.00  0.00           C  
ATOM    301  O   GLY A  40      54.999  31.551 -13.981  0.00  0.00           O  
ATOM    302  N   GLN A  41      56.205  29.995 -15.038  0.00  0.00           N  
ATOM    303  CA  GLN A  41      55.205  29.758 -16.066  0.00  0.00           C  
ATOM    304  C   GLN A  41      54.424  28.486 -15.778  0.00  0.00           C  
ATOM    305  O   GLN A  41      55.015  27.418 -15.616  0.00  0.00           O  
ATOM    306  CB  GLN A  41      55.876  29.575 -17.451  0.00  0.00           C  
ATOM    307  CG  GLN A  41      54.902  29.369 -18.637  0.00  0.00           C  
ATOM    308  CD  GLN A  41      55.641  29.060 -19.940  0.00  0.00           C  
ATOM    309  NE2 GLN A  41      56.521  29.994 -20.365  0.00  0.00           N  
ATOM    310  OE1 GLN A  41      55.462  28.018 -20.570  0.00  0.00           O  
ATOM    311  N   ILE A  42      53.068  28.547 -15.719  0.00  0.00           N  
ATOM    312  CA  ILE A  42      52.229  27.353 -15.658  0.00  0.00           C  
ATOM    313  C   ILE A  42      52.423  26.510 -16.910  0.00  0.00           C  
ATOM    314  O   ILE A  42      52.295  26.982 -18.039  0.00  0.00           O  
ATOM    315  CB  ILE A  42      50.736  27.625 -15.393  0.00  0.00           C  
ATOM    316  CG1 ILE A  42      50.539  28.339 -14.033  0.00  0.00           C  
ATOM    317  CG2 ILE A  42      49.926  26.304 -15.429  0.00  0.00           C  
ATOM    318  CD1 ILE A  42      49.102  28.808 -13.772  0.00  0.00           C  
ATOM    319  N   LEU A  43      52.767  25.228 -16.733  0.00  0.00           N  
ATOM    320  CA  LEU A  43      52.899  24.300 -17.826  0.00  0.00           C  
ATOM    321  C   LEU A  43      51.546  23.709 -18.174  0.00  0.00           C  
ATOM    322  O   LEU A  43      50.969  22.935 -17.411  0.00  0.00           O  
ATOM    323  CB  LEU A  43      53.857  23.145 -17.471  0.00  0.00           C  
ATOM    324  CG  LEU A  43      55.264  23.570 -17.018  0.00  0.00           C  
ATOM    325  CD1 LEU A  43      56.084  22.305 -16.731  0.00  0.00           C  
ATOM    326  CD2 LEU A  43      55.968  24.495 -18.021  0.00  0.00           C  
ATOM    327  N   GLU A  44      51.005  24.055 -19.354  0.00  0.00           N  
ATOM    328  CA  GLU A  44      49.815  23.414 -19.883  0.00  0.00           C  
ATOM    329  C   GLU A  44      50.091  21.993 -20.362  0.00  0.00           C  
ATOM    330  O   GLU A  44      49.316  21.065 -20.142  0.00  0.00           O  
ATOM    331  CB  GLU A  44      49.213  24.268 -21.014  0.00  0.00           C  
ATOM    332  CG  GLU A  44      48.925  25.722 -20.578  0.00  0.00           C  
ATOM    333  CD  GLU A  44      48.322  26.525 -21.726  0.00  0.00           C  
ATOM    334  OE1 GLU A  44      48.940  26.532 -22.823  0.00  0.00           O  
ATOM    335  OE2 GLU A  44      47.245  27.135 -21.511  0.00  0.00           O  
ATOM    336  N   LEU A  45      51.246  21.780 -21.023  0.00  0.00           N  
ATOM    337  CA  LEU A  45      51.615  20.489 -21.569  0.00  0.00           C  
ATOM    338  C   LEU A  45      52.554  19.752 -20.620  0.00  0.00           C  
ATOM    339  O   LEU A  45      53.743  20.056 -20.519  0.00  0.00           O  
ATOM    340  CB  LEU A  45      52.261  20.657 -22.969  0.00  0.00           C  
ATOM    341  CG  LEU A  45      51.395  21.447 -23.977  0.00  0.00           C  
ATOM    342  CD1 LEU A  45      52.158  21.703 -25.285  0.00  0.00           C  
ATOM    343  CD2 LEU A  45      50.056  20.750 -24.258  0.00  0.00           C  
ATOM    344  N   ALA A  46      52.020  18.753 -19.888  0.00  0.00           N  
ATOM    345  CA  ALA A  46      52.770  17.984 -18.925  0.00  0.00           C  
ATOM    346  C   ALA A  46      52.204  16.581 -18.776  0.00  0.00           C  
ATOM    347  O   ALA A  46      50.991  16.385 -18.846  0.00  0.00           O  
ATOM    348  CB  ALA A  46      52.643  18.655 -17.544  0.00  0.00           C  
ATOM    349  N   ASP A  47      53.074  15.586 -18.491  0.00  0.00           N  
ATOM    350  CA  ASP A  47      52.683  14.281 -18.000  0.00  0.00           C  
ATOM    351  C   ASP A  47      52.454  14.448 -16.505  0.00  0.00           C  
ATOM    352  O   ASP A  47      53.401  14.494 -15.714  0.00  0.00           O  
ATOM    353  CB  ASP A  47      53.818  13.240 -18.223  0.00  0.00           C  
ATOM    354  CG  ASP A  47      53.816  12.615 -19.616  0.00  0.00           C  
ATOM    355  OD1 ASP A  47      52.834  12.811 -20.371  0.00  0.00           O  
ATOM    356  OD2 ASP A  47      54.814  11.910 -19.925  0.00  0.00           O  
ATOM    357  N   SER A  48      51.185  14.598 -16.077  0.00  0.00           N  
ATOM    358  CA  SER A  48      50.876  14.811 -14.674  0.00  0.00           C  
ATOM    359  C   SER A  48      49.802  13.872 -14.172  0.00  0.00           C  
ATOM    360  O   SER A  48      48.868  13.512 -14.886  0.00  0.00           O  
ATOM    361  CB  SER A  48      50.577  16.295 -14.280  0.00  0.00           C  
ATOM    362  OG  SER A  48      49.226  16.708 -14.505  0.00  0.00           O  
ATOM    363  N   THR A  49      49.934  13.435 -12.904  0.00  0.00           N  
ATOM    364  CA  THR A  49      48.935  12.607 -12.235  0.00  0.00           C  
ATOM    365  C   THR A  49      48.525  13.301 -10.951  0.00  0.00           C  
ATOM    366  O   THR A  49      49.336  13.487 -10.042  0.00  0.00           O  
ATOM    367  CB  THR A  49      49.406  11.203 -11.859  0.00  0.00           C  
ATOM    368  CG2 THR A  49      48.226  10.355 -11.369  0.00  0.00           C  
ATOM    369  OG1 THR A  49      49.934  10.508 -12.979  0.00  0.00           O  
ATOM    370  N   GLN A  50      47.241  13.693 -10.831  0.00  0.00           N  
ATOM    371  CA  GLN A  50      46.711  14.409  -9.682  0.00  0.00           C  
ATOM    372  C   GLN A  50      45.772  13.490  -8.910  0.00  0.00           C  
ATOM    373  O   GLN A  50      44.923  12.826  -9.501  0.00  0.00           O  
ATOM    374  CB  GLN A  50      45.907  15.672 -10.105  0.00  0.00           C  
ATOM    375  CG  GLN A  50      45.399  16.536  -8.922  0.00  0.00           C  
ATOM    376  CD  GLN A  50      44.611  17.757  -9.405  0.00  0.00           C  
ATOM    377  NE2 GLN A  50      43.259  17.682  -9.382  0.00  0.00           N  
ATOM    378  OE1 GLN A  50      45.194  18.772  -9.782  0.00  0.00           O  
ATOM    379  N   THR A  51      45.892  13.444  -7.566  0.00  0.00           N  
ATOM    380  CA  THR A  51      45.083  12.575  -6.703  0.00  0.00           C  
ATOM    381  C   THR A  51      44.457  13.438  -5.632  0.00  0.00           C  
ATOM    382  O   THR A  51      45.130  14.266  -5.018  0.00  0.00           O  
ATOM    383  CB  THR A  51      45.890  11.512  -5.949  0.00  0.00           C  
ATOM    384  CG2 THR A  51      45.100  10.515  -5.086  0.00  0.00           C  
ATOM    385  OG1 THR A  51      46.733  10.763  -6.803  0.00  0.00           O  
ATOM    386  N   GLN A  52      43.150  13.271  -5.368  0.00  0.00           N  
ATOM    387  CA  GLN A  52      42.445  13.970  -4.316  0.00  0.00           C  
ATOM    388  C   GLN A  52      41.801  12.908  -3.439  0.00  0.00           C  
ATOM    389  O   GLN A  52      41.125  12.015  -3.943  0.00  0.00           O  
ATOM    390  CB  GLN A  52      41.354  14.910  -4.893  0.00  0.00           C  
ATOM    391  CG  GLN A  52      41.892  15.920  -5.937  0.00  0.00           C  
ATOM    392  CD  GLN A  52      40.751  16.715  -6.575  0.00  0.00           C  
ATOM    393  NE2 GLN A  52      41.009  17.975  -6.996  0.00  0.00           N  
ATOM    394  OE1 GLN A  52      39.643  16.205  -6.731  0.00  0.00           O  
ATOM    395  N   VAL A  53      42.015  12.956  -2.111  0.00  0.00           N  
ATOM    396  CA  VAL A  53      41.457  11.994  -1.172  0.00  0.00           C  
ATOM    397  C   VAL A  53      40.632  12.793  -0.166  0.00  0.00           C  
ATOM    398  O   VAL A  53      41.211  13.669   0.487  0.00  0.00           O  
ATOM    399  CB  VAL A  53      42.531  11.190  -0.436  0.00  0.00           C  
ATOM    400  CG1 VAL A  53      41.869  10.159   0.498  0.00  0.00           C  
ATOM    401  CG2 VAL A  53      43.430  10.471  -1.463  0.00  0.00           C  
ATOM    402  N   PRO A  54      39.319  12.602   0.006  0.00  0.00           N  
ATOM    403  CA  PRO A  54      38.564  13.253   1.071  0.00  0.00           C  
ATOM    404  C   PRO A  54      38.900  12.586   2.401  0.00  0.00           C  
ATOM    405  O   PRO A  54      39.044  11.363   2.443  0.00  0.00           O  
ATOM    406  CB  PRO A  54      37.100  13.065   0.625  0.00  0.00           C  
ATOM    407  CG  PRO A  54      37.090  11.752  -0.164  0.00  0.00           C  
ATOM    408  CD  PRO A  54      38.492  11.675  -0.776  0.00  0.00           C  
ATOM    409  N   LEU A  55      39.078  13.357   3.494  0.00  0.00           N  
ATOM    410  CA  LEU A  55      39.477  12.799   4.779  0.00  0.00           C  
ATOM    411  C   LEU A  55      38.328  12.753   5.765  0.00  0.00           C  
ATOM    412  O   LEU A  55      38.296  11.919   6.668  0.00  0.00           O  
ATOM    413  CB  LEU A  55      40.555  13.695   5.434  0.00  0.00           C  
ATOM    414  CG  LEU A  55      41.899  13.799   4.697  0.00  0.00           C  
ATOM    415  CD1 LEU A  55      42.731  14.869   5.417  0.00  0.00           C  
ATOM    416  CD2 LEU A  55      42.625  12.449   4.649  0.00  0.00           C  
ATOM    417  N   GLY A  56      37.356  13.668   5.608  0.00  0.00           N  
ATOM    418  CA  GLY A  56      36.108  13.643   6.357  0.00  0.00           C  
ATOM    419  C   GLY A  56      35.120  12.690   5.757  0.00  0.00           C  
ATOM    420  O   GLY A  56      35.424  11.929   4.836  0.00  0.00           O  
ATOM    421  N   GLU A  57      33.874  12.740   6.243  0.00  0.00           N  
ATOM    422  CA  GLU A  57      32.800  11.905   5.752  0.00  0.00           C  
ATOM    423  C   GLU A  57      31.931  12.644   4.752  0.00  0.00           C  
ATOM    424  O   GLU A  57      30.903  12.151   4.286  0.00  0.00           O  
ATOM    425  CB  GLU A  57      31.961  11.331   6.918  0.00  0.00           C  
ATOM    426  CG  GLU A  57      31.096  12.327   7.741  0.00  0.00           C  
ATOM    427  CD  GLU A  57      31.794  12.991   8.936  0.00  0.00           C  
ATOM    428  OE1 GLU A  57      31.063  13.652   9.720  0.00  0.00           O  
ATOM    429  OE2 GLU A  57      33.023  12.786   9.113  0.00  0.00           O  
ATOM    430  N   ASP A  58      32.376  13.845   4.381  0.00  0.00           N  
ATOM    431  CA  ASP A  58      31.677  14.811   3.598  0.00  0.00           C  
ATOM    432  C   ASP A  58      32.687  15.365   2.588  0.00  0.00           C  
ATOM    433  O   ASP A  58      33.904  15.315   2.804  0.00  0.00           O  
ATOM    434  CB  ASP A  58      31.075  15.803   4.631  0.00  0.00           C  
ATOM    435  CG  ASP A  58      30.715  17.137   4.046  0.00  0.00           C  
ATOM    436  OD1 ASP A  58      29.987  17.163   3.017  0.00  0.00           O  
ATOM    437  OD2 ASP A  58      31.236  18.153   4.568  0.00  0.00           O  
ATOM    438  N   GLU A  59      32.217  15.893   1.436  0.00  0.00           N  
ATOM    439  CA  GLU A  59      33.044  16.525   0.420  0.00  0.00           C  
ATOM    440  C   GLU A  59      33.377  17.967   0.801  0.00  0.00           C  
ATOM    441  O   GLU A  59      34.309  18.568   0.272  0.00  0.00           O  
ATOM    442  CB  GLU A  59      32.400  16.406  -0.994  0.00  0.00           C  
ATOM    443  CG  GLU A  59      32.346  14.931  -1.488  0.00  0.00           C  
ATOM    444  CD  GLU A  59      31.917  14.737  -2.949  0.00  0.00           C  
ATOM    445  OE1 GLU A  59      30.753  15.069  -3.289  0.00  0.00           O  
ATOM    446  OE2 GLU A  59      32.740  14.166  -3.714  0.00  0.00           O  
ATOM    447  N   GLN A  60      32.677  18.553   1.792  0.00  0.00           N  
ATOM    448  CA  GLN A  60      32.985  19.884   2.280  0.00  0.00           C  
ATOM    449  C   GLN A  60      34.044  19.906   3.389  0.00  0.00           C  
ATOM    450  O   GLN A  60      34.641  20.950   3.655  0.00  0.00           O  
ATOM    451  CB  GLN A  60      31.682  20.552   2.783  0.00  0.00           C  
ATOM    452  CG  GLN A  60      31.082  21.649   1.876  0.00  0.00           C  
ATOM    453  CD  GLN A  60      30.825  21.180   0.443  0.00  0.00           C  
ATOM    454  NE2 GLN A  60      31.178  22.052  -0.535  0.00  0.00           N  
ATOM    455  OE1 GLN A  60      30.291  20.107   0.173  0.00  0.00           O  
ATOM    456  N   ASP A  61      34.320  18.767   4.051  0.00  0.00           N  
ATOM    457  CA  ASP A  61      35.455  18.591   4.948  0.00  0.00           C  
ATOM    458  C   ASP A  61      36.864  18.763   4.332  0.00  0.00           C  
ATOM    459  O   ASP A  61      37.063  19.259   3.225  0.00  0.00           O  
ATOM    460  CB  ASP A  61      35.391  17.252   5.731  0.00  0.00           C  
ATOM    461  CG  ASP A  61      34.287  17.165   6.776  0.00  0.00           C  
ATOM    462  OD1 ASP A  61      34.087  18.163   7.524  0.00  0.00           O  
ATOM    463  OD2 ASP A  61      33.743  16.035   6.895  0.00  0.00           O  
ATOM    464  N   ASP A  62      37.916  18.373   5.086  0.00  0.00           N  
ATOM    465  CA  ASP A  62      39.299  18.304   4.642  0.00  0.00           C  
ATOM    466  C   ASP A  62      39.601  17.300   3.518  0.00  0.00           C  
ATOM    467  O   ASP A  62      39.067  16.188   3.452  0.00  0.00           O  
ATOM    468  CB  ASP A  62      40.292  18.035   5.809  0.00  0.00           C  
ATOM    469  CG  ASP A  62      40.556  19.259   6.673  0.00  0.00           C  
ATOM    470  OD1 ASP A  62      39.678  20.149   6.777  0.00  0.00           O  
ATOM    471  OD2 ASP A  62      41.687  19.298   7.235  0.00  0.00           O  
ATOM    472  N   TRP A  63      40.544  17.678   2.626  0.00  0.00           N  
ATOM    473  CA  TRP A  63      41.024  16.858   1.532  0.00  0.00           C  
ATOM    474  C   TRP A  63      42.541  16.855   1.492  0.00  0.00           C  
ATOM    475  O   TRP A  63      43.197  17.872   1.723  0.00  0.00           O  
ATOM    476  CB  TRP A  63      40.560  17.369   0.147  0.00  0.00           C  
ATOM    477  CG  TRP A  63      39.078  17.228  -0.107  0.00  0.00           C  
ATOM    478  CD1 TRP A  63      38.057  17.968   0.406  0.00  0.00           C  
ATOM    479  CD2 TRP A  63      38.483  16.321  -1.048  0.00  0.00           C  
ATOM    480  CE2 TRP A  63      37.096  16.575  -1.042  0.00  0.00           C  
ATOM    481  CE3 TRP A  63      39.034  15.368  -1.892  0.00  0.00           C  
ATOM    482  NE1 TRP A  63      36.861  17.565  -0.130  0.00  0.00           N  
ATOM    483  CZ2 TRP A  63      36.242  15.895  -1.893  0.00  0.00           C  
ATOM    484  CZ3 TRP A  63      38.170  14.673  -2.746  0.00  0.00           C  
ATOM    485  CH2 TRP A  63      36.795  14.940  -2.755  0.00  0.00           C  
ATOM    486  N   ILE A  64      43.140  15.700   1.141  0.00  0.00           N  
ATOM    487  CA  ILE A  64      44.538  15.614   0.746  0.00  0.00           C  
ATOM    488  C   ILE A  64      44.557  15.759  -0.753  0.00  0.00           C  
ATOM    489  O   ILE A  64      43.762  15.138  -1.459  0.00  0.00           O  
ATOM    490  CB  ILE A  64      45.232  14.315   1.179  0.00  0.00           C  
ATOM    491  CG1 ILE A  64      45.541  14.444   2.685  0.00  0.00           C  
ATOM    492  CG2 ILE A  64      46.502  13.991   0.346  0.00  0.00           C  
ATOM    493  CD1 ILE A  64      46.181  13.219   3.340  0.00  0.00           C  
ATOM    494  N   VAL A  65      45.457  16.604  -1.278  0.00  0.00           N  
ATOM    495  CA  VAL A  65      45.648  16.753  -2.703  0.00  0.00           C  
ATOM    496  C   VAL A  65      47.117  16.555  -2.977  0.00  0.00           C  
ATOM    497  O   VAL A  65      47.977  17.082  -2.270  0.00  0.00           O  
ATOM    498  CB  VAL A  65      45.226  18.118  -3.228  0.00  0.00           C  
ATOM    499  CG1 VAL A  65      45.335  18.180  -4.765  0.00  0.00           C  
ATOM    500  CG2 VAL A  65      43.785  18.400  -2.781  0.00  0.00           C  
ATOM    501  N   VAL A  66      47.460  15.778  -4.013  0.00  0.00           N  
ATOM    502  CA  VAL A  66      48.832  15.612  -4.422  0.00  0.00           C  
ATOM    503  C   VAL A  66      48.889  15.676  -5.928  0.00  0.00           C  
ATOM    504  O   VAL A  66      47.904  15.415  -6.620  0.00  0.00           O  
ATOM    505  CB  VAL A  66      49.399  14.307  -3.874  0.00  0.00           C  
ATOM    506  CG1 VAL A  66      48.891  13.085  -4.636  0.00  0.00           C  
ATOM    507  CG2 VAL A  66      50.918  14.255  -3.886  0.00  0.00           C  
ATOM    508  N   SER A  67      50.063  16.015  -6.476  0.00  0.00           N  
ATOM    509  CA  SER A  67      50.293  15.973  -7.899  0.00  0.00           C  
ATOM    510  C   SER A  67      51.676  15.419  -8.104  0.00  0.00           C  
ATOM    511  O   SER A  67      52.593  15.654  -7.313  0.00  0.00           O  
ATOM    512  CB  SER A  67      50.154  17.352  -8.584  0.00  0.00           C  
ATOM    513  OG  SER A  67      50.159  17.251 -10.009  0.00  0.00           O  
ATOM    514  N   GLN A  68      51.835  14.610  -9.157  0.00  0.00           N  
ATOM    515  CA  GLN A  68      53.100  14.083  -9.599  0.00  0.00           C  
ATOM    516  C   GLN A  68      53.322  14.526 -11.027  0.00  0.00           C  
ATOM    517  O   GLN A  68      52.450  14.373 -11.877  0.00  0.00           O  
ATOM    518  CB  GLN A  68      53.144  12.535  -9.519  0.00  0.00           C  
ATOM    519  CG  GLN A  68      54.516  11.937  -9.915  0.00  0.00           C  
ATOM    520  CD  GLN A  68      54.691  10.494  -9.442  0.00  0.00           C  
ATOM    521  NE2 GLN A  68      55.271  10.332  -8.226  0.00  0.00           N  
ATOM    522  OE1 GLN A  68      54.365   9.530 -10.132  0.00  0.00           O  
ATOM    523  N   LEU A  69      54.505  15.088 -11.311  0.00  0.00           N  
ATOM    524  CA  LEU A  69      54.946  15.466 -12.636  0.00  0.00           C  
ATOM    525  C   LEU A  69      55.996  14.464 -13.064  0.00  0.00           C  
ATOM    526  O   LEU A  69      56.828  14.035 -12.263  0.00  0.00           O  
ATOM    527  CB  LEU A  69      55.554  16.889 -12.617  0.00  0.00           C  
ATOM    528  CG  LEU A  69      56.137  17.428 -13.936  0.00  0.00           C  
ATOM    529  CD1 LEU A  69      55.068  17.583 -15.019  0.00  0.00           C  
ATOM    530  CD2 LEU A  69      56.839  18.766 -13.693  0.00  0.00           C  
ATOM    531  N   ARG A  70      55.970  14.050 -14.337  0.00  0.00           N  
ATOM    532  CA  ARG A  70      56.938  13.156 -14.911  0.00  0.00           C  
ATOM    533  C   ARG A  70      57.656  13.855 -16.051  0.00  0.00           C  
ATOM    534  O   ARG A  70      57.069  14.592 -16.839  0.00  0.00           O  
ATOM    535  CB  ARG A  70      56.223  11.868 -15.377  0.00  0.00           C  
ATOM    536  CG  ARG A  70      57.080  10.895 -16.206  0.00  0.00           C  
ATOM    537  CD  ARG A  70      56.627   9.436 -16.107  0.00  0.00           C  
ATOM    538  NE  ARG A  70      57.747   8.703 -15.414  0.00  0.00           N  
ATOM    539  CZ  ARG A  70      57.636   7.922 -14.333  0.00  0.00           C  
ATOM    540  NH1 ARG A  70      56.465   7.698 -13.744  0.00  0.00           N  
ATOM    541  NH2 ARG A  70      58.737   7.369 -13.823  0.00  0.00           N  
ATOM    542  N   ILE A  71      58.981  13.650 -16.137  0.00  0.00           N  
ATOM    543  CA  ILE A  71      59.793  14.078 -17.258  0.00  0.00           C  
ATOM    544  C   ILE A  71      60.277  12.777 -17.857  0.00  0.00           C  
ATOM    545  O   ILE A  71      60.927  11.983 -17.182  0.00  0.00           O  
ATOM    546  CB  ILE A  71      60.970  14.955 -16.823  0.00  0.00           C  
ATOM    547  CG1 ILE A  71      60.463  16.259 -16.156  0.00  0.00           C  
ATOM    548  CG2 ILE A  71      61.912  15.259 -18.013  0.00  0.00           C  
ATOM    549  CD1 ILE A  71      61.048  16.513 -14.760  0.00  0.00           C  
ATOM    550  N   THR A  72      59.879  12.481 -19.108  0.00  0.00           N  
ATOM    551  CA  THR A  72      60.186  11.219 -19.786  0.00  0.00           C  
ATOM    552  C   THR A  72      61.554  11.136 -20.418  0.00  0.00           C  
ATOM    553  O   THR A  72      62.214  10.105 -20.326  0.00  0.00           O  
ATOM    554  CB  THR A  72      59.147  10.845 -20.829  0.00  0.00           C  
ATOM    555  CG2 THR A  72      59.390   9.417 -21.344  0.00  0.00           C  
ATOM    556  OG1 THR A  72      57.878  10.839 -20.192  0.00  0.00           O  
ATOM    557  N   SER A  73      62.043  12.190 -21.083  0.00  0.00           N  
ATOM    558  CA  SER A  73      63.409  12.185 -21.579  0.00  0.00           C  
ATOM    559  C   SER A  73      63.987  13.539 -21.287  0.00  0.00           C  
ATOM    560  O   SER A  73      63.619  14.514 -21.928  0.00  0.00           O  
ATOM    561  CB  SER A  73      63.531  11.955 -23.113  0.00  0.00           C  
ATOM    562  OG  SER A  73      63.716  10.570 -23.408  0.00  0.00           O  
ATOM    563  N   LEU A  74      64.910  13.645 -20.318  0.00  0.00           N  
ATOM    564  CA  LEU A  74      65.526  14.909 -19.954  0.00  0.00           C  
ATOM    565  C   LEU A  74      66.298  15.615 -21.059  0.00  0.00           C  
ATOM    566  O   LEU A  74      67.135  15.045 -21.768  0.00  0.00           O  
ATOM    567  CB  LEU A  74      66.413  14.756 -18.692  0.00  0.00           C  
ATOM    568  CG  LEU A  74      66.939  16.053 -18.034  0.00  0.00           C  
ATOM    569  CD1 LEU A  74      65.851  17.098 -17.773  0.00  0.00           C  
ATOM    570  CD2 LEU A  74      67.653  15.741 -16.711  0.00  0.00           C  
ATOM    571  N   GLN A  75      66.034  16.917 -21.208  0.00  0.00           N  
ATOM    572  CA  GLN A  75      66.650  17.754 -22.188  0.00  0.00           C  
ATOM    573  C   GLN A  75      66.663  19.179 -21.678  0.00  0.00           C  
ATOM    574  O   GLN A  75      66.130  19.497 -20.622  0.00  0.00           O  
ATOM    575  CB  GLN A  75      65.909  17.642 -23.537  0.00  0.00           C  
ATOM    576  CG  GLN A  75      64.475  18.202 -23.605  0.00  0.00           C  
ATOM    577  CD  GLN A  75      64.007  18.033 -25.048  0.00  0.00           C  
ATOM    578  NE2 GLN A  75      63.913  19.159 -25.786  0.00  0.00           N  
ATOM    579  OE1 GLN A  75      63.822  16.931 -25.558  0.00  0.00           O  
ATOM    580  N   LEU A  76      67.315  20.097 -22.417  0.00  0.00           N  
ATOM    581  CA  LEU A  76      67.484  21.481 -22.006  0.00  0.00           C  
ATOM    582  C   LEU A  76      66.226  22.315 -21.807  0.00  0.00           C  
ATOM    583  O   LEU A  76      66.212  23.243 -21.005  0.00  0.00           O  
ATOM    584  CB  LEU A  76      68.405  22.240 -22.981  0.00  0.00           C  
ATOM    585  CG  LEU A  76      69.375  23.180 -22.248  0.00  0.00           C  
ATOM    586  CD1 LEU A  76      70.571  22.394 -21.697  0.00  0.00           C  
ATOM    587  CD2 LEU A  76      69.824  24.324 -23.161  0.00  0.00           C  
ATOM    588  N   SER A  77      65.134  22.042 -22.536  0.00  0.00           N  
ATOM    589  CA  SER A  77      63.883  22.760 -22.389  0.00  0.00           C  
ATOM    590  C   SER A  77      63.044  22.293 -21.206  0.00  0.00           C  
ATOM    591  O   SER A  77      62.110  22.991 -20.809  0.00  0.00           O  
ATOM    592  CB  SER A  77      63.066  22.759 -23.712  0.00  0.00           C  
ATOM    593  OG  SER A  77      63.103  21.485 -24.349  0.00  0.00           O  
ATOM    594  N   ASP A  78      63.398  21.149 -20.579  0.00  0.00           N  
ATOM    595  CA  ASP A  78      62.859  20.733 -19.296  0.00  0.00           C  
ATOM    596  C   ASP A  78      63.691  21.252 -18.126  0.00  0.00           C  
ATOM    597  O   ASP A  78      63.277  21.158 -16.975  0.00  0.00           O  
ATOM    598  CB  ASP A  78      62.855  19.193 -19.165  0.00  0.00           C  
ATOM    599  CG  ASP A  78      62.064  18.545 -20.281  0.00  0.00           C  
ATOM    600  OD1 ASP A  78      60.926  19.005 -20.557  0.00  0.00           O  
ATOM    601  OD2 ASP A  78      62.613  17.578 -20.867  0.00  0.00           O  
ATOM    602  N   THR A  79      64.888  21.826 -18.364  0.00  0.00           N  
ATOM    603  CA  THR A  79      65.688  22.469 -17.316  0.00  0.00           C  
ATOM    604  C   THR A  79      64.969  23.656 -16.714  0.00  0.00           C  
ATOM    605  O   THR A  79      64.344  24.443 -17.424  0.00  0.00           O  
ATOM    606  CB  THR A  79      67.069  22.916 -17.810  0.00  0.00           C  
ATOM    607  CG2 THR A  79      67.783  23.986 -16.957  0.00  0.00           C  
ATOM    608  OG1 THR A  79      67.951  21.805 -17.884  0.00  0.00           O  
ATOM    609  N   GLY A  80      65.052  23.831 -15.380  0.00  0.00           N  
ATOM    610  CA  GLY A  80      64.464  24.997 -14.739  0.00  0.00           C  
ATOM    611  C   GLY A  80      64.100  24.767 -13.297  0.00  0.00           C  
ATOM    612  O   GLY A  80      64.381  23.730 -12.692  0.00  0.00           O  
ATOM    613  N   GLN A  81      63.457  25.776 -12.701  0.00  0.00           N  
ATOM    614  CA  GLN A  81      62.940  25.787 -11.353  0.00  0.00           C  
ATOM    615  C   GLN A  81      61.467  25.384 -11.322  0.00  0.00           C  
ATOM    616  O   GLN A  81      60.601  26.055 -11.883  0.00  0.00           O  
ATOM    617  CB  GLN A  81      63.079  27.231 -10.825  0.00  0.00           C  
ATOM    618  CG  GLN A  81      62.633  27.469  -9.374  0.00  0.00           C  
ATOM    619  CD  GLN A  81      62.850  28.935  -9.009  0.00  0.00           C  
ATOM    620  NE2 GLN A  81      61.762  29.737  -8.956  0.00  0.00           N  
ATOM    621  OE1 GLN A  81      63.975  29.375  -8.778  0.00  0.00           O  
ATOM    622  N   TYR A  82      61.129  24.279 -10.632  0.00  0.00           N  
ATOM    623  CA  TYR A  82      59.806  23.694 -10.653  0.00  0.00           C  
ATOM    624  C   TYR A  82      59.121  23.923  -9.330  0.00  0.00           C  
ATOM    625  O   TYR A  82      59.660  23.633  -8.263  0.00  0.00           O  
ATOM    626  CB  TYR A  82      59.815  22.167 -10.893  0.00  0.00           C  
ATOM    627  CG  TYR A  82      60.000  21.875 -12.344  0.00  0.00           C  
ATOM    628  CD1 TYR A  82      61.258  21.944 -12.954  0.00  0.00           C  
ATOM    629  CD2 TYR A  82      58.882  21.554 -13.119  0.00  0.00           C  
ATOM    630  CE1 TYR A  82      61.406  21.635 -14.316  0.00  0.00           C  
ATOM    631  CE2 TYR A  82      59.019  21.270 -14.476  0.00  0.00           C  
ATOM    632  CZ  TYR A  82      60.269  21.298 -15.076  0.00  0.00           C  
ATOM    633  OH  TYR A  82      60.313  21.023 -16.444  0.00  0.00           O  
ATOM    634  N   GLN A  83      57.887  24.450  -9.365  0.00  0.00           N  
ATOM    635  CA  GLN A  83      57.103  24.686  -8.172  0.00  0.00           C  
ATOM    636  C   GLN A  83      55.676  24.246  -8.469  0.00  0.00           C  
ATOM    637  O   GLN A  83      55.285  24.075  -9.623  0.00  0.00           O  
ATOM    638  CB  GLN A  83      57.140  26.174  -7.708  0.00  0.00           C  
ATOM    639  CG  GLN A  83      58.570  26.764  -7.730  0.00  0.00           C  
ATOM    640  CD  GLN A  83      58.717  28.214  -7.270  0.00  0.00           C  
ATOM    641  NE2 GLN A  83      58.646  28.469  -5.945  0.00  0.00           N  
ATOM    642  OE1 GLN A  83      58.966  29.103  -8.090  0.00  0.00           O  
ATOM    643  N   CYS A  84      54.862  24.034  -7.426  0.00  0.00           N  
ATOM    644  CA  CYS A  84      53.449  23.757  -7.522  0.00  0.00           C  
ATOM    645  C   CYS A  84      52.736  25.003  -7.083  0.00  0.00           C  
ATOM    646  O   CYS A  84      53.197  25.741  -6.211  0.00  0.00           O  
ATOM    647  CB  CYS A  84      52.951  22.586  -6.640  0.00  0.00           C  
ATOM    648  SG  CYS A  84      53.493  20.999  -7.313  0.00  0.00           S  
ATOM    649  N   LEU A  85      51.583  25.255  -7.704  0.00  0.00           N  
ATOM    650  CA  LEU A  85      50.770  26.408  -7.429  0.00  0.00           C  
ATOM    651  C   LEU A  85      49.321  25.971  -7.363  0.00  0.00           C  
ATOM    652  O   LEU A  85      48.855  25.149  -8.156  0.00  0.00           O  
ATOM    653  CB  LEU A  85      50.998  27.470  -8.534  0.00  0.00           C  
ATOM    654  CG  LEU A  85      50.057  28.690  -8.548  0.00  0.00           C  
ATOM    655  CD1 LEU A  85      50.790  30.014  -8.300  0.00  0.00           C  
ATOM    656  CD2 LEU A  85      49.253  28.759  -9.852  0.00  0.00           C  
ATOM    657  N   VAL A  86      48.583  26.513  -6.376  0.00  0.00           N  
ATOM    658  CA  VAL A  86      47.162  26.308  -6.204  0.00  0.00           C  
ATOM    659  C   VAL A  86      46.498  27.656  -5.999  0.00  0.00           C  
ATOM    660  O   VAL A  86      47.110  28.608  -5.511  0.00  0.00           O  
ATOM    661  CB  VAL A  86      46.809  25.383  -5.036  0.00  0.00           C  
ATOM    662  CG1 VAL A  86      47.182  23.947  -5.443  0.00  0.00           C  
ATOM    663  CG2 VAL A  86      47.498  25.821  -3.728  0.00  0.00           C  
ATOM    664  N   PHE A  87      45.207  27.741  -6.373  0.00  0.00           N  
ATOM    665  CA  PHE A  87      44.353  28.887  -6.133  0.00  0.00           C  
ATOM    666  C   PHE A  87      43.331  28.461  -5.100  0.00  0.00           C  
ATOM    667  O   PHE A  87      42.560  27.528  -5.321  0.00  0.00           O  
ATOM    668  CB  PHE A  87      43.564  29.331  -7.391  0.00  0.00           C  
ATOM    669  CG  PHE A  87      44.482  29.902  -8.424  0.00  0.00           C  
ATOM    670  CD1 PHE A  87      44.761  31.275  -8.414  0.00  0.00           C  
ATOM    671  CD2 PHE A  87      45.051  29.096  -9.424  0.00  0.00           C  
ATOM    672  CE1 PHE A  87      45.584  31.841  -9.393  0.00  0.00           C  
ATOM    673  CE2 PHE A  87      45.874  29.661 -10.407  0.00  0.00           C  
ATOM    674  CZ  PHE A  87      46.139  31.035 -10.392  0.00  0.00           C  
ATOM    675  N   LEU A  88      43.306  29.122  -3.933  0.00  0.00           N  
ATOM    676  CA  LEU A  88      42.321  28.856  -2.908  0.00  0.00           C  
ATOM    677  C   LEU A  88      41.514  30.132  -2.764  0.00  0.00           C  
ATOM    678  O   LEU A  88      41.940  31.123  -2.171  0.00  0.00           O  
ATOM    679  CB  LEU A  88      42.964  28.425  -1.564  0.00  0.00           C  
ATOM    680  CG  LEU A  88      43.750  27.095  -1.632  0.00  0.00           C  
ATOM    681  CD1 LEU A  88      44.511  26.815  -0.328  0.00  0.00           C  
ATOM    682  CD2 LEU A  88      42.849  25.898  -1.957  0.00  0.00           C  
ATOM    683  N   GLY A  89      40.296  30.153  -3.350  0.00  0.00           N  
ATOM    684  CA  GLY A  89      39.582  31.400  -3.619  0.00  0.00           C  
ATOM    685  C   GLY A  89      40.355  32.273  -4.584  0.00  0.00           C  
ATOM    686  O   GLY A  89      40.850  31.801  -5.602  0.00  0.00           O  
ATOM    687  N   HIS A  90      40.508  33.567  -4.247  0.00  0.00           N  
ATOM    688  CA  HIS A  90      41.355  34.489  -4.991  0.00  0.00           C  
ATOM    689  C   HIS A  90      42.781  34.476  -4.449  0.00  0.00           C  
ATOM    690  O   HIS A  90      43.659  35.172  -4.953  0.00  0.00           O  
ATOM    691  CB  HIS A  90      40.813  35.942  -4.865  0.00  0.00           C  
ATOM    692  CG  HIS A  90      40.043  36.440  -6.046  0.00  0.00           C  
ATOM    693  CD2 HIS A  90      40.046  37.667  -6.632  0.00  0.00           C  
ATOM    694  ND1 HIS A  90      39.204  35.587  -6.727  0.00  0.00           N  
ATOM    695  CE1 HIS A  90      38.721  36.299  -7.722  0.00  0.00           C  
ATOM    696  NE2 HIS A  90      39.194  37.570  -7.712  0.00  0.00           N  
ATOM    697  N   GLN A  91      43.046  33.690  -3.388  0.00  0.00           N  
ATOM    698  CA  GLN A  91      44.364  33.564  -2.804  0.00  0.00           C  
ATOM    699  C   GLN A  91      45.210  32.532  -3.535  0.00  0.00           C  
ATOM    700  O   GLN A  91      44.708  31.538  -4.056  0.00  0.00           O  
ATOM    701  CB  GLN A  91      44.290  33.191  -1.306  0.00  0.00           C  
ATOM    702  CG  GLN A  91      45.325  33.941  -0.441  0.00  0.00           C  
ATOM    703  CD  GLN A  91      45.123  33.640   1.043  0.00  0.00           C  
ATOM    704  NE2 GLN A  91      46.007  34.216   1.892  0.00  0.00           N  
ATOM    705  OE1 GLN A  91      44.207  32.937   1.465  0.00  0.00           O  
ATOM    706  N   THR A  92      46.535  32.742  -3.556  0.00  0.00           N  
ATOM    707  CA  THR A  92      47.485  31.946  -4.317  0.00  0.00           C  
ATOM    708  C   THR A  92      48.572  31.517  -3.370  0.00  0.00           C  
ATOM    709  O   THR A  92      49.046  32.308  -2.554  0.00  0.00           O  
ATOM    710  CB  THR A  92      48.102  32.734  -5.470  0.00  0.00           C  
ATOM    711  CG2 THR A  92      49.360  32.092  -6.060  0.00  0.00           C  
ATOM    712  OG1 THR A  92      47.178  32.811  -6.543  0.00  0.00           O  
ATOM    713  N   PHE A  93      48.995  30.240  -3.453  0.00  0.00           N  
ATOM    714  CA  PHE A  93      50.089  29.705  -2.670  0.00  0.00           C  
ATOM    715  C   PHE A  93      51.028  28.978  -3.613  0.00  0.00           C  
ATOM    716  O   PHE A  93      50.599  28.222  -4.486  0.00  0.00           O  
ATOM    717  CB  PHE A  93      49.639  28.708  -1.574  0.00  0.00           C  
ATOM    718  CG  PHE A  93      48.772  29.395  -0.565  0.00  0.00           C  
ATOM    719  CD1 PHE A  93      47.380  29.438  -0.737  0.00  0.00           C  
ATOM    720  CD2 PHE A  93      49.338  30.003   0.567  0.00  0.00           C  
ATOM    721  CE1 PHE A  93      46.567  30.071   0.210  0.00  0.00           C  
ATOM    722  CE2 PHE A  93      48.524  30.613   1.529  0.00  0.00           C  
ATOM    723  CZ  PHE A  93      47.136  30.642   1.353  0.00  0.00           C  
ATOM    724  N   VAL A  94      52.343  29.198  -3.439  0.00  0.00           N  
ATOM    725  CA  VAL A  94      53.406  28.599  -4.229  0.00  0.00           C  
ATOM    726  C   VAL A  94      54.237  27.747  -3.288  0.00  0.00           C  
ATOM    727  O   VAL A  94      54.474  28.115  -2.137  0.00  0.00           O  
ATOM    728  CB  VAL A  94      54.285  29.646  -4.918  0.00  0.00           C  
ATOM    729  CG1 VAL A  94      55.473  29.015  -5.656  0.00  0.00           C  
ATOM    730  CG2 VAL A  94      53.440  30.365  -5.972  0.00  0.00           C  
ATOM    731  N   SER A  95      54.650  26.552  -3.748  0.00  0.00           N  
ATOM    732  CA  SER A  95      55.516  25.641  -3.014  0.00  0.00           C  
ATOM    733  C   SER A  95      56.982  26.047  -2.998  0.00  0.00           C  
ATOM    734  O   SER A  95      57.445  26.875  -3.783  0.00  0.00           O  
ATOM    735  CB  SER A  95      55.401  24.162  -3.504  0.00  0.00           C  
ATOM    736  OG  SER A  95      55.893  23.969  -4.828  0.00  0.00           O  
ATOM    737  N   GLN A  96      57.783  25.452  -2.086  0.00  0.00           N  
ATOM    738  CA  GLN A  96      59.237  25.517  -2.131  0.00  0.00           C  
ATOM    739  C   GLN A  96      59.751  24.912  -3.443  0.00  0.00           C  
ATOM    740  O   GLN A  96      59.207  23.886  -3.862  0.00  0.00           O  
ATOM    741  CB  GLN A  96      59.832  24.735  -0.929  0.00  0.00           C  
ATOM    742  CG  GLN A  96      60.985  25.403  -0.147  0.00  0.00           C  
ATOM    743  CD  GLN A  96      60.501  26.690   0.509  0.00  0.00           C  
ATOM    744  NE2 GLN A  96      61.345  27.745   0.510  0.00  0.00           N  
ATOM    745  OE1 GLN A  96      59.385  26.758   1.024  0.00  0.00           O  
ATOM    746  N   PRO A  97      60.725  25.470  -4.147  0.00  0.00           N  
ATOM    747  CA  PRO A  97      61.091  24.980  -5.459  0.00  0.00           C  
ATOM    748  C   PRO A  97      61.916  23.720  -5.410  0.00  0.00           C  
ATOM    749  O   PRO A  97      62.616  23.453  -4.432  0.00  0.00           O  
ATOM    750  CB  PRO A  97      61.906  26.136  -6.052  0.00  0.00           C  
ATOM    751  CG  PRO A  97      62.594  26.743  -4.836  0.00  0.00           C  
ATOM    752  CD  PRO A  97      61.513  26.639  -3.762  0.00  0.00           C  
ATOM    753  N   GLY A  98      61.831  22.955  -6.504  0.00  0.00           N  
ATOM    754  CA  GLY A  98      62.752  21.893  -6.830  0.00  0.00           C  
ATOM    755  C   GLY A  98      63.415  22.299  -8.111  0.00  0.00           C  
ATOM    756  O   GLY A  98      62.896  23.124  -8.864  0.00  0.00           O  
ATOM    757  N   TYR A  99      64.591  21.740  -8.398  0.00  0.00           N  
ATOM    758  CA  TYR A  99      65.429  22.167  -9.500  0.00  0.00           C  
ATOM    759  C   TYR A  99      65.784  20.989 -10.389  0.00  0.00           C  
ATOM    760  O   TYR A  99      66.196  19.934  -9.904  0.00  0.00           O  
ATOM    761  CB  TYR A  99      66.739  22.787  -8.960  0.00  0.00           C  
ATOM    762  CG  TYR A  99      66.426  24.048  -8.214  0.00  0.00           C  
ATOM    763  CD1 TYR A  99      66.163  25.221  -8.933  0.00  0.00           C  
ATOM    764  CD2 TYR A  99      66.358  24.075  -6.810  0.00  0.00           C  
ATOM    765  CE1 TYR A  99      65.883  26.417  -8.262  0.00  0.00           C  
ATOM    766  CE2 TYR A  99      66.037  25.263  -6.139  0.00  0.00           C  
ATOM    767  CZ  TYR A  99      65.817  26.436  -6.868  0.00  0.00           C  
ATOM    768  OH  TYR A  99      65.522  27.635  -6.197  0.00  0.00           O  
ATOM    769  N   VAL A 100      65.655  21.130 -11.727  0.00  0.00           N  
ATOM    770  CA  VAL A 100      66.164  20.129 -12.657  0.00  0.00           C  
ATOM    771  C   VAL A 100      67.135  20.785 -13.610  0.00  0.00           C  
ATOM    772  O   VAL A 100      66.866  21.854 -14.159  0.00  0.00           O  
ATOM    773  CB  VAL A 100      65.127  19.194 -13.334  0.00  0.00           C  
ATOM    774  CG1 VAL A 100      63.724  19.431 -12.759  0.00  0.00           C  
ATOM    775  CG2 VAL A 100      65.056  19.275 -14.870  0.00  0.00           C  
ATOM    776  N   GLY A 101      68.327  20.176 -13.778  0.00  0.00           N  
ATOM    777  CA  GLY A 101      69.343  20.596 -14.729  0.00  0.00           C  
ATOM    778  C   GLY A 101      70.140  19.382 -15.121  0.00  0.00           C  
ATOM    779  O   GLY A 101      69.817  18.266 -14.710  0.00  0.00           O  
ATOM    780  N   LEU A 102      71.201  19.568 -15.918  0.00  0.00           N  
ATOM    781  CA  LEU A 102      72.078  18.500 -16.352  0.00  0.00           C  
ATOM    782  C   LEU A 102      73.545  18.823 -15.967  0.00  0.00           C  
ATOM    783  O   LEU A 102      73.792  19.969 -15.500  0.00  0.00           O  
ATOM    784  CB  LEU A 102      72.052  18.276 -17.886  0.00  0.00           C  
ATOM    785  CG  LEU A 102      70.651  18.160 -18.505  0.00  0.00           C  
ATOM    786  CD1 LEU A 102      70.214  19.453 -19.204  0.00  0.00           C  
ATOM    787  CD2 LEU A 102      70.608  16.991 -19.488  0.00  0.00           C  
ATOM    788  OXT LEU A 102      74.430  17.947 -16.173  0.00  0.00           O  
TER     789      LEU A 102                                                       
ATOM    789  N   THR B  15      60.818 -31.486  10.183  0.00  0.00           N  
ATOM    790  CA  THR B  15      60.355 -30.141  10.684  0.00  0.00           C  
ATOM    791  C   THR B  15      60.910 -28.988   9.858  0.00  0.00           C  
ATOM    792  O   THR B  15      61.673 -28.176  10.350  0.00  0.00           O  
ATOM    793  CB  THR B  15      60.782 -29.994  12.159  0.00  0.00           C  
ATOM    794  CG2 THR B  15      60.065 -31.043  13.036  0.00  0.00           C  
ATOM    795  OG1 THR B  15      62.176 -30.237  12.328  0.00  0.00           O  
ATOM    796  N   ASN B  16      60.549 -28.882   8.551  0.00  0.00           N  
ATOM    797  CA  ASN B  16      61.143 -27.899   7.658  0.00  0.00           C  
ATOM    798  C   ASN B  16      60.274 -26.646   7.794  0.00  0.00           C  
ATOM    799  O   ASN B  16      59.096 -26.744   7.623  0.00  0.00           O  
ATOM    800  CB  ASN B  16      61.070 -28.432   6.191  0.00  0.00           C  
ATOM    801  CG  ASN B  16      62.156 -27.789   5.329  0.00  0.00           C  
ATOM    802  ND2 ASN B  16      61.974 -27.772   3.987  0.00  0.00           N  
ATOM    803  OD1 ASN B  16      63.170 -27.340   5.850  0.00  0.00           O  
ATOM    804  N   LEU B  17      60.824 -25.459   8.151  0.00  0.00           N  
ATOM    805  CA  LEU B  17      59.968 -24.308   8.423  0.00  0.00           C  
ATOM    806  C   LEU B  17      59.772 -23.472   7.161  0.00  0.00           C  
ATOM    807  O   LEU B  17      60.697 -23.273   6.383  0.00  0.00           O  
ATOM    808  CB  LEU B  17      60.531 -23.433   9.573  0.00  0.00           C  
ATOM    809  CG  LEU B  17      60.601 -24.167  10.932  0.00  0.00           C  
ATOM    810  CD1 LEU B  17      61.943 -24.882  11.166  0.00  0.00           C  
ATOM    811  CD2 LEU B  17      60.318 -23.193  12.085  0.00  0.00           C  
ATOM    812  N   CYS B  18      58.535 -22.996   6.875  0.00  0.00           N  
ATOM    813  CA  CYS B  18      58.295 -22.183   5.684  0.00  0.00           C  
ATOM    814  C   CYS B  18      59.037 -20.840   5.644  0.00  0.00           C  
ATOM    815  O   CYS B  18      59.158 -20.177   6.678  0.00  0.00           O  
ATOM    816  CB  CYS B  18      56.790 -21.935   5.393  0.00  0.00           C  
ATOM    817  SG  CYS B  18      55.867 -23.435   4.914  0.00  0.00           S  
ATOM    818  N   PRO B  19      59.521 -20.363   4.492  0.00  0.00           N  
ATOM    819  CA  PRO B  19      60.343 -19.159   4.433  0.00  0.00           C  
ATOM    820  C   PRO B  19      59.466 -17.901   4.437  0.00  0.00           C  
ATOM    821  O   PRO B  19      59.343 -17.203   3.432  0.00  0.00           O  
ATOM    822  CB  PRO B  19      61.141 -19.342   3.127  0.00  0.00           C  
ATOM    823  CG  PRO B  19      60.222 -20.164   2.227  0.00  0.00           C  
ATOM    824  CD  PRO B  19      59.536 -21.095   3.220  0.00  0.00           C  
ATOM    825  N   PHE B  20      58.828 -17.584   5.585  0.00  0.00           N  
ATOM    826  CA  PHE B  20      58.038 -16.375   5.772  0.00  0.00           C  
ATOM    827  C   PHE B  20      58.861 -15.182   6.214  0.00  0.00           C  
ATOM    828  O   PHE B  20      58.571 -14.048   5.836  0.00  0.00           O  
ATOM    829  CB  PHE B  20      56.866 -16.603   6.758  0.00  0.00           C  
ATOM    830  CG  PHE B  20      55.740 -17.423   6.182  0.00  0.00           C  
ATOM    831  CD1 PHE B  20      55.376 -17.407   4.820  0.00  0.00           C  
ATOM    832  CD2 PHE B  20      54.937 -18.152   7.071  0.00  0.00           C  
ATOM    833  CE1 PHE B  20      54.255 -18.113   4.372  0.00  0.00           C  
ATOM    834  CE2 PHE B  20      53.851 -18.903   6.615  0.00  0.00           C  
ATOM    835  CZ  PHE B  20      53.523 -18.901   5.259  0.00  0.00           C  
ATOM    836  N   ASP B  21      59.964 -15.397   6.952  0.00  0.00           N  
ATOM    837  CA  ASP B  21      60.911 -14.357   7.288  0.00  0.00           C  
ATOM    838  C   ASP B  21      61.485 -13.713   6.007  0.00  0.00           C  
ATOM    839  O   ASP B  21      61.509 -12.486   5.876  0.00  0.00           O  
ATOM    840  CB  ASP B  21      61.938 -14.974   8.262  0.00  0.00           C  
ATOM    841  CG  ASP B  21      62.769 -13.866   8.865  0.00  0.00           C  
ATOM    842  OD1 ASP B  21      62.214 -13.133   9.723  0.00  0.00           O  
ATOM    843  OD2 ASP B  21      63.944 -13.732   8.458  0.00  0.00           O  
ATOM    844  N   GLU B  22      61.790 -14.538   4.973  0.00  0.00           N  
ATOM    845  CA  GLU B  22      62.196 -14.099   3.638  0.00  0.00           C  
ATOM    846  C   GLU B  22      61.228 -13.119   2.977  0.00  0.00           C  
ATOM    847  O   GLU B  22      61.635 -12.115   2.395  0.00  0.00           O  
ATOM    848  CB  GLU B  22      62.267 -15.300   2.650  0.00  0.00           C  
ATOM    849  CG  GLU B  22      63.577 -16.128   2.628  0.00  0.00           C  
ATOM    850  CD  GLU B  22      63.597 -17.109   1.444  0.00  0.00           C  
ATOM    851  OE1 GLU B  22      63.159 -16.721   0.328  0.00  0.00           O  
ATOM    852  OE2 GLU B  22      64.024 -18.274   1.641  0.00  0.00           O  
ATOM    853  N   VAL B  23      59.914 -13.414   3.029  0.00  0.00           N  
ATOM    854  CA  VAL B  23      58.890 -12.592   2.398  0.00  0.00           C  
ATOM    855  C   VAL B  23      58.510 -11.361   3.213  0.00  0.00           C  
ATOM    856  O   VAL B  23      58.488 -10.243   2.699  0.00  0.00           O  
ATOM    857  CB  VAL B  23      57.637 -13.424   2.115  0.00  0.00           C  
ATOM    858  CG1 VAL B  23      56.452 -12.562   1.621  0.00  0.00           C  
ATOM    859  CG2 VAL B  23      57.990 -14.483   1.055  0.00  0.00           C  
ATOM    860  N   PHE B  24      58.184 -11.530   4.512  0.00  0.00           N  
ATOM    861  CA  PHE B  24      57.656 -10.464   5.358  0.00  0.00           C  
ATOM    862  C   PHE B  24      58.707  -9.459   5.800  0.00  0.00           C  
ATOM    863  O   PHE B  24      58.489  -8.247   5.735  0.00  0.00           O  
ATOM    864  CB  PHE B  24      56.948 -11.022   6.618  0.00  0.00           C  
ATOM    865  CG  PHE B  24      55.600 -11.605   6.288  0.00  0.00           C  
ATOM    866  CD1 PHE B  24      55.480 -12.884   5.724  0.00  0.00           C  
ATOM    867  CD2 PHE B  24      54.426 -10.880   6.551  0.00  0.00           C  
ATOM    868  CE1 PHE B  24      54.228 -13.441   5.454  0.00  0.00           C  
ATOM    869  CE2 PHE B  24      53.167 -11.426   6.272  0.00  0.00           C  
ATOM    870  CZ  PHE B  24      53.071 -12.715   5.737  0.00  0.00           C  
ATOM    871  N   ASN B  25      59.888  -9.957   6.215  0.00  0.00           N  
ATOM    872  CA  ASN B  25      60.982  -9.168   6.754  0.00  0.00           C  
ATOM    873  C   ASN B  25      61.973  -8.834   5.651  0.00  0.00           C  
ATOM    874  O   ASN B  25      63.112  -8.447   5.906  0.00  0.00           O  
ATOM    875  CB  ASN B  25      61.696  -9.886   7.939  0.00  0.00           C  
ATOM    876  CG  ASN B  25      60.826  -9.814   9.190  0.00  0.00           C  
ATOM    877  ND2 ASN B  25      60.985 -10.773  10.128  0.00  0.00           N  
ATOM    878  OD1 ASN B  25      60.027  -8.890   9.360  0.00  0.00           O  
ATOM    879  N   ALA B  26      61.550  -8.929   4.370  0.00  0.00           N  
ATOM    880  CA  ALA B  26      62.348  -8.493   3.246  0.00  0.00           C  
ATOM    881  C   ALA B  26      62.749  -7.024   3.317  0.00  0.00           C  
ATOM    882  O   ALA B  26      61.946  -6.144   3.643  0.00  0.00           O  
ATOM    883  CB  ALA B  26      61.619  -8.725   1.905  0.00  0.00           C  
ATOM    884  N   THR B  27      64.021  -6.714   2.982  0.00  0.00           N  
ATOM    885  CA  THR B  27      64.583  -5.363   3.076  0.00  0.00           C  
ATOM    886  C   THR B  27      63.821  -4.351   2.248  0.00  0.00           C  
ATOM    887  O   THR B  27      63.443  -3.273   2.709  0.00  0.00           O  
ATOM    888  CB  THR B  27      66.047  -5.331   2.638  0.00  0.00           C  
ATOM    889  CG2 THR B  27      66.697  -3.960   2.878  0.00  0.00           C  
ATOM    890  OG1 THR B  27      66.784  -6.274   3.401  0.00  0.00           O  
ATOM    891  N   ARG B  28      63.514  -4.719   1.000  0.00  0.00           N  
ATOM    892  CA  ARG B  28      62.832  -3.876   0.059  0.00  0.00           C  
ATOM    893  C   ARG B  28      61.769  -4.721  -0.593  0.00  0.00           C  
ATOM    894  O   ARG B  28      62.044  -5.821  -1.069  0.00  0.00           O  
ATOM    895  CB  ARG B  28      63.840  -3.383  -1.004  0.00  0.00           C  
ATOM    896  CG  ARG B  28      63.258  -2.410  -2.048  0.00  0.00           C  
ATOM    897  CD  ARG B  28      64.187  -2.098  -3.229  0.00  0.00           C  
ATOM    898  NE  ARG B  28      65.517  -1.672  -2.677  0.00  0.00           N  
ATOM    899  CZ  ARG B  28      65.874  -0.412  -2.387  0.00  0.00           C  
ATOM    900  NH1 ARG B  28      65.118   0.626  -2.711  0.00  0.00           N  
ATOM    901  NH2 ARG B  28      67.039  -0.190  -1.776  0.00  0.00           N  
ATOM    902  N   PHE B  29      60.520  -4.235  -0.603  0.00  0.00           N  
ATOM    903  CA  PHE B  29      59.424  -4.918  -1.250  0.00  0.00           C  
ATOM    904  C   PHE B  29      59.430  -4.553  -2.726  0.00  0.00           C  
ATOM    905  O   PHE B  29      60.169  -3.681  -3.180  0.00  0.00           O  
ATOM    906  CB  PHE B  29      58.080  -4.543  -0.575  0.00  0.00           C  
ATOM    907  CG  PHE B  29      57.721  -5.476   0.561  0.00  0.00           C  
ATOM    908  CD1 PHE B  29      58.651  -5.906   1.526  0.00  0.00           C  
ATOM    909  CD2 PHE B  29      56.403  -5.954   0.657  0.00  0.00           C  
ATOM    910  CE1 PHE B  29      58.279  -6.811   2.532  0.00  0.00           C  
ATOM    911  CE2 PHE B  29      56.025  -6.847   1.664  0.00  0.00           C  
ATOM    912  CZ  PHE B  29      56.967  -7.282   2.598  0.00  0.00           C  
ATOM    913  N   ALA B  30      58.618  -5.235  -3.544  0.00  0.00           N  
ATOM    914  CA  ALA B  30      58.502  -4.875  -4.934  0.00  0.00           C  
ATOM    915  C   ALA B  30      57.526  -3.720  -5.145  0.00  0.00           C  
ATOM    916  O   ALA B  30      56.592  -3.500  -4.372  0.00  0.00           O  
ATOM    917  CB  ALA B  30      58.078  -6.109  -5.737  0.00  0.00           C  
ATOM    918  N   SER B  31      57.723  -2.931  -6.219  0.00  0.00           N  
ATOM    919  CA  SER B  31      56.708  -2.016  -6.732  0.00  0.00           C  
ATOM    920  C   SER B  31      55.478  -2.781  -7.179  0.00  0.00           C  
ATOM    921  O   SER B  31      55.599  -3.838  -7.787  0.00  0.00           O  
ATOM    922  CB  SER B  31      57.209  -1.212  -7.952  0.00  0.00           C  
ATOM    923  OG  SER B  31      58.214  -0.280  -7.559  0.00  0.00           O  
ATOM    924  N   VAL B  32      54.256  -2.284  -6.907  0.00  0.00           N  
ATOM    925  CA  VAL B  32      53.022  -3.048  -7.109  0.00  0.00           C  
ATOM    926  C   VAL B  32      52.739  -3.506  -8.535  0.00  0.00           C  
ATOM    927  O   VAL B  32      52.190  -4.581  -8.752  0.00  0.00           O  
ATOM    928  CB  VAL B  32      51.822  -2.347  -6.479  0.00  0.00           C  
ATOM    929  CG1 VAL B  32      51.558  -0.995  -7.164  0.00  0.00           C  
ATOM    930  CG2 VAL B  32      50.577  -3.267  -6.438  0.00  0.00           C  
ATOM    931  N   TYR B  33      53.151  -2.731  -9.555  0.00  0.00           N  
ATOM    932  CA  TYR B  33      53.043  -3.113 -10.956  0.00  0.00           C  
ATOM    933  C   TYR B  33      53.835  -4.397 -11.294  0.00  0.00           C  
ATOM    934  O   TYR B  33      53.381  -5.269 -12.036  0.00  0.00           O  
ATOM    935  CB  TYR B  33      53.385  -1.881 -11.862  0.00  0.00           C  
ATOM    936  CG  TYR B  33      54.852  -1.709 -12.172  0.00  0.00           C  
ATOM    937  CD1 TYR B  33      55.762  -1.099 -11.293  0.00  0.00           C  
ATOM    938  CD2 TYR B  33      55.337  -2.238 -13.375  0.00  0.00           C  
ATOM    939  CE1 TYR B  33      57.133  -1.067 -11.601  0.00  0.00           C  
ATOM    940  CE2 TYR B  33      56.700  -2.190 -13.691  0.00  0.00           C  
ATOM    941  CZ  TYR B  33      57.602  -1.609 -12.798  0.00  0.00           C  
ATOM    942  OH  TYR B  33      58.981  -1.580 -13.088  0.00  0.00           O  
ATOM    943  N   ALA B  34      55.038  -4.535 -10.699  0.00  0.00           N  
ATOM    944  CA  ALA B  34      55.954  -5.645 -10.822  0.00  0.00           C  
ATOM    945  C   ALA B  34      55.959  -6.419  -9.508  0.00  0.00           C  
ATOM    946  O   ALA B  34      57.009  -6.741  -8.954  0.00  0.00           O  
ATOM    947  CB  ALA B  34      57.379  -5.131 -11.152  0.00  0.00           C  
ATOM    948  N   TRP B  35      54.761  -6.735  -8.974  0.00  0.00           N  
ATOM    949  CA  TRP B  35      54.573  -7.472  -7.737  0.00  0.00           C  
ATOM    950  C   TRP B  35      55.266  -8.826  -7.689  0.00  0.00           C  
ATOM    951  O   TRP B  35      55.310  -9.591  -8.660  0.00  0.00           O  
ATOM    952  CB  TRP B  35      53.065  -7.655  -7.433  0.00  0.00           C  
ATOM    953  CG  TRP B  35      52.273  -8.298  -8.561  0.00  0.00           C  
ATOM    954  CD1 TRP B  35      51.650  -7.711  -9.629  0.00  0.00           C  
ATOM    955  CD2 TRP B  35      52.012  -9.710  -8.689  0.00  0.00           C  
ATOM    956  CE2 TRP B  35      51.255  -9.885  -9.853  0.00  0.00           C  
ATOM    957  CE3 TRP B  35      52.343 -10.792  -7.877  0.00  0.00           C  
ATOM    958  NE1 TRP B  35      51.024  -8.657 -10.408  0.00  0.00           N  
ATOM    959  CZ2 TRP B  35      50.827 -11.141 -10.254  0.00  0.00           C  
ATOM    960  CZ3 TRP B  35      51.854 -12.050  -8.256  0.00  0.00           C  
ATOM    961  CH2 TRP B  35      51.125 -12.231  -9.432  0.00  0.00           C  
ATOM    962  N   ASN B  36      55.842  -9.140  -6.516  0.00  0.00           N  
ATOM    963  CA  ASN B  36      56.762 -10.231  -6.362  0.00  0.00           C  
ATOM    964  C   ASN B  36      56.002 -11.440  -5.880  0.00  0.00           C  
ATOM    965  O   ASN B  36      55.169 -11.312  -4.993  0.00  0.00           O  
ATOM    966  CB  ASN B  36      57.837  -9.825  -5.337  0.00  0.00           C  
ATOM    967  CG  ASN B  36      59.154 -10.441  -5.760  0.00  0.00           C  
ATOM    968  ND2 ASN B  36      60.124  -9.593  -6.171  0.00  0.00           N  
ATOM    969  OD1 ASN B  36      59.299 -11.662  -5.787  0.00  0.00           O  
ATOM    970  N   ARG B  37      56.245 -12.625  -6.461  0.00  0.00           N  
ATOM    971  CA  ARG B  37      55.552 -13.830  -6.071  0.00  0.00           C  
ATOM    972  C   ARG B  37      56.553 -14.850  -5.621  0.00  0.00           C  
ATOM    973  O   ARG B  37      57.466 -15.225  -6.355  0.00  0.00           O  
ATOM    974  CB  ARG B  37      54.741 -14.435  -7.243  0.00  0.00           C  
ATOM    975  CG  ARG B  37      54.265 -15.893  -7.032  0.00  0.00           C  
ATOM    976  CD  ARG B  37      53.135 -16.314  -7.970  0.00  0.00           C  
ATOM    977  NE  ARG B  37      51.897 -15.694  -7.430  0.00  0.00           N  
ATOM    978  CZ  ARG B  37      50.664 -15.879  -7.919  0.00  0.00           C  
ATOM    979  NH1 ARG B  37      50.483 -16.517  -9.065  0.00  0.00           N  
ATOM    980  NH2 ARG B  37      49.615 -15.366  -7.301  0.00  0.00           N  
ATOM    981  N   LYS B  38      56.363 -15.361  -4.396  0.00  0.00           N  
ATOM    982  CA  LYS B  38      57.196 -16.397  -3.850  0.00  0.00           C  
ATOM    983  C   LYS B  38      56.380 -17.660  -3.667  0.00  0.00           C  
ATOM    984  O   LYS B  38      55.472 -17.740  -2.844  0.00  0.00           O  
ATOM    985  CB  LYS B  38      57.828 -15.917  -2.524  0.00  0.00           C  
ATOM    986  CG  LYS B  38      59.245 -16.457  -2.263  0.00  0.00           C  
ATOM    987  CD  LYS B  38      59.300 -17.732  -1.401  0.00  0.00           C  
ATOM    988  CE  LYS B  38      60.717 -18.271  -1.168  0.00  0.00           C  
ATOM    989  NZ  LYS B  38      61.257 -18.822  -2.423  0.00  0.00           N  
ATOM    990  N   ARG B  39      56.674 -18.702  -4.470  0.00  0.00           N  
ATOM    991  CA  ARG B  39      56.098 -20.018  -4.285  0.00  0.00           C  
ATOM    992  C   ARG B  39      56.662 -20.721  -3.062  0.00  0.00           C  
ATOM    993  O   ARG B  39      57.873 -20.749  -2.831  0.00  0.00           O  
ATOM    994  CB  ARG B  39      56.283 -20.862  -5.567  0.00  0.00           C  
ATOM    995  CG  ARG B  39      55.723 -22.299  -5.526  0.00  0.00           C  
ATOM    996  CD  ARG B  39      55.827 -22.982  -6.889  0.00  0.00           C  
ATOM    997  NE  ARG B  39      55.290 -24.367  -6.748  0.00  0.00           N  
ATOM    998  CZ  ARG B  39      55.065 -25.171  -7.797  0.00  0.00           C  
ATOM    999  NH1 ARG B  39      55.227 -24.733  -9.042  0.00  0.00           N  
ATOM   1000  NH2 ARG B  39      54.603 -26.400  -7.605  0.00  0.00           N  
ATOM   1001  N   ILE B  40      55.756 -21.282  -2.247  0.00  0.00           N  
ATOM   1002  CA  ILE B  40      56.046 -22.011  -1.036  0.00  0.00           C  
ATOM   1003  C   ILE B  40      55.506 -23.419  -1.173  0.00  0.00           C  
ATOM   1004  O   ILE B  40      54.369 -23.662  -1.591  0.00  0.00           O  
ATOM   1005  CB  ILE B  40      55.419 -21.282   0.137  0.00  0.00           C  
ATOM   1006  CG1 ILE B  40      56.188 -19.966   0.359  0.00  0.00           C  
ATOM   1007  CG2 ILE B  40      55.376 -22.125   1.428  0.00  0.00           C  
ATOM   1008  CD1 ILE B  40      55.360 -18.960   1.149  0.00  0.00           C  
ATOM   1009  N   SER B  41      56.365 -24.391  -0.837  0.00  0.00           N  
ATOM   1010  CA  SER B  41      56.082 -25.797  -0.937  0.00  0.00           C  
ATOM   1011  C   SER B  41      57.053 -26.518  -0.022  0.00  0.00           C  
ATOM   1012  O   SER B  41      58.119 -25.996   0.302  0.00  0.00           O  
ATOM   1013  CB  SER B  41      56.133 -26.342  -2.401  0.00  0.00           C  
ATOM   1014  OG  SER B  41      57.095 -25.682  -3.229  0.00  0.00           O  
ATOM   1015  N   ASN B  42      56.677 -27.726   0.453  0.00  0.00           N  
ATOM   1016  CA  ASN B  42      57.525 -28.638   1.216  0.00  0.00           C  
ATOM   1017  C   ASN B  42      57.998 -28.144   2.575  0.00  0.00           C  
ATOM   1018  O   ASN B  42      59.169 -28.295   2.972  0.00  0.00           O  
ATOM   1019  CB  ASN B  42      58.666 -29.236   0.358  0.00  0.00           C  
ATOM   1020  CG  ASN B  42      58.064 -30.015  -0.800  0.00  0.00           C  
ATOM   1021  ND2 ASN B  42      57.430 -31.169  -0.477  0.00  0.00           N  
ATOM   1022  OD1 ASN B  42      58.117 -29.617  -1.964  0.00  0.00           O  
ATOM   1023  N   CYS B  43      57.075 -27.585   3.361  0.00  0.00           N  
ATOM   1024  CA  CYS B  43      57.408 -26.972   4.615  0.00  0.00           C  
ATOM   1025  C   CYS B  43      56.218 -26.925   5.536  0.00  0.00           C  
ATOM   1026  O   CYS B  43      55.058 -27.103   5.109  0.00  0.00           O  
ATOM   1027  CB  CYS B  43      58.033 -25.556   4.411  0.00  0.00           C  
ATOM   1028  SG  CYS B  43      56.994 -24.364   3.501  0.00  0.00           S  
ATOM   1029  N   VAL B  44      56.479 -26.725   6.824  0.00  0.00           N  
ATOM   1030  CA  VAL B  44      55.562 -26.477   7.912  0.00  0.00           C  
ATOM   1031  C   VAL B  44      55.308 -24.994   7.954  0.00  0.00           C  
ATOM   1032  O   VAL B  44      56.236 -24.184   8.085  0.00  0.00           O  
ATOM   1033  CB  VAL B  44      56.107 -26.989   9.245  0.00  0.00           C  
ATOM   1034  CG1 VAL B  44      55.463 -26.322  10.480  0.00  0.00           C  
ATOM   1035  CG2 VAL B  44      55.946 -28.520   9.252  0.00  0.00           C  
ATOM   1036  N   ALA B  45      54.041 -24.597   7.778  0.00  0.00           N  
ATOM   1037  CA  ALA B  45      53.633 -23.219   7.752  0.00  0.00           C  
ATOM   1038  C   ALA B  45      53.094 -22.732   9.087  0.00  0.00           C  
ATOM   1039  O   ALA B  45      51.907 -22.892   9.386  0.00  0.00           O  
ATOM   1040  CB  ALA B  45      52.552 -23.063   6.673  0.00  0.00           C  
ATOM   1041  N   ASP B  46      53.946 -22.068   9.896  0.00  0.00           N  
ATOM   1042  CA  ASP B  46      53.563 -21.515  11.179  0.00  0.00           C  
ATOM   1043  C   ASP B  46      52.818 -20.178  10.989  0.00  0.00           C  
ATOM   1044  O   ASP B  46      53.348 -19.085  11.187  0.00  0.00           O  
ATOM   1045  CB  ASP B  46      54.810 -21.411  12.095  0.00  0.00           C  
ATOM   1046  CG  ASP B  46      54.425 -21.161  13.553  0.00  0.00           C  
ATOM   1047  OD1 ASP B  46      53.210 -20.945  13.829  0.00  0.00           O  
ATOM   1048  OD2 ASP B  46      55.363 -21.138  14.390  0.00  0.00           O  
ATOM   1049  N   TYR B  47      51.548 -20.236  10.525  0.00  0.00           N  
ATOM   1050  CA  TYR B  47      50.708 -19.066  10.274  0.00  0.00           C  
ATOM   1051  C   TYR B  47      50.317 -18.304  11.529  0.00  0.00           C  
ATOM   1052  O   TYR B  47      50.070 -17.094  11.496  0.00  0.00           O  
ATOM   1053  CB  TYR B  47      49.370 -19.421   9.590  0.00  0.00           C  
ATOM   1054  CG  TYR B  47      49.537 -20.096   8.266  0.00  0.00           C  
ATOM   1055  CD1 TYR B  47      50.173 -19.484   7.174  0.00  0.00           C  
ATOM   1056  CD2 TYR B  47      48.972 -21.362   8.092  0.00  0.00           C  
ATOM   1057  CE1 TYR B  47      50.246 -20.148   5.940  0.00  0.00           C  
ATOM   1058  CE2 TYR B  47      49.072 -22.039   6.876  0.00  0.00           C  
ATOM   1059  CZ  TYR B  47      49.731 -21.439   5.805  0.00  0.00           C  
ATOM   1060  OH  TYR B  47      49.892 -22.150   4.603  0.00  0.00           O  
ATOM   1061  N   SER B  48      50.227 -19.015  12.665  0.00  0.00           N  
ATOM   1062  CA  SER B  48      49.792 -18.482  13.947  0.00  0.00           C  
ATOM   1063  C   SER B  48      50.820 -17.541  14.564  0.00  0.00           C  
ATOM   1064  O   SER B  48      50.482 -16.736  15.433  0.00  0.00           O  
ATOM   1065  CB  SER B  48      49.422 -19.612  14.947  0.00  0.00           C  
ATOM   1066  OG  SER B  48      48.213 -20.261  14.529  0.00  0.00           O  
ATOM   1067  N   VAL B  49      52.090 -17.572  14.103  0.00  0.00           N  
ATOM   1068  CA  VAL B  49      53.136 -16.636  14.507  0.00  0.00           C  
ATOM   1069  C   VAL B  49      53.478 -15.629  13.389  0.00  0.00           C  
ATOM   1070  O   VAL B  49      54.585 -15.558  12.854  0.00  0.00           O  
ATOM   1071  CB  VAL B  49      54.384 -17.338  15.046  0.00  0.00           C  
ATOM   1072  CG1 VAL B  49      55.383 -16.312  15.633  0.00  0.00           C  
ATOM   1073  CG2 VAL B  49      53.977 -18.333  16.154  0.00  0.00           C  
ATOM   1074  N   LEU B  50      52.512 -14.766  13.005  0.00  0.00           N  
ATOM   1075  CA  LEU B  50      52.740 -13.685  12.053  0.00  0.00           C  
ATOM   1076  C   LEU B  50      52.588 -12.312  12.706  0.00  0.00           C  
ATOM   1077  O   LEU B  50      52.856 -11.269  12.111  0.00  0.00           O  
ATOM   1078  CB  LEU B  50      51.745 -13.838  10.884  0.00  0.00           C  
ATOM   1079  CG  LEU B  50      52.336 -14.451   9.594  0.00  0.00           C  
ATOM   1080  CD1 LEU B  50      53.061 -15.796   9.767  0.00  0.00           C  
ATOM   1081  CD2 LEU B  50      51.203 -14.611   8.576  0.00  0.00           C  
ATOM   1082  N   TYR B  51      52.203 -12.269  13.995  0.00  0.00           N  
ATOM   1083  CA  TYR B  51      51.717 -11.077  14.676  0.00  0.00           C  
ATOM   1084  C   TYR B  51      52.868 -10.269  15.297  0.00  0.00           C  
ATOM   1085  O   TYR B  51      52.792  -9.811  16.432  0.00  0.00           O  
ATOM   1086  CB  TYR B  51      50.660 -11.434  15.779  0.00  0.00           C  
ATOM   1087  CG  TYR B  51      49.442 -12.198  15.283  0.00  0.00           C  
ATOM   1088  CD1 TYR B  51      49.528 -13.527  14.831  0.00  0.00           C  
ATOM   1089  CD2 TYR B  51      48.164 -11.610  15.319  0.00  0.00           C  
ATOM   1090  CE1 TYR B  51      48.414 -14.187  14.295  0.00  0.00           C  
ATOM   1091  CE2 TYR B  51      47.041 -12.273  14.798  0.00  0.00           C  
ATOM   1092  CZ  TYR B  51      47.171 -13.557  14.266  0.00  0.00           C  
ATOM   1093  OH  TYR B  51      46.056 -14.239  13.739  0.00  0.00           O  
ATOM   1094  N   ASN B  52      53.978 -10.082  14.547  0.00  0.00           N  
ATOM   1095  CA  ASN B  52      55.263  -9.599  15.042  0.00  0.00           C  
ATOM   1096  C   ASN B  52      55.666  -8.321  14.313  0.00  0.00           C  
ATOM   1097  O   ASN B  52      56.825  -8.105  13.965  0.00  0.00           O  
ATOM   1098  CB  ASN B  52      56.385 -10.662  14.893  0.00  0.00           C  
ATOM   1099  CG  ASN B  52      56.234 -11.783  15.917  0.00  0.00           C  
ATOM   1100  ND2 ASN B  52      55.261 -12.699  15.726  0.00  0.00           N  
ATOM   1101  OD1 ASN B  52      56.989 -11.851  16.886  0.00  0.00           O  
ATOM   1102  N   LEU B  53      54.691  -7.434  14.058  0.00  0.00           N  
ATOM   1103  CA  LEU B  53      54.877  -6.194  13.333  0.00  0.00           C  
ATOM   1104  C   LEU B  53      54.252  -5.088  14.169  0.00  0.00           C  
ATOM   1105  O   LEU B  53      53.549  -5.358  15.142  0.00  0.00           O  
ATOM   1106  CB  LEU B  53      54.150  -6.228  11.965  0.00  0.00           C  
ATOM   1107  CG  LEU B  53      54.623  -7.326  10.990  0.00  0.00           C  
ATOM   1108  CD1 LEU B  53      53.540  -7.635   9.944  0.00  0.00           C  
ATOM   1109  CD2 LEU B  53      55.952  -6.959  10.316  0.00  0.00           C  
ATOM   1110  N   ALA B  54      54.487  -3.804  13.817  0.00  0.00           N  
ATOM   1111  CA  ALA B  54      53.895  -2.662  14.494  0.00  0.00           C  
ATOM   1112  C   ALA B  54      52.375  -2.636  14.290  0.00  0.00           C  
ATOM   1113  O   ALA B  54      51.974  -2.343  13.163  0.00  0.00           O  
ATOM   1114  CB  ALA B  54      54.495  -1.363  13.914  0.00  0.00           C  
ATOM   1115  N   PRO B  55      51.538  -2.986  15.289  0.00  0.00           N  
ATOM   1116  CA  PRO B  55      50.174  -3.489  15.172  0.00  0.00           C  
ATOM   1117  C   PRO B  55      49.588  -3.602  13.794  0.00  0.00           C  
ATOM   1118  O   PRO B  55      48.822  -2.732  13.395  0.00  0.00           O  
ATOM   1119  CB  PRO B  55      49.396  -2.603  16.144  0.00  0.00           C  
ATOM   1120  CG  PRO B  55      50.417  -2.263  17.248  0.00  0.00           C  
ATOM   1121  CD  PRO B  55      51.790  -2.690  16.691  0.00  0.00           C  
ATOM   1122  N   PHE B  56      49.969  -4.666  13.053  0.00  0.00           N  
ATOM   1123  CA  PHE B  56      49.675  -4.824  11.643  0.00  0.00           C  
ATOM   1124  C   PHE B  56      48.216  -4.572  11.297  0.00  0.00           C  
ATOM   1125  O   PHE B  56      47.287  -5.171  11.832  0.00  0.00           O  
ATOM   1126  CB  PHE B  56      50.271  -6.133  11.051  0.00  0.00           C  
ATOM   1127  CG  PHE B  56      49.688  -7.362  11.675  0.00  0.00           C  
ATOM   1128  CD1 PHE B  56      49.875  -7.701  13.030  0.00  0.00           C  
ATOM   1129  CD2 PHE B  56      48.851  -8.161  10.893  0.00  0.00           C  
ATOM   1130  CE1 PHE B  56      49.106  -8.711  13.618  0.00  0.00           C  
ATOM   1131  CE2 PHE B  56      48.181  -9.236  11.467  0.00  0.00           C  
ATOM   1132  CZ  PHE B  56      48.258  -9.484  12.829  0.00  0.00           C  
ATOM   1133  N   PHE B  57      48.004  -3.576  10.421  0.00  0.00           N  
ATOM   1134  CA  PHE B  57      46.784  -2.797  10.385  0.00  0.00           C  
ATOM   1135  C   PHE B  57      45.661  -3.553   9.680  0.00  0.00           C  
ATOM   1136  O   PHE B  57      44.490  -3.173   9.726  0.00  0.00           O  
ATOM   1137  CB  PHE B  57      47.034  -1.425   9.677  0.00  0.00           C  
ATOM   1138  CG  PHE B  57      47.941  -0.447  10.424  0.00  0.00           C  
ATOM   1139  CD1 PHE B  57      49.275  -0.722  10.794  0.00  0.00           C  
ATOM   1140  CD2 PHE B  57      47.435   0.827  10.745  0.00  0.00           C  
ATOM   1141  CE1 PHE B  57      50.043   0.212  11.505  0.00  0.00           C  
ATOM   1142  CE2 PHE B  57      48.209   1.776  11.423  0.00  0.00           C  
ATOM   1143  CZ  PHE B  57      49.512   1.466  11.812  0.00  0.00           C  
ATOM   1144  N   ALA B  58      46.009  -4.654   8.993  0.00  0.00           N  
ATOM   1145  CA  ALA B  58      45.064  -5.489   8.309  0.00  0.00           C  
ATOM   1146  C   ALA B  58      45.467  -6.947   8.276  0.00  0.00           C  
ATOM   1147  O   ALA B  58      46.605  -7.303   7.971  0.00  0.00           O  
ATOM   1148  CB  ALA B  58      44.967  -5.011   6.855  0.00  0.00           C  
ATOM   1149  N   PHE B  59      44.480  -7.820   8.530  0.00  0.00           N  
ATOM   1150  CA  PHE B  59      44.589  -9.242   8.326  0.00  0.00           C  
ATOM   1151  C   PHE B  59      43.178  -9.704   8.075  0.00  0.00           C  
ATOM   1152  O   PHE B  59      42.353  -9.801   8.983  0.00  0.00           O  
ATOM   1153  CB  PHE B  59      45.184  -9.931   9.568  0.00  0.00           C  
ATOM   1154  CG  PHE B  59      45.677 -11.344   9.314  0.00  0.00           C  
ATOM   1155  CD1 PHE B  59      44.768 -12.408   9.272  0.00  0.00           C  
ATOM   1156  CD2 PHE B  59      47.042 -11.645   9.145  0.00  0.00           C  
ATOM   1157  CE1 PHE B  59      45.207 -13.717   9.043  0.00  0.00           C  
ATOM   1158  CE2 PHE B  59      47.488 -12.969   9.029  0.00  0.00           C  
ATOM   1159  CZ  PHE B  59      46.566 -14.010   8.958  0.00  0.00           C  
ATOM   1160  N   LYS B  60      42.841  -9.927   6.800  0.00  0.00           N  
ATOM   1161  CA  LYS B  60      41.511 -10.313   6.416  0.00  0.00           C  
ATOM   1162  C   LYS B  60      41.665 -11.469   5.468  0.00  0.00           C  
ATOM   1163  O   LYS B  60      42.491 -11.442   4.556  0.00  0.00           O  
ATOM   1164  CB  LYS B  60      40.726  -9.134   5.784  0.00  0.00           C  
ATOM   1165  CG  LYS B  60      40.770  -7.874   6.667  0.00  0.00           C  
ATOM   1166  CD  LYS B  60      39.973  -6.686   6.116  0.00  0.00           C  
ATOM   1167  CE  LYS B  60      40.282  -5.395   6.882  0.00  0.00           C  
ATOM   1168  NZ  LYS B  60      39.131  -4.469   6.822  0.00  0.00           N  
ATOM   1169  N   CYS B  61      40.903 -12.546   5.703  0.00  0.00           N  
ATOM   1170  CA  CYS B  61      40.961 -13.740   4.903  0.00  0.00           C  
ATOM   1171  C   CYS B  61      39.622 -13.978   4.282  0.00  0.00           C  
ATOM   1172  O   CYS B  61      38.585 -13.564   4.794  0.00  0.00           O  
ATOM   1173  CB  CYS B  61      41.323 -14.994   5.716  0.00  0.00           C  
ATOM   1174  SG  CYS B  61      42.949 -14.868   6.512  0.00  0.00           S  
ATOM   1175  N   TYR B  62      39.660 -14.652   3.131  0.00  0.00           N  
ATOM   1176  CA  TYR B  62      38.535 -14.918   2.286  0.00  0.00           C  
ATOM   1177  C   TYR B  62      38.604 -16.410   2.011  0.00  0.00           C  
ATOM   1178  O   TYR B  62      39.685 -16.967   1.807  0.00  0.00           O  
ATOM   1179  CB  TYR B  62      38.625 -14.122   0.956  0.00  0.00           C  
ATOM   1180  CG  TYR B  62      38.762 -12.639   1.206  0.00  0.00           C  
ATOM   1181  CD1 TYR B  62      40.022 -12.050   1.419  0.00  0.00           C  
ATOM   1182  CD2 TYR B  62      37.626 -11.819   1.253  0.00  0.00           C  
ATOM   1183  CE1 TYR B  62      40.138 -10.683   1.707  0.00  0.00           C  
ATOM   1184  CE2 TYR B  62      37.740 -10.447   1.525  0.00  0.00           C  
ATOM   1185  CZ  TYR B  62      38.996  -9.882   1.765  0.00  0.00           C  
ATOM   1186  OH  TYR B  62      39.112  -8.511   2.071  0.00  0.00           O  
ATOM   1187  N   GLY B  63      37.461 -17.120   2.065  0.00  0.00           N  
ATOM   1188  CA  GLY B  63      37.362 -18.539   1.726  0.00  0.00           C  
ATOM   1189  C   GLY B  63      37.745 -19.481   2.847  0.00  0.00           C  
ATOM   1190  O   GLY B  63      37.054 -20.464   3.099  0.00  0.00           O  
ATOM   1191  N   VAL B  64      38.845 -19.174   3.559  0.00  0.00           N  
ATOM   1192  CA  VAL B  64      39.329 -19.882   4.734  0.00  0.00           C  
ATOM   1193  C   VAL B  64      39.233 -18.965   5.944  0.00  0.00           C  
ATOM   1194  O   VAL B  64      39.107 -17.746   5.823  0.00  0.00           O  
ATOM   1195  CB  VAL B  64      40.756 -20.428   4.552  0.00  0.00           C  
ATOM   1196  CG1 VAL B  64      41.858 -19.379   4.832  0.00  0.00           C  
ATOM   1197  CG2 VAL B  64      40.968 -21.721   5.371  0.00  0.00           C  
ATOM   1198  N   SER B  65      39.288 -19.538   7.161  0.00  0.00           N  
ATOM   1199  CA  SER B  65      39.178 -18.806   8.407  0.00  0.00           C  
ATOM   1200  C   SER B  65      40.559 -18.577   8.994  0.00  0.00           C  
ATOM   1201  O   SER B  65      41.392 -19.479   8.939  0.00  0.00           O  
ATOM   1202  CB  SER B  65      38.371 -19.560   9.487  0.00  0.00           C  
ATOM   1203  OG  SER B  65      37.049 -19.822   9.021  0.00  0.00           O  
ATOM   1204  N   PRO B  66      40.880 -17.432   9.589  0.00  0.00           N  
ATOM   1205  CA  PRO B  66      42.211 -17.188  10.143  0.00  0.00           C  
ATOM   1206  C   PRO B  66      42.237 -17.638  11.573  0.00  0.00           C  
ATOM   1207  O   PRO B  66      43.279 -17.636  12.227  0.00  0.00           O  
ATOM   1208  CB  PRO B  66      42.357 -15.670  10.052  0.00  0.00           C  
ATOM   1209  CG  PRO B  66      40.935 -15.119  10.089  0.00  0.00           C  
ATOM   1210  CD  PRO B  66      40.158 -16.191   9.342  0.00  0.00           C  
ATOM   1211  N   THR B  67      41.062 -18.001  12.081  0.00  0.00           N  
ATOM   1212  CA  THR B  67      40.768 -18.316  13.460  0.00  0.00           C  
ATOM   1213  C   THR B  67      41.269 -19.679  13.898  0.00  0.00           C  
ATOM   1214  O   THR B  67      40.505 -20.517  14.377  0.00  0.00           O  
ATOM   1215  CB  THR B  67      39.276 -18.166  13.762  0.00  0.00           C  
ATOM   1216  CG2 THR B  67      38.880 -16.686  13.616  0.00  0.00           C  
ATOM   1217  OG1 THR B  67      38.459 -18.883  12.847  0.00  0.00           O  
ATOM   1218  N   LYS B  68      42.601 -19.891  13.790  0.00  0.00           N  
ATOM   1219  CA  LYS B  68      43.318 -21.109  14.139  0.00  0.00           C  
ATOM   1220  C   LYS B  68      43.015 -22.275  13.215  0.00  0.00           C  
ATOM   1221  O   LYS B  68      43.029 -23.429  13.627  0.00  0.00           O  
ATOM   1222  CB  LYS B  68      43.162 -21.504  15.630  0.00  0.00           C  
ATOM   1223  CG  LYS B  68      43.620 -20.392  16.583  0.00  0.00           C  
ATOM   1224  CD  LYS B  68      43.635 -20.868  18.043  0.00  0.00           C  
ATOM   1225  CE  LYS B  68      44.103 -19.824  19.058  0.00  0.00           C  
ATOM   1226  NZ  LYS B  68      43.081 -18.764  19.169  0.00  0.00           N  
ATOM   1227  N   LEU B  69      42.812 -21.994  11.911  0.00  0.00           N  
ATOM   1228  CA  LEU B  69      42.470 -23.002  10.920  0.00  0.00           C  
ATOM   1229  C   LEU B  69      43.699 -23.399  10.125  0.00  0.00           C  
ATOM   1230  O   LEU B  69      43.684 -23.648   8.919  0.00  0.00           O  
ATOM   1231  CB  LEU B  69      41.293 -22.537  10.030  0.00  0.00           C  
ATOM   1232  CG  LEU B  69      40.515 -23.648   9.285  0.00  0.00           C  
ATOM   1233  CD1 LEU B  69      40.103 -24.823  10.179  0.00  0.00           C  
ATOM   1234  CD2 LEU B  69      39.251 -23.084   8.624  0.00  0.00           C  
ATOM   1235  N   ASN B  70      44.849 -23.473  10.824  0.00  0.00           N  
ATOM   1236  CA  ASN B  70      46.100 -23.909  10.253  0.00  0.00           C  
ATOM   1237  C   ASN B  70      46.235 -25.432  10.327  0.00  0.00           C  
ATOM   1238  O   ASN B  70      47.272 -25.987   9.964  0.00  0.00           O  
ATOM   1239  CB  ASN B  70      47.310 -23.143  10.874  0.00  0.00           C  
ATOM   1240  CG  ASN B  70      47.450 -23.260  12.388  0.00  0.00           C  
ATOM   1241  ND2 ASN B  70      48.535 -23.924  12.847  0.00  0.00           N  
ATOM   1242  OD1 ASN B  70      46.642 -22.713  13.141  0.00  0.00           O  
ATOM   1243  N   ASP B  71      45.150 -26.167  10.675  0.00  0.00           N  
ATOM   1244  CA  ASP B  71      45.107 -27.619  10.736  0.00  0.00           C  
ATOM   1245  C   ASP B  71      44.852 -28.202   9.333  0.00  0.00           C  
ATOM   1246  O   ASP B  71      44.591 -29.395   9.139  0.00  0.00           O  
ATOM   1247  CB  ASP B  71      44.074 -28.077  11.821  0.00  0.00           C  
ATOM   1248  CG  ASP B  71      42.698 -27.445  11.668  0.00  0.00           C  
ATOM   1249  OD1 ASP B  71      42.161 -27.459  10.535  0.00  0.00           O  
ATOM   1250  OD2 ASP B  71      42.179 -26.931  12.690  0.00  0.00           O  
ATOM   1251  N   LEU B  72      45.021 -27.350   8.300  0.00  0.00           N  
ATOM   1252  CA  LEU B  72      44.608 -27.544   6.938  0.00  0.00           C  
ATOM   1253  C   LEU B  72      45.848 -27.674   6.063  0.00  0.00           C  
ATOM   1254  O   LEU B  72      46.890 -27.059   6.301  0.00  0.00           O  
ATOM   1255  CB  LEU B  72      43.730 -26.344   6.511  0.00  0.00           C  
ATOM   1256  CG  LEU B  72      42.612 -26.595   5.474  0.00  0.00           C  
ATOM   1257  CD1 LEU B  72      41.865 -25.271   5.267  0.00  0.00           C  
ATOM   1258  CD2 LEU B  72      43.030 -27.150   4.102  0.00  0.00           C  
ATOM   1259  N   CYS B  73      45.767 -28.521   5.026  0.00  0.00           N  
ATOM   1260  CA  CYS B  73      46.853 -28.819   4.126  0.00  0.00           C  
ATOM   1261  C   CYS B  73      46.514 -28.330   2.727  0.00  0.00           C  
ATOM   1262  O   CYS B  73      45.404 -28.537   2.238  0.00  0.00           O  
ATOM   1263  CB  CYS B  73      47.061 -30.343   4.035  0.00  0.00           C  
ATOM   1264  SG  CYS B  73      47.683 -31.129   5.547  0.00  0.00           S  
ATOM   1265  N   PHE B  74      47.481 -27.692   2.040  0.00  0.00           N  
ATOM   1266  CA  PHE B  74      47.310 -27.156   0.703  0.00  0.00           C  
ATOM   1267  C   PHE B  74      48.398 -27.708  -0.203  0.00  0.00           C  
ATOM   1268  O   PHE B  74      49.438 -28.203   0.244  0.00  0.00           O  
ATOM   1269  CB  PHE B  74      47.373 -25.609   0.675  0.00  0.00           C  
ATOM   1270  CG  PHE B  74      46.183 -25.030   1.381  0.00  0.00           C  
ATOM   1271  CD1 PHE B  74      44.943 -24.971   0.730  0.00  0.00           C  
ATOM   1272  CD2 PHE B  74      46.285 -24.538   2.692  0.00  0.00           C  
ATOM   1273  CE1 PHE B  74      43.836 -24.384   1.357  0.00  0.00           C  
ATOM   1274  CE2 PHE B  74      45.183 -23.945   3.318  0.00  0.00           C  
ATOM   1275  CZ  PHE B  74      43.965 -23.844   2.640  0.00  0.00           C  
ATOM   1276  N   THR B  75      48.154 -27.672  -1.530  0.00  0.00           N  
ATOM   1277  CA  THR B  75      49.090 -28.163  -2.540  0.00  0.00           C  
ATOM   1278  C   THR B  75      50.284 -27.265  -2.758  0.00  0.00           C  
ATOM   1279  O   THR B  75      51.434 -27.706  -2.717  0.00  0.00           O  
ATOM   1280  CB  THR B  75      48.460 -28.323  -3.919  0.00  0.00           C  
ATOM   1281  CG2 THR B  75      49.386 -29.148  -4.819  0.00  0.00           C  
ATOM   1282  OG1 THR B  75      47.241 -29.046  -3.869  0.00  0.00           O  
ATOM   1283  N   ASN B  76      50.050 -25.959  -2.959  0.00  0.00           N  
ATOM   1284  CA  ASN B  76      51.092 -24.974  -3.074  0.00  0.00           C  
ATOM   1285  C   ASN B  76      50.520 -23.732  -2.427  0.00  0.00           C  
ATOM   1286  O   ASN B  76      49.305 -23.545  -2.361  0.00  0.00           O  
ATOM   1287  CB  ASN B  76      51.535 -24.688  -4.544  0.00  0.00           C  
ATOM   1288  CG  ASN B  76      52.077 -25.936  -5.232  0.00  0.00           C  
ATOM   1289  ND2 ASN B  76      53.129 -26.536  -4.635  0.00  0.00           N  
ATOM   1290  OD1 ASN B  76      51.656 -26.430  -6.280  0.00  0.00           O  
ATOM   1291  N   VAL B  77      51.391 -22.880  -1.866  0.00  0.00           N  
ATOM   1292  CA  VAL B  77      50.989 -21.603  -1.319  0.00  0.00           C  
ATOM   1293  C   VAL B  77      51.800 -20.588  -2.091  0.00  0.00           C  
ATOM   1294  O   VAL B  77      52.988 -20.793  -2.352  0.00  0.00           O  
ATOM   1295  CB  VAL B  77      51.209 -21.511   0.193  0.00  0.00           C  
ATOM   1296  CG1 VAL B  77      50.847 -20.114   0.745  0.00  0.00           C  
ATOM   1297  CG2 VAL B  77      50.323 -22.584   0.857  0.00  0.00           C  
ATOM   1298  N   TYR B  78      51.177 -19.482  -2.523  0.00  0.00           N  
ATOM   1299  CA  TYR B  78      51.883 -18.414  -3.194  0.00  0.00           C  
ATOM   1300  C   TYR B  78      51.826 -17.202  -2.291  0.00  0.00           C  
ATOM   1301  O   TYR B  78      50.763 -16.836  -1.792  0.00  0.00           O  
ATOM   1302  CB  TYR B  78      51.252 -18.062  -4.565  0.00  0.00           C  
ATOM   1303  CG  TYR B  78      51.295 -19.238  -5.498  0.00  0.00           C  
ATOM   1304  CD1 TYR B  78      52.524 -19.693  -5.996  0.00  0.00           C  
ATOM   1305  CD2 TYR B  78      50.120 -19.886  -5.910  0.00  0.00           C  
ATOM   1306  CE1 TYR B  78      52.580 -20.769  -6.892  0.00  0.00           C  
ATOM   1307  CE2 TYR B  78      50.179 -20.970  -6.795  0.00  0.00           C  
ATOM   1308  CZ  TYR B  78      51.406 -21.426  -7.276  0.00  0.00           C  
ATOM   1309  OH  TYR B  78      51.454 -22.557  -8.116  0.00  0.00           O  
ATOM   1310  N   ALA B  79      52.985 -16.570  -2.035  0.00  0.00           N  
ATOM   1311  CA  ALA B  79      53.072 -15.364  -1.253  0.00  0.00           C  
ATOM   1312  C   ALA B  79      53.399 -14.209  -2.178  0.00  0.00           C  
ATOM   1313  O   ALA B  79      54.512 -14.129  -2.704  0.00  0.00           O  
ATOM   1314  CB  ALA B  79      54.220 -15.486  -0.231  0.00  0.00           C  
ATOM   1315  N   ASP B  80      52.450 -13.281  -2.383  0.00  0.00           N  
ATOM   1316  CA  ASP B  80      52.611 -12.190  -3.314  0.00  0.00           C  
ATOM   1317  C   ASP B  80      52.845 -10.896  -2.509  0.00  0.00           C  
ATOM   1318  O   ASP B  80      52.107 -10.594  -1.571  0.00  0.00           O  
ATOM   1319  CB  ASP B  80      51.396 -12.157  -4.286  0.00  0.00           C  
ATOM   1320  CG  ASP B  80      51.277 -13.426  -5.094  0.00  0.00           C  
ATOM   1321  OD1 ASP B  80      52.289 -14.092  -5.419  0.00  0.00           O  
ATOM   1322  OD2 ASP B  80      50.126 -13.730  -5.489  0.00  0.00           O  
ATOM   1323  N   SER B  81      53.926 -10.124  -2.796  0.00  0.00           N  
ATOM   1324  CA  SER B  81      54.358  -8.974  -1.995  0.00  0.00           C  
ATOM   1325  C   SER B  81      54.590  -7.695  -2.781  0.00  0.00           C  
ATOM   1326  O   SER B  81      55.160  -7.677  -3.878  0.00  0.00           O  
ATOM   1327  CB  SER B  81      55.621  -9.243  -1.122  0.00  0.00           C  
ATOM   1328  OG  SER B  81      56.756  -9.658  -1.889  0.00  0.00           O  
ATOM   1329  N   PHE B  82      54.113  -6.563  -2.215  0.00  0.00           N  
ATOM   1330  CA  PHE B  82      54.210  -5.261  -2.839  0.00  0.00           C  
ATOM   1331  C   PHE B  82      53.985  -4.123  -1.848  0.00  0.00           C  
ATOM   1332  O   PHE B  82      53.615  -4.342  -0.694  0.00  0.00           O  
ATOM   1333  CB  PHE B  82      53.260  -5.123  -4.061  0.00  0.00           C  
ATOM   1334  CG  PHE B  82      51.852  -5.572  -3.759  0.00  0.00           C  
ATOM   1335  CD1 PHE B  82      50.921  -4.704  -3.169  0.00  0.00           C  
ATOM   1336  CD2 PHE B  82      51.449  -6.883  -4.064  0.00  0.00           C  
ATOM   1337  CE1 PHE B  82      49.617  -5.136  -2.894  0.00  0.00           C  
ATOM   1338  CE2 PHE B  82      50.156  -7.323  -3.769  0.00  0.00           C  
ATOM   1339  CZ  PHE B  82      49.236  -6.447  -3.187  0.00  0.00           C  
ATOM   1340  N   VAL B  83      54.231  -2.873  -2.295  0.00  0.00           N  
ATOM   1341  CA  VAL B  83      53.974  -1.642  -1.552  0.00  0.00           C  
ATOM   1342  C   VAL B  83      52.981  -0.785  -2.304  0.00  0.00           C  
ATOM   1343  O   VAL B  83      53.076  -0.613  -3.524  0.00  0.00           O  
ATOM   1344  CB  VAL B  83      55.259  -0.857  -1.312  0.00  0.00           C  
ATOM   1345  CG1 VAL B  83      55.073   0.615  -0.897  0.00  0.00           C  
ATOM   1346  CG2 VAL B  83      55.981  -1.570  -0.169  0.00  0.00           C  
ATOM   1347  N   ILE B  84      51.993  -0.242  -1.565  0.00  0.00           N  
ATOM   1348  CA  ILE B  84      50.958   0.660  -2.035  0.00  0.00           C  
ATOM   1349  C   ILE B  84      50.726   1.653  -0.912  0.00  0.00           C  
ATOM   1350  O   ILE B  84      51.297   1.515   0.169  0.00  0.00           O  
ATOM   1351  CB  ILE B  84      49.642  -0.026  -2.406  0.00  0.00           C  
ATOM   1352  CG1 ILE B  84      49.037  -0.841  -1.236  0.00  0.00           C  
ATOM   1353  CG2 ILE B  84      49.888  -0.852  -3.686  0.00  0.00           C  
ATOM   1354  CD1 ILE B  84      47.753  -1.582  -1.617  0.00  0.00           C  
ATOM   1355  N   ARG B  85      49.914   2.709  -1.113  0.00  0.00           N  
ATOM   1356  CA  ARG B  85      49.585   3.626  -0.031  0.00  0.00           C  
ATOM   1357  C   ARG B  85      48.354   3.157   0.742  0.00  0.00           C  
ATOM   1358  O   ARG B  85      47.559   2.342   0.278  0.00  0.00           O  
ATOM   1359  CB  ARG B  85      49.408   5.098  -0.502  0.00  0.00           C  
ATOM   1360  CG  ARG B  85      48.891   5.169  -1.942  0.00  0.00           C  
ATOM   1361  CD  ARG B  85      48.619   6.538  -2.549  0.00  0.00           C  
ATOM   1362  NE  ARG B  85      47.358   7.009  -1.901  0.00  0.00           N  
ATOM   1363  CZ  ARG B  85      46.543   7.915  -2.453  0.00  0.00           C  
ATOM   1364  NH1 ARG B  85      46.861   8.503  -3.601  0.00  0.00           N  
ATOM   1365  NH2 ARG B  85      45.411   8.247  -1.838  0.00  0.00           N  
ATOM   1366  N   GLY B  86      48.160   3.684   1.972  0.00  0.00           N  
ATOM   1367  CA  GLY B  86      47.059   3.326   2.881  0.00  0.00           C  
ATOM   1368  C   GLY B  86      45.639   3.334   2.342  0.00  0.00           C  
ATOM   1369  O   GLY B  86      44.835   2.462   2.666  0.00  0.00           O  
ATOM   1370  N   ASN B  87      45.302   4.312   1.481  0.00  0.00           N  
ATOM   1371  CA  ASN B  87      44.046   4.406   0.742  0.00  0.00           C  
ATOM   1372  C   ASN B  87      43.778   3.231  -0.201  0.00  0.00           C  
ATOM   1373  O   ASN B  87      42.636   2.831  -0.413  0.00  0.00           O  
ATOM   1374  CB  ASN B  87      44.061   5.728  -0.068  0.00  0.00           C  
ATOM   1375  CG  ASN B  87      42.705   6.033  -0.703  0.00  0.00           C  
ATOM   1376  ND2 ASN B  87      42.621   6.041  -2.055  0.00  0.00           N  
ATOM   1377  OD1 ASN B  87      41.738   6.294   0.005  0.00  0.00           O  
ATOM   1378  N   GLU B  88      44.821   2.666  -0.821  0.00  0.00           N  
ATOM   1379  CA  GLU B  88      44.680   1.672  -1.859  0.00  0.00           C  
ATOM   1380  C   GLU B  88      44.651   0.262  -1.308  0.00  0.00           C  
ATOM   1381  O   GLU B  88      44.358  -0.692  -2.029  0.00  0.00           O  
ATOM   1382  CB  GLU B  88      45.886   1.824  -2.790  0.00  0.00           C  
ATOM   1383  CG  GLU B  88      45.717   2.988  -3.789  0.00  0.00           C  
ATOM   1384  CD  GLU B  88      47.041   3.441  -4.391  0.00  0.00           C  
ATOM   1385  OE1 GLU B  88      48.109   3.000  -3.890  0.00  0.00           O  
ATOM   1386  OE2 GLU B  88      46.974   4.298  -5.311  0.00  0.00           O  
ATOM   1387  N   VAL B  89      44.879   0.085   0.012  0.00  0.00           N  
ATOM   1388  CA  VAL B  89      44.801  -1.208   0.688  0.00  0.00           C  
ATOM   1389  C   VAL B  89      43.411  -1.827   0.564  0.00  0.00           C  
ATOM   1390  O   VAL B  89      43.255  -3.042   0.444  0.00  0.00           O  
ATOM   1391  CB  VAL B  89      45.293  -1.163   2.137  0.00  0.00           C  
ATOM   1392  CG1 VAL B  89      45.244  -2.569   2.777  0.00  0.00           C  
ATOM   1393  CG2 VAL B  89      46.749  -0.653   2.158  0.00  0.00           C  
ATOM   1394  N   SER B  90      42.356  -0.988   0.496  0.00  0.00           N  
ATOM   1395  CA  SER B  90      40.973  -1.410   0.311  0.00  0.00           C  
ATOM   1396  C   SER B  90      40.709  -2.091  -1.029  0.00  0.00           C  
ATOM   1397  O   SER B  90      39.738  -2.832  -1.169  0.00  0.00           O  
ATOM   1398  CB  SER B  90      39.978  -0.223   0.468  0.00  0.00           C  
ATOM   1399  OG  SER B  90      40.191   0.775  -0.534  0.00  0.00           O  
ATOM   1400  N   GLN B  91      41.595  -1.890  -2.031  0.00  0.00           N  
ATOM   1401  CA  GLN B  91      41.491  -2.456  -3.361  0.00  0.00           C  
ATOM   1402  C   GLN B  91      42.091  -3.850  -3.439  0.00  0.00           C  
ATOM   1403  O   GLN B  91      41.896  -4.573  -4.417  0.00  0.00           O  
ATOM   1404  CB  GLN B  91      42.200  -1.543  -4.392  0.00  0.00           C  
ATOM   1405  CG  GLN B  91      41.622  -0.110  -4.421  0.00  0.00           C  
ATOM   1406  CD  GLN B  91      42.325   0.765  -5.459  0.00  0.00           C  
ATOM   1407  NE2 GLN B  91      42.407   2.085  -5.161  0.00  0.00           N  
ATOM   1408  OE1 GLN B  91      42.805   0.323  -6.504  0.00  0.00           O  
ATOM   1409  N   ILE B  92      42.804  -4.301  -2.385  0.00  0.00           N  
ATOM   1410  CA  ILE B  92      43.387  -5.633  -2.328  0.00  0.00           C  
ATOM   1411  C   ILE B  92      42.367  -6.546  -1.677  0.00  0.00           C  
ATOM   1412  O   ILE B  92      42.522  -7.043  -0.563  0.00  0.00           O  
ATOM   1413  CB  ILE B  92      44.761  -5.691  -1.654  0.00  0.00           C  
ATOM   1414  CG1 ILE B  92      45.706  -4.589  -2.196  0.00  0.00           C  
ATOM   1415  CG2 ILE B  92      45.391  -7.098  -1.808  0.00  0.00           C  
ATOM   1416  CD1 ILE B  92      45.967  -4.632  -3.704  0.00  0.00           C  
ATOM   1417  N   ALA B  93      41.249  -6.766  -2.388  0.00  0.00           N  
ATOM   1418  CA  ALA B  93      40.179  -7.609  -1.937  0.00  0.00           C  
ATOM   1419  C   ALA B  93      39.425  -8.098  -3.179  0.00  0.00           C  
ATOM   1420  O   ALA B  93      39.572  -7.501  -4.251  0.00  0.00           O  
ATOM   1421  CB  ALA B  93      39.283  -6.825  -0.954  0.00  0.00           C  
ATOM   1422  N   PRO B  94      38.662  -9.186  -3.140  0.00  0.00           N  
ATOM   1423  CA  PRO B  94      37.766  -9.608  -4.222  0.00  0.00           C  
ATOM   1424  C   PRO B  94      36.735  -8.561  -4.603  0.00  0.00           C  
ATOM   1425  O   PRO B  94      36.138  -7.962  -3.710  0.00  0.00           O  
ATOM   1426  CB  PRO B  94      37.094 -10.888  -3.702  0.00  0.00           C  
ATOM   1427  CG  PRO B  94      38.026 -11.343  -2.582  0.00  0.00           C  
ATOM   1428  CD  PRO B  94      38.518 -10.044  -1.969  0.00  0.00           C  
ATOM   1429  N   GLY B  95      36.503  -8.317  -5.911  0.00  0.00           N  
ATOM   1430  CA  GLY B  95      35.428  -7.415  -6.340  0.00  0.00           C  
ATOM   1431  C   GLY B  95      35.596  -5.933  -6.083  0.00  0.00           C  
ATOM   1432  O   GLY B  95      34.619  -5.210  -5.898  0.00  0.00           O  
ATOM   1433  N   GLN B  96      36.844  -5.435  -6.103  0.00  0.00           N  
ATOM   1434  CA  GLN B  96      37.169  -4.029  -5.963  0.00  0.00           C  
ATOM   1435  C   GLN B  96      37.724  -3.493  -7.272  0.00  0.00           C  
ATOM   1436  O   GLN B  96      38.217  -4.257  -8.113  0.00  0.00           O  
ATOM   1437  CB  GLN B  96      38.223  -3.835  -4.851  0.00  0.00           C  
ATOM   1438  CG  GLN B  96      37.768  -4.329  -3.461  0.00  0.00           C  
ATOM   1439  CD  GLN B  96      36.694  -3.428  -2.853  0.00  0.00           C  
ATOM   1440  NE2 GLN B  96      36.134  -3.879  -1.705  0.00  0.00           N  
ATOM   1441  OE1 GLN B  96      36.359  -2.359  -3.359  0.00  0.00           O  
ATOM   1442  N   THR B  97      37.630  -2.163  -7.462  0.00  0.00           N  
ATOM   1443  CA  THR B  97      38.038  -1.452  -8.670  0.00  0.00           C  
ATOM   1444  C   THR B  97      38.914  -0.296  -8.239  0.00  0.00           C  
ATOM   1445  O   THR B  97      38.965   0.050  -7.053  0.00  0.00           O  
ATOM   1446  CB  THR B  97      36.887  -0.948  -9.564  0.00  0.00           C  
ATOM   1447  CG2 THR B  97      35.865  -2.076  -9.775  0.00  0.00           C  
ATOM   1448  OG1 THR B  97      36.146   0.143  -9.032  0.00  0.00           O  
ATOM   1449  N   GLY B  98      39.674   0.318  -9.164  0.00  0.00           N  
ATOM   1450  CA  GLY B  98      40.598   1.388  -8.832  0.00  0.00           C  
ATOM   1451  C   GLY B  98      41.912   1.102  -9.490  0.00  0.00           C  
ATOM   1452  O   GLY B  98      42.183  -0.020  -9.908  0.00  0.00           O  
ATOM   1453  N   ASN B  99      42.822   2.097  -9.564  0.00  0.00           N  
ATOM   1454  CA  ASN B  99      44.083   1.977 -10.289  0.00  0.00           C  
ATOM   1455  C   ASN B  99      44.913   0.746  -9.921  0.00  0.00           C  
ATOM   1456  O   ASN B  99      45.529   0.112 -10.775  0.00  0.00           O  
ATOM   1457  CB  ASN B  99      44.965   3.236 -10.064  0.00  0.00           C  
ATOM   1458  CG  ASN B  99      44.427   4.435 -10.840  0.00  0.00           C  
ATOM   1459  ND2 ASN B  99      44.805   5.659 -10.397  0.00  0.00           N  
ATOM   1460  OD1 ASN B  99      43.711   4.311 -11.828  0.00  0.00           O  
ATOM   1461  N   ILE B 100      44.950   0.351  -8.639  0.00  0.00           N  
ATOM   1462  CA  ILE B 100      45.668  -0.845  -8.230  0.00  0.00           C  
ATOM   1463  C   ILE B 100      44.984  -2.128  -8.637  0.00  0.00           C  
ATOM   1464  O   ILE B 100      45.615  -3.007  -9.231  0.00  0.00           O  
ATOM   1465  CB  ILE B 100      45.913  -0.866  -6.739  0.00  0.00           C  
ATOM   1466  CG1 ILE B 100      46.617   0.434  -6.309  0.00  0.00           C  
ATOM   1467  CG2 ILE B 100      46.708  -2.121  -6.311  0.00  0.00           C  
ATOM   1468  CD1 ILE B 100      47.950   0.734  -6.996  0.00  0.00           C  
ATOM   1469  N   ALA B 101      43.673  -2.258  -8.372  0.00  0.00           N  
ATOM   1470  CA  ALA B 101      42.931  -3.453  -8.703  0.00  0.00           C  
ATOM   1471  C   ALA B 101      42.753  -3.664 -10.200  0.00  0.00           C  
ATOM   1472  O   ALA B 101      42.782  -4.793 -10.686  0.00  0.00           O  
ATOM   1473  CB  ALA B 101      41.595  -3.507  -7.941  0.00  0.00           C  
ATOM   1474  N   ASP B 102      42.576  -2.579 -10.967  0.00  0.00           N  
ATOM   1475  CA  ASP B 102      42.437  -2.628 -12.401  0.00  0.00           C  
ATOM   1476  C   ASP B 102      43.777  -2.791 -13.138  0.00  0.00           C  
ATOM   1477  O   ASP B 102      43.885  -3.585 -14.073  0.00  0.00           O  
ATOM   1478  CB  ASP B 102      41.611  -1.394 -12.851  0.00  0.00           C  
ATOM   1479  CG  ASP B 102      40.255  -1.387 -12.144  0.00  0.00           C  
ATOM   1480  OD1 ASP B 102      39.674  -2.487 -11.924  0.00  0.00           O  
ATOM   1481  OD2 ASP B 102      39.767  -0.278 -11.798  0.00  0.00           O  
ATOM   1482  N   TYR B 103      44.856  -2.071 -12.742  0.00  0.00           N  
ATOM   1483  CA  TYR B 103      46.079  -1.987 -13.540  0.00  0.00           C  
ATOM   1484  C   TYR B 103      47.359  -2.548 -12.921  0.00  0.00           C  
ATOM   1485  O   TYR B 103      48.407  -2.545 -13.571  0.00  0.00           O  
ATOM   1486  CB  TYR B 103      46.371  -0.505 -13.892  0.00  0.00           C  
ATOM   1487  CG  TYR B 103      45.252   0.161 -14.647  0.00  0.00           C  
ATOM   1488  CD1 TYR B 103      44.436  -0.513 -15.573  0.00  0.00           C  
ATOM   1489  CD2 TYR B 103      45.049   1.535 -14.456  0.00  0.00           C  
ATOM   1490  CE1 TYR B 103      43.454   0.176 -16.297  0.00  0.00           C  
ATOM   1491  CE2 TYR B 103      44.076   2.228 -15.187  0.00  0.00           C  
ATOM   1492  CZ  TYR B 103      43.289   1.548 -16.120  0.00  0.00           C  
ATOM   1493  OH  TYR B 103      42.345   2.240 -16.898  0.00  0.00           O  
ATOM   1494  N   ASN B 104      47.334  -3.063 -11.675  0.00  0.00           N  
ATOM   1495  CA  ASN B 104      48.553  -3.488 -10.997  0.00  0.00           C  
ATOM   1496  C   ASN B 104      48.433  -4.872 -10.389  0.00  0.00           C  
ATOM   1497  O   ASN B 104      49.219  -5.763 -10.701  0.00  0.00           O  
ATOM   1498  CB  ASN B 104      48.939  -2.516  -9.858  0.00  0.00           C  
ATOM   1499  CG  ASN B 104      49.314  -1.144 -10.404  0.00  0.00           C  
ATOM   1500  ND2 ASN B 104      48.350  -0.227 -10.648  0.00  0.00           N  
ATOM   1501  OD1 ASN B 104      50.495  -0.877 -10.605  0.00  0.00           O  
ATOM   1502  N   TYR B 105      47.455  -5.091  -9.501  0.00  0.00           N  
ATOM   1503  CA  TYR B 105      47.311  -6.363  -8.834  0.00  0.00           C  
ATOM   1504  C   TYR B 105      45.836  -6.647  -8.606  0.00  0.00           C  
ATOM   1505  O   TYR B 105      45.162  -5.936  -7.866  0.00  0.00           O  
ATOM   1506  CB  TYR B 105      48.092  -6.328  -7.495  0.00  0.00           C  
ATOM   1507  CG  TYR B 105      48.071  -7.661  -6.816  0.00  0.00           C  
ATOM   1508  CD1 TYR B 105      48.912  -8.681  -7.272  0.00  0.00           C  
ATOM   1509  CD2 TYR B 105      47.170  -7.936  -5.778  0.00  0.00           C  
ATOM   1510  CE1 TYR B 105      48.877  -9.949  -6.688  0.00  0.00           C  
ATOM   1511  CE2 TYR B 105      47.129  -9.206  -5.189  0.00  0.00           C  
ATOM   1512  CZ  TYR B 105      47.988 -10.209  -5.647  0.00  0.00           C  
ATOM   1513  OH  TYR B 105      47.965 -11.493  -5.084  0.00  0.00           O  
ATOM   1514  N   LYS B 106      45.303  -7.725  -9.219  0.00  0.00           N  
ATOM   1515  CA  LYS B 106      43.886  -8.032  -9.159  0.00  0.00           C  
ATOM   1516  C   LYS B 106      43.630  -9.377  -8.509  0.00  0.00           C  
ATOM   1517  O   LYS B 106      44.158 -10.408  -8.928  0.00  0.00           O  
ATOM   1518  CB  LYS B 106      43.274  -8.045 -10.582  0.00  0.00           C  
ATOM   1519  CG  LYS B 106      41.767  -8.382 -10.695  0.00  0.00           C  
ATOM   1520  CD  LYS B 106      40.828  -7.457  -9.894  0.00  0.00           C  
ATOM   1521  CE  LYS B 106      39.337  -7.780 -10.051  0.00  0.00           C  
ATOM   1522  NZ  LYS B 106      38.541  -6.881  -9.185  0.00  0.00           N  
ATOM   1523  N   LEU B 107      42.767  -9.401  -7.470  0.00  0.00           N  
ATOM   1524  CA  LEU B 107      42.272 -10.632  -6.886  0.00  0.00           C  
ATOM   1525  C   LEU B 107      41.001 -11.099  -7.600  0.00  0.00           C  
ATOM   1526  O   LEU B 107      40.167 -10.253  -7.940  0.00  0.00           O  
ATOM   1527  CB  LEU B 107      41.990 -10.467  -5.376  0.00  0.00           C  
ATOM   1528  CG  LEU B 107      43.265 -10.331  -4.526  0.00  0.00           C  
ATOM   1529  CD1 LEU B 107      42.892 -10.173  -3.049  0.00  0.00           C  
ATOM   1530  CD2 LEU B 107      44.192 -11.540  -4.691  0.00  0.00           C  
ATOM   1531  N   PRO B 108      40.820 -12.395  -7.888  0.00  0.00           N  
ATOM   1532  CA  PRO B 108      39.583 -12.937  -8.453  0.00  0.00           C  
ATOM   1533  C   PRO B 108      38.390 -12.811  -7.508  0.00  0.00           C  
ATOM   1534  O   PRO B 108      38.574 -12.553  -6.318  0.00  0.00           O  
ATOM   1535  CB  PRO B 108      39.930 -14.409  -8.739  0.00  0.00           C  
ATOM   1536  CG  PRO B 108      40.990 -14.777  -7.702  0.00  0.00           C  
ATOM   1537  CD  PRO B 108      41.728 -13.465  -7.452  0.00  0.00           C  
ATOM   1538  N   ASP B 109      37.155 -12.985  -8.021  0.00  0.00           N  
ATOM   1539  CA  ASP B 109      35.922 -13.021  -7.254  0.00  0.00           C  
ATOM   1540  C   ASP B 109      35.843 -14.177  -6.252  0.00  0.00           C  
ATOM   1541  O   ASP B 109      35.424 -14.004  -5.108  0.00  0.00           O  
ATOM   1542  CB  ASP B 109      34.743 -13.031  -8.255  0.00  0.00           C  
ATOM   1543  CG  ASP B 109      34.753 -11.709  -9.017  0.00  0.00           C  
ATOM   1544  OD1 ASP B 109      34.907 -10.637  -8.369  0.00  0.00           O  
ATOM   1545  OD2 ASP B 109      34.667 -11.760 -10.269  0.00  0.00           O  
ATOM   1546  N   ASP B 110      36.311 -15.376  -6.646  0.00  0.00           N  
ATOM   1547  CA  ASP B 110      36.327 -16.598  -5.875  0.00  0.00           C  
ATOM   1548  C   ASP B 110      37.638 -16.754  -5.099  0.00  0.00           C  
ATOM   1549  O   ASP B 110      38.078 -17.862  -4.794  0.00  0.00           O  
ATOM   1550  CB  ASP B 110      36.042 -17.827  -6.804  0.00  0.00           C  
ATOM   1551  CG  ASP B 110      36.972 -17.980  -8.006  0.00  0.00           C  
ATOM   1552  OD1 ASP B 110      37.777 -17.051  -8.280  0.00  0.00           O  
ATOM   1553  OD2 ASP B 110      36.844 -19.030  -8.687  0.00  0.00           O  
ATOM   1554  N   PHE B 111      38.311 -15.635  -4.741  0.00  0.00           N  
ATOM   1555  CA  PHE B 111      39.569 -15.673  -4.016  0.00  0.00           C  
ATOM   1556  C   PHE B 111      39.519 -16.401  -2.671  0.00  0.00           C  
ATOM   1557  O   PHE B 111      38.718 -16.095  -1.788  0.00  0.00           O  
ATOM   1558  CB  PHE B 111      40.101 -14.233  -3.788  0.00  0.00           C  
ATOM   1559  CG  PHE B 111      41.409 -14.140  -3.034  0.00  0.00           C  
ATOM   1560  CD1 PHE B 111      42.582 -14.742  -3.515  0.00  0.00           C  
ATOM   1561  CD2 PHE B 111      41.451 -13.489  -1.790  0.00  0.00           C  
ATOM   1562  CE1 PHE B 111      43.770 -14.684  -2.772  0.00  0.00           C  
ATOM   1563  CE2 PHE B 111      42.639 -13.421  -1.053  0.00  0.00           C  
ATOM   1564  CZ  PHE B 111      43.802 -14.010  -1.550  0.00  0.00           C  
ATOM   1565  N   THR B 112      40.470 -17.337  -2.493  0.00  0.00           N  
ATOM   1566  CA  THR B 112      40.670 -18.086  -1.265  0.00  0.00           C  
ATOM   1567  C   THR B 112      42.066 -17.773  -0.820  0.00  0.00           C  
ATOM   1568  O   THR B 112      43.061 -18.084  -1.480  0.00  0.00           O  
ATOM   1569  CB  THR B 112      40.470 -19.592  -1.421  0.00  0.00           C  
ATOM   1570  CG2 THR B 112      41.037 -20.431  -0.264  0.00  0.00           C  
ATOM   1571  OG1 THR B 112      39.081 -19.883  -1.432  0.00  0.00           O  
ATOM   1572  N   GLY B 113      42.171 -17.091   0.329  0.00  0.00           N  
ATOM   1573  CA  GLY B 113      43.451 -16.628   0.810  0.00  0.00           C  
ATOM   1574  C   GLY B 113      43.324 -15.556   1.838  0.00  0.00           C  
ATOM   1575  O   GLY B 113      42.261 -15.339   2.416  0.00  0.00           O  
ATOM   1576  N   CYS B 114      44.427 -14.843   2.098  0.00  0.00           N  
ATOM   1577  CA  CYS B 114      44.471 -13.821   3.120  0.00  0.00           C  
ATOM   1578  C   CYS B 114      45.281 -12.652   2.635  0.00  0.00           C  
ATOM   1579  O   CYS B 114      46.263 -12.803   1.909  0.00  0.00           O  
ATOM   1580  CB  CYS B 114      45.122 -14.291   4.445  0.00  0.00           C  
ATOM   1581  SG  CYS B 114      44.286 -15.703   5.236  0.00  0.00           S  
ATOM   1582  N   VAL B 115      44.876 -11.446   3.057  0.00  0.00           N  
ATOM   1583  CA  VAL B 115      45.552 -10.207   2.752  0.00  0.00           C  
ATOM   1584  C   VAL B 115      46.027  -9.646   4.066  0.00  0.00           C  
ATOM   1585  O   VAL B 115      45.248  -9.432   4.998  0.00  0.00           O  
ATOM   1586  CB  VAL B 115      44.635  -9.199   2.073  0.00  0.00           C  
ATOM   1587  CG1 VAL B 115      45.332  -7.837   1.861  0.00  0.00           C  
ATOM   1588  CG2 VAL B 115      44.186  -9.792   0.727  0.00  0.00           C  
ATOM   1589  N   ILE B 116      47.344  -9.422   4.167  0.00  0.00           N  
ATOM   1590  CA  ILE B 116      47.990  -8.919   5.353  0.00  0.00           C  
ATOM   1591  C   ILE B 116      48.646  -7.622   4.959  0.00  0.00           C  
ATOM   1592  O   ILE B 116      49.322  -7.553   3.933  0.00  0.00           O  
ATOM   1593  CB  ILE B 116      49.055  -9.875   5.864  0.00  0.00           C  
ATOM   1594  CG1 ILE B 116      48.468 -11.302   5.964  0.00  0.00           C  
ATOM   1595  CG2 ILE B 116      49.606  -9.340   7.209  0.00  0.00           C  
ATOM   1596  CD1 ILE B 116      49.529 -12.350   6.277  0.00  0.00           C  
ATOM   1597  N   ALA B 117      48.474  -6.549   5.745  0.00  0.00           N  
ATOM   1598  CA  ALA B 117      49.085  -5.285   5.411  0.00  0.00           C  
ATOM   1599  C   ALA B 117      49.455  -4.539   6.673  0.00  0.00           C  
ATOM   1600  O   ALA B 117      48.815  -4.672   7.715  0.00  0.00           O  
ATOM   1601  CB  ALA B 117      48.175  -4.411   4.516  0.00  0.00           C  
ATOM   1602  N   TRP B 118      50.532  -3.737   6.616  0.00  0.00           N  
ATOM   1603  CA  TRP B 118      50.975  -2.967   7.752  0.00  0.00           C  
ATOM   1604  C   TRP B 118      51.621  -1.690   7.274  0.00  0.00           C  
ATOM   1605  O   TRP B 118      52.147  -1.628   6.166  0.00  0.00           O  
ATOM   1606  CB  TRP B 118      51.963  -3.762   8.653  0.00  0.00           C  
ATOM   1607  CG  TRP B 118      53.310  -4.110   8.033  0.00  0.00           C  
ATOM   1608  CD1 TRP B 118      54.493  -3.434   8.127  0.00  0.00           C  
ATOM   1609  CD2 TRP B 118      53.584  -5.253   7.192  0.00  0.00           C  
ATOM   1610  CE2 TRP B 118      54.932  -5.200   6.840  0.00  0.00           C  
ATOM   1611  CE3 TRP B 118      52.757  -6.288   6.758  0.00  0.00           C  
ATOM   1612  NE1 TRP B 118      55.491  -4.070   7.412  0.00  0.00           N  
ATOM   1613  CZ2 TRP B 118      55.508  -6.181   6.029  0.00  0.00           C  
ATOM   1614  CZ3 TRP B 118      53.326  -7.267   5.935  0.00  0.00           C  
ATOM   1615  CH2 TRP B 118      54.675  -7.219   5.580  0.00  0.00           C  
ATOM   1616  N   ASN B 119      51.570  -0.624   8.098  0.00  0.00           N  
ATOM   1617  CA  ASN B 119      52.217   0.640   7.807  0.00  0.00           C  
ATOM   1618  C   ASN B 119      53.742   0.495   7.846  0.00  0.00           C  
ATOM   1619  O   ASN B 119      54.303  -0.024   8.811  0.00  0.00           O  
ATOM   1620  CB  ASN B 119      51.699   1.709   8.804  0.00  0.00           C  
ATOM   1621  CG  ASN B 119      52.202   3.105   8.456  0.00  0.00           C  
ATOM   1622  ND2 ASN B 119      51.320   4.004   7.970  0.00  0.00           N  
ATOM   1623  OD1 ASN B 119      53.388   3.384   8.634  0.00  0.00           O  
ATOM   1624  N   SER B 120      54.439   0.953   6.789  0.00  0.00           N  
ATOM   1625  CA  SER B 120      55.877   0.833   6.661  0.00  0.00           C  
ATOM   1626  C   SER B 120      56.541   2.189   6.542  0.00  0.00           C  
ATOM   1627  O   SER B 120      57.671   2.297   6.059  0.00  0.00           O  
ATOM   1628  CB  SER B 120      56.295  -0.088   5.493  0.00  0.00           C  
ATOM   1629  OG  SER B 120      55.759   0.363   4.250  0.00  0.00           O  
ATOM   1630  N   ASN B 121      55.888   3.270   7.041  0.00  0.00           N  
ATOM   1631  CA  ASN B 121      56.342   4.661   6.952  0.00  0.00           C  
ATOM   1632  C   ASN B 121      57.771   4.870   7.440  0.00  0.00           C  
ATOM   1633  O   ASN B 121      58.543   5.620   6.854  0.00  0.00           O  
ATOM   1634  CB  ASN B 121      55.371   5.609   7.725  0.00  0.00           C  
ATOM   1635  CG  ASN B 121      55.474   7.058   7.234  0.00  0.00           C  
ATOM   1636  ND2 ASN B 121      55.263   8.051   8.139  0.00  0.00           N  
ATOM   1637  OD1 ASN B 121      55.726   7.283   6.060  0.00  0.00           O  
ATOM   1638  N   LYS B 122      58.179   4.162   8.505  0.00  0.00           N  
ATOM   1639  CA  LYS B 122      59.529   4.234   9.032  0.00  0.00           C  
ATOM   1640  C   LYS B 122      60.626   3.673   8.122  0.00  0.00           C  
ATOM   1641  O   LYS B 122      61.793   4.026   8.288  0.00  0.00           O  
ATOM   1642  CB  LYS B 122      59.612   3.516  10.399  0.00  0.00           C  
ATOM   1643  CG  LYS B 122      58.678   4.119  11.461  0.00  0.00           C  
ATOM   1644  CD  LYS B 122      58.847   3.452  12.837  0.00  0.00           C  
ATOM   1645  CE  LYS B 122      57.983   4.092  13.928  0.00  0.00           C  
ATOM   1646  NZ  LYS B 122      58.212   3.414  15.224  0.00  0.00           N  
ATOM   1647  N   LEU B 123      60.286   2.787   7.160  0.00  0.00           N  
ATOM   1648  CA  LEU B 123      61.257   2.160   6.278  0.00  0.00           C  
ATOM   1649  C   LEU B 123      61.165   2.659   4.849  0.00  0.00           C  
ATOM   1650  O   LEU B 123      62.177   2.876   4.184  0.00  0.00           O  
ATOM   1651  CB  LEU B 123      61.019   0.631   6.195  0.00  0.00           C  
ATOM   1652  CG  LEU B 123      61.068  -0.115   7.540  0.00  0.00           C  
ATOM   1653  CD1 LEU B 123      60.780  -1.608   7.314  0.00  0.00           C  
ATOM   1654  CD2 LEU B 123      62.400   0.077   8.281  0.00  0.00           C  
ATOM   1655  N   ASP B 124      59.939   2.852   4.330  0.00  0.00           N  
ATOM   1656  CA  ASP B 124      59.745   3.083   2.917  0.00  0.00           C  
ATOM   1657  C   ASP B 124      59.508   4.579   2.606  0.00  0.00           C  
ATOM   1658  O   ASP B 124      59.374   4.957   1.439  0.00  0.00           O  
ATOM   1659  CB  ASP B 124      58.601   2.151   2.404  0.00  0.00           C  
ATOM   1660  CG  ASP B 124      58.919   0.665   2.444  0.00  0.00           C  
ATOM   1661  OD1 ASP B 124      59.978   0.202   1.943  0.00  0.00           O  
ATOM   1662  OD2 ASP B 124      58.036  -0.084   2.939  0.00  0.00           O  
ATOM   1663  N   SER B 125      59.514   5.487   3.613  0.00  0.00           N  
ATOM   1664  CA  SER B 125      59.454   6.940   3.407  0.00  0.00           C  
ATOM   1665  C   SER B 125      60.796   7.591   3.615  0.00  0.00           C  
ATOM   1666  O   SER B 125      61.676   7.093   4.309  0.00  0.00           O  
ATOM   1667  CB  SER B 125      58.479   7.716   4.331  0.00  0.00           C  
ATOM   1668  OG  SER B 125      57.151   7.672   3.829  0.00  0.00           O  
ATOM   1669  N   LYS B 126      60.996   8.766   2.993  0.00  0.00           N  
ATOM   1670  CA  LYS B 126      62.250   9.464   3.092  0.00  0.00           C  
ATOM   1671  C   LYS B 126      61.998  10.949   2.917  0.00  0.00           C  
ATOM   1672  O   LYS B 126      61.082  11.343   2.202  0.00  0.00           O  
ATOM   1673  CB  LYS B 126      63.154   8.903   1.974  0.00  0.00           C  
ATOM   1674  CG  LYS B 126      64.494   9.600   1.736  0.00  0.00           C  
ATOM   1675  CD  LYS B 126      65.427   8.734   0.867  0.00  0.00           C  
ATOM   1676  CE  LYS B 126      64.929   8.460  -0.561  0.00  0.00           C  
ATOM   1677  NZ  LYS B 126      65.762   9.151  -1.575  0.00  0.00           N  
ATOM   1678  N   VAL B 127      62.787  11.841   3.558  0.00  0.00           N  
ATOM   1679  CA  VAL B 127      62.552  13.289   3.541  0.00  0.00           C  
ATOM   1680  C   VAL B 127      62.540  13.906   2.138  0.00  0.00           C  
ATOM   1681  O   VAL B 127      61.639  14.666   1.782  0.00  0.00           O  
ATOM   1682  CB  VAL B 127      63.529  13.991   4.483  0.00  0.00           C  
ATOM   1683  CG1 VAL B 127      63.401  15.526   4.421  0.00  0.00           C  
ATOM   1684  CG2 VAL B 127      63.222  13.506   5.915  0.00  0.00           C  
ATOM   1685  N   GLY B 128      63.481  13.514   1.251  0.00  0.00           N  
ATOM   1686  CA  GLY B 128      63.509  14.006  -0.134  0.00  0.00           C  
ATOM   1687  C   GLY B 128      62.456  13.397  -1.039  0.00  0.00           C  
ATOM   1688  O   GLY B 128      62.235  13.832  -2.169  0.00  0.00           O  
ATOM   1689  N   GLY B 129      61.745  12.378  -0.533  0.00  0.00           N  
ATOM   1690  CA  GLY B 129      60.825  11.537  -1.275  0.00  0.00           C  
ATOM   1691  C   GLY B 129      61.475  10.258  -1.712  0.00  0.00           C  
ATOM   1692  O   GLY B 129      62.558  10.218  -2.302  0.00  0.00           O  
ATOM   1693  N   ASN B 130      60.804   9.135  -1.426  0.00  0.00           N  
ATOM   1694  CA  ASN B 130      61.195   7.844  -1.931  0.00  0.00           C  
ATOM   1695  C   ASN B 130      60.441   7.546  -3.227  0.00  0.00           C  
ATOM   1696  O   ASN B 130      59.254   7.229  -3.224  0.00  0.00           O  
ATOM   1697  CB  ASN B 130      60.969   6.770  -0.841  0.00  0.00           C  
ATOM   1698  CG  ASN B 130      61.478   5.417  -1.314  0.00  0.00           C  
ATOM   1699  ND2 ASN B 130      60.890   4.330  -0.779  0.00  0.00           N  
ATOM   1700  OD1 ASN B 130      62.371   5.340  -2.163  0.00  0.00           O  
ATOM   1701  N   TYR B 131      61.165   7.626  -4.367  0.00  0.00           N  
ATOM   1702  CA  TYR B 131      60.643   7.393  -5.702  0.00  0.00           C  
ATOM   1703  C   TYR B 131      60.940   5.984  -6.228  0.00  0.00           C  
ATOM   1704  O   TYR B 131      60.707   5.707  -7.401  0.00  0.00           O  
ATOM   1705  CB  TYR B 131      61.186   8.440  -6.732  0.00  0.00           C  
ATOM   1706  CG  TYR B 131      60.639   9.828  -6.500  0.00  0.00           C  
ATOM   1707  CD1 TYR B 131      61.199  10.692  -5.545  0.00  0.00           C  
ATOM   1708  CD2 TYR B 131      59.563  10.300  -7.268  0.00  0.00           C  
ATOM   1709  CE1 TYR B 131      60.635  11.954  -5.298  0.00  0.00           C  
ATOM   1710  CE2 TYR B 131      58.981  11.548  -7.007  0.00  0.00           C  
ATOM   1711  CZ  TYR B 131      59.503  12.369  -6.007  0.00  0.00           C  
ATOM   1712  OH  TYR B 131      58.905  13.627  -5.775  0.00  0.00           O  
ATOM   1713  N   ASN B 132      61.437   5.051  -5.376  0.00  0.00           N  
ATOM   1714  CA  ASN B 132      61.642   3.642  -5.711  0.00  0.00           C  
ATOM   1715  C   ASN B 132      60.340   2.936  -6.070  0.00  0.00           C  
ATOM   1716  O   ASN B 132      60.274   2.172  -7.032  0.00  0.00           O  
ATOM   1717  CB  ASN B 132      62.348   2.949  -4.491  0.00  0.00           C  
ATOM   1718  CG  ASN B 132      62.452   1.418  -4.494  0.00  0.00           C  
ATOM   1719  ND2 ASN B 132      61.410   0.727  -3.975  0.00  0.00           N  
ATOM   1720  OD1 ASN B 132      63.500   0.844  -4.825  0.00  0.00           O  
ATOM   1721  N   TYR B 133      59.271   3.177  -5.289  0.00  0.00           N  
ATOM   1722  CA  TYR B 133      58.027   2.451  -5.439  0.00  0.00           C  
ATOM   1723  C   TYR B 133      57.118   3.085  -6.472  0.00  0.00           C  
ATOM   1724  O   TYR B 133      56.702   4.241  -6.353  0.00  0.00           O  
ATOM   1725  CB  TYR B 133      57.257   2.320  -4.109  0.00  0.00           C  
ATOM   1726  CG  TYR B 133      58.016   1.468  -3.145  0.00  0.00           C  
ATOM   1727  CD1 TYR B 133      58.082   0.081  -3.333  0.00  0.00           C  
ATOM   1728  CD2 TYR B 133      58.637   2.033  -2.024  0.00  0.00           C  
ATOM   1729  CE1 TYR B 133      58.728  -0.733  -2.397  0.00  0.00           C  
ATOM   1730  CE2 TYR B 133      59.320   1.223  -1.109  0.00  0.00           C  
ATOM   1731  CZ  TYR B 133      59.346  -0.164  -1.286  0.00  0.00           C  
ATOM   1732  OH  TYR B 133      59.932  -0.992  -0.316  0.00  0.00           O  
ATOM   1733  N   LEU B 134      56.782   2.295  -7.507  0.00  0.00           N  
ATOM   1734  CA  LEU B 134      55.988   2.722  -8.634  0.00  0.00           C  
ATOM   1735  C   LEU B 134      54.692   1.947  -8.717  0.00  0.00           C  
ATOM   1736  O   LEU B 134      54.525   0.857  -8.158  0.00  0.00           O  
ATOM   1737  CB  LEU B 134      56.679   2.538 -10.013  0.00  0.00           C  
ATOM   1738  CG  LEU B 134      58.125   3.043 -10.157  0.00  0.00           C  
ATOM   1739  CD1 LEU B 134      58.569   2.882 -11.618  0.00  0.00           C  
ATOM   1740  CD2 LEU B 134      58.314   4.503  -9.734  0.00  0.00           C  
ATOM   1741  N   TYR B 135      53.750   2.498  -9.483  0.00  0.00           N  
ATOM   1742  CA  TYR B 135      52.508   1.857  -9.807  0.00  0.00           C  
ATOM   1743  C   TYR B 135      52.148   2.212 -11.237  0.00  0.00           C  
ATOM   1744  O   TYR B 135      52.673   3.161 -11.822  0.00  0.00           O  
ATOM   1745  CB  TYR B 135      51.403   2.210  -8.777  0.00  0.00           C  
ATOM   1746  CG  TYR B 135      50.979   3.654  -8.823  0.00  0.00           C  
ATOM   1747  CD1 TYR B 135      51.722   4.678  -8.210  0.00  0.00           C  
ATOM   1748  CD2 TYR B 135      49.819   3.995  -9.528  0.00  0.00           C  
ATOM   1749  CE1 TYR B 135      51.335   6.019  -8.346  0.00  0.00           C  
ATOM   1750  CE2 TYR B 135      49.434   5.332  -9.669  0.00  0.00           C  
ATOM   1751  CZ  TYR B 135      50.199   6.347  -9.089  0.00  0.00           C  
ATOM   1752  OH  TYR B 135      49.834   7.695  -9.268  0.00  0.00           O  
ATOM   1753  N   ARG B 136      51.261   1.429 -11.858  0.00  0.00           N  
ATOM   1754  CA  ARG B 136      50.740   1.666 -13.182  0.00  0.00           C  
ATOM   1755  C   ARG B 136      49.493   2.519 -13.130  0.00  0.00           C  
ATOM   1756  O   ARG B 136      48.540   2.219 -12.407  0.00  0.00           O  
ATOM   1757  CB  ARG B 136      50.441   0.315 -13.865  0.00  0.00           C  
ATOM   1758  CG  ARG B 136      50.091   0.434 -15.360  0.00  0.00           C  
ATOM   1759  CD  ARG B 136      49.922  -0.897 -16.101  0.00  0.00           C  
ATOM   1760  NE  ARG B 136      51.201  -1.665 -16.002  0.00  0.00           N  
ATOM   1761  CZ  ARG B 136      52.288  -1.450 -16.752  0.00  0.00           C  
ATOM   1762  NH1 ARG B 136      52.351  -0.548 -17.723  0.00  0.00           N  
ATOM   1763  NH2 ARG B 136      53.391  -2.155 -16.541  0.00  0.00           N  
ATOM   1764  N   LEU B 137      49.487   3.619 -13.904  0.00  0.00           N  
ATOM   1765  CA  LEU B 137      48.407   4.577 -13.919  0.00  0.00           C  
ATOM   1766  C   LEU B 137      47.525   4.435 -15.151  0.00  0.00           C  
ATOM   1767  O   LEU B 137      46.327   4.709 -15.104  0.00  0.00           O  
ATOM   1768  CB  LEU B 137      49.028   5.994 -13.875  0.00  0.00           C  
ATOM   1769  CG  LEU B 137      48.013   7.149 -13.765  0.00  0.00           C  
ATOM   1770  CD1 LEU B 137      47.061   7.003 -12.568  0.00  0.00           C  
ATOM   1771  CD2 LEU B 137      48.723   8.507 -13.704  0.00  0.00           C  
ATOM   1772  N   PHE B 138      48.080   3.957 -16.282  0.00  0.00           N  
ATOM   1773  CA  PHE B 138      47.334   3.856 -17.520  0.00  0.00           C  
ATOM   1774  C   PHE B 138      47.488   2.468 -18.103  0.00  0.00           C  
ATOM   1775  O   PHE B 138      48.573   1.881 -18.089  0.00  0.00           O  
ATOM   1776  CB  PHE B 138      47.809   4.865 -18.597  0.00  0.00           C  
ATOM   1777  CG  PHE B 138      47.838   6.279 -18.093  0.00  0.00           C  
ATOM   1778  CD1 PHE B 138      46.649   6.948 -17.775  0.00  0.00           C  
ATOM   1779  CD2 PHE B 138      49.059   6.958 -17.940  0.00  0.00           C  
ATOM   1780  CE1 PHE B 138      46.675   8.270 -17.313  0.00  0.00           C  
ATOM   1781  CE2 PHE B 138      49.087   8.276 -17.469  0.00  0.00           C  
ATOM   1782  CZ  PHE B 138      47.894   8.937 -17.165  0.00  0.00           C  
ATOM   1783  N   ARG B 139      46.401   1.900 -18.650  0.00  0.00           N  
ATOM   1784  CA  ARG B 139      46.477   0.652 -19.359  0.00  0.00           C  
ATOM   1785  C   ARG B 139      45.302   0.619 -20.316  0.00  0.00           C  
ATOM   1786  O   ARG B 139      44.323   1.326 -20.109  0.00  0.00           O  
ATOM   1787  CB  ARG B 139      46.415  -0.534 -18.371  0.00  0.00           C  
ATOM   1788  CG  ARG B 139      46.969  -1.858 -18.905  0.00  0.00           C  
ATOM   1789  CD  ARG B 139      47.106  -2.931 -17.833  0.00  0.00           C  
ATOM   1790  NE  ARG B 139      47.871  -4.010 -18.507  0.00  0.00           N  
ATOM   1791  CZ  ARG B 139      47.367  -5.147 -19.005  0.00  0.00           C  
ATOM   1792  NH1 ARG B 139      46.063  -5.367 -19.094  0.00  0.00           N  
ATOM   1793  NH2 ARG B 139      48.227  -6.091 -19.383  0.00  0.00           N  
ATOM   1794  N   LYS B 140      45.376  -0.171 -21.411  0.00  0.00           N  
ATOM   1795  CA  LYS B 140      44.288  -0.314 -22.375  0.00  0.00           C  
ATOM   1796  C   LYS B 140      43.069  -1.031 -21.827  0.00  0.00           C  
ATOM   1797  O   LYS B 140      41.948  -0.841 -22.294  0.00  0.00           O  
ATOM   1798  CB  LYS B 140      44.744  -1.111 -23.623  0.00  0.00           C  
ATOM   1799  CG  LYS B 140      45.802  -0.395 -24.477  0.00  0.00           C  
ATOM   1800  CD  LYS B 140      45.906  -1.020 -25.884  0.00  0.00           C  
ATOM   1801  CE  LYS B 140      47.306  -1.073 -26.523  0.00  0.00           C  
ATOM   1802  NZ  LYS B 140      47.899   0.273 -26.688  0.00  0.00           N  
ATOM   1803  N   SER B 141      43.280  -1.909 -20.842  0.00  0.00           N  
ATOM   1804  CA  SER B 141      42.232  -2.713 -20.276  0.00  0.00           C  
ATOM   1805  C   SER B 141      42.695  -3.176 -18.919  0.00  0.00           C  
ATOM   1806  O   SER B 141      43.887  -3.134 -18.596  0.00  0.00           O  
ATOM   1807  CB  SER B 141      41.884  -3.961 -21.138  0.00  0.00           C  
ATOM   1808  OG  SER B 141      43.031  -4.785 -21.374  0.00  0.00           O  
ATOM   1809  N   ASN B 142      41.732  -3.621 -18.092  0.00  0.00           N  
ATOM   1810  CA  ASN B 142      41.945  -4.164 -16.764  0.00  0.00           C  
ATOM   1811  C   ASN B 142      42.752  -5.458 -16.789  0.00  0.00           C  
ATOM   1812  O   ASN B 142      42.800  -6.169 -17.793  0.00  0.00           O  
ATOM   1813  CB  ASN B 142      40.615  -4.391 -15.994  0.00  0.00           C  
ATOM   1814  CG  ASN B 142      39.905  -3.059 -15.749  0.00  0.00           C  
ATOM   1815  ND2 ASN B 142      38.842  -3.087 -14.909  0.00  0.00           N  
ATOM   1816  OD1 ASN B 142      40.276  -2.012 -16.269  0.00  0.00           O  
ATOM   1817  N   LEU B 143      43.444  -5.774 -15.682  0.00  0.00           N  
ATOM   1818  CA  LEU B 143      44.120  -7.041 -15.511  0.00  0.00           C  
ATOM   1819  C   LEU B 143      43.177  -8.187 -15.240  0.00  0.00           C  
ATOM   1820  O   LEU B 143      42.160  -8.064 -14.552  0.00  0.00           O  
ATOM   1821  CB  LEU B 143      45.117  -7.005 -14.337  0.00  0.00           C  
ATOM   1822  CG  LEU B 143      46.336  -6.102 -14.567  0.00  0.00           C  
ATOM   1823  CD1 LEU B 143      47.214  -6.144 -13.319  0.00  0.00           C  
ATOM   1824  CD2 LEU B 143      47.162  -6.519 -15.788  0.00  0.00           C  
ATOM   1825  N   LYS B 144      43.534  -9.378 -15.744  0.00  0.00           N  
ATOM   1826  CA  LYS B 144      42.931 -10.602 -15.280  0.00  0.00           C  
ATOM   1827  C   LYS B 144      43.409 -10.909 -13.856  0.00  0.00           C  
ATOM   1828  O   LYS B 144      44.458 -10.413 -13.438  0.00  0.00           O  
ATOM   1829  CB  LYS B 144      43.301 -11.768 -16.211  0.00  0.00           C  
ATOM   1830  CG  LYS B 144      42.688 -11.674 -17.615  0.00  0.00           C  
ATOM   1831  CD  LYS B 144      43.356 -12.661 -18.587  0.00  0.00           C  
ATOM   1832  CE  LYS B 144      43.297 -14.123 -18.142  0.00  0.00           C  
ATOM   1833  NZ  LYS B 144      44.139 -14.951 -19.032  0.00  0.00           N  
ATOM   1834  N   PRO B 145      42.705 -11.683 -13.049  0.00  0.00           N  
ATOM   1835  CA  PRO B 145      43.187 -12.107 -11.738  0.00  0.00           C  
ATOM   1836  C   PRO B 145      44.569 -12.743 -11.697  0.00  0.00           C  
ATOM   1837  O   PRO B 145      44.816 -13.686 -12.447  0.00  0.00           O  
ATOM   1838  CB  PRO B 145      42.132 -13.107 -11.276  0.00  0.00           C  
ATOM   1839  CG  PRO B 145      40.852 -12.674 -11.990  0.00  0.00           C  
ATOM   1840  CD  PRO B 145      41.368 -12.200 -13.342  0.00  0.00           C  
ATOM   1841  N   PHE B 146      45.468 -12.238 -10.827  0.00  0.00           N  
ATOM   1842  CA  PHE B 146      46.845 -12.698 -10.687  0.00  0.00           C  
ATOM   1843  C   PHE B 146      47.745 -12.450 -11.900  0.00  0.00           C  
ATOM   1844  O   PHE B 146      48.802 -13.070 -12.033  0.00  0.00           O  
ATOM   1845  CB  PHE B 146      46.957 -14.175 -10.220  0.00  0.00           C  
ATOM   1846  CG  PHE B 146      46.292 -14.386  -8.893  0.00  0.00           C  
ATOM   1847  CD1 PHE B 146      46.804 -13.770  -7.741  0.00  0.00           C  
ATOM   1848  CD2 PHE B 146      45.178 -15.233  -8.772  0.00  0.00           C  
ATOM   1849  CE1 PHE B 146      46.231 -14.019  -6.491  0.00  0.00           C  
ATOM   1850  CE2 PHE B 146      44.613 -15.490  -7.516  0.00  0.00           C  
ATOM   1851  CZ  PHE B 146      45.140 -14.879  -6.377  0.00  0.00           C  
ATOM   1852  N   GLU B 147      47.381 -11.502 -12.787  0.00  0.00           N  
ATOM   1853  CA  GLU B 147      48.200 -11.099 -13.918  0.00  0.00           C  
ATOM   1854  C   GLU B 147      49.215 -10.042 -13.500  0.00  0.00           C  
ATOM   1855  O   GLU B 147      49.019  -9.293 -12.544  0.00  0.00           O  
ATOM   1856  CB  GLU B 147      47.315 -10.585 -15.083  0.00  0.00           C  
ATOM   1857  CG  GLU B 147      48.006 -10.390 -16.464  0.00  0.00           C  
ATOM   1858  CD  GLU B 147      47.061  -9.823 -17.536  0.00  0.00           C  
ATOM   1859  OE1 GLU B 147      45.839 -10.124 -17.471  0.00  0.00           O  
ATOM   1860  OE2 GLU B 147      47.548  -9.068 -18.425  0.00  0.00           O  
ATOM   1861  N   ARG B 148      50.368  -9.983 -14.191  0.00  0.00           N  
ATOM   1862  CA  ARG B 148      51.404  -9.021 -13.904  0.00  0.00           C  
ATOM   1863  C   ARG B 148      51.845  -8.418 -15.207  0.00  0.00           C  
ATOM   1864  O   ARG B 148      52.249  -9.134 -16.122  0.00  0.00           O  
ATOM   1865  CB  ARG B 148      52.640  -9.694 -13.266  0.00  0.00           C  
ATOM   1866  CG  ARG B 148      53.737  -8.707 -12.810  0.00  0.00           C  
ATOM   1867  CD  ARG B 148      55.106  -9.329 -12.517  0.00  0.00           C  
ATOM   1868  NE  ARG B 148      54.967 -10.279 -11.370  0.00  0.00           N  
ATOM   1869  CZ  ARG B 148      54.935 -11.614 -11.458  0.00  0.00           C  
ATOM   1870  NH1 ARG B 148      54.968 -12.249 -12.627  0.00  0.00           N  
ATOM   1871  NH2 ARG B 148      54.854 -12.316 -10.331  0.00  0.00           N  
ATOM   1872  N   ASP B 149      51.807  -7.082 -15.304  0.00  0.00           N  
ATOM   1873  CA  ASP B 149      52.254  -6.361 -16.463  0.00  0.00           C  
ATOM   1874  C   ASP B 149      53.368  -5.439 -16.013  0.00  0.00           C  
ATOM   1875  O   ASP B 149      53.172  -4.535 -15.196  0.00  0.00           O  
ATOM   1876  CB  ASP B 149      51.059  -5.569 -17.049  0.00  0.00           C  
ATOM   1877  CG  ASP B 149      51.396  -4.771 -18.301  0.00  0.00           C  
ATOM   1878  OD1 ASP B 149      52.590  -4.726 -18.698  0.00  0.00           O  
ATOM   1879  OD2 ASP B 149      50.438  -4.174 -18.862  0.00  0.00           O  
ATOM   1880  N   ILE B 150      54.571  -5.631 -16.583  0.00  0.00           N  
ATOM   1881  CA  ILE B 150      55.743  -4.841 -16.286  0.00  0.00           C  
ATOM   1882  C   ILE B 150      56.115  -3.990 -17.484  0.00  0.00           C  
ATOM   1883  O   ILE B 150      57.118  -3.279 -17.453  0.00  0.00           O  
ATOM   1884  CB  ILE B 150      56.921  -5.679 -15.785  0.00  0.00           C  
ATOM   1885  CG1 ILE B 150      57.520  -6.635 -16.844  0.00  0.00           C  
ATOM   1886  CG2 ILE B 150      56.440  -6.403 -14.506  0.00  0.00           C  
ATOM   1887  CD1 ILE B 150      58.826  -7.294 -16.382  0.00  0.00           C  
ATOM   1888  N   SER B 151      55.290  -3.985 -18.564  0.00  0.00           N  
ATOM   1889  CA  SER B 151      55.543  -3.199 -19.772  0.00  0.00           C  
ATOM   1890  C   SER B 151      55.702  -1.705 -19.509  0.00  0.00           C  
ATOM   1891  O   SER B 151      54.968  -1.098 -18.720  0.00  0.00           O  
ATOM   1892  CB  SER B 151      54.478  -3.426 -20.891  0.00  0.00           C  
ATOM   1893  OG  SER B 151      54.795  -2.710 -22.092  0.00  0.00           O  
ATOM   1894  N   THR B 152      56.709  -1.104 -20.178  0.00  0.00           N  
ATOM   1895  CA  THR B 152      57.121   0.286 -20.044  0.00  0.00           C  
ATOM   1896  C   THR B 152      56.721   1.049 -21.294  0.00  0.00           C  
ATOM   1897  O   THR B 152      57.044   2.233 -21.437  0.00  0.00           O  
ATOM   1898  CB  THR B 152      58.625   0.476 -19.736  0.00  0.00           C  
ATOM   1899  CG2 THR B 152      59.046  -0.473 -18.600  0.00  0.00           C  
ATOM   1900  OG1 THR B 152      59.486   0.197 -20.832  0.00  0.00           O  
ATOM   1901  N   GLU B 153      55.975   0.390 -22.224  0.00  0.00           N  
ATOM   1902  CA  GLU B 153      55.491   0.964 -23.475  0.00  0.00           C  
ATOM   1903  C   GLU B 153      54.618   2.196 -23.247  0.00  0.00           C  
ATOM   1904  O   GLU B 153      53.729   2.206 -22.398  0.00  0.00           O  
ATOM   1905  CB  GLU B 153      54.688  -0.072 -24.320  0.00  0.00           C  
ATOM   1906  CG  GLU B 153      54.352   0.377 -25.771  0.00  0.00           C  
ATOM   1907  CD  GLU B 153      53.258  -0.442 -26.476  0.00  0.00           C  
ATOM   1908  OE1 GLU B 153      52.445  -1.116 -25.792  0.00  0.00           O  
ATOM   1909  OE2 GLU B 153      53.191  -0.329 -27.727  0.00  0.00           O  
ATOM   1910  N   ILE B 154      54.868   3.291 -23.994  0.00  0.00           N  
ATOM   1911  CA  ILE B 154      54.128   4.538 -23.866  0.00  0.00           C  
ATOM   1912  C   ILE B 154      52.646   4.380 -24.184  0.00  0.00           C  
ATOM   1913  O   ILE B 154      52.244   3.926 -25.253  0.00  0.00           O  
ATOM   1914  CB  ILE B 154      54.750   5.646 -24.709  0.00  0.00           C  
ATOM   1915  CG1 ILE B 154      56.243   5.887 -24.370  0.00  0.00           C  
ATOM   1916  CG2 ILE B 154      53.955   6.961 -24.603  0.00  0.00           C  
ATOM   1917  CD1 ILE B 154      56.520   6.461 -22.977  0.00  0.00           C  
ATOM   1918  N   TYR B 155      51.781   4.774 -23.229  0.00  0.00           N  
ATOM   1919  CA  TYR B 155      50.350   4.680 -23.359  0.00  0.00           C  
ATOM   1920  C   TYR B 155      49.858   5.705 -24.365  0.00  0.00           C  
ATOM   1921  O   TYR B 155      50.029   6.911 -24.185  0.00  0.00           O  
ATOM   1922  CB  TYR B 155      49.682   4.867 -21.972  0.00  0.00           C  
ATOM   1923  CG  TYR B 155      48.184   4.768 -22.039  0.00  0.00           C  
ATOM   1924  CD1 TYR B 155      47.542   3.523 -22.031  0.00  0.00           C  
ATOM   1925  CD2 TYR B 155      47.407   5.934 -22.136  0.00  0.00           C  
ATOM   1926  CE1 TYR B 155      46.146   3.450 -22.112  0.00  0.00           C  
ATOM   1927  CE2 TYR B 155      46.007   5.857 -22.178  0.00  0.00           C  
ATOM   1928  CZ  TYR B 155      45.377   4.610 -22.158  0.00  0.00           C  
ATOM   1929  OH  TYR B 155      43.977   4.478 -22.179  0.00  0.00           O  
ATOM   1930  N   GLN B 156      49.219   5.222 -25.445  0.00  0.00           N  
ATOM   1931  CA  GLN B 156      48.634   6.052 -26.463  0.00  0.00           C  
ATOM   1932  C   GLN B 156      47.229   6.432 -26.026  0.00  0.00           C  
ATOM   1933  O   GLN B 156      46.317   5.606 -26.056  0.00  0.00           O  
ATOM   1934  CB  GLN B 156      48.601   5.273 -27.801  0.00  0.00           C  
ATOM   1935  CG  GLN B 156      48.175   6.122 -29.014  0.00  0.00           C  
ATOM   1936  CD  GLN B 156      47.914   5.259 -30.252  0.00  0.00           C  
ATOM   1937  NE2 GLN B 156      47.462   5.926 -31.337  0.00  0.00           N  
ATOM   1938  OE1 GLN B 156      48.100   4.041 -30.264  0.00  0.00           O  
ATOM   1939  N   ALA B 157      47.039   7.689 -25.572  0.00  0.00           N  
ATOM   1940  CA  ALA B 157      45.758   8.185 -25.114  0.00  0.00           C  
ATOM   1941  C   ALA B 157      45.022   8.926 -26.220  0.00  0.00           C  
ATOM   1942  O   ALA B 157      43.800   9.065 -26.201  0.00  0.00           O  
ATOM   1943  CB  ALA B 157      46.010   9.168 -23.948  0.00  0.00           C  
ATOM   1944  N   GLY B 158      45.772   9.403 -27.231  0.00  0.00           N  
ATOM   1945  CA  GLY B 158      45.234  10.042 -28.423  0.00  0.00           C  
ATOM   1946  C   GLY B 158      45.173   9.079 -29.575  0.00  0.00           C  
ATOM   1947  O   GLY B 158      45.368   7.880 -29.424  0.00  0.00           O  
ATOM   1948  N   ASN B 159      44.943   9.598 -30.798  0.00  0.00           N  
ATOM   1949  CA  ASN B 159      44.823   8.748 -31.973  0.00  0.00           C  
ATOM   1950  C   ASN B 159      46.080   8.783 -32.836  0.00  0.00           C  
ATOM   1951  O   ASN B 159      46.198   8.058 -33.819  0.00  0.00           O  
ATOM   1952  CB  ASN B 159      43.608   9.188 -32.829  0.00  0.00           C  
ATOM   1953  CG  ASN B 159      42.334   9.024 -32.007  0.00  0.00           C  
ATOM   1954  ND2 ASN B 159      41.403  10.005 -32.097  0.00  0.00           N  
ATOM   1955  OD1 ASN B 159      42.149   8.038 -31.303  0.00  0.00           O  
ATOM   1956  N   LYS B 160      47.086   9.605 -32.479  0.00  0.00           N  
ATOM   1957  CA  LYS B 160      48.359   9.636 -33.180  0.00  0.00           C  
ATOM   1958  C   LYS B 160      49.271   8.589 -32.557  0.00  0.00           C  
ATOM   1959  O   LYS B 160      49.160   8.388 -31.346  0.00  0.00           O  
ATOM   1960  CB  LYS B 160      49.061  11.013 -33.073  0.00  0.00           C  
ATOM   1961  CG  LYS B 160      48.311  12.133 -33.808  0.00  0.00           C  
ATOM   1962  CD  LYS B 160      49.022  13.491 -33.689  0.00  0.00           C  
ATOM   1963  CE  LYS B 160      48.292  14.622 -34.419  0.00  0.00           C  
ATOM   1964  NZ  LYS B 160      49.016  15.900 -34.226  0.00  0.00           N  
ATOM   1965  N   PRO B 161      50.151   7.890 -33.267  0.00  0.00           N  
ATOM   1966  CA  PRO B 161      51.144   7.013 -32.656  0.00  0.00           C  
ATOM   1967  C   PRO B 161      52.133   7.781 -31.785  0.00  0.00           C  
ATOM   1968  O   PRO B 161      52.390   8.957 -32.033  0.00  0.00           O  
ATOM   1969  CB  PRO B 161      51.819   6.331 -33.860  0.00  0.00           C  
ATOM   1970  CG  PRO B 161      51.663   7.332 -35.007  0.00  0.00           C  
ATOM   1971  CD  PRO B 161      50.317   7.991 -34.718  0.00  0.00           C  
ATOM   1972  N   CYS B 162      52.690   7.128 -30.741  0.00  0.00           N  
ATOM   1973  CA  CYS B 162      53.540   7.797 -29.764  0.00  0.00           C  
ATOM   1974  C   CYS B 162      55.031   7.689 -30.021  0.00  0.00           C  
ATOM   1975  O   CYS B 162      55.829   8.423 -29.439  0.00  0.00           O  
ATOM   1976  CB  CYS B 162      53.290   7.172 -28.371  0.00  0.00           C  
ATOM   1977  SG  CYS B 162      51.630   7.549 -27.755  0.00  0.00           S  
ATOM   1978  N   ASN B 163      55.461   6.759 -30.890  0.00  0.00           N  
ATOM   1979  CA  ASN B 163      56.851   6.568 -31.289  0.00  0.00           C  
ATOM   1980  C   ASN B 163      57.836   6.295 -30.147  0.00  0.00           C  
ATOM   1981  O   ASN B 163      59.031   6.564 -30.250  0.00  0.00           O  
ATOM   1982  CB  ASN B 163      57.344   7.733 -32.183  0.00  0.00           C  
ATOM   1983  CG  ASN B 163      56.509   7.790 -33.456  0.00  0.00           C  
ATOM   1984  ND2 ASN B 163      56.579   8.946 -34.159  0.00  0.00           N  
ATOM   1985  OD1 ASN B 163      55.823   6.841 -33.836  0.00  0.00           O  
ATOM   1986  N   GLY B 164      57.354   5.708 -29.032  0.00  0.00           N  
ATOM   1987  CA  GLY B 164      58.182   5.371 -27.879  0.00  0.00           C  
ATOM   1988  C   GLY B 164      58.705   6.523 -27.058  0.00  0.00           C  
ATOM   1989  O   GLY B 164      59.649   6.337 -26.295  0.00  0.00           O  
ATOM   1990  N   VAL B 165      58.103   7.725 -27.144  0.00  0.00           N  
ATOM   1991  CA  VAL B 165      58.524   8.857 -26.336  0.00  0.00           C  
ATOM   1992  C   VAL B 165      57.309   9.474 -25.667  0.00  0.00           C  
ATOM   1993  O   VAL B 165      56.171   9.286 -26.099  0.00  0.00           O  
ATOM   1994  CB  VAL B 165      59.348   9.861 -27.152  0.00  0.00           C  
ATOM   1995  CG1 VAL B 165      58.491  10.788 -28.041  0.00  0.00           C  
ATOM   1996  CG2 VAL B 165      60.318  10.646 -26.244  0.00  0.00           C  
ATOM   1997  N   ALA B 166      57.508  10.183 -24.536  0.00  0.00           N  
ATOM   1998  CA  ALA B 166      56.464  10.934 -23.873  0.00  0.00           C  
ATOM   1999  C   ALA B 166      56.154  12.236 -24.605  0.00  0.00           C  
ATOM   2000  O   ALA B 166      57.049  12.926 -25.088  0.00  0.00           O  
ATOM   2001  CB  ALA B 166      56.866  11.228 -22.412  0.00  0.00           C  
ATOM   2002  N   GLY B 167      54.863  12.609 -24.700  0.00  0.00           N  
ATOM   2003  CA  GLY B 167      54.478  13.843 -25.361  0.00  0.00           C  
ATOM   2004  C   GLY B 167      53.008  14.093 -25.170  0.00  0.00           C  
ATOM   2005  O   GLY B 167      52.363  13.528 -24.291  0.00  0.00           O  
ATOM   2006  N   PHE B 168      52.417  14.955 -26.020  0.00  0.00           N  
ATOM   2007  CA  PHE B 168      50.988  15.222 -26.043  0.00  0.00           C  
ATOM   2008  C   PHE B 168      50.167  13.962 -26.322  0.00  0.00           C  
ATOM   2009  O   PHE B 168      50.312  13.350 -27.380  0.00  0.00           O  
ATOM   2010  CB  PHE B 168      50.688  16.305 -27.113  0.00  0.00           C  
ATOM   2011  CG  PHE B 168      49.227  16.656 -27.194  0.00  0.00           C  
ATOM   2012  CD1 PHE B 168      48.624  17.433 -26.197  0.00  0.00           C  
ATOM   2013  CD2 PHE B 168      48.435  16.161 -28.244  0.00  0.00           C  
ATOM   2014  CE1 PHE B 168      47.258  17.731 -26.257  0.00  0.00           C  
ATOM   2015  CE2 PHE B 168      47.073  16.472 -28.315  0.00  0.00           C  
ATOM   2016  CZ  PHE B 168      46.483  17.261 -27.321  0.00  0.00           C  
ATOM   2017  N   ASN B 169      49.297  13.555 -25.368  0.00  0.00           N  
ATOM   2018  CA  ASN B 169      48.484  12.352 -25.455  0.00  0.00           C  
ATOM   2019  C   ASN B 169      49.270  11.036 -25.460  0.00  0.00           C  
ATOM   2020  O   ASN B 169      48.728   9.975 -25.777  0.00  0.00           O  
ATOM   2021  CB  ASN B 169      47.481  12.433 -26.634  0.00  0.00           C  
ATOM   2022  CG  ASN B 169      46.241  13.233 -26.252  0.00  0.00           C  
ATOM   2023  ND2 ASN B 169      45.534  13.750 -27.289  0.00  0.00           N  
ATOM   2024  OD1 ASN B 169      45.879  13.373 -25.087  0.00  0.00           O  
ATOM   2025  N   CYS B 170      50.548  11.068 -25.049  0.00  0.00           N  
ATOM   2026  CA  CYS B 170      51.414   9.910 -25.030  0.00  0.00           C  
ATOM   2027  C   CYS B 170      52.129   9.898 -23.704  0.00  0.00           C  
ATOM   2028  O   CYS B 170      53.075  10.649 -23.463  0.00  0.00           O  
ATOM   2029  CB  CYS B 170      52.423   9.974 -26.192  0.00  0.00           C  
ATOM   2030  SG  CYS B 170      51.623   9.573 -27.770  0.00  0.00           S  
ATOM   2031  N   TYR B 171      51.684   9.031 -22.781  0.00  0.00           N  
ATOM   2032  CA  TYR B 171      52.109   9.114 -21.401  0.00  0.00           C  
ATOM   2033  C   TYR B 171      52.864   7.867 -21.031  0.00  0.00           C  
ATOM   2034  O   TYR B 171      52.449   6.750 -21.333  0.00  0.00           O  
ATOM   2035  CB  TYR B 171      50.915   9.250 -20.419  0.00  0.00           C  
ATOM   2036  CG  TYR B 171      49.986  10.363 -20.817  0.00  0.00           C  
ATOM   2037  CD1 TYR B 171      50.437  11.685 -20.960  0.00  0.00           C  
ATOM   2038  CD2 TYR B 171      48.632  10.086 -21.059  0.00  0.00           C  
ATOM   2039  CE1 TYR B 171      49.554  12.702 -21.344  0.00  0.00           C  
ATOM   2040  CE2 TYR B 171      47.748  11.103 -21.448  0.00  0.00           C  
ATOM   2041  CZ  TYR B 171      48.214  12.414 -21.596  0.00  0.00           C  
ATOM   2042  OH  TYR B 171      47.373  13.466 -22.011  0.00  0.00           O  
ATOM   2043  N   PHE B 172      54.004   8.002 -20.316  0.00  0.00           N  
ATOM   2044  CA  PHE B 172      54.657   6.859 -19.698  0.00  0.00           C  
ATOM   2045  C   PHE B 172      53.657   6.144 -18.760  0.00  0.00           C  
ATOM   2046  O   PHE B 172      52.897   6.878 -18.108  0.00  0.00           O  
ATOM   2047  CB  PHE B 172      55.928   7.365 -18.955  0.00  0.00           C  
ATOM   2048  CG  PHE B 172      56.808   6.266 -18.435  0.00  0.00           C  
ATOM   2049  CD1 PHE B 172      57.516   5.445 -19.323  0.00  0.00           C  
ATOM   2050  CD2 PHE B 172      56.990   6.084 -17.056  0.00  0.00           C  
ATOM   2051  CE1 PHE B 172      58.353   4.432 -18.847  0.00  0.00           C  
ATOM   2052  CE2 PHE B 172      57.845   5.085 -16.576  0.00  0.00           C  
ATOM   2053  CZ  PHE B 172      58.512   4.243 -17.471  0.00  0.00           C  
ATOM   2054  N   PRO B 173      53.540   4.804 -18.658  0.00  0.00           N  
ATOM   2055  CA  PRO B 173      52.332   4.219 -18.068  0.00  0.00           C  
ATOM   2056  C   PRO B 173      52.475   4.100 -16.576  0.00  0.00           C  
ATOM   2057  O   PRO B 173      51.493   3.803 -15.895  0.00  0.00           O  
ATOM   2058  CB  PRO B 173      52.182   2.837 -18.724  0.00  0.00           C  
ATOM   2059  CG  PRO B 173      53.589   2.493 -19.197  0.00  0.00           C  
ATOM   2060  CD  PRO B 173      54.130   3.861 -19.616  0.00  0.00           C  
ATOM   2061  N   LEU B 174      53.697   4.294 -16.064  0.00  0.00           N  
ATOM   2062  CA  LEU B 174      54.039   4.129 -14.676  0.00  0.00           C  
ATOM   2063  C   LEU B 174      54.203   5.485 -14.020  0.00  0.00           C  
ATOM   2064  O   LEU B 174      54.602   6.478 -14.633  0.00  0.00           O  
ATOM   2065  CB  LEU B 174      55.318   3.271 -14.496  0.00  0.00           C  
ATOM   2066  CG  LEU B 174      55.270   1.905 -15.212  0.00  0.00           C  
ATOM   2067  CD1 LEU B 174      56.578   1.129 -15.006  0.00  0.00           C  
ATOM   2068  CD2 LEU B 174      54.078   1.061 -14.746  0.00  0.00           C  
ATOM   2069  N   ARG B 175      53.850   5.559 -12.730  0.00  0.00           N  
ATOM   2070  CA  ARG B 175      54.062   6.723 -11.913  0.00  0.00           C  
ATOM   2071  C   ARG B 175      54.554   6.279 -10.556  0.00  0.00           C  
ATOM   2072  O   ARG B 175      54.541   5.101 -10.212  0.00  0.00           O  
ATOM   2073  CB  ARG B 175      52.808   7.632 -11.820  0.00  0.00           C  
ATOM   2074  CG  ARG B 175      52.558   8.523 -13.062  0.00  0.00           C  
ATOM   2075  CD  ARG B 175      53.766   9.388 -13.459  0.00  0.00           C  
ATOM   2076  NE  ARG B 175      53.365  10.410 -14.481  0.00  0.00           N  
ATOM   2077  CZ  ARG B 175      53.246  10.147 -15.790  0.00  0.00           C  
ATOM   2078  NH1 ARG B 175      53.431   8.909 -16.241  0.00  0.00           N  
ATOM   2079  NH2 ARG B 175      52.948  11.136 -16.631  0.00  0.00           N  
ATOM   2080  N   SER B 176      55.079   7.239  -9.784  0.00  0.00           N  
ATOM   2081  CA  SER B 176      55.803   6.997  -8.557  0.00  0.00           C  
ATOM   2082  C   SER B 176      55.015   7.536  -7.395  0.00  0.00           C  
ATOM   2083  O   SER B 176      54.313   8.538  -7.512  0.00  0.00           O  
ATOM   2084  CB  SER B 176      57.196   7.677  -8.581  0.00  0.00           C  
ATOM   2085  OG  SER B 176      57.913   7.492  -7.361  0.00  0.00           O  
ATOM   2086  N   TYR B 177      55.124   6.852  -6.245  0.00  0.00           N  
ATOM   2087  CA  TYR B 177      54.462   7.224  -5.014  0.00  0.00           C  
ATOM   2088  C   TYR B 177      55.083   8.409  -4.291  0.00  0.00           C  
ATOM   2089  O   TYR B 177      54.411   9.107  -3.531  0.00  0.00           O  
ATOM   2090  CB  TYR B 177      54.464   6.010  -4.062  0.00  0.00           C  
ATOM   2091  CG  TYR B 177      53.386   5.041  -4.432  0.00  0.00           C  
ATOM   2092  CD1 TYR B 177      52.042   5.446  -4.483  0.00  0.00           C  
ATOM   2093  CD2 TYR B 177      53.703   3.709  -4.725  0.00  0.00           C  
ATOM   2094  CE1 TYR B 177      51.049   4.560  -4.918  0.00  0.00           C  
ATOM   2095  CE2 TYR B 177      52.708   2.799  -5.084  0.00  0.00           C  
ATOM   2096  CZ  TYR B 177      51.394   3.241  -5.212  0.00  0.00           C  
ATOM   2097  OH  TYR B 177      50.442   2.339  -5.684  0.00  0.00           O  
ATOM   2098  N   GLY B 178      56.383   8.691  -4.522  0.00  0.00           N  
ATOM   2099  CA  GLY B 178      57.117   9.782  -3.872  0.00  0.00           C  
ATOM   2100  C   GLY B 178      57.004   9.897  -2.363  0.00  0.00           C  
ATOM   2101  O   GLY B 178      56.771  10.987  -1.839  0.00  0.00           O  
ATOM   2102  N   PHE B 179      57.156   8.777  -1.631  0.00  0.00           N  
ATOM   2103  CA  PHE B 179      56.867   8.659  -0.209  0.00  0.00           C  
ATOM   2104  C   PHE B 179      57.722   9.518   0.721  0.00  0.00           C  
ATOM   2105  O   PHE B 179      58.950   9.396   0.770  0.00  0.00           O  
ATOM   2106  CB  PHE B 179      56.976   7.185   0.264  0.00  0.00           C  
ATOM   2107  CG  PHE B 179      55.887   6.303  -0.266  0.00  0.00           C  
ATOM   2108  CD1 PHE B 179      54.537   6.633  -0.080  0.00  0.00           C  
ATOM   2109  CD2 PHE B 179      56.205   5.070  -0.856  0.00  0.00           C  
ATOM   2110  CE1 PHE B 179      53.526   5.749  -0.472  0.00  0.00           C  
ATOM   2111  CE2 PHE B 179      55.195   4.194  -1.267  0.00  0.00           C  
ATOM   2112  CZ  PHE B 179      53.851   4.524  -1.060  0.00  0.00           C  
ATOM   2113  N   ARG B 180      57.063  10.401   1.502  0.00  0.00           N  
ATOM   2114  CA  ARG B 180      57.686  11.293   2.455  0.00  0.00           C  
ATOM   2115  C   ARG B 180      57.052  11.069   3.821  0.00  0.00           C  
ATOM   2116  O   ARG B 180      55.860  10.764   3.888  0.00  0.00           O  
ATOM   2117  CB  ARG B 180      57.513  12.787   2.073  0.00  0.00           C  
ATOM   2118  CG  ARG B 180      58.130  13.144   0.709  0.00  0.00           C  
ATOM   2119  CD  ARG B 180      58.116  14.637   0.370  0.00  0.00           C  
ATOM   2120  NE  ARG B 180      58.933  14.816  -0.876  0.00  0.00           N  
ATOM   2121  CZ  ARG B 180      58.485  14.736  -2.137  0.00  0.00           C  
ATOM   2122  NH1 ARG B 180      57.215  14.498  -2.441  0.00  0.00           N  
ATOM   2123  NH2 ARG B 180      59.359  14.841  -3.138  0.00  0.00           N  
ATOM   2124  N   PRO B 181      57.771  11.214   4.940  0.00  0.00           N  
ATOM   2125  CA  PRO B 181      57.340  10.682   6.231  0.00  0.00           C  
ATOM   2126  C   PRO B 181      56.240  11.522   6.839  0.00  0.00           C  
ATOM   2127  O   PRO B 181      55.571  11.062   7.762  0.00  0.00           O  
ATOM   2128  CB  PRO B 181      58.616  10.704   7.097  0.00  0.00           C  
ATOM   2129  CG  PRO B 181      59.515  11.749   6.436  0.00  0.00           C  
ATOM   2130  CD  PRO B 181      59.180  11.586   4.963  0.00  0.00           C  
ATOM   2131  N   THR B 182      56.056  12.750   6.326  0.00  0.00           N  
ATOM   2132  CA  THR B 182      55.104  13.747   6.782  0.00  0.00           C  
ATOM   2133  C   THR B 182      53.801  13.683   6.014  0.00  0.00           C  
ATOM   2134  O   THR B 182      52.896  14.490   6.223  0.00  0.00           O  
ATOM   2135  CB  THR B 182      55.646  15.166   6.612  0.00  0.00           C  
ATOM   2136  CG2 THR B 182      56.723  15.415   7.674  0.00  0.00           C  
ATOM   2137  OG1 THR B 182      56.262  15.360   5.341  0.00  0.00           O  
ATOM   2138  N   TYR B 183      53.648  12.708   5.099  0.00  0.00           N  
ATOM   2139  CA  TYR B 183      52.383  12.428   4.448  0.00  0.00           C  
ATOM   2140  C   TYR B 183      51.322  11.951   5.425  0.00  0.00           C  
ATOM   2141  O   TYR B 183      51.616  11.291   6.420  0.00  0.00           O  
ATOM   2142  CB  TYR B 183      52.531  11.379   3.324  0.00  0.00           C  
ATOM   2143  CG  TYR B 183      53.201  11.892   2.077  0.00  0.00           C  
ATOM   2144  CD1 TYR B 183      53.709  13.195   1.902  0.00  0.00           C  
ATOM   2145  CD2 TYR B 183      53.252  11.008   0.992  0.00  0.00           C  
ATOM   2146  CE1 TYR B 183      54.209  13.608   0.656  0.00  0.00           C  
ATOM   2147  CE2 TYR B 183      53.761  11.411  -0.245  0.00  0.00           C  
ATOM   2148  CZ  TYR B 183      54.245  12.709  -0.410  0.00  0.00           C  
ATOM   2149  OH  TYR B 183      54.848  13.060  -1.630  0.00  0.00           O  
ATOM   2150  N   GLY B 184      50.033  12.269   5.172  0.00  0.00           N  
ATOM   2151  CA  GLY B 184      48.928  11.686   5.929  0.00  0.00           C  
ATOM   2152  C   GLY B 184      48.843  10.182   5.764  0.00  0.00           C  
ATOM   2153  O   GLY B 184      49.297   9.640   4.755  0.00  0.00           O  
ATOM   2154  N   VAL B 185      48.194   9.462   6.709  0.00  0.00           N  
ATOM   2155  CA  VAL B 185      48.142   7.996   6.761  0.00  0.00           C  
ATOM   2156  C   VAL B 185      47.671   7.355   5.456  0.00  0.00           C  
ATOM   2157  O   VAL B 185      48.229   6.370   4.976  0.00  0.00           O  
ATOM   2158  CB  VAL B 185      47.301   7.542   7.958  0.00  0.00           C  
ATOM   2159  CG1 VAL B 185      46.961   6.040   7.913  0.00  0.00           C  
ATOM   2160  CG2 VAL B 185      48.107   7.837   9.239  0.00  0.00           C  
ATOM   2161  N   GLY B 186      46.687   7.981   4.778  0.00  0.00           N  
ATOM   2162  CA  GLY B 186      46.139   7.504   3.509  0.00  0.00           C  
ATOM   2163  C   GLY B 186      47.062   7.577   2.302  0.00  0.00           C  
ATOM   2164  O   GLY B 186      46.767   6.995   1.249  0.00  0.00           O  
ATOM   2165  N   HIS B 187      48.197   8.294   2.426  0.00  0.00           N  
ATOM   2166  CA  HIS B 187      49.223   8.428   1.405  0.00  0.00           C  
ATOM   2167  C   HIS B 187      50.559   7.857   1.865  0.00  0.00           C  
ATOM   2168  O   HIS B 187      51.537   7.887   1.125  0.00  0.00           O  
ATOM   2169  CB  HIS B 187      49.418   9.905   1.018  0.00  0.00           C  
ATOM   2170  CG  HIS B 187      48.176  10.498   0.440  0.00  0.00           C  
ATOM   2171  CD2 HIS B 187      47.075  11.006   1.056  0.00  0.00           C  
ATOM   2172  ND1 HIS B 187      48.076  10.653  -0.924  0.00  0.00           N  
ATOM   2173  CE1 HIS B 187      46.929  11.269  -1.117  0.00  0.00           C  
ATOM   2174  NE2 HIS B 187      46.280  11.500   0.047  0.00  0.00           N  
ATOM   2175  N   GLN B 188      50.642   7.293   3.086  0.00  0.00           N  
ATOM   2176  CA  GLN B 188      51.845   6.661   3.598  0.00  0.00           C  
ATOM   2177  C   GLN B 188      52.034   5.267   3.019  0.00  0.00           C  
ATOM   2178  O   GLN B 188      51.037   4.659   2.623  0.00  0.00           O  
ATOM   2179  CB  GLN B 188      51.792   6.565   5.136  0.00  0.00           C  
ATOM   2180  CG  GLN B 188      52.213   7.891   5.790  0.00  0.00           C  
ATOM   2181  CD  GLN B 188      51.979   7.840   7.294  0.00  0.00           C  
ATOM   2182  NE2 GLN B 188      51.761   9.017   7.917  0.00  0.00           N  
ATOM   2183  OE1 GLN B 188      51.987   6.774   7.910  0.00  0.00           O  
ATOM   2184  N   PRO B 189      53.245   4.718   2.936  0.00  0.00           N  
ATOM   2185  CA  PRO B 189      53.469   3.381   2.408  0.00  0.00           C  
ATOM   2186  C   PRO B 189      52.973   2.297   3.347  0.00  0.00           C  
ATOM   2187  O   PRO B 189      53.154   2.371   4.565  0.00  0.00           O  
ATOM   2188  CB  PRO B 189      54.994   3.300   2.232  0.00  0.00           C  
ATOM   2189  CG  PRO B 189      55.551   4.261   3.279  0.00  0.00           C  
ATOM   2190  CD  PRO B 189      54.495   5.360   3.351  0.00  0.00           C  
ATOM   2191  N   TYR B 190      52.333   1.271   2.764  0.00  0.00           N  
ATOM   2192  CA  TYR B 190      51.893   0.079   3.434  0.00  0.00           C  
ATOM   2193  C   TYR B 190      52.442  -1.085   2.645  0.00  0.00           C  
ATOM   2194  O   TYR B 190      52.294  -1.167   1.422  0.00  0.00           O  
ATOM   2195  CB  TYR B 190      50.346  -0.057   3.472  0.00  0.00           C  
ATOM   2196  CG  TYR B 190      49.743   0.748   4.586  0.00  0.00           C  
ATOM   2197  CD1 TYR B 190      49.743   2.148   4.568  0.00  0.00           C  
ATOM   2198  CD2 TYR B 190      49.188   0.094   5.695  0.00  0.00           C  
ATOM   2199  CE1 TYR B 190      49.251   2.883   5.654  0.00  0.00           C  
ATOM   2200  CE2 TYR B 190      48.701   0.822   6.787  0.00  0.00           C  
ATOM   2201  CZ  TYR B 190      48.750   2.217   6.773  0.00  0.00           C  
ATOM   2202  OH  TYR B 190      48.355   2.944   7.909  0.00  0.00           O  
ATOM   2203  N   ARG B 191      53.089  -2.032   3.342  0.00  0.00           N  
ATOM   2204  CA  ARG B 191      53.570  -3.258   2.755  0.00  0.00           C  
ATOM   2205  C   ARG B 191      52.460  -4.264   2.847  0.00  0.00           C  
ATOM   2206  O   ARG B 191      51.791  -4.372   3.874  0.00  0.00           O  
ATOM   2207  CB  ARG B 191      54.798  -3.826   3.496  0.00  0.00           C  
ATOM   2208  CG  ARG B 191      56.056  -2.984   3.245  0.00  0.00           C  
ATOM   2209  CD  ARG B 191      57.322  -3.523   3.908  0.00  0.00           C  
ATOM   2210  NE  ARG B 191      58.462  -2.643   3.494  0.00  0.00           N  
ATOM   2211  CZ  ARG B 191      59.755  -2.998   3.551  0.00  0.00           C  
ATOM   2212  NH1 ARG B 191      60.077  -4.176   4.069  0.00  0.00           N  
ATOM   2213  NH2 ARG B 191      60.702  -2.189   3.082  0.00  0.00           N  
ATOM   2214  N   VAL B 192      52.231  -5.003   1.756  0.00  0.00           N  
ATOM   2215  CA  VAL B 192      51.158  -5.964   1.662  0.00  0.00           C  
ATOM   2216  C   VAL B 192      51.751  -7.322   1.352  0.00  0.00           C  
ATOM   2217  O   VAL B 192      52.676  -7.447   0.544  0.00  0.00           O  
ATOM   2218  CB  VAL B 192      50.154  -5.578   0.582  0.00  0.00           C  
ATOM   2219  CG1 VAL B 192      48.961  -6.554   0.537  0.00  0.00           C  
ATOM   2220  CG2 VAL B 192      49.644  -4.149   0.846  0.00  0.00           C  
ATOM   2221  N   VAL B 193      51.231  -8.377   2.006  0.00  0.00           N  
ATOM   2222  CA  VAL B 193      51.523  -9.763   1.682  0.00  0.00           C  
ATOM   2223  C   VAL B 193      50.188 -10.436   1.439  0.00  0.00           C  
ATOM   2224  O   VAL B 193      49.285 -10.413   2.277  0.00  0.00           O  
ATOM   2225  CB  VAL B 193      52.316 -10.517   2.751  0.00  0.00           C  
ATOM   2226  CG1 VAL B 193      52.613 -11.965   2.298  0.00  0.00           C  
ATOM   2227  CG2 VAL B 193      53.642  -9.773   2.995  0.00  0.00           C  
ATOM   2228  N   VAL B 194      50.022 -11.039   0.252  0.00  0.00           N  
ATOM   2229  CA  VAL B 194      48.828 -11.757  -0.139  0.00  0.00           C  
ATOM   2230  C   VAL B 194      49.193 -13.221  -0.176  0.00  0.00           C  
ATOM   2231  O   VAL B 194      50.086 -13.639  -0.911  0.00  0.00           O  
ATOM   2232  CB  VAL B 194      48.300 -11.306  -1.499  0.00  0.00           C  
ATOM   2233  CG1 VAL B 194      47.003 -12.057  -1.865  0.00  0.00           C  
ATOM   2234  CG2 VAL B 194      48.076  -9.780  -1.468  0.00  0.00           C  
ATOM   2235  N   LEU B 195      48.527 -14.045   0.651  0.00  0.00           N  
ATOM   2236  CA  LEU B 195      48.748 -15.474   0.691  0.00  0.00           C  
ATOM   2237  C   LEU B 195      47.638 -16.132  -0.094  0.00  0.00           C  
ATOM   2238  O   LEU B 195      46.476 -16.101   0.309  0.00  0.00           O  
ATOM   2239  CB  LEU B 195      48.745 -16.033   2.134  0.00  0.00           C  
ATOM   2240  CG  LEU B 195      49.868 -15.484   3.036  0.00  0.00           C  
ATOM   2241  CD1 LEU B 195      49.707 -16.009   4.471  0.00  0.00           C  
ATOM   2242  CD2 LEU B 195      51.270 -15.811   2.494  0.00  0.00           C  
ATOM   2243  N   SER B 196      47.976 -16.739  -1.243  0.00  0.00           N  
ATOM   2244  CA  SER B 196      47.014 -17.423  -2.090  0.00  0.00           C  
ATOM   2245  C   SER B 196      47.141 -18.915  -1.870  0.00  0.00           C  
ATOM   2246  O   SER B 196      48.195 -19.506  -2.106  0.00  0.00           O  
ATOM   2247  CB  SER B 196      47.218 -17.149  -3.604  0.00  0.00           C  
ATOM   2248  OG  SER B 196      47.118 -15.756  -3.909  0.00  0.00           O  
ATOM   2249  N   PHE B 197      46.065 -19.569  -1.391  0.00  0.00           N  
ATOM   2250  CA  PHE B 197      46.088 -20.982  -1.052  0.00  0.00           C  
ATOM   2251  C   PHE B 197      45.550 -21.810  -2.206  0.00  0.00           C  
ATOM   2252  O   PHE B 197      44.456 -21.557  -2.709  0.00  0.00           O  
ATOM   2253  CB  PHE B 197      45.220 -21.296   0.196  0.00  0.00           C  
ATOM   2254  CG  PHE B 197      45.735 -20.621   1.430  0.00  0.00           C  
ATOM   2255  CD1 PHE B 197      47.005 -20.929   1.933  0.00  0.00           C  
ATOM   2256  CD2 PHE B 197      44.958 -19.668   2.105  0.00  0.00           C  
ATOM   2257  CE1 PHE B 197      47.530 -20.227   3.022  0.00  0.00           C  
ATOM   2258  CE2 PHE B 197      45.480 -18.959   3.192  0.00  0.00           C  
ATOM   2259  CZ  PHE B 197      46.772 -19.233   3.646  0.00  0.00           C  
ATOM   2260  N   GLU B 198      46.300 -22.833  -2.657  0.00  0.00           N  
ATOM   2261  CA  GLU B 198      45.929 -23.595  -3.831  0.00  0.00           C  
ATOM   2262  C   GLU B 198      45.535 -25.015  -3.487  0.00  0.00           C  
ATOM   2263  O   GLU B 198      46.166 -25.681  -2.663  0.00  0.00           O  
ATOM   2264  CB  GLU B 198      47.105 -23.622  -4.820  0.00  0.00           C  
ATOM   2265  CG  GLU B 198      46.700 -23.820  -6.294  0.00  0.00           C  
ATOM   2266  CD  GLU B 198      47.910 -23.698  -7.218  0.00  0.00           C  
ATOM   2267  OE1 GLU B 198      49.021 -24.161  -6.851  0.00  0.00           O  
ATOM   2268  OE2 GLU B 198      47.750 -23.080  -8.299  0.00  0.00           O  
ATOM   2269  N   LEU B 199      44.452 -25.518  -4.110  0.00  0.00           N  
ATOM   2270  CA  LEU B 199      43.990 -26.863  -3.861  0.00  0.00           C  
ATOM   2271  C   LEU B 199      43.831 -27.556  -5.195  0.00  0.00           C  
ATOM   2272  O   LEU B 199      42.874 -27.338  -5.938  0.00  0.00           O  
ATOM   2273  CB  LEU B 199      42.682 -26.851  -3.037  0.00  0.00           C  
ATOM   2274  CG  LEU B 199      42.449 -28.098  -2.164  0.00  0.00           C  
ATOM   2275  CD1 LEU B 199      43.474 -28.199  -1.022  0.00  0.00           C  
ATOM   2276  CD2 LEU B 199      41.028 -28.065  -1.583  0.00  0.00           C  
ATOM   2277  N   LEU B 200      44.814 -28.404  -5.533  0.00  0.00           N  
ATOM   2278  CA  LEU B 200      44.868 -29.132  -6.781  0.00  0.00           C  
ATOM   2279  C   LEU B 200      44.618 -30.597  -6.490  0.00  0.00           C  
ATOM   2280  O   LEU B 200      44.761 -31.058  -5.360  0.00  0.00           O  
ATOM   2281  CB  LEU B 200      46.247 -28.990  -7.482  0.00  0.00           C  
ATOM   2282  CG  LEU B 200      46.668 -27.538  -7.788  0.00  0.00           C  
ATOM   2283  CD1 LEU B 200      48.110 -27.460  -8.317  0.00  0.00           C  
ATOM   2284  CD2 LEU B 200      45.713 -26.857  -8.778  0.00  0.00           C  
ATOM   2285  N   HIS B 201      44.252 -31.397  -7.511  0.00  0.00           N  
ATOM   2286  CA  HIS B 201      44.193 -32.848  -7.386  0.00  0.00           C  
ATOM   2287  C   HIS B 201      45.578 -33.475  -7.428  0.00  0.00           C  
ATOM   2288  O   HIS B 201      45.963 -34.147  -8.380  0.00  0.00           O  
ATOM   2289  CB  HIS B 201      43.256 -33.471  -8.435  0.00  0.00           C  
ATOM   2290  CG  HIS B 201      41.819 -33.300  -8.070  0.00  0.00           C  
ATOM   2291  CD2 HIS B 201      41.224 -33.186  -6.851  0.00  0.00           C  
ATOM   2292  ND1 HIS B 201      40.870 -33.391  -9.061  0.00  0.00           N  
ATOM   2293  CE1 HIS B 201      39.712 -33.328  -8.435  0.00  0.00           C  
ATOM   2294  NE2 HIS B 201      39.870 -33.204  -7.097  0.00  0.00           N  
ATOM   2295  N   ALA B 202      46.363 -33.245  -6.363  0.00  0.00           N  
ATOM   2296  CA  ALA B 202      47.726 -33.669  -6.242  0.00  0.00           C  
ATOM   2297  C   ALA B 202      48.002 -33.742  -4.739  0.00  0.00           C  
ATOM   2298  O   ALA B 202      47.238 -33.138  -3.984  0.00  0.00           O  
ATOM   2299  CB  ALA B 202      48.621 -32.632  -6.956  0.00  0.00           C  
ATOM   2300  N   PRO B 203      48.989 -34.470  -4.219  0.00  0.00           N  
ATOM   2301  CA  PRO B 203      49.291 -34.515  -2.789  0.00  0.00           C  
ATOM   2302  C   PRO B 203      49.619 -33.154  -2.188  0.00  0.00           C  
ATOM   2303  O   PRO B 203      50.392 -32.389  -2.763  0.00  0.00           O  
ATOM   2304  CB  PRO B 203      50.465 -35.502  -2.676  0.00  0.00           C  
ATOM   2305  CG  PRO B 203      51.139 -35.440  -4.048  0.00  0.00           C  
ATOM   2306  CD  PRO B 203      49.970 -35.216  -5.006  0.00  0.00           C  
ATOM   2307  N   ALA B 204      49.032 -32.829  -1.020  0.00  0.00           N  
ATOM   2308  CA  ALA B 204      49.392 -31.657  -0.257  0.00  0.00           C  
ATOM   2309  C   ALA B 204      50.846 -31.665   0.212  0.00  0.00           C  
ATOM   2310  O   ALA B 204      51.305 -32.636   0.811  0.00  0.00           O  
ATOM   2311  CB  ALA B 204      48.475 -31.547   0.968  0.00  0.00           C  
ATOM   2312  N   THR B 205      51.606 -30.573  -0.042  0.00  0.00           N  
ATOM   2313  CA  THR B 205      53.014 -30.498   0.344  0.00  0.00           C  
ATOM   2314  C   THR B 205      53.219 -29.497   1.457  0.00  0.00           C  
ATOM   2315  O   THR B 205      54.308 -29.387   2.025  0.00  0.00           O  
ATOM   2316  CB  THR B 205      53.978 -30.160  -0.804  0.00  0.00           C  
ATOM   2317  CG2 THR B 205      53.683 -31.030  -2.029  0.00  0.00           C  
ATOM   2318  OG1 THR B 205      53.918 -28.819  -1.267  0.00  0.00           O  
ATOM   2319  N   VAL B 206      52.155 -28.745   1.798  0.00  0.00           N  
ATOM   2320  CA  VAL B 206      52.190 -27.698   2.795  0.00  0.00           C  
ATOM   2321  C   VAL B 206      51.075 -27.919   3.802  0.00  0.00           C  
ATOM   2322  O   VAL B 206      49.901 -27.671   3.531  0.00  0.00           O  
ATOM   2323  CB  VAL B 206      52.034 -26.325   2.147  0.00  0.00           C  
ATOM   2324  CG1 VAL B 206      52.193 -25.204   3.188  0.00  0.00           C  
ATOM   2325  CG2 VAL B 206      53.117 -26.162   1.070  0.00  0.00           C  
ATOM   2326  N   CYS B 207      51.438 -28.381   5.011  0.00  0.00           N  
ATOM   2327  CA  CYS B 207      50.569 -28.531   6.162  0.00  0.00           C  
ATOM   2328  C   CYS B 207      51.328 -27.851   7.289  0.00  0.00           C  
ATOM   2329  O   CYS B 207      52.549 -27.973   7.348  0.00  0.00           O  
ATOM   2330  CB  CYS B 207      50.352 -30.013   6.572  0.00  0.00           C  
ATOM   2331  SG  CYS B 207      49.696 -31.114   5.276  0.00  0.00           S  
ATOM   2332  N   GLY B 208      50.666 -27.096   8.192  0.00  0.00           N  
ATOM   2333  CA  GLY B 208      51.370 -26.265   9.173  0.00  0.00           C  
ATOM   2334  C   GLY B 208      50.916 -26.408  10.610  0.00  0.00           C  
ATOM   2335  O   GLY B 208      50.153 -25.544  11.055  0.00  0.00           O  
ATOM   2336  N   PRO B 209      51.307 -27.436  11.363  0.00  0.00           N  
ATOM   2337  CA  PRO B 209      51.149 -27.431  12.806  0.00  0.00           C  
ATOM   2338  C   PRO B 209      52.162 -26.532  13.504  0.00  0.00           C  
ATOM   2339  O   PRO B 209      53.112 -26.037  12.833  0.00  0.00           O  
ATOM   2340  CB  PRO B 209      51.415 -28.898  13.161  0.00  0.00           C  
ATOM   2341  CG  PRO B 209      52.551 -29.291  12.212  0.00  0.00           C  
ATOM   2342  CD  PRO B 209      52.258 -28.472  10.946  0.00  0.00           C  
ATOM   2343  OXT PRO B 209      52.018 -26.361  14.747  0.00  0.00           O  
TER    2344      PRO B 209                                                       
END
