# Supplementary material for: CoVM2: Molecular Biological Data Integration of SARS-CoV-2 Proteins in a Macro-to-Micro Method
Source: Biomolecules. 2022 Aug 2;12(8):1067. doi: 10.3390/biom12081067 (PMC9405999; doi:10.3390/biom12081067)
Supplement: Supplementary file 1 [file biomolecules-12-01067-s001.zip › prodigy_results/axl_soba2/axl_soba2.pml]

color silver
as cartoon
bg_color white
center
color lightblue, chain A
color lightpink, chain B
select iface1,  chain A and resi 9+46+72+23+8+70+73+6+48+65+7+20+53+24+5+69+51+18+47+66+22+45+68+64+49+21
color blue, iface1
show sticks, iface1
select iface2,  chain B and resi 167+187+154+182+170+177+87+178+183+165+85+176+186+166+168+172+138+131+174+171+134+180+137+179+135+175+185+128+184
color hotpink, iface2
show sticks, iface2
