# Supplementary material for: CoVM2: Molecular Biological Data Integration of SARS-CoV-2 Proteins in a Macro-to-Micro Method
Source: Biomolecules. 2022 Aug 2;12(8):1067. doi: 10.3390/biom12081067 (PMC9405999; doi:10.3390/biom12081067)
Supplement: Supplementary file 1 [file biomolecules-12-01067-s001.zip › prodigy_results/axl_soba2/axl_soba2_DG_prediction.txt]

[+] No. of intermolecular contacts: 77
[+] No. of charged-charged contacts: 3
[+] No. of charged-polar contacts: 10
[+] No. of charged-apolar contacts: 24
[+] No. of polar-polar contacts: 3
[+] No. of apolar-polar contacts: 23
[+] No. of apolar-apolar contacts: 14
[+] Percentage of apolar NIS residues: 44.02
[+] Percentage of charged NIS residues: 17.95
[++] Predicted binding affinity (kcal.mol-1):    -12.6
[++] Predicted dissociation constant (M) at 37.0˚C:  1.4e-09
