# Supplementary material for: CoVM2: Molecular Biological Data Integration of SARS-CoV-2 Proteins in a Macro-to-Micro Method
Source: Biomolecules. 2022 Aug 2;12(8):1067. doi: 10.3390/biom12081067 (PMC9405999; doi:10.3390/biom12081067)
Supplement: Supplementary file 1 [file biomolecules-12-01067-s001.zip › prodigy_results/axl_soba2/axl_soba2_IC_list.txt]

  GLY     9   A   GLY   128   B
  GLY     9   A   ARG   180   B
  SER    48   A   LEU   137   B
  ASP    47   A   PHE   172   B
  ARG    22   A   PHE   179   B
  VAL     5   A   TYR   183   B
  GLN    24   A   TYR   183   B
  LEU    69   A   ARG   175   B
  SER    48   A   PHE   138   B
  THR    72   A   VAL   165   B
  THR    20   A   TYR   131   B
  THR    49   A   TYR   135   B
  THR    20   A   ARG   175   B
  GLN    24   A   HIS   187   B
  ILE    64   A   GLY   184   B
  VAL    53   A   ARG    85   B
  GLN    68   A   TYR   177   B
  ARG    70   A   SER   176   B
  GLN    68   A   TYR   135   B
  ASP    47   A   GLY   167   B
  THR    49   A   PHE   138   B
  ARG    22   A   GLY   178   B
  VAL    66   A   ARG    85   B
  ILE    64   A   GLY   186   B
  ARG    22   A   TYR   177   B
  ASP    47   A   CYS   170   B
  ASP    47   A   ALA   166   B
  PRO     8   A   TYR   131   B
  ARG    22   A   TYR   183   B
  SER    48   A   ARG   175   B
  GLN    24   A   GLY   184   B
  ILE    64   A   VAL   185   B
  ARG    22   A   SER   176   B
  ASN     7   A   ARG   180   B
  THR    20   A   SER   176   B
  SER    73   A   ALA   166   B
  GLN    68   A   SER   176   B
  THR    51   A   HIS   187   B
  GLY     6   A   ARG   180   B
  ALA    46   A   TYR   171   B
  GLY     6   A   TYR   183   B
  THR    72   A   PHE   172   B
  GLN    68   A   ARG   175   B
  ARG    22   A   ARG   180   B
  ARG    70   A   PHE   172   B
  THR    49   A   ARG   175   B
  SER    73   A   VAL   165   B
  ASP    47   A   ARG   175   B
  PRO     8   A   ARG   180   B
  GLN    68   A   LEU   174   B
  VAL    65   A   HIS   187   B
  VAL    66   A   TYR   183   B
  GLN    24   A   THR   182   B
  GLN    68   A   TYR   131   B
  VAL    53   A   ASN    87   B
  THR    49   A   LEU   137   B
  ARG    22   A   TYR   131   B
  THR    51   A   TYR   135   B
  VAL    66   A   HIS   187   B
  ARG    70   A   ARG   175   B
  THR    72   A   ALA   166   B
  GLY     9   A   TYR   131   B
  ILE    64   A   HIS   187   B
  THR    72   A   ILE   154   B
  CYS    23   A   ARG   180   B
  VAL     5   A   THR   182   B
  LEU    45   A   PHE   168   B
  THR    18   A   PHE   172   B
  GLN    68   A   GLY   178   B
  ASP    47   A   TYR   171   B
  CYS    23   A   TYR   183   B
  ARG    70   A   LEU   174   B
  VAL     5   A   GLY   184   B
  ARG    70   A   LEU   134   B
  THR    51   A   ARG    85   B
  LEU    21   A   TYR   131   B
  VAL    53   A   HIS   187   B
