# Supplementary material for: CoVM2: Molecular Biological Data Integration of SARS-CoV-2 Proteins in a Macro-to-Micro Method
Source: Biomolecules. 2022 Aug 2;12(8):1067. doi: 10.3390/biom12081067 (PMC9405999; doi:10.3390/biom12081067)
Supplement: Supplementary file 1 [file biomolecules-12-01067-s001.zip › prodigy_results/axl_spike/axl_spike.pdb]

ATOM      1  N   GLU A   1      49.579  31.007   5.903  0.00  0.00           N  
ATOM      2  CA  GLU A   1      50.437  29.795   6.056  0.00  0.00           C  
ATOM      3  C   GLU A   1      50.271  28.847   4.896  0.00  0.00           C  
ATOM      4  O   GLU A   1      49.242  28.860   4.224  0.00  0.00           O  
ATOM      5  CB  GLU A   1      50.098  29.195   7.427  0.00  0.00           C  
ATOM      6  CG  GLU A   1      50.687  30.077   8.556  0.00  0.00           C  
ATOM      7  CD  GLU A   1      49.729  30.292   9.729  0.00  0.00           C  
ATOM      8  OE1 GLU A   1      48.697  29.584   9.793  0.00  0.00           O  
ATOM      9  OE2 GLU A   1      50.008  31.237  10.502  0.00  0.00           O  
ATOM     10  N   SER A   2      51.325  28.083   4.562  0.00  0.00           N  
ATOM     11  CA  SER A   2      51.330  27.203   3.399  0.00  0.00           C  
ATOM     12  C   SER A   2      50.454  25.957   3.566  0.00  0.00           C  
ATOM     13  O   SER A   2      50.549  25.324   4.616  0.00  0.00           O  
ATOM     14  CB  SER A   2      52.766  26.738   3.061  0.00  0.00           C  
ATOM     15  OG  SER A   2      52.853  26.334   1.695  0.00  0.00           O  
ATOM     16  N   PRO A   3      49.626  25.533   2.607  0.00  0.00           N  
ATOM     17  CA  PRO A   3      48.936  24.250   2.666  0.00  0.00           C  
ATOM     18  C   PRO A   3      49.856  23.117   2.249  0.00  0.00           C  
ATOM     19  O   PRO A   3      49.482  21.960   2.438  0.00  0.00           O  
ATOM     20  CB  PRO A   3      47.737  24.407   1.711  0.00  0.00           C  
ATOM     21  CG  PRO A   3      48.120  25.533   0.746  0.00  0.00           C  
ATOM     22  CD  PRO A   3      49.178  26.353   1.487  0.00  0.00           C  
ATOM     23  N   PHE A   4      51.032  23.410   1.651  0.00  0.00           N  
ATOM     24  CA  PHE A   4      51.986  22.412   1.187  0.00  0.00           C  
ATOM     25  C   PHE A   4      52.709  21.682   2.309  0.00  0.00           C  
ATOM     26  O   PHE A   4      53.597  22.203   2.981  0.00  0.00           O  
ATOM     27  CB  PHE A   4      53.032  22.960   0.180  0.00  0.00           C  
ATOM     28  CG  PHE A   4      52.372  23.382  -1.100  0.00  0.00           C  
ATOM     29  CD1 PHE A   4      52.027  22.415  -2.058  0.00  0.00           C  
ATOM     30  CD2 PHE A   4      52.102  24.734  -1.372  0.00  0.00           C  
ATOM     31  CE1 PHE A   4      51.431  22.794  -3.267  0.00  0.00           C  
ATOM     32  CE2 PHE A   4      51.487  25.112  -2.572  0.00  0.00           C  
ATOM     33  CZ  PHE A   4      51.156  24.142  -3.522  0.00  0.00           C  
ATOM     34  N   VAL A   5      52.334  20.404   2.480  0.00  0.00           N  
ATOM     35  CA  VAL A   5      52.933  19.417   3.355  0.00  0.00           C  
ATOM     36  C   VAL A   5      54.264  18.947   2.793  0.00  0.00           C  
ATOM     37  O   VAL A   5      55.207  18.659   3.527  0.00  0.00           O  
ATOM     38  CB  VAL A   5      51.919  18.288   3.574  0.00  0.00           C  
ATOM     39  CG1 VAL A   5      52.541  16.943   3.996  0.00  0.00           C  
ATOM     40  CG2 VAL A   5      50.920  18.779   4.640  0.00  0.00           C  
ATOM     41  N   GLY A   6      54.389  18.877   1.451  0.00  0.00           N  
ATOM     42  CA  GLY A   6      55.625  18.453   0.808  0.00  0.00           C  
ATOM     43  C   GLY A   6      55.833  19.156  -0.506  0.00  0.00           C  
ATOM     44  O   GLY A   6      54.884  19.492  -1.216  0.00  0.00           O  
ATOM     45  N   ASN A   7      57.111  19.380  -0.865  0.00  0.00           N  
ATOM     46  CA  ASN A   7      57.532  20.249  -1.944  0.00  0.00           C  
ATOM     47  C   ASN A   7      58.390  19.435  -2.921  0.00  0.00           C  
ATOM     48  O   ASN A   7      58.981  18.443  -2.487  0.00  0.00           O  
ATOM     49  CB  ASN A   7      58.349  21.447  -1.396  0.00  0.00           C  
ATOM     50  CG  ASN A   7      57.535  22.213  -0.356  0.00  0.00           C  
ATOM     51  ND2 ASN A   7      57.760  21.931   0.947  0.00  0.00           N  
ATOM     52  OD1 ASN A   7      56.717  23.072  -0.692  0.00  0.00           O  
ATOM     53  N   PRO A   8      58.457  19.751  -4.216  0.00  0.00           N  
ATOM     54  CA  PRO A   8      59.271  19.039  -5.196  0.00  0.00           C  
ATOM     55  C   PRO A   8      60.740  18.871  -4.832  0.00  0.00           C  
ATOM     56  O   PRO A   8      61.355  19.795  -4.308  0.00  0.00           O  
ATOM     57  CB  PRO A   8      59.039  19.757  -6.541  0.00  0.00           C  
ATOM     58  CG  PRO A   8      58.172  20.989  -6.255  0.00  0.00           C  
ATOM     59  CD  PRO A   8      57.706  20.847  -4.810  0.00  0.00           C  
ATOM     60  N   GLY A   9      61.313  17.676  -5.093  0.00  0.00           N  
ATOM     61  CA  GLY A   9      62.750  17.438  -5.005  0.00  0.00           C  
ATOM     62  C   GLY A   9      63.517  17.954  -6.203  0.00  0.00           C  
ATOM     63  O   GLY A   9      63.029  18.747  -7.001  0.00  0.00           O  
ATOM     64  N   ASN A  10      64.758  17.470  -6.377  0.00  0.00           N  
ATOM     65  CA  ASN A  10      65.638  17.885  -7.453  0.00  0.00           C  
ATOM     66  C   ASN A  10      65.924  16.698  -8.344  0.00  0.00           C  
ATOM     67  O   ASN A  10      66.063  15.575  -7.865  0.00  0.00           O  
ATOM     68  CB  ASN A  10      67.017  18.367  -6.933  0.00  0.00           C  
ATOM     69  CG  ASN A  10      66.913  19.763  -6.340  0.00  0.00           C  
ATOM     70  ND2 ASN A  10      68.087  20.339  -5.983  0.00  0.00           N  
ATOM     71  OD1 ASN A  10      65.850  20.368  -6.219  0.00  0.00           O  
ATOM     72  N   ILE A  11      66.060  16.917  -9.665  0.00  0.00           N  
ATOM     73  CA  ILE A  11      66.533  15.865 -10.551  0.00  0.00           C  
ATOM     74  C   ILE A  11      67.731  16.411 -11.271  0.00  0.00           C  
ATOM     75  O   ILE A  11      67.772  17.573 -11.645  0.00  0.00           O  
ATOM     76  CB  ILE A  11      65.539  15.218 -11.523  0.00  0.00           C  
ATOM     77  CG1 ILE A  11      64.063  15.495 -11.151  0.00  0.00           C  
ATOM     78  CG2 ILE A  11      65.902  13.714 -11.499  0.00  0.00           C  
ATOM     79  CD1 ILE A  11      63.035  14.740 -12.004  0.00  0.00           C  
ATOM     80  N   THR A  12      68.795  15.622 -11.420  0.00  0.00           N  
ATOM     81  CA  THR A  12      70.040  16.174 -11.922  0.00  0.00           C  
ATOM     82  C   THR A  12      70.677  15.034 -12.654  0.00  0.00           C  
ATOM     83  O   THR A  12      70.753  13.931 -12.112  0.00  0.00           O  
ATOM     84  CB  THR A  12      70.851  16.771 -10.761  0.00  0.00           C  
ATOM     85  CG2 THR A  12      72.121  16.033 -10.320  0.00  0.00           C  
ATOM     86  OG1 THR A  12      71.230  18.109 -11.031  0.00  0.00           O  
ATOM     87  N   GLY A  13      71.075  15.188 -13.933  0.00  0.00           N  
ATOM     88  CA  GLY A  13      71.562  14.013 -14.642  0.00  0.00           C  
ATOM     89  C   GLY A  13      71.564  14.150 -16.137  0.00  0.00           C  
ATOM     90  O   GLY A  13      71.361  15.218 -16.693  0.00  0.00           O  
ATOM     91  N   ALA A  14      71.821  13.036 -16.845  0.00  0.00           N  
ATOM     92  CA  ALA A  14      72.030  13.021 -18.280  0.00  0.00           C  
ATOM     93  C   ALA A  14      70.810  13.314 -19.162  0.00  0.00           C  
ATOM     94  O   ALA A  14      69.660  13.085 -18.791  0.00  0.00           O  
ATOM     95  CB  ALA A  14      72.607  11.658 -18.708  0.00  0.00           C  
ATOM     96  N   ARG A  15      71.056  13.796 -20.406  0.00  0.00           N  
ATOM     97  CA  ARG A  15      70.113  13.742 -21.519  0.00  0.00           C  
ATOM     98  C   ARG A  15      69.436  12.374 -21.673  0.00  0.00           C  
ATOM     99  O   ARG A  15      70.112  11.355 -21.791  0.00  0.00           O  
ATOM    100  CB  ARG A  15      70.826  14.042 -22.870  0.00  0.00           C  
ATOM    101  CG  ARG A  15      71.186  15.517 -23.157  0.00  0.00           C  
ATOM    102  CD  ARG A  15      70.218  16.176 -24.145  0.00  0.00           C  
ATOM    103  NE  ARG A  15      70.622  17.617 -24.304  0.00  0.00           N  
ATOM    104  CZ  ARG A  15      69.882  18.520 -24.963  0.00  0.00           C  
ATOM    105  NH1 ARG A  15      68.709  18.180 -25.490  0.00  0.00           N  
ATOM    106  NH2 ARG A  15      70.311  19.771 -25.115  0.00  0.00           N  
ATOM    107  N   GLY A  16      68.087  12.318 -21.695  0.00  0.00           N  
ATOM    108  CA  GLY A  16      67.350  11.056 -21.794  0.00  0.00           C  
ATOM    109  C   GLY A  16      66.971  10.388 -20.476  0.00  0.00           C  
ATOM    110  O   GLY A  16      66.302   9.359 -20.471  0.00  0.00           O  
ATOM    111  N   LEU A  17      67.352  10.945 -19.307  0.00  0.00           N  
ATOM    112  CA  LEU A  17      66.874  10.482 -17.996  0.00  0.00           C  
ATOM    113  C   LEU A  17      65.346  10.652 -17.798  0.00  0.00           C  
ATOM    114  O   LEU A  17      64.795  11.698 -18.142  0.00  0.00           O  
ATOM    115  CB  LEU A  17      67.626  11.272 -16.885  0.00  0.00           C  
ATOM    116  CG  LEU A  17      67.854  10.652 -15.481  0.00  0.00           C  
ATOM    117  CD1 LEU A  17      68.184  11.782 -14.495  0.00  0.00           C  
ATOM    118  CD2 LEU A  17      66.718   9.834 -14.868  0.00  0.00           C  
ATOM    119  N   THR A  18      64.633   9.657 -17.203  0.00  0.00           N  
ATOM    120  CA  THR A  18      63.212   9.728 -16.836  0.00  0.00           C  
ATOM    121  C   THR A  18      63.095   9.778 -15.335  0.00  0.00           C  
ATOM    122  O   THR A  18      63.645   8.952 -14.608  0.00  0.00           O  
ATOM    123  CB  THR A  18      62.322   8.585 -17.380  0.00  0.00           C  
ATOM    124  CG2 THR A  18      62.997   7.214 -17.226  0.00  0.00           C  
ATOM    125  OG1 THR A  18      61.007   8.489 -16.813  0.00  0.00           O  
ATOM    126  N   GLY A  19      62.379  10.785 -14.811  0.00  0.00           N  
ATOM    127  CA  GLY A  19      62.220  10.927 -13.377  0.00  0.00           C  
ATOM    128  C   GLY A  19      60.931  11.619 -13.068  0.00  0.00           C  
ATOM    129  O   GLY A  19      60.154  11.973 -13.957  0.00  0.00           O  
ATOM    130  N   THR A  20      60.664  11.830 -11.771  0.00  0.00           N  
ATOM    131  CA  THR A  20      59.417  12.415 -11.314  0.00  0.00           C  
ATOM    132  C   THR A  20      59.674  13.457 -10.250  0.00  0.00           C  
ATOM    133  O   THR A  20      60.691  13.452  -9.562  0.00  0.00           O  
ATOM    134  CB  THR A  20      58.394  11.420 -10.742  0.00  0.00           C  
ATOM    135  CG2 THR A  20      57.964  10.419 -11.817  0.00  0.00           C  
ATOM    136  OG1 THR A  20      58.908  10.647  -9.664  0.00  0.00           O  
ATOM    137  N   LEU A  21      58.720  14.388 -10.092  0.00  0.00           N  
ATOM    138  CA  LEU A  21      58.677  15.349  -9.010  0.00  0.00           C  
ATOM    139  C   LEU A  21      57.277  15.267  -8.447  0.00  0.00           C  
ATOM    140  O   LEU A  21      56.339  14.873  -9.140  0.00  0.00           O  
ATOM    141  CB  LEU A  21      58.900  16.811  -9.470  0.00  0.00           C  
ATOM    142  CG  LEU A  21      60.258  17.094 -10.130  0.00  0.00           C  
ATOM    143  CD1 LEU A  21      60.222  18.463 -10.826  0.00  0.00           C  
ATOM    144  CD2 LEU A  21      61.410  17.022  -9.123  0.00  0.00           C  
ATOM    145  N   ARG A  22      57.066  15.640  -7.176  0.00  0.00           N  
ATOM    146  CA  ARG A  22      55.737  15.625  -6.623  0.00  0.00           C  
ATOM    147  C   ARG A  22      55.610  16.684  -5.560  0.00  0.00           C  
ATOM    148  O   ARG A  22      56.599  17.138  -4.993  0.00  0.00           O  
ATOM    149  CB  ARG A  22      55.344  14.235  -6.051  0.00  0.00           C  
ATOM    150  CG  ARG A  22      56.336  13.679  -5.010  0.00  0.00           C  
ATOM    151  CD  ARG A  22      56.009  12.289  -4.443  0.00  0.00           C  
ATOM    152  NE  ARG A  22      55.103  12.462  -3.263  0.00  0.00           N  
ATOM    153  CZ  ARG A  22      53.770  12.361  -3.282  0.00  0.00           C  
ATOM    154  NH1 ARG A  22      53.122  12.131  -4.417  0.00  0.00           N  
ATOM    155  NH2 ARG A  22      53.101  12.559  -2.147  0.00  0.00           N  
ATOM    156  N   CYS A  23      54.370  17.105  -5.275  0.00  0.00           N  
ATOM    157  CA  CYS A  23      54.067  18.049  -4.225  0.00  0.00           C  
ATOM    158  C   CYS A  23      52.758  17.612  -3.617  0.00  0.00           C  
ATOM    159  O   CYS A  23      51.928  17.019  -4.304  0.00  0.00           O  
ATOM    160  CB  CYS A  23      53.919  19.495  -4.759  0.00  0.00           C  
ATOM    161  SG  CYS A  23      52.658  19.659  -6.063  0.00  0.00           S  
ATOM    162  N   GLN A  24      52.544  17.891  -2.322  0.00  0.00           N  
ATOM    163  CA  GLN A  24      51.349  17.475  -1.618  0.00  0.00           C  
ATOM    164  C   GLN A  24      50.922  18.579  -0.694  0.00  0.00           C  
ATOM    165  O   GLN A  24      51.748  19.265  -0.093  0.00  0.00           O  
ATOM    166  CB  GLN A  24      51.548  16.200  -0.756  0.00  0.00           C  
ATOM    167  CG  GLN A  24      50.225  15.637  -0.178  0.00  0.00           C  
ATOM    168  CD  GLN A  24      50.390  14.240   0.413  0.00  0.00           C  
ATOM    169  NE2 GLN A  24      49.883  14.047   1.655  0.00  0.00           N  
ATOM    170  OE1 GLN A  24      50.937  13.340  -0.233  0.00  0.00           O  
ATOM    171  N   LEU A  25      49.604  18.761  -0.564  0.00  0.00           N  
ATOM    172  CA  LEU A  25      49.008  19.767   0.256  0.00  0.00           C  
ATOM    173  C   LEU A  25      47.742  19.234   0.891  0.00  0.00           C  
ATOM    174  O   LEU A  25      47.177  18.224   0.466  0.00  0.00           O  
ATOM    175  CB  LEU A  25      48.705  21.063  -0.539  0.00  0.00           C  
ATOM    176  CG  LEU A  25      47.766  20.939  -1.755  0.00  0.00           C  
ATOM    177  CD1 LEU A  25      47.094  22.293  -1.997  0.00  0.00           C  
ATOM    178  CD2 LEU A  25      48.460  20.489  -3.050  0.00  0.00           C  
ATOM    179  N   GLN A  26      47.279  19.909   1.954  0.00  0.00           N  
ATOM    180  CA  GLN A  26      46.040  19.591   2.628  0.00  0.00           C  
ATOM    181  C   GLN A  26      45.208  20.852   2.683  0.00  0.00           C  
ATOM    182  O   GLN A  26      45.713  21.941   2.961  0.00  0.00           O  
ATOM    183  CB  GLN A  26      46.267  18.988   4.036  0.00  0.00           C  
ATOM    184  CG  GLN A  26      44.952  18.558   4.735  0.00  0.00           C  
ATOM    185  CD  GLN A  26      45.183  17.674   5.963  0.00  0.00           C  
ATOM    186  NE2 GLN A  26      44.303  17.786   6.988  0.00  0.00           N  
ATOM    187  OE1 GLN A  26      46.112  16.863   5.996  0.00  0.00           O  
ATOM    188  N   VAL A  27      43.910  20.742   2.355  0.00  0.00           N  
ATOM    189  CA  VAL A  27      43.017  21.877   2.261  0.00  0.00           C  
ATOM    190  C   VAL A  27      41.729  21.527   2.961  0.00  0.00           C  
ATOM    191  O   VAL A  27      41.424  20.354   3.175  0.00  0.00           O  
ATOM    192  CB  VAL A  27      42.713  22.313   0.820  0.00  0.00           C  
ATOM    193  CG1 VAL A  27      44.031  22.589   0.078  0.00  0.00           C  
ATOM    194  CG2 VAL A  27      41.873  21.267   0.062  0.00  0.00           C  
ATOM    195  N   GLN A  28      40.949  22.560   3.316  0.00  0.00           N  
ATOM    196  CA  GLN A  28      39.603  22.462   3.839  0.00  0.00           C  
ATOM    197  C   GLN A  28      38.663  22.806   2.699  0.00  0.00           C  
ATOM    198  O   GLN A  28      38.914  23.765   1.965  0.00  0.00           O  
ATOM    199  CB  GLN A  28      39.443  23.480   4.997  0.00  0.00           C  
ATOM    200  CG  GLN A  28      38.212  23.262   5.912  0.00  0.00           C  
ATOM    201  CD  GLN A  28      36.956  24.056   5.535  0.00  0.00           C  
ATOM    202  NE2 GLN A  28      36.198  24.477   6.579  0.00  0.00           N  
ATOM    203  OE1 GLN A  28      36.626  24.331   4.383  0.00  0.00           O  
ATOM    204  N   GLY A  29      37.579  22.033   2.496  0.00  0.00           N  
ATOM    205  CA  GLY A  29      36.619  22.293   1.430  0.00  0.00           C  
ATOM    206  C   GLY A  29      37.047  21.806   0.067  0.00  0.00           C  
ATOM    207  O   GLY A  29      38.080  21.159  -0.094  0.00  0.00           O  
ATOM    208  N   GLU A  30      36.203  22.074  -0.951  0.00  0.00           N  
ATOM    209  CA  GLU A  30      36.359  21.622  -2.335  0.00  0.00           C  
ATOM    210  C   GLU A  30      37.781  21.678  -2.914  0.00  0.00           C  
ATOM    211  O   GLU A  30      38.356  22.771  -2.968  0.00  0.00           O  
ATOM    212  CB  GLU A  30      35.428  22.406  -3.297  0.00  0.00           C  
ATOM    213  CG  GLU A  30      35.234  21.720  -4.673  0.00  0.00           C  
ATOM    214  CD  GLU A  30      34.502  20.386  -4.521  0.00  0.00           C  
ATOM    215  OE1 GLU A  30      33.750  20.242  -3.522  0.00  0.00           O  
ATOM    216  OE2 GLU A  30      34.696  19.516  -5.403  0.00  0.00           O  
ATOM    217  N   PRO A  31      38.419  20.589  -3.345  0.00  0.00           N  
ATOM    218  CA  PRO A  31      39.868  20.579  -3.495  0.00  0.00           C  
ATOM    219  C   PRO A  31      40.320  21.316  -4.744  0.00  0.00           C  
ATOM    220  O   PRO A  31      39.663  21.178  -5.778  0.00  0.00           O  
ATOM    221  CB  PRO A  31      40.231  19.084  -3.540  0.00  0.00           C  
ATOM    222  CG  PRO A  31      38.936  18.403  -3.968  0.00  0.00           C  
ATOM    223  CD  PRO A  31      37.888  19.234  -3.250  0.00  0.00           C  
ATOM    224  N   PRO A  32      41.396  22.097  -4.739  0.00  0.00           N  
ATOM    225  CA  PRO A  32      41.845  22.777  -5.933  0.00  0.00           C  
ATOM    226  C   PRO A  32      42.507  21.820  -6.915  0.00  0.00           C  
ATOM    227  O   PRO A  32      42.983  20.739  -6.553  0.00  0.00           O  
ATOM    228  CB  PRO A  32      42.834  23.802  -5.364  0.00  0.00           C  
ATOM    229  CG  PRO A  32      43.527  23.033  -4.242  0.00  0.00           C  
ATOM    230  CD  PRO A  32      42.374  22.215  -3.651  0.00  0.00           C  
ATOM    231  N   GLU A  33      42.536  22.215  -8.196  0.00  0.00           N  
ATOM    232  CA  GLU A  33      43.493  21.738  -9.170  0.00  0.00           C  
ATOM    233  C   GLU A  33      44.894  22.204  -8.779  0.00  0.00           C  
ATOM    234  O   GLU A  33      45.031  23.287  -8.205  0.00  0.00           O  
ATOM    235  CB  GLU A  33      43.105  22.304 -10.544  0.00  0.00           C  
ATOM    236  CG  GLU A  33      43.829  21.699 -11.762  0.00  0.00           C  
ATOM    237  CD  GLU A  33      43.322  22.340 -13.053  0.00  0.00           C  
ATOM    238  OE1 GLU A  33      42.665  23.415 -12.979  0.00  0.00           O  
ATOM    239  OE2 GLU A  33      43.591  21.751 -14.129  0.00  0.00           O  
ATOM    240  N   VAL A  34      45.961  21.418  -9.049  0.00  0.00           N  
ATOM    241  CA  VAL A  34      47.333  21.859  -8.817  0.00  0.00           C  
ATOM    242  C   VAL A  34      48.033  22.024 -10.145  0.00  0.00           C  
ATOM    243  O   VAL A  34      48.094  21.124 -10.982  0.00  0.00           O  
ATOM    244  CB  VAL A  34      48.188  21.081  -7.779  0.00  0.00           C  
ATOM    245  CG1 VAL A  34      47.448  19.857  -7.215  0.00  0.00           C  
ATOM    246  CG2 VAL A  34      49.618  20.721  -8.252  0.00  0.00           C  
ATOM    247  N   HIS A  35      48.594  23.232 -10.331  0.00  0.00           N  
ATOM    248  CA  HIS A  35      49.291  23.687 -11.504  0.00  0.00           C  
ATOM    249  C   HIS A  35      50.783  23.544 -11.286  0.00  0.00           C  
ATOM    250  O   HIS A  35      51.310  23.905 -10.232  0.00  0.00           O  
ATOM    251  CB  HIS A  35      48.976  25.185 -11.721  0.00  0.00           C  
ATOM    252  CG  HIS A  35      47.522  25.420 -11.958  0.00  0.00           C  
ATOM    253  CD2 HIS A  35      46.539  25.962 -11.189  0.00  0.00           C  
ATOM    254  ND1 HIS A  35      46.999  24.907 -13.119  0.00  0.00           N  
ATOM    255  CE1 HIS A  35      45.701  25.127 -13.043  0.00  0.00           C  
ATOM    256  NE2 HIS A  35      45.369  25.768 -11.894  0.00  0.00           N  
ATOM    257  N   TRP A  36      51.512  23.021 -12.286  0.00  0.00           N  
ATOM    258  CA  TRP A  36      52.957  22.941 -12.255  0.00  0.00           C  
ATOM    259  C   TRP A  36      53.545  24.173 -12.920  0.00  0.00           C  
ATOM    260  O   TRP A  36      53.201  24.521 -14.047  0.00  0.00           O  
ATOM    261  CB  TRP A  36      53.462  21.643 -12.936  0.00  0.00           C  
ATOM    262  CG  TRP A  36      53.276  20.414 -12.058  0.00  0.00           C  
ATOM    263  CD1 TRP A  36      52.255  19.505 -12.015  0.00  0.00           C  
ATOM    264  CD2 TRP A  36      54.205  20.022 -11.035  0.00  0.00           C  
ATOM    265  CE2 TRP A  36      53.680  18.856 -10.425  0.00  0.00           C  
ATOM    266  CE3 TRP A  36      55.402  20.581 -10.610  0.00  0.00           C  
ATOM    267  NE1 TRP A  36      52.501  18.558 -11.047  0.00  0.00           N  
ATOM    268  CZ2 TRP A  36      54.354  18.234  -9.385  0.00  0.00           C  
ATOM    269  CZ3 TRP A  36      56.089  19.935  -9.577  0.00  0.00           C  
ATOM    270  CH2 TRP A  36      55.574  18.783  -8.969  0.00  0.00           C  
ATOM    271  N   LEU A  37      54.457  24.860 -12.209  0.00  0.00           N  
ATOM    272  CA  LEU A  37      55.191  26.010 -12.675  0.00  0.00           C  
ATOM    273  C   LEU A  37      56.577  25.548 -13.060  0.00  0.00           C  
ATOM    274  O   LEU A  37      57.208  24.816 -12.299  0.00  0.00           O  
ATOM    275  CB  LEU A  37      55.409  27.061 -11.553  0.00  0.00           C  
ATOM    276  CG  LEU A  37      54.172  27.841 -11.089  0.00  0.00           C  
ATOM    277  CD1 LEU A  37      54.570  28.822  -9.975  0.00  0.00           C  
ATOM    278  CD2 LEU A  37      53.523  28.596 -12.247  0.00  0.00           C  
ATOM    279  N   ARG A  38      57.101  25.993 -14.214  0.00  0.00           N  
ATOM    280  CA  ARG A  38      58.519  25.951 -14.507  0.00  0.00           C  
ATOM    281  C   ARG A  38      58.923  27.398 -14.771  0.00  0.00           C  
ATOM    282  O   ARG A  38      58.362  28.048 -15.653  0.00  0.00           O  
ATOM    283  CB  ARG A  38      58.877  25.119 -15.758  0.00  0.00           C  
ATOM    284  CG  ARG A  38      60.382  24.801 -15.867  0.00  0.00           C  
ATOM    285  CD  ARG A  38      60.973  24.694 -17.279  0.00  0.00           C  
ATOM    286  NE  ARG A  38      60.073  23.837 -18.119  0.00  0.00           N  
ATOM    287  CZ  ARG A  38      59.520  24.233 -19.274  0.00  0.00           C  
ATOM    288  NH1 ARG A  38      59.659  25.475 -19.726  0.00  0.00           N  
ATOM    289  NH2 ARG A  38      58.828  23.365 -20.004  0.00  0.00           N  
ATOM    290  N   ASP A  39      59.852  27.956 -13.977  0.00  0.00           N  
ATOM    291  CA  ASP A  39      60.360  29.324 -14.047  0.00  0.00           C  
ATOM    292  C   ASP A  39      59.283  30.404 -13.966  0.00  0.00           C  
ATOM    293  O   ASP A  39      59.331  31.455 -14.609  0.00  0.00           O  
ATOM    294  CB  ASP A  39      61.383  29.544 -15.198  0.00  0.00           C  
ATOM    295  CG  ASP A  39      62.535  28.559 -15.090  0.00  0.00           C  
ATOM    296  OD1 ASP A  39      62.758  28.021 -13.974  0.00  0.00           O  
ATOM    297  OD2 ASP A  39      63.212  28.319 -16.118  0.00  0.00           O  
ATOM    298  N   GLY A  40      58.261  30.164 -13.118  0.00  0.00           N  
ATOM    299  CA  GLY A  40      57.095  31.032 -12.973  0.00  0.00           C  
ATOM    300  C   GLY A  40      56.030  30.888 -14.044  0.00  0.00           C  
ATOM    301  O   GLY A  40      54.999  31.551 -13.981  0.00  0.00           O  
ATOM    302  N   GLN A  41      56.205  29.995 -15.038  0.00  0.00           N  
ATOM    303  CA  GLN A  41      55.205  29.758 -16.066  0.00  0.00           C  
ATOM    304  C   GLN A  41      54.424  28.486 -15.778  0.00  0.00           C  
ATOM    305  O   GLN A  41      55.015  27.418 -15.616  0.00  0.00           O  
ATOM    306  CB  GLN A  41      55.876  29.575 -17.451  0.00  0.00           C  
ATOM    307  CG  GLN A  41      54.902  29.369 -18.637  0.00  0.00           C  
ATOM    308  CD  GLN A  41      55.641  29.060 -19.940  0.00  0.00           C  
ATOM    309  NE2 GLN A  41      56.521  29.994 -20.365  0.00  0.00           N  
ATOM    310  OE1 GLN A  41      55.462  28.018 -20.570  0.00  0.00           O  
ATOM    311  N   ILE A  42      53.068  28.547 -15.719  0.00  0.00           N  
ATOM    312  CA  ILE A  42      52.229  27.353 -15.658  0.00  0.00           C  
ATOM    313  C   ILE A  42      52.423  26.510 -16.910  0.00  0.00           C  
ATOM    314  O   ILE A  42      52.295  26.982 -18.039  0.00  0.00           O  
ATOM    315  CB  ILE A  42      50.736  27.625 -15.393  0.00  0.00           C  
ATOM    316  CG1 ILE A  42      50.539  28.339 -14.033  0.00  0.00           C  
ATOM    317  CG2 ILE A  42      49.926  26.304 -15.429  0.00  0.00           C  
ATOM    318  CD1 ILE A  42      49.102  28.808 -13.772  0.00  0.00           C  
ATOM    319  N   LEU A  43      52.767  25.228 -16.733  0.00  0.00           N  
ATOM    320  CA  LEU A  43      52.899  24.300 -17.826  0.00  0.00           C  
ATOM    321  C   LEU A  43      51.546  23.709 -18.174  0.00  0.00           C  
ATOM    322  O   LEU A  43      50.969  22.935 -17.411  0.00  0.00           O  
ATOM    323  CB  LEU A  43      53.857  23.145 -17.471  0.00  0.00           C  
ATOM    324  CG  LEU A  43      55.264  23.570 -17.018  0.00  0.00           C  
ATOM    325  CD1 LEU A  43      56.084  22.305 -16.731  0.00  0.00           C  
ATOM    326  CD2 LEU A  43      55.968  24.495 -18.021  0.00  0.00           C  
ATOM    327  N   GLU A  44      51.005  24.055 -19.354  0.00  0.00           N  
ATOM    328  CA  GLU A  44      49.815  23.414 -19.883  0.00  0.00           C  
ATOM    329  C   GLU A  44      50.091  21.993 -20.362  0.00  0.00           C  
ATOM    330  O   GLU A  44      49.316  21.065 -20.142  0.00  0.00           O  
ATOM    331  CB  GLU A  44      49.213  24.268 -21.014  0.00  0.00           C  
ATOM    332  CG  GLU A  44      48.925  25.722 -20.578  0.00  0.00           C  
ATOM    333  CD  GLU A  44      48.322  26.525 -21.726  0.00  0.00           C  
ATOM    334  OE1 GLU A  44      48.940  26.532 -22.823  0.00  0.00           O  
ATOM    335  OE2 GLU A  44      47.245  27.135 -21.511  0.00  0.00           O  
ATOM    336  N   LEU A  45      51.246  21.780 -21.023  0.00  0.00           N  
ATOM    337  CA  LEU A  45      51.615  20.489 -21.569  0.00  0.00           C  
ATOM    338  C   LEU A  45      52.554  19.752 -20.620  0.00  0.00           C  
ATOM    339  O   LEU A  45      53.743  20.056 -20.519  0.00  0.00           O  
ATOM    340  CB  LEU A  45      52.261  20.657 -22.969  0.00  0.00           C  
ATOM    341  CG  LEU A  45      51.395  21.447 -23.977  0.00  0.00           C  
ATOM    342  CD1 LEU A  45      52.158  21.703 -25.285  0.00  0.00           C  
ATOM    343  CD2 LEU A  45      50.056  20.750 -24.258  0.00  0.00           C  
ATOM    344  N   ALA A  46      52.020  18.753 -19.888  0.00  0.00           N  
ATOM    345  CA  ALA A  46      52.770  17.984 -18.925  0.00  0.00           C  
ATOM    346  C   ALA A  46      52.204  16.581 -18.776  0.00  0.00           C  
ATOM    347  O   ALA A  46      50.991  16.385 -18.846  0.00  0.00           O  
ATOM    348  CB  ALA A  46      52.643  18.655 -17.544  0.00  0.00           C  
ATOM    349  N   ASP A  47      53.074  15.586 -18.491  0.00  0.00           N  
ATOM    350  CA  ASP A  47      52.683  14.281 -18.000  0.00  0.00           C  
ATOM    351  C   ASP A  47      52.454  14.448 -16.505  0.00  0.00           C  
ATOM    352  O   ASP A  47      53.401  14.494 -15.714  0.00  0.00           O  
ATOM    353  CB  ASP A  47      53.818  13.240 -18.223  0.00  0.00           C  
ATOM    354  CG  ASP A  47      53.816  12.615 -19.616  0.00  0.00           C  
ATOM    355  OD1 ASP A  47      52.834  12.811 -20.371  0.00  0.00           O  
ATOM    356  OD2 ASP A  47      54.814  11.910 -19.925  0.00  0.00           O  
ATOM    357  N   SER A  48      51.185  14.598 -16.077  0.00  0.00           N  
ATOM    358  CA  SER A  48      50.876  14.811 -14.674  0.00  0.00           C  
ATOM    359  C   SER A  48      49.802  13.872 -14.172  0.00  0.00           C  
ATOM    360  O   SER A  48      48.868  13.512 -14.886  0.00  0.00           O  
ATOM    361  CB  SER A  48      50.577  16.295 -14.280  0.00  0.00           C  
ATOM    362  OG  SER A  48      49.226  16.708 -14.505  0.00  0.00           O  
ATOM    363  N   THR A  49      49.934  13.435 -12.904  0.00  0.00           N  
ATOM    364  CA  THR A  49      48.935  12.607 -12.235  0.00  0.00           C  
ATOM    365  C   THR A  49      48.525  13.301 -10.951  0.00  0.00           C  
ATOM    366  O   THR A  49      49.336  13.487 -10.042  0.00  0.00           O  
ATOM    367  CB  THR A  49      49.406  11.203 -11.859  0.00  0.00           C  
ATOM    368  CG2 THR A  49      48.226  10.355 -11.369  0.00  0.00           C  
ATOM    369  OG1 THR A  49      49.934  10.508 -12.979  0.00  0.00           O  
ATOM    370  N   GLN A  50      47.241  13.693 -10.831  0.00  0.00           N  
ATOM    371  CA  GLN A  50      46.711  14.409  -9.682  0.00  0.00           C  
ATOM    372  C   GLN A  50      45.772  13.490  -8.910  0.00  0.00           C  
ATOM    373  O   GLN A  50      44.923  12.826  -9.501  0.00  0.00           O  
ATOM    374  CB  GLN A  50      45.907  15.672 -10.105  0.00  0.00           C  
ATOM    375  CG  GLN A  50      45.399  16.536  -8.922  0.00  0.00           C  
ATOM    376  CD  GLN A  50      44.611  17.757  -9.405  0.00  0.00           C  
ATOM    377  NE2 GLN A  50      43.259  17.682  -9.382  0.00  0.00           N  
ATOM    378  OE1 GLN A  50      45.194  18.772  -9.782  0.00  0.00           O  
ATOM    379  N   THR A  51      45.892  13.444  -7.566  0.00  0.00           N  
ATOM    380  CA  THR A  51      45.083  12.575  -6.703  0.00  0.00           C  
ATOM    381  C   THR A  51      44.457  13.438  -5.632  0.00  0.00           C  
ATOM    382  O   THR A  51      45.130  14.266  -5.018  0.00  0.00           O  
ATOM    383  CB  THR A  51      45.890  11.512  -5.949  0.00  0.00           C  
ATOM    384  CG2 THR A  51      45.100  10.515  -5.086  0.00  0.00           C  
ATOM    385  OG1 THR A  51      46.733  10.763  -6.803  0.00  0.00           O  
ATOM    386  N   GLN A  52      43.150  13.271  -5.368  0.00  0.00           N  
ATOM    387  CA  GLN A  52      42.445  13.970  -4.316  0.00  0.00           C  
ATOM    388  C   GLN A  52      41.801  12.908  -3.439  0.00  0.00           C  
ATOM    389  O   GLN A  52      41.125  12.015  -3.943  0.00  0.00           O  
ATOM    390  CB  GLN A  52      41.354  14.910  -4.893  0.00  0.00           C  
ATOM    391  CG  GLN A  52      41.892  15.920  -5.937  0.00  0.00           C  
ATOM    392  CD  GLN A  52      40.751  16.715  -6.575  0.00  0.00           C  
ATOM    393  NE2 GLN A  52      41.009  17.975  -6.996  0.00  0.00           N  
ATOM    394  OE1 GLN A  52      39.643  16.205  -6.731  0.00  0.00           O  
ATOM    395  N   VAL A  53      42.015  12.956  -2.111  0.00  0.00           N  
ATOM    396  CA  VAL A  53      41.457  11.994  -1.172  0.00  0.00           C  
ATOM    397  C   VAL A  53      40.632  12.793  -0.166  0.00  0.00           C  
ATOM    398  O   VAL A  53      41.211  13.669   0.487  0.00  0.00           O  
ATOM    399  CB  VAL A  53      42.531  11.190  -0.436  0.00  0.00           C  
ATOM    400  CG1 VAL A  53      41.869  10.159   0.498  0.00  0.00           C  
ATOM    401  CG2 VAL A  53      43.430  10.471  -1.463  0.00  0.00           C  
ATOM    402  N   PRO A  54      39.319  12.602   0.006  0.00  0.00           N  
ATOM    403  CA  PRO A  54      38.564  13.253   1.071  0.00  0.00           C  
ATOM    404  C   PRO A  54      38.900  12.586   2.401  0.00  0.00           C  
ATOM    405  O   PRO A  54      39.044  11.363   2.443  0.00  0.00           O  
ATOM    406  CB  PRO A  54      37.100  13.065   0.625  0.00  0.00           C  
ATOM    407  CG  PRO A  54      37.090  11.752  -0.164  0.00  0.00           C  
ATOM    408  CD  PRO A  54      38.492  11.675  -0.776  0.00  0.00           C  
ATOM    409  N   LEU A  55      39.078  13.357   3.494  0.00  0.00           N  
ATOM    410  CA  LEU A  55      39.477  12.799   4.779  0.00  0.00           C  
ATOM    411  C   LEU A  55      38.328  12.753   5.765  0.00  0.00           C  
ATOM    412  O   LEU A  55      38.296  11.919   6.668  0.00  0.00           O  
ATOM    413  CB  LEU A  55      40.555  13.695   5.434  0.00  0.00           C  
ATOM    414  CG  LEU A  55      41.899  13.799   4.697  0.00  0.00           C  
ATOM    415  CD1 LEU A  55      42.731  14.869   5.417  0.00  0.00           C  
ATOM    416  CD2 LEU A  55      42.625  12.449   4.649  0.00  0.00           C  
ATOM    417  N   GLY A  56      37.356  13.668   5.608  0.00  0.00           N  
ATOM    418  CA  GLY A  56      36.108  13.643   6.357  0.00  0.00           C  
ATOM    419  C   GLY A  56      35.120  12.690   5.757  0.00  0.00           C  
ATOM    420  O   GLY A  56      35.424  11.929   4.836  0.00  0.00           O  
ATOM    421  N   GLU A  57      33.874  12.740   6.243  0.00  0.00           N  
ATOM    422  CA  GLU A  57      32.800  11.905   5.752  0.00  0.00           C  
ATOM    423  C   GLU A  57      31.931  12.644   4.752  0.00  0.00           C  
ATOM    424  O   GLU A  57      30.903  12.151   4.286  0.00  0.00           O  
ATOM    425  CB  GLU A  57      31.961  11.331   6.918  0.00  0.00           C  
ATOM    426  CG  GLU A  57      31.096  12.327   7.741  0.00  0.00           C  
ATOM    427  CD  GLU A  57      31.794  12.991   8.936  0.00  0.00           C  
ATOM    428  OE1 GLU A  57      31.063  13.652   9.720  0.00  0.00           O  
ATOM    429  OE2 GLU A  57      33.023  12.786   9.113  0.00  0.00           O  
ATOM    430  N   ASP A  58      32.376  13.845   4.381  0.00  0.00           N  
ATOM    431  CA  ASP A  58      31.677  14.811   3.598  0.00  0.00           C  
ATOM    432  C   ASP A  58      32.687  15.365   2.588  0.00  0.00           C  
ATOM    433  O   ASP A  58      33.904  15.315   2.804  0.00  0.00           O  
ATOM    434  CB  ASP A  58      31.075  15.803   4.631  0.00  0.00           C  
ATOM    435  CG  ASP A  58      30.715  17.137   4.046  0.00  0.00           C  
ATOM    436  OD1 ASP A  58      29.987  17.163   3.017  0.00  0.00           O  
ATOM    437  OD2 ASP A  58      31.236  18.153   4.568  0.00  0.00           O  
ATOM    438  N   GLU A  59      32.217  15.893   1.436  0.00  0.00           N  
ATOM    439  CA  GLU A  59      33.044  16.525   0.420  0.00  0.00           C  
ATOM    440  C   GLU A  59      33.377  17.967   0.801  0.00  0.00           C  
ATOM    441  O   GLU A  59      34.309  18.568   0.272  0.00  0.00           O  
ATOM    442  CB  GLU A  59      32.400  16.406  -0.994  0.00  0.00           C  
ATOM    443  CG  GLU A  59      32.346  14.931  -1.488  0.00  0.00           C  
ATOM    444  CD  GLU A  59      31.917  14.737  -2.949  0.00  0.00           C  
ATOM    445  OE1 GLU A  59      30.753  15.069  -3.289  0.00  0.00           O  
ATOM    446  OE2 GLU A  59      32.740  14.166  -3.714  0.00  0.00           O  
ATOM    447  N   GLN A  60      32.677  18.553   1.792  0.00  0.00           N  
ATOM    448  CA  GLN A  60      32.985  19.884   2.280  0.00  0.00           C  
ATOM    449  C   GLN A  60      34.044  19.906   3.389  0.00  0.00           C  
ATOM    450  O   GLN A  60      34.641  20.950   3.655  0.00  0.00           O  
ATOM    451  CB  GLN A  60      31.682  20.552   2.783  0.00  0.00           C  
ATOM    452  CG  GLN A  60      31.082  21.649   1.876  0.00  0.00           C  
ATOM    453  CD  GLN A  60      30.825  21.180   0.443  0.00  0.00           C  
ATOM    454  NE2 GLN A  60      31.178  22.052  -0.535  0.00  0.00           N  
ATOM    455  OE1 GLN A  60      30.291  20.107   0.173  0.00  0.00           O  
ATOM    456  N   ASP A  61      34.320  18.767   4.051  0.00  0.00           N  
ATOM    457  CA  ASP A  61      35.455  18.591   4.948  0.00  0.00           C  
ATOM    458  C   ASP A  61      36.864  18.763   4.332  0.00  0.00           C  
ATOM    459  O   ASP A  61      37.063  19.259   3.225  0.00  0.00           O  
ATOM    460  CB  ASP A  61      35.391  17.252   5.731  0.00  0.00           C  
ATOM    461  CG  ASP A  61      34.287  17.165   6.776  0.00  0.00           C  
ATOM    462  OD1 ASP A  61      34.087  18.163   7.524  0.00  0.00           O  
ATOM    463  OD2 ASP A  61      33.743  16.035   6.895  0.00  0.00           O  
ATOM    464  N   ASP A  62      37.916  18.373   5.086  0.00  0.00           N  
ATOM    465  CA  ASP A  62      39.299  18.304   4.642  0.00  0.00           C  
ATOM    466  C   ASP A  62      39.601  17.300   3.518  0.00  0.00           C  
ATOM    467  O   ASP A  62      39.067  16.188   3.452  0.00  0.00           O  
ATOM    468  CB  ASP A  62      40.292  18.035   5.809  0.00  0.00           C  
ATOM    469  CG  ASP A  62      40.556  19.259   6.673  0.00  0.00           C  
ATOM    470  OD1 ASP A  62      39.678  20.149   6.777  0.00  0.00           O  
ATOM    471  OD2 ASP A  62      41.687  19.298   7.235  0.00  0.00           O  
ATOM    472  N   TRP A  63      40.544  17.678   2.626  0.00  0.00           N  
ATOM    473  CA  TRP A  63      41.024  16.858   1.532  0.00  0.00           C  
ATOM    474  C   TRP A  63      42.541  16.855   1.492  0.00  0.00           C  
ATOM    475  O   TRP A  63      43.197  17.872   1.723  0.00  0.00           O  
ATOM    476  CB  TRP A  63      40.560  17.369   0.147  0.00  0.00           C  
ATOM    477  CG  TRP A  63      39.078  17.228  -0.107  0.00  0.00           C  
ATOM    478  CD1 TRP A  63      38.057  17.968   0.406  0.00  0.00           C  
ATOM    479  CD2 TRP A  63      38.483  16.321  -1.048  0.00  0.00           C  
ATOM    480  CE2 TRP A  63      37.096  16.575  -1.042  0.00  0.00           C  
ATOM    481  CE3 TRP A  63      39.034  15.368  -1.892  0.00  0.00           C  
ATOM    482  NE1 TRP A  63      36.861  17.565  -0.130  0.00  0.00           N  
ATOM    483  CZ2 TRP A  63      36.242  15.895  -1.893  0.00  0.00           C  
ATOM    484  CZ3 TRP A  63      38.170  14.673  -2.746  0.00  0.00           C  
ATOM    485  CH2 TRP A  63      36.795  14.940  -2.755  0.00  0.00           C  
ATOM    486  N   ILE A  64      43.140  15.700   1.141  0.00  0.00           N  
ATOM    487  CA  ILE A  64      44.538  15.614   0.746  0.00  0.00           C  
ATOM    488  C   ILE A  64      44.557  15.759  -0.753  0.00  0.00           C  
ATOM    489  O   ILE A  64      43.762  15.138  -1.459  0.00  0.00           O  
ATOM    490  CB  ILE A  64      45.232  14.315   1.179  0.00  0.00           C  
ATOM    491  CG1 ILE A  64      45.541  14.444   2.685  0.00  0.00           C  
ATOM    492  CG2 ILE A  64      46.502  13.991   0.346  0.00  0.00           C  
ATOM    493  CD1 ILE A  64      46.181  13.219   3.340  0.00  0.00           C  
ATOM    494  N   VAL A  65      45.457  16.604  -1.278  0.00  0.00           N  
ATOM    495  CA  VAL A  65      45.648  16.753  -2.703  0.00  0.00           C  
ATOM    496  C   VAL A  65      47.117  16.555  -2.977  0.00  0.00           C  
ATOM    497  O   VAL A  65      47.977  17.082  -2.270  0.00  0.00           O  
ATOM    498  CB  VAL A  65      45.226  18.118  -3.228  0.00  0.00           C  
ATOM    499  CG1 VAL A  65      45.335  18.180  -4.765  0.00  0.00           C  
ATOM    500  CG2 VAL A  65      43.785  18.400  -2.781  0.00  0.00           C  
ATOM    501  N   VAL A  66      47.460  15.778  -4.013  0.00  0.00           N  
ATOM    502  CA  VAL A  66      48.832  15.612  -4.422  0.00  0.00           C  
ATOM    503  C   VAL A  66      48.889  15.676  -5.928  0.00  0.00           C  
ATOM    504  O   VAL A  66      47.904  15.415  -6.620  0.00  0.00           O  
ATOM    505  CB  VAL A  66      49.399  14.307  -3.874  0.00  0.00           C  
ATOM    506  CG1 VAL A  66      48.891  13.085  -4.636  0.00  0.00           C  
ATOM    507  CG2 VAL A  66      50.918  14.255  -3.886  0.00  0.00           C  
ATOM    508  N   SER A  67      50.063  16.015  -6.476  0.00  0.00           N  
ATOM    509  CA  SER A  67      50.293  15.973  -7.899  0.00  0.00           C  
ATOM    510  C   SER A  67      51.676  15.419  -8.104  0.00  0.00           C  
ATOM    511  O   SER A  67      52.593  15.654  -7.313  0.00  0.00           O  
ATOM    512  CB  SER A  67      50.154  17.352  -8.584  0.00  0.00           C  
ATOM    513  OG  SER A  67      50.159  17.251 -10.009  0.00  0.00           O  
ATOM    514  N   GLN A  68      51.835  14.610  -9.157  0.00  0.00           N  
ATOM    515  CA  GLN A  68      53.100  14.083  -9.599  0.00  0.00           C  
ATOM    516  C   GLN A  68      53.322  14.526 -11.027  0.00  0.00           C  
ATOM    517  O   GLN A  68      52.450  14.373 -11.877  0.00  0.00           O  
ATOM    518  CB  GLN A  68      53.144  12.535  -9.519  0.00  0.00           C  
ATOM    519  CG  GLN A  68      54.516  11.937  -9.915  0.00  0.00           C  
ATOM    520  CD  GLN A  68      54.691  10.494  -9.442  0.00  0.00           C  
ATOM    521  NE2 GLN A  68      55.271  10.332  -8.226  0.00  0.00           N  
ATOM    522  OE1 GLN A  68      54.365   9.530 -10.132  0.00  0.00           O  
ATOM    523  N   LEU A  69      54.505  15.088 -11.311  0.00  0.00           N  
ATOM    524  CA  LEU A  69      54.946  15.466 -12.636  0.00  0.00           C  
ATOM    525  C   LEU A  69      55.996  14.464 -13.064  0.00  0.00           C  
ATOM    526  O   LEU A  69      56.828  14.035 -12.263  0.00  0.00           O  
ATOM    527  CB  LEU A  69      55.554  16.889 -12.617  0.00  0.00           C  
ATOM    528  CG  LEU A  69      56.137  17.428 -13.936  0.00  0.00           C  
ATOM    529  CD1 LEU A  69      55.068  17.583 -15.019  0.00  0.00           C  
ATOM    530  CD2 LEU A  69      56.839  18.766 -13.693  0.00  0.00           C  
ATOM    531  N   ARG A  70      55.970  14.050 -14.337  0.00  0.00           N  
ATOM    532  CA  ARG A  70      56.938  13.156 -14.911  0.00  0.00           C  
ATOM    533  C   ARG A  70      57.656  13.855 -16.051  0.00  0.00           C  
ATOM    534  O   ARG A  70      57.069  14.592 -16.839  0.00  0.00           O  
ATOM    535  CB  ARG A  70      56.223  11.868 -15.377  0.00  0.00           C  
ATOM    536  CG  ARG A  70      57.080  10.895 -16.206  0.00  0.00           C  
ATOM    537  CD  ARG A  70      56.627   9.436 -16.107  0.00  0.00           C  
ATOM    538  NE  ARG A  70      57.747   8.703 -15.414  0.00  0.00           N  
ATOM    539  CZ  ARG A  70      57.636   7.922 -14.333  0.00  0.00           C  
ATOM    540  NH1 ARG A  70      56.465   7.698 -13.744  0.00  0.00           N  
ATOM    541  NH2 ARG A  70      58.737   7.369 -13.823  0.00  0.00           N  
ATOM    542  N   ILE A  71      58.981  13.650 -16.137  0.00  0.00           N  
ATOM    543  CA  ILE A  71      59.793  14.078 -17.258  0.00  0.00           C  
ATOM    544  C   ILE A  71      60.277  12.777 -17.857  0.00  0.00           C  
ATOM    545  O   ILE A  71      60.927  11.983 -17.182  0.00  0.00           O  
ATOM    546  CB  ILE A  71      60.970  14.955 -16.823  0.00  0.00           C  
ATOM    547  CG1 ILE A  71      60.463  16.259 -16.156  0.00  0.00           C  
ATOM    548  CG2 ILE A  71      61.912  15.259 -18.013  0.00  0.00           C  
ATOM    549  CD1 ILE A  71      61.048  16.513 -14.760  0.00  0.00           C  
ATOM    550  N   THR A  72      59.879  12.481 -19.108  0.00  0.00           N  
ATOM    551  CA  THR A  72      60.186  11.219 -19.786  0.00  0.00           C  
ATOM    552  C   THR A  72      61.554  11.136 -20.418  0.00  0.00           C  
ATOM    553  O   THR A  72      62.214  10.105 -20.326  0.00  0.00           O  
ATOM    554  CB  THR A  72      59.147  10.845 -20.829  0.00  0.00           C  
ATOM    555  CG2 THR A  72      59.390   9.417 -21.344  0.00  0.00           C  
ATOM    556  OG1 THR A  72      57.878  10.839 -20.192  0.00  0.00           O  
ATOM    557  N   SER A  73      62.043  12.190 -21.083  0.00  0.00           N  
ATOM    558  CA  SER A  73      63.409  12.185 -21.579  0.00  0.00           C  
ATOM    559  C   SER A  73      63.987  13.539 -21.287  0.00  0.00           C  
ATOM    560  O   SER A  73      63.619  14.514 -21.928  0.00  0.00           O  
ATOM    561  CB  SER A  73      63.531  11.955 -23.113  0.00  0.00           C  
ATOM    562  OG  SER A  73      63.716  10.570 -23.408  0.00  0.00           O  
ATOM    563  N   LEU A  74      64.910  13.645 -20.318  0.00  0.00           N  
ATOM    564  CA  LEU A  74      65.526  14.909 -19.954  0.00  0.00           C  
ATOM    565  C   LEU A  74      66.298  15.615 -21.059  0.00  0.00           C  
ATOM    566  O   LEU A  74      67.135  15.045 -21.768  0.00  0.00           O  
ATOM    567  CB  LEU A  74      66.413  14.756 -18.692  0.00  0.00           C  
ATOM    568  CG  LEU A  74      66.939  16.053 -18.034  0.00  0.00           C  
ATOM    569  CD1 LEU A  74      65.851  17.098 -17.773  0.00  0.00           C  
ATOM    570  CD2 LEU A  74      67.653  15.741 -16.711  0.00  0.00           C  
ATOM    571  N   GLN A  75      66.034  16.917 -21.208  0.00  0.00           N  
ATOM    572  CA  GLN A  75      66.650  17.754 -22.188  0.00  0.00           C  
ATOM    573  C   GLN A  75      66.663  19.179 -21.678  0.00  0.00           C  
ATOM    574  O   GLN A  75      66.130  19.497 -20.622  0.00  0.00           O  
ATOM    575  CB  GLN A  75      65.909  17.642 -23.537  0.00  0.00           C  
ATOM    576  CG  GLN A  75      64.475  18.202 -23.605  0.00  0.00           C  
ATOM    577  CD  GLN A  75      64.007  18.033 -25.048  0.00  0.00           C  
ATOM    578  NE2 GLN A  75      63.913  19.159 -25.786  0.00  0.00           N  
ATOM    579  OE1 GLN A  75      63.822  16.931 -25.558  0.00  0.00           O  
ATOM    580  N   LEU A  76      67.315  20.097 -22.417  0.00  0.00           N  
ATOM    581  CA  LEU A  76      67.484  21.481 -22.006  0.00  0.00           C  
ATOM    582  C   LEU A  76      66.226  22.315 -21.807  0.00  0.00           C  
ATOM    583  O   LEU A  76      66.212  23.243 -21.005  0.00  0.00           O  
ATOM    584  CB  LEU A  76      68.405  22.240 -22.981  0.00  0.00           C  
ATOM    585  CG  LEU A  76      69.375  23.180 -22.248  0.00  0.00           C  
ATOM    586  CD1 LEU A  76      70.571  22.394 -21.697  0.00  0.00           C  
ATOM    587  CD2 LEU A  76      69.824  24.324 -23.161  0.00  0.00           C  
ATOM    588  N   SER A  77      65.134  22.042 -22.536  0.00  0.00           N  
ATOM    589  CA  SER A  77      63.883  22.760 -22.389  0.00  0.00           C  
ATOM    590  C   SER A  77      63.044  22.293 -21.206  0.00  0.00           C  
ATOM    591  O   SER A  77      62.110  22.991 -20.809  0.00  0.00           O  
ATOM    592  CB  SER A  77      63.066  22.759 -23.712  0.00  0.00           C  
ATOM    593  OG  SER A  77      63.103  21.485 -24.349  0.00  0.00           O  
ATOM    594  N   ASP A  78      63.398  21.149 -20.579  0.00  0.00           N  
ATOM    595  CA  ASP A  78      62.859  20.733 -19.296  0.00  0.00           C  
ATOM    596  C   ASP A  78      63.691  21.252 -18.126  0.00  0.00           C  
ATOM    597  O   ASP A  78      63.277  21.158 -16.975  0.00  0.00           O  
ATOM    598  CB  ASP A  78      62.855  19.193 -19.165  0.00  0.00           C  
ATOM    599  CG  ASP A  78      62.064  18.545 -20.281  0.00  0.00           C  
ATOM    600  OD1 ASP A  78      60.926  19.005 -20.557  0.00  0.00           O  
ATOM    601  OD2 ASP A  78      62.613  17.578 -20.867  0.00  0.00           O  
ATOM    602  N   THR A  79      64.888  21.826 -18.364  0.00  0.00           N  
ATOM    603  CA  THR A  79      65.688  22.469 -17.316  0.00  0.00           C  
ATOM    604  C   THR A  79      64.969  23.656 -16.714  0.00  0.00           C  
ATOM    605  O   THR A  79      64.344  24.443 -17.424  0.00  0.00           O  
ATOM    606  CB  THR A  79      67.069  22.916 -17.810  0.00  0.00           C  
ATOM    607  CG2 THR A  79      67.783  23.986 -16.957  0.00  0.00           C  
ATOM    608  OG1 THR A  79      67.951  21.805 -17.884  0.00  0.00           O  
ATOM    609  N   GLY A  80      65.052  23.831 -15.380  0.00  0.00           N  
ATOM    610  CA  GLY A  80      64.464  24.997 -14.739  0.00  0.00           C  
ATOM    611  C   GLY A  80      64.100  24.767 -13.297  0.00  0.00           C  
ATOM    612  O   GLY A  80      64.381  23.730 -12.692  0.00  0.00           O  
ATOM    613  N   GLN A  81      63.457  25.776 -12.701  0.00  0.00           N  
ATOM    614  CA  GLN A  81      62.940  25.787 -11.353  0.00  0.00           C  
ATOM    615  C   GLN A  81      61.467  25.384 -11.322  0.00  0.00           C  
ATOM    616  O   GLN A  81      60.601  26.055 -11.883  0.00  0.00           O  
ATOM    617  CB  GLN A  81      63.079  27.231 -10.825  0.00  0.00           C  
ATOM    618  CG  GLN A  81      62.633  27.469  -9.374  0.00  0.00           C  
ATOM    619  CD  GLN A  81      62.850  28.935  -9.009  0.00  0.00           C  
ATOM    620  NE2 GLN A  81      61.762  29.737  -8.956  0.00  0.00           N  
ATOM    621  OE1 GLN A  81      63.975  29.375  -8.778  0.00  0.00           O  
ATOM    622  N   TYR A  82      61.129  24.279 -10.632  0.00  0.00           N  
ATOM    623  CA  TYR A  82      59.806  23.694 -10.653  0.00  0.00           C  
ATOM    624  C   TYR A  82      59.121  23.923  -9.330  0.00  0.00           C  
ATOM    625  O   TYR A  82      59.660  23.633  -8.263  0.00  0.00           O  
ATOM    626  CB  TYR A  82      59.815  22.167 -10.893  0.00  0.00           C  
ATOM    627  CG  TYR A  82      60.000  21.875 -12.344  0.00  0.00           C  
ATOM    628  CD1 TYR A  82      61.258  21.944 -12.954  0.00  0.00           C  
ATOM    629  CD2 TYR A  82      58.882  21.554 -13.119  0.00  0.00           C  
ATOM    630  CE1 TYR A  82      61.406  21.635 -14.316  0.00  0.00           C  
ATOM    631  CE2 TYR A  82      59.019  21.270 -14.476  0.00  0.00           C  
ATOM    632  CZ  TYR A  82      60.269  21.298 -15.076  0.00  0.00           C  
ATOM    633  OH  TYR A  82      60.313  21.023 -16.444  0.00  0.00           O  
ATOM    634  N   GLN A  83      57.887  24.450  -9.365  0.00  0.00           N  
ATOM    635  CA  GLN A  83      57.103  24.686  -8.172  0.00  0.00           C  
ATOM    636  C   GLN A  83      55.676  24.246  -8.469  0.00  0.00           C  
ATOM    637  O   GLN A  83      55.285  24.075  -9.623  0.00  0.00           O  
ATOM    638  CB  GLN A  83      57.140  26.174  -7.708  0.00  0.00           C  
ATOM    639  CG  GLN A  83      58.570  26.764  -7.730  0.00  0.00           C  
ATOM    640  CD  GLN A  83      58.717  28.214  -7.270  0.00  0.00           C  
ATOM    641  NE2 GLN A  83      58.646  28.469  -5.945  0.00  0.00           N  
ATOM    642  OE1 GLN A  83      58.966  29.103  -8.090  0.00  0.00           O  
ATOM    643  N   CYS A  84      54.862  24.034  -7.426  0.00  0.00           N  
ATOM    644  CA  CYS A  84      53.449  23.757  -7.522  0.00  0.00           C  
ATOM    645  C   CYS A  84      52.736  25.003  -7.083  0.00  0.00           C  
ATOM    646  O   CYS A  84      53.197  25.741  -6.211  0.00  0.00           O  
ATOM    647  CB  CYS A  84      52.951  22.586  -6.640  0.00  0.00           C  
ATOM    648  SG  CYS A  84      53.493  20.999  -7.313  0.00  0.00           S  
ATOM    649  N   LEU A  85      51.583  25.255  -7.704  0.00  0.00           N  
ATOM    650  CA  LEU A  85      50.770  26.408  -7.429  0.00  0.00           C  
ATOM    651  C   LEU A  85      49.321  25.971  -7.363  0.00  0.00           C  
ATOM    652  O   LEU A  85      48.855  25.149  -8.156  0.00  0.00           O  
ATOM    653  CB  LEU A  85      50.998  27.470  -8.534  0.00  0.00           C  
ATOM    654  CG  LEU A  85      50.057  28.690  -8.548  0.00  0.00           C  
ATOM    655  CD1 LEU A  85      50.790  30.014  -8.300  0.00  0.00           C  
ATOM    656  CD2 LEU A  85      49.253  28.759  -9.852  0.00  0.00           C  
ATOM    657  N   VAL A  86      48.583  26.513  -6.376  0.00  0.00           N  
ATOM    658  CA  VAL A  86      47.162  26.308  -6.204  0.00  0.00           C  
ATOM    659  C   VAL A  86      46.498  27.656  -5.999  0.00  0.00           C  
ATOM    660  O   VAL A  86      47.110  28.608  -5.511  0.00  0.00           O  
ATOM    661  CB  VAL A  86      46.809  25.383  -5.036  0.00  0.00           C  
ATOM    662  CG1 VAL A  86      47.182  23.947  -5.443  0.00  0.00           C  
ATOM    663  CG2 VAL A  86      47.498  25.821  -3.728  0.00  0.00           C  
ATOM    664  N   PHE A  87      45.207  27.741  -6.373  0.00  0.00           N  
ATOM    665  CA  PHE A  87      44.353  28.887  -6.133  0.00  0.00           C  
ATOM    666  C   PHE A  87      43.331  28.461  -5.100  0.00  0.00           C  
ATOM    667  O   PHE A  87      42.560  27.528  -5.321  0.00  0.00           O  
ATOM    668  CB  PHE A  87      43.564  29.331  -7.391  0.00  0.00           C  
ATOM    669  CG  PHE A  87      44.482  29.902  -8.424  0.00  0.00           C  
ATOM    670  CD1 PHE A  87      44.761  31.275  -8.414  0.00  0.00           C  
ATOM    671  CD2 PHE A  87      45.051  29.096  -9.424  0.00  0.00           C  
ATOM    672  CE1 PHE A  87      45.584  31.841  -9.393  0.00  0.00           C  
ATOM    673  CE2 PHE A  87      45.874  29.661 -10.407  0.00  0.00           C  
ATOM    674  CZ  PHE A  87      46.139  31.035 -10.392  0.00  0.00           C  
ATOM    675  N   LEU A  88      43.306  29.122  -3.933  0.00  0.00           N  
ATOM    676  CA  LEU A  88      42.321  28.856  -2.908  0.00  0.00           C  
ATOM    677  C   LEU A  88      41.514  30.132  -2.764  0.00  0.00           C  
ATOM    678  O   LEU A  88      41.940  31.123  -2.171  0.00  0.00           O  
ATOM    679  CB  LEU A  88      42.964  28.425  -1.564  0.00  0.00           C  
ATOM    680  CG  LEU A  88      43.750  27.095  -1.632  0.00  0.00           C  
ATOM    681  CD1 LEU A  88      44.511  26.815  -0.328  0.00  0.00           C  
ATOM    682  CD2 LEU A  88      42.849  25.898  -1.957  0.00  0.00           C  
ATOM    683  N   GLY A  89      40.296  30.153  -3.350  0.00  0.00           N  
ATOM    684  CA  GLY A  89      39.582  31.400  -3.619  0.00  0.00           C  
ATOM    685  C   GLY A  89      40.355  32.273  -4.584  0.00  0.00           C  
ATOM    686  O   GLY A  89      40.850  31.801  -5.602  0.00  0.00           O  
ATOM    687  N   HIS A  90      40.508  33.567  -4.247  0.00  0.00           N  
ATOM    688  CA  HIS A  90      41.355  34.489  -4.991  0.00  0.00           C  
ATOM    689  C   HIS A  90      42.781  34.476  -4.449  0.00  0.00           C  
ATOM    690  O   HIS A  90      43.659  35.172  -4.953  0.00  0.00           O  
ATOM    691  CB  HIS A  90      40.813  35.942  -4.865  0.00  0.00           C  
ATOM    692  CG  HIS A  90      40.043  36.440  -6.046  0.00  0.00           C  
ATOM    693  CD2 HIS A  90      40.046  37.667  -6.632  0.00  0.00           C  
ATOM    694  ND1 HIS A  90      39.204  35.587  -6.727  0.00  0.00           N  
ATOM    695  CE1 HIS A  90      38.721  36.299  -7.722  0.00  0.00           C  
ATOM    696  NE2 HIS A  90      39.194  37.570  -7.712  0.00  0.00           N  
ATOM    697  N   GLN A  91      43.046  33.690  -3.388  0.00  0.00           N  
ATOM    698  CA  GLN A  91      44.364  33.564  -2.804  0.00  0.00           C  
ATOM    699  C   GLN A  91      45.210  32.532  -3.535  0.00  0.00           C  
ATOM    700  O   GLN A  91      44.708  31.538  -4.056  0.00  0.00           O  
ATOM    701  CB  GLN A  91      44.290  33.191  -1.306  0.00  0.00           C  
ATOM    702  CG  GLN A  91      45.325  33.941  -0.441  0.00  0.00           C  
ATOM    703  CD  GLN A  91      45.123  33.640   1.043  0.00  0.00           C  
ATOM    704  NE2 GLN A  91      46.007  34.216   1.892  0.00  0.00           N  
ATOM    705  OE1 GLN A  91      44.207  32.937   1.465  0.00  0.00           O  
ATOM    706  N   THR A  92      46.535  32.742  -3.556  0.00  0.00           N  
ATOM    707  CA  THR A  92      47.485  31.946  -4.317  0.00  0.00           C  
ATOM    708  C   THR A  92      48.572  31.517  -3.370  0.00  0.00           C  
ATOM    709  O   THR A  92      49.046  32.308  -2.554  0.00  0.00           O  
ATOM    710  CB  THR A  92      48.102  32.734  -5.470  0.00  0.00           C  
ATOM    711  CG2 THR A  92      49.360  32.092  -6.060  0.00  0.00           C  
ATOM    712  OG1 THR A  92      47.178  32.811  -6.543  0.00  0.00           O  
ATOM    713  N   PHE A  93      48.995  30.240  -3.453  0.00  0.00           N  
ATOM    714  CA  PHE A  93      50.089  29.705  -2.670  0.00  0.00           C  
ATOM    715  C   PHE A  93      51.028  28.978  -3.613  0.00  0.00           C  
ATOM    716  O   PHE A  93      50.599  28.222  -4.486  0.00  0.00           O  
ATOM    717  CB  PHE A  93      49.639  28.708  -1.574  0.00  0.00           C  
ATOM    718  CG  PHE A  93      48.772  29.395  -0.565  0.00  0.00           C  
ATOM    719  CD1 PHE A  93      47.380  29.438  -0.737  0.00  0.00           C  
ATOM    720  CD2 PHE A  93      49.338  30.003   0.567  0.00  0.00           C  
ATOM    721  CE1 PHE A  93      46.567  30.071   0.210  0.00  0.00           C  
ATOM    722  CE2 PHE A  93      48.524  30.613   1.529  0.00  0.00           C  
ATOM    723  CZ  PHE A  93      47.136  30.642   1.353  0.00  0.00           C  
ATOM    724  N   VAL A  94      52.343  29.198  -3.439  0.00  0.00           N  
ATOM    725  CA  VAL A  94      53.406  28.599  -4.229  0.00  0.00           C  
ATOM    726  C   VAL A  94      54.237  27.747  -3.288  0.00  0.00           C  
ATOM    727  O   VAL A  94      54.474  28.115  -2.137  0.00  0.00           O  
ATOM    728  CB  VAL A  94      54.285  29.646  -4.918  0.00  0.00           C  
ATOM    729  CG1 VAL A  94      55.473  29.015  -5.656  0.00  0.00           C  
ATOM    730  CG2 VAL A  94      53.440  30.365  -5.972  0.00  0.00           C  
ATOM    731  N   SER A  95      54.650  26.552  -3.748  0.00  0.00           N  
ATOM    732  CA  SER A  95      55.516  25.641  -3.014  0.00  0.00           C  
ATOM    733  C   SER A  95      56.982  26.047  -2.998  0.00  0.00           C  
ATOM    734  O   SER A  95      57.445  26.875  -3.783  0.00  0.00           O  
ATOM    735  CB  SER A  95      55.401  24.162  -3.504  0.00  0.00           C  
ATOM    736  OG  SER A  95      55.893  23.969  -4.828  0.00  0.00           O  
ATOM    737  N   GLN A  96      57.783  25.452  -2.086  0.00  0.00           N  
ATOM    738  CA  GLN A  96      59.237  25.517  -2.131  0.00  0.00           C  
ATOM    739  C   GLN A  96      59.751  24.912  -3.443  0.00  0.00           C  
ATOM    740  O   GLN A  96      59.207  23.886  -3.862  0.00  0.00           O  
ATOM    741  CB  GLN A  96      59.832  24.735  -0.929  0.00  0.00           C  
ATOM    742  CG  GLN A  96      60.985  25.403  -0.147  0.00  0.00           C  
ATOM    743  CD  GLN A  96      60.501  26.690   0.509  0.00  0.00           C  
ATOM    744  NE2 GLN A  96      61.345  27.745   0.510  0.00  0.00           N  
ATOM    745  OE1 GLN A  96      59.385  26.758   1.024  0.00  0.00           O  
ATOM    746  N   PRO A  97      60.725  25.470  -4.147  0.00  0.00           N  
ATOM    747  CA  PRO A  97      61.091  24.980  -5.459  0.00  0.00           C  
ATOM    748  C   PRO A  97      61.916  23.720  -5.410  0.00  0.00           C  
ATOM    749  O   PRO A  97      62.616  23.453  -4.432  0.00  0.00           O  
ATOM    750  CB  PRO A  97      61.906  26.136  -6.052  0.00  0.00           C  
ATOM    751  CG  PRO A  97      62.594  26.743  -4.836  0.00  0.00           C  
ATOM    752  CD  PRO A  97      61.513  26.639  -3.762  0.00  0.00           C  
ATOM    753  N   GLY A  98      61.831  22.955  -6.504  0.00  0.00           N  
ATOM    754  CA  GLY A  98      62.752  21.893  -6.830  0.00  0.00           C  
ATOM    755  C   GLY A  98      63.415  22.299  -8.111  0.00  0.00           C  
ATOM    756  O   GLY A  98      62.896  23.124  -8.864  0.00  0.00           O  
ATOM    757  N   TYR A  99      64.591  21.740  -8.398  0.00  0.00           N  
ATOM    758  CA  TYR A  99      65.429  22.167  -9.500  0.00  0.00           C  
ATOM    759  C   TYR A  99      65.784  20.989 -10.389  0.00  0.00           C  
ATOM    760  O   TYR A  99      66.196  19.934  -9.904  0.00  0.00           O  
ATOM    761  CB  TYR A  99      66.739  22.787  -8.960  0.00  0.00           C  
ATOM    762  CG  TYR A  99      66.426  24.048  -8.214  0.00  0.00           C  
ATOM    763  CD1 TYR A  99      66.163  25.221  -8.933  0.00  0.00           C  
ATOM    764  CD2 TYR A  99      66.358  24.075  -6.810  0.00  0.00           C  
ATOM    765  CE1 TYR A  99      65.883  26.417  -8.262  0.00  0.00           C  
ATOM    766  CE2 TYR A  99      66.037  25.263  -6.139  0.00  0.00           C  
ATOM    767  CZ  TYR A  99      65.817  26.436  -6.868  0.00  0.00           C  
ATOM    768  OH  TYR A  99      65.522  27.635  -6.197  0.00  0.00           O  
ATOM    769  N   VAL A 100      65.655  21.130 -11.727  0.00  0.00           N  
ATOM    770  CA  VAL A 100      66.164  20.129 -12.657  0.00  0.00           C  
ATOM    771  C   VAL A 100      67.135  20.785 -13.610  0.00  0.00           C  
ATOM    772  O   VAL A 100      66.866  21.854 -14.159  0.00  0.00           O  
ATOM    773  CB  VAL A 100      65.127  19.194 -13.334  0.00  0.00           C  
ATOM    774  CG1 VAL A 100      63.724  19.431 -12.759  0.00  0.00           C  
ATOM    775  CG2 VAL A 100      65.056  19.275 -14.870  0.00  0.00           C  
ATOM    776  N   GLY A 101      68.327  20.176 -13.778  0.00  0.00           N  
ATOM    777  CA  GLY A 101      69.343  20.596 -14.729  0.00  0.00           C  
ATOM    778  C   GLY A 101      70.140  19.382 -15.121  0.00  0.00           C  
ATOM    779  O   GLY A 101      69.817  18.266 -14.710  0.00  0.00           O  
ATOM    780  N   LEU A 102      71.201  19.568 -15.918  0.00  0.00           N  
ATOM    781  CA  LEU A 102      72.078  18.500 -16.352  0.00  0.00           C  
ATOM    782  C   LEU A 102      73.545  18.823 -15.967  0.00  0.00           C  
ATOM    783  O   LEU A 102      73.792  19.969 -15.500  0.00  0.00           O  
ATOM    784  CB  LEU A 102      72.052  18.276 -17.886  0.00  0.00           C  
ATOM    785  CG  LEU A 102      70.651  18.160 -18.505  0.00  0.00           C  
ATOM    786  CD1 LEU A 102      70.214  19.453 -19.204  0.00  0.00           C  
ATOM    787  CD2 LEU A 102      70.608  16.991 -19.488  0.00  0.00           C  
ATOM    788  OXT LEU A 102      74.430  17.947 -16.173  0.00  0.00           O  
TER     789      LEU A 102                                                       
ATOM    789  N   THR B 333      76.694  23.819  -3.769  0.00  0.00           N  
ATOM    790  CA  THR B 333      77.017  23.867  -2.341  0.00  0.00           C  
ATOM    791  C   THR B 333      75.923  24.538  -1.482  0.00  0.00           C  
ATOM    792  O   THR B 333      76.219  25.353  -0.599  0.00  0.00           O  
ATOM    793  CB  THR B 333      78.354  24.601  -2.103  0.00  0.00           C  
ATOM    794  CG2 THR B 333      79.527  23.703  -2.474  0.00  0.00           C  
ATOM    795  OG1 THR B 333      78.395  25.796  -2.895  0.00  0.00           O  
ATOM    796  N   ASN B 334      74.663  24.184  -1.729  0.00  0.00           N  
ATOM    797  CA  ASN B 334      73.548  24.710  -0.957  0.00  0.00           C  
ATOM    798  C   ASN B 334      73.077  23.687   0.079  0.00  0.00           C  
ATOM    799  O   ASN B 334      73.327  22.484  -0.035  0.00  0.00           O  
ATOM    800  CB  ASN B 334      72.394  25.107  -1.881  0.00  0.00           C  
ATOM    801  CG  ASN B 334      71.475  26.139  -1.250  0.00  0.00           C  
ATOM    802  ND2 ASN B 334      70.239  26.206  -1.734  0.00  0.00           N  
ATOM    803  OD1 ASN B 334      71.871  26.864  -0.331  0.00  0.00           O  
ATOM    804  N   LEU B 335      72.393  24.186   1.108  0.00  0.00           N  
ATOM    805  CA  LEU B 335      71.996  23.345   2.232  0.00  0.00           C  
ATOM    806  C   LEU B 335      70.709  22.584   1.924  0.00  0.00           C  
ATOM    807  O   LEU B 335      69.731  23.164   1.435  0.00  0.00           O  
ATOM    808  CB  LEU B 335      71.827  24.193   3.493  0.00  0.00           C  
ATOM    809  CG  LEU B 335      73.142  24.442   4.230  0.00  0.00           C  
ATOM    810  CD1 LEU B 335      72.969  25.499   5.298  0.00  0.00           C  
ATOM    811  CD2 LEU B 335      73.665  23.133   4.825  0.00  0.00           C  
ATOM    812  N   CYS B 336      70.714  21.287   2.224  0.00  0.00           N  
ATOM    813  CA  CYS B 336      69.547  20.454   1.973  0.00  0.00           C  
ATOM    814  C   CYS B 336      68.362  20.941   2.801  0.00  0.00           C  
ATOM    815  O   CYS B 336      68.500  21.144   4.017  0.00  0.00           O  
ATOM    816  CB  CYS B 336      69.850  18.995   2.292  0.00  0.00           C  
ATOM    817  SG  CYS B 336      71.142  18.308   1.233  0.00  0.00           S  
ATOM    818  N   PRO B 337      67.186  21.134   2.188  0.00  0.00           N  
ATOM    819  CA  PRO B 337      66.032  21.751   2.881  0.00  0.00           C  
ATOM    820  C   PRO B 337      65.339  20.790   3.842  0.00  0.00           C  
ATOM    821  O   PRO B 337      64.187  20.381   3.673  0.00  0.00           O  
ATOM    822  CB  PRO B 337      65.138  22.172   1.708  0.00  0.00           C  
ATOM    823  CG  PRO B 337      65.438  21.165   0.635  0.00  0.00           C  
ATOM    824  CD  PRO B 337      66.878  20.780   0.788  0.00  0.00           C  
ATOM    825  N   PHE B 338      66.057  20.412   4.900  0.00  0.00           N  
ATOM    826  CA  PHE B 338      65.476  19.532   5.904  0.00  0.00           C  
ATOM    827  C   PHE B 338      64.517  20.271   6.821  0.00  0.00           C  
ATOM    828  O   PHE B 338      63.540  19.674   7.285  0.00  0.00           O  
ATOM    829  CB  PHE B 338      66.579  18.862   6.718  0.00  0.00           C  
ATOM    830  CG  PHE B 338      67.237  17.719   6.002  0.00  0.00           C  
ATOM    831  CD1 PHE B 338      66.472  16.752   5.378  0.00  0.00           C  
ATOM    832  CD2 PHE B 338      68.618  17.624   5.934  0.00  0.00           C  
ATOM    833  CE1 PHE B 338      67.070  15.702   4.710  0.00  0.00           C  
ATOM    834  CE2 PHE B 338      69.222  16.577   5.268  0.00  0.00           C  
ATOM    835  CZ  PHE B 338      68.445  15.616   4.653  0.00  0.00           C  
ATOM    836  N   GLY B 339      64.768  21.556   7.081  0.00  0.00           N  
ATOM    837  CA  GLY B 339      63.878  22.320   7.941  0.00  0.00           C  
ATOM    838  C   GLY B 339      62.440  22.308   7.460  0.00  0.00           C  
ATOM    839  O   GLY B 339      61.506  22.273   8.269  0.00  0.00           O  
ATOM    840  N   GLU B 340      62.234  22.313   6.141  0.00  0.00           N  
ATOM    841  CA  GLU B 340      60.863  22.347   5.648  0.00  0.00           C  
ATOM    842  C   GLU B 340      60.182  20.985   5.734  0.00  0.00           C  
ATOM    843  O   GLU B 340      58.950  20.926   5.693  0.00  0.00           O  
ATOM    844  CB  GLU B 340      60.816  22.896   4.213  0.00  0.00           C  
ATOM    845  CG  GLU B 340      61.528  22.065   3.153  0.00  0.00           C  
ATOM    846  CD  GLU B 340      61.719  22.829   1.839  0.00  0.00           C  
ATOM    847  OE1 GLU B 340      61.623  24.078   1.858  0.00  0.00           O  
ATOM    848  OE2 GLU B 340      61.961  22.181   0.791  0.00  0.00           O  
ATOM    849  N   VAL B 341      60.940  19.901   5.881  0.00  0.00           N  
ATOM    850  CA  VAL B 341      60.345  18.584   6.110  0.00  0.00           C  
ATOM    851  C   VAL B 341      60.069  18.349   7.590  0.00  0.00           C  
ATOM    852  O   VAL B 341      58.980  17.899   7.967  0.00  0.00           O  
ATOM    853  CB  VAL B 341      61.248  17.478   5.534  0.00  0.00           C  
ATOM    854  CG1 VAL B 341      60.773  16.113   6.021  0.00  0.00           C  
ATOM    855  CG2 VAL B 341      61.243  17.542   4.014  0.00  0.00           C  
ATOM    856  N   PHE B 342      61.050  18.668   8.443  0.00  0.00           N  
ATOM    857  CA  PHE B 342      60.927  18.438   9.880  0.00  0.00           C  
ATOM    858  C   PHE B 342      60.049  19.477  10.562  0.00  0.00           C  
ATOM    859  O   PHE B 342      59.326  19.138  11.499  0.00  0.00           O  
ATOM    860  CB  PHE B 342      62.309  18.402  10.537  0.00  0.00           C  
ATOM    861  CG  PHE B 342      63.049  17.123  10.293  0.00  0.00           C  
ATOM    862  CD1 PHE B 342      63.764  16.932   9.116  0.00  0.00           C  
ATOM    863  CD2 PHE B 342      63.010  16.094  11.219  0.00  0.00           C  
ATOM    864  CE1 PHE B 342      64.444  15.743   8.878  0.00  0.00           C  
ATOM    865  CE2 PHE B 342      63.683  14.897  10.985  0.00  0.00           C  
ATOM    866  CZ  PHE B 342      64.401  14.723   9.814  0.00  0.00           C  
ATOM    867  N   ASN B 343      60.078  20.728  10.110  0.00  0.00           N  
ATOM    868  CA  ASN B 343      59.324  21.790  10.762  0.00  0.00           C  
ATOM    869  C   ASN B 343      58.075  22.209   9.978  0.00  0.00           C  
ATOM    870  O   ASN B 343      57.557  23.306  10.204  0.00  0.00           O  
ATOM    871  CB  ASN B 343      60.236  22.996  11.016  0.00  0.00           C  
ATOM    872  CG  ASN B 343      61.160  22.799  12.224  0.00  0.00           C  
ATOM    873  ND2 ASN B 343      62.330  23.458  12.201  0.00  0.00           N  
ATOM    874  OD1 ASN B 343      60.827  22.067  13.158  0.00  0.00           O  
ATOM    875  N   ALA B 344      57.576  21.364   9.074  0.00  0.00           N  
ATOM    876  CA  ALA B 344      56.309  21.666   8.411  0.00  0.00           C  
ATOM    877  C   ALA B 344      55.210  21.880   9.447  0.00  0.00           C  
ATOM    878  O   ALA B 344      55.188  21.226  10.495  0.00  0.00           O  
ATOM    879  CB  ALA B 344      55.914  20.547   7.446  0.00  0.00           C  
ATOM    880  N   THR B 345      54.311  22.834   9.162  0.00  0.00           N  
ATOM    881  CA  THR B 345      53.247  23.147  10.109  0.00  0.00           C  
ATOM    882  C   THR B 345      52.279  21.980  10.262  0.00  0.00           C  
ATOM    883  O   THR B 345      51.741  21.751  11.353  0.00  0.00           O  
ATOM    884  CB  THR B 345      52.490  24.394   9.660  0.00  0.00           C  
ATOM    885  CG2 THR B 345      53.438  25.567   9.489  0.00  0.00           C  
ATOM    886  OG1 THR B 345      51.870  24.131   8.401  0.00  0.00           O  
ATOM    887  N   ARG B 346      52.073  21.224   9.188  0.00  0.00           N  
ATOM    888  CA  ARG B 346      51.103  20.142   9.159  0.00  0.00           C  
ATOM    889  C   ARG B 346      51.740  18.981   8.418  0.00  0.00           C  
ATOM    890  O   ARG B 346      52.352  19.187   7.369  0.00  0.00           O  
ATOM    891  CB  ARG B 346      49.823  20.615   8.469  0.00  0.00           C  
ATOM    892  CG  ARG B 346      48.713  19.596   8.308  0.00  0.00           C  
ATOM    893  CD  ARG B 346      47.522  20.296   7.638  0.00  0.00           C  
ATOM    894  NE  ARG B 346      46.363  20.211   8.489  0.00  0.00           N  
ATOM    895  CZ  ARG B 346      45.768  21.228   9.097  0.00  0.00           C  
ATOM    896  NH1 ARG B 346      46.186  22.478   8.948  0.00  0.00           N  
ATOM    897  NH2 ARG B 346      44.723  20.970   9.858  0.00  0.00           N  
ATOM    898  N   PHE B 347      51.633  17.779   8.971  0.00  0.00           N  
ATOM    899  CA  PHE B 347      52.181  16.584   8.347  0.00  0.00           C  
ATOM    900  C   PHE B 347      51.086  15.868   7.563  0.00  0.00           C  
ATOM    901  O   PHE B 347      49.896  16.145   7.728  0.00  0.00           O  
ATOM    902  CB  PHE B 347      52.791  15.645   9.404  0.00  0.00           C  
ATOM    903  CG  PHE B 347      54.267  15.869   9.651  0.00  0.00           C  
ATOM    904  CD1 PHE B 347      54.776  17.157   9.821  0.00  0.00           C  
ATOM    905  CD2 PHE B 347      55.147  14.788   9.720  0.00  0.00           C  
ATOM    906  CE1 PHE B 347      56.136  17.367  10.062  0.00  0.00           C  
ATOM    907  CE2 PHE B 347      56.510  14.989   9.952  0.00  0.00           C  
ATOM    908  CZ  PHE B 347      57.002  16.278  10.128  0.00  0.00           C  
ATOM    909  N   ALA B 348      51.499  14.925   6.718  0.00  0.00           N  
ATOM    910  CA  ALA B 348      50.548  14.123   5.960  0.00  0.00           C  
ATOM    911  C   ALA B 348      49.925  13.042   6.836  0.00  0.00           C  
ATOM    912  O   ALA B 348      50.500  12.620   7.846  0.00  0.00           O  
ATOM    913  CB  ALA B 348      51.218  13.468   4.750  0.00  0.00           C  
ATOM    914  N   SER B 349      48.726  12.608   6.453  0.00  0.00           N  
ATOM    915  CA  SER B 349      48.213  11.354   6.974  0.00  0.00           C  
ATOM    916  C   SER B 349      49.093  10.212   6.477  0.00  0.00           C  
ATOM    917  O   SER B 349      49.623  10.250   5.365  0.00  0.00           O  
ATOM    918  CB  SER B 349      46.756  11.134   6.545  0.00  0.00           C  
ATOM    919  OG  SER B 349      45.871  12.106   7.104  0.00  0.00           O  
ATOM    920  N   VAL B 350      49.243   9.183   7.311  0.00  0.00           N  
ATOM    921  CA  VAL B 350      50.178   8.112   6.980  0.00  0.00           C  
ATOM    922  C   VAL B 350      49.723   7.336   5.746  0.00  0.00           C  
ATOM    923  O   VAL B 350      50.560   6.851   4.975  0.00  0.00           O  
ATOM    924  CB  VAL B 350      50.386   7.184   8.195  0.00  0.00           C  
ATOM    925  CG1 VAL B 350      49.068   6.502   8.605  0.00  0.00           C  
ATOM    926  CG2 VAL B 350      51.495   6.164   7.912  0.00  0.00           C  
ATOM    927  N   TYR B 351      48.409   7.212   5.518  0.00  0.00           N  
ATOM    928  CA  TYR B 351      47.962   6.501   4.322  0.00  0.00           C  
ATOM    929  C   TYR B 351      48.338   7.256   3.061  0.00  0.00           C  
ATOM    930  O   TYR B 351      48.439   6.658   1.983  0.00  0.00           O  
ATOM    931  CB  TYR B 351      46.450   6.287   4.344  0.00  0.00           C  
ATOM    932  CG  TYR B 351      45.635   7.431   3.760  0.00  0.00           C  
ATOM    933  CD1 TYR B 351      45.321   8.542   4.531  0.00  0.00           C  
ATOM    934  CD2 TYR B 351      45.156   7.381   2.451  0.00  0.00           C  
ATOM    935  CE1 TYR B 351      44.568   9.574   4.029  0.00  0.00           C  
ATOM    936  CE2 TYR B 351      44.396   8.416   1.932  0.00  0.00           C  
ATOM    937  CZ  TYR B 351      44.109   9.514   2.729  0.00  0.00           C  
ATOM    938  OH  TYR B 351      43.357  10.561   2.243  0.00  0.00           O  
ATOM    939  N   ALA B 352      48.506   8.569   3.175  0.00  0.00           N  
ATOM    940  CA  ALA B 352      48.896   9.416   2.064  0.00  0.00           C  
ATOM    941  C   ALA B 352      50.236  10.031   2.420  0.00  0.00           C  
ATOM    942  O   ALA B 352      50.394  11.257   2.381  0.00  0.00           O  
ATOM    943  CB  ALA B 352      47.834  10.485   1.795  0.00  0.00           C  
ATOM    944  N   TRP B 353      51.183   9.181   2.816  0.00  0.00           N  
ATOM    945  CA  TRP B 353      52.463   9.669   3.317  0.00  0.00           C  
ATOM    946  C   TRP B 353      53.146  10.558   2.281  0.00  0.00           C  
ATOM    947  O   TRP B 353      53.140  10.275   1.080  0.00  0.00           O  
ATOM    948  CB  TRP B 353      53.372   8.496   3.720  0.00  0.00           C  
ATOM    949  CG  TRP B 353      53.527   7.386   2.682  0.00  0.00           C  
ATOM    950  CD1 TRP B 353      52.687   6.334   2.478  0.00  0.00           C  
ATOM    951  CD2 TRP B 353      54.597   7.226   1.737  0.00  0.00           C  
ATOM    952  CE2 TRP B 353      54.330   6.055   0.994  0.00  0.00           C  
ATOM    953  CE3 TRP B 353      55.753   7.958   1.448  0.00  0.00           C  
ATOM    954  NE1 TRP B 353      53.157   5.533   1.459  0.00  0.00           N  
ATOM    955  CZ2 TRP B 353      55.175   5.598  -0.018  0.00  0.00           C  
ATOM    956  CZ3 TRP B 353      56.587   7.500   0.438  0.00  0.00           C  
ATOM    957  CH2 TRP B 353      56.287   6.337  -0.285  0.00  0.00           C  
ATOM    958  N   ASN B 354      53.712  11.655   2.757  0.00  0.00           N  
ATOM    959  CA  ASN B 354      54.395  12.606   1.898  0.00  0.00           C  
ATOM    960  C   ASN B 354      55.833  12.167   1.616  0.00  0.00           C  
ATOM    961  O   ASN B 354      56.518  11.642   2.501  0.00  0.00           O  
ATOM    962  CB  ASN B 354      54.393  13.967   2.572  0.00  0.00           C  
ATOM    963  CG  ASN B 354      54.385  15.074   1.590  0.00  0.00           C  
ATOM    964  ND2 ASN B 354      53.206  15.365   1.041  0.00  0.00           N  
ATOM    965  OD1 ASN B 354      55.430  15.655   1.288  0.00  0.00           O  
ATOM    966  N   ARG B 355      56.296  12.397   0.381  0.00  0.00           N  
ATOM    967  CA  ARG B 355      57.684  12.134   0.004  0.00  0.00           C  
ATOM    968  C   ARG B 355      58.319  13.389  -0.577  0.00  0.00           C  
ATOM    969  O   ARG B 355      57.762  14.010  -1.490  0.00  0.00           O  
ATOM    970  CB  ARG B 355      57.814  10.994  -1.019  0.00  0.00           C  
ATOM    971  CG  ARG B 355      59.177  11.001  -1.744  0.00  0.00           C  
ATOM    972  CD  ARG B 355      59.585   9.632  -2.262  0.00  0.00           C  
ATOM    973  NE  ARG B 355      59.755   8.656  -1.187  0.00  0.00           N  
ATOM    974  CZ  ARG B 355      59.977   7.358  -1.380  0.00  0.00           C  
ATOM    975  NH1 ARG B 355      60.062   6.868  -2.612  0.00  0.00           N  
ATOM    976  NH2 ARG B 355      60.115   6.548  -0.339  0.00  0.00           N  
ATOM    977  N   LYS B 356      59.488  13.751  -0.057  0.00  0.00           N  
ATOM    978  CA  LYS B 356      60.282  14.834  -0.619  0.00  0.00           C  
ATOM    979  C   LYS B 356      61.606  14.261  -1.101  0.00  0.00           C  
ATOM    980  O   LYS B 356      62.331  13.613  -0.333  0.00  0.00           O  
ATOM    981  CB  LYS B 356      60.522  15.961   0.385  0.00  0.00           C  
ATOM    982  CG  LYS B 356      61.516  16.988  -0.165  0.00  0.00           C  
ATOM    983  CD  LYS B 356      61.474  18.329   0.557  0.00  0.00           C  
ATOM    984  CE  LYS B 356      60.939  19.413  -0.354  0.00  0.00           C  
ATOM    985  NZ  LYS B 356      61.493  19.295  -1.738  0.00  0.00           N  
ATOM    986  N   ARG B 357      61.907  14.483  -2.374  0.00  0.00           N  
ATOM    987  CA  ARG B 357      63.200  14.119  -2.928  0.00  0.00           C  
ATOM    988  C   ARG B 357      64.230  15.178  -2.552  0.00  0.00           C  
ATOM    989  O   ARG B 357      63.997  16.378  -2.728  0.00  0.00           O  
ATOM    990  CB  ARG B 357      63.102  13.970  -4.443  0.00  0.00           C  
ATOM    991  CG  ARG B 357      64.364  13.455  -5.079  0.00  0.00           C  
ATOM    992  CD  ARG B 357      64.176  13.277  -6.556  0.00  0.00           C  
ATOM    993  NE  ARG B 357      65.443  13.000  -7.211  0.00  0.00           N  
ATOM    994  CZ  ARG B 357      65.557  12.635  -8.480  0.00  0.00           C  
ATOM    995  NH1 ARG B 357      66.759  12.395  -9.001  0.00  0.00           N  
ATOM    996  NH2 ARG B 357      64.472  12.507  -9.224  0.00  0.00           N  
ATOM    997  N   ILE B 358      65.358  14.728  -2.013  0.00  0.00           N  
ATOM    998  CA  ILE B 358      66.472  15.588  -1.631  0.00  0.00           C  
ATOM    999  C   ILE B 358      67.579  15.406  -2.659  0.00  0.00           C  
ATOM   1000  O   ILE B 358      67.988  14.273  -2.941  0.00  0.00           O  
ATOM   1001  CB  ILE B 358      66.972  15.251  -0.215  0.00  0.00           C  
ATOM   1002  CG1 ILE B 358      65.855  15.466   0.808  0.00  0.00           C  
ATOM   1003  CG2 ILE B 358      68.189  16.074   0.140  0.00  0.00           C  
ATOM   1004  CD1 ILE B 358      65.352  16.899   0.866  0.00  0.00           C  
ATOM   1005  N   SER B 359      68.056  16.510  -3.230  0.00  0.00           N  
ATOM   1006  CA  SER B 359      69.074  16.421  -4.273  0.00  0.00           C  
ATOM   1007  C   SER B 359      69.900  17.699  -4.322  0.00  0.00           C  
ATOM   1008  O   SER B 359      69.448  18.767  -3.898  0.00  0.00           O  
ATOM   1009  CB  SER B 359      68.452  16.149  -5.652  0.00  0.00           C  
ATOM   1010  OG  SER B 359      68.048  14.790  -5.772  0.00  0.00           O  
ATOM   1011  N   ASN B 360      71.128  17.562  -4.830  0.00  0.00           N  
ATOM   1012  CA  ASN B 360      72.021  18.677  -5.160  0.00  0.00           C  
ATOM   1013  C   ASN B 360      72.125  19.672  -4.003  0.00  0.00           C  
ATOM   1014  O   ASN B 360      71.730  20.838  -4.099  0.00  0.00           O  
ATOM   1015  CB  ASN B 360      71.563  19.369  -6.450  0.00  0.00           C  
ATOM   1016  CG  ASN B 360      71.063  18.380  -7.499  0.00  0.00           C  
ATOM   1017  ND2 ASN B 360      69.762  18.424  -7.793  0.00  0.00           N  
ATOM   1018  OD1 ASN B 360      71.837  17.588  -8.037  0.00  0.00           O  
ATOM   1019  N   CYS B 361      72.675  19.190  -2.894  0.00  0.00           N  
ATOM   1020  CA  CYS B 361      72.766  20.001  -1.688  0.00  0.00           C  
ATOM   1021  C   CYS B 361      73.700  19.306  -0.703  0.00  0.00           C  
ATOM   1022  O   CYS B 361      74.075  18.143  -0.891  0.00  0.00           O  
ATOM   1023  CB  CYS B 361      71.381  20.226  -1.079  0.00  0.00           C  
ATOM   1024  SG  CYS B 361      70.523  18.690  -0.670  0.00  0.00           S  
ATOM   1025  N   VAL B 362      74.065  20.029   0.356  0.00  0.00           N  
ATOM   1026  CA  VAL B 362      74.949  19.516   1.402  0.00  0.00           C  
ATOM   1027  C   VAL B 362      74.148  19.354   2.695  0.00  0.00           C  
ATOM   1028  O   VAL B 362      73.493  20.299   3.158  0.00  0.00           O  
ATOM   1029  CB  VAL B 362      76.186  20.421   1.591  0.00  0.00           C  
ATOM   1030  CG1 VAL B 362      75.787  21.882   1.794  0.00  0.00           C  
ATOM   1031  CG2 VAL B 362      77.062  19.920   2.739  0.00  0.00           C  
ATOM   1032  N   ALA B 363      74.212  18.152   3.278  0.00  0.00           N  
ATOM   1033  CA  ALA B 363      73.357  17.742   4.387  0.00  0.00           C  
ATOM   1034  C   ALA B 363      74.195  17.461   5.626  0.00  0.00           C  
ATOM   1035  O   ALA B 363      75.086  16.607   5.594  0.00  0.00           O  
ATOM   1036  CB  ALA B 363      72.552  16.497   4.012  0.00  0.00           C  
ATOM   1037  N   ASP B 364      73.887  18.147   6.727  0.00  0.00           N  
ATOM   1038  CA  ASP B 364      74.591  17.941   7.995  0.00  0.00           C  
ATOM   1039  C   ASP B 364      73.764  17.013   8.888  0.00  0.00           C  
ATOM   1040  O   ASP B 364      72.994  17.445   9.744  0.00  0.00           O  
ATOM   1041  CB  ASP B 364      74.874  19.280   8.673  0.00  0.00           C  
ATOM   1042  CG  ASP B 364      75.711  19.127   9.933  0.00  0.00           C  
ATOM   1043  OD1 ASP B 364      76.700  18.364   9.904  0.00  0.00           O  
ATOM   1044  OD2 ASP B 364      75.387  19.779  10.948  0.00  0.00           O  
ATOM   1045  N   TYR B 365      73.957  15.706   8.694  0.00  0.00           N  
ATOM   1046  CA  TYR B 365      73.182  14.709   9.429  0.00  0.00           C  
ATOM   1047  C   TYR B 365      73.511  14.653  10.919  0.00  0.00           C  
ATOM   1048  O   TYR B 365      72.778  13.997  11.670  0.00  0.00           O  
ATOM   1049  CB  TYR B 365      73.392  13.325   8.816  0.00  0.00           C  
ATOM   1050  CG  TYR B 365      73.005  13.238   7.360  0.00  0.00           C  
ATOM   1051  CD1 TYR B 365      71.700  12.953   6.986  0.00  0.00           C  
ATOM   1052  CD2 TYR B 365      73.946  13.434   6.357  0.00  0.00           C  
ATOM   1053  CE1 TYR B 365      71.342  12.873   5.651  0.00  0.00           C  
ATOM   1054  CE2 TYR B 365      73.600  13.357   5.023  0.00  0.00           C  
ATOM   1055  CZ  TYR B 365      72.297  13.077   4.675  0.00  0.00           C  
ATOM   1056  OH  TYR B 365      71.944  12.999   3.349  0.00  0.00           O  
ATOM   1057  N   SER B 366      74.583  15.296  11.371  0.00  0.00           N  
ATOM   1058  CA  SER B 366      74.903  15.283  12.789  0.00  0.00           C  
ATOM   1059  C   SER B 366      74.368  16.502  13.527  0.00  0.00           C  
ATOM   1060  O   SER B 366      74.521  16.578  14.748  0.00  0.00           O  
ATOM   1061  CB  SER B 366      76.419  15.153  13.003  0.00  0.00           C  
ATOM   1062  OG  SER B 366      77.157  15.891  12.046  0.00  0.00           O  
ATOM   1063  N   VAL B 367      73.746  17.458  12.833  0.00  0.00           N  
ATOM   1064  CA  VAL B 367      72.943  18.432  13.569  0.00  0.00           C  
ATOM   1065  C   VAL B 367      71.562  17.854  13.848  0.00  0.00           C  
ATOM   1066  O   VAL B 367      70.941  18.176  14.870  0.00  0.00           O  
ATOM   1067  CB  VAL B 367      72.847  19.777  12.824  0.00  0.00           C  
ATOM   1068  CG1 VAL B 367      71.840  19.705  11.678  0.00  0.00           C  
ATOM   1069  CG2 VAL B 367      72.478  20.897  13.799  0.00  0.00           C  
ATOM   1070  N   LEU B 368      71.071  16.981  12.966  0.00  0.00           N  
ATOM   1071  CA  LEU B 368      69.804  16.309  13.218  0.00  0.00           C  
ATOM   1072  C   LEU B 368      69.924  15.357  14.399  0.00  0.00           C  
ATOM   1073  O   LEU B 368      69.125  15.419  15.340  0.00  0.00           O  
ATOM   1074  CB  LEU B 368      69.340  15.573  11.961  0.00  0.00           C  
ATOM   1075  CG  LEU B 368      68.470  16.343  10.954  0.00  0.00           C  
ATOM   1076  CD1 LEU B 368      69.187  17.564  10.374  0.00  0.00           C  
ATOM   1077  CD2 LEU B 368      67.990  15.409   9.844  0.00  0.00           C  
ATOM   1078  N   TYR B 369      70.932  14.480  14.381  0.00  0.00           N  
ATOM   1079  CA  TYR B 369      71.119  13.560  15.501  0.00  0.00           C  
ATOM   1080  C   TYR B 369      71.356  14.318  16.806  0.00  0.00           C  
ATOM   1081  O   TYR B 369      70.697  14.055  17.819  0.00  0.00           O  
ATOM   1082  CB  TYR B 369      72.276  12.600  15.220  0.00  0.00           C  
ATOM   1083  CG  TYR B 369      72.291  11.386  16.136  0.00  0.00           C  
ATOM   1084  CD1 TYR B 369      71.187  11.075  16.931  0.00  0.00           C  
ATOM   1085  CD2 TYR B 369      73.408  10.557  16.216  0.00  0.00           C  
ATOM   1086  CE1 TYR B 369      71.193   9.971  17.772  0.00  0.00           C  
ATOM   1087  CE2 TYR B 369      73.421   9.445  17.051  0.00  0.00           C  
ATOM   1088  CZ  TYR B 369      72.312   9.161  17.828  0.00  0.00           C  
ATOM   1089  OH  TYR B 369      72.315   8.065  18.663  0.00  0.00           O  
ATOM   1090  N   ASN B 370      72.281  15.276  16.794  0.00  0.00           N  
ATOM   1091  CA  ASN B 370      72.661  15.991  18.008  0.00  0.00           C  
ATOM   1092  C   ASN B 370      71.688  17.107  18.380  0.00  0.00           C  
ATOM   1093  O   ASN B 370      72.084  18.034  19.099  0.00  0.00           O  
ATOM   1094  CB  ASN B 370      74.077  16.555  17.866  0.00  0.00           C  
ATOM   1095  CG  ASN B 370      75.083  15.501  17.422  0.00  0.00           C  
ATOM   1096  ND2 ASN B 370      76.168  15.948  16.794  0.00  0.00           N  
ATOM   1097  OD1 ASN B 370      74.881  14.302  17.631  0.00  0.00           O  
ATOM   1098  N   SER B 371      70.437  17.049  17.913  0.00  0.00           N  
ATOM   1099  CA  SER B 371      69.423  17.974  18.414  0.00  0.00           C  
ATOM   1100  C   SER B 371      68.940  17.589  19.810  0.00  0.00           C  
ATOM   1101  O   SER B 371      68.566  18.472  20.595  0.00  0.00           O  
ATOM   1102  CB  SER B 371      68.231  18.041  17.449  0.00  0.00           C  
ATOM   1103  OG  SER B 371      67.193  18.874  17.956  0.00  0.00           O  
ATOM   1104  N   ALA B 372      68.950  16.289  20.134  0.00  0.00           N  
ATOM   1105  CA  ALA B 372      68.459  15.772  21.415  0.00  0.00           C  
ATOM   1106  C   ALA B 372      66.992  16.131  21.641  0.00  0.00           C  
ATOM   1107  O   ALA B 372      66.565  16.376  22.773  0.00  0.00           O  
ATOM   1108  CB  ALA B 372      69.322  16.255  22.587  0.00  0.00           C  
ATOM   1109  N   SER B 373      66.210  16.163  20.562  0.00  0.00           N  
ATOM   1110  CA  SER B 373      64.794  16.499  20.625  0.00  0.00           C  
ATOM   1111  C   SER B 373      63.918  15.403  20.038  0.00  0.00           C  
ATOM   1112  O   SER B 373      62.698  15.585  19.940  0.00  0.00           O  
ATOM   1113  CB  SER B 373      64.532  17.820  19.898  0.00  0.00           C  
ATOM   1114  OG  SER B 373      65.086  17.789  18.588  0.00  0.00           O  
ATOM   1115  N   PHE B 374      64.506  14.279  19.639  0.00  0.00           N  
ATOM   1116  CA  PHE B 374      63.789  13.167  19.032  0.00  0.00           C  
ATOM   1117  C   PHE B 374      63.719  11.999  20.002  0.00  0.00           C  
ATOM   1118  O   PHE B 374      64.712  11.661  20.649  0.00  0.00           O  
ATOM   1119  CB  PHE B 374      64.476  12.703  17.745  0.00  0.00           C  
ATOM   1120  CG  PHE B 374      64.582  13.760  16.686  0.00  0.00           C  
ATOM   1121  CD1 PHE B 374      63.445  14.287  16.090  0.00  0.00           C  
ATOM   1122  CD2 PHE B 374      65.826  14.209  16.259  0.00  0.00           C  
ATOM   1123  CE1 PHE B 374      63.549  15.259  15.099  0.00  0.00           C  
ATOM   1124  CE2 PHE B 374      65.935  15.178  15.272  0.00  0.00           C  
ATOM   1125  CZ  PHE B 374      64.796  15.702  14.690  0.00  0.00           C  
ATOM   1126  N   SER B 375      62.551  11.362  20.081  0.00  0.00           N  
ATOM   1127  CA  SER B 375      62.417  10.151  20.881  0.00  0.00           C  
ATOM   1128  C   SER B 375      62.840   8.903  20.113  0.00  0.00           C  
ATOM   1129  O   SER B 375      63.067   7.847  20.719  0.00  0.00           O  
ATOM   1130  CB  SER B 375      60.976  10.007  21.375  0.00  0.00           C  
ATOM   1131  OG  SER B 375      60.087   9.720  20.308  0.00  0.00           O  
ATOM   1132  N   THR B 376      62.942   8.989  18.797  0.00  0.00           N  
ATOM   1133  CA  THR B 376      63.427   7.864  18.015  0.00  0.00           C  
ATOM   1134  C   THR B 376      64.358   8.388  16.934  0.00  0.00           C  
ATOM   1135  O   THR B 376      64.038   9.362  16.246  0.00  0.00           O  
ATOM   1136  CB  THR B 376      62.271   7.071  17.403  0.00  0.00           C  
ATOM   1137  CG2 THR B 376      62.789   5.868  16.652  0.00  0.00           C  
ATOM   1138  OG1 THR B 376      61.406   6.629  18.447  0.00  0.00           O  
ATOM   1139  N   PHE B 377      65.520   7.757  16.815  0.00  0.00           N  
ATOM   1140  CA  PHE B 377      66.475   8.054  15.757  0.00  0.00           C  
ATOM   1141  C   PHE B 377      67.317   6.811  15.556  0.00  0.00           C  
ATOM   1142  O   PHE B 377      68.438   6.720  16.066  0.00  0.00           O  
ATOM   1143  CB  PHE B 377      67.348   9.259  16.107  0.00  0.00           C  
ATOM   1144  CG  PHE B 377      68.000   9.907  14.911  0.00  0.00           C  
ATOM   1145  CD1 PHE B 377      68.582   9.141  13.905  0.00  0.00           C  
ATOM   1146  CD2 PHE B 377      68.028  11.287  14.792  0.00  0.00           C  
ATOM   1147  CE1 PHE B 377      69.183   9.738  12.810  0.00  0.00           C  
ATOM   1148  CE2 PHE B 377      68.627  11.888  13.703  0.00  0.00           C  
ATOM   1149  CZ  PHE B 377      69.206  11.111  12.709  0.00  0.00           C  
ATOM   1150  N   LYS B 378      66.773   5.840  14.843  0.00  0.00           N  
ATOM   1151  CA  LYS B 378      67.412   4.542  14.704  0.00  0.00           C  
ATOM   1152  C   LYS B 378      67.725   4.348  13.236  0.00  0.00           C  
ATOM   1153  O   LYS B 378      66.818   4.158  12.426  0.00  0.00           O  
ATOM   1154  CB  LYS B 378      66.518   3.428  15.237  0.00  0.00           C  
ATOM   1155  CG  LYS B 378      66.136   3.621  16.695  0.00  0.00           C  
ATOM   1156  CD  LYS B 378      67.371   3.751  17.608  0.00  0.00           C  
ATOM   1157  CE  LYS B 378      67.157   4.829  18.676  0.00  0.00           C  
ATOM   1158  NZ  LYS B 378      65.704   5.042  18.978  0.00  0.00           N  
ATOM   1159  N   CYS B 379      69.003   4.390  12.896  0.00  0.00           N  
ATOM   1160  CA  CYS B 379      69.389   4.159  11.518  0.00  0.00           C  
ATOM   1161  C   CYS B 379      69.611   2.678  11.278  0.00  0.00           C  
ATOM   1162  O   CYS B 379      69.946   1.923  12.187  0.00  0.00           O  
ATOM   1163  CB  CYS B 379      70.629   4.973  11.168  0.00  0.00           C  
ATOM   1164  SG  CYS B 379      70.275   6.712  11.155  0.00  0.00           S  
ATOM   1165  N   TYR B 380      69.367   2.263  10.048  0.00  0.00           N  
ATOM   1166  CA  TYR B 380      69.461   0.865   9.657  0.00  0.00           C  
ATOM   1167  C   TYR B 380      70.441   0.830   8.496  0.00  0.00           C  
ATOM   1168  O   TYR B 380      70.087   1.217   7.385  0.00  0.00           O  
ATOM   1169  CB  TYR B 380      68.094   0.303   9.247  0.00  0.00           C  
ATOM   1170  CG  TYR B 380      67.048   0.231  10.357  0.00  0.00           C  
ATOM   1171  CD1 TYR B 380      66.455   1.384  10.860  0.00  0.00           C  
ATOM   1172  CD2 TYR B 380      66.634  -0.994  10.883  0.00  0.00           C  
ATOM   1173  CE1 TYR B 380      65.502   1.322  11.874  0.00  0.00           C  
ATOM   1174  CE2 TYR B 380      65.680  -1.063  11.897  0.00  0.00           C  
ATOM   1175  CZ  TYR B 380      65.121   0.096  12.385  0.00  0.00           C  
ATOM   1176  OH  TYR B 380      64.180   0.018  13.384  0.00  0.00           O  
ATOM   1177  N   GLY B 381      71.680   0.418   8.742  0.00  0.00           N  
ATOM   1178  CA  GLY B 381      72.619   0.371   7.638  0.00  0.00           C  
ATOM   1179  C   GLY B 381      73.960   1.038   7.858  0.00  0.00           C  
ATOM   1180  O   GLY B 381      74.982   0.483   7.451  0.00  0.00           O  
ATOM   1181  N   VAL B 382      73.990   2.219   8.476  0.00  0.00           N  
ATOM   1182  CA  VAL B 382      75.257   2.875   8.793  0.00  0.00           C  
ATOM   1183  C   VAL B 382      74.984   3.957   9.824  0.00  0.00           C  
ATOM   1184  O   VAL B 382      73.897   4.533   9.861  0.00  0.00           O  
ATOM   1185  CB  VAL B 382      75.935   3.456   7.526  0.00  0.00           C  
ATOM   1186  CG1 VAL B 382      75.368   4.838   7.193  0.00  0.00           C  
ATOM   1187  CG2 VAL B 382      77.452   3.497   7.699  0.00  0.00           C  
ATOM   1188  N   SER B 383      75.989   4.251  10.648  0.00  0.00           N  
ATOM   1189  CA  SER B 383      75.809   5.202  11.740  0.00  0.00           C  
ATOM   1190  C   SER B 383      75.671   6.620  11.194  0.00  0.00           C  
ATOM   1191  O   SER B 383      76.333   6.972  10.215  0.00  0.00           O  
ATOM   1192  CB  SER B 383      76.989   5.125  12.716  0.00  0.00           C  
ATOM   1193  OG  SER B 383      76.997   6.200  13.643  0.00  0.00           O  
ATOM   1194  N   PRO B 384      74.829   7.459  11.817  0.00  0.00           N  
ATOM   1195  CA  PRO B 384      74.700   8.863  11.384  0.00  0.00           C  
ATOM   1196  C   PRO B 384      76.030   9.591  11.360  0.00  0.00           C  
ATOM   1197  O   PRO B 384      76.393  10.271  10.390  0.00  0.00           O  
ATOM   1198  CB  PRO B 384      73.757   9.478  12.432  0.00  0.00           C  
ATOM   1199  CG  PRO B 384      73.682   8.474  13.554  0.00  0.00           C  
ATOM   1200  CD  PRO B 384      73.950   7.135  12.952  0.00  0.00           C  
ATOM   1201  N   THR B 385      76.747   9.428  12.472  0.00  0.00           N  
ATOM   1202  CA  THR B 385      78.089   9.944  12.694  0.00  0.00           C  
ATOM   1203  C   THR B 385      78.980   9.591  11.518  0.00  0.00           C  
ATOM   1204  O   THR B 385      79.849  10.371  11.111  0.00  0.00           O  
ATOM   1205  CB  THR B 385      78.663   9.353  13.985  0.00  0.00           C  
ATOM   1206  CG2 THR B 385      77.692   9.550  15.142  0.00  0.00           C  
ATOM   1207  OG1 THR B 385      78.872   7.945  13.809  0.00  0.00           O  
ATOM   1208  N   LYS B 386      78.740   8.410  10.960  0.00  0.00           N  
ATOM   1209  CA  LYS B 386      79.531   7.902   9.854  0.00  0.00           C  
ATOM   1210  C   LYS B 386      78.954   8.256   8.490  0.00  0.00           C  
ATOM   1211  O   LYS B 386      79.724   8.443   7.541  0.00  0.00           O  
ATOM   1212  CB  LYS B 386      79.682   6.384   9.978  0.00  0.00           C  
ATOM   1213  CG  LYS B 386      80.619   5.962  11.108  0.00  0.00           C  
ATOM   1214  CD  LYS B 386      80.597   4.457  11.315  0.00  0.00           C  
ATOM   1215  CE  LYS B 386      81.563   4.040  12.411  0.00  0.00           C  
ATOM   1216  NZ  LYS B 386      82.968   4.426  12.089  0.00  0.00           N  
ATOM   1217  N   LEU B 387      77.625   8.365   8.355  0.00  0.00           N  
ATOM   1218  CA  LEU B 387      77.069   8.694   7.042  0.00  0.00           C  
ATOM   1219  C   LEU B 387      77.214  10.174   6.701  0.00  0.00           C  
ATOM   1220  O   LEU B 387      77.096  10.538   5.526  0.00  0.00           O  
ATOM   1221  CB  LEU B 387      75.598   8.267   6.933  0.00  0.00           C  
ATOM   1222  CG  LEU B 387      74.518   8.652   7.952  0.00  0.00           C  
ATOM   1223  CD1 LEU B 387      74.131  10.115   7.869  0.00  0.00           C  
ATOM   1224  CD2 LEU B 387      73.286   7.769   7.791  0.00  0.00           C  
ATOM   1225  N   ASN B 388      77.470  11.031   7.693  0.00  0.00           N  
ATOM   1226  CA  ASN B 388      77.877  12.399   7.392  0.00  0.00           C  
ATOM   1227  C   ASN B 388      79.157  12.433   6.557  0.00  0.00           C  
ATOM   1228  O   ASN B 388      79.474  13.468   5.956  0.00  0.00           O  
ATOM   1229  CB  ASN B 388      78.063  13.179   8.695  0.00  0.00           C  
ATOM   1230  CG  ASN B 388      77.685  14.643   8.561  0.00  0.00           C  
ATOM   1231  ND2 ASN B 388      77.553  15.323   9.691  0.00  0.00           N  
ATOM   1232  OD1 ASN B 388      77.521  15.158   7.455  0.00  0.00           O  
ATOM   1233  N   ASP B 389      79.894  11.320   6.513  0.00  0.00           N  
ATOM   1234  CA  ASP B 389      81.055  11.151   5.649  0.00  0.00           C  
ATOM   1235  C   ASP B 389      80.699  10.245   4.479  0.00  0.00           C  
ATOM   1236  O   ASP B 389      81.296   9.177   4.311  0.00  0.00           O  
ATOM   1237  CB  ASP B 389      82.230  10.562   6.432  0.00  0.00           C  
ATOM   1238  CG  ASP B 389      82.767  11.514   7.479  0.00  0.00           C  
ATOM   1239  OD1 ASP B 389      82.975  12.698   7.145  0.00  0.00           O  
ATOM   1240  OD2 ASP B 389      82.974  11.077   8.634  0.00  0.00           O  
ATOM   1241  N   LEU B 390      79.732  10.661   3.666  0.00  0.00           N  
ATOM   1242  CA  LEU B 390      79.207   9.795   2.620  0.00  0.00           C  
ATOM   1243  C   LEU B 390      78.550  10.660   1.547  0.00  0.00           C  
ATOM   1244  O   LEU B 390      78.292  11.850   1.750  0.00  0.00           O  
ATOM   1245  CB  LEU B 390      78.226   8.775   3.217  0.00  0.00           C  
ATOM   1246  CG  LEU B 390      77.911   7.455   2.515  0.00  0.00           C  
ATOM   1247  CD1 LEU B 390      79.108   6.920   1.730  0.00  0.00           C  
ATOM   1248  CD2 LEU B 390      77.445   6.442   3.567  0.00  0.00           C  
ATOM   1249  N   CYS B 391      78.306  10.047   0.390  0.00  0.00           N  
ATOM   1250  CA  CYS B 391      77.581  10.694  -0.695  0.00  0.00           C  
ATOM   1251  C   CYS B 391      76.602   9.698  -1.304  0.00  0.00           C  
ATOM   1252  O   CYS B 391      76.925   8.513  -1.450  0.00  0.00           O  
ATOM   1253  CB  CYS B 391      78.520  11.233  -1.795  0.00  0.00           C  
ATOM   1254  SG  CYS B 391      79.606  12.663  -1.389  0.00  0.00           S  
ATOM   1255  N   PHE B 392      75.404  10.182  -1.647  0.00  0.00           N  
ATOM   1256  CA  PHE B 392      74.401   9.394  -2.355  0.00  0.00           C  
ATOM   1257  C   PHE B 392      73.881  10.191  -3.539  0.00  0.00           C  
ATOM   1258  O   PHE B 392      73.966  11.422  -3.569  0.00  0.00           O  
ATOM   1259  CB  PHE B 392      73.217   9.010  -1.456  0.00  0.00           C  
ATOM   1260  CG  PHE B 392      73.593   8.144  -0.295  0.00  0.00           C  
ATOM   1261  CD1 PHE B 392      73.997   8.714   0.910  0.00  0.00           C  
ATOM   1262  CD2 PHE B 392      73.541   6.762  -0.401  0.00  0.00           C  
ATOM   1263  CE1 PHE B 392      74.347   7.915   1.986  0.00  0.00           C  
ATOM   1264  CE2 PHE B 392      73.889   5.956   0.675  0.00  0.00           C  
ATOM   1265  CZ  PHE B 392      74.288   6.532   1.871  0.00  0.00           C  
ATOM   1266  N   THR B 393      73.329   9.471  -4.520  0.00  0.00           N  
ATOM   1267  CA  THR B 393      72.718  10.146  -5.661  0.00  0.00           C  
ATOM   1268  C   THR B 393      71.414  10.829  -5.255  0.00  0.00           C  
ATOM   1269  O   THR B 393      71.201  12.012  -5.555  0.00  0.00           O  
ATOM   1270  CB  THR B 393      72.489   9.151  -6.802  0.00  0.00           C  
ATOM   1271  CG2 THR B 393      72.517   7.753  -6.284  0.00  0.00           C  
ATOM   1272  OG1 THR B 393      71.217   9.394  -7.418  0.00  0.00           O  
ATOM   1273  N   ASN B 394      70.539  10.110  -4.553  0.00  0.00           N  
ATOM   1274  CA  ASN B 394      69.277  10.685  -4.113  0.00  0.00           C  
ATOM   1275  C   ASN B 394      68.977  10.290  -2.674  0.00  0.00           C  
ATOM   1276  O   ASN B 394      69.258   9.166  -2.248  0.00  0.00           O  
ATOM   1277  CB  ASN B 394      68.119  10.254  -5.023  0.00  0.00           C  
ATOM   1278  CG  ASN B 394      68.164  10.929  -6.388  0.00  0.00           C  
ATOM   1279  ND2 ASN B 394      67.911  10.154  -7.441  0.00  0.00           N  
ATOM   1280  OD1 ASN B 394      68.423  12.134  -6.493  0.00  0.00           O  
ATOM   1281  N   VAL B 395      68.417  11.237  -1.933  0.00  0.00           N  
ATOM   1282  CA  VAL B 395      67.842  10.991  -0.618  0.00  0.00           C  
ATOM   1283  C   VAL B 395      66.349  11.285  -0.693  0.00  0.00           C  
ATOM   1284  O   VAL B 395      65.931  12.278  -1.300  0.00  0.00           O  
ATOM   1285  CB  VAL B 395      68.525  11.845   0.472  0.00  0.00           C  
ATOM   1286  CG1 VAL B 395      67.838  11.652   1.822  0.00  0.00           C  
ATOM   1287  CG2 VAL B 395      69.988  11.474   0.579  0.00  0.00           C  
ATOM   1288  N   TYR B 396      65.548  10.404  -0.105  0.00  0.00           N  
ATOM   1289  CA  TYR B 396      64.113  10.603   0.015  0.00  0.00           C  
ATOM   1290  C   TYR B 396      63.757  10.790   1.484  0.00  0.00           C  
ATOM   1291  O   TYR B 396      64.367  10.174   2.359  0.00  0.00           O  
ATOM   1292  CB  TYR B 396      63.341   9.423  -0.587  0.00  0.00           C  
ATOM   1293  CG  TYR B 396      63.663   9.174  -2.050  0.00  0.00           C  
ATOM   1294  CD1 TYR B 396      63.266  10.072  -3.031  0.00  0.00           C  
ATOM   1295  CD2 TYR B 396      64.366   8.042  -2.447  0.00  0.00           C  
ATOM   1296  CE1 TYR B 396      63.575   9.854  -4.377  0.00  0.00           C  
ATOM   1297  CE2 TYR B 396      64.672   7.810  -3.786  0.00  0.00           C  
ATOM   1298  CZ  TYR B 396      64.276   8.719  -4.747  0.00  0.00           C  
ATOM   1299  OH  TYR B 396      64.579   8.493  -6.075  0.00  0.00           O  
ATOM   1300  N   ALA B 397      62.789  11.663   1.754  0.00  0.00           N  
ATOM   1301  CA  ALA B 397      62.343  11.955   3.117  0.00  0.00           C  
ATOM   1302  C   ALA B 397      60.823  11.824   3.165  0.00  0.00           C  
ATOM   1303  O   ALA B 397      60.100  12.759   2.802  0.00  0.00           O  
ATOM   1304  CB  ALA B 397      62.789  13.340   3.568  0.00  0.00           C  
ATOM   1305  N   ASP B 398      60.343  10.670   3.620  0.00  0.00           N  
ATOM   1306  CA  ASP B 398      58.926  10.443   3.830  0.00  0.00           C  
ATOM   1307  C   ASP B 398      58.509  10.882   5.232  0.00  0.00           C  
ATOM   1308  O   ASP B 398      59.209  10.617   6.214  0.00  0.00           O  
ATOM   1309  CB  ASP B 398      58.609   8.968   3.613  0.00  0.00           C  
ATOM   1310  CG  ASP B 398      59.150   8.457   2.295  0.00  0.00           C  
ATOM   1311  OD1 ASP B 398      59.279   9.276   1.360  0.00  0.00           O  
ATOM   1312  OD2 ASP B 398      59.439   7.245   2.186  0.00  0.00           O  
ATOM   1313  N   SER B 399      57.360  11.553   5.326  0.00  0.00           N  
ATOM   1314  CA  SER B 399      56.891  12.055   6.611  0.00  0.00           C  
ATOM   1315  C   SER B 399      55.382  11.873   6.748  0.00  0.00           C  
ATOM   1316  O   SER B 399      54.644  11.904   5.759  0.00  0.00           O  
ATOM   1317  CB  SER B 399      57.284  13.524   6.802  0.00  0.00           C  
ATOM   1318  OG  SER B 399      56.754  14.321   5.777  0.00  0.00           O  
ATOM   1319  N   PHE B 400      54.932  11.688   7.989  0.00  0.00           N  
ATOM   1320  CA  PHE B 400      53.536  11.382   8.305  0.00  0.00           C  
ATOM   1321  C   PHE B 400      53.369  11.399   9.824  0.00  0.00           C  
ATOM   1322  O   PHE B 400      54.333  11.574  10.574  0.00  0.00           O  
ATOM   1323  CB  PHE B 400      53.112  10.032   7.722  0.00  0.00           C  
ATOM   1324  CG  PHE B 400      54.054   8.920   8.048  0.00  0.00           C  
ATOM   1325  CD1 PHE B 400      53.955   8.239   9.257  0.00  0.00           C  
ATOM   1326  CD2 PHE B 400      55.060   8.563   7.154  0.00  0.00           C  
ATOM   1327  CE1 PHE B 400      54.840   7.207   9.566  0.00  0.00           C  
ATOM   1328  CE2 PHE B 400      55.943   7.525   7.453  0.00  0.00           C  
ATOM   1329  CZ  PHE B 400      55.838   6.848   8.663  0.00  0.00           C  
ATOM   1330  N   VAL B 401      52.130  11.216  10.276  0.00  0.00           N  
ATOM   1331  CA  VAL B 401      51.805  11.186  11.695  0.00  0.00           C  
ATOM   1332  C   VAL B 401      51.127   9.860  12.010  0.00  0.00           C  
ATOM   1333  O   VAL B 401      50.295   9.382  11.231  0.00  0.00           O  
ATOM   1334  CB  VAL B 401      50.915  12.384  12.098  0.00  0.00           C  
ATOM   1335  CG1 VAL B 401      50.117  12.084  13.368  0.00  0.00           C  
ATOM   1336  CG2 VAL B 401      51.769  13.601  12.323  0.00  0.00           C  
ATOM   1337  N   ILE B 402      51.503   9.257  13.143  0.00  0.00           N  
ATOM   1338  CA  ILE B 402      50.866   8.051  13.665  0.00  0.00           C  
ATOM   1339  C   ILE B 402      50.781   8.142  15.189  0.00  0.00           C  
ATOM   1340  O   ILE B 402      51.259   9.099  15.808  0.00  0.00           O  
ATOM   1341  CB  ILE B 402      51.605   6.765  13.236  0.00  0.00           C  
ATOM   1342  CG1 ILE B 402      53.068   6.787  13.691  0.00  0.00           C  
ATOM   1343  CG2 ILE B 402      51.473   6.525  11.742  0.00  0.00           C  
ATOM   1344  CD1 ILE B 402      53.857   5.563  13.240  0.00  0.00           C  
ATOM   1345  N   ARG B 403      50.142   7.131  15.795  0.00  0.00           N  
ATOM   1346  CA  ARG B 403      50.103   6.972  17.251  0.00  0.00           C  
ATOM   1347  C   ARG B 403      51.473   6.597  17.795  0.00  0.00           C  
ATOM   1348  O   ARG B 403      52.236   5.866  17.154  0.00  0.00           O  
ATOM   1349  CB  ARG B 403      49.131   5.859  17.651  0.00  0.00           C  
ATOM   1350  CG  ARG B 403      47.710   6.260  17.891  0.00  0.00           C  
ATOM   1351  CD  ARG B 403      46.826   5.019  18.056  0.00  0.00           C  
ATOM   1352  NE  ARG B 403      47.334   4.143  19.095  0.00  0.00           N  
ATOM   1353  CZ  ARG B 403      46.748   3.016  19.481  0.00  0.00           C  
ATOM   1354  NH1 ARG B 403      45.616   2.629  18.910  0.00  0.00           N  
ATOM   1355  NH2 ARG B 403      47.295   2.279  20.444  0.00  0.00           N  
ATOM   1356  N   GLY B 404      51.751   7.049  19.024  0.00  0.00           N  
ATOM   1357  CA  GLY B 404      52.970   6.629  19.716  0.00  0.00           C  
ATOM   1358  C   GLY B 404      53.190   5.125  19.713  0.00  0.00           C  
ATOM   1359  O   GLY B 404      54.280   4.648  19.394  0.00  0.00           O  
ATOM   1360  N   ASP B 405      52.151   4.355  20.067  0.00  0.00           N  
ATOM   1361  CA  ASP B 405      52.217   2.893  20.086  0.00  0.00           C  
ATOM   1362  C   ASP B 405      52.537   2.273  18.738  0.00  0.00           C  
ATOM   1363  O   ASP B 405      52.772   1.062  18.681  0.00  0.00           O  
ATOM   1364  CB  ASP B 405      50.887   2.291  20.544  0.00  0.00           C  
ATOM   1365  CG  ASP B 405      50.796   2.160  22.043  0.00  0.00           C  
ATOM   1366  OD1 ASP B 405      51.887   2.125  22.667  0.00  0.00           O  
ATOM   1367  OD2 ASP B 405      49.649   2.087  22.585  0.00  0.00           O  
ATOM   1368  N   GLU B 406      52.483   3.037  17.651  0.00  0.00           N  
ATOM   1369  CA  GLU B 406      52.629   2.479  16.315  0.00  0.00           C  
ATOM   1370  C   GLU B 406      53.977   2.787  15.686  0.00  0.00           C  
ATOM   1371  O   GLU B 406      54.278   2.244  14.619  0.00  0.00           O  
ATOM   1372  CB  GLU B 406      51.514   2.997  15.402  0.00  0.00           C  
ATOM   1373  CG  GLU B 406      50.226   2.219  15.476  0.00  0.00           C  
ATOM   1374  CD  GLU B 406      49.067   2.980  14.851  0.00  0.00           C  
ATOM   1375  OE1 GLU B 406      49.227   4.199  14.613  0.00  0.00           O  
ATOM   1376  OE2 GLU B 406      47.998   2.374  14.605  0.00  0.00           O  
ATOM   1377  N   VAL B 407      54.789   3.642  16.317  0.00  0.00           N  
ATOM   1378  CA  VAL B 407      56.101   3.980  15.775  0.00  0.00           C  
ATOM   1379  C   VAL B 407      56.953   2.730  15.577  0.00  0.00           C  
ATOM   1380  O   VAL B 407      57.766   2.662  14.647  0.00  0.00           O  
ATOM   1381  CB  VAL B 407      56.787   5.011  16.691  0.00  0.00           C  
ATOM   1382  CG1 VAL B 407      58.216   5.261  16.252  0.00  0.00           C  
ATOM   1383  CG2 VAL B 407      55.979   6.325  16.719  0.00  0.00           C  
ATOM   1384  N   ARG B 408      56.747   1.702  16.404  0.00  0.00           N  
ATOM   1385  CA  ARG B 408      57.515   0.469  16.276  0.00  0.00           C  
ATOM   1386  C   ARG B 408      57.233  -0.268  14.974  0.00  0.00           C  
ATOM   1387  O   ARG B 408      57.990  -1.175  14.620  0.00  0.00           O  
ATOM   1388  CB  ARG B 408      57.224  -0.459  17.452  0.00  0.00           C  
ATOM   1389  CG  ARG B 408      55.902  -1.206  17.329  0.00  0.00           C  
ATOM   1390  CD  ARG B 408      55.730  -2.164  18.468  0.00  0.00           C  
ATOM   1391  NE  ARG B 408      56.019  -1.497  19.735  0.00  0.00           N  
ATOM   1392  CZ  ARG B 408      55.097  -1.111  20.614  0.00  0.00           C  
ATOM   1393  NH1 ARG B 408      53.810  -1.339  20.374  0.00  0.00           N  
ATOM   1394  NH2 ARG B 408      55.464  -0.503  21.739  0.00  0.00           N  
ATOM   1395  N   GLN B 409      56.153   0.069  14.269  0.00  0.00           N  
ATOM   1396  CA  GLN B 409      55.901  -0.551  12.973  0.00  0.00           C  
ATOM   1397  C   GLN B 409      56.668   0.125  11.844  0.00  0.00           C  
ATOM   1398  O   GLN B 409      56.696  -0.403  10.726  0.00  0.00           O  
ATOM   1399  CB  GLN B 409      54.399  -0.546  12.655  0.00  0.00           C  
ATOM   1400  CG  GLN B 409      53.533  -1.075  13.762  0.00  0.00           C  
ATOM   1401  CD  GLN B 409      52.076  -1.258  13.352  0.00  0.00           C  
ATOM   1402  NE2 GLN B 409      51.173  -1.166  14.331  0.00  0.00           N  
ATOM   1403  OE1 GLN B 409      51.764  -1.490  12.182  0.00  0.00           O  
ATOM   1404  N   ILE B 410      57.285   1.278  12.100  0.00  0.00           N  
ATOM   1405  CA  ILE B 410      58.107   1.938  11.097  0.00  0.00           C  
ATOM   1406  C   ILE B 410      59.521   1.375  11.189  0.00  0.00           C  
ATOM   1407  O   ILE B 410      60.462   2.054  11.623  0.00  0.00           O  
ATOM   1408  CB  ILE B 410      58.076   3.466  11.268  0.00  0.00           C  
ATOM   1409  CG1 ILE B 410      56.631   3.950  11.444  0.00  0.00           C  
ATOM   1410  CG2 ILE B 410      58.746   4.153  10.076  0.00  0.00           C  
ATOM   1411  CD1 ILE B 410      55.669   3.460  10.384  0.00  0.00           C  
ATOM   1412  N   ALA B 411      59.666   0.120  10.769  0.00  0.00           N  
ATOM   1413  CA  ALA B 411      60.919  -0.616  10.852  0.00  0.00           C  
ATOM   1414  C   ALA B 411      60.792  -1.830   9.951  0.00  0.00           C  
ATOM   1415  O   ALA B 411      59.668  -2.294   9.710  0.00  0.00           O  
ATOM   1416  CB  ALA B 411      61.222  -1.044  12.299  0.00  0.00           C  
ATOM   1417  N   PRO B 412      61.905  -2.373   9.442  0.00  0.00           N  
ATOM   1418  CA  PRO B 412      61.811  -3.510   8.513  0.00  0.00           C  
ATOM   1419  C   PRO B 412      61.298  -4.767   9.205  0.00  0.00           C  
ATOM   1420  O   PRO B 412      61.617  -5.042  10.363  0.00  0.00           O  
ATOM   1421  CB  PRO B 412      63.251  -3.684   8.017  0.00  0.00           C  
ATOM   1422  CG  PRO B 412      64.096  -3.072   9.081  0.00  0.00           C  
ATOM   1423  CD  PRO B 412      63.298  -1.935   9.638  0.00  0.00           C  
ATOM   1424  N   GLY B 413      60.461  -5.509   8.490  0.00  0.00           N  
ATOM   1425  CA  GLY B 413      59.950  -6.764   8.997  0.00  0.00           C  
ATOM   1426  C   GLY B 413      58.929  -6.653  10.105  0.00  0.00           C  
ATOM   1427  O   GLY B 413      58.841  -7.561  10.933  0.00  0.00           O  
ATOM   1428  N   GLN B 414      58.145  -5.572  10.142  0.00  0.00           N  
ATOM   1429  CA  GLN B 414      57.056  -5.413  11.099  0.00  0.00           C  
ATOM   1430  C   GLN B 414      55.703  -5.638  10.431  0.00  0.00           C  
ATOM   1431  O   GLN B 414      55.549  -5.456   9.222  0.00  0.00           O  
ATOM   1432  CB  GLN B 414      57.068  -4.020  11.728  0.00  0.00           C  
ATOM   1433  CG  GLN B 414      58.392  -3.602  12.335  0.00  0.00           C  
ATOM   1434  CD  GLN B 414      58.857  -4.510  13.462  0.00  0.00           C  
ATOM   1435  NE2 GLN B 414      60.156  -4.459  13.750  0.00  0.00           N  
ATOM   1436  OE1 GLN B 414      58.067  -5.247  14.069  0.00  0.00           O  
ATOM   1437  N   THR B 415      54.717  -6.025  11.236  0.00  0.00           N  
ATOM   1438  CA  THR B 415      53.322  -6.134  10.806  0.00  0.00           C  
ATOM   1439  C   THR B 415      52.438  -5.251  11.698  0.00  0.00           C  
ATOM   1440  O   THR B 415      52.907  -4.633  12.661  0.00  0.00           O  
ATOM   1441  CB  THR B 415      52.859  -7.595  10.828  0.00  0.00           C  
ATOM   1442  CG2 THR B 415      53.928  -8.488  10.225  0.00  0.00           C  
ATOM   1443  OG1 THR B 415      52.613  -8.003  12.180  0.00  0.00           O  
ATOM   1444  N   GLY B 416      51.152  -5.200  11.375  0.00  0.00           N  
ATOM   1445  CA  GLY B 416      50.228  -4.253  11.968  0.00  0.00           C  
ATOM   1446  C   GLY B 416      49.587  -3.357  10.918  0.00  0.00           C  
ATOM   1447  O   GLY B 416      49.974  -3.333   9.752  0.00  0.00           O  
ATOM   1448  N   LYS B 417      48.576  -2.606  11.369  0.00  0.00           N  
ATOM   1449  CA  LYS B 417      47.794  -1.788  10.445  0.00  0.00           C  
ATOM   1450  C   LYS B 417      48.678  -0.811   9.673  0.00  0.00           C  
ATOM   1451  O   LYS B 417      48.515  -0.639   8.458  0.00  0.00           O  
ATOM   1452  CB  LYS B 417      46.697  -1.032  11.200  0.00  0.00           C  
ATOM   1453  CG  LYS B 417      45.622  -1.916  11.849  0.00  0.00           C  
ATOM   1454  CD  LYS B 417      44.793  -2.653  10.806  0.00  0.00           C  
ATOM   1455  CE  LYS B 417      43.667  -3.449  11.442  0.00  0.00           C  
ATOM   1456  NZ  LYS B 417      42.813  -4.158  10.440  0.00  0.00           N  
ATOM   1457  N   ILE B 418      49.639  -0.180  10.342  0.00  0.00           N  
ATOM   1458  CA  ILE B 418      50.485   0.786   9.646  0.00  0.00           C  
ATOM   1459  C   ILE B 418      51.401   0.082   8.648  0.00  0.00           C  
ATOM   1460  O   ILE B 418      51.404   0.403   7.453  0.00  0.00           O  
ATOM   1461  CB  ILE B 418      51.279   1.635  10.649  0.00  0.00           C  
ATOM   1462  CG1 ILE B 418      50.329   2.216  11.703  0.00  0.00           C  
ATOM   1463  CG2 ILE B 418      51.994   2.744   9.921  0.00  0.00           C  
ATOM   1464  CD1 ILE B 418      49.083   2.875  11.132  0.00  0.00           C  
ATOM   1465  N   ALA B 419      52.185  -0.892   9.123  0.00  0.00           N  
ATOM   1466  CA  ALA B 419      53.133  -1.588   8.249  0.00  0.00           C  
ATOM   1467  C   ALA B 419      52.431  -2.323   7.103  0.00  0.00           C  
ATOM   1468  O   ALA B 419      52.956  -2.384   5.986  0.00  0.00           O  
ATOM   1469  CB  ALA B 419      53.980  -2.564   9.071  0.00  0.00           C  
ATOM   1470  N   ASP B 420      51.245  -2.879   7.355  0.00  0.00           N  
ATOM   1471  CA  ASP B 420      50.549  -3.665   6.338  0.00  0.00           C  
ATOM   1472  C   ASP B 420      49.787  -2.794   5.347  0.00  0.00           C  
ATOM   1473  O   ASP B 420      49.747  -3.107   4.150  0.00  0.00           O  
ATOM   1474  CB  ASP B 420      49.567  -4.655   6.987  0.00  0.00           C  
ATOM   1475  CG  ASP B 420      50.252  -5.646   7.919  0.00  0.00           C  
ATOM   1476  OD1 ASP B 420      51.506  -5.670   7.975  0.00  0.00           O  
ATOM   1477  OD2 ASP B 420      49.532  -6.403   8.600  0.00  0.00           O  
ATOM   1478  N   TYR B 421      49.142  -1.722   5.819  0.00  0.00           N  
ATOM   1479  CA  TYR B 421      48.201  -0.995   4.981  0.00  0.00           C  
ATOM   1480  C   TYR B 421      48.563   0.457   4.697  0.00  0.00           C  
ATOM   1481  O   TYR B 421      47.856   1.098   3.910  0.00  0.00           O  
ATOM   1482  CB  TYR B 421      46.793  -1.017   5.601  0.00  0.00           C  
ATOM   1483  CG  TYR B 421      46.182  -2.392   5.796  0.00  0.00           C  
ATOM   1484  CD1 TYR B 421      46.646  -3.506   5.097  0.00  0.00           C  
ATOM   1485  CD2 TYR B 421      45.119  -2.567   6.686  0.00  0.00           C  
ATOM   1486  CE1 TYR B 421      46.070  -4.761   5.287  0.00  0.00           C  
ATOM   1487  CE2 TYR B 421      44.538  -3.810   6.880  0.00  0.00           C  
ATOM   1488  CZ  TYR B 421      45.015  -4.900   6.187  0.00  0.00           C  
ATOM   1489  OH  TYR B 421      44.417  -6.118   6.395  0.00  0.00           O  
ATOM   1490  N   ASN B 422      49.626   1.001   5.296  0.00  0.00           N  
ATOM   1491  CA  ASN B 422      49.848   2.437   5.170  0.00  0.00           C  
ATOM   1492  C   ASN B 422      51.244   2.788   4.667  0.00  0.00           C  
ATOM   1493  O   ASN B 422      51.383   3.461   3.635  0.00  0.00           O  
ATOM   1494  CB  ASN B 422      49.555   3.117   6.505  0.00  0.00           C  
ATOM   1495  CG  ASN B 422      48.074   3.047   6.867  0.00  0.00           C  
ATOM   1496  ND2 ASN B 422      47.645   1.908   7.403  0.00  0.00           N  
ATOM   1497  OD1 ASN B 422      47.321   3.991   6.633  0.00  0.00           O  
ATOM   1498  N   TYR B 423      52.274   2.330   5.372  0.00  0.00           N  
ATOM   1499  CA  TYR B 423      53.653   2.652   5.029  0.00  0.00           C  
ATOM   1500  C   TYR B 423      54.516   1.460   5.416  0.00  0.00           C  
ATOM   1501  O   TYR B 423      54.594   1.111   6.599  0.00  0.00           O  
ATOM   1502  CB  TYR B 423      54.116   3.927   5.738  0.00  0.00           C  
ATOM   1503  CG  TYR B 423      55.506   4.365   5.338  0.00  0.00           C  
ATOM   1504  CD1 TYR B 423      55.712   5.138   4.199  0.00  0.00           C  
ATOM   1505  CD2 TYR B 423      56.620   3.988   6.088  0.00  0.00           C  
ATOM   1506  CE1 TYR B 423      56.994   5.529   3.815  0.00  0.00           C  
ATOM   1507  CE2 TYR B 423      57.907   4.370   5.712  0.00  0.00           C  
ATOM   1508  CZ  TYR B 423      58.087   5.145   4.575  0.00  0.00           C  
ATOM   1509  OH  TYR B 423      59.358   5.535   4.208  0.00  0.00           O  
ATOM   1510  N   LYS B 424      55.156   0.844   4.418  0.00  0.00           N  
ATOM   1511  CA  LYS B 424      55.860  -0.425   4.563  0.00  0.00           C  
ATOM   1512  C   LYS B 424      57.333  -0.247   4.216  0.00  0.00           C  
ATOM   1513  O   LYS B 424      57.670   0.128   3.089  0.00  0.00           O  
ATOM   1514  CB  LYS B 424      55.232  -1.488   3.664  0.00  0.00           C  
ATOM   1515  CG  LYS B 424      55.919  -2.842   3.742  0.00  0.00           C  
ATOM   1516  CD  LYS B 424      55.968  -3.355   5.166  0.00  0.00           C  
ATOM   1517  CE  LYS B 424      56.658  -4.702   5.264  0.00  0.00           C  
ATOM   1518  NZ  LYS B 424      56.836  -5.107   6.694  0.00  0.00           N  
ATOM   1519  N   LEU B 425      58.204  -0.526   5.177  0.00  0.00           N  
ATOM   1520  CA  LEU B 425      59.644  -0.513   4.945  0.00  0.00           C  
ATOM   1521  C   LEU B 425      60.125  -1.882   4.452  0.00  0.00           C  
ATOM   1522  O   LEU B 425      59.663  -2.918   4.939  0.00  0.00           O  
ATOM   1523  CB  LEU B 425      60.389  -0.136   6.218  0.00  0.00           C  
ATOM   1524  CG  LEU B 425      60.416   1.356   6.529  0.00  0.00           C  
ATOM   1525  CD1 LEU B 425      61.177   1.590   7.813  0.00  0.00           C  
ATOM   1526  CD2 LEU B 425      61.056   2.140   5.378  0.00  0.00           C  
ATOM   1527  N   PRO B 426      61.039  -1.924   3.482  0.00  0.00           N  
ATOM   1528  CA  PRO B 426      61.510  -3.214   2.966  0.00  0.00           C  
ATOM   1529  C   PRO B 426      62.421  -3.903   3.971  0.00  0.00           C  
ATOM   1530  O   PRO B 426      62.896  -3.304   4.938  0.00  0.00           O  
ATOM   1531  CB  PRO B 426      62.271  -2.826   1.701  0.00  0.00           C  
ATOM   1532  CG  PRO B 426      62.804  -1.478   2.023  0.00  0.00           C  
ATOM   1533  CD  PRO B 426      61.758  -0.795   2.869  0.00  0.00           C  
ATOM   1534  N   ASP B 427      62.666  -5.194   3.723  0.00  0.00           N  
ATOM   1535  CA  ASP B 427      63.578  -5.948   4.580  0.00  0.00           C  
ATOM   1536  C   ASP B 427      64.987  -5.359   4.538  0.00  0.00           C  
ATOM   1537  O   ASP B 427      65.565  -5.018   5.577  0.00  0.00           O  
ATOM   1538  CB  ASP B 427      63.574  -7.421   4.170  0.00  0.00           C  
ATOM   1539  CG  ASP B 427      62.280  -8.128   4.555  0.00  0.00           C  
ATOM   1540  OD1 ASP B 427      61.631  -7.676   5.523  0.00  0.00           O  
ATOM   1541  OD2 ASP B 427      61.912  -9.128   3.901  0.00  0.00           O  
ATOM   1542  N   ASP B 428      65.545  -5.199   3.348  0.00  0.00           N  
ATOM   1543  CA  ASP B 428      66.893  -4.649   3.217  0.00  0.00           C  
ATOM   1544  C   ASP B 428      66.926  -3.125   3.285  0.00  0.00           C  
ATOM   1545  O   ASP B 428      67.598  -2.477   2.478  0.00  0.00           O  
ATOM   1546  CB  ASP B 428      67.521  -5.157   1.920  0.00  0.00           C  
ATOM   1547  CG  ASP B 428      66.661  -4.885   0.696  0.00  0.00           C  
ATOM   1548  OD1 ASP B 428      65.842  -3.940   0.721  0.00  0.00           O  
ATOM   1549  OD2 ASP B 428      66.807  -5.627  -0.302  0.00  0.00           O  
ATOM   1550  N   PHE B 429      66.216  -2.535   4.242  0.00  0.00           N  
ATOM   1551  CA  PHE B 429      66.156  -1.085   4.360  0.00  0.00           C  
ATOM   1552  C   PHE B 429      67.483  -0.530   4.872  0.00  0.00           C  
ATOM   1553  O   PHE B 429      68.060  -1.043   5.838  0.00  0.00           O  
ATOM   1554  CB  PHE B 429      65.012  -0.689   5.296  0.00  0.00           C  
ATOM   1555  CG  PHE B 429      64.941   0.778   5.586  0.00  0.00           C  
ATOM   1556  CD1 PHE B 429      64.646   1.680   4.581  0.00  0.00           C  
ATOM   1557  CD2 PHE B 429      65.153   1.256   6.869  0.00  0.00           C  
ATOM   1558  CE1 PHE B 429      64.574   3.033   4.845  0.00  0.00           C  
ATOM   1559  CE2 PHE B 429      65.079   2.615   7.141  0.00  0.00           C  
ATOM   1560  CZ  PHE B 429      64.790   3.501   6.126  0.00  0.00           C  
ATOM   1561  N   THR B 430      67.972   0.530   4.222  0.00  0.00           N  
ATOM   1562  CA  THR B 430      69.259   1.094   4.608  0.00  0.00           C  
ATOM   1563  C   THR B 430      69.222   2.537   5.123  0.00  0.00           C  
ATOM   1564  O   THR B 430      70.290   3.082   5.404  0.00  0.00           O  
ATOM   1565  CB  THR B 430      70.284   0.985   3.451  0.00  0.00           C  
ATOM   1566  CG2 THR B 430      70.643  -0.476   3.180  0.00  0.00           C  
ATOM   1567  OG1 THR B 430      69.764   1.583   2.254  0.00  0.00           O  
ATOM   1568  N   GLY B 431      68.063   3.149   5.325  0.00  0.00           N  
ATOM   1569  CA  GLY B 431      67.987   4.523   5.811  0.00  0.00           C  
ATOM   1570  C   GLY B 431      67.794   4.673   7.314  0.00  0.00           C  
ATOM   1571  O   GLY B 431      68.136   3.790   8.110  0.00  0.00           O  
ATOM   1572  N   CYS B 432      67.236   5.821   7.713  0.00  0.00           N  
ATOM   1573  CA  CYS B 432      66.962   6.129   9.111  0.00  0.00           C  
ATOM   1574  C   CYS B 432      65.481   6.406   9.354  0.00  0.00           C  
ATOM   1575  O   CYS B 432      64.769   6.920   8.483  0.00  0.00           O  
ATOM   1576  CB  CYS B 432      67.773   7.347   9.567  0.00  0.00           C  
ATOM   1577  SG  CYS B 432      69.550   7.193   9.305  0.00  0.00           S  
ATOM   1578  N   VAL B 433      65.030   6.092  10.568  0.00  0.00           N  
ATOM   1579  CA  VAL B 433      63.668   6.377  11.011  0.00  0.00           C  
ATOM   1580  C   VAL B 433      63.739   7.316  12.207  0.00  0.00           C  
ATOM   1581  O   VAL B 433      64.298   6.959  13.251  0.00  0.00           O  
ATOM   1582  CB  VAL B 433      62.894   5.098  11.360  0.00  0.00           C  
ATOM   1583  CG1 VAL B 433      61.533   5.457  11.960  0.00  0.00           C  
ATOM   1584  CG2 VAL B 433      62.726   4.228  10.124  0.00  0.00           C  
ATOM   1585  N   ILE B 434      63.169   8.509  12.058  0.00  0.00           N  
ATOM   1586  CA  ILE B 434      63.142   9.517  13.110  0.00  0.00           C  
ATOM   1587  C   ILE B 434      61.695   9.772  13.509  0.00  0.00           C  
ATOM   1588  O   ILE B 434      60.798   9.764  12.659  0.00  0.00           O  
ATOM   1589  CB  ILE B 434      63.820  10.818  12.645  0.00  0.00           C  
ATOM   1590  CG1 ILE B 434      65.194  10.505  12.058  0.00  0.00           C  
ATOM   1591  CG2 ILE B 434      63.913  11.818  13.789  0.00  0.00           C  
ATOM   1592  CD1 ILE B 434      65.706  11.560  11.096  0.00  0.00           C  
ATOM   1593  N   ALA B 435      61.466   9.990  14.803  0.00  0.00           N  
ATOM   1594  CA  ALA B 435      60.132  10.303  15.290  0.00  0.00           C  
ATOM   1595  C   ALA B 435      60.246  11.125  16.564  0.00  0.00           C  
ATOM   1596  O   ALA B 435      61.262  11.082  17.262  0.00  0.00           O  
ATOM   1597  CB  ALA B 435      59.309   9.030  15.525  0.00  0.00           C  
ATOM   1598  N   TRP B 436      59.192  11.894  16.846  0.00  0.00           N  
ATOM   1599  CA  TRP B 436      59.089  12.671  18.075  0.00  0.00           C  
ATOM   1600  C   TRP B 436      57.618  12.911  18.402  0.00  0.00           C  
ATOM   1601  O   TRP B 436      56.747  12.823  17.533  0.00  0.00           O  
ATOM   1602  CB  TRP B 436      59.845  14.001  17.976  0.00  0.00           C  
ATOM   1603  CG  TRP B 436      59.302  14.997  16.988  0.00  0.00           C  
ATOM   1604  CD1 TRP B 436      58.515  16.091  17.260  0.00  0.00           C  
ATOM   1605  CD2 TRP B 436      59.541  15.022  15.573  0.00  0.00           C  
ATOM   1606  CE2 TRP B 436      58.860  16.147  15.055  0.00  0.00           C  
ATOM   1607  CE3 TRP B 436      60.257  14.201  14.696  0.00  0.00           C  
ATOM   1608  NE1 TRP B 436      58.241  16.776  16.103  0.00  0.00           N  
ATOM   1609  CZ2 TRP B 436      58.870  16.464  13.703  0.00  0.00           C  
ATOM   1610  CZ3 TRP B 436      60.265  14.517  13.352  0.00  0.00           C  
ATOM   1611  CH2 TRP B 436      59.579  15.638  12.867  0.00  0.00           C  
ATOM   1612  N   ASN B 437      57.358  13.225  19.672  0.00  0.00           N  
ATOM   1613  CA  ASN B 437      55.995  13.395  20.158  0.00  0.00           C  
ATOM   1614  C   ASN B 437      55.472  14.767  19.754  0.00  0.00           C  
ATOM   1615  O   ASN B 437      56.121  15.784  20.010  0.00  0.00           O  
ATOM   1616  CB  ASN B 437      55.941  13.246  21.677  0.00  0.00           C  
ATOM   1617  CG  ASN B 437      54.526  13.373  22.217  0.00  0.00           C  
ATOM   1618  ND2 ASN B 437      53.951  12.258  22.608  0.00  0.00           N  
ATOM   1619  OD1 ASN B 437      53.956  14.462  22.263  0.00  0.00           O  
ATOM   1620  N   SER B 438      54.297  14.800  19.127  0.00  0.00           N  
ATOM   1621  CA  SER B 438      53.764  16.057  18.604  0.00  0.00           C  
ATOM   1622  C   SER B 438      52.412  16.364  19.221  0.00  0.00           C  
ATOM   1623  O   SER B 438      51.575  17.034  18.613  0.00  0.00           O  
ATOM   1624  CB  SER B 438      53.675  16.040  17.076  0.00  0.00           C  
ATOM   1625  OG  SER B 438      52.842  14.991  16.598  0.00  0.00           O  
ATOM   1626  N   ASN B 439      52.203  15.863  20.439  0.00  0.00           N  
ATOM   1627  CA  ASN B 439      50.974  16.131  21.171  0.00  0.00           C  
ATOM   1628  C   ASN B 439      50.694  17.626  21.278  0.00  0.00           C  
ATOM   1629  O   ASN B 439      49.532  18.044  21.268  0.00  0.00           O  
ATOM   1630  CB  ASN B 439      51.082  15.489  22.552  0.00  0.00           C  
ATOM   1631  CG  ASN B 439      49.759  15.332  23.227  0.00  0.00           C  
ATOM   1632  ND2 ASN B 439      49.747  15.526  24.537  0.00  0.00           N  
ATOM   1633  OD1 ASN B 439      48.747  15.044  22.583  0.00  0.00           O  
ATOM   1634  N   ASN B 440      51.743  18.447  21.344  0.00  0.00           N  
ATOM   1635  CA  ASN B 440      51.566  19.890  21.489  0.00  0.00           C  
ATOM   1636  C   ASN B 440      51.014  20.552  20.229  0.00  0.00           C  
ATOM   1637  O   ASN B 440      50.423  21.632  20.322  0.00  0.00           O  
ATOM   1638  CB  ASN B 440      52.901  20.538  21.862  0.00  0.00           C  
ATOM   1639  CG  ASN B 440      53.963  20.366  20.768  0.00  0.00           C  
ATOM   1640  ND2 ASN B 440      54.470  21.487  20.256  0.00  0.00           N  
ATOM   1641  OD1 ASN B 440      54.307  19.240  20.379  0.00  0.00           O  
ATOM   1642  N   LEU B 441      51.203  19.943  19.057  0.00  0.00           N  
ATOM   1643  CA  LEU B 441      50.754  20.493  17.782  0.00  0.00           C  
ATOM   1644  C   LEU B 441      49.596  19.733  17.163  0.00  0.00           C  
ATOM   1645  O   LEU B 441      48.756  20.344  16.504  0.00  0.00           O  
ATOM   1646  CB  LEU B 441      51.899  20.491  16.759  0.00  0.00           C  
ATOM   1647  CG  LEU B 441      53.272  21.042  17.122  0.00  0.00           C  
ATOM   1648  CD1 LEU B 441      54.308  20.598  16.067  0.00  0.00           C  
ATOM   1649  CD2 LEU B 441      53.211  22.563  17.251  0.00  0.00           C  
ATOM   1650  N   ASP B 442      49.543  18.414  17.326  0.00  0.00           N  
ATOM   1651  CA  ASP B 442      48.643  17.592  16.537  0.00  0.00           C  
ATOM   1652  C   ASP B 442      47.419  17.108  17.296  0.00  0.00           C  
ATOM   1653  O   ASP B 442      46.607  16.365  16.739  0.00  0.00           O  
ATOM   1654  CB  ASP B 442      49.422  16.422  15.958  0.00  0.00           C  
ATOM   1655  CG  ASP B 442      50.270  16.853  14.820  0.00  0.00           C  
ATOM   1656  OD1 ASP B 442      49.792  17.736  14.085  0.00  0.00           O  
ATOM   1657  OD2 ASP B 442      51.392  16.347  14.659  0.00  0.00           O  
ATOM   1658  N   SER B 443      47.232  17.531  18.529  0.00  0.00           N  
ATOM   1659  CA  SER B 443      46.022  17.178  19.231  0.00  0.00           C  
ATOM   1660  C   SER B 443      45.406  18.459  19.774  0.00  0.00           C  
ATOM   1661  O   SER B 443      46.063  19.499  19.843  0.00  0.00           O  
ATOM   1662  CB  SER B 443      46.303  16.131  20.329  0.00  0.00           C  
ATOM   1663  OG  SER B 443      47.183  16.607  21.307  0.00  0.00           O  
ATOM   1664  N   LYS B 444      44.120  18.392  20.104  0.00  0.00           N  
ATOM   1665  CA  LYS B 444      43.425  19.550  20.647  0.00  0.00           C  
ATOM   1666  C   LYS B 444      42.200  19.041  21.377  0.00  0.00           C  
ATOM   1667  O   LYS B 444      41.750  17.914  21.148  0.00  0.00           O  
ATOM   1668  CB  LYS B 444      43.035  20.552  19.556  0.00  0.00           C  
ATOM   1669  CG  LYS B 444      41.946  20.059  18.625  0.00  0.00           C  
ATOM   1670  CD  LYS B 444      41.630  21.053  17.508  0.00  0.00           C  
ATOM   1671  CE  LYS B 444      40.759  20.389  16.414  0.00  0.00           C  
ATOM   1672  NZ  LYS B 444      39.597  21.202  15.956  0.00  0.00           N  
ATOM   1673  N   VAL B 445      41.679  19.874  22.281  0.00  0.00           N  
ATOM   1674  CA  VAL B 445      40.557  19.452  23.112  0.00  0.00           C  
ATOM   1675  C   VAL B 445      39.325  19.274  22.236  0.00  0.00           C  
ATOM   1676  O   VAL B 445      39.138  19.985  21.241  0.00  0.00           O  
ATOM   1677  CB  VAL B 445      40.315  20.456  24.252  0.00  0.00           C  
ATOM   1678  CG1 VAL B 445      39.237  19.937  25.206  0.00  0.00           C  
ATOM   1679  CG2 VAL B 445      41.615  20.692  25.015  0.00  0.00           C  
ATOM   1680  N   GLY B 446      38.496  18.290  22.573  0.00  0.00           N  
ATOM   1681  CA  GLY B 446      37.448  17.862  21.679  0.00  0.00           C  
ATOM   1682  C   GLY B 446      37.915  16.970  20.553  0.00  0.00           C  
ATOM   1683  O   GLY B 446      37.096  16.236  19.982  0.00  0.00           O  
ATOM   1684  N   GLY B 447      39.204  16.990  20.222  0.00  0.00           N  
ATOM   1685  CA  GLY B 447      39.716  16.019  19.245  0.00  0.00           C  
ATOM   1686  C   GLY B 447      40.224  16.660  17.972  0.00  0.00           C  
ATOM   1687  O   GLY B 447      39.592  17.543  17.380  0.00  0.00           O  
ATOM   1688  N   ASN B 448      41.406  16.218  17.537  0.00  0.00           N  
ATOM   1689  CA  ASN B 448      41.908  16.521  16.204  0.00  0.00           C  
ATOM   1690  C   ASN B 448      41.699  15.300  15.324  0.00  0.00           C  
ATOM   1691  O   ASN B 448      42.288  14.249  15.572  0.00  0.00           O  
ATOM   1692  CB  ASN B 448      43.383  16.909  16.217  0.00  0.00           C  
ATOM   1693  CG  ASN B 448      43.890  17.284  14.834  0.00  0.00           C  
ATOM   1694  ND2 ASN B 448      45.198  17.274  14.656  0.00  0.00           N  
ATOM   1695  OD1 ASN B 448      43.104  17.574  13.936  0.00  0.00           O  
ATOM   1696  N   TYR B 449      40.870  15.447  14.296  0.00  0.00           N  
ATOM   1697  CA  TYR B 449      40.547  14.368  13.377  0.00  0.00           C  
ATOM   1698  C   TYR B 449      41.213  14.545  12.024  0.00  0.00           C  
ATOM   1699  O   TYR B 449      40.873  13.834  11.079  0.00  0.00           O  
ATOM   1700  CB  TYR B 449      39.026  14.252  13.249  0.00  0.00           C  
ATOM   1701  CG  TYR B 449      38.418  13.814  14.564  0.00  0.00           C  
ATOM   1702  CD1 TYR B 449      38.372  12.461  14.909  0.00  0.00           C  
ATOM   1703  CD2 TYR B 449      37.958  14.744  15.489  0.00  0.00           C  
ATOM   1704  CE1 TYR B 449      37.855  12.042  16.119  0.00  0.00           C  
ATOM   1705  CE2 TYR B 449      37.440  14.336  16.707  0.00  0.00           C  
ATOM   1706  CZ  TYR B 449      37.390  12.977  17.012  0.00  0.00           C  
ATOM   1707  OH  TYR B 449      36.881  12.548  18.212  0.00  0.00           O  
ATOM   1708  N   ASN B 450      42.200  15.447  11.932  0.00  0.00           N  
ATOM   1709  CA  ASN B 450      42.860  15.737  10.664  0.00  0.00           C  
ATOM   1710  C   ASN B 450      43.587  14.529  10.095  0.00  0.00           C  
ATOM   1711  O   ASN B 450      43.654  14.373   8.872  0.00  0.00           O  
ATOM   1712  CB  ASN B 450      43.844  16.885  10.846  0.00  0.00           C  
ATOM   1713  CG  ASN B 450      44.705  17.121   9.609  0.00  0.00           C  
ATOM   1714  ND2 ASN B 450      45.924  16.585   9.611  0.00  0.00           N  
ATOM   1715  OD1 ASN B 450      44.276  17.779   8.670  0.00  0.00           O  
ATOM   1716  N   TYR B 451      44.140  13.680  10.949  0.00  0.00           N  
ATOM   1717  CA  TYR B 451      45.009  12.585  10.534  0.00  0.00           C  
ATOM   1718  C   TYR B 451      44.224  11.282  10.434  0.00  0.00           C  
ATOM   1719  O   TYR B 451      43.462  10.927  11.345  0.00  0.00           O  
ATOM   1720  CB  TYR B 451      46.168  12.428  11.520  0.00  0.00           C  
ATOM   1721  CG  TYR B 451      47.059  13.622  11.552  0.00  0.00           C  
ATOM   1722  CD1 TYR B 451      48.070  13.766  10.606  0.00  0.00           C  
ATOM   1723  CD2 TYR B 451      46.881  14.627  12.498  0.00  0.00           C  
ATOM   1724  CE1 TYR B 451      48.900  14.865  10.614  0.00  0.00           C  
ATOM   1725  CE2 TYR B 451      47.703  15.735  12.516  0.00  0.00           C  
ATOM   1726  CZ  TYR B 451      48.710  15.843  11.561  0.00  0.00           C  
ATOM   1727  OH  TYR B 451      49.546  16.921  11.543  0.00  0.00           O  
ATOM   1728  N   LEU B 452      44.416  10.579   9.327  0.00  0.00           N  
ATOM   1729  CA  LEU B 452      43.747   9.321   9.055  0.00  0.00           C  
ATOM   1730  C   LEU B 452      44.791   8.233   8.840  0.00  0.00           C  
ATOM   1731  O   LEU B 452      45.973   8.512   8.599  0.00  0.00           O  
ATOM   1732  CB  LEU B 452      42.843   9.408   7.811  0.00  0.00           C  
ATOM   1733  CG  LEU B 452      41.957  10.627   7.537  0.00  0.00           C  
ATOM   1734  CD1 LEU B 452      41.059  10.353   6.323  0.00  0.00           C  
ATOM   1735  CD2 LEU B 452      41.119  11.031   8.741  0.00  0.00           C  
ATOM   1736  N   TYR B 453      44.329   6.985   8.933  0.00  0.00           N  
ATOM   1737  CA  TYR B 453      45.116   5.816   8.581  0.00  0.00           C  
ATOM   1738  C   TYR B 453      44.174   4.827   7.917  0.00  0.00           C  
ATOM   1739  O   TYR B 453      42.956   4.896   8.097  0.00  0.00           O  
ATOM   1740  CB  TYR B 453      45.795   5.186   9.803  0.00  0.00           C  
ATOM   1741  CG  TYR B 453      44.813   4.664  10.814  0.00  0.00           C  
ATOM   1742  CD1 TYR B 453      44.258   5.511  11.753  0.00  0.00           C  
ATOM   1743  CD2 TYR B 453      44.414   3.326  10.811  0.00  0.00           C  
ATOM   1744  CE1 TYR B 453      43.341   5.055  12.670  0.00  0.00           C  
ATOM   1745  CE2 TYR B 453      43.502   2.860  11.725  0.00  0.00           C  
ATOM   1746  CZ  TYR B 453      42.969   3.736  12.656  0.00  0.00           C  
ATOM   1747  OH  TYR B 453      42.052   3.309  13.579  0.00  0.00           O  
ATOM   1748  N   ARG B 454      44.740   3.912   7.131  0.00  0.00           N  
ATOM   1749  CA  ARG B 454      43.933   2.914   6.454  0.00  0.00           C  
ATOM   1750  C   ARG B 454      43.722   1.717   7.379  0.00  0.00           C  
ATOM   1751  O   ARG B 454      44.688   1.122   7.867  0.00  0.00           O  
ATOM   1752  CB  ARG B 454      44.575   2.476   5.136  0.00  0.00           C  
ATOM   1753  CG  ARG B 454      43.671   1.548   4.317  0.00  0.00           C  
ATOM   1754  CD  ARG B 454      44.242   1.224   2.923  0.00  0.00           C  
ATOM   1755  NE  ARG B 454      44.401   2.429   2.114  0.00  0.00           N  
ATOM   1756  CZ  ARG B 454      43.438   2.972   1.372  0.00  0.00           C  
ATOM   1757  NH1 ARG B 454      42.240   2.413   1.322  0.00  0.00           N  
ATOM   1758  NH2 ARG B 454      43.679   4.082   0.679  0.00  0.00           N  
ATOM   1759  N   LEU B 455      42.454   1.365   7.597  0.00  0.00           N  
ATOM   1760  CA  LEU B 455      42.077   0.291   8.508  0.00  0.00           C  
ATOM   1761  C   LEU B 455      41.924  -1.056   7.815  0.00  0.00           C  
ATOM   1762  O   LEU B 455      42.235  -2.092   8.415  0.00  0.00           O  
ATOM   1763  CB  LEU B 455      40.770   0.656   9.217  0.00  0.00           C  
ATOM   1764  CG  LEU B 455      40.161  -0.336  10.211  0.00  0.00           C  
ATOM   1765  CD1 LEU B 455      41.205  -0.806  11.216  0.00  0.00           C  
ATOM   1766  CD2 LEU B 455      38.937   0.287  10.925  0.00  0.00           C  
ATOM   1767  N   PHE B 456      41.451  -1.071   6.573  0.00  0.00           N  
ATOM   1768  CA  PHE B 456      41.270  -2.309   5.832  0.00  0.00           C  
ATOM   1769  C   PHE B 456      41.904  -2.189   4.458  0.00  0.00           C  
ATOM   1770  O   PHE B 456      41.977  -1.100   3.882  0.00  0.00           O  
ATOM   1771  CB  PHE B 456      39.795  -2.672   5.654  0.00  0.00           C  
ATOM   1772  CG  PHE B 456      38.998  -2.607   6.914  0.00  0.00           C  
ATOM   1773  CD1 PHE B 456      39.175  -3.550   7.915  0.00  0.00           C  
ATOM   1774  CD2 PHE B 456      38.056  -1.615   7.091  0.00  0.00           C  
ATOM   1775  CE1 PHE B 456      38.437  -3.493   9.067  0.00  0.00           C  
ATOM   1776  CE2 PHE B 456      37.313  -1.554   8.248  0.00  0.00           C  
ATOM   1777  CZ  PHE B 456      37.500  -2.496   9.236  0.00  0.00           C  
ATOM   1778  N   ARG B 457      42.349  -3.329   3.940  0.00  0.00           N  
ATOM   1779  CA  ARG B 457      42.833  -3.431   2.573  0.00  0.00           C  
ATOM   1780  C   ARG B 457      42.793  -4.893   2.163  0.00  0.00           C  
ATOM   1781  O   ARG B 457      43.017  -5.778   2.991  0.00  0.00           O  
ATOM   1782  CB  ARG B 457      44.251  -2.868   2.438  0.00  0.00           C  
ATOM   1783  CG  ARG B 457      44.550  -2.296   1.078  0.00  0.00           C  
ATOM   1784  CD  ARG B 457      45.964  -1.782   1.032  0.00  0.00           C  
ATOM   1785  NE  ARG B 457      46.327  -1.314  -0.300  0.00  0.00           N  
ATOM   1786  CZ  ARG B 457      47.079  -2.001  -1.154  0.00  0.00           C  
ATOM   1787  NH1 ARG B 457      47.550  -3.193  -0.810  0.00  0.00           N  
ATOM   1788  NH2 ARG B 457      47.368  -1.492  -2.349  0.00  0.00           N  
ATOM   1789  N   LYS B 458      42.509  -5.140   0.878  0.00  0.00           N  
ATOM   1790  CA  LYS B 458      42.447  -6.510   0.371  0.00  0.00           C  
ATOM   1791  C   LYS B 458      43.779  -7.248   0.499  0.00  0.00           C  
ATOM   1792  O   LYS B 458      43.794  -8.482   0.460  0.00  0.00           O  
ATOM   1793  CB  LYS B 458      41.992  -6.528  -1.092  0.00  0.00           C  
ATOM   1794  CG  LYS B 458      40.621  -5.906  -1.349  0.00  0.00           C  
ATOM   1795  CD  LYS B 458      40.197  -6.025  -2.826  0.00  0.00           C  
ATOM   1796  CE  LYS B 458      39.092  -5.003  -3.215  0.00  0.00           C  
ATOM   1797  NZ  LYS B 458      37.947  -4.841  -2.238  0.00  0.00           N  
ATOM   1798  N   SER B 459      44.890  -6.540   0.665  0.00  0.00           N  
ATOM   1799  CA  SER B 459      46.190  -7.185   0.811  0.00  0.00           C  
ATOM   1800  C   SER B 459      47.170  -6.168   1.375  0.00  0.00           C  
ATOM   1801  O   SER B 459      46.831  -4.998   1.582  0.00  0.00           O  
ATOM   1802  CB  SER B 459      46.703  -7.738  -0.522  0.00  0.00           C  
ATOM   1803  OG  SER B 459      47.362  -6.715  -1.246  0.00  0.00           O  
ATOM   1804  N   ASN B 460      48.401  -6.625   1.611  0.00  0.00           N  
ATOM   1805  CA  ASN B 460      49.425  -5.818   2.252  0.00  0.00           C  
ATOM   1806  C   ASN B 460      50.195  -5.001   1.216  0.00  0.00           C  
ATOM   1807  O   ASN B 460      50.265  -5.348   0.037  0.00  0.00           O  
ATOM   1808  CB  ASN B 460      50.392  -6.692   3.063  0.00  0.00           C  
ATOM   1809  CG  ASN B 460      49.732  -7.333   4.294  0.00  0.00           C  
ATOM   1810  ND2 ASN B 460      50.464  -8.218   4.960  0.00  0.00           N  
ATOM   1811  OD1 ASN B 460      48.586  -7.034   4.638  0.00  0.00           O  
ATOM   1812  N   LEU B 461      50.767  -3.895   1.683  0.00  0.00           N  
ATOM   1813  CA  LEU B 461      51.518  -2.996   0.821  0.00  0.00           C  
ATOM   1814  C   LEU B 461      52.880  -3.576   0.466  0.00  0.00           C  
ATOM   1815  O   LEU B 461      53.544  -4.204   1.298  0.00  0.00           O  
ATOM   1816  CB  LEU B 461      51.724  -1.645   1.512  0.00  0.00           C  
ATOM   1817  CG  LEU B 461      50.552  -0.671   1.618  0.00  0.00           C  
ATOM   1818  CD1 LEU B 461      51.029   0.583   2.282  0.00  0.00           C  
ATOM   1819  CD2 LEU B 461      49.958  -0.354   0.252  0.00  0.00           C  
ATOM   1820  N   LYS B 462      53.310  -3.339  -0.773  0.00  0.00           N  
ATOM   1821  CA  LYS B 462      54.703  -3.544  -1.110  0.00  0.00           C  
ATOM   1822  C   LYS B 462      55.518  -2.404  -0.508  0.00  0.00           C  
ATOM   1823  O   LYS B 462      54.978  -1.330  -0.232  0.00  0.00           O  
ATOM   1824  CB  LYS B 462      54.889  -3.607  -2.623  0.00  0.00           C  
ATOM   1825  CG  LYS B 462      54.153  -4.762  -3.302  0.00  0.00           C  
ATOM   1826  CD  LYS B 462      54.053  -4.494  -4.794  0.00  0.00           C  
ATOM   1827  CE  LYS B 462      55.425  -4.122  -5.374  0.00  0.00           C  
ATOM   1828  NZ  LYS B 462      55.351  -3.206  -6.558  0.00  0.00           N  
ATOM   1829  N   PRO B 463      56.806  -2.623  -0.254  0.00  0.00           N  
ATOM   1830  CA  PRO B 463      57.620  -1.567   0.364  0.00  0.00           C  
ATOM   1831  C   PRO B 463      57.558  -0.259  -0.421  0.00  0.00           C  
ATOM   1832  O   PRO B 463      57.540  -0.247  -1.653  0.00  0.00           O  
ATOM   1833  CB  PRO B 463      59.031  -2.169   0.364  0.00  0.00           C  
ATOM   1834  CG  PRO B 463      58.796  -3.633   0.464  0.00  0.00           C  
ATOM   1835  CD  PRO B 463      57.530  -3.905  -0.332  0.00  0.00           C  
ATOM   1836  N   PHE B 464      57.492   0.851   0.315  0.00  0.00           N  
ATOM   1837  CA  PHE B 464      57.396   2.203  -0.242  0.00  0.00           C  
ATOM   1838  C   PHE B 464      56.205   2.382  -1.183  0.00  0.00           C  
ATOM   1839  O   PHE B 464      56.170   3.328  -1.971  0.00  0.00           O  
ATOM   1840  CB  PHE B 464      58.687   2.612  -0.948  0.00  0.00           C  
ATOM   1841  CG  PHE B 464      59.855   2.734  -0.029  0.00  0.00           C  
ATOM   1842  CD1 PHE B 464      59.880   3.715   0.948  0.00  0.00           C  
ATOM   1843  CD2 PHE B 464      60.928   1.869  -0.137  0.00  0.00           C  
ATOM   1844  CE1 PHE B 464      60.956   3.834   1.813  0.00  0.00           C  
ATOM   1845  CE2 PHE B 464      62.012   1.982   0.723  0.00  0.00           C  
ATOM   1846  CZ  PHE B 464      62.030   2.967   1.696  0.00  0.00           C  
ATOM   1847  N   GLU B 465      55.208   1.510  -1.112  0.00  0.00           N  
ATOM   1848  CA  GLU B 465      53.981   1.756  -1.845  0.00  0.00           C  
ATOM   1849  C   GLU B 465      53.096   2.764  -1.099  0.00  0.00           C  
ATOM   1850  O   GLU B 465      53.206   2.959   0.120  0.00  0.00           O  
ATOM   1851  CB  GLU B 465      53.237   0.444  -2.060  0.00  0.00           C  
ATOM   1852  CG  GLU B 465      52.278   0.429  -3.212  0.00  0.00           C  
ATOM   1853  CD  GLU B 465      51.509  -0.872  -3.288  0.00  0.00           C  
ATOM   1854  OE1 GLU B 465      51.881  -1.845  -2.580  0.00  0.00           O  
ATOM   1855  OE2 GLU B 465      50.526  -0.912  -4.057  0.00  0.00           O  
ATOM   1856  N   ARG B 466      52.218   3.423  -1.857  0.00  0.00           N  
ATOM   1857  CA  ARG B 466      51.225   4.336  -1.306  0.00  0.00           C  
ATOM   1858  C   ARG B 466      49.874   4.032  -1.937  0.00  0.00           C  
ATOM   1859  O   ARG B 466      49.774   3.926  -3.160  0.00  0.00           O  
ATOM   1860  CB  ARG B 466      51.603   5.804  -1.547  0.00  0.00           C  
ATOM   1861  CG  ARG B 466      50.570   6.772  -1.023  0.00  0.00           C  
ATOM   1862  CD  ARG B 466      50.785   8.214  -1.490  0.00  0.00           C  
ATOM   1863  NE  ARG B 466      52.084   8.732  -1.105  0.00  0.00           N  
ATOM   1864  CZ  ARG B 466      53.086   8.902  -1.964  0.00  0.00           C  
ATOM   1865  NH1 ARG B 466      52.909   8.608  -3.250  0.00  0.00           N  
ATOM   1866  NH2 ARG B 466      54.263   9.369  -1.551  0.00  0.00           N  
ATOM   1867  N   ASP B 467      48.843   3.880  -1.106  0.00  0.00           N  
ATOM   1868  CA  ASP B 467      47.464   3.711  -1.557  0.00  0.00           C  
ATOM   1869  C   ASP B 467      46.636   4.856  -0.988  0.00  0.00           C  
ATOM   1870  O   ASP B 467      46.529   4.998   0.238  0.00  0.00           O  
ATOM   1871  CB  ASP B 467      46.911   2.356  -1.106  0.00  0.00           C  
ATOM   1872  CG  ASP B 467      45.503   2.062  -1.641  0.00  0.00           C  
ATOM   1873  OD1 ASP B 467      44.870   2.932  -2.289  0.00  0.00           O  
ATOM   1874  OD2 ASP B 467      45.025   0.929  -1.402  0.00  0.00           O  
ATOM   1875  N   ILE B 468      46.052   5.672  -1.868  0.00  0.00           N  
ATOM   1876  CA  ILE B 468      45.188   6.765  -1.432  0.00  0.00           C  
ATOM   1877  C   ILE B 468      43.745   6.572  -1.886  0.00  0.00           C  
ATOM   1878  O   ILE B 468      42.936   7.507  -1.787  0.00  0.00           O  
ATOM   1879  CB  ILE B 468      45.729   8.135  -1.882  0.00  0.00           C  
ATOM   1880  CG1 ILE B 468      45.603   8.320  -3.400  0.00  0.00           C  
ATOM   1881  CG2 ILE B 468      47.170   8.290  -1.444  0.00  0.00           C  
ATOM   1882  CD1 ILE B 468      45.906   9.746  -3.880  0.00  0.00           C  
ATOM   1883  N   SER B 469      43.385   5.381  -2.353  0.00  0.00           N  
ATOM   1884  CA  SER B 469      42.011   5.137  -2.765  0.00  0.00           C  
ATOM   1885  C   SER B 469      41.046   5.291  -1.591  0.00  0.00           C  
ATOM   1886  O   SER B 469      41.413   5.142  -0.418  0.00  0.00           O  
ATOM   1887  CB  SER B 469      41.873   3.733  -3.358  0.00  0.00           C  
ATOM   1888  OG  SER B 469      42.080   2.749  -2.363  0.00  0.00           O  
ATOM   1889  N   THR B 470      39.788   5.584  -1.922  0.00  0.00           N  
ATOM   1890  CA  THR B 470      38.717   5.705  -0.943  0.00  0.00           C  
ATOM   1891  C   THR B 470      37.563   4.778  -1.292  0.00  0.00           C  
ATOM   1892  O   THR B 470      36.399   5.102  -1.047  0.00  0.00           O  
ATOM   1893  CB  THR B 470      38.213   7.142  -0.837  0.00  0.00           C  
ATOM   1894  CG2 THR B 470      39.367   8.102  -0.578  0.00  0.00           C  
ATOM   1895  OG1 THR B 470      37.539   7.497  -2.053  0.00  0.00           O  
ATOM   1896  N   GLU B 471      37.879   3.632  -1.882  0.00  0.00           N  
ATOM   1897  CA  GLU B 471      36.864   2.672  -2.276  0.00  0.00           C  
ATOM   1898  C   GLU B 471      36.335   1.947  -1.046  0.00  0.00           C  
ATOM   1899  O   GLU B 471      37.106   1.548  -0.167  0.00  0.00           O  
ATOM   1900  CB  GLU B 471      37.451   1.680  -3.283  0.00  0.00           C  
ATOM   1901  CG  GLU B 471      36.681   0.382  -3.420  0.00  0.00           C  
ATOM   1902  CD  GLU B 471      37.207  -0.497  -4.547  0.00  0.00           C  
ATOM   1903  OE1 GLU B 471      36.692  -0.365  -5.687  0.00  0.00           O  
ATOM   1904  OE2 GLU B 471      38.136  -1.306  -4.294  0.00  0.00           O  
ATOM   1905  N   ILE B 472      35.010   1.794  -0.973  0.00  0.00           N  
ATOM   1906  CA  ILE B 472      34.421   1.106   0.171  0.00  0.00           C  
ATOM   1907  C   ILE B 472      34.938  -0.321   0.210  0.00  0.00           C  
ATOM   1908  O   ILE B 472      34.988  -1.009  -0.815  0.00  0.00           O  
ATOM   1909  CB  ILE B 472      32.892   1.149   0.104  0.00  0.00           C  
ATOM   1910  CG1 ILE B 472      32.414   2.601   0.002  0.00  0.00           C  
ATOM   1911  CG2 ILE B 472      32.297   0.481   1.331  0.00  0.00           C  
ATOM   1912  CD1 ILE B 472      32.844   3.466   1.167  0.00  0.00           C  
ATOM   1913  N   TYR B 473      35.361  -0.765   1.390  0.00  0.00           N  
ATOM   1914  CA  TYR B 473      35.928  -2.099   1.535  0.00  0.00           C  
ATOM   1915  C   TYR B 473      34.799  -3.109   1.649  0.00  0.00           C  
ATOM   1916  O   TYR B 473      33.966  -3.020   2.561  0.00  0.00           O  
ATOM   1917  CB  TYR B 473      36.842  -2.173   2.753  0.00  0.00           C  
ATOM   1918  CG  TYR B 473      37.465  -3.538   2.947  0.00  0.00           C  
ATOM   1919  CD1 TYR B 473      38.486  -3.975   2.118  0.00  0.00           C  
ATOM   1920  CD2 TYR B 473      37.041  -4.384   3.967  0.00  0.00           C  
ATOM   1921  CE1 TYR B 473      39.069  -5.218   2.294  0.00  0.00           C  
ATOM   1922  CE2 TYR B 473      37.609  -5.631   4.146  0.00  0.00           C  
ATOM   1923  CZ  TYR B 473      38.624  -6.041   3.308  0.00  0.00           C  
ATOM   1924  OH  TYR B 473      39.205  -7.277   3.481  0.00  0.00           O  
ATOM   1925  N   GLN B 474      34.773  -4.062   0.727  0.00  0.00           N  
ATOM   1926  CA  GLN B 474      33.722  -5.076   0.685  0.00  0.00           C  
ATOM   1927  C   GLN B 474      34.171  -6.250   1.539  0.00  0.00           C  
ATOM   1928  O   GLN B 474      34.970  -7.078   1.099  0.00  0.00           O  
ATOM   1929  CB  GLN B 474      33.451  -5.500  -0.751  0.00  0.00           C  
ATOM   1930  CG  GLN B 474      32.221  -6.331  -0.923  0.00  0.00           C  
ATOM   1931  CD  GLN B 474      32.096  -6.852  -2.327  0.00  0.00           C  
ATOM   1932  NE2 GLN B 474      32.095  -8.170  -2.468  0.00  0.00           N  
ATOM   1933  OE1 GLN B 474      32.019  -6.079  -3.283  0.00  0.00           O  
ATOM   1934  N   ALA B 475      33.661  -6.324   2.770  0.00  0.00           N  
ATOM   1935  CA  ALA B 475      34.040  -7.400   3.684  0.00  0.00           C  
ATOM   1936  C   ALA B 475      33.221  -8.669   3.486  0.00  0.00           C  
ATOM   1937  O   ALA B 475      33.691  -9.753   3.853  0.00  0.00           O  
ATOM   1938  CB  ALA B 475      33.924  -6.941   5.144  0.00  0.00           C  
ATOM   1939  N   GLY B 476      32.017  -8.561   2.920  0.00  0.00           N  
ATOM   1940  CA  GLY B 476      31.203  -9.704   2.597  0.00  0.00           C  
ATOM   1941  C   GLY B 476      31.177  -9.999   1.112  0.00  0.00           C  
ATOM   1942  O   GLY B 476      32.075  -9.609   0.353  0.00  0.00           O  
ATOM   1943  N   SER B 477      30.130 -10.697   0.685  0.00  0.00           N  
ATOM   1944  CA  SER B 477      29.950 -11.027  -0.722  0.00  0.00           C  
ATOM   1945  C   SER B 477      29.058 -10.041  -1.468  0.00  0.00           C  
ATOM   1946  O   SER B 477      29.217  -9.878  -2.681  0.00  0.00           O  
ATOM   1947  CB  SER B 477      29.358 -12.432  -0.867  0.00  0.00           C  
ATOM   1948  OG  SER B 477      28.019 -12.442  -0.402  0.00  0.00           O  
ATOM   1949  N   THR B 478      28.121  -9.392  -0.787  0.00  0.00           N  
ATOM   1950  CA  THR B 478      27.255  -8.425  -1.452  0.00  0.00           C  
ATOM   1951  C   THR B 478      28.037  -7.157  -1.789  0.00  0.00           C  
ATOM   1952  O   THR B 478      28.727  -6.612  -0.919  0.00  0.00           O  
ATOM   1953  CB  THR B 478      26.071  -8.083  -0.558  0.00  0.00           C  
ATOM   1954  CG2 THR B 478      25.281  -9.342  -0.232  0.00  0.00           C  
ATOM   1955  OG1 THR B 478      26.553  -7.492   0.658  0.00  0.00           O  
ATOM   1956  N   PRO B 479      27.955  -6.655  -3.023  0.00  0.00           N  
ATOM   1957  CA  PRO B 479      28.711  -5.446  -3.381  0.00  0.00           C  
ATOM   1958  C   PRO B 479      28.273  -4.254  -2.541  0.00  0.00           C  
ATOM   1959  O   PRO B 479      27.227  -4.266  -1.887  0.00  0.00           O  
ATOM   1960  CB  PRO B 479      28.378  -5.240  -4.866  0.00  0.00           C  
ATOM   1961  CG  PRO B 479      27.888  -6.584  -5.347  0.00  0.00           C  
ATOM   1962  CD  PRO B 479      27.189  -7.190  -4.162  0.00  0.00           C  
ATOM   1963  N   CYS B 480      29.096  -3.207  -2.560  0.00  0.00           N  
ATOM   1964  CA  CYS B 480      28.829  -2.044  -1.725  0.00  0.00           C  
ATOM   1965  C   CYS B 480      28.156  -0.894  -2.472  0.00  0.00           C  
ATOM   1966  O   CYS B 480      27.451  -0.096  -1.843  0.00  0.00           O  
ATOM   1967  CB  CYS B 480      30.130  -1.552  -1.074  0.00  0.00           C  
ATOM   1968  SG  CYS B 480      30.949  -2.808   0.011  0.00  0.00           S  
ATOM   1969  N   ASN B 481      28.335  -0.800  -3.793  0.00  0.00           N  
ATOM   1970  CA  ASN B 481      27.768   0.296  -4.584  0.00  0.00           C  
ATOM   1971  C   ASN B 481      28.156   1.651  -3.999  0.00  0.00           C  
ATOM   1972  O   ASN B 481      27.336   2.567  -3.903  0.00  0.00           O  
ATOM   1973  CB  ASN B 481      26.243   0.181  -4.696  0.00  0.00           C  
ATOM   1974  CG  ASN B 481      25.785  -1.210  -5.087  0.00  0.00           C  
ATOM   1975  ND2 ASN B 481      26.468  -1.817  -6.061  0.00  0.00           N  
ATOM   1976  OD1 ASN B 481      24.835  -1.739  -4.512  0.00  0.00           O  
ATOM   1977  N   GLY B 482      29.411   1.760  -3.561  0.00  0.00           N  
ATOM   1978  CA  GLY B 482      29.959   3.022  -3.106  0.00  0.00           C  
ATOM   1979  C   GLY B 482      29.339   3.632  -1.868  0.00  0.00           C  
ATOM   1980  O   GLY B 482      29.465   4.842  -1.668  0.00  0.00           O  
ATOM   1981  N   VAL B 483      28.679   2.846  -1.011  0.00  0.00           N  
ATOM   1982  CA  VAL B 483      28.227   3.366   0.275  0.00  0.00           C  
ATOM   1983  C   VAL B 483      28.479   2.348   1.382  0.00  0.00           C  
ATOM   1984  O   VAL B 483      28.613   1.145   1.147  0.00  0.00           O  
ATOM   1985  CB  VAL B 483      26.735   3.778   0.281  0.00  0.00           C  
ATOM   1986  CG1 VAL B 483      26.567   5.151  -0.340  0.00  0.00           C  
ATOM   1987  CG2 VAL B 483      25.864   2.726  -0.417  0.00  0.00           C  
ATOM   1988  N   GLU B 484      28.539   2.860   2.607  0.00  0.00           N  
ATOM   1989  CA  GLU B 484      28.736   2.015   3.768  0.00  0.00           C  
ATOM   1990  C   GLU B 484      27.442   1.326   4.150  0.00  0.00           C  
ATOM   1991  O   GLU B 484      26.365   1.929   4.116  0.00  0.00           O  
ATOM   1992  CB  GLU B 484      29.253   2.827   4.949  0.00  0.00           C  
ATOM   1993  CG  GLU B 484      30.724   3.105   4.865  0.00  0.00           C  
ATOM   1994  CD  GLU B 484      31.246   3.787   6.109  0.00  0.00           C  
ATOM   1995  OE1 GLU B 484      31.757   3.078   7.020  0.00  0.00           O  
ATOM   1996  OE2 GLU B 484      31.136   5.038   6.163  0.00  0.00           O  
ATOM   1997  N   GLY B 485      27.561   0.059   4.505  0.00  0.00           N  
ATOM   1998  CA  GLY B 485      26.447  -0.692   5.032  0.00  0.00           C  
ATOM   1999  C   GLY B 485      26.960  -1.980   5.627  0.00  0.00           C  
ATOM   2000  O   GLY B 485      28.154  -2.116   5.903  0.00  0.00           O  
ATOM   2001  N   PHE B 486      26.054  -2.937   5.798  0.00  0.00           N  
ATOM   2002  CA  PHE B 486      26.456  -4.232   6.332  0.00  0.00           C  
ATOM   2003  C   PHE B 486      27.607  -4.809   5.519  0.00  0.00           C  
ATOM   2004  O   PHE B 486      27.508  -4.949   4.297  0.00  0.00           O  
ATOM   2005  CB  PHE B 486      25.270  -5.197   6.338  0.00  0.00           C  
ATOM   2006  CG  PHE B 486      25.592  -6.539   6.932  0.00  0.00           C  
ATOM   2007  CD1 PHE B 486      25.622  -6.710   8.310  0.00  0.00           C  
ATOM   2008  CD2 PHE B 486      25.866  -7.628   6.116  0.00  0.00           C  
ATOM   2009  CE1 PHE B 486      25.918  -7.943   8.869  0.00  0.00           C  
ATOM   2010  CE2 PHE B 486      26.162  -8.867   6.666  0.00  0.00           C  
ATOM   2011  CZ  PHE B 486      26.193  -9.023   8.048  0.00  0.00           C  
ATOM   2012  N   ASN B 487      28.707  -5.114   6.210  0.00  0.00           N  
ATOM   2013  CA  ASN B 487      29.921  -5.680   5.623  0.00  0.00           C  
ATOM   2014  C   ASN B 487      30.567  -4.760   4.598  0.00  0.00           C  
ATOM   2015  O   ASN B 487      31.361  -5.215   3.766  0.00  0.00           O  
ATOM   2016  CB  ASN B 487      29.651  -7.056   5.006  0.00  0.00           C  
ATOM   2017  CG  ASN B 487      29.753  -8.172   6.024  0.00  0.00           C  
ATOM   2018  ND2 ASN B 487      29.180  -9.320   5.707  0.00  0.00           N  
ATOM   2019  OD1 ASN B 487      30.356  -8.000   7.083  0.00  0.00           O  
ATOM   2020  N   CYS B 488      30.273  -3.461   4.673  0.00  0.00           N  
ATOM   2021  CA  CYS B 488      30.784  -2.484   3.709  0.00  0.00           C  
ATOM   2022  C   CYS B 488      31.261  -1.254   4.475  0.00  0.00           C  
ATOM   2023  O   CYS B 488      30.456  -0.410   4.870  0.00  0.00           O  
ATOM   2024  CB  CYS B 488      29.711  -2.118   2.689  0.00  0.00           C  
ATOM   2025  SG  CYS B 488      29.497  -3.332   1.384  0.00  0.00           S  
ATOM   2026  N   TYR B 489      32.571  -1.128   4.647  0.00  0.00           N  
ATOM   2027  CA  TYR B 489      33.139  -0.081   5.480  0.00  0.00           C  
ATOM   2028  C   TYR B 489      34.005   0.860   4.656  0.00  0.00           C  
ATOM   2029  O   TYR B 489      34.805   0.419   3.825  0.00  0.00           O  
ATOM   2030  CB  TYR B 489      33.973  -0.680   6.614  0.00  0.00           C  
ATOM   2031  CG  TYR B 489      33.379  -1.920   7.234  0.00  0.00           C  
ATOM   2032  CD1 TYR B 489      32.355  -1.832   8.179  0.00  0.00           C  
ATOM   2033  CD2 TYR B 489      33.843  -3.186   6.884  0.00  0.00           C  
ATOM   2034  CE1 TYR B 489      31.805  -2.980   8.755  0.00  0.00           C  
ATOM   2035  CE2 TYR B 489      33.303  -4.331   7.456  0.00  0.00           C  
ATOM   2036  CZ  TYR B 489      32.292  -4.222   8.390  0.00  0.00           C  
ATOM   2037  OH  TYR B 489      31.762  -5.363   8.945  0.00  0.00           O  
ATOM   2038  N   PHE B 490      33.848   2.154   4.905  0.00  0.00           N  
ATOM   2039  CA  PHE B 490      34.832   3.130   4.463  0.00  0.00           C  
ATOM   2040  C   PHE B 490      36.212   2.745   5.005  0.00  0.00           C  
ATOM   2041  O   PHE B 490      36.365   2.543   6.217  0.00  0.00           O  
ATOM   2042  CB  PHE B 490      34.422   4.524   4.938  0.00  0.00           C  
ATOM   2043  CG  PHE B 490      35.285   5.643   4.402  0.00  0.00           C  
ATOM   2044  CD1 PHE B 490      35.222   6.014   3.064  0.00  0.00           C  
ATOM   2045  CD2 PHE B 490      36.134   6.348   5.245  0.00  0.00           C  
ATOM   2046  CE1 PHE B 490      36.011   7.063   2.565  0.00  0.00           C  
ATOM   2047  CE2 PHE B 490      36.934   7.394   4.756  0.00  0.00           C  
ATOM   2048  CZ  PHE B 490      36.862   7.756   3.411  0.00  0.00           C  
ATOM   2049  N   PRO B 491      37.236   2.644   4.157  0.00  0.00           N  
ATOM   2050  CA  PRO B 491      38.471   1.964   4.559  0.00  0.00           C  
ATOM   2051  C   PRO B 491      39.434   2.808   5.370  0.00  0.00           C  
ATOM   2052  O   PRO B 491      40.451   2.276   5.828  0.00  0.00           O  
ATOM   2053  CB  PRO B 491      39.091   1.582   3.212  0.00  0.00           C  
ATOM   2054  CG  PRO B 491      38.657   2.691   2.303  0.00  0.00           C  
ATOM   2055  CD  PRO B 491      37.262   3.058   2.745  0.00  0.00           C  
ATOM   2056  N   LEU B 492      39.160   4.091   5.568  0.00  0.00           N  
ATOM   2057  CA  LEU B 492      40.066   4.992   6.269  0.00  0.00           C  
ATOM   2058  C   LEU B 492      39.393   5.458   7.553  0.00  0.00           C  
ATOM   2059  O   LEU B 492      38.287   6.004   7.512  0.00  0.00           O  
ATOM   2060  CB  LEU B 492      40.427   6.195   5.391  0.00  0.00           C  
ATOM   2061  CG  LEU B 492      41.056   6.014   3.988  0.00  0.00           C  
ATOM   2062  CD1 LEU B 492      41.394   7.381   3.410  0.00  0.00           C  
ATOM   2063  CD2 LEU B 492      42.300   5.125   3.974  0.00  0.00           C  
ATOM   2064  N   GLN B 493      40.032   5.226   8.689  0.00  0.00           N  
ATOM   2065  C   GLN B 493      40.413   6.876  10.432  0.00  0.00           C  
ATOM   2066  O   GLN B 493      41.601   6.944  10.124  0.00  0.00           O  
ATOM   2067  CA  GLN B 493      39.527   5.734   9.949  0.00  0.00           C  
ATOM   2068  CB  GLN B 493      39.441   4.618  10.997  0.00  0.00           C  
ATOM   2069  CG  GLN B 493      37.998   4.300  11.453  0.00  0.00           C  
ATOM   2070  CD  GLN B 493      36.993   4.258  10.302  0.00  0.00           C  
ATOM   2071  NE2 GLN B 493      35.989   5.123  10.365  0.00  0.00           N  
ATOM   2072  OE1 GLN B 493      37.125   3.460   9.373  0.00  0.00           O  
ATOM   2073  N   SER B 494      39.809   7.781  11.172  0.00  0.00           N  
ATOM   2074  CA  SER B 494      40.491   8.935  11.712  0.00  0.00           C  
ATOM   2075  C   SER B 494      41.080   8.613  13.079  0.00  0.00           C  
ATOM   2076  O   SER B 494      40.447   7.923  13.884  0.00  0.00           O  
ATOM   2077  CB  SER B 494      39.492  10.091  11.812  0.00  0.00           C  
ATOM   2078  OG  SER B 494      40.001  11.147  12.600  0.00  0.00           O  
ATOM   2079  N   TYR B 495      42.309   9.078  13.323  0.00  0.00           N  
ATOM   2080  CA  TYR B 495      42.765   9.196  14.698  0.00  0.00           C  
ATOM   2081  C   TYR B 495      41.991  10.321  15.364  0.00  0.00           C  
ATOM   2082  O   TYR B 495      41.578  11.288  14.717  0.00  0.00           O  
ATOM   2083  CB  TYR B 495      44.263   9.515  14.805  0.00  0.00           C  
ATOM   2084  CG  TYR B 495      45.226   8.500  14.252  0.00  0.00           C  
ATOM   2085  CD1 TYR B 495      45.424   7.271  14.880  0.00  0.00           C  
ATOM   2086  CD2 TYR B 495      45.988   8.794  13.124  0.00  0.00           C  
ATOM   2087  CE1 TYR B 495      46.333   6.344  14.375  0.00  0.00           C  
ATOM   2088  CE2 TYR B 495      46.884   7.882  12.612  0.00  0.00           C  
ATOM   2089  CZ  TYR B 495      47.064   6.663  13.239  0.00  0.00           C  
ATOM   2090  OH  TYR B 495      47.968   5.768  12.705  0.00  0.00           O  
ATOM   2091  N   GLY B 496      41.795  10.201  16.662  0.00  0.00           N  
ATOM   2092  CA  GLY B 496      41.190  11.295  17.392  0.00  0.00           C  
ATOM   2093  C   GLY B 496      42.179  11.738  18.434  0.00  0.00           C  
ATOM   2094  O   GLY B 496      42.270  11.114  19.487  0.00  0.00           O  
ATOM   2095  N   PHE B 497      42.973  12.754  18.145  0.00  0.00           N  
ATOM   2096  CA  PHE B 497      44.072  13.113  19.026  0.00  0.00           C  
ATOM   2097  C   PHE B 497      43.589  14.174  20.004  0.00  0.00           C  
ATOM   2098  O   PHE B 497      43.371  15.325  19.622  0.00  0.00           O  
ATOM   2099  CB  PHE B 497      45.275  13.593  18.213  0.00  0.00           C  
ATOM   2100  CG  PHE B 497      46.038  12.489  17.543  0.00  0.00           C  
ATOM   2101  CD1 PHE B 497      46.452  11.371  18.268  0.00  0.00           C  
ATOM   2102  CD2 PHE B 497      46.338  12.559  16.183  0.00  0.00           C  
ATOM   2103  CE1 PHE B 497      47.160  10.338  17.657  0.00  0.00           C  
ATOM   2104  CE2 PHE B 497      47.049  11.537  15.558  0.00  0.00           C  
ATOM   2105  CZ  PHE B 497      47.469  10.420  16.299  0.00  0.00           C  
ATOM   2106  N   GLN B 498      43.392  13.773  21.267  0.00  0.00           N  
ATOM   2107  CA  GLN B 498      43.177  14.702  22.349  0.00  0.00           C  
ATOM   2108  C   GLN B 498      44.455  14.814  23.167  0.00  0.00           C  
ATOM   2109  O   GLN B 498      45.161  13.811  23.348  0.00  0.00           O  
ATOM   2110  CB  GLN B 498      42.033  14.259  23.270  0.00  0.00           C  
ATOM   2111  CG  GLN B 498      40.622  14.509  22.770  0.00  0.00           C  
ATOM   2112  CD  GLN B 498      39.963  13.256  22.183  0.00  0.00           C  
ATOM   2113  NE2 GLN B 498      38.648  13.334  22.008  0.00  0.00           N  
ATOM   2114  OE1 GLN B 498      40.623  12.226  21.901  0.00  0.00           O  
ATOM   2115  N   PRO B 499      44.767  16.002  23.691  0.00  0.00           N  
ATOM   2116  CA  PRO B 499      46.002  16.152  24.483  0.00  0.00           C  
ATOM   2117  C   PRO B 499      46.048  15.284  25.740  0.00  0.00           C  
ATOM   2118  O   PRO B 499      47.148  15.065  26.261  0.00  0.00           O  
ATOM   2119  CB  PRO B 499      46.010  17.647  24.837  0.00  0.00           C  
ATOM   2120  CG  PRO B 499      44.573  18.060  24.782  0.00  0.00           C  
ATOM   2121  CD  PRO B 499      43.956  17.230  23.680  0.00  0.00           C  
ATOM   2122  N   THR B 500      44.900  14.796  26.243  0.00  0.00           N  
ATOM   2123  CA  THR B 500      44.824  13.985  27.461  0.00  0.00           C  
ATOM   2124  C   THR B 500      44.965  12.480  27.209  0.00  0.00           C  
ATOM   2125  O   THR B 500      44.889  11.698  28.167  0.00  0.00           O  
ATOM   2126  CB  THR B 500      43.499  14.244  28.203  0.00  0.00           C  
ATOM   2127  CG2 THR B 500      43.469  15.635  28.846  0.00  0.00           C  
ATOM   2128  OG1 THR B 500      42.398  14.106  27.295  0.00  0.00           O  
ATOM   2129  N   ASN B 501      45.152  12.049  25.962  0.00  0.00           N  
ATOM   2130  CA  ASN B 501      45.426  10.648  25.692  0.00  0.00           C  
ATOM   2131  C   ASN B 501      46.722  10.224  26.381  0.00  0.00           C  
ATOM   2132  O   ASN B 501      47.579  11.055  26.706  0.00  0.00           O  
ATOM   2133  CB  ASN B 501      45.579  10.397  24.188  0.00  0.00           C  
ATOM   2134  CG  ASN B 501      44.316  10.714  23.365  0.00  0.00           C  
ATOM   2135  ND2 ASN B 501      44.472  10.649  22.045  0.00  0.00           N  
ATOM   2136  OD1 ASN B 501      43.231  10.975  23.891  0.00  0.00           O  
ATOM   2137  N   GLY B 502      46.879   8.911  26.590  0.00  0.00           N  
ATOM   2138  CA  GLY B 502      48.177   8.399  26.991  0.00  0.00           C  
ATOM   2139  C   GLY B 502      49.208   8.456  25.869  0.00  0.00           C  
ATOM   2140  O   GLY B 502      48.893   8.603  24.680  0.00  0.00           O  
ATOM   2141  N   VAL B 503      50.480   8.311  26.255  0.00  0.00           N  
ATOM   2142  CA  VAL B 503      51.575   8.425  25.290  0.00  0.00           C  
ATOM   2143  C   VAL B 503      51.436   7.425  24.143  0.00  0.00           C  
ATOM   2144  O   VAL B 503      51.792   7.735  23.001  0.00  0.00           O  
ATOM   2145  CB  VAL B 503      52.935   8.271  25.995  0.00  0.00           C  
ATOM   2146  CG1 VAL B 503      54.069   8.350  24.986  0.00  0.00           C  
ATOM   2147  CG2 VAL B 503      53.094   9.360  27.059  0.00  0.00           C  
ATOM   2148  N   GLY B 504      50.913   6.228  24.409  0.00  0.00           N  
ATOM   2149  CA  GLY B 504      50.712   5.269  23.337  0.00  0.00           C  
ATOM   2150  C   GLY B 504      49.696   5.721  22.313  0.00  0.00           C  
ATOM   2151  O   GLY B 504      49.692   5.221  21.181  0.00  0.00           O  
ATOM   2152  N   TYR B 505      48.845   6.674  22.681  0.00  0.00           N  
ATOM   2153  CA  TYR B 505      47.777   7.173  21.830  0.00  0.00           C  
ATOM   2154  C   TYR B 505      48.045   8.586  21.340  0.00  0.00           C  
ATOM   2155  O   TYR B 505      47.252   9.123  20.563  0.00  0.00           O  
ATOM   2156  CB  TYR B 505      46.441   7.124  22.591  0.00  0.00           C  
ATOM   2157  CG  TYR B 505      45.849   5.737  22.616  0.00  0.00           C  
ATOM   2158  CD1 TYR B 505      46.320   4.767  23.498  0.00  0.00           C  
ATOM   2159  CD2 TYR B 505      44.830   5.383  21.735  0.00  0.00           C  
ATOM   2160  CE1 TYR B 505      45.783   3.476  23.496  0.00  0.00           C  
ATOM   2161  CE2 TYR B 505      44.294   4.111  21.730  0.00  0.00           C  
ATOM   2162  CZ  TYR B 505      44.771   3.157  22.608  0.00  0.00           C  
ATOM   2163  OH  TYR B 505      44.215   1.893  22.585  0.00  0.00           O  
ATOM   2164  N   GLN B 506      49.124   9.199  21.776  0.00  0.00           N  
ATOM   2165  CA  GLN B 506      49.419  10.547  21.355  0.00  0.00           C  
ATOM   2166  C   GLN B 506      50.010  10.545  19.951  0.00  0.00           C  
ATOM   2167  O   GLN B 506      50.563   9.537  19.501  0.00  0.00           O  
ATOM   2168  CB  GLN B 506      50.356  11.200  22.357  0.00  0.00           C  
ATOM   2169  CG  GLN B 506      49.647  11.507  23.667  0.00  0.00           C  
ATOM   2170  CD  GLN B 506      50.561  12.139  24.681  0.00  0.00           C  
ATOM   2171  NE2 GLN B 506      50.049  12.339  25.884  0.00  0.00           N  
ATOM   2172  OE1 GLN B 506      51.721  12.446  24.390  0.00  0.00           O  
ATOM   2173  N   PRO B 507      49.883  11.657  19.225  0.00  0.00           N  
ATOM   2174  CA  PRO B 507      50.433  11.715  17.863  0.00  0.00           C  
ATOM   2175  C   PRO B 507      51.945  11.869  17.859  0.00  0.00           C  
ATOM   2176  O   PRO B 507      52.527  12.577  18.688  0.00  0.00           O  
ATOM   2177  CB  PRO B 507      49.752  12.949  17.263  0.00  0.00           C  
ATOM   2178  CG  PRO B 507      49.557  13.851  18.453  0.00  0.00           C  
ATOM   2179  CD  PRO B 507      49.259  12.934  19.629  0.00  0.00           C  
ATOM   2180  N   TYR B 508      52.582  11.203  16.895  0.00  0.00           N  
ATOM   2181  CA  TYR B 508      54.027  11.280  16.689  0.00  0.00           C  
ATOM   2182  C   TYR B 508      54.320  11.623  15.235  0.00  0.00           C  
ATOM   2183  O   TYR B 508      53.892  10.909  14.317  0.00  0.00           O  
ATOM   2184  CB  TYR B 508      54.727   9.963  17.078  0.00  0.00           C  
ATOM   2185  CG  TYR B 508      55.022   9.882  18.557  0.00  0.00           C  
ATOM   2186  CD1 TYR B 508      53.984   9.764  19.476  0.00  0.00           C  
ATOM   2187  CD2 TYR B 508      56.322   9.965  19.043  0.00  0.00           C  
ATOM   2188  CE1 TYR B 508      54.229   9.714  20.831  0.00  0.00           C  
ATOM   2189  CE2 TYR B 508      56.585   9.924  20.409  0.00  0.00           C  
ATOM   2190  CZ  TYR B 508      55.529   9.799  21.295  0.00  0.00           C  
ATOM   2191  OH  TYR B 508      55.738   9.752  22.650  0.00  0.00           O  
ATOM   2192  N   ARG B 509      55.066  12.701  15.030  0.00  0.00           N  
ATOM   2193  CA  ARG B 509      55.581  13.010  13.705  0.00  0.00           C  
ATOM   2194  C   ARG B 509      56.774  12.119  13.390  0.00  0.00           C  
ATOM   2195  O   ARG B 509      57.652  11.907  14.233  0.00  0.00           O  
ATOM   2196  CB  ARG B 509      55.960  14.487  13.610  0.00  0.00           C  
ATOM   2197  CG  ARG B 509      54.749  15.380  13.789  0.00  0.00           C  
ATOM   2198  CD  ARG B 509      54.978  16.838  13.467  0.00  0.00           C  
ATOM   2199  NE  ARG B 509      53.690  17.519  13.412  0.00  0.00           N  
ATOM   2200  CZ  ARG B 509      53.490  18.737  12.926  0.00  0.00           C  
ATOM   2201  NH1 ARG B 509      54.508  19.429  12.457  0.00  0.00           N  
ATOM   2202  NH2 ARG B 509      52.263  19.260  12.903  0.00  0.00           N  
ATOM   2203  N   VAL B 510      56.791  11.590  12.168  0.00  0.00           N  
ATOM   2204  CA  VAL B 510      57.766  10.602  11.719  0.00  0.00           C  
ATOM   2205  C   VAL B 510      58.397  11.099  10.425  0.00  0.00           C  
ATOM   2206  O   VAL B 510      57.685  11.491   9.493  0.00  0.00           O  
ATOM   2207  CB  VAL B 510      57.118   9.219  11.485  0.00  0.00           C  
ATOM   2208  CG1 VAL B 510      58.145   8.241  10.993  0.00  0.00           C  
ATOM   2209  CG2 VAL B 510      56.450   8.710  12.742  0.00  0.00           C  
ATOM   2210  N   VAL B 511      59.725  11.072  10.360  0.00  0.00           N  
ATOM   2211  CA  VAL B 511      60.462  11.289   9.121  0.00  0.00           C  
ATOM   2212  C   VAL B 511      61.292  10.042   8.853  0.00  0.00           C  
ATOM   2213  O   VAL B 511      62.031   9.590   9.731  0.00  0.00           O  
ATOM   2214  CB  VAL B 511      61.371  12.529   9.191  0.00  0.00           C  
ATOM   2215  CG1 VAL B 511      62.209  12.634   7.917  0.00  0.00           C  
ATOM   2216  CG2 VAL B 511      60.560  13.790   9.423  0.00  0.00           C  
ATOM   2217  N   VAL B 512      61.167   9.491   7.648  0.00  0.00           N  
ATOM   2218  CA  VAL B 512      61.983   8.374   7.187  0.00  0.00           C  
ATOM   2219  C   VAL B 512      62.910   8.861   6.073  0.00  0.00           C  
ATOM   2220  O   VAL B 512      62.450   9.449   5.087  0.00  0.00           O  
ATOM   2221  CB  VAL B 512      61.105   7.212   6.700  0.00  0.00           C  
ATOM   2222  CG1 VAL B 512      61.970   6.131   6.079  0.00  0.00           C  
ATOM   2223  CG2 VAL B 512      60.269   6.662   7.860  0.00  0.00           C  
ATOM   2224  N   LEU B 513      64.210   8.611   6.223  0.00  0.00           N  
ATOM   2225  CA  LEU B 513      65.216   9.004   5.241  0.00  0.00           C  
ATOM   2226  C   LEU B 513      65.693   7.767   4.495  0.00  0.00           C  
ATOM   2227  O   LEU B 513      66.277   6.867   5.103  0.00  0.00           O  
ATOM   2228  CB  LEU B 513      66.399   9.693   5.913  0.00  0.00           C  
ATOM   2229  CG  LEU B 513      66.145  11.007   6.643  0.00  0.00           C  
ATOM   2230  CD1 LEU B 513      67.439  11.554   7.215  0.00  0.00           C  
ATOM   2231  CD2 LEU B 513      65.492  12.010   5.706  0.00  0.00           C  
ATOM   2232  N   SER B 514      65.444   7.717   3.190  0.00  0.00           N  
ATOM   2233  CA  SER B 514      65.961   6.648   2.343  0.00  0.00           C  
ATOM   2234  C   SER B 514      67.167   7.160   1.566  0.00  0.00           C  
ATOM   2235  O   SER B 514      67.129   8.256   0.989  0.00  0.00           O  
ATOM   2236  CB  SER B 514      64.897   6.124   1.381  0.00  0.00           C  
ATOM   2237  OG  SER B 514      63.886   5.423   2.085  0.00  0.00           O  
ATOM   2238  N   PHE B 515      68.237   6.372   1.569  0.00  0.00           N  
ATOM   2239  CA  PHE B 515      69.466   6.693   0.860  0.00  0.00           C  
ATOM   2240  C   PHE B 515      69.652   5.703  -0.280  0.00  0.00           C  
ATOM   2241  O   PHE B 515      69.614   4.488  -0.056  0.00  0.00           O  
ATOM   2242  CB  PHE B 515      70.662   6.635   1.804  0.00  0.00           C  
ATOM   2243  CG  PHE B 515      70.517   7.477   3.035  0.00  0.00           C  
ATOM   2244  CD1 PHE B 515      70.710   8.851   2.980  0.00  0.00           C  
ATOM   2245  CD2 PHE B 515      70.233   6.893   4.259  0.00  0.00           C  
ATOM   2246  CE1 PHE B 515      70.597   9.638   4.127  0.00  0.00           C  
ATOM   2247  CE2 PHE B 515      70.122   7.669   5.411  0.00  0.00           C  
ATOM   2248  CZ  PHE B 515      70.307   9.044   5.345  0.00  0.00           C  
ATOM   2249  N   GLU B 516      69.849   6.209  -1.498  0.00  0.00           N  
ATOM   2250  CA  GLU B 516      69.995   5.338  -2.657  0.00  0.00           C  
ATOM   2251  C   GLU B 516      71.291   5.644  -3.402  0.00  0.00           C  
ATOM   2252  O   GLU B 516      71.778   6.782  -3.412  0.00  0.00           O  
ATOM   2253  CB  GLU B 516      68.782   5.444  -3.618  0.00  0.00           C  
ATOM   2254  CG  GLU B 516      68.711   6.704  -4.480  0.00  0.00           C  
ATOM   2255  CD  GLU B 516      67.613   6.624  -5.541  0.00  0.00           C  
ATOM   2256  OE1 GLU B 516      66.828   5.652  -5.518  0.00  0.00           O  
ATOM   2257  OE2 GLU B 516      67.535   7.526  -6.405  0.00  0.00           O  
ATOM   2258  N   LEU B 517      71.849   4.591  -4.011  0.00  0.00           N  
ATOM   2259  CA  LEU B 517      73.050   4.657  -4.838  0.00  0.00           C  
ATOM   2260  C   LEU B 517      72.727   4.125  -6.229  0.00  0.00           C  
ATOM   2261  O   LEU B 517      72.083   3.079  -6.363  0.00  0.00           O  
ATOM   2262  CB  LEU B 517      74.197   3.850  -4.219  0.00  0.00           C  
ATOM   2263  CG  LEU B 517      74.894   4.385  -2.969  0.00  0.00           C  
ATOM   2264  CD1 LEU B 517      75.878   3.343  -2.465  0.00  0.00           C  
ATOM   2265  CD2 LEU B 517      75.600   5.715  -3.252  0.00  0.00           C  
ATOM   2266  N   LEU B 518      73.168   4.839  -7.256  0.00  0.00           N  
ATOM   2267  CA  LEU B 518      72.885   4.466  -8.640  0.00  0.00           C  
ATOM   2268  C   LEU B 518      74.164   4.661  -9.450  0.00  0.00           C  
ATOM   2269  O   LEU B 518      75.271   4.729  -8.903  0.00  0.00           O  
ATOM   2270  CB  LEU B 518      71.707   5.282  -9.204  0.00  0.00           C  
ATOM   2271  CG  LEU B 518      70.351   5.208  -8.500  0.00  0.00           C  
ATOM   2272  CD1 LEU B 518      69.437   6.298  -9.028  0.00  0.00           C  
ATOM   2273  CD2 LEU B 518      69.724   3.837  -8.680  0.00  0.00           C  
ATOM   2274  N   HIS B 519      74.013   4.763 -10.769  0.00  0.00           N  
ATOM   2275  CA  HIS B 519      75.135   5.008 -11.664  0.00  0.00           C  
ATOM   2276  C   HIS B 519      75.395   6.493 -11.898  0.00  0.00           C  
ATOM   2277  O   HIS B 519      76.472   6.843 -12.394  0.00  0.00           O  
ATOM   2278  CB  HIS B 519      74.898   4.303 -13.008  0.00  0.00           C  
ATOM   2279  CG  HIS B 519      74.673   2.825 -12.884  0.00  0.00           C  
ATOM   2280  CD2 HIS B 519      74.086   1.938 -13.724  0.00  0.00           C  
ATOM   2281  ND1 HIS B 519      75.072   2.100 -11.781  0.00  0.00           N  
ATOM   2282  CE1 HIS B 519      74.744   0.831 -11.946  0.00  0.00           C  
ATOM   2283  NE2 HIS B 519      74.144   0.706 -13.117  0.00  0.00           N  
ATOM   2284  N   ALA B 520      74.447   7.366 -11.547  0.00  0.00           N  
ATOM   2285  CA  ALA B 520      74.584   8.807 -11.719  0.00  0.00           C  
ATOM   2286  C   ALA B 520      75.375   9.421 -10.561  0.00  0.00           C  
ATOM   2287  O   ALA B 520      75.489   8.821  -9.488  0.00  0.00           O  
ATOM   2288  CB  ALA B 520      73.201   9.448 -11.825  0.00  0.00           C  
ATOM   2289  N   PRO B 521      75.941  10.621 -10.758  0.00  0.00           N  
ATOM   2290  CA  PRO B 521      76.771  11.229  -9.704  0.00  0.00           C  
ATOM   2291  C   PRO B 521      76.009  11.461  -8.405  0.00  0.00           C  
ATOM   2292  O   PRO B 521      74.798  11.698  -8.392  0.00  0.00           O  
ATOM   2293  CB  PRO B 521      77.228  12.558 -10.328  0.00  0.00           C  
ATOM   2294  CG  PRO B 521      76.317  12.789 -11.501  0.00  0.00           C  
ATOM   2295  CD  PRO B 521      75.976  11.418 -11.998  0.00  0.00           C  
ATOM   2296  N   ALA B 522      76.754  11.406  -7.302  0.00  0.00           N  
ATOM   2297  CA  ALA B 522      76.199  11.469  -5.952  0.00  0.00           C  
ATOM   2298  C   ALA B 522      75.995  12.927  -5.557  0.00  0.00           C  
ATOM   2299  O   ALA B 522      76.934  13.611  -5.144  0.00  0.00           O  
ATOM   2300  CB  ALA B 522      77.117  10.749  -4.970  0.00  0.00           C  
ATOM   2301  N   THR B 523      74.751  13.394  -5.648  0.00  0.00           N  
ATOM   2302  CA  THR B 523      74.414  14.803  -5.488  0.00  0.00           C  
ATOM   2303  C   THR B 523      74.092  15.199  -4.048  0.00  0.00           C  
ATOM   2304  O   THR B 523      73.747  16.363  -3.809  0.00  0.00           O  
ATOM   2305  CB  THR B 523      73.225  15.161  -6.390  0.00  0.00           C  
ATOM   2306  CG2 THR B 523      73.436  14.605  -7.799  0.00  0.00           C  
ATOM   2307  OG1 THR B 523      72.021  14.606  -5.840  0.00  0.00           O  
ATOM   2308  N   VAL B 524      74.180  14.274  -3.091  0.00  0.00           N  
ATOM   2309  CA  VAL B 524      73.948  14.571  -1.679  0.00  0.00           C  
ATOM   2310  C   VAL B 524      75.189  14.146  -0.904  0.00  0.00           C  
ATOM   2311  O   VAL B 524      75.555  12.965  -0.919  0.00  0.00           O  
ATOM   2312  CB  VAL B 524      72.698  13.860  -1.128  0.00  0.00           C  
ATOM   2313  CG1 VAL B 524      72.360  14.387   0.263  0.00  0.00           C  
ATOM   2314  CG2 VAL B 524      71.511  14.020  -2.074  0.00  0.00           C  
ATOM   2315  N   CYS B 525      75.828  15.105  -0.225  0.00  0.00           N  
ATOM   2316  CA  CYS B 525      77.021  14.855   0.580  0.00  0.00           C  
ATOM   2317  C   CYS B 525      76.914  15.655   1.879  0.00  0.00           C  
ATOM   2318  O   CYS B 525      75.899  16.305   2.149  0.00  0.00           O  
ATOM   2319  CB  CYS B 525      78.300  15.212  -0.191  0.00  0.00           C  
ATOM   2320  SG  CYS B 525      78.544  14.364  -1.799  0.00  0.00           S  
ATOM   2321  N   GLY B 526      77.974  15.613   2.688  0.00  0.00           N  
ATOM   2322  CA  GLY B 526      77.974  16.287   3.979  0.00  0.00           C  
ATOM   2323  C   GLY B 526      79.268  16.979   4.374  0.00  0.00           C  
ATOM   2324  O   GLY B 526      79.372  17.549   5.465  0.00  0.00           O  
TER    2325      GLY B 526                                                       
END
