# Supplementary material for: CoVM2: Molecular Biological Data Integration of SARS-CoV-2 Proteins in a Macro-to-Micro Method
Source: Biomolecules. 2022 Aug 2;12(8):1067. doi: 10.3390/biom12081067 (PMC9405999; doi:10.3390/biom12081067)
Supplement: Supplementary file 1 [file biomolecules-12-01067-s001.zip › prodigy_results/axl_spike/axl_spike.pml]

color silver
as cartoon
bg_color white
center
color lightblue, chain A
color lightpink, chain B
select iface1,  chain A and resi 9+99+23+12+52+10+96+8+6+64+56+7+20+53+19+5+26+51+2+66+11+55+22+54+4+1+62+24+97+25+21
color blue, iface1
show sticks, iface1
select iface2,  chain B and resi 354+520+356+347+399+521+490+348+346+351+492+450+394+352+360+358+344+345+470+357+468+449+349+469+466+452+355+523+359+353+340
color hotpink, iface2
show sticks, iface2
