# Supplementary material for: CoVM2: Molecular Biological Data Integration of SARS-CoV-2 Proteins in a Macro-to-Micro Method
Source: Biomolecules. 2022 Aug 2;12(8):1067. doi: 10.3390/biom12081067 (PMC9405999; doi:10.3390/biom12081067)
Supplement: Supplementary file 1 [file biomolecules-12-01067-s001.zip › prodigy_results/axl_spike/axl_spike_IC_list.txt]

  GLY     6   A   ARG   355   B
  GLY     9   A   ARG   357   B
  VAL     5   A   PHE   347   B
  THR    51   A   ILE   468   B
  ARG    22   A   ARG   466   B
  LEU    55   A   TYR   351   B
  CYS    23   A   ASN   354   B
  LEU    55   A   LEU   452   B
  THR    12   A   ALA   520   B
  VAL    66   A   ILE   468   B
  GLY     9   A   SER   359   B
  GLN    26   A   ALA   348   B
  VAL    53   A   ALA   352   B
  ASN     7   A   ASN   354   B
  PRO    97   A   LYS   356   B
  ILE    64   A   ALA   352   B
  GLN    24   A   ARG   355   B
  ARG    22   A   ARG   355   B
  SER     2   A   THR   345   B
  PRO     8   A   ARG   357   B
  LEU    55   A   ASN   450   B
  LEU    55   A   TYR   449   B
  THR    20   A   ARG   357   B
  VAL    53   A   THR   470   B
  GLY    56   A   PHE   490   B
  GLY     9   A   ILE   358   B
  VAL     5   A   ALA   348   B
  VAL    53   A   SER   469   B
  GLY    19   A   ARG   357   B
  ASN    10   A   ASN   394   B
  PRO    54   A   LEU   452   B
  ASN     7   A   ARG   357   B
  GLN    24   A   ARG   466   B
  GLN    24   A   SER   349   B
  GLN    26   A   ASN   450   B
  GLY     9   A   LYS   356   B
  VAL    53   A   LEU   492   B
  GLN    24   A   ALA   352   B
  GLN    24   A   TRP   353   B
  VAL    53   A   ILE   468   B
  ASP    62   A   ARG   346   B
  ILE    11   A   ASN   360   B
  VAL     5   A   SER   399   B
  PHE     4   A   ALA   344   B
  LEU    55   A   LEU   492   B
  PRO    54   A   LEU   492   B
  ASN    10   A   SER   359   B
  ASN    10   A   ILE   358   B
  PRO    54   A   THR   470   B
  THR    12   A   PRO   521   B
  LEU    25   A   ASN   354   B
  GLN    52   A   ILE   468   B
  ASN     7   A   ARG   355   B
  ARG    22   A   ALA   352   B
  GLN    26   A   ARG   346   B
  ILE    64   A   TYR   351   B
  GLY     6   A   LYS   356   B
  PHE     4   A   ARG   346   B
  THR    12   A   THR   523   B
  ASP    62   A   ASN   450   B
  THR    12   A   ARG   357   B
  GLY    56   A   LEU   452   B
  GLN    96   A   GLU   340   B
  PRO    54   A   TYR   351   B
  PRO    54   A   PHE   490   B
  VAL     5   A   ARG   346   B
  ILE    64   A   SER   349   B
  GLN    26   A   SER   349   B
  ILE    11   A   ARG   357   B
  VAL     5   A   ASN   354   B
  LEU    55   A   PHE   490   B
  PRO    97   A   GLU   340   B
  LEU    55   A   SER   349   B
  GLN    96   A   LYS   356   B
  GLN    52   A   THR   470   B
  GLY     6   A   ASN   354   B
  ASN    10   A   ARG   357   B
  ARG    22   A   ASN   354   B
  VAL    53   A   TYR   351   B
  ASN     7   A   GLU   340   B
  VAL     5   A   GLU   340   B
  VAL     5   A   ALA   344   B
  PRO     8   A   LYS   356   B
  GLN    24   A   ASN   354   B
  GLN    26   A   PHE   347   B
  ILE    11   A   SER   359   B
  ILE    64   A   ALA   348   B
  ARG    22   A   TRP   353   B
  GLU     1   A   THR   345   B
  THR    12   A   ASN   360   B
  LEU    21   A   ARG   357   B
  GLN    24   A   ALA   348   B
  TYR    99   A   ASN   360   B
  ASN     7   A   LYS   356   B
  ASN    10   A   ASN   360   B
